# Supplementary material for: Prioritization of potential causative genes for schizophrenia in placenta
Source: Nat Commun. 2023 May 15;14:2613. doi: 10.1038/s41467-023-38140-1 (PMC10185564; doi:10.1038/s41467-023-38140-1)
Supplement: Supplementary file 4 — Supplementary Dataset 1-13 [file 41467_2023_38140_MOESM4_ESM.xlsx]

## Sheet: S1_PlacentalSample_Demographics
A. ALL (females + males)	Sample Size	Sex		Maternal Ethnicity			Fenton Group			Gestational Age (weeks)			Birthweight (gr)			maternal BMI
		Female	Male	Black	White	other	Large	Average	Small	mean	SD	range	mean	SD	range	mean	SD	range
TWAS - gene level	146	73	73	10	113	23	40	80	26	39.05	0.9597	37-41	3525	650.87	2030-4940	26.7	6.636	16.01-46.72
TWAS - transcript level	147	73	74	10	114	23	40	81	26	39.07	0.9698	37-41	3526	648.71	2030-4940	26.25	6.639	16.01-46.72
B. Female sample	Sample Size	Sex		Maternal Ethnicity			Fenton Group			Gestational Age (weeks)			Birthweight (gr)			maternal BMI
		Female	Male	Black	White	other	Large	Average	Small	mean	SD	range	mean	SD	range	mean	SD	range
TWAS - gene level	73	73	0	6	53	14	16	40	17	39.01	0.9788	37-41	3367	651.77	2160-4640	26.58	6.512	16.01-44.05
TWAS - transcript level	73	73	0	6	53	14	16	40	17	39.01	0.9788	37-41	3367	651.77	2160-4640	26.58	6.512	16.01-44.05
C. Male sample	Sample Size	Sex		Maternal Ethnicity			Fenton Group			Gestational Age (weeks)			Birthweight (gr)			maternal BMI
		Female	Male	Black	White	other	Large	Average	Small	mean	SD	range	mean	SD	range	mean	SD	range
TWAS - gene level	73	0	73	4	60	9	24	40	9	39.1	0.9452	37-41	3683	614.57	2030-4940	26.82	6.802	18.15-46.72
TWAS - transcript level	74	0	74	4	61	9	24	41	9	39.12	0.9645	37-41	3682	610.37	2030-4940	26.72	6.807	18.15-46.72

## Sheet: READ_ME
TWAS Summary Statitics - gene level
gencodeID
ensemblID
Symbol	gene symbol
BEST.GWAS.ID	rsID of the most significant GWAS SNP in locus
BEST.GWAS.Z	Z-score of the most significant GWAS SNP in locus
EQTL.ID	rsID of the best eQTL in the locus
EQTL.R2	cross-validation R2 of the best eQTL in the locus
EQTL.Z	Z-score of the best eQTL in the locus
EQTL.GWAS.Z	GWAS Z-score for this eQTL
NSNP	Number of SNPs in the locus
NWGT	Number of SNPs with non-zero weights in the model
MODEL	Model with the best prediction accuracy
TWAS.Z	TWAS Z-score (our primary statistic of interest)
TWAS.P	TWAS P-value
TWAS.P.FDR	TWAS FDR corrected P-value
TWAS.P.BONF	TWAS bonferroni corrected P-value
chr	chromosome
start	gene start
end	gene stop
width	gene width
strand
Length	gene length
gene_type	Gencode gene annotation
EntrezID
meanExprs	mean expression
TWAS Summary Statitics - transcript level
gencodeID
ensemblID
Symbol	gene symbol
BEST.GWAS.ID	rsID of the most significant GWAS SNP in locus
BEST.GWAS.Z	Z-score of the most significant GWAS SNP in locus
EQTL.ID	rsID of the best eQTL in the locus
EQTL.R2	cross-validation R2 of the best eQTL in the locus
EQTL.Z	Z-score of the best eQTL in the locus
EQTL.GWAS.Z	GWAS Z-score for this eQTL
NSNP	Number of SNPs in the locus
NWGT	Number of SNPs with non-zero weights in the model
MODEL	Model with the best prediction accuracy
TWAS.Z	TWAS Z-score (our primary statistic of interest)
TWAS.P	TWAS P-value
TWAS.P.FDR	TWAS FDR corrected P-value
TWAS.P.BONF	TWAS bonferroni corrected P-value
chr	chromosome
start	gene start
end	gene stop
width	gene width
strand
source	source of annotation
gene_id
gene_type	Gencode gene annotation
transcript_type
transcript_name
havana_transcript
Summary-data based mendelian randomization (SMR) Summary Statistics
ensemblID	GencodeV19 gene ID
probeID	chromosome
topSNP	gene name
topSNP_chr	gene start
topSNP_bp	SNP name
A1	SNP chromosome
A2	SNP location
Freq	effect (coded) allele
b_GWAS	other allele
se_GWAS	effect allele frequency
p_GWAS	effect size from GWAS
b_eQTL	standard error from GWAS
se_eQTL	p-value from GWAS
p_eQTL	effect size from eQTL study
b_SMR	standard error from eQTL
se_SMR	p-value from eQTL study,
p_SMR	effect size from SMR
p_HEIDI	SE from SMR
nsnp_HEIDI	p-value from SMR
gwas_best_snp	p-value from multiSNP SMR test
gwas_best_p	p-value from HEIDI (HEterogeneity In Depedent Instruments) test
Chr	number of SNPs used in the HEIDI test
Start
End

## Sheet: S2_TWASgenes
gencodeID	ensemblID	Symbol	BEST.GWAS.ID	BEST.GWAS.Z	EQTL.ID	EQTL.R2	EQTL.Z	EQTL.GWAS.Z	NSNP	NWGT	MODEL	TWAS.Z	TWAS.P	TWAS.P.FDR	TWAS.P.BONF	chr	start	end	width	strand	Length	gene_type	EntrezID	meanExprs
ENSG00000076685.18	ENSG00000076685	NT5C2	rs79668541	-9.97	rs943036	-0.00424	2.84	-8.4942	1377	3	lasso	-8.49404	2e-17	1.71e-13	1.71e-13	chr10	103088017	103193306	105290	-	5156	protein_coding	22978	7.24499
ENSG00000171206.13	ENSG00000171206	TRIM8	rs79668541	-9.97	rs1926030	-0.00694	2.56	-8.14464	1258	6	lasso	-8.14482	3.8e-16	1.51e-12	3.25e-12	chr10	102644496	102658407	13912	+	2916	protein_coding	81603	12.599
ENSG00000272933.1	ENSG00000272933	RP11-47A8.5	rs79668541	-9.97	rs284863	-0.00435	3.16	-6.80113	1244	19	enet	-8.10492	5.28e-16	1.51e-12	4.52e-12	chr10	102642792	102644140	1349	-	1349	lincRNA	NA	1.48204
ENSG00000114854.7	ENSG00000114854	TNNC1	rs2710323	9.63	rs648514	0.00728	3.38	7.30177	818	2	lasso	7.64389	2.11e-14	4.51e-11	1.81e-10	chr3	52451102	52454070	2969	-	1168	protein_coding	7134	1.17933
ENSG00000149182.14	ENSG00000149182	ARFGAP2	rs7926389	7.71	rs11038974	0.0137	2.88	7.58915	874	1	lasso	7.58915	3.22e-14	5.51e-11	2.76e-10	chr11	47164299	47177125	12827	-	5918	protein_coding	84364	17.5754
ENSG00000179958.8	ENSG00000179958	DCTPP1	rs3814883	-7.76	rs4583255	-0.0058	2.6	-7.55409	410	1	lasso	-7.5541	4.22e-14	6.02e-11	3.61e-10	chr16	30423619	30430075	6457	-	1581	protein_coding	79077	3.47554
ENSG00000041357.15	ENSG00000041357	PSMA4	rs2456020	-7.818	rs12910984	-0.00682	-3.09	-7.40404	1529	1	enet	7.40404	1.32e-13	1.61e-10	1.13e-09	chr15	78540405	78552419	12015	+	6996	protein_coding	5685	9.20766
ENSG00000174579.3	ENSG00000174579	MSL2	rs7432375	-7.82	rs834304	0.0129	-3.09	-7.34833	872	2	lasso	7.34824	2.01e-13	2.15e-10	1.72e-09	chr3	136148922	136197241	48320	-	5095	protein_coding	55167	11.3553
ENSG00000136383.6	ENSG00000136383	ALPK3	rs11638554	-7.269	rs2036949	0.0785	4.57	-6.70957	1262	12	lasso	-7.21865	5.25e-13	4.99e-10	4.49e-09	chr15	84816680	84873482	56803	+	10940	protein_coding	57538	4.05442
ENSG00000250073.2	ENSG00000250073	RP11-677M14.3	rs1940171	-7.46	rs7939412	0.125	4.42	-6.67753	1609	3	lasso	-7.07026	1.55e-12	1.33e-09	1.33e-08	chr11	124759129	124765936	6808	+	1538	antisense	101929340	3.42781
ENSG00000175213.2	ENSG00000175213	ZNF408	rs12285419	8.15	rs61882682	-0.00203	2.96	7.52875	638	16	lasso	7.04	1.92e-12	1.49e-09	1.64e-08	chr11	46700818	46705912	5095	+	3078	protein_coding	79797	2.86508
ENSG00000133687.15	ENSG00000133687	TMTC1	rs7312697	-6.58	rs721617	-0.004314	-3.84	-6.5524	3054	22	enet	6.9081	4.91e-12	3.5e-09	4.2e-08	chr12	29500840	29784759	283920	-	14636	protein_coding	83857	0.868107
ENSG00000166183.15	ENSG00000166183	ASPG	rs722637	7.74	rs12892189	0.00016	-3.41	7.4927	1225	2	lasso	-6.86602	6.6e-12	4.34e-09	5.65e-08	chr14	104085679	104115581	29903	+	6125	protein_coding	374569	2.62553
ENSG00000010318.20	ENSG00000010318	PHF7	rs2710323	9.63	rs648514	-0.000153	2.92	7.30177	781	14	lasso	6.84479	7.66e-12	4.4e-09	6.56e-08	chr3	52410657	52423641	12985	+	3367	protein_coding	51533	0.897644
ENSG00000149564.11	ENSG00000149564	ESAM	rs1940171	-7.46	rs11219774	0.0963	5.3	-6.82266	1634	2	lasso	-6.84369	7.72e-12	4.4e-09	6.61e-08	chr11	124752583	124762290	9708	-	2920	protein_coding	90952	125.242
ENSG00000150977.10	ENSG00000150977	RILPL2	rs2102949	9.93	rs34032470	0.014227	3.09	6.85757	917	4	lasso	6.81897	9.17e-12	4.9e-09	7.85e-08	chr12	123410683	123436717	26035	-	6141	protein_coding	196383	1.09312
ENSG00000112658.7	ENSG00000112658	SRF	rs113113059	-6.69	rs113113059	0.0276	3.09	-6.68635	869	1	lasso	-6.6864	2.29e-11	1.15e-08	1.96e-07	chr6	43171299	43181507	10209	+	4202	protein_coding	6722	8.15351
ENSG00000154146.12	ENSG00000154146	NRGN	rs1940171	-7.46	rs7113068	0.081	4.39	-6.91725	1650	5	lasso	-6.61773	3.65e-11	1.74e-08	3.12e-07	chr11	124739846	124747210	7365	+	1309	protein_coding	4900	1.00799
ENSG00000169592.14	ENSG00000169592	INO80E	rs3814883	-7.76	rs7191849	-0.00522	-3.5	-5.47586	371	3	lasso	6.6036	4.01e-11	1.81e-08	3.43e-07	chr16	29995294	30005793	10500	+	6076	protein_coding	283899	4.47775
ENSG00000163930.9	ENSG00000163930	BAP1	rs2710323	9.63	rs7638808	-0.0019	-2.82	-6.57615	770	2	lasso	6.57615	4.83e-11	2.07e-08	4.13e-07	chr3	52401013	52410350	9338	-	5055	protein_coding	8314	13.4493
ENSG00000183066.14	ENSG00000183066	WBP2NL	rs5751191	-7.31	rs5758605	0.01738	3.42	5.83337	1138	6	lasso	6.5688	5.07e-11	2.07e-08	4.34e-07	chr22	41998725	42058456	59732	+	6180	protein_coding	164684	0.381018
ENSG00000112893.9	ENSG00000112893	MAN2A1	rs35164357	6.32	rs31597	0.0501	-4.29	5.28898	1913	4	lasso	-6.50137	7.96e-11	3.1e-08	6.81e-07	chr5	109689366	109869625	180260	+	11815	protein_coding	4124	16.0804
ENSG00000230444.1	ENSG00000230444	TFAMP1	rs58120505	-10.65	rs4721188	0.00382	3.72	6.34676	1188	1	lasso	6.34676	2.2e-10	8.19e-08	1.88e-06	chr7	1614590	1615325	736	+	736	processed_pseudogene	NA	0.364274
ENSG00000138111.14	ENSG00000138111	MFSD13A	rs11191416	-9.81	rs17114534	0.0472	4.35	-7.30139	1114	42	enet	-6.33583	2.36e-10	8.42e-08	2.02e-06	chr10	102461395	102477045	15651	+	3526	protein_coding	79847	4.52031
ENSG00000163935.13	ENSG00000163935	SFMBT1	rs2710323	9.63	rs11717619	0.241	-7	-5.24357	1368	8	lasso	6.31636	2.68e-10	9.17e-08	2.29e-06	chr3	52903572	53046750	143179	-	5676	protein_coding	51460	4.45394
ENSG00000168237.17	ENSG00000168237	GLYCTK	rs2710323	9.63	rs699465	0.0309	3.95	1.56706	696	21	enet	6.28733	3.23e-10	1.06e-07	2.76e-06	chr3	52287089	52293476	6388	+	3013	protein_coding	132158	3.36684
ENSG00000126456.15	ENSG00000126456	IRF3	rs2304204	-7.53	rs12462756	0.0284	3.19	-6.18871	929	1	lasso	-6.18871	6.07e-10	1.92e-07	5.19e-06	chr19	49659569	49665875	6307	-	3794	protein_coding	3661	9.72294
ENSG00000082153.17	ENSG00000082153	BZW1	rs994280	7.57	rs12990298	0.0368	-3.78	5.9047	1095	2	lasso	-6.13784	8.37e-10	2.56e-07	7.16e-06	chr2	200810594	200827338	16745	+	8085	protein_coding	9689	31.7207
ENSG00000273424.1	ENSG00000273424	CTA-223H9.9	rs9623320	6.34	rs12158335	0.02411	3.16	-6.06939	920	1	lasso	-6.0694	1.28e-09	3.78e-07	1.1e-05	chr22	41430934	41431375	442	+	442	lincRNA	NA	0.478182
ENSG00000279116.2	ENSG00000279116	OR8D2	rs1940171	-7.46	rs544368	0.0626	-3.23	5.12835	1904	2	lasso	-5.94671	2.74e-09	7.82e-07	2.34e-05	chr11	124319238	124320288	1051	-	1051	polymorphic_pseudogene	283160	0.468961
ENSG00000261786.1	ENSG00000261786	RP4-555D20.2	rs7639253	-5.23	rs6804901	0.324	-7.2	-5.1359	1118	24	enet	5.91065	3.41e-09	9.41e-07	2.92e-05	chr3	44117299	44122365	5067	+	5067	lincRNA	NA	0.916829
ENSG00000274317.1	ENSG00000274317	RP11-93G5.1	rs2455415	5.91	rs9603358	-0.00541	3.06	5.4307	1899	3	lasso	5.8909	3.84e-09	1.03e-06	3.29e-05	chr13	37934565	38048169	113605	+	4959	lincRNA	NA	0.425171
ENSG00000270083.1	ENSG00000270083	RP1-257I20.14	rs5751191	-7.31	rs28579115	0.092652	4.77	5.46072	1104	24	enet	5.839	5.25e-09	1.36e-06	4.49e-05	chr22	42089630	42090028	399	-	399	sense_intronic	NA	1.57117
ENSG00000232754.1	ENSG00000232754	RP1-85F18.6	rs9623320	6.34	rs9611528	-0.006871	-2.96	4.63415	973	3	lasso	-5.8141	6.1e-09	1.54e-06	5.22e-05	chr22	41169190	41183144	13955	-	357	antisense	NA	0.871403
ENSG00000213790.2	ENSG00000213790	OLA1P1	rs5751191	-7.31	rs5996135	-0.000171	3.28	-1.09527	1101	14	enet	-5.8069	6.36e-09	1.56e-06	5.44e-05	chr22	42107765	42108953	1189	-	1189	processed_pseudogene	NA	1.78946
ENSG00000280022.1	ENSG00000280022	RP11-707O23.1	rs8073146	-5.8	rs113871181	0.575667	9.43	-5.80029	381	18	lasso	-5.7741	7.74e-09	1.84e-06	6.62e-05	chr17	45592621	45593369	749	+	749	TEC	NA	1.30766
ENSG00000231699.1	ENSG00000231699	AC020550.7	rs2914983	7.73	rs57862683	-0.00571	-2.47	5.7696	980	1	lasso	-5.76956	7.95e-09	1.84e-06	6.8e-05	chr2	197533803	197533965	163	+	163	processed_pseudogene	NA	1.52971
ENSG00000214401.4	ENSG00000214401	KANSL1-AS1	rs8073146	-5.8	rs113871181	0.569299	9.27	-5.80029	154	19	lasso	-5.7529	8.77e-09	1.98e-06	7.51e-05	chr17	46193576	46196723	3148	+	976	antisense	644246	2.12598
ENSG00000270402.1	ENSG00000270402	CTC-412M14.5	rs2905435	7.43	rs7249692	0.00262	3.22	5.74208	1142	1	lasso	5.74208	9.35e-09	2.05e-06	8e-05	chr19	19708965	19710465	1501	+	617	processed_pseudogene	NA	0.4139
ENSG00000196341.2	ENSG00000196341	OR8D1	rs1940171	-7.46	rs11219765	-0.00474	2.98	-5.56252	1903	3	lasso	-5.7116	1.12e-08	2.4e-06	9.58e-05	chr11	124309812	124310837	1026	-	1026	protein_coding	283159	0.497962
ENSG00000262074.6	ENSG00000262074	SNORD3B-2	rs4073003	-6.93	rs7502046	-0.002107	-2.84	-5.7013	468	1	enet	5.7013	1.19e-08	2.48e-06	0.00010184	chr17	19063346	19064136	791	-	791	snoRNA	780852	3.0307
ENSG00000172354.9	ENSG00000172354	GNB2	rs492430	5.38	rs10281471	0.00618	-2.84	-2.26864	971	3	lasso	5.65057	1.6e-08	3.26e-06	0.000136928	chr7	100673531	100679174	5644	+	2857	protein_coding	2783	33.4922
ENSG00000243704.3	ENSG00000243704	RN7SL105P	rs7207904	-6.03	rs8075892	0.004491	-3.49	-5.62196	996	3	lasso	5.62237	1.88e-08	3.74e-06	0.00016089	chr17	1604374	1604672	299	-	299	misc_RNA	NA	15.1415
ENSG00000213600.3	ENSG00000213600	XXcos-LUCA16.1	rs11917680	-6.25	rs685887	0.0038	3.24	5.44713	769	3	enet	5.61691	1.94e-08	3.77e-06	0.000166025	chr3	50239618	50239984	367	+	367	sense_intronic	NA	2.01965
ENSG00000228657.1	ENSG00000228657	RPL23AP58	rs79668541	-9.97	rs67506723	-0.00513	-2.64	-5.60069	1187	1	lasso	5.60069	2.13e-08	4.05e-06	0.000182285	chr10	102572757	102573225	469	-	469	processed_pseudogene	NA	0.473148
ENSG00000102882.11	ENSG00000102882	MAPK3	rs3814883	-7.76	rs2005219	0.0422	3.97	5.64107	402	4	lasso	5.5582	2.73e-08	5.08e-06	0.000233633	chr16	30114105	30123506	9402	-	3669	protein_coding	5595	6.65312
ENSG00000115816.14	ENSG00000115816	CEBPZ	rs3770752	-6.65	rs2268990	0.116	-4.79	-5.7697	1525	4	lasso	5.51776	3.43e-08	6.25e-06	0.000293539	chr2	37201612	37231713	30102	-	3629	protein_coding	10153	9.63362
ENSG00000159314.11	ENSG00000159314	ARHGAP27	rs8073146	-5.8	rs112275277	0.214359	5.88	-5.50928	705	1	lasso	-5.50928	3.6e-08	6.42e-06	0.000308088	chr17	45393902	45434421	40520	-	10426	protein_coding	201176	4.36979
ENSG00000129128.12	ENSG00000129128	SPCS3	rs41533650	7.46	rs2333321	-0.00566	3.11	7.4367	1867	2	enet	5.43498	5.48e-08	9.41e-06	0.000468978	chr4	176319964	176332245	12282	+	6831	protein_coding	60559	27.5291
ENSG00000096080.11	ENSG00000096080	MRPS18A	rs113113059	-6.69	rs6906524	-0.00622	2.91	-5.18475	901	2	lasso	-5.4263	5.75e-08	9.41e-06	0.000492085	chr6	43671303	43687791	16489	-	1284	protein_coding	55168	7.13623
ENSG00000156398.12	ENSG00000156398	SFXN2	rs79668541	-9.97	rs2902548	0.22	-5.73	-5.80367	1306	3	lasso	5.42426	5.82e-08	9.41e-06	0.000498076	chr10	102714538	102743492	28955	+	8034	protein_coding	118980	0.872809
ENSG00000100711.13	ENSG00000100711	ZFYVE21	rs722637	7.74	rs4906347	-0.00396	3.49	5.40538	1204	13	enet	5.42333	5.85e-08	9.41e-06	0.000500643	chr14	103715730	103733668	17939	+	8390	protein_coding	79038	5.01715
ENSG00000274967.1	ENSG00000274967	Y_RNA	rs2071044	-9.29	rs562351	0.0094	3.2	4.18118	1376	4	lasso	5.42303	5.86e-08	9.41e-06	0.000501499	chr3	53290640	53290751	112	+	112	misc_RNA	NA	0.651889
ENSG00000278861.1	ENSG00000278861	RP11-338K17.6	rs2102949	9.93	rs2682427	-0.003012	2.95	-5.42063	1158	1	lasso	-5.42063	5.94e-08	9.41e-06	0.000508345	chr12	123655528	123656128	601	+	601	TEC	NA	0.422306
ENSG00000142686.7	ENSG00000142686	C1orf216	rs581459	-6.07	rs67906703	0.194	-5.48	-5.43778	305	5	lasso	5.41251	6.21e-08	9.66e-06	0.000531452	chr1	35713875	35719472	5598	-	3629	protein_coding	127703	1.25671
ENSG00000232352.1	ENSG00000232352	SEMA3B-AS1	rs11917680	-6.25	rs1540293	-0.00302	2.51	5.401	773	1	lasso	5.401	6.63e-08	1.01e-05	0.000567395	chr3	50266641	50267371	731	-	338	antisense	101928931	3.56505
ENSG00000131508.15	ENSG00000131508	UBE2D2	rs9687282	5.64	rs6580200	-0.00638	2.86	5.37668	737	1	lasso	5.37668	7.59e-08	1.14e-05	0.000649552	chr5	139526431	139628433	102003	+	3556	protein_coding	7322	14.5064
ENSG00000006744.18	ENSG00000006744	ELAC2	rs12950148	6.05	rs2523	0.009067	-3.88	-5.38001	1801	2	lasso	5.36039	8.3e-08	1.22e-05	0.000710314	chr17	12992391	13018187	25797	-	6345	protein_coding	60528	8.12772
ENSG00000280435.1	ENSG00000280435	RP4-555D20.1	rs7639253	-5.23	rs6804901	0.28	-6.6	-5.1359	1115	5	lasso	5.31326	1.08e-07	1.57e-05	0.000924264	chr3	44115818	44117487	1670	-	1670	TEC	NA	0.939467
ENSG00000019102.11	ENSG00000019102	VSIG2	rs1940171	-7.46	rs11219774	0.224	6.12	-6.82266	1630	33	enet	-5.27627	1.32e-07	1.88e-05	0.00112966	chr11	124747472	124752238	4767	-	1432	protein_coding	23584	5.27495
ENSG00000178922.16	ENSG00000178922	HYI	rs11210892	8.29	rs4660731	-0.00542	3.3	4.93503	1216	3	lasso	5.241	1.6e-07	2.24e-05	0.00136928	chr1	43451003	43453989	2987	-	2740	protein_coding	81888	0.807109
ENSG00000167193.7	ENSG00000167193	CRK	rs7207904	-6.03	rs4790421	-0.000599	2.89	-5.19767	941	5	lasso	-5.19769	2.02e-07	2.79e-05	0.00172872	chr17	1420689	1463162	42474	-	4090	protein_coding	1398	32.0292
ENSG00000230069.3	ENSG00000230069	LRRC37A15P	rs13107325	9.47	rs1080081	-0.00378	2.42	5.1071	1320	3	enet	5.14053	2.74e-07	3.72e-05	0.00234489	chr4	102727274	102730721	3448	-	1355	processed_pseudogene	NA	0.772594
ENSG00000105926.15	ENSG00000105926	MPP6	rs79210963	6.67	rs2529050	0.0282	4.06	4.07777	2086	12	enet	5.11849	3.08e-07	4.12e-05	0.00263586	chr7	24573268	24694193	120926	+	9369	protein_coding	51678	0.648271
ENSG00000100664.10	ENSG00000100664	EIF5	rs722637	7.74	rs11850915	0.0174	-3.35	3.91608	1220	8	enet	-5.11475	3.14e-07	4.13e-05	0.00268721	chr14	103333544	103345025	11482	+	8505	protein_coding	1983	27.7051
ENSG00000274627.1	ENSG00000274627	RP11-104N10.2	rs11076631	-5.96	rs4785669	-0.00439	-3.06	-5.08945	1311	2	lasso	5.0895	3.59e-07	4.66e-05	0.00307232	chr16	89516797	89522217	5421	+	5421	sense_intronic	NA	2.91319
ENSG00000168014.16	ENSG00000168014	C2CD3	rs10898957	-4.89	rs61901217	0.176	-5.99	-4.66595	1526	22	lasso	5.06536	4.08e-07	5.21e-05	0.00349166	chr11	74012714	74171210	158497	-	12571	protein_coding	26005	7.13727
ENSG00000075413.17	ENSG00000075413	MARK3	rs722637	7.74	rs34372508	-0.00429	3.09	5.03671	1370	3	lasso	5.03707	4.73e-07	5.95e-05	0.00404793	chr14	103385392	103503831	118440	+	8891	protein_coding	4140	7.3985
ENSG00000041988.15	ENSG00000041988	THAP3	rs11122119	5.59	rs6682920	-0.00433	-3.01	5.05763	1226	9	enet	-5.0095	5.46e-07	6.77e-05	0.00467267	chr1	6624866	6635586	10721	+	4072	protein_coding	90326	2.57002
ENSG00000278236.1	ENSG00000278236	uc_338	rs6943762	-8.36	rs11763872	-0.0067	-2.82	4.98323	1110	1	lasso	-4.98323	6.25e-07	7.64e-05	0.00534875	chr7	87184849	87185020	172	+	172	misc_RNA	NA	0.698454
ENSG00000167526.13	ENSG00000167526	RPL13	rs11076631	-5.96	rs4785710	-0.00691	-2.73	4.94121	1394	1	lasso	-4.9412	7.76e-07	9.25e-05	0.00664101	chr16	89560657	89566828	6172	+	6172	protein_coding	6137	49.4673
ENSG00000214517.9	ENSG00000214517	PPME1	rs10898957	-4.89	rs11607335	0.0479	-5.12	-4.50231	1503	32	enet	4.94083	7.78e-07	9.25e-05	0.00665812	chr11	74171099	74254703	83605	+	7917	protein_coding	51400	8.45537
ENSG00000251880.1	ENSG00000251880	RNU7-75P	rs1549250	5.35	rs2973043	0.00197	2.76	4.97687	931	3	lasso	4.93164	8.15e-07	9.49e-05	0.00697477	chr5	37327135	37327196	62	+	62	snRNA	NA	1.97135
ENSG00000170471.14	ENSG00000170471	RALGAPB	rs6065094	-7.7	rs12624956	-0.00512	-2.96	-3.358	1334	48	enet	4.9282	8.3e-07	9.49e-05	0.00710314	chr20	38472816	38578861	106046	+	12633	protein_coding	57148	10.1124
ENSG00000162944.10	ENSG00000162944	RFTN2	rs2914983	7.73	rs6730590	0.109	-4.1	-4.9276	1059	4	lasso	4.92774	8.32e-07	9.49e-05	0.00712026	chr2	197568224	197676045	107822	-	6007	protein_coding	130132	1.45834
ENSG00000162972.10	ENSG00000162972	C2orf47	rs1658810	8.43	rs12693893	-0.00656	3.15	0.0528	1045	3	enet	-4.9013	9.52e-07	0.0001072	0.00814722	chr2	199955317	200008540	53224	+	1624	protein_coding	79568	5.95468
ENSG00000143578.15	ENSG00000143578	CREB3L4	rs10127983	5.53	rs4845586	0.133	4.68	4.91105	1000	3	lasso	4.88632	1.03e-06	0.000114477	0.00881474	chr1	153967534	153974363	6830	+	2904	protein_coding	148327	2.54181
ENSG00000116819.6	ENSG00000116819	TFAP2E	rs581459	-6.07	rs379507	0.00116	-2.26	-4.62209	290	6	lasso	4.87333	1.1e-06	0.00012069	0.0094138	chr1	35573370	35595328	21959	+	2189	protein_coding	339488	0.562495
ENSG00000070601.9	ENSG00000070601	FRMPD1	rs7036132	4.85	rs10973431	0.34	-7.74	-4.46284	1645	63	enet	4.7918	1.65e-06	0.000177579	0.0141207	chr9	37651000	37746904	95905	+	5867	protein_coding	22844	0.578377
ENSG00000167703.14	ENSG00000167703	SLC43A2	rs7207904	-6.03	rs4061660	0.003328	3.25	-4.69887	1059	2	lasso	-4.79055	1.66e-06	0.000177579	0.0142063	chr17	1569267	1628886	59620	-	10606	protein_coding	124935	144.972
ENSG00000139433.9	ENSG00000139433	GLTP	rs4766428	8.46	rs10850913	0.002644	-3.11	5.03639	1177	2	enet	-4.78353	1.72e-06	0.000181471	0.0147198	chr12	109850943	109880488	29546	-	2696	protein_coding	51228	19.2988
ENSG00000202434.1	ENSG00000202434	SNORA4	rs2914983	7.73	rs1429411	0.0124	-2.69	4.7799	977	1	lasso	-4.77988	1.75e-06	0.000181471	0.0149765	chr2	197404718	197404854	137	+	137	snoRNA	NA	1.06038
ENSG00000037749.11	ENSG00000037749	MFAP3	rs815609	-5.63	rs13159430	0.0217	-4	4.68799	2222	9	lasso	-4.77959	1.76e-06	0.000181471	0.0150621	chr5	154038906	154220478	181573	+	4792	protein_coding	4238	9.44277
ENSG00000257298.1	ENSG00000257298	RP3-405J10.3	rs578470	5.59	rs860698	0.00244	3	4.79266	904	2	lasso	4.772	1.82e-06	0.000185256	0.0155756	chr12	50185580	50191363	5784	-	4713	sense_intronic	NA	0.642037
ENSG00000163249.10	ENSG00000163249	CCNYL1	rs2216375	4.56	rs13029936	0.0031	-4.03	3.7508	1477	40	enet	-4.77035	1.84e-06	0.000185256	0.0157467	chr2	207711540	207761839	50300	+	4707	protein_coding	151195	2.52691
ENSG00000137075.17	ENSG00000137075	RNF38	rs2381411	5.69	rs4446808	-0.0055	3.11	4.75312	1715	1	lasso	4.75312	2e-06	0.000199023	0.017116	chr9	36336396	36487548	151153	-	6138	protein_coding	152006	14.7705
ENSG00000166166.12	ENSG00000166166	TRMT61A	rs722637	7.74	rs7155511	-0.00678	-3.55	-3.38611	1314	12	enet	4.74645	2.07e-06	0.000203253	0.0177151	chr14	103529184	103537073	7890	+	3229	protein_coding	115708	4.25808
ENSG00000254509.1	ENSG00000254509	RP11-677M14.6	rs1940171	-7.46	rs2155109	0.00129	3.31	-3.37172	1506	2	lasso	-4.74446	2.09e-06	0.000203253	0.0178862	chr11	124791228	124791660	433	+	433	processed_pseudogene	NA	1.78601
ENSG00000142687.17	ENSG00000142687	KIAA0319L	rs581459	-6.07	rs4652889	-0.00501	-2.71	-4.69997	282	2	lasso	4.69955	2.61e-06	0.000250084	0.0223364	chr1	35433490	35557950	124461	-	9629	protein_coding	79932	11.6047
ENSG00000143554.13	ENSG00000143554	SLC27A3	rs10127983	5.53	rs12133923	0.000153	-2.88	4.69724	984	3	lasso	-4.69775	2.63e-06	0.000250084	0.0225075	chr1	153774354	153780157	5804	+	5470	protein_coding	11000	2.0188
ENSG00000259775.1	ENSG00000259775	RP11-45P15.4	rs722637	7.74	rs7142856	0.0598	4.45	-4.21024	1207	4	lasso	-4.6876	2.76e-06	0.000259561	0.0236201	chr14	103331674	103332367	694	-	694	antisense	NA	0.328994
ENSG00000103066.12	ENSG00000103066	PLA2G15	rs61593058	5.06	rs61733486	0.00698	-2.82	4.67991	934	1	lasso	-4.6799	2.87e-06	0.000265022	0.0245615	chr16	68245304	68261062	15759	+	4464	protein_coding	23659	5.22603
ENSG00000136144.11	ENSG00000136144	RCBTB1	rs4942851	5.116	rs1359541	0.0104	-3.83	5.0106	1492	18	enet	-4.6792	2.88e-06	0.000265022	0.024647	chr13	49531946	49585583	53638	-	4534	protein_coding	55213	3.86093
ENSG00000175564.12	ENSG00000175564	UCP3	rs10898957	-4.89	rs3819114	0.0481	-4.06	-3.87278	1209	8	lasso	4.67144	2.99e-06	0.000272217	0.0255884	chr11	74000281	74009435	9155	-	3684	protein_coding	7352	0.510095
ENSG00000130783.13	ENSG00000130783	CCDC62	rs2102949	9.93	rs7486414	0.06318	-3.34	4.63531	875	1	lasso	-4.63531	3.56e-06	0.0003207	0.0304665	chr12	122774327	122827528	53202	+	4479	protein_coding	84660	0.348599
ENSG00000163933.9	ENSG00000163933	RFT1	rs2710323	9.63	rs2564941	0.0454	4.74	-4.42957	1315	7	lasso	-4.6144	3.94e-06	0.000351235	0.0337185	chr3	53088483	53130462	41980	-	5488	protein_coding	91869	2.59419
ENSG00000124614.13	ENSG00000124614	RPS10	rs9368789	-5.13	rs4711374	-0.00341	-3.16	-4.61206	1303	1	lasso	4.6121	3.99e-06	0.000352025	0.0341464	chr6	34417454	34426125	8672	-	1642	protein_coding	6204	3.68689
ENSG00000227309.1	ENSG00000227309	AC140076.1	rs6577597	6.2	rs2733486	-0.00248	-2.92	-4.68911	843	3	enet	4.59253	4.38e-06	0.00038249	0.037484	chr3	17465150	17465510	361	+	361	processed_pseudogene	NA	4.05495
ENSG00000251453.1	ENSG00000251453	HAUS1P1	rs246024	6.02	rs155811	-0.0015	-2.75	-4.55899	886	1	enet	4.55899	5.14e-06	0.000444324	0.0439881	chr5	140581504	140582335	832	+	832	processed_pseudogene	NA	0.428746
ENSG00000146963.17	ENSG00000146963	LUC7L2	rs10243922	5.73	rs11769470	0.0392	-3.89	-3.04138	1143	6	lasso	4.5437	5.53e-06	0.000473257	0.0473257	chr7	139340359	139423457	83099	+	6316	protein_coding	51631	6.40459
ENSG00000110492.15	ENSG00000110492	MDK	rs12285419	8.15	rs3136435	0.00329	-3.21	4.19357	678	3	lasso	-4.52762	5.97e-06	0.000505854	0.0510913	chr11	46380756	46383837	3082	+	2196	protein_coding	4192	5.17622
ENSG00000140939.14	ENSG00000140939	NOL3	rs7187623	4.85	rs3026093	-0.0069	2.56	4.45264	378	8	enet	4.5127	6.4e-06	0.000536973	0.0547712	chr16	67170154	67175735	5582	+	2992	protein_coding	8996	5.06578
ENSG00000237827.1	ENSG00000237827	RP11-332O19.2	rs79668541	-9.97	rs3096383	-0.00232	-2.55	1.58485	1244	17	enet	-4.50761	6.56e-06	0.000545053	0.0561405	chr10	103125017	103125416	400	-	400	processed_pseudogene	NA	1.68586
ENSG00000153406.13	ENSG00000153406	NMRAL1	rs8047438	5.76	rs4785966	0.251	6.62	4.39811	1280	5	lasso	4.4976	6.87e-06	0.000565322	0.0587935	chr16	4461680	4495763	34084	-	3541	protein_coding	57407	6.3924
ENSG00000245146.6	ENSG00000245146	LINC01024	rs9687282	5.64	rs11167532	-0.00694	-2.75	-4.4929	799	1	lasso	4.4929	7.03e-06	0.000570802	0.0601627	chr5	140072857	140108630	35774	-	3439	antisense	NA	0.622103
ENSG00000218274.2	ENSG00000218274	RP3-407E4.3	rs9341835	-5.24	rs9341841	0.524	-8.77	-4.34137	1205	41	enet	4.4915	7.07e-06	0.000570802	0.0605051	chr6	63395007	63397106	2100	-	1548	unprocessed_pseudogene	NA	0.68388
ENSG00000100167.19	ENSG00000100167	2022-09-03	rs5751191	-7.31	rs4820451	0.122307	-4.47	-4.48834	1128	4	lasso	4.4887	7.17e-06	0.000573466	0.0613609	chr22	41976272	41998221	21950	+	5427	protein_coding	55964	3.21606
ENSG00000198951.11	ENSG00000198951	NAGA	rs5751191	-7.31	rs4820451	0.127776	-5.24	-4.48834	1095	5	lasso	4.4756	7.62e-06	0.000603814	0.065212	chr22	42058354	42070842	12489	-	3706	protein_coding	4668	24.7054
ENSG00000109323.8	ENSG00000109323	MANBA	rs13107325	9.47	rs223490	0.471	8.35	4.3222	1529	4	lasso	4.45632	8.34e-06	0.00064963	0.0713737	chr4	102631488	102760994	129507	-	8437	protein_coding	4126	5.51489
ENSG00000260114.2	ENSG00000260114	CTD-2574D22.4	rs3814883	-7.76	rs12917712	9.67e-05	-3.08	-2.32057	325	3	lasso	4.456	8.35e-06	0.00064963	0.0714593	chr16	29919634	29921905	2272	-	2272	sense_intronic	NA	1.98542
ENSG00000093000.18	ENSG00000093000	NUP50	rs2176039	4.97	rs132846	0.14502	5.38	4.263	1920	9	lasso	4.4531	8.46e-06	0.000652258	0.0724007	chr22	45163841	45188015	24175	+	8318	protein_coding	10762	11.5979
ENSG00000119684.15	ENSG00000119684	MLH3	rs722599	-4.46	rs2359239	-0.000247	-3.13	-4.45166	1155	3	lasso	4.44575	8.76e-06	0.000669358	0.0749681	chr14	75013764	75051532	37769	-	8363	protein_coding	27030	6.20348
ENSG00000156603.14	ENSG00000156603	MED19	rs7938083	6.03	rs9420	0.000782	-3.61	5.98327	1235	28	enet	-4.44025	8.99e-06	0.000680853	0.0769364	chr11	57703714	57712221	8508	-	1775	protein_coding	219541	6.8703
ENSG00000274840.4	ENSG00000274840	RP11-320G10.1	rs6577597	6.2	rs7647968	0.0904	-4.16	-4.69732	967	3	lasso	4.42876	9.48e-06	0.000711665	0.0811298	chr3	18013226	18041603	28378	+	339	lincRNA	NA	1.74286
ENSG00000182810.6	ENSG00000182810	DDX28	rs61593058	5.06	rs56303487	-0.0043	-2.94	4.23192	576	5	lasso	-4.4185	9.94e-06	0.000739709	0.0850665	chr16	68021274	68023442	2169	-	2169	protein_coding	55794	12.9174
ENSG00000167566.16	ENSG00000167566	NCKAP5L	rs578470	5.59	rs61928263	-0.002824	-2.79	-4.40827	987	1	lasso	4.40827	1.04e-05	0.000767269	0.0890032	chr12	49791146	49828750	37605	-	8090	protein_coding	57701	3.8666
ENSG00000122986.13	ENSG00000122986	HVCN1	rs4766428	8.46	rs11834696	0.002157	-2.48	-4.18315	658	10	lasso	4.40551	1.06e-05	0.00077534	0.0907148	chr12	110627841	110704950	77110	-	3688	protein_coding	84329	0.424427
ENSG00000053254.15	ENSG00000053254	FOXN3	rs2006239	-4.45	rs4899971	0.00731	3.64	-2.73914	2017	5	enet	-4.3959	1.1e-05	0.00079778	0.094138	chr14	89124871	89619149	494279	-	11033	protein_coding	1112	4.67318
ENSG00000111237.18	ENSG00000111237	VPS29	rs4766428	8.46	rs886131	-0.005919	-2.49	4.39455	732	1	lasso	-4.39455	1.11e-05	0.000798267	0.0949938	chr12	110491097	110502117	11021	-	3211	protein_coding	51699	6.22567
ENSG00000154822.16	ENSG00000154822	PLCL2	rs9882532	6.13	rs55869202	0.0157	3.91	-3.59879	1816	3	lasso	-4.38364	1.17e-05	0.000827969	0.100129	chr3	16802651	17090594	287944	+	5146	protein_coding	23228	68.8993
ENSG00000066336.11	ENSG00000066336	SPI1	rs10838634	7.34	rs111867185	0.00567	2.6	0.387616	945	6	enet	-4.3817	1.18e-05	0.000827969	0.100984	chr11	47354860	47378576	23717	-	2069	protein_coding	6688	2.56093
ENSG00000166484.19	ENSG00000166484	MAPK7	rs4073003	-6.93	rs2018675	0.066117	3.88	-4.31171	529	2	lasso	-4.37978	1.19e-05	0.000827969	0.10184	chr17	19377721	19383544	5824	+	5196	protein_coding	5598	2.19361
ENSG00000218617.1	ENSG00000218617	RP3-407E4.2	rs9341835	-5.24	rs9341841	0.528	-9.01	-4.34137	1208	19	enet	4.3787	1.19e-05	0.000827969	0.10184	chr6	63392222	63392606	385	+	385	processed_pseudogene	NA	1.35637
ENSG00000218048.2	ENSG00000218048	RP3-407E4.4	rs9341835	-5.24	rs9341841	0.748	-10.44	-4.34137	1169	26	enet	4.3627	1.28e-05	0.000883406	0.109542	chr6	63440766	63443580	2815	+	968	unprocessed_pseudogene	NA	3.15622
ENSG00000146166.16	ENSG00000146166	LGSN	rs9341835	-5.24	rs9341841	0.733	-10.34	-4.34137	1408	37	enet	4.3567	1.32e-05	0.000903725	0.112966	chr6	63275951	63319977	44027	-	5823	protein_coding	51557	1.93531
ENSG00000163807.5	ENSG00000163807	KIAA1143	rs113379120	4.91	rs139936159	-0.00687	-3.16	4.34878	1264	2	lasso	-4.34867	1.37e-05	0.000930513	0.117245	chr3	44737661	44761662	24002	-	5259	protein_coding	57456	6.21366
ENSG00000112245.9	ENSG00000112245	PTP4A1	rs9342117	5.39	rs9294197	0.0879	4.62	-4.33645	1189	21	enet	-4.337	1.44e-05	0.000970356	0.123235	chr6	63521761	63583587	61827	+	5796	protein_coding	7803	23.7565
ENSG00000280198.1	ENSG00000280198	RP11-384M20.1	rs2955373	4.93	rs9900803	-0.004692	-3.25	4.77885	1031	5	lasso	-4.33035	1.49e-05	0.000996205	0.127514	chr17	18026072	18026771	700	-	700	TEC	NA	0.408479
ENSG00000225697.11	ENSG00000225697	SLC26A6	rs9878063	4.49	rs936426	0.0645	4.14	-3.91563	537	5	lasso	-4.32035	1.56e-05	0.00103492	0.133505	chr3	48625723	48635493	9771	-	6373	protein_coding	65010	3.70985
ENSG00000255571.7	ENSG00000255571	MIR9-3HG	rs7178152	-6.319	rs57272144	0.181	5.85	-4.91183	1532	22	enet	-4.29916	1.71e-05	0.00112571	0.146342	chr15	89361579	89398487	36909	+	7355	lincRNA	254559	0.987659
ENSG00000199975.1	ENSG00000199975	RN7SKP243	rs10898957	-4.89	rs11235841	-0.00682	2.61	3.47603	1063	7	lasso	4.29695	1.73e-05	0.00113018	0.148053	chr11	73832382	73832690	309	-	309	misc_RNA	NA	3.6549
ENSG00000231993.1	ENSG00000231993	EP300-AS1	rs9623320	6.34	rs80533	0.031877	-3.58	4.28873	981	1	lasso	-4.2887	1.8e-05	0.001167	0.154044	chr22	41174591	41197456	22866	-	457	antisense	NA	0.762865
ENSG00000196510.12	ENSG00000196510	ANAPC7	rs4766428	8.46	rs73206853	0.030999	3.7	-4.55287	712	3	lasso	-4.28414	1.83e-05	0.00117753	0.156611	chr12	110372900	110403730	30831	-	6009	protein_coding	51434	2.63014
ENSG00000136021.18	ENSG00000136021	SCYL2	rs7966897	4.42	rs4764752	-0.006855	-2.69	3.52368	1266	5	enet	-4.27997	1.87e-05	0.00118063	0.160035	chr12	100267140	100341724	74585	+	7481	protein_coding	55681	12.3545
ENSG00000178252.17	ENSG00000178252	WDR6	rs9878063	4.49	rs13072911	0.144	5.22	3.22768	565	49	enet	4.27938	1.87e-05	0.00118063	0.160035	chr3	49007062	49015953	8892	+	5304	protein_coding	11180	18.6322
ENSG00000108551.4	ENSG00000108551	RASD1	rs11655029	4.82	rs7503334	-0.006844	-2.96	4.27727	1082	4	lasso	-4.27741	1.89e-05	0.00118063	0.161746	chr17	17494437	17496395	1959	-	1748	protein_coding	51655	0.802413
ENSG00000276956.1	ENSG00000276956	RN7SL769P	rs4766428	8.46	rs16940912	-0.006868	2.68	3.71513	692	3	lasso	4.27731	1.89e-05	0.00118063	0.161746	chr12	110360452	110360746	295	-	295	misc_RNA	NA	3.52593
ENSG00000136141.14	ENSG00000136141	LRCH1	rs4942562	3.757	rs1007171	0.0348	4.41	1.6939	1764	44	enet	4.2745	1.92e-05	0.00119068	0.164314	chr13	46553168	46753040	199873	+	7307	protein_coding	23143	10.0241
ENSG00000115828.15	ENSG00000115828	QPCT	rs3770752	-6.65	rs2300887	-0.00683	3.92	4.0292	1614	4	lasso	4.26996	1.96e-05	0.00120674	0.167737	chr2	37344574	37373322	28749	+	2599	protein_coding	25797	1.38066
ENSG00000187741.14	ENSG00000187741	FANCA	rs11076631	-5.96	rs2238526	0.0556	4.48	3.16478	1183	7	lasso	4.2597	2.05e-05	0.00125032	0.175439	chr16	89737549	89816657	79109	-	9736	protein_coding	2175	2.97885
ENSG00000138411.10	ENSG00000138411	HECW2	rs13027938	-4.73	rs1534384	0.00672	-3.52	4.2583	1636	5	lasso	-4.25851	2.06e-05	0.00125032	0.176295	chr2	196194370	196593692	399323	-	12692	protein_coding	57520	3.79938
ENSG00000078369.17	ENSG00000078369	GNB1	rs2803329	-4.44	rs2474458	-0.00455	2.66	-4.24924	490	1	lasso	-4.24924	2.15e-05	0.0012837	0.183997	chr1	1785285	1891117	105833	-	6417	protein_coding	2782	15.3711
ENSG00000196236.12	ENSG00000196236	XPNPEP3	rs9623320	6.34	rs5758064	-0.003716	-2.57	-4.24736	1096	1	lasso	4.2474	2.16e-05	0.0012837	0.184853	chr22	40857077	40932815	75739	+	9574	protein_coding	63929	1.9003
ENSG00000281649.1	ENSG00000281649	EBLN3	rs13285624	5.1	rs13296908	0.037	-3.84	4.24736	1385	1	lasso	-4.24736	2.16e-05	0.0012837	0.184853	chr9	37079857	37090507	10651	+	6483	lincRNA	100506710	5.37719
ENSG00000280269.1	ENSG00000280269	AP000577.2	rs10898957	-4.89	rs2075576	-0.000681	-3.69	-4.10053	1394	10	enet	4.244	2.2e-05	0.00129846	0.188276	chr11	74204869	74205746	878	+	878	TEC	NA	1.67895
ENSG00000235065.1	ENSG00000235065	RPL24P2	rs4815035	4.33	rs8115285	0.0215	-3.27	3.5749	967	4	enet	-4.23647	2.27e-05	0.00133059	0.194267	chr20	21114723	21115197	475	+	475	processed_pseudogene	NA	0.437133
ENSG00000275956.1	ENSG00000275956	RP5-966M1.7	rs2710323	9.63	rs13084937	0.00139	-2.92	-4.23329	1134	1	lasso	4.23329	2.3e-05	0.00133901	0.196834	chr3	52732547	52733867	1321	+	1321	processed_pseudogene	NA	0.505966
ENSG00000254973.1	ENSG00000254973	RP11-429J17.7	rs13252406	5.81	rs7829793	0.0164	3.96	4.18063	957	3	lasso	4.18132	2.9e-05	0.00167691	0.248182	chr8	143758153	143771822	13670	-	1809	lincRNA	NA	0.485737
ENSG00000207954.1	ENSG00000207954	MIR138-1	rs7639253	-5.23	rs12488257	0.00308	3.53	2.59909	1115	12	lasso	4.1771	2.95e-05	0.00169437	0.252461	chr3	44114212	44114310	99	+	99	miRNA	406929	1.13159
ENSG00000146006.7	ENSG00000146006	LRRTM2	rs10117	-6.81	rs3813321	-0.00436	-2.6	4.16475	759	1	lasso	-4.16475	3.12e-05	0.00178006	0.26701	chr5	138868923	138875368	6446	-	6095	protein_coding	26045	1.78966
ENSG00000204856.11	ENSG00000204856	FAM216A	rs4766428	8.46	rs11065612	0.032033	-3.46	-2.61381	744	3	lasso	4.14472	3.4e-05	0.00192697	0.290972	chr12	110468364	110490385	22022	+	2753	protein_coding	29902	0.631238
ENSG00000229672.2	ENSG00000229672	RP11-184A2.3	rs17731	7.26	rs1966201	-0.00554	-3.48	4.13856	1983	2	lasso	-4.13853	3.5e-05	0.0019689	0.29953	chr10	3751067	3763226	12160	+	759	antisense	NA	0.867477
ENSG00000212461.1	ENSG00000212461	SNORA17	rs12301769	6	rs12310317	0.013843	-2.91	5.77133	1382	50	enet	-4.13722	3.52e-05	0.0019689	0.301242	chr12	71639355	71639483	129	+	129	snoRNA	NA	1.29994
ENSG00000167261.13	ENSG00000167261	DPEP2	rs61593058	5.06	rs73596365	0.187	-5.34	3.76809	564	7	lasso	-4.1181	3.82e-05	0.00212283	0.326916	chr16	67987394	68000586	13193	-	3498	protein_coding	64174	10.6989
ENSG00000171928.13	ENSG00000171928	TVP23B	rs4073003	-6.93	rs4924925	0.123555	-5.28	-3.99396	523	22	enet	4.11123	3.94e-05	0.00217242	0.337185	chr17	18780995	18806714	25720	+	5862	protein_coding	51030	2.17125
ENSG00000164574.15	ENSG00000164574	GALNT10	rs815609	-5.63	rs6878632	0.0618	4.83	2.58688	1963	36	enet	4.10981	3.96e-05	0.00217242	0.338897	chr5	154190730	154420984	230255	+	10496	protein_coding	55568	2.92739
ENSG00000112584.13	ENSG00000112584	FAM120B	rs9356590	4.69	rs9460106	0.0784	4.37	4.2012	1226	6	lasso	4.1039	4.06e-05	0.00221309	0.347455	chr6	170290703	170407065	116363	+	6029	protein_coding	84498	7.51244
ENSG00000207751.2	ENSG00000207751	MIR130B	rs5749696	-5.3	rs449597	0.746021	-10.41	4.09769	820	7	lasso	-4.1019	4.1e-05	0.00222075	0.350878	chr22	21652270	21670237	17968	+	1131	processed_transcript	406920	1.70959
ENSG00000180488.14	ENSG00000180488	FAM73A	rs3104464	-4.07	rs3104464	0.0573	3.46	-4.0678	1355	1	lasso	-4.0678	4.75e-05	0.00255663	0.406505	chr1	77779624	77879539	99916	+	9594	protein_coding	374986	5.72552
ENSG00000165434.7	ENSG00000165434	PGM2L1	rs10898957	-4.89	rs11236096	0.0588	4.19	-4.46406	1423	8	lasso	-4.05851	4.94e-05	0.00264228	0.422765	chr11	74330318	74398473	68156	-	8820	protein_coding	283209	0.339268
ENSG00000188735.12	ENSG00000188735	TMEM120B	rs2686340	5.57	rs36079122	-0.003459	-3.22	5.37494	1101	4	lasso	-4.05304	5.06e-05	0.00268966	0.433035	chr12	121712752	121783001	70250	+	8449	protein_coding	144404	1.14568
ENSG00000206573.8	ENSG00000206573	THUMPD3-AS1	rs2648539	-4.36	rs2728924	0.0545	-3.66	-3.97947	1496	3	enet	4.03681	5.42e-05	0.00286323	0.463844	chr3	9349689	9398579	48891	-	6275	antisense	440944	3.4047
ENSG00000108599.14	ENSG00000108599	AKAP10	rs9891739	-5.6	rs2453596	-0.003518	-2.62	2.30262	853	11	enet	-4.03375	5.49e-05	0.00288242	0.469834	chr17	19904302	19978343	74042	-	4848	protein_coding	11216	8.78778
ENSG00000248685.5	ENSG00000248685	RP11-548L20.1	rs1454606	6.65	rs10031339	-0.00191	-3.76	4.5076	1659	28	enet	-4.03011	5.58e-05	0.00290453	0.477536	chr4	34120894	34269747	148854	-	989	lincRNA	NA	0.538517
ENSG00000144028.14	ENSG00000144028	SNRNP200	rs1048675	4.55	rs4907311	0.0095	2.32	4.0286	392	2	lasso	4.02887	5.6e-05	0.00290453	0.479248	chr2	96274336	96305515	31180	-	10926	protein_coding	23020	28.0784
ENSG00000272335.1	ENSG00000272335	RP11-53O19.3	rs10035564	7.97	rs13185555	0.0314	-3.01	3.90798	829	2	lasso	-4.01982	5.82e-05	0.00299786	0.498076	chr5	44826076	44828592	2517	+	2517	lincRNA	NA	1.03751
ENSG00000073711.10	ENSG00000073711	PPP2R3A	rs7432375	-7.82	rs9820189	0.0933	5.99	3.8947	1051	15	lasso	4.01878	5.85e-05	0.00299786	0.500643	chr3	135965673	136147891	182219	+	7837	protein_coding	5523	8.4746
ENSG00000178974.9	ENSG00000178974	FBXO34	rs3783643	5.14	rs1009648	0.0508	-3.63	3.73076	1828	8	lasso	-4.01042	6.06e-05	0.00307885	0.518615	chr14	55271303	55361918	90616	+	4133	protein_coding	55030	5.78351
ENSG00000236892.1	ENSG00000236892	RP11-482E14.2	rs17731	7.26	rs4881155	0.0817	-4.13	4.00541	2141	6	lasso	-4.00963	6.08e-05	0.00307885	0.520326	chr10	3532094	3537031	4938	-	723	lincRNA	NA	2.61557
ENSG00000102898.11	ENSG00000102898	NUTF2	rs61593058	5.06	rs73596365	-0.00512	-2.83	3.76809	472	4	enet	-3.9757	7.02e-05	0.00353395	0.600772	chr16	67846732	67872567	25836	+	3895	protein_coding	10204	18.6986
ENSG00000215030.5	ENSG00000215030	RPL13P12	rs11655029	4.82	rs11657423	0.003563	-3.17	3.97101	1242	1	lasso	-3.97101	7.16e-05	0.00358335	0.612753	chr17	17383377	17384012	636	-	636	processed_pseudogene	NA	16.9489
ENSG00000048471.13	ENSG00000048471	SNX29	rs10163386	-4.05	rs34959638	0.405	-7.82	3.81917	3047	5	lasso	-3.9608	7.47e-05	0.00371676	0.639283	chr16	11976737	12574289	597553	+	11298	protein_coding	92017	4.79011
ENSG00000270387.1	ENSG00000270387	RP11-315D13.1	rs61756942	4.79	rs12711259	-0.00694	-3.07	3.8576	1099	5	enet	-3.95772	7.57e-05	0.00374474	0.647841	chr4	147916529	147917386	858	-	858	processed_pseudogene	NA	0.435468
ENSG00000129968.15	ENSG00000129968	ABHD17A	rs2301799	-4.34	rs2332496	-0.00544	-2.24	-2.96175	335	4	enet	3.9522	7.74e-05	0.00380683	0.662389	chr19	1876810	1885547	8738	-	6139	protein_coding	81926	5.1132
ENSG00000010361.13	ENSG00000010361	FUZ	rs2304204	-7.53	rs8110265	-0.00578	3.08	-1.3386	877	4	lasso	-3.947	7.91e-05	0.00386083	0.676938	chr19	49806869	49817376	10508	-	2950	protein_coding	80199	2.94687
ENSG00000197385.5	ENSG00000197385	ZNF860	rs4955124	4.91	rs62244399	-0.00596	3.18	4.27088	1564	3	lasso	3.9462	7.94e-05	0.00386083	0.679505	chr3	31981771	31991628	9858	+	3263	protein_coding	344787	1.19736
ENSG00000102858.12	ENSG00000102858	MGRN1	rs8047438	5.76	rs1684605	0.00241	-3.62	3.94024	1215	1	lasso	-3.9402	8.14e-05	0.00393571	0.696621	chr16	4616493	4690974	74482	+	10219	protein_coding	23295	6.71498
ENSG00000116288.12	ENSG00000116288	PARK7	rs11121172	6.16	rs12135962	-0.00612	3.37	0.23578	1523	33	enet	3.92447	8.69e-05	0.00417804	0.74369	chr1	7954291	7985505	31215	+	2397	protein_coding	11315	26.4901
ENSG00000099875.14	ENSG00000099875	MKNK2	rs2301799	-4.34	rs17755118	-0.00566	-2.67	3.91233	426	1	lasso	-3.91233	9.14e-05	0.00436984	0.782201	chr19	2037465	2051244	13780	-	5221	protein_coding	2872	37.2114
ENSG00000121316.10	ENSG00000121316	PLBD1	rs77642095	-5.31	rs71459160	0.006837	-3.85	3.71314	1546	7	enet	-3.90791	9.31e-05	0.00441139	0.79675	chr12	14503661	14568349	64689	-	2841	protein_coding	79887	14.7811
ENSG00000228816.1	ENSG00000228816	AK3P5	rs3851080	5.04	rs2252028	-0.00627	3.04	3.84838	1861	3	enet	3.90751	9.33e-05	0.00441139	0.798461	chr10	32944481	32944999	519	+	519	processed_pseudogene	NA	1.33414
ENSG00000090975.12	ENSG00000090975	PITPNM2	rs2102949	9.93	rs10848076	0.079802	-4.2	4.0474	897	3	lasso	-3.89836	9.68e-05	0.00455173	0.828414	chr12	122983480	123150015	166536	-	9161	protein_coding	57605	3.99017
ENSG00000160072.19	ENSG00000160072	ATAD3B	rs2803329	-4.44	rs6685064	0.0094	-2.67	-1.98003	252	2	lasso	3.89498	9.82e-05	0.00458597	0.840396	chr1	1471769	1497848	26080	+	7682	protein_coding	83858	8.17647
ENSG00000131069.19	ENSG00000131069	ACSS2	rs2236270	4.53	rs6120742	0.0119	-4.1	4.2358	1144	3	lasso	-3.8939	9.86e-05	0.00458597	0.843819	chr20	34872146	34927962	55817	+	5385	protein_coding	55902	8.67866
ENSG00000213523.10	ENSG00000213523	SRA1	rs246024	6.02	rs6879095	0.125	5.1	-3.8997	888	12	lasso	-3.88385	0.000103	0.00476472	0.881474	chr5	140537340	140558252	20913	-	3396	protein_coding	10011	6.77746
ENSG00000100147.13	ENSG00000100147	CCDC134	rs5751191	-7.31	rs2269657	0.025705	-3.66	-3.87143	1066	1	lasso	3.8714	0.000108	0.00494259	0.924264	chr22	41800679	41826299	25621	+	1270	protein_coding	79879	6.39859
ENSG00000108587.15	ENSG00000108587	GOSR1	rs186262	4.61	rs6505188	0.045129	3.95	-3.41715	900	27	lasso	-3.87263	0.000108	0.00494259	0.924264	chr17	30477362	30527592	50231	+	9855	protein_coding	9527	4.34574
ENSG00000255389.1	ENSG00000255389	C6orf3	rs9487653	5.39	rs6910340	0.0254	3.16	3.98106	1141	4	lasso	3.8673	0.00011	0.00499967	0.94138	chr6	111599875	111602295	2421	+	2421	antisense	NA	0.638103
ENSG00000110906.12	ENSG00000110906	KCTD10	rs2280037	5.84	rs1045582	0.457836	8.34	-3.75506	1512	86	enet	-3.86517	0.000111	0.00499967	0.949938	chr12	109448656	109477544	28889	-	9865	protein_coding	83892	3.61747
ENSG00000138050.14	ENSG00000138050	THUMPD2	rs13400213	4.52	rs10169390	0.117	4.3	3.8101	1401	2	lasso	3.86538	0.000111	0.00499967	0.949938	chr2	39736060	39779267	43208	-	3823	protein_coding	80745	1.96866
ENSG00000272954.1	ENSG00000272954	KB-1440D3.13	rs5749696	-5.3	rs449597	0.49275	-8.58	4.09769	790	7	lasso	-3.8626	0.000112	0.0050183	0.958496	chr22	21661934	21662363	430	+	430	sense_intronic	NA	1.09211
ENSG00000213672.7	ENSG00000213672	NCKIPSD	rs9878063	4.49	rs12493578	0.137	-4.84	3.81917	540	4	lasso	-3.85984	0.000113	0.00503674	0.967054	chr3	48673844	48686364	12521	-	3431	protein_coding	51517	3.78819
ENSG00000020129.15	ENSG00000020129	NCDN	rs581459	-6.07	rs11801360	-0.00681	-2.01	-3.85045	278	3	lasso	3.85144	0.000117	0.00512611	1	chr1	35557473	35567274	9802	+	4917	protein_coding	23154	3.71377
ENSG00000168096.14	ENSG00000168096	ANKS3	rs8047438	5.76	rs10974	0.0158	-3.24	1.46434	1133	7	lasso	-3.8514	0.000117	0.00512611	1	chr16	4696510	4734378	37869	-	7868	protein_coding	124401	1.54569
ENSG00000087884.14	ENSG00000087884	AAMDC	rs613686	-3.71	rs627716	-0.00486	-2.86	-3.129	1529	6	enet	3.85087	0.000118	0.00512611	1	chr11	77821109	77918432	97324	+	1943	protein_coding	28971	0.905064
ENSG00000105705.15	ENSG00000105705	SUGP1	rs2905435	7.43	rs73004966	-0.00241	-3.35	1.53656	997	17	enet	-3.85077	0.000118	0.00512611	1	chr19	19276018	19320844	44827	-	5356	protein_coding	57794	3.65213
ENSG00000224820.2	ENSG00000224820	BTF3P4	rs7021386	-4.44	rs62561973	0.0558	-3.88	-3.6038	1379	3	lasso	3.84992	0.000118	0.00512611	1	chr9	72107818	72108312	495	-	495	processed_pseudogene	NA	2.35397
ENSG00000214029.4	ENSG00000214029	ZNF891	rs7313956	4.7	rs7956215	0.000234	2.66	-3.42319	759	7	enet	-3.84544	0.00012	0.00518667	1	chr12	133106817	133130473	23657	-	15455	protein_coding	101060200	0.837238
ENSG00000120071.12	ENSG00000120071	KANSL1	rs8073146	-5.8	rs199439	0.149876	5.07	-5.05571	169	10	enet	-3.84227	0.000122	0.00524661	1	chr17	46029916	46225374	195459	-	13928	protein_coding	284058	6.46683
ENSG00000143614.9	ENSG00000143614	GATAD2B	rs10127983	5.53	rs111689685	0.00621	3.31	5.18921	1219	3	lasso	3.83618	0.000125	0.00528582	1	chr1	153789030	153923360	134331	-	9247	protein_coding	57459	4.80743
ENSG00000196917.5	ENSG00000196917	HCAR1	rs2102949	9.93	rs4759364	0.029568	3.81	3.88294	818	5	lasso	3.83379	0.000126	0.00528582	1	chr12	122726076	122730843	4768	-	4768	protein_coding	27198	0.655134
ENSG00000206914.1	ENSG00000206914	Y_RNA	rs2102949	9.93	rs4759393	0.013956	3.58	4.11493	841	2	lasso	3.83362	0.000126	0.00528582	1	chr12	122768099	122768200	102	+	102	misc_RNA	NA	0.596628
ENSG00000256351.1	ENSG00000256351	RP1-7G5.5	rs4766428	8.46	rs11068434	-0.005668	2.9	3.83356	1148	2	lasso	3.83416	0.000126	0.00528582	1	chr12	109859767	109860420	654	-	343	processed_pseudogene	NA	0.661537
ENSG00000269940.1	ENSG00000269940	RP11-73M18.7	rs722637	7.74	rs12589494	0.131	-5.59	-3.98482	1242	6	lasso	3.8346	0.000126	0.00528582	1	chr14	103694560	103695170	611	+	611	sense_intronic	NA	2.0496
ENSG00000113141.16	ENSG00000113141	IK	rs246024	6.02	rs11554680	-0.00437	3.04	3.50078	931	6	enet	3.83259	0.000127	0.0052919	1	chr5	140647058	140662479	15422	+	4097	protein_coding	3550	13.3438
ENSG00000165181.16	ENSG00000165181	C9orf84	rs7048773	4.81	rs315693	-0.00106	-3.41	3.70958	1944	3	lasso	-3.83104	0.000128	0.0052919	1	chr9	111686173	111795008	108836	-	6276	protein_coding	158401	0.924853
ENSG00000249715.9	ENSG00000249715	FER1L5	rs1048675	4.55	rs62154786	0.0694	-4.12	3.6979	576	4	lasso	-3.8306	0.000128	0.0052919	1	chr2	96642737	96704887	62151	+	10475	protein_coding	90342	0.573762
ENSG00000156587.15	ENSG00000156587	UBE2L6	rs7938083	6.03	rs11822095	-0.00103	2.47	-1.96677	1195	10	enet	-3.82462	0.000131	0.00538989	1	chr11	57551656	57568284	16629	-	2197	protein_coding	9246	5.21271
ENSG00000095321.16	ENSG00000095321	CRAT	rs10988250	4.1	rs10819461	0.113	-5.58	3.40871	824	4	lasso	-3.81652	0.000135	0.00552789	1	chr9	129094810	129111189	16380	-	3803	protein_coding	1384	13.0922
ENSG00000005483.20	ENSG00000005483	KMT2E	rs2252074	7.71	rs17721873	-0.00446	3.34	3.80571	1288	1	lasso	3.80571	0.000141	0.00571885	1	chr7	105014179	105114361	100183	+	9231	protein_coding	55904	6.84009
ENSG00000162408.10	ENSG00000162408	NOL9	rs11122119	5.59	rs6683889	0.0125	-3.1	-1.41694	1170	46	enet	3.80709	0.000141	0.00571885	1	chr1	6521347	6554535	33189	-	7293	protein_coding	79707	4.68971
ENSG00000166888.10	ENSG00000166888	STAT6	rs324017	-6.69	rs324012	0.060058	4.49	2.46451	849	4	lasso	3.80227	0.000143	0.00577261	1	chr12	57095408	57132139	36732	-	7298	protein_coding	6778	9.00652
ENSG00000233877.2	ENSG00000233877	RP11-182I10.2	rs6700762	-4.87	rs72918100	0.00753	-3.19	3.95427	1224	5	lasso	-3.79951	0.000145	0.00582587	1	chr1	64941979	64942365	387	+	387	processed_pseudogene	NA	0.461172
ENSG00000225693.1	ENSG00000225693	LAGE3P1	rs10733465	4.58	rs511183	0.0571	-4.31	2.78717	1557	5	lasso	-3.79651	0.000147	0.00587863	1	chr9	33019682	33020165	484	-	484	processed_pseudogene	NA	0.793659
ENSG00000108654.12	ENSG00000108654	DDX5	rs1991401	-3.79	rs1991401	0.082768	-3.64	-3.79256	500	1	lasso	3.79256	0.000149	0.00590344	1	chr17	64499616	64508199	8584	-	7319	protein_coding	1655	32.3555
ENSG00000224870.6	ENSG00000224870	RP4-758J18.2	rs36072213	-3.82	rs35511469	-0.00683	2.23	-3.79356	190	1	lasso	-3.79357	0.000149	0.00590344	1	chr1	1399522	1402046	2525	+	2525	processed_transcript	148413	6.62217
ENSG00000124019.9	ENSG00000124019	FAM124B	rs72974269	-6.31	rs10933059	0.0807	-5.09	3.7675	1597	14	lasso	-3.7899	0.000151	0.00595511	1	chr2	224378698	224402085	23388	-	3541	protein_coding	79843	3.03097
ENSG00000001561.6	ENSG00000001561	ENPP4	rs3777565	3.85	rs62399759	0.0262	-4.06	2.14068	1373	6	lasso	-3.7819	0.000156	0.00609083	1	chr6	46129993	46146699	16707	+	4651	protein_coding	22875	2.10228
ENSG00000120334.15	ENSG00000120334	CENPL	rs61828917	-6.15	rs2901785	0.00652	3.4	-2.19477	1076	12	lasso	-3.78063	0.000156	0.00609083	1	chr1	173799550	173824720	25171	-	4914	protein_coding	91687	1.18956
ENSG00000272977.1	ENSG00000272977	CTA-390C10.10	rs9624836	-4.12	rs760554	0.18543	-5.84	-3.77878	975	9	lasso	3.779	0.000157	0.00609083	1	chr22	25476218	25479971	3754	+	3754	sense_intronic	NA	0.437344
ENSG00000100058.12	ENSG00000100058	CRYBB2P1	rs9624836	-4.12	rs760554	0.231946	-6.5	-3.77878	1104	12	lasso	3.7788	0.000158	0.00609083	1	chr22	25448105	25520854	72750	+	6435	transcribed_unprocessed_pseudogene	1416	0.809379
ENSG00000250682.5	ENSG00000250682	LINC00491	rs1901512	5.22	rs2545558	0.163	5.29	-3.54995	1456	4	lasso	-3.77809	0.000158	0.00609083	1	chr5	102609156	102671559	62404	-	1227	lincRNA	NA	1.52054
ENSG00000167074.14	ENSG00000167074	TEF	rs9623320	6.34	rs9619963	-0.006407	-2.65	-3.99601	910	3	lasso	3.7736	0.000161	0.00617865	1	chr22	41367333	41399326	31994	+	4715	protein_coding	7008	2.69425
ENSG00000186162.10	ENSG00000186162	CIDECP	rs2075314	4.03	rs7616000	-0.00669	-3.07	3.77191	1431	1	lasso	-3.77191	0.000162	0.00618927	1	chr3	10014238	10026365	12128	-	3017	transcribed_unprocessed_pseudogene	NA	1.85981
ENSG00000177173.5	ENSG00000177173	NAP1L4P1	rs1127215	-3.77	rs1127215	0.00934	-3.34	-3.76916	713	1	enet	3.76916	0.000164	0.00621023	1	chr1	116532936	116534092	1157	-	1157	processed_pseudogene	NA	1.75266
ENSG00000233321.1	ENSG00000233321	RP11-482E14.1	rs17731	7.26	rs4881155	0.0901	-4.34	4.00541	2200	19	enet	-3.76895	0.000164	0.00621023	1	chr10	3486894	3502838	15945	-	832	lincRNA	NA	3.69377
ENSG00000151148.13	ENSG00000151148	UBE3B	rs2280037	5.84	rs1045582	0.396017	8.52	-3.75506	1483	26	lasso	-3.76613	0.000166	0.00623082	1	chr12	109477402	109536705	59304	+	12453	protein_coding	89910	6.39903
ENSG00000252759.1	ENSG00000252759	Y_RNA	rs994280	7.57	rs3754793	0.0302	3.19	5.6739	1081	3	lasso	3.76563	0.000166	0.00623082	1	chr2	200863152	200863247	96	-	96	misc_RNA	NA	5.9224
ENSG00000128228.4	ENSG00000128228	SDF2L1	rs5749696	-5.3	rs450469	0.114898	-5.68	4.01265	733	14	enet	-3.7566	0.000172	0.00642784	1	chr22	21642261	21644298	2038	+	1099	protein_coding	23753	10.2772
ENSG00000241361.8	ENSG00000241361	SLC25A24P1	rs533233	-3.7	rs538717	-0.0069	3.33	-3.60372	1492	8	lasso	-3.75329	0.000175	0.00651152	1	chr1	108272943	108337853	64911	+	1882	transcribed_unprocessed_pseudogene	NA	0.361458
ENSG00000204852.15	ENSG00000204852	TCTN1	rs4766428	8.46	rs7963064	0.003558	3.4	-3.74695	650	1	lasso	-3.74695	0.000179	0.00663152	1	chr12	110614027	110649430	35404	+	9605	protein_coding	79600	1.39971
ENSG00000165617.14	ENSG00000165617	DACT1	rs10498489	-4.26	rs4898978	-0.00406	3.13	-3.74471	1701	1	lasso	-3.74471	0.000181	0.00663608	1	chr14	58633967	58648321	14355	+	4490	protein_coding	51339	2.0485
ENSG00000104093.13	ENSG00000104093	DMXL2	rs12591359	-4.64	rs4775935	0.0744	-3.84	-4.17552	1444	16	enet	3.74316	0.000182	0.00663608	1	chr15	51447711	51622833	175123	-	13807	protein_coding	23312	4.65057
ENSG00000083097.14	ENSG00000083097	DOPEY1	rs2022265	-6.26	rs12153819	0.424	-7.92	3.72945	1398	14	lasso	-3.7417	0.000183	0.00663608	1	chr6	83067666	83171350	103685	+	10045	protein_coding	23033	4.76854
ENSG00000258999.1	ENSG00000258999	RP11-114N19.3	rs10149681	4.84	rs1958206	0.00442	-3.37	2.02859	1633	5	enet	-3.74158	0.000183	0.00663608	1	chr14	81107033	81170414	63382	-	601	antisense	NA	0.396946
ENSG00000266680.1	ENSG00000266680	RP5-1148A21.3	rs9341835	-5.24	rs7745873	0.131	5.16	-3.46957	1100	36	enet	-3.7415	0.000183	0.00663608	1	chr6	63571005	63572408	1404	-	1404	antisense	NA	2.23755
ENSG00000164087.7	ENSG00000164087	POC1A	rs2577831	9.48	rs9874939	0.00452	-2.53	-3.73894	593	1	enet	3.73894	0.000185	0.0066803	1	chr3	52075253	52154690	79438	-	2247	protein_coding	25886	3.2092
ENSG00000186417.13	ENSG00000186417	GLDN	rs12591359	-4.64	rs8043240	0.189	-5.94	3.44879	1434	11	lasso	-3.7343	0.000188	0.00673182	1	chr15	51341629	51408013	66385	+	7144	protein_coding	342035	59.5907
ENSG00000232454.2	ENSG00000232454	RP11-3J10.7	rs13301916	4.76	rs6476643	0.0273	-3.51	3.73489	1667	1	lasso	-3.73489	0.000188	0.00673182	1	chr9	37836044	37836394	351	+	351	processed_pseudogene	NA	0.980882
ENSG00000159720.11	ENSG00000159720	ATP6V0D1	rs255049	3.88	rs6499141	0.0706	-3.9	3.50228	240	6	lasso	-3.7195	0.0002	0.00713167	1	chr16	67438014	67481237	43224	-	8212	protein_coding	9114	11.089
ENSG00000271052.1	ENSG00000271052	RP11-479I16.2	rs9858533	-5.87	rs7613358	0.00605	-3.6	3.53667	1233	12	lasso	-3.71614	0.000202	0.00717309	1	chr3	161222911	161223147	237	-	237	processed_pseudogene	NA	0.383535
ENSG00000251985.1	ENSG00000251985	RNU6-1161P	rs2176039	4.97	rs1058033	-0.006791	4.07	4.62351	1290	24	enet	3.713	0.000205	0.00724954	1	chr22	45624531	45624632	102	-	102	snRNA	NA	0.843104
ENSG00000148154.9	ENSG00000148154	UGCG	rs7048773	4.81	rs315693	0.0333	-3.18	3.70958	1838	1	lasso	-3.70958	0.000208	0.00732537	1	chr9	111896766	111935369	38604	+	4615	protein_coding	7357	7.591
ENSG00000198393.7	ENSG00000198393	ZNF26	rs7313956	4.7	rs7487109	-0.006787	2.68	-3.70379	841	1	lasso	-3.70379	0.000212	0.00743564	1	chr12	132986365	133032952	46588	+	20863	protein_coding	7574	0.807504
ENSG00000015676.17	ENSG00000015676	NUDCD3	rs6656	-4.38	rs10268852	0.134	4.99	-3.72476	1203	13	lasso	-3.70166	0.000214	0.00744476	1	chr7	44379121	44490880	111760	-	10113	protein_coding	23386	7.03403
ENSG00000139725.7	ENSG00000139725	RHOF	rs143116451	5.53	rs111782135	-0.002462	2.69	-2.83358	1013	5	enet	-3.70158	0.000214	0.00744476	1	chr12	121777754	121803403	25650	-	6181	protein_coding	54509	0.855029
ENSG00000207951.1	ENSG00000207951	MIR561	rs11687248	4.21	rs4599076	-0.00385	-3.48	3.9881	1098	4	lasso	-3.67659	0.000236	0.00817687	1	chr2	188297492	188297588	97	+	97	miRNA	693146	24.1341
ENSG00000129158.10	ENSG00000129158	SERGEF	rs7932043	-4.8	rs12292915	0.189	6.05	-3.4705	1907	25	enet	-3.67575	0.000237	0.00817841	1	chr11	17788048	18013162	225115	-	3502	protein_coding	26297	0.623532
ENSG00000037474.14	ENSG00000037474	NSUN2	rs274700	-5.09	rs506416	0.135	4.93	-3.68456	2109	5	lasso	-3.67143	0.000241	0.00828304	1	chr5	6599239	6633291	34053	-	5506	protein_coding	54888	9.5121
ENSG00000227012.2	ENSG00000227012	RP1-97J1.2	rs9487653	5.39	rs9481204	0.806	10.88	3.6477	1249	4	lasso	3.6678	0.000245	0.00838684	1	chr6	111900489	111901851	1363	-	762	lincRNA	NA	1.8251
ENSG00000125952.18	ENSG00000125952	MAX	rs2763888	4.36	rs8004805	0.029	-3.68	3.60091	1697	3	lasso	-3.66493	0.000247	0.0083882	1	chr14	65006174	65102695	96522	-	4430	protein_coding	4149	7.30691
ENSG00000205220.11	ENSG00000205220	PSMB10	rs61593058	5.06	rs9972635	-8.37e-05	-2.81	3.41892	513	2	lasso	-3.6654	0.000247	0.0083882	1	chr16	67934502	67937087	2586	-	1853	protein_coding	5699	5.73625
ENSG00000177084.16	ENSG00000177084	POLE	rs7313956	4.7	rs11147010	-0.006933	2.75	-3.65698	915	1	lasso	-3.65698	0.000255	0.00859169	1	chr12	132623753	132687365	63613	-	16609	protein_coding	5426	2.16015
ENSG00000220008.3	ENSG00000220008	LINGO3	rs8105896	4.39	rs759067	0.0171	-2.69	3.65658	595	3	lasso	-3.65686	0.000255	0.00859169	1	chr19	2289784	2292024	2241	-	2241	protein_coding	645191	0.688948
ENSG00000269927.1	ENSG00000269927	RP6-91H8.3	rs2526882	5.14	rs2240533	-0.00679	3.37	3.54367	1191	3	lasso	3.64729	0.000265	0.0088923	1	chr14	71141125	71143253	2129	-	2129	lincRNA	NA	3.34037
ENSG00000050405.13	ENSG00000050405	LIMA1	rs578470	5.59	rs7972824	-0.003894	-3.79	-3.63084	990	12	enet	3.64612	0.000266	0.0088923	1	chr12	50175788	50283546	107759	-	6317	protein_coding	51474	11.7511
ENSG00000156853.12	ENSG00000156853	ZNF689	rs55732507	6.35	rs4238961	0.00709	2.64	3.99476	445	3	lasso	3.6436	0.000269	0.0089576	1	chr16	30602558	30624012	21455	-	4159	protein_coding	115509	1.58345
ENSG00000174437.16	ENSG00000174437	ATP2A2	rs4766428	8.46	rs1861810	-0.000703	2.51	-3.63994	782	1	lasso	-3.63994	0.000273	0.00905556	1	chr12	110280756	110351093	70338	+	13745	protein_coding	488	8.73984
ENSG00000000971.15	ENSG00000000971	CFH	rs7524776	-4.3	rs114876399	-0.00529	-3	1.55519	1130	37	enet	-3.63043	0.000283	0.00934194	1	chr1	196651878	196747504	95627	+	8145	protein_coding	3075	2.05386
ENSG00000202150.1	ENSG00000202150	RNU6-407P	rs2236270	4.53	rs3736802	0.095	-4.03	3.6291	1140	1	lasso	-3.62911	0.000284	0.00934194	1	chr20	35030317	35030420	104	-	104	snRNA	NA	3.38405
ENSG00000036257.12	ENSG00000036257	CUL3	rs72974269	-6.31	rs13410021	-0.00684	-3.28	2.8374	1858	4	lasso	-3.62886	0.000285	0.00934194	1	chr2	224470150	224585397	115248	-	11505	protein_coding	8452	7.37583
ENSG00000258851.1	ENSG00000258851	RP11-894P9.2	rs722637	7.74	rs752624	0.00784	3.39	-3.49543	1341	7	lasso	-3.62733	0.000286	0.00934194	1	chr14	103553421	103561877	8457	+	553	antisense	NA	0.86108
ENSG00000242256.3	ENSG00000242256	RN7SL57P	rs7048773	4.81	rs13296946	0.0522	-3.22	-3.62363	1719	1	lasso	3.62363	0.00029	0.00943658	1	chr9	112242550	112242839	290	-	290	misc_RNA	NA	1.83151
ENSG00000166557.12	ENSG00000166557	TMED3	rs2049176	-3.722	rs11856016	-0.00674	-3.26	-1.78507	2216	34	enet	3.62123	0.000293	0.00949808	1	chr15	79311062	79427432	116371	+	19470	protein_coding	23423	5.68255
ENSG00000130787.13	ENSG00000130787	HIP1R	rs2102949	9.93	rs7397990	-0.006213	-2.79	-3.7818	844	4	lasso	3.61594	0.000299	0.00961178	1	chr12	122834453	122862960	28508	+	7102	protein_coding	9026	3.85373
ENSG00000100023.18	ENSG00000100023	PPIL2	rs5749696	-5.3	rs449597	0.280134	-6.46	4.09769	906	32	enet	-3.6151	0.0003	0.00961178	1	chr22	21666009	21700015	34007	+	7669	protein_coding	23759	8.87116
ENSG00000129197.14	ENSG00000129197	RPAIN	rs2189336	4.78	rs2189338	0.114734	-4.79	-3.66535	1904	6	lasso	3.6145	0.000301	0.00961178	1	chr17	5419641	5432876	13236	+	7430	protein_coding	84268	1.58003
ENSG00000143315.6	ENSG00000143315	PIGM	rs2147472	-4.73	rs4656872	-0.00606	-3.53	2.29123	1192	6	lasso	-3.61422	0.000301	0.00961178	1	chr1	160027673	160031991	4319	-	4319	protein_coding	93183	1.8773
ENSG00000251411.1	ENSG00000251411	RP11-397E7.4	rs56023922	-4.72	rs112077450	0.0505	-4.8	-4.3038	1211	11	lasso	3.61262	0.000303	0.00963968	1	chr4	86913266	86914817	1552	-	1110	processed_pseudogene	NA	4.4084
ENSG00000033030.13	ENSG00000033030	ZCCHC8	rs3741530	8.68	rs7295105	0.000952	-3.39	-3.33347	1022	2	lasso	3.61027	0.000306	0.00967832	1	chr12	122471600	122501073	29474	-	9124	protein_coding	55596	2.64507
ENSG00000216775.2	ENSG00000216775	RP1-152L7.5	rs72934790	-4.22	rs6923218	0.052	4.4	3.28828	1541	6	lasso	3.609	0.000307	0.00967832	1	chr6	52665148	52669155	4008	+	3039	transcribed_unprocessed_pseudogene	NA	3.00221
ENSG00000279220.1	ENSG00000279220	GPR1-AS	rs2058706	4.4	rs7607148	0.244	-6.82	3.2429	1407	10	enet	-3.60669	0.00031	0.00967832	1	chr2	206203376	206266243	62868	+	4129	processed_transcript	101669764	6.99075
ENSG00000185630.18	ENSG00000185630	PBX1	rs10494426	-3.85	rs11808645	0.0133	3.35	3.76992	2004	4	lasso	3.60574	0.000311	0.00967832	1	chr1	164555584	164899296	343713	+	21249	protein_coding	5087	3.04389
ENSG00000229453.2	ENSG00000229453	SPINK8	rs9878063	4.49	rs11713476	0.0198	3.49	-3.45197	544	7	lasso	-3.60593	0.000311	0.00967832	1	chr3	48306842	48328341	21500	-	444	protein_coding	646424	0.381637
ENSG00000242781.1	ENSG00000242781	RP11-47P18.2	rs9831201	-6.17	rs2255129	-0.00276	3.46	-4.74952	1631	24	enet	-3.60604	0.000311	0.00967832	1	chr3	80764897	80789354	24458	+	712	lincRNA	NA	1.3263
ENSG00000079691.17	ENSG00000079691	LRRC16A	rs7752195	-8.36	rs2744267	0.0224	3.56	3.60438	2753	1	lasso	3.6044	0.000313	0.00970527	1	chr6	25279078	25620530	341453	+	6799	protein_coding	55604	3.66989
ENSG00000116455.13	ENSG00000116455	WDR77	rs2076590	4.83	rs1774777	0.0626	3.8	3.60124	1836	1	lasso	3.60124	0.000317	0.00975858	1	chr1	111439890	111449376	9487	-	2805	protein_coding	79084	5.15679
ENSG00000255737.2	ENSG00000255737	AGAP2-AS1	rs487722	-5.02	rs3809114	0.01157	2.86	-3.83947	918	2	enet	-3.60111	0.000317	0.00975858	1	chr12	57726271	57728356	2086	+	1500	antisense	100130776	0.312656
ENSG00000106948.16	ENSG00000106948	AKNA	rs111320077	4.17	rs12338362	-0.00694	-2.92	3.59676	1587	2	lasso	-3.59735	0.000321	0.0098463	1	chr9	114334156	114394405	60250	-	10601	protein_coding	80709	1.68445
ENSG00000273096.1	ENSG00000273096	RP3-508I15.20	rs73157117	3.72	rs17298479	0.007471	3.53	2.28301	1097	21	enet	3.5936	0.000326	0.00996396	1	chr22	38736610	38736792	183	-	183	sense_intronic	NA	1.0729
ENSG00000130595.16	ENSG00000130595	TNNT3	rs6578554	4.05	rs11036555	0.0219	-3.79	3.73355	1465	5	lasso	-3.59124	0.000329	0.0100199	1	chr11	1919562	1938706	19145	+	2567	protein_coding	7140	9.9603
ENSG00000223861.1	ENSG00000223861	RP11-74C1.2	rs6684085	-4.28	rs7537265	0.00152	-3.57	3.43695	954	3	lasso	-3.58121	0.000342	0.0103789	1	chr1	151557446	151557940	495	+	495	processed_pseudogene	NA	4.09075
ENSG00000205758.11	ENSG00000205758	CRYZL1	rs2251854	4.55	rs6517193	0.075181	-3.62	3.5771	1478	1	lasso	-3.57712	0.000347	0.0104934	1	chr21	33589341	33643926	54586	-	6177	protein_coding	9946	3.02361
ENSG00000144401.14	ENSG00000144401	METTL21A	rs2216375	4.56	rs2551641	0.128	-4.91	3.568	1398	2	lasso	-3.5745	0.000351	0.010577	1	chr2	207580631	207625928	45298	-	6798	protein_coding	151194	0.997391
ENSG00000223247.1	ENSG00000223247	RNU2-64P	rs9832531	3.96	rs73099399	-0.00497	-3.46	3.56823	1474	2	lasso	-3.57328	0.000353	0.0105928	1	chr3	73110992	73111182	191	+	191	snRNA	NA	2.56441
ENSG00000248863.2	ENSG00000248863	RP11-83A24.1	rs72943005	4.64	rs9684900	-0.0032	-3.2	-3.6497	1280	2	lasso	3.57225	0.000354	0.0105928	1	chr4	139426299	139430884	4586	-	1240	transcribed_processed_pseudogene	NA	2.36465
ENSG00000143771.11	ENSG00000143771	CNIH4	rs6661430	-4.67	rs4654037	0.354	-7.3	3.56663	1145	6	lasso	-3.5667	0.000361	0.0107272	1	chr1	224356850	224379459	22610	+	5098	protein_coding	29097	5.39746
ENSG00000183864.4	ENSG00000183864	TOB2	rs6002546	-6.6	rs136402	-0.005165	2.74	5.93898	942	20	enet	3.5671	0.000361	0.0107272	1	chr22	41433492	41447023	13532	-	4565	protein_coding	10766	8.02613
ENSG00000281332.1	ENSG00000281332	LINC00997	rs7788070	4.36	rs4563788	0.0141	3.26	-3.27144	1879	2	lasso	-3.56505	0.000364	0.0107789	1	chr7	32760279	32762924	2646	+	2646	lincRNA	NA	0.586045
ENSG00000229399.1	ENSG00000229399	RP11-378J18.6	rs17461555	-3.64	rs34595518	0.0135	3.03	-3.56239	537	1	lasso	-3.56239	0.000368	0.0108598	1	chr1	222641414	222641858	445	-	445	processed_pseudogene	NA	0.730717
ENSG00000166881.9	ENSG00000166881	NEMP1	rs324017	-6.69	rs7964492	0.007798	3.77	2.29453	833	9	lasso	3.55216	0.000382	0.0112342	1	chr12	57055643	57088063	32421	-	5708	protein_coding	23306	10.7243
ENSG00000198515.13	ENSG00000198515	CNGA1	rs34313992	-4.27	rs79028889	0.0155	3.67	-1.7239	1852	19	enet	-3.55049	0.000385	0.0112837	1	chr4	47935977	48016672	80696	-	3581	protein_coding	1259	3.45698
ENSG00000183527.11	ENSG00000183527	PSMG1	rs442972	-4.52	rs34672724	0.279756	-6.57	-3.0665	2033	4	lasso	3.54864	0.000387	0.0113036	1	chr21	39174769	39183851	9083	-	2515	protein_coding	8624	4.37064
ENSG00000168802.12	ENSG00000168802	CHTF8	rs13331198	4.78	rs728546	-0.00682	2.97	1.99576	1170	24	enet	3.5434	0.000395	0.011498	1	chr16	69118010	69132584	14575	-	3383	protein_coding	54921	17.1692
ENSG00000213312.3	ENSG00000213312	RPL7AP34	rs9341835	-5.24	rs10455336	0.00167	3.49	-2.58471	1101	3	lasso	-3.5423	0.000397	0.011517	1	chr6	63548708	63549508	801	-	801	processed_pseudogene	NA	1.44349
ENSG00000282121.1	ENSG00000282121	RP11-388P9.3	rs10994360	4.99	rs10733765	-0.00659	-3.12	-3.08625	1834	11	lasso	3.53687	0.000405	0.0116988	1	chr10	60139912	60140877	966	+	486	antisense	NA	0.874077
ENSG00000188343.12	ENSG00000188343	FAM92A1	rs278545	-4.14	rs7815293	0.00444	3.65	-3.86829	1271	16	enet	-3.53631	0.000406	0.0116988	1	chr8	93698561	93731527	32967	+	7423	protein_coding	137392	1.14097
ENSG00000279277.1	ENSG00000279277	RP11-861A13.3	rs167924	-5.68	rs6797306	0.0528	-4.56	-0.98648	1501	101	enet	3.53364	0.00041	0.0117744	1	chr3	108036718	108038445	1728	-	1728	TEC	NA	0.587262
ENSG00000170482.16	ENSG00000170482	SLC23A1	rs9687282	5.64	rs6866346	-0.0052	-2.85	2.20995	641	3	enet	-3.53216	0.000412	0.0117923	1	chr5	139367196	139384553	17358	-	3203	protein_coding	9963	0.298445
ENSG00000270285.1	ENSG00000270285	RP11-1029M24.4	rs6796490	-3.99	rs7648720	-0.00677	2.73	-3.61272	575	2	lasso	-3.52332	0.000426	0.0121524	1	chr3	48039267	48039490	224	+	224	processed_pseudogene	NA	0.552513
ENSG00000100197.20	ENSG00000100197	CYP2D6	rs5751191	-7.31	rs8141607	-0.001341	-2.98	3.51991	1124	1	lasso	-3.5199	0.000432	0.0122826	1	chr22	42126499	42130906	4408	-	2443	protein_coding	1565	0.456043
ENSG00000163808.16	ENSG00000163808	KIF15	rs76952894	5.16	rs113263538	0.00357	-3.48	4.32577	1399	3	lasso	-3.5156	0.000439	0.0124403	1	chr3	44761717	44873376	111660	+	5285	protein_coding	56992	0.813348
ENSG00000237643.1	ENSG00000237643	RP11-462G2.1	rs7741265	-4.28	rs1075262	0.188	-5.62	-3.5599	1407	2	lasso	3.5139	0.000442	0.0124839	1	chr6	70394887	70399417	4531	+	397	lincRNA	NA	2.7027
ENSG00000273724.1	ENSG00000273724	RP11-347C12.12	rs3814883	-7.76	rs4238961	-0.00647	2.84	3.99476	398	2	enet	3.5048	0.000457	0.0128652	1	chr16	30336400	30343336	6937	+	337	unprocessed_pseudogene	NA	0.674087
ENSG00000165917.9	ENSG00000165917	RAPSN	rs4647709	6.13	rs10466480	0.00393	-2.46	3.50291	943	1	lasso	-3.50291	0.00046	0.0129067	1	chr11	47437757	47449178	11422	-	1918	protein_coding	5913	0.461698
ENSG00000101000.5	ENSG00000101000	PROCR	rs2236270	4.53	rs13037376	0.00661	3.81	3.1358	1211	3	lasso	3.50103	0.000463	0.0129067	1	chr20	35172073	35216240	44168	+	1696	protein_coding	10544	49.936
ENSG00000163527.9	ENSG00000163527	STT3B	rs4955124	4.91	rs61101150	0.0144	-3.86	3.37057	1600	41	enet	-3.50123	0.000463	0.0129067	1	chr3	31532638	31637622	104985	+	5012	protein_coding	201595	120.485
ENSG00000108559.11	ENSG00000108559	NUP88	rs2189336	4.78	rs56190856	0.01533	-3.7	-3.48985	1984	1	lasso	3.48985	0.000483	0.0134205	1	chr17	5360963	5420160	59198	-	5294	protein_coding	4927	5.81422
ENSG00000161179.13	ENSG00000161179	YDJC	rs5749696	-5.3	rs450129	-0.006936	-2.91	4.16895	651	15	enet	-3.4878	0.000487	0.0134719	1	chr22	21628089	21630064	1976	-	1754	protein_coding	150223	6.11699
ENSG00000165966.14	ENSG00000165966	PDZRN4	rs10785320	-3.37	rs2116131	-0.006735	3.06	-2.44389	2457	60	enet	-3.48716	0.000488	0.0134719	1	chr12	41188448	41574590	386143	+	4586	protein_coding	29951	0.687764
ENSG00000240970.1	ENSG00000240970	RPL23AP64	rs2071702	3.58	rs566416	-0.00307	2.68	-3.48556	1217	1	lasso	-3.48556	0.000491	0.0135069	1	chr11	119003012	119003446	435	-	435	processed_pseudogene	NA	4.44846
ENSG00000164978.17	ENSG00000164978	NUDT2	rs10971924	-4.54	rs7039222	0.303	7.5	-2.50515	1442	5	lasso	-3.48455	0.000493	0.0135069	1	chr9	34329506	34343713	14208	+	1075	protein_coding	318	8.95941
ENSG00000196152.10	ENSG00000196152	ZNF79	rs3739554	5.59	rs2298181	0.0171	3.79	3.39567	888	4	lasso	3.48406	0.000494	0.0135069	1	chr9	127424374	127445372	20999	+	2302	protein_coding	7633	5.56187
ENSG00000274093.1	ENSG00000274093	RP11-140H17.2	rs13331198	4.78	rs17296283	0.0188	3.48	2.94939	993	41	enet	3.4823	0.000497	0.0135456	1	chr16	69632141	69632571	431	+	431	sense_intronic	NA	8.1102
ENSG00000212195.2	ENSG00000212195	U3	rs11650105	-4.66	rs8178350	-0.005256	3.27	-3.57674	944	35	enet	-3.47958	0.000502	0.0136385	1	chr17	58631641	58631836	196	-	196	snoRNA	NA	0.76293
ENSG00000203737.3	ENSG00000203737	GPR52	rs16846683	-5.93	rs7523263	-0.000242	2.59	-2.18868	1011	11	enet	-3.47245	0.000516	0.0139745	1	chr1	174448111	174449198	1088	+	1088	protein_coding	9293	0.540615
ENSG00000189339.11	ENSG00000189339	SLC35E2B	rs2803329	-4.44	rs71630946	-0.00523	2.34	-3.69108	362	4	lasso	-3.47108	0.000518	0.0139844	1	chr1	1659529	1692728	33200	-	8395	protein_coding	728661	4.65008
ENSG00000185324.21	ENSG00000185324	CDK10	rs11076631	-5.96	rs9936896	0.00524	-3.87	-3.35049	1272	31	enet	3.4691	0.000522	0.014048	1	chr16	89680737	89696364	15628	+	6791	protein_coding	8558	6.74766
ENSG00000214114.8	ENSG00000214114	MYCBP	rs13374459	-4.57	rs12725959	-0.00684	-3.7	3.08683	1114	3	enet	-3.4654	0.000529	0.0141918	1	chr1	38862964	38874105	11142	-	3039	protein_coding	26292	5.42935
ENSG00000256053.7	ENSG00000256053	APOPT1	rs722637	7.74	rs861537	0.00354	-3.4	-3.44187	1366	3	lasso	3.46315	0.000534	0.0142812	1	chr14	103562962	103607523	44562	+	3932	protein_coding	84334	2.00978
ENSG00000145354.9	ENSG00000145354	CISD2	rs13109272	6.85	rs6846971	0.0124	-2.88	3.3881	1216	2	lasso	-3.46149	0.000537	0.0143167	1	chr4	102868978	102889242	20265	+	2607	protein_coding	493856	4.1488
ENSG00000269910.1	ENSG00000269910	RP11-73M18.10	rs722637	7.74	rs4383078	-0.00208	-2.67	-3.33063	1242	3	lasso	3.45912	0.000542	0.0144051	1	chr14	103694516	103695050	535	-	535	antisense	NA	0.873401
ENSG00000234160.1	ENSG00000234160	RP11-613M10.6	rs13285624	5.1	rs1969992	-0.00606	-2.92	-3.81991	1463	11	lasso	3.45787	0.000544	0.0144135	1	chr9	37509150	37510299	1150	+	289	antisense	NA	0.98598
ENSG00000184381.18	ENSG00000184381	PLA2G6	rs73157117	3.72	rs3827354	0.012511	-3.57	3.01356	1057	5	lasso	-3.4566	0.000547	0.0144482	1	chr22	38111495	38205690	94196	-	6758	protein_coding	8398	3.38827
ENSG00000089157.15	ENSG00000089157	RPLP0	rs10774563	4.25	rs112351333	-0.005	2.94	3.4511	1216	1	lasso	3.4511	0.000558	0.0146559	1	chr12	120196686	120201235	4550	-	4001	protein_coding	6175	148.309
ENSG00000149929.15	ENSG00000149929	HIRIP3	rs3814883	-7.76	rs62056375	-0.00252	2.78	-3.45038	368	2	lasso	-3.4504	0.00056	0.0146559	1	chr16	29992321	29996436	4116	-	3931	protein_coding	8479	1.59277
ENSG00000167740.9	ENSG00000167740	CYB5D2	rs68089023	4.75	rs62072393	-0.003084	3.26	2.30334	1179	9	lasso	3.45029	0.00056	0.0146559	1	chr17	4143168	4187310	44143	+	2182	protein_coding	124936	8.37437
ENSG00000222496.1	ENSG00000222496	RN7SKP200	rs2058706	4.4	rs7607148	0.2	-6.19	3.2429	1269	5	lasso	-3.44531	0.00057	0.0148721	1	chr2	206221315	206221634	320	+	320	misc_RNA	NA	2.08538
ENSG00000140400.15	ENSG00000140400	MAN2C1	rs8030014	4.072	rs11637068	0.162	6	-3.18732	880	27	enet	-3.44442	0.000572	0.014879	1	chr15	75353611	75368630	15020	-	9217	protein_coding	4123	8.57861
ENSG00000135549.14	ENSG00000135549	PKIB	rs7761403	-4.12	rs11962325	0.0308	-3.65	3.25978	2061	2	lasso	-3.4369	0.000588	0.0151628	1	chr6	122471917	122726373	254457	+	3432	protein_coding	5570	87.4846
ENSG00000075539.13	ENSG00000075539	FRYL	rs34313992	-4.27	rs2056201	0.0025	3.43	-2.7134	1202	7	enet	-3.43666	0.000589	0.0151628	1	chr4	48497361	48780322	282962	-	18152	protein_coding	285527	5.39024
ENSG00000224800.1	ENSG00000224800	RP11-235D19.2	rs4970946	-4.57	rs10305664	0.00582	-2.95	3.18252	1022	2	lasso	-3.4365	0.000589	0.0151628	1	chr1	150881236	150881683	448	-	448	processed_pseudogene	NA	1.07834
ENSG00000163352.5	ENSG00000163352	LENEP	rs9427116	4.9	rs7554577	0.00746	-3.22	-1.55017	924	2	lasso	3.43609	0.00059	0.0151628	1	chr1	154993586	154994315	730	+	730	protein_coding	55891	0.352553
ENSG00000183808.11	ENSG00000183808	RBM12B	rs7000733	3.72	rs35417041	0.0729	3.59	-3.43466	1246	1	lasso	-3.43466	0.000593	0.0151745	1	chr8	93729356	93741017	11662	-	7618	protein_coding	389677	4.09224
ENSG00000157911.9	ENSG00000157911	PEX10	rs2803329	-4.44	rs3820011	0.017	-3.07	2.24778	676	3	lasso	-3.43441	0.000594	0.0151745	1	chr1	2403964	2413797	9834	-	3789	protein_coding	5192	4.6529
ENSG00000263924.1	ENSG00000263924	RP11-210K20.2	rs173032	-4.29	rs12457952	-0.0068	3.34	-3.7715	1345	42	enet	-3.4267	0.000611	0.0155623	1	chr18	31844388	31845178	791	+	348	antisense	NA	0.622694
ENSG00000176387.6	ENSG00000176387	HSD11B2	rs7198357	3.71	rs13336189	-0.00189	-2.89	3.19444	231	5	lasso	-3.4246	0.000616	0.0156431	1	chr16	67430652	67437553	6902	+	2674	protein_coding	3291	76.6156
ENSG00000115286.19	ENSG00000115286	NDUFS7	rs502121	3.48	rs11666067	0.0855	4.19	3.30311	147	4	enet	3.42272	0.00062	0.0156981	1	chr19	1383527	1395589	12063	+	7533	protein_coding	374291	1.67282
ENSG00000196867.7	ENSG00000196867	ZFP28	rs12610410	5.35	rs1029709	0.238	-6.26	3.43008	1318	6	lasso	-3.42118	0.000624	0.0157188	1	chr19	56538948	56556810	17863	+	6974	protein_coding	140612	1.14952
ENSG00000161800.12	ENSG00000161800	RACGAP1	rs578470	5.59	rs12312177	0.008878	-3.48	-3.58654	919	26	enet	3.41965	0.000627	0.0157188	1	chr12	49976923	50033136	56214	-	4487	protein_coding	29127	3.36355
ENSG00000104388.14	ENSG00000104388	RAB2A	rs700726	5.59	rs6471875	0.00301	3.65	3.40759	1586	4	lasso	3.4194	0.000628	0.0157188	1	chr8	60516857	60623627	106771	+	5654	protein_coding	5862	26.6676
ENSG00000172081.13	ENSG00000172081	MOB3A	rs2301799	-4.34	rs2523174	-0.00367	2.57	-3.4187	450	4	lasso	-3.41863	0.000629	0.0157188	1	chr19	2071038	2096673	25636	-	4149	protein_coding	126308	8.58647
ENSG00000140332.15	ENSG00000140332	TLE3	rs1355585	5.009	rs36116683	-0.00615	3.26	3.05521	1507	2	lasso	3.41843	0.00063	0.0157188	1	chr15	70047790	70098176	50387	-	12634	protein_coding	7090	16.7762
ENSG00000160179.18	ENSG00000160179	ABCG1	rs112240338	-4.33	rs1563357	0.039901	-4.07	3.26	2254	2	lasso	-3.41607	0.000635	0.0157975	1	chr21	42199689	42297244	97556	+	6121	protein_coding	9619	7.87178
ENSG00000232093.1	ENSG00000232093	RP11-307C12.11	rs9427116	4.9	rs1911289	0.0171	3.16	-2.76176	827	2	lasso	-3.41553	0.000637	0.0158013	1	chr1	155045191	155046118	928	-	822	antisense	NA	0.37853
ENSG00000228638.1	ENSG00000228638	FCF1P2	rs9878063	4.49	rs4130995	0.017	-3.96	-3.59276	531	11	enet	3.40991	0.00065	0.0160772	1	chr3	48290793	48291375	583	-	583	processed_pseudogene	NA	2.88708
ENSG00000109452.12	ENSG00000109452	INPP4B	rs1510136	-5.68	rs2646095	0.00167	-3.39	-1.7717	2782	21	enet	3.40627	0.000659	0.0162061	1	chr4	142023160	142847432	824273	-	14153	protein_coding	8821	0.827026
ENSG00000163781.12	ENSG00000163781	TOPBP1	rs4306857	4.29	rs11710021	0.00727	3.51	3.40626	1629	1	lasso	3.40626	0.000659	0.0162061	1	chr3	133598175	133661893	63719	-	6515	protein_coding	11073	7.41254
ENSG00000138336.8	ENSG00000138336	TET1	rs10998457	-4.66	rs10998347	0.153	-5.08	-2.9853	1855	5	lasso	3.40271	0.000667	0.0163358	1	chr10	68560656	68694482	133827	+	9288	protein_coding	80312	0.549757
ENSG00000126062.3	ENSG00000126062	TMEM115	rs11917680	-6.25	rs9820606	0.0205	-3.35	1.63333	794	7	lasso	-3.40137	0.00067	0.0163358	1	chr3	50354749	50359610	4862	-	2197	protein_coding	11070	37.9512
ENSG00000187240.13	ENSG00000187240	DYNC2H1	rs11225859	3.45	rs11225859	-0.00155	3.36	3.44607	3145	2	lasso	3.40144	0.00067	0.0163358	1	chr11	103109431	103479863	370433	+	14284	protein_coding	79659	1.15493
ENSG00000181085.14	ENSG00000181085	MAPK15	rs13252406	5.81	rs7463064	0.117	-4.26	3.59644	1022	6	lasso	-3.39733	0.00068	0.0165099	1	chr8	143716259	143722458	6200	+	3056	protein_coding	225689	0.447494
ENSG00000167972.13	ENSG00000167972	ABCA3	rs170447	3.69	rs9746488	0.0247	-3.52	-1.97191	979	43	enet	3.397	0.000681	0.0165099	1	chr16	2275881	2340746	64866	-	7804	protein_coding	21	1.29819
ENSG00000108576.9	ENSG00000108576	SLC6A4	rs186262	4.61	rs216459	-0.006802	2.67	-3.6709	685	4	lasso	-3.39311	0.000691	0.016705	1	chr17	30194319	30236002	41684	-	6983	protein_coding	6532	12.2077
ENSG00000266173.5	ENSG00000266173	STRADA	rs6504163	-6.01	rs2058194	-0.000916	2.67	1.83369	906	65	enet	3.39155	0.000695	0.0167544	1	chr17	63702832	63741970	39139	-	6717	protein_coding	92335	0.579751
ENSG00000264304.1	ENSG00000264304	RP11-20B24.7	rs9896721	-4.83	rs34128531	-0.006174	2.73	-3.38927	772	2	lasso	-3.38806	0.000704	0.0169237	1	chr17	28892469	28893342	874	+	562	antisense	NA	0.626475
ENSG00000126215.13	ENSG00000126215	XRCC3	rs722637	7.74	rs745079	0.031	-3.64	-3.25927	1241	5	lasso	3.38644	0.000708	0.0169722	1	chr14	103697609	103715504	17896	-	7507	protein_coding	7517	2.82599
ENSG00000224155.2	ENSG00000224155	RP11-700P18.2	rs36049923	3.38	rs34319969	-0.00606	2.75	3.37324	1652	2	lasso	3.37327	0.000743	0.0177614	1	chr7	56304678	56305526	849	-	849	processed_pseudogene	NA	0.667819
ENSG00000164134.12	ENSG00000164134	NAA15	rs72943005	4.64	rs7684118	-0.000553	-2.93	-3.3719	1418	1	lasso	3.37187	0.000747	0.0178073	1	chr4	139301455	139420033	118579	+	9712	protein_coding	80155	5.51101
ENSG00000137054.15	ENSG00000137054	POLR1E	rs13285624	5.1	rs56210148	0.0754	-4.84	-2.65237	1499	5	lasso	3.37065	0.00075	0.0178292	1	chr9	37485935	37503697	17763	+	2512	protein_coding	64425	3.72822
ENSG00000175727.13	ENSG00000175727	MLXIP	rs143116451	5.53	rs7397990	0.024764	-3.51	-3.7818	1193	2	lasso	3.36658	0.000761	0.0180405	1	chr12	122078722	122147347	68626	+	13905	protein_coding	22877	1.85627
ENSG00000261293.1	ENSG00000261293	RP11-276H1.2	rs10163386	-4.05	rs34959638	0.0959	-4.75	3.81917	1796	5	lasso	-3.364	0.000768	0.0181562	1	chr16	12093627	12095307	1681	-	502	antisense	NA	0.433994
ENSG00000099985.3	ENSG00000099985	OSM	rs34524925	4.04	rs56845271	0.004888	2.74	3.36168	1352	1	lasso	3.3617	0.000775	0.018221	1	chr22	30262829	30266840	4012	-	2114	protein_coding	5008	1.34623
ENSG00000243477.5	ENSG00000243477	NAT6	rs11917680	-6.25	rs7629936	-0.00216	-3.01	-2.06408	763	31	enet	3.36174	0.000775	0.018221	1	chr3	50296402	50299421	3020	-	2188	protein_coding	24142	0.523856
ENSG00000182109.7	ENSG00000182109	RP11-69E11.4	rs13374459	-4.57	rs11206478	0.00119	3.1	-2.81849	1042	5	lasso	-3.3585	0.000784	0.0183821	1	chr1	39522280	39546187	23908	-	3059	antisense	NA	0.555109
ENSG00000123836.14	ENSG00000123836	PFKFB2	rs1044145	-5.04	rs1400986	0.027	3.19	3.35715	1094	1	lasso	3.35715	0.000788	0.0184219	1	chr1	207034366	207081024	46659	+	10197	protein_coding	5208	0.852445
ENSG00000239884.3	ENSG00000239884	RN7SL608P	rs12943566	-6.34	rs7207048	0.037088	3.79	2.72593	1111	3	lasso	3.35625	0.00079	0.0184219	1	chr17	2680958	2681236	279	+	279	misc_RNA	NA	2.35099
ENSG00000205221.12	ENSG00000205221	VIT	rs11682607	-6.25	rs10221948	-0.00694	3.12	-0.2314	1737	10	lasso	3.35232	0.000801	0.0186003	1	chr2	36696690	36814792	118103	+	3710	protein_coding	5212	0.391472
ENSG00000163131.10	ENSG00000163131	CTSS	rs4970946	-4.57	rs10305667	0.0859	3.7	3.33497	1177	2	lasso	3.3521	0.000802	0.0186003	1	chr1	150730196	150765957	35762	-	4228	protein_coding	1520	6.59103
ENSG00000267169.1	ENSG00000267169	CTB-55O6.12	rs11671204	-3.96	rs11085903	-0.00682	2.99	2.41327	627	7	lasso	3.35028	0.000807	0.0186615	1	chr19	14137179	14171267	34089	+	3186	antisense	100507373	0.465318
ENSG00000164039.14	ENSG00000164039	BDH2	rs6839635	5.5	rs7659468	-0.00679	2.93	5.1455	1284	31	enet	3.34958	0.000809	0.0186615	1	chr4	103079435	103099883	20449	-	3383	protein_coding	56898	1.06796
ENSG00000159713.10	ENSG00000159713	TPPP3	rs7187623	4.85	rs113493894	-0.00432	-2.81	1.81042	242	7	enet	-3.3467	0.000818	0.0187909	1	chr16	67389809	67393535	3727	-	2618	protein_coding	51673	106.974
ENSG00000183671.12	ENSG00000183671	GPR1	rs2058706	4.4	rs7607148	0.143	-5.37	3.2429	1302	10	lasso	-3.34628	0.000819	0.0187909	1	chr2	206175316	206218047	42732	-	2834	protein_coding	2825	5.3121
ENSG00000167136.6	ENSG00000167136	ENDOG	rs10988250	4.1	rs10122365	0.105	-4.85	-3.11315	727	15	lasso	3.33988	0.000838	0.0191754	1	chr9	128818474	128822677	4204	+	1172	protein_coding	2021	0.98421
ENSG00000081014.10	ENSG00000081014	AP4E1	rs12591359	-4.64	rs12911748	-0.0038	3.37	3.45994	1635	17	enet	3.33484	0.000853	0.0194666	1	chr15	50908672	51005900	97229	+	7359	protein_coding	23431	7.35006
ENSG00000162738.5	ENSG00000162738	VANGL2	rs2147472	-4.73	rs4656872	0.0287	-3.51	2.29123	1239	21	enet	-3.33276	0.00086	0.0195741	1	chr1	160400586	160428678	28093	+	5340	protein_coding	57216	1.05636
ENSG00000228526.5	ENSG00000228526	MIR34A	rs953043	4.72	rs1812348	0.0191	3.19	-3.34266	1222	8	lasso	-3.33096	0.000865	0.0196357	1	chr1	9148011	9196983	48973	-	4571	lincRNA	407040	0.676252
ENSG00000164932.12	ENSG00000164932	CTHRC1	rs6468841	-4.6	rs2437764	-0.000491	-3.62	-1.61228	2060	15	lasso	3.32839	0.000873	0.0197649	1	chr8	103371515	103382997	11483	+	1776	protein_coding	115908	5.53202
ENSG00000214772.2	ENSG00000214772	RP11-174G6.1	rs77642095	-5.31	rs11513649	0.001894	-3.15	-3.47846	1580	4	lasso	3.32692	0.000878	0.0198257	1	chr12	14665655	14757963	92309	+	657	antisense	NA	0.909987
ENSG00000269958.1	ENSG00000269958	RP11-73M18.8	rs722637	7.74	rs4906340	0.24	-6.27	-3.30751	1243	2	lasso	3.32444	0.000886	0.0199537	1	chr14	103696353	103697163	811	+	811	sense_intronic	NA	12.7398
ENSG00000278879.1	ENSG00000278879	AP000560.3	rs7924914	-4.75	rs2119028	0.354	7.58	-3.2608	1312	15	lasso	-3.3218	0.000894	0.020081	1	chr11	74830574	74832510	1937	-	1937	TEC	NA	1.00965
ENSG00000188643.10	ENSG00000188643	S100A16	rs10127983	5.53	rs10908512	0.0128	-3.36	3.99407	1112	7	enet	-3.31731	0.000909	0.0203475	1	chr1	153606886	153613145	6260	-	1701	protein_coding	140576	11.6648
ENSG00000105497.7	ENSG00000105497	ZNF175	rs12462109	3.87	rs73067310	0.127	-4.41	3.31645	1812	2	lasso	-3.31647	0.000912	0.0203475	1	chr19	51571298	51592508	21211	+	7396	protein_coding	7728	3.67009
ENSG00000170852.10	ENSG00000170852	KBTBD2	rs7788070	4.36	rs10951357	0.0361	-3.15	3.17314	1770	2	lasso	-3.31592	0.000913	0.0203475	1	chr7	32868172	32894131	25960	-	4987	protein_coding	25948	15.9505
ENSG00000101773.17	ENSG00000101773	RBBP8	rs28594790	-3.78	rs9789127	-0.00568	-3.62	3.3123	1307	3	lasso	-3.3124	0.000925	0.0205614	1	chr18	22798261	23026488	228228	+	5091	protein_coding	5932	5.17966
ENSG00000167552.13	ENSG00000167552	TUBA1A	rs74089572	4.41	rs11609068	-0.003747	-2.88	3.30697	863	1	enet	-3.30697	0.000943	0.0209072	1	chr12	49184796	49189324	4529	-	3421	protein_coding	7846	7.37779
ENSG00000264943.1	ENSG00000264943	SH3GL1P2	rs186262	4.61	rs77671274	0.020459	2.98	-2.68458	846	3	lasso	-3.30181	0.000961	0.0212513	1	chr17	30624413	30625494	1082	+	1082	processed_pseudogene	NA	0.357511
ENSG00000251468.2	ENSG00000251468	RP11-369K16.1	rs13270992	-4.73	rs6531011	0.0602	-4.63	3.55624	1842	15	enet	-3.29844	0.000972	0.0214391	1	chr8	12958387	12962200	3814	+	1418	unprocessed_pseudogene	NA	0.928699
ENSG00000178467.17	ENSG00000178467	P4HTM	rs9878063	4.49	rs4955420	0.0161	-2.61	3.03155	563	2	lasso	-3.28959	0.001	0.022	1	chr3	48989886	49007154	17269	+	7641	protein_coding	54681	7.44602
ENSG00000154079.5	ENSG00000154079	SDHAF4	rs7741265	-4.28	rs12209965	0.0325	-4.44	-4.14799	1583	36	enet	3.2885	0.00101	0.022163	1	chr6	70566917	70589569	22653	+	1440	protein_coding	135154	5.6213
ENSG00000138760.8	ENSG00000138760	SCARB2	rs7679463	3.85	rs717239	0.346	7.35	-2.0076	2104	54	enet	-3.28362	0.00102	0.0223252	1	chr4	76158737	76213893	55157	-	5685	protein_coding	950	65.0846
ENSG00000203875.10	ENSG00000203875	SNHG5	rs7757864	-3.88	rs4431401	0.43	-8.58	-2.71533	1586	31	enet	3.2797	0.00104	0.0227049	1	chr6	85660950	85678736	17787	-	2794	processed_transcript	NA	3.68387
ENSG00000183604.14	ENSG00000183604	SMG1P5	rs3814883	-7.76	rs4471699	0.422	7.93	-3.45736	417	27	enet	-3.2755	0.00105	0.0228069	1	chr16	30267553	30335374	67822	-	4791	transcribed_unprocessed_pseudogene	595101	1.11341
ENSG00000261775.1	ENSG00000261775	RP11-10O17.3	rs34933034	4.29	rs12912258	0.0137	2.99	3.27758	860	4	lasso	3.27759	0.00105	0.0228069	1	chr15	74489602	74516959	27358	+	361	lincRNA	NA	0.555403
ENSG00000214174.8	ENSG00000214174	AMZ2P1	rs1991401	-3.79	rs35292793	0.114815	5.24	-3.19734	789	7	lasso	-3.27422	0.00106	0.0229658	1	chr17	64966550	64975576	9027	-	3858	transcribed_unprocessed_pseudogene	201283	1.23335
ENSG00000106003.12	ENSG00000106003	LFNG	rs3800908	-9.51	rs7795126	-0.00454	-2.94	3.27065	1456	1	lasso	-3.27065	0.00107	0.0231239	1	chr7	2512529	2529177	16649	+	3418	protein_coding	3955	2.01259
ENSG00000160285.14	ENSG00000160285	LSS	rs7280077	-4.9	rs34105866	0.158108	6.26	-3.2105	1804	21	enet	-3.267	0.001087	0.0234321	1	chr21	46188141	46228824	40684	-	7238	protein_coding	4047	16.6388
ENSG00000240695.1	ENSG00000240695	RP11-102M11.1	rs7432375	-7.82	rs361248	0.0108	-3.23	-3.43612	1125	3	lasso	3.26481	0.0011	0.0235935	1	chr3	136736500	136737229	730	-	730	processed_pseudogene	NA	4.48481
ENSG00000241170.2	ENSG00000241170	RP11-147I3.1	rs7924914	-4.75	rs2119028	0.221	6.07	-3.2608	1389	2	lasso	-3.26275	0.0011	0.0235935	1	chr11	74876286	74920022	43737	+	1532	transcribed_processed_pseudogene	NA	0.710733
ENSG00000166435.15	ENSG00000166435	XRRA1	rs7924914	-4.75	rs2119028	0.765	10.56	-3.2608	1525	1	lasso	-3.2608	0.00111	0.0236892	1	chr11	74807739	74949200	141462	-	9086	protein_coding	143570	1.72784
ENSG00000225791.6	ENSG00000225791	TRAM2-AS1	rs72934790	-4.22	rs149613540	0.0225	3.8	-1.75237	1590	22	enet	-3.2602	0.00111	0.0236892	1	chr6	52577307	52583993	6687	+	2546	lincRNA	401264	11.6813
ENSG00000075461.5	ENSG00000075461	CACNG4	rs8073554	4.51	rs758654	0.040139	4.46	0.23656	1494	105	enet	-3.2573	0.00112	0.0237251	1	chr17	66964910	67033398	68489	+	3380	protein_coding	27092	0.598598
ENSG00000181619.11	ENSG00000181619	GPR135	rs1957988	5.35	rs1271512	-0.00229	3.84	-2.06219	1946	42	enet	-3.2585	0.00112	0.0237251	1	chr14	59429022	59465342	36321	-	4977	protein_coding	64582	0.360629
ENSG00000270091.1	ENSG00000270091	RP11-78O7.2	rs9891739	-5.6	rs427033	-0.005328	-2.49	1.55856	851	6	enet	-3.25802	0.00112	0.0237251	1	chr17	19896590	19897287	698	-	698	lincRNA	NA	0.339165
ENSG00000143434.15	ENSG00000143434	SEMA6C	rs6684085	-4.28	rs4970991	-0.00473	2.89	-3.25624	870	1	lasso	-3.25624	0.00113	0.0238191	1	chr1	151131685	151146664	14980	-	5809	protein_coding	10500	0.727737
ENSG00000262202.4	ENSG00000262202	RP11-160E2.6	rs4073003	-6.93	rs8080471	-0.006904	2.67	4.09791	512	3	lasso	3.25638	0.00113	0.0238191	1	chr17	19112000	19112636	637	-	637	lincRNA	NA	1.52841
ENSG00000221184.1	ENSG00000221184	MIR1254-1	rs10998457	-4.66	rs1782322	0.0912	-3.89	-2.78191	1620	4	lasso	3.25452	0.00114	0.0239708	1	chr10	68759318	68759414	97	+	97	miRNA	100302273	5.12533
ENSG00000175970.9	ENSG00000175970	UNC119B	rs2649999	6.07	rs57830821	0.071196	4.56	3.05762	1699	6	lasso	3.25109	0.00115	0.0241218	1	chr12	120710435	120723640	13206	+	5195	protein_coding	84747	4.62073
ENSG00000276730.1	ENSG00000276730	Hammerhead_HH9	rs2381411	5.69	rs11794991	-0.00274	3.45	3.37708	1355	40	enet	3.2463	0.00117	0.0244813	1	chr9	36072686	36072762	77	+	77	misc_RNA	NA	1.16734
ENSG00000159186.4	ENSG00000159186	AC007383.6	rs2058706	4.4	rs7607148	0.0747	-4.46	3.2429	1297	1	lasso	-3.24295	0.00118	0.0245108	1	chr2	206236236	206236871	636	-	636	processed_pseudogene	NA	1.08672
ENSG00000184163.3	ENSG00000184163	FAM132A	rs3766176	3.57	rs3813199	0.00498	2.57	3.22155	90	2	enet	3.24352	0.00118	0.0245108	1	chr1	1242446	1246722	4277	-	1794	protein_coding	388581	0.426175
ENSG00000188015.9	ENSG00000188015	S100A3	rs10127983	5.53	rs12142130	-0.00255	3.1	-3.24271	1181	1	lasso	-3.24271	0.00118	0.0245108	1	chr1	153547329	153549372	2044	-	955	protein_coding	6274	0.441978
ENSG00000185596.16	ENSG00000185596	WASH3P	rs7495422	-3.693	rs352724	-0.00393	3.38	-3.25199	516	14	enet	-3.23783	0.0012	0.0248659	1	chr15	101961603	101976543	14941	+	2351	transcribed_unprocessed_pseudogene	NA	1.3451
ENSG00000247081.7	ENSG00000247081	BAALC-AS1	rs7002992	-5.87	rs6468844	0.00604	-3.65	3.23746	2150	1	lasso	-3.23746	0.001206	0.0249298	1	chr8	103156990	103298772	141783	-	3877	antisense	NA	0.417264
ENSG00000246451.2	ENSG00000246451	RP11-894P9.1	rs722637	7.74	rs35015260	0.0332	-4.04	-3.22722	1247	2	lasso	3.23436	0.00122	0.0251585	1	chr14	103682362	103684015	1654	-	1404	antisense	NA	7.68443
ENSG00000198225.5	ENSG00000198225	FKBP1C	rs9341835	-5.24	rs10755381	-0.00682	2.73	-3.23206	1410	1	enet	-3.2321	0.00123	0.0253037	1	chr6	63211446	63213024	1579	+	1579	protein_coding	NA	0.338461
ENSG00000165730.14	ENSG00000165730	STOX1	rs10998457	-4.66	rs884181	0.238	6.44	3.40817	1674	3	lasso	3.23001	0.00124	0.0253874	1	chr10	68827541	68895432	67892	+	3568	protein_coding	219736	0.321118
ENSG00000260766.1	ENSG00000260766	RP11-226L15.5	rs2147472	-4.73	rs12145332	-0.006	3.1	-0.34992	1184	4	lasso	-3.22922	0.00124	0.0253874	1	chr1	160024953	160026794	1842	-	1842	sense_overlapping	NA	0.449256
ENSG00000223573.6	ENSG00000223573	TINCR	rs628271	-4.47	rs2288947	0.0619	4.1	2.45216	948	4	enet	3.22337	0.00127	0.0258778	1	chr19	5558167	5568034	9868	-	3925	protein_coding	NA	58.9554
ENSG00000232696.1	ENSG00000232696	AC017006.2	rs637889	3.73	rs7589968	0.0369	3.56	-3.2224	1618	1	lasso	-3.22245	0.00127	0.0258778	1	chr2	46078015	46078828	814	-	464	antisense	NA	0.556473
ENSG00000157870.14	ENSG00000157870	FAM213B	rs400132	-3.86	rs383968	-0.00675	2.63	-3.18411	890	2	lasso	-3.22018	0.00128	0.0259579	1	chr1	2586491	2591469	4979	+	3371	protein_coding	127281	2.18545
ENSG00000167522.14	ENSG00000167522	ANKRD11	rs11076631	-5.96	rs2434863	-0.00165	3.06	3.2202	1297	1	lasso	3.2202	0.00128	0.0259579	1	chr16	89267627	89490561	222935	-	16949	protein_coding	29123	5.02439
ENSG00000111875.7	ENSG00000111875	ASF1A	rs902780	-4.67	rs58217236	0.0729	-4.2	-2.94669	1513	2	lasso	3.2187	0.00129	0.0260989	1	chr6	118894220	118909167	14948	+	2517	protein_coding	25842	5.72253
ENSG00000196455.7	ENSG00000196455	PIK3R4	rs184423	-3.55	rs6763337	-0.000731	3.37	3.21051	1244	1	lasso	3.21051	0.00132	0.0266428	1	chr3	130678935	130746829	67895	-	5376	protein_coding	30849	8.19842
ENSG00000233028.1	ENSG00000233028	RP4-725G10.4	rs36049923	3.38	rs1965521	0.193	6.19	2.52348	1672	10	lasso	3.21026	0.00133	0.0267186	1	chr7	56175634	56176412	779	+	779	processed_pseudogene	NA	0.694445
ENSG00000254985.1	ENSG00000254985	RSF1-IT2	rs613686	-3.71	rs2511176	0.0108	-2.82	-3.21029	1453	1	lasso	3.21029	0.00133	0.0267186	1	chr11	77717712	77718411	700	-	566	sense_intronic	NA	1.03918
ENSG00000175701.10	ENSG00000175701	LINC00116	rs1588327	3.07	rs1588327	0.00702	-1.75	3.0727	88	2	enet	-3.20798	0.00134	0.0267937	1	chr2	110211529	110245420	33892	-	2051	protein_coding	NA	2.28389
ENSG00000214535.3	ENSG00000214535	RPS15AP1	rs4815035	4.33	rs13043724	-0.00378	3.19	3.6275	996	6	enet	3.2075	0.00134	0.0267937	1	chr20	21166206	21166596	391	-	391	processed_pseudogene	NA	3.81322
ENSG00000176371.13	ENSG00000176371	ZSCAN2	rs11638554	-7.269	rs34130645	-0.00358	-2.97	-4.34686	1111	7	enet	3.20519	0.00135	0.0269308	1	chr15	84600986	84627796	26811	+	4878	protein_coding	54993	0.321037
ENSG00000178567.7	ENSG00000178567	EPM2AIP1	rs75968099	6.57	rs1378785	0.0711	-3.39	3.20132	1189	4	lasso	-3.20154	0.00137	0.0272662	1	chr3	36985043	36993168	8126	-	8126	protein_coding	9852	3.1082
ENSG00000271557.1	ENSG00000271557	YPEL5P2	rs3729986	5.98	rs7118178	-0.00463	2.44	-3.19776	1043	1	lasso	-3.19776	0.00139	0.0276	1	chr11	47841324	47841682	359	+	359	processed_pseudogene	NA	1.67626
ENSG00000181885.18	ENSG00000181885	CLDN7	rs507506	-4.39	rs12601936	0.189167	-5.96	-3.8641	1082	10	enet	3.19413	0.0014	0.0277343	1	chr17	7259903	7263983	4081	-	2492	protein_coding	1366	35.1436
ENSG00000159202.17	ENSG00000159202	UBE2Z	rs35929648	-4.38	rs7217007	-0.006069	-2.91	-3.18812	1322	1	lasso	3.18812	0.00143	0.0280718	1	chr17	48908369	48929056	20688	+	5753	protein_coding	65264	14.8152
ENSG00000198917.12	ENSG00000198917	C9orf114	rs10988250	4.1	rs9409309	0.0348	-4.02	-2.66491	725	4	lasso	3.18785	0.00143	0.0280718	1	chr9	128819651	128829821	10171	-	4593	protein_coding	51490	4.08165
ENSG00000228060.1	ENSG00000228060	RP11-69E11.8	rs13374459	-4.57	rs3931300	-0.00694	-3.86	-3.17701	1006	4	lasso	3.1893	0.00143	0.0280718	1	chr1	39565160	39573203	8044	+	551	antisense	NA	1.27855
ENSG00000023228.13	ENSG00000023228	NDUFS1	rs2058706	4.4	rs6714031	0.0542	4.7	-2.7202	1242	14	enet	-3.18615	0.00144	0.0280718	1	chr2	206114817	206159603	44787	-	12268	protein_coding	4719	12.0819
ENSG00000110917.7	ENSG00000110917	MLEC	rs2649999	6.07	rs73411986	-0.003193	3.3	3.18732	1693	1	lasso	3.18732	0.00144	0.0280718	1	chr12	120686869	120701864	14996	+	6723	protein_coding	9761	20.4419
ENSG00000114054.13	ENSG00000114054	PCCB	rs7432375	-7.82	rs6439609	0.114	-4.73	1.87823	997	5	lasso	-3.18638	0.00144	0.0280718	1	chr3	136250306	136337896	87591	+	7532	protein_coding	5096	5.3178
ENSG00000227775.3	ENSG00000227775	RP1-283E3.4	rs2803329	-4.44	rs3766177	-0.00685	-2.38	3.18631	376	1	lasso	-3.18631	0.00144	0.0280718	1	chr1	1724512	1737251	12740	+	2759	transcribed_processed_pseudogene	NA	1.76993
ENSG00000249741.2	ENSG00000249741	RP11-673E1.3	rs7657795	-5.03	rs35601522	0.00205	3.4	4.038	1260	26	enet	3.18395	0.00145	0.0281385	1	chr4	143911514	143912053	540	-	540	processed_pseudogene	NA	0.437308
ENSG00000257252.5	ENSG00000257252	RP11-486A14.2	rs10859490	-3.22	rs35443572	0.177051	-6.3	-3.0719	1405	6	lasso	3.18548	0.00145	0.0281385	1	chr12	93317135	93377736	60602	-	865	antisense	NA	1.42901
ENSG00000108384.14	ENSG00000108384	RAD51C	rs11650105	-4.66	rs67378767	0.099545	5.03	2.96044	923	5	lasso	3.18314	0.00146	0.0282685	1	chr17	58692573	58735611	43039	+	6068	protein_coding	5889	1.78862
ENSG00000165282.13	ENSG00000165282	PIGO	rs568300	-4.64	rs10814130	0.00709	-2.9	-3.17585	946	1	lasso	3.17585	0.00149	0.0287842	1	chr9	35088688	35096601	7914	-	7209	protein_coding	84720	12.5316
ENSG00000196696.12	ENSG00000196696	PDXDC2P	rs28637633	4.03	rs4985462	0.217	-6.28	-2.9319	780	13	enet	3.1729	0.00151	0.0291049	1	chr16	69976297	70065948	89652	-	6114	processed_transcript	283970	1.07815
ENSG00000182732.16	ENSG00000182732	RGS6	rs2190864	8.29	rs12884202	0.113	5.32	3.33568	2603	23	enet	3.16913	0.00153	0.0294241	1	chr14	71932439	72566529	634091	+	8937	protein_coding	9628	0.350439
ENSG00000200344.1	ENSG00000200344	Y_RNA	rs11121172	6.16	rs680522	-0.00577	-3.36	0.92975	1449	9	enet	-3.16462	0.00155	0.0297419	1	chr1	7982881	7982983	103	-	103	misc_RNA	NA	0.800257
ENSG00000175604.2	ENSG00000175604	RP11-276H1.3	rs10163386	-4.05	rs34959638	0.0179	-3.93	3.81917	1780	9	enet	-3.1633	0.00156	0.0298668	1	chr16	12086746	12090302	3557	-	1974	antisense	NA	0.441083
ENSG00000164929.16	ENSG00000164929	BAALC	rs7002992	-5.87	rs6991188	-0.00693	-3.53	-4.49635	2047	5	lasso	3.15783	0.00159	0.0302383	1	chr8	103140710	103230305	89596	+	3997	protein_coding	79870	0.722955
ENSG00000223685.5	ENSG00000223685	LINC00571	rs2455415	5.91	rs9576445	0.0124	3.87	1.9804	1643	38	enet	3.1576	0.00159	0.0302383	1	chr13	38050817	38143232	92416	-	1183	lincRNA	100874188	1.09222
ENSG00000240625.3	ENSG00000240625	RN7SL403P	rs113113059	-6.69	rs6458326	-0.00371	-2.75	-0.29211	981	5	lasso	-3.1569	0.00159	0.0302383	1	chr6	43036196	43036500	305	-	305	misc_RNA	NA	0.504024
ENSG00000158604.14	ENSG00000158604	TMED4	rs6656	-4.38	rs35735865	0.0108	-2.95	2.53515	1147	3	lasso	-3.14898	0.00164	0.0309826	1	chr7	44577894	44582287	4394	-	3769	protein_coding	222068	59.7563
ENSG00000198517.9	ENSG00000198517	MAFK	rs58120505	-10.65	rs79447549	0.0455	-3.96	2.75246	1283	2	lasso	-3.14947	0.00164	0.0309826	1	chr7	1530714	1543043	12330	+	4458	protein_coding	7975	119.315
ENSG00000252887.1	ENSG00000252887	RNU6-430P	rs11076631	-5.96	rs2434863	0.003	2.82	3.2202	1182	2	lasso	3.1483	0.00164	0.0309826	1	chr16	89443318	89443424	107	+	107	snRNA	NA	0.995951
ENSG00000198722.14	ENSG00000198722	UNC13B	rs568300	-4.64	rs505297	0.0616	4.58	-3.8865	1231	35	enet	-3.14749	0.00165	0.0311029	1	chr9	35161992	35405338	243347	+	17916	protein_coding	10497	1.21121
ENSG00000140403.12	ENSG00000140403	DNAJA4	rs2456020	-7.818	rs113415057	0.108	5.41	2.93888	1316	6	lasso	3.1459	0.00166	0.0312226	1	chr15	78264086	78282196	18111	+	6591	protein_coding	55466	1.86572
ENSG00000213598.4	ENSG00000213598	RP11-112J1.1	rs4901904	-4.32	rs4533186	-0.00493	3.58	3.142	1829	1	lasso	3.142	0.00168	0.0315295	1	chr14	58794654	58795029	376	+	376	processed_pseudogene	NA	2.05691
ENSG00000054654.15	ENSG00000054654	SYNE2	rs113932154	4.16	rs2150288	0.0462	3.99	2.6844	1648	3	lasso	3.14054	0.00169	0.0316477	1	chr14	63852983	64226433	373451	+	31374	protein_coding	23224	39.3125
ENSG00000163521.15	ENSG00000163521	GLB1L	rs6715064	3.89	rs35328001	0.0127	-3.33	2.5546	927	17	enet	-3.1387	0.0017	0.0317655	1	chr2	219236606	219245478	8873	-	3411	protein_coding	79411	1.50866
ENSG00000114395.10	ENSG00000114395	CYB561D2	rs11917680	-6.25	rs9835537	0.0196	-3.57	1.15816	798	16	enet	-3.13441	0.00172	0.0319995	1	chr3	50350695	50358460	7766	+	2086	protein_coding	11068	7.71073
ENSG00000130164.12	ENSG00000130164	LDLR	rs322128	5.99	rs889366	0.0422	-3.2	3.13458	1055	1	lasso	-3.13458	0.00172	0.0319995	1	chr19	11089362	11133816	44455	+	7771	protein_coding	3949	8.29052
ENSG00000179750.15	ENSG00000179750	APOBEC3B	rs4820378	-5.22	rs8136346	0.021062	-3.22	-3.11459	1247	4	lasso	3.1309	0.00174	0.0321618	1	chr22	38982347	38992804	10458	+	1896	protein_coding	9582	0.362286
ENSG00000214960.9	ENSG00000214960	ISPD	rs11765776	4.74	rs58327496	-0.00207	-3.78	-2.1843	2486	33	enet	3.13098	0.00174	0.0321618	1	chr7	16087527	16421322	333796	-	6309	protein_coding	729920	2.11012
ENSG00000242372.6	ENSG00000242372	EIF6	rs2236270	4.53	rs1406947	0.0083	-3.94	1.2813	1213	18	enet	-3.13204	0.00174	0.0321618	1	chr20	35278907	35284985	6079	-	1637	protein_coding	3692	23.6333
ENSG00000119986.6	ENSG00000119986	AVPI1	rs4919129	-3.17	rs10444017	-0.0064	2.77	-3.1275	1161	2	lasso	-3.12793	0.00176	0.0324614	1	chr10	97677424	97687323	9900	-	1457	protein_coding	60370	14.6803
ENSG00000114416.17	ENSG00000114416	FXR1	rs7647398	-8.48	rs2337742	0.0154	-2.6	3.1265	915	21	lasso	-3.12671	0.00177	0.0325057	1	chr3	180868141	180982753	114613	+	12054	protein_coding	8087	6.7004
ENSG00000132716.18	ENSG00000132716	DCAF8	rs2147472	-4.73	rs74123191	-0.00581	-2.86	-3.12584	1177	1	lasso	3.12584	0.00177	0.0325057	1	chr1	160215715	160262531	46817	-	7587	protein_coding	50717	6.53035
ENSG00000044090.8	ENSG00000044090	CUL7	rs113113059	-6.69	rs6901287	0.0453	-3.9	-1.56835	976	3	lasso	3.1159	0.00183	0.0334325	1	chr6	43037617	43053945	16329	-	5628	protein_coding	9820	10.3277
ENSG00000108106.13	ENSG00000108106	UBE2S	rs2288419	4.08	rs2271757	-0.00682	-3.11	-3.10699	1038	11	enet	3.11529	0.00184	0.0334325	1	chr19	55399745	55407777	8033	-	2788	protein_coding	27338	2.38868
ENSG00000170458.13	ENSG00000170458	CD14	rs246024	6.02	rs4912718	0.0607	-4.57	-4.4452	902	38	enet	3.11473	0.00184	0.0334325	1	chr5	140631728	140633701	1974	-	1886	protein_coding	929	59.9737
ENSG00000174370.9	ENSG00000174370	C11orf45	rs1540218	3.45	rs4937387	0.0949	-3.93	2.76609	1500	10	enet	-3.11497	0.00184	0.0334325	1	chr11	128899565	128906035	6471	-	3750	protein_coding	219833	0.594082
ENSG00000241641.1	ENSG00000241641	RPS23P6	rs10163386	-4.05	rs34959638	0.0035	-3.63	3.81917	1715	33	enet	-3.1154	0.00184	0.0334325	1	chr16	12081237	12081902	666	+	431	processed_pseudogene	NA	0.59152
ENSG00000099991.17	ENSG00000099991	CABIN1	rs73394791	-3.57	rs6003828	0.01729	-2.7	-3.11268	1178	1	lasso	3.1127	0.00185	0.033543	1	chr22	24011192	24178628	167437	+	9388	protein_coding	23523	7.12903
ENSG00000264349.1	ENSG00000264349	MIR4258	rs9427116	4.9	rs6700043	0.00416	3.38	-3.8949	934	2	lasso	-3.11247	0.00186	0.033653	1	chr1	154975693	154975783	91	+	91	miRNA	100423020	0.535356
ENSG00000102763.16	ENSG00000102763	VWA8	rs6560987	-5.211	rs9566957	0.0559	3.91	3.1095	1945	1	lasso	3.1095	0.00187	0.0336915	1	chr13	41566837	41961120	394284	-	7723	protein_coding	23078	3.03522
ENSG00000259917.1	ENSG00000259917	HNRNPLP2	rs7403630	5.054	rs609730	0.003	-2.97	-1.34014	1365	4	lasso	3.11039	0.00187	0.0336915	1	chr15	34489002	34490571	1570	-	1570	unprocessed_pseudogene	NA	4.21994
ENSG00000167716.18	ENSG00000167716	WDR81	rs7207904	-6.03	rs143838827	-0.003493	3.1	-3.18691	1145	2	lasso	-3.10814	0.00188	0.0338005	1	chr17	1716523	1738599	22077	+	7913	protein_coding	124997	4.60806
ENSG00000092853.13	ENSG00000092853	CLSPN	rs581459	-6.07	rs1748399	-0.00685	2.51	-3.10762	327	1	lasso	-3.10762	0.00189	0.0339091	1	chr1	35720218	35769967	49750	-	5411	protein_coding	63967	0.794961
ENSG00000276533.1	ENSG00000276533	RP11-139H15.5	rs76105455	3.757	rs6493775	-0.0018	2.63	2.51777	1745	6	enet	3.10511	0.0019	0.0339829	1	chr15	55288849	55289346	498	-	498	sense_intronic	NA	0.823974
ENSG00000100483.13	ENSG00000100483	VCPKMT	rs941608	4.46	rs764350	-0.00614	-3.28	1.72499	1205	17	enet	-3.10425	0.00191	0.0339829	1	chr14	50108632	50116600	7969	-	2055	protein_coding	79609	2.89034
ENSG00000148655.14	ENSG00000148655	C10orf11	rs61868796	-4.4	rs7078507	0.0504	-4.15	2.45369	2254	9	enet	-3.10407	0.00191	0.0339829	1	chr10	75431453	76560167	1128715	+	6560	protein_coding	83938	0.332211
ENSG00000239830.1	ENSG00000239830	RPS4XP22	rs17273881	-3.74	rs7252437	-0.00107	-3.4	-3.10311	1474	4	lasso	3.10353	0.00191	0.0339829	1	chr19	9683294	9684073	780	-	780	processed_pseudogene	NA	5.42062
ENSG00000004534.14	ENSG00000004534	RBM6	rs11917680	-6.25	rs9843653	0.0246	-3.7	-3.96892	907	5	lasso	3.10149	0.00193	0.0341966	1	chr3	49940007	50100045	160039	+	7302	protein_coding	10180	9.67044
ENSG00000135390.17	ENSG00000135390	ATP5G2	rs3214023	4.99	rs59921666	-0.005737	3.28	-3.10081	1083	1	enet	-3.10081	0.00193	0.0341966	1	chr12	53632726	53677408	44683	-	3991	protein_coding	517	8.37869
ENSG00000261150.2	ENSG00000261150	EPPK1	rs13252406	5.81	rs10095885	0.00122	3.61	2.42686	760	4	lasso	3.09969	0.001937	0.034232	1	chr8	143857324	143878464	21141	-	16002	protein_coding	83481	1.01745
ENSG00000116396.14	ENSG00000116396	KCNC4	rs11102159	5.36	rs12127427	0.0503	4.8	-1.99778	1470	30	enet	-3.09903	0.00194	0.034232	1	chr1	110211343	110283100	71758	+	25042	protein_coding	3749	1.1073
ENSG00000277391.1	ENSG00000277391	MIR6881	rs34933034	4.29	rs1543927	0.0224	3.15	3.09547	843	1	lasso	3.09547	0.00197	0.0346898	1	chr15	74411357	74411432	76	-	76	miRNA	102465530	3.18522
ENSG00000168758.10	ENSG00000168758	SEMA4C	rs56221936	4.31	rs10191663	0.0122	-2.99	3.1427	478	5	lasso	-3.0922	0.00199	0.0348984	1	chr2	96859716	96870757	11042	-	6157	protein_coding	54910	16.7041
ENSG00000269194.1	ENSG00000269194	AC006942.4	rs2304204	-7.53	rs2946865	-0.00573	3.14	-3.09382	875	2	lasso	-3.09244	0.00199	0.0348984	1	chr19	49808933	49809738	806	+	520	antisense	NA	0.349725
ENSG00000116539.11	ENSG00000116539	ASH1L	rs6699080	4.25	rs6427128	0.0156	-2.9	3.11125	695	2	lasso	-3.08813	0.00201	0.0351771	1	chr1	155335268	155562807	227540	-	13329	protein_coding	55870	18.6603
ENSG00000169964.6	ENSG00000169964	TMEM42	rs76952894	5.16	rs2056320	-0.00277	3.48	-0.66367	1251	23	enet	-3.08657	0.00202	0.0352081	1	chr3	44861869	44865670	3802	+	3106	protein_coding	131616	1.32215
ENSG00000265470.1	ENSG00000265470	MIR548AQ	rs10937232	4.9	rs7356015	-0.00543	2.76	3.08683	1086	1	lasso	3.08683	0.00202	0.0352081	1	chr3	185767847	185767904	58	-	58	miRNA	100847078	3.83643
ENSG00000105968.18	ENSG00000105968	H2AFV	rs6656	-4.38	rs11765589	-0.00676	2.83	-3.0826	1477	4	lasso	-3.08264	0.00205	0.035586	1	chr7	44826791	44848083	21293	-	4749	protein_coding	94239	8.95491
ENSG00000228481.1	ENSG00000228481	U51244.2	rs637889	3.73	rs7567260	-0.00639	3.65	2.4235	1712	8	enet	3.08257	0.00205	0.035586	1	chr2	45674701	45675476	776	-	374	antisense	105374580	4.63008
ENSG00000055147.18	ENSG00000055147	FAM114A2	rs815609	-5.63	rs707183	-0.00236	-3.73	5.06342	2053	4	lasso	-3.07959	0.00207	0.035788	1	chr5	153990128	154038936	48809	-	6543	protein_coding	10827	2.84121
ENSG00000138135.6	ENSG00000138135	CH25H	rs1536315	4.84	rs303216	-0.00692	3.4	2.64587	1646	23	enet	3.07954	0.00207	0.035788	1	chr10	89205629	89207314	1686	-	1686	protein_coding	9023	0.450076
ENSG00000240435.2	ENSG00000240435	RPS12P27	rs61593058	5.06	rs12599876	0.00868	-2.59	3.34915	851	11	enet	-3.0782	0.00208	0.0358162	1	chr16	68209442	68209778	337	+	337	processed_pseudogene	NA	0.508331
ENSG00000266593.1	ENSG00000266593	MIR4713	rs12591359	-4.64	rs72729214	0.0111	-3.6	-3.19178	1369	3	lasso	3.07919	0.00208	0.0358162	1	chr15	51242190	51242264	75	+	75	miRNA	100616369	26.7105
ENSG00000176125.4	ENSG00000176125	UFSP1	rs492430	5.38	rs9691107	0.00118	-3.42	2.69799	1212	5	lasso	-3.07682	0.00209	0.0359161	1	chr7	100888723	100889718	996	-	996	protein_coding	402682	1.63837
ENSG00000175575.12	ENSG00000175575	PAAF1	rs10898957	-4.89	rs7942963	0.133	-5.29	-3.08522	1146	3	lasso	3.0759	0.0021	0.0360156	1	chr11	73876699	73931124	54426	+	7937	protein_coding	80227	1.42002
ENSG00000152931.7	ENSG00000152931	PART1	rs2910823	-4.9	rs1379117	0.0643	4.44	2.32057	1174	34	enet	3.07401	0.00211	0.0360427	1	chr5	60487713	60547657	59945	+	9752	lincRNA	25859	1.90656
ENSG00000265478.2	ENSG00000265478	CTD-2145A24.5	rs4073003	-6.93	rs1737947	-0.005865	-2.9	3.0743	486	1	enet	-3.0743	0.00211	0.0360427	1	chr17	18809956	18810940	985	+	985	lincRNA	NA	0.608556
ENSG00000235677.1	ENSG00000235677	NPM1P26	rs12784975	3.53	rs727329	0.0439	-3.5	2.96265	1151	11	lasso	-3.07202	0.00213	0.0363118	1	chr10	96560185	96560922	738	+	738	processed_pseudogene	NA	7.73131
ENSG00000121671.11	ENSG00000121671	CRY2	rs12285419	8.15	rs11038723	-0.00469	2.97	3.41845	1055	5	enet	3.06766	0.00216	0.036485	1	chr11	45847118	45883248	36131	+	6200	protein_coding	1408	5.03145
ENSG00000249476.1	ENSG00000249476	CTD-2587M2.1	rs35164357	6.32	rs246105	0.319	6.88	3.06661	1986	1	lasso	3.06661	0.00216	0.036485	1	chr5	109237120	109326369	89250	-	5471	lincRNA	NA	0.322054
ENSG00000276073.1	ENSG00000276073	RP5-1125A11.7	rs13044413	4.29	rs6142067	0.0311	3.62	-2.8909	761	5	lasso	-3.06768	0.00216	0.036485	1	chr20	33985617	33988989	3373	-	3373	lincRNA	NA	0.632624
ENSG00000226765.1	ENSG00000226765	RPSAP33	rs7649942	3.8	rs11713284	0.0372	-4.05	2.99694	1142	5	lasso	-3.0661	0.00217	0.036485	1	chr3	168666559	168667423	865	+	865	processed_pseudogene	NA	0.333397
ENSG00000226989.1	ENSG00000226989	AL049758.2	rs5996168	4.59	rs3788599	0.039921	4.08	3.49134	1632	4	lasso	3.0657	0.00217	0.036485	1	chr22	42853403	42853799	397	-	397	processed_pseudogene	NA	0.696345
ENSG00000241568.3	ENSG00000241568	RN7SL338P	rs568300	-4.64	rs2802385	0.0334	3.34	-3.06537	961	2	lasso	-3.06547	0.00217	0.036485	1	chr9	35049271	35049563	293	+	293	misc_RNA	NA	2.31522
ENSG00000279608.1	ENSG00000279608	RP11-182N22.9	rs568300	-4.64	rs2802385	0.0127	3.03	-3.06537	971	2	lasso	-3.06547	0.00217	0.036485	1	chr9	35038625	35044326	5702	-	5702	TEC	NA	0.882499
ENSG00000213115.2	ENSG00000213115	AC104131.1	rs11687248	4.21	rs12469006	0.0581	-3.93	3.4115	1063	24	enet	-3.06485	0.00218	0.0365813	1	chr2	188227189	188228382	1194	+	1194	processed_pseudogene	NA	0.768193
ENSG00000278376.1	ENSG00000278376	RP11-158I9.8	rs9332816	3.7	rs636736	0.0991	5.52	2.84746	1141	75	enet	3.06086	0.00221	0.0370121	1	chr11	118791254	118793137	1884	+	1884	lincRNA	NA	0.296444
ENSG00000146677.7	ENSG00000146677	AC004453.8	rs6656	-4.38	rs35873948	0.0169	3.22	-0.92975	1027	16	enet	-3.05482	0.00225	0.0375351	1	chr7	44467897	44468304	408	+	408	processed_pseudogene	NA	2.20631
ENSG00000189280.3	ENSG00000189280	GJB5	rs7543044	-4.59	rs9887938	-0.00663	3.14	-0.48948	1053	3	lasso	-3.05501	0.00225	0.0375351	1	chr1	34755047	34758512	3466	+	1355	protein_coding	2709	2.44197
ENSG00000279789.1	ENSG00000279789	CTD-2574D22.3	rs3814883	-7.76	rs12929826	-0.00569	-2.61	0.96071	324	6	enet	3.0509	0.00228	0.0379616	1	chr16	29913144	29915337	2194	-	2194	TEC	NA	1.20452
ENSG00000165533.18	ENSG00000165533	TTC8	rs2006239	-4.45	rs7148738	-0.00316	-3.08	1.48328	1377	4	lasso	-3.0486	0.0023	0.0381971	1	chr14	88824153	88881078	56926	+	6257	protein_coding	123016	0.831798
ENSG00000221962.4	ENSG00000221962	TMEM14EP	rs13068236	-3.9	rs2164170	0.00224	-3.17	3.21664	1330	4	lasso	-3.0475	0.00231	0.0381971	1	chr3	152340527	152340904	378	-	378	processed_pseudogene	NA	1.52427
ENSG00000251022.6	ENSG00000251022	THAP9-AS1	rs1379617	-3.21	rs2868708	0.0546	-5.13	-2.9707	1419	17	enet	3.04729	0.00231	0.0381971	1	chr4	82893009	82900960	7952	-	4397	antisense	NA	3.19753
ENSG00000104219.12	ENSG00000104219	ZDHHC2	rs7845103	5.29	rs2904662	0.0368	-4.32	-2.4226	2326	4	lasso	3.04686	0.002312	0.0381971	1	chr8	17156029	17224799	68771	+	6735	protein_coding	51201	3.06294
ENSG00000054690.13	ENSG00000054690	PLEKHH1	rs7155830	-3.25	rs10134444	0.00515	2.91	-3.04575	1086	1	lasso	-3.04575	0.00232	0.0382554	1	chr14	67533301	67589612	56312	+	10817	protein_coding	57475	11.2855
ENSG00000142197.12	ENSG00000142197	DOPEY2	rs9977048	-4.53	rs8134233	-0.006506	3.65	-0.6798	1808	42	enet	-3.04091	0.002359	0.0386913	1	chr21	36156782	36294274	137493	+	9030	protein_coding	9980	4.26638
ENSG00000257365.7	ENSG00000257365	FNTB	rs2763888	4.36	rs4902355	0.0138	-3.98	1.1584	1676	10	lasso	-3.04073	0.00236	0.0386913	1	chr14	64986720	65062652	75933	+	3948	protein_coding	2342	2.23082
ENSG00000259632.2	ENSG00000259632	RP11-56B16.1	rs12441170	4.146	rs4775940	-0.00428	2.67	2.79276	1079	3	lasso	3.04029	0.00236	0.0386913	1	chr15	51859185	51861293	2109	-	1800	processed_pseudogene	NA	0.408952
ENSG00000037042.8	ENSG00000037042	TUBG2	rs62078395	3.54	rs2292750	0.143463	-4.8	-2.6019	824	4	lasso	3.03926	0.00237	0.038781	1	chr17	42659305	42667006	7702	+	2772	protein_coding	27175	3.23297
ENSG00000254780.1	ENSG00000254780	RP11-793I11.1	rs11601764	3.8	rs2869532	0.0262	2.81	3.03442	991	2	lasso	3.03431	0.00241	0.0393603	1	chr11	47905323	47905607	285	-	285	processed_pseudogene	NA	4.35105
ENSG00000167840.13	ENSG00000167840	ZNF232	rs2189336	4.78	rs9911000	0.001632	3.4	2.78626	1524	2	lasso	3.03266	0.00242	0.0393733	1	chr17	5105541	5123116	17576	-	2794	protein_coding	7775	1.13223
ENSG00000239702.3	ENSG00000239702	RN7SL507P	rs11870991	-3.35	rs2074107	-0.005403	2.75	-3.03342	1058	1	lasso	-3.03342	0.00242	0.0393733	1	chr17	44290856	44291151	296	-	296	misc_RNA	NA	16.0429
ENSG00000100991.11	ENSG00000100991	TRPC4AP	rs2236270	4.53	rs34613590	0.00146	-3.81	1.7862	1231	10	enet	-3.0307	0.00244	0.0396234	1	chr20	35002404	35092871	90468	-	3226	protein_coding	26133	41.5284
ENSG00000079616.12	ENSG00000079616	KIF22	rs3814883	-7.76	rs62060163	0.011	-3.05	0.90928	297	19	enet	-3.0294	0.00245	0.0397104	1	chr16	29790719	29805385	14667	+	4312	protein_coding	3835	10.1148
ENSG00000257531.2	ENSG00000257531	RP3-405J10.2	rs578470	5.59	rs611282	0.014976	3.07	0.69732	893	4	enet	3.028	0.00246	0.0397971	1	chr12	50217662	50218343	682	-	354	transcribed_processed_pseudogene	NA	1.03244
ENSG00000145730.20	ENSG00000145730	PAM	rs1901512	5.22	rs35941780	0.00453	-2.72	3.27984	1563	2	lasso	-3.02627	0.00248	0.040045	1	chr5	102753981	103031105	277125	+	8846	protein_coding	5066	50.85
ENSG00000169330.8	ENSG00000169330	KIAA1024	rs2049176	-3.722	rs6495366	0.000495	-3.59	-3.07246	2004	3	enet	3.02378	0.0025	0.0402162	1	chr15	79432516	79472290	39775	+	6800	protein_coding	23251	0.790338
ENSG00000229419.1	ENSG00000229419	RALGAPA1P1	rs1567368	4.29	rs1567368	-0.00616	3.08	4.28922	1397	3	enet	3.02345	0.0025	0.0402162	1	chr9	105520128	105526359	6232	+	6232	processed_pseudogene	NA	0.921445
ENSG00000108591.9	ENSG00000108591	DRG2	rs2955373	4.93	rs4924813	-0.000534	2.88	2.77892	914	3	lasso	3.02259	0.00251	0.0402258	1	chr17	18087886	18107971	20086	+	7411	protein_coding	1819	4.02524
ENSG00000259306.2	ENSG00000259306	RP11-108K3.2	rs12591359	-4.64	rs116871859	-0.00471	-3.38	-1.38126	1376	20	enet	3.02181	0.00251	0.0402258	1	chr15	51315841	51321996	6156	+	776	lincRNA	NA	121.646
ENSG00000253313.5	ENSG00000253313	C1orf210	rs11210892	8.29	rs839758	0.0373	-3.82	-2.96488	1220	5	lasso	3.02076	0.00252	0.0403106	1	chr1	43281883	43285617	3735	-	1516	protein_coding	149466	1.86638
ENSG00000196209.12	ENSG00000196209	SIRPB2	rs2277761	-4.85	rs6042507	-0.00657	3.55	3.3581	1719	16	enet	3.01936	0.00253	0.0403198	1	chr20	1470741	1491587	20847	-	5034	protein_coding	284759	1.106
ENSG00000234055.1	ENSG00000234055	RP11-247A12.1	rs10988250	4.1	rs12238268	0.0284	3.02	-2.9657	810	2	lasso	-3.0196	0.00253	0.0403198	1	chr9	129097854	129100266	2413	+	241	antisense	NA	0.382046
ENSG00000235026.5	ENSG00000235026	DPP10-AS1	rs17355518	-3.84	rs12471239	-0.00453	3.44	3.0189	1368	1	lasso	3.01889	0.00254	0.040329	1	chr2	115130935	115161343	30409	-	995	antisense	389023	0.42012
ENSG00000258645.2	ENSG00000258645	HSPE1P2	rs113932154	4.16	rs1255951	-0.00675	-3.03	-2.11559	1225	24	enet	3.01861	0.00254	0.040329	1	chr14	63601509	63601814	306	+	306	processed_pseudogene	NA	1.17719
ENSG00000108786.10	ENSG00000108786	HSD17B1	rs62078395	3.54	rs4793244	0.016798	-3.91	-2.48679	759	16	enet	3.0176	0.00255	0.0404128	1	chr17	42549214	42555213	6000	+	5658	protein_coding	3292	73.9959
ENSG00000162959.13	ENSG00000162959	MEMO1	rs6543636	3.4	rs56039529	0.0197	2.82	3.0123	995	3	lasso	3.01446	0.00257	0.0405794	1	chr2	31865060	32011230	146171	-	5220	protein_coding	51072	0.694374
ENSG00000164659.14	ENSG00000164659	KIAA1324L	rs6943762	-8.36	rs56146479	-0.00692	-2.99	1.94679	1636	47	enet	-3.01545	0.00257	0.0405794	1	chr7	86876906	87059699	182794	-	8115	protein_coding	222223	1.22511
ENSG00000111832.12	ENSG00000111832	RWDD1	rs2498930	3.28	rs4596523	0.0261	-3.45	3.01298	1468	1	lasso	-3.013	0.00259	0.0407449	1	chr6	116571367	116597675	26309	+	5909	protein_coding	51389	3.03956
ENSG00000207031.1	ENSG00000207031	SNORD59A	rs324017	-6.69	rs10450	-0.005431	-3.02	-1.65497	740	2	lasso	3.01257	0.00259	0.0407449	1	chr12	56645027	56645101	75	-	75	snoRNA	26789	3.18531
ENSG00000166770.10	ENSG00000166770	ZNF667-AS1	rs12610410	5.35	rs10406271	0.171	5.28	-2.70342	1387	5	lasso	-3.01038	0.00261	0.0409842	1	chr19	56477250	56500666	23417	+	3629	lincRNA	NA	0.6107
ENSG00000119326.14	ENSG00000119326	CTNNAL1	rs646234	5.21	rs2176692	-0.00214	-3.6	-3.54541	2050	3	lasso	3.00874	0.00262	0.0410659	1	chr9	108942569	109013529	70961	-	3131	protein_coding	8727	15.6249
ENSG00000163510.13	ENSG00000163510	CWC22	rs62182022	-4.95	rs16867206	0.00121	-3.48	-2.0588	2085	19	enet	3.00343	0.00267	0.0417731	1	chr2	179944876	180007113	62238	-	3324	protein_coding	57703	6.57863
ENSG00000131591.17	ENSG00000131591	C1orf159	rs3766176	3.57	rs12062271	0.000534	2.63	2.29453	90	2	lasso	3.00103	0.00269	0.0420092	1	chr1	1081818	1116361	34544	-	6322	protein_coding	54991	1.11661
ENSG00000244585.1	ENSG00000244585	RPL12P33	rs2649999	6.07	rs208294	-0.00141	-2.77	2.99953	1685	1	lasso	-2.99953	0.0027	0.0420885	1	chr12	120916745	120917236	492	+	492	processed_pseudogene	NA	0.400566
ENSG00000198715.11	ENSG00000198715	GLMP	rs490498	4.01	rs16837408	-0.00548	2.79	2.99863	806	1	lasso	2.99863	0.00271	0.0421676	1	chr1	156290089	156295689	5601	-	3471	protein_coding	112770	9.20719
ENSG00000278925.1	ENSG00000278925	AC005753.1	rs60712207	-4.79	rs62378405	-0.00684	-3.48	-2.80729	1455	9	enet	2.9982	0.00272	0.0422464	1	chr5	141825708	141826325	618	-	618	lincRNA	NA	2.0615
ENSG00000149923.13	ENSG00000149923	PPP4C	rs3814883	-7.76	rs17790434	0.0192	3.36	-2.60982	392	6	lasso	-2.9963	0.00273	0.0422484	1	chr16	30075978	30085377	9400	+	2734	protein_coding	5531	25.5225
ENSG00000222213.1	ENSG00000222213	RNU6-588P	rs6892794	3.86	rs732764	0.0148	3.39	-3.18252	1443	2	lasso	-2.99705	0.00273	0.0422484	1	chr5	149606637	149606741	105	-	105	snRNA	NA	1.0315
ENSG00000198826.10	ENSG00000198826	ARHGAP11A	rs2600521	3.824	rs7182024	-0.00694	2.81	2.99052	1077	1	lasso	2.99052	0.00278	0.0428671	1	chr15	32615144	32639949	24806	+	6428	protein_coding	9824	1.1089
ENSG00000236977.1	ENSG00000236977	ANKRD44-IT1	rs2914983	7.73	rs12617661	-0.00573	-2.77	2.9909	1030	1	lasso	-2.99085	0.00278	0.0428671	1	chr2	197250858	197302519	51662	-	1069	sense_intronic	101927547	0.564722
ENSG00000215533.8	ENSG00000215533	LINC00189	rs2409331	4.19	rs8134412	0.008888	4.62	3.3312	1553	18	enet	2.98892	0.0028	0.0430978	1	chr21	29193480	29288205	94726	+	1087	sense_overlapping	193629	0.781941
ENSG00000070081.15	ENSG00000070081	NUCB2	rs7932043	-4.8	rs1989405	0.0756	4.93	3.0451	1639	27	enet	2.98804	0.00281	0.0431741	1	chr11	17208153	17349974	141822	+	8995	protein_coding	4925	18.7587
ENSG00000161914.9	ENSG00000161914	ZNF653	rs322128	5.99	rs10401445	-0.00453	-3.21	2.98326	1109	2	lasso	-2.98334	0.00285	0.043632	1	chr19	11483427	11505923	22497	-	3301	protein_coding	115950	1.19582
ENSG00000173402.11	ENSG00000173402	DAG1	rs6765484	4.72	rs80033912	-0.00451	-2.77	-2.57913	835	3	lasso	2.98304	0.00285	0.043632	1	chr3	49468703	49535618	66916	+	6923	protein_coding	1605	76.9387
ENSG00000198590.11	ENSG00000198590	C3orf35	rs56149992	5.54	rs2555233	0.0134	3.19	-1.68014	1055	3	lasso	-2.98199	0.00286	0.0437069	1	chr3	37386269	37435497	49229	+	3072	lincRNA	NA	0.687523
ENSG00000151748.14	ENSG00000151748	SAV1	rs11844311	-4.82	rs12323589	0.0236	3.73	2.30227	1569	31	enet	2.98051	0.00288	0.0439341	1	chr14	50632058	50668331	36274	-	5630	protein_coding	60485	6.03741
ENSG00000235257.8	ENSG00000235257	ITGA9-AS1	rs71323641	-5.26	rs58286922	-0.00673	3.17	1.5906	1077	5	enet	2.97884	0.00289	0.0440082	1	chr3	37745432	37861780	116349	-	6651	processed_transcript	101928153	0.626289
ENSG00000166439.5	ENSG00000166439	RNF169	rs7924914	-4.75	rs2119028	0.072	5.11	-3.2608	1396	36	enet	-2.97736	0.00291	0.0442341	1	chr11	74748868	74842413	93546	+	7823	protein_coding	254225	5.04512
ENSG00000163374.19	ENSG00000163374	YY1AP1	rs490498	4.01	rs28662267	0.0397	4.23	2.648	473	26	enet	2.97597	0.00292	0.0443074	1	chr1	155659443	155689000	29558	-	5001	protein_coding	55249	6.75399
ENSG00000116584.17	ENSG00000116584	ARHGEF2	rs490498	4.01	rs12026057	0.0425	3.56	2.57273	664	3	lasso	2.97503	0.00293	0.0443748	1	chr1	155946851	156007070	60220	-	9135	protein_coding	9181	5.89152
ENSG00000160284.14	ENSG00000160284	SPATC1L	rs7280077	-4.9	rs34105866	0.149548	6.43	-3.2105	1830	28	enet	-2.97447	0.002935	0.0443748	1	chr21	46161148	46184476	23329	-	2333	protein_coding	84221	2.64617
ENSG00000136280.15	ENSG00000136280	CCM2	rs6656	-4.38	rs3735486	-0.00627	3.09	-2.97415	1551	1	lasso	-2.97415	0.00294	0.0443748	1	chr7	44999475	45076469	76995	+	8196	protein_coding	83605	2.32383
ENSG00000058335.15	ENSG00000058335	RASGRF1	rs2456020	-7.818	rs4778879	0.00934	-3.4	-2.96014	1981	2	lasso	2.97294	0.00295	0.0444415	1	chr15	78959947	79090773	130827	-	9929	protein_coding	5923	0.460479
ENSG00000117228.9	ENSG00000117228	GBP1	rs4529696	-3.93	rs4658347	0.0145	3.25	2.6697	1181	3	lasso	2.97178	0.00296	0.0444415	1	chr1	89052319	89065360	13042	-	4992	protein_coding	2633	5.36391
ENSG00000163531.15	ENSG00000163531	NFASC	rs6702469	4.71	rs11240264	0.0156	4.24	-0.23682	1754	43	enet	2.97199	0.00296	0.0444415	1	chr1	204828651	205022822	194172	+	21271	protein_coding	23114	0.683601
ENSG00000246705.4	ENSG00000246705	H2AFJ	rs4763388	3.91	rs976472	0.014658	-3.47	-1.12994	1374	43	enet	2.96481	0.00303	0.0454129	1	chr12	14774383	14778002	3620	+	3356	protein_coding	55766	9.635
ENSG00000249649.1	ENSG00000249649	MRPS33P2	rs34126634	-4.45	rs11947778	-0.00354	3.65	2.9936	2033	6	enet	2.96393	0.00304	0.0454831	1	chr4	38006784	38007105	322	-	322	processed_pseudogene	NA	1.82058
ENSG00000175764.14	ENSG00000175764	TTLL11	rs13295747	-4.01	rs10818651	0.00737	3.66	1.27871	1700	29	enet	2.96181	0.00306	0.0457024	1	chr9	121821928	122093606	271679	-	3535	protein_coding	158135	1.04241
ENSG00000122729.18	ENSG00000122729	ACO1	rs10733465	4.58	rs608044	0.00807	-3.66	2.86101	2269	4	lasso	-2.96071	0.00307	0.0457719	1	chr9	32384603	32454769	70167	+	7555	protein_coding	48	9.85457
ENSG00000140632.16	ENSG00000140632	GLYR1	rs8047438	5.76	rs12932724	-0.00591	-3.07	-1.98128	1112	11	enet	2.9597	0.00308	0.0458411	1	chr16	4803203	4847342	44140	-	5470	protein_coding	84656	13.9102
ENSG00000166450.12	ENSG00000166450	PRTG	rs3759865	-3.811	rs78081173	-0.00328	-2.86	3.41005	2083	6	lasso	-2.95856	0.00309	0.0459101	1	chr15	55611546	55743090	131545	-	14566	protein_coding	283659	2.06104
ENSG00000106028.10	ENSG00000106028	SSBP1	rs1181729	-4.33	rs9969247	-0.00551	3.25	-3.26029	1119	2	lasso	-2.95401	0.00314	0.0465721	1	chr7	141738321	141787922	49602	+	4988	protein_coding	6742	4.94198
ENSG00000212305.1	ENSG00000212305	RNU6-679P	rs6887632	4.06	rs13173563	0.0309	-2.86	2.95192	1123	1	lasso	-2.95192	0.00316	0.0467877	1	chr5	12297399	12297504	106	-	106	snRNA	NA	1.3938
ENSG00000174514.12	ENSG00000174514	MFSD4A	rs10900457	3.79	rs2153901	0.0108	-3.72	2.69414	1351	5	lasso	-2.95111	0.00317	0.0468547	1	chr1	205568885	205602918	34034	+	5790	protein_coding	148808	0.985905
ENSG00000185697.16	ENSG00000185697	MYBL1	rs11995689	3.33	rs59825535	0.0005	-3.1	3.13271	538	4	lasso	-2.94998	0.003178	0.0468919	1	chr8	66562175	66614247	52073	-	7239	protein_coding	4603	1.16629
ENSG00000185559.13	ENSG00000185559	DLK1	rs12892571	3.38	rs8020666	0.0235	-3.2	-2.53515	1142	2	lasso	2.9418	0.00326	0.0480191	1	chr14	100725705	100738224	12520	+	5312	protein_coding	8788	73.471
ENSG00000279223.1	ENSG00000279223	RP11-556I13.1	rs7780478	3.8	rs10256594	0.00653	-3.19	-0.7749	912	2	lasso	2.93963	0.00329	0.0483777	1	chr7	143224042	143224234	193	-	193	TEC	NA	0.409084
ENSG00000258980.1	ENSG00000258980	EIF1AXP2	rs2763888	4.36	rs1147439	0.00244	2.91	2.79444	1373	3	lasso	2.93722	0.00331	0.0485883	1	chr14	65528830	65529574	745	-	413	processed_pseudogene	NA	1.23547
ENSG00000146555.18	ENSG00000146555	SDK1	rs7799331	-4.53	rs649186	-0.00128	3.98	-3.32979	3955	15	lasso	-2.93669	0.00332	0.0486516	1	chr7	3301448	4269000	967553	+	12062	protein_coding	221935	1.01164
ENSG00000197948.10	ENSG00000197948	FCHSD1	rs60712207	-4.79	rs7711960	0.195	-5.48	-2.86615	1406	3	lasso	2.93395	0.00335	0.0490073	1	chr5	141639302	141651419	12118	-	6073	protein_coding	89848	3.28495
ENSG00000108785.7	ENSG00000108785	HSD17B1P1	rs62078395	3.54	rs7217821	0.042134	-3.46	-2.64179	753	2	lasso	2.93315	0.00336	0.0490272	1	chr17	42546764	42548706	1943	+	955	unprocessed_pseudogene	NA	104.649
ENSG00000131626.16	ENSG00000131626	PPFIA1	rs7926926	-4.37	rs674374	0.0111	-3.6	2.9319	1705	1	lasso	-2.9319	0.00337	0.0490272	1	chr11	70270700	70384403	113704	+	10467	protein_coding	8500	11.5195
ENSG00000179862.6	ENSG00000179862	CITED4	rs6694677	4.65	rs12139805	-0.00431	-2.82	-2.93217	1567	1	lasso	2.93217	0.00337	0.0490272	1	chr1	40861051	40862366	1316	-	1316	protein_coding	163732	7.88456
ENSG00000119328.11	ENSG00000119328	FAM206A	rs646234	5.21	rs874864	0.0327	-3.95	-2.86975	1983	3	lasso	2.93062	0.00338	0.0490272	1	chr9	108934181	108950744	16564	+	2758	protein_coding	54942	2.52679
ENSG00000251442.5	ENSG00000251442	LINC01094	rs72659078	3.74	rs6845893	-0.00692	3.12	2.9311	1465	1	enet	2.93107	0.00338	0.0490272	1	chr4	78645903	78682699	36797	+	2951	lincRNA	NA	0.726181
ENSG00000273165.1	ENSG00000273165	RP11-1057B6.1	rs6543636	3.4	rs13392496	0.0149	3.02	2.8909	925	2	lasso	2.93033	0.00339	0.0490678	1	chr2	31852976	31853423	448	-	448	lincRNA	NA	0.520004
ENSG00000236013.5	ENSG00000236013	RP3-332B22.1	rs9484329	-4.53	rs12526277	0.0028	3.41	-2.92997	1080	3	lasso	-2.9294	0.0034	0.0490678	1	chr6	140067435	140093721	26287	+	2058	lincRNA	100507477	0.888223
ENSG00000255074.1	ENSG00000255074	RP11-140L24.3	rs1950039	-3.37	rs11822800	-0.00634	-3.39	-2.84804	1050	4	lasso	2.92884	0.0034	0.0490678	1	chr11	14440787	14441677	891	+	512	processed_pseudogene	NA	0.4089
ENSG00000112782.15	ENSG00000112782	CLIC5	rs3777565	3.85	rs3777594	0.0536	5.43	3.00624	1610	8	lasso	2.9222	0.00348	0.0501378	1	chr6	45898451	46080395	181945	-	8997	protein_coding	53405	16.389
ENSG00000161048.11	ENSG00000161048	NAPEPLD	rs55817310	3.56	rs1861731	-0.00656	-3.45	-2.91341	845	2	lasso	2.91931	0.00351	0.050485	1	chr7	103099776	103149560	49785	-	7561	protein_coding	222236	1.56443
ENSG00000085491.15	ENSG00000085491	SLC25A24	rs533233	-3.7	rs519129	0.118	5.45	2.59497	1497	73	enet	2.91868	0.00352	0.0505439	1	chr1	108134036	108200849	66814	-	6548	protein_coding	29957	3.96625
ENSG00000204947.8	ENSG00000204947	ZNF425	rs1202448	3.5	rs1202429	0.161	-5.7	2.94505	1260	4	lasso	-2.91392	0.00357	0.051176	1	chr7	149102784	149126346	23563	-	3687	protein_coding	155054	0.827441
ENSG00000261386.2	ENSG00000261386	CTD-2012K14.6	rs56303487	4.23	rs7206718	0.000898	-2.45	2.91307	259	1	lasso	-2.9131	0.00358	0.0512335	1	chr16	67549214	67563958	14745	-	1184	lincRNA	NA	0.648465
ENSG00000163141.18	ENSG00000163141	BNIPL	rs6684085	-4.28	rs71622702	-0.000984	3.35	-1.79584	848	21	enet	-2.90687	0.00365	0.0521481	1	chr1	151036570	151047600	11031	+	2892	protein_coding	149428	1.32627
ENSG00000222635.1	ENSG00000222635	RNU6-1203P	rs11615078	3.64	rs1548518	-0.006548	-2.91	2.9047	2006	1	lasso	-2.9047	0.00368	0.0524891	1	chr12	48081319	48081428	110	+	110	snRNA	NA	0.55823
ENSG00000073417.14	ENSG00000073417	PDE8A	rs11638554	-7.269	rs12905463	0.00898	4.09	-3.24707	1770	4	lasso	-2.9014	0.00371	0.0528289	1	chr15	84980440	85139145	158706	+	7886	protein_coding	5151	4.59448
ENSG00000225695.1	ENSG00000225695	HNRNPA1P35	rs3769821	3.81	rs6735656	0.0884	-3.89	2.6895	1088	5	lasso	-2.89982	0.00373	0.0530255	1	chr2	201063089	201064051	963	+	963	processed_pseudogene	NA	6.29214
ENSG00000278266.1	ENSG00000278266	RP11-575F12.3	rs7969033	-4.4	rs4765117	-0.003832	3.27	2.82677	1937	2	lasso	2.8993	0.00374	0.0530795	1	chr12	127147149	127150081	2933	+	2933	lincRNA	NA	0.495833
ENSG00000178537.9	ENSG00000178537	SLC25A20	rs9878063	4.49	rs13078949	0.00475	3.43	-3.68803	544	2	lasso	-2.89728	0.00376	0.053275	1	chr3	48856931	48898993	42063	-	1982	protein_coding	788	4.34561
ENSG00000201512.1	ENSG00000201512	SNORA71C	rs6065094	-7.7	rs208799	-0.0032	2.87	-2.8958	1229	1	lasso	-2.89579	0.00378	0.0534346	1	chr20	38429670	38429803	134	-	134	snoRNA	677839	1.26484
ENSG00000167113.10	ENSG00000167113	COQ4	rs2977999	-3.96	rs112217371	0.0291	-2.93	-2.89538	667	2	lasso	2.89533	0.00379	0.0534346	1	chr9	128322536	128334072	11537	+	4814	protein_coding	51117	4.39787
ENSG00000252914.1	ENSG00000252914	RNU6-789P	rs7432375	-7.82	rs73230065	-0.00318	3.13	2.89513	1128	1	enet	2.89513	0.00379	0.0534346	1	chr3	136721394	136721495	102	-	102	snRNA	NA	2.13306
ENSG00000242247.10	ENSG00000242247	ARFGAP3	rs5996168	4.59	rs4822211	0.558057	9.4	2.59792	1728	39	enet	2.8946	0.0038	0.0534524	1	chr22	42796502	42858106	61605	-	3381	protein_coding	26286	21.3183
ENSG00000125966.9	ENSG00000125966	MMP24	rs2236270	4.53	rs932562	0.124	-4.79	2.83	1245	4	lasso	-2.89313	0.00381	0.0534524	1	chr20	35226654	35277000	50347	+	4414	protein_coding	10893	0.586032
ENSG00000169169.14	ENSG00000169169	CPT1C	rs2304204	-7.53	rs113205442	-0.00694	3.31	-5.86136	885	19	enet	-2.89374	0.00381	0.0534524	1	chr19	49690898	49713731	22834	+	5864	protein_coding	126129	0.342758
ENSG00000276486.1	ENSG00000276486	RP11-210K20.6	rs173032	-4.29	rs233223	-0.00529	3.1	-2.8917	1317	1	lasso	-2.8917	0.003832	0.0536731	1	chr18	31883288	31883728	441	+	441	processed_pseudogene	NA	0.743709
ENSG00000164251.4	ENSG00000164251	F2RL1	rs2460505	3.55	rs73131633	0.00487	4.03	-3.20249	1492	19	enet	-2.88775	0.00388	0.0541681	1	chr5	76818933	76835315	16383	+	2958	protein_coding	2150	1.24597
ENSG00000205100.2	ENSG00000205100	HSP90AA4P	rs62342928	3.34	rs149886666	0.0205	3.53	3.1492	1385	2	lasso	2.88783	0.00388	0.0541681	1	chr4	189472965	189475192	2228	+	2228	transcribed_processed_pseudogene	NA	0.66054
ENSG00000226984.1	ENSG00000226984	RP4-591B8.2	rs72687877	-5.06	rs35594694	-0.00277	-3.21	2.88173	1229	1	lasso	-2.88173	0.00396	0.0551949	1	chr1	114459934	114460360	427	+	427	processed_pseudogene	NA	2.03333
ENSG00000204370.8	ENSG00000204370	SDHD	rs11214218	4.92	rs61901184	-0.00318	-2.88	-2.86775	982	2	lasso	2.87898	0.00399	0.0555226	1	chr11	112086773	112120013	33241	+	2509	protein_coding	6392	13.6384
ENSG00000153786.12	ENSG00000153786	ZDHHC7	rs7206590	3.73	rs16975110	0.00733	4.34	2.01524	1475	51	enet	2.8775	0.00401	0.0557104	1	chr16	84974181	85011535	37355	-	3947	protein_coding	55625	12.7278
ENSG00000225171.2	ENSG00000225171	DUTP6	rs12120481	4.55	rs402031	0.152	4.95	2.54461	1699	8	lasso	2.87334	0.00406	0.0563136	1	chr1	166868748	166869209	462	+	462	processed_pseudogene	NA	1.71178
ENSG00000151229.12	ENSG00000151229	SLC2A13	rs1398541	4.81	rs77391883	-0.001533	-3.26	2.87253	2064	2	lasso	-2.87255	0.00407	0.0563609	1	chr12	39755021	40106089	351069	-	10027	protein_coding	114134	1.43743
ENSG00000152382.5	ENSG00000152382	TADA1	rs12120481	4.55	rs6690192	0.107	5.44	2.88077	1726	36	enet	2.87045	0.0041	0.0566847	1	chr1	166856510	166876327	19818	-	2963	protein_coding	117143	9.18704
ENSG00000207750.1	ENSG00000207750	MIR553	rs7554702	-3.67	rs6689978	0.00363	2.78	2.19715	1046	2	lasso	2.86823	0.00413	0.0570073	1	chr1	100281241	100281308	68	+	68	miRNA	693138	1.50523
ENSG00000120526.10	ENSG00000120526	NUDCD1	rs7833995	-3.77	rs4598229	0.068	5.1	2.63705	1495	9	enet	2.86741	0.004138	0.0570258	1	chr8	109240919	109334385	93467	-	4439	protein_coding	84955	7.009
ENSG00000143195.12	ENSG00000143195	ILDR2	rs12120481	4.55	rs12739886	-0.00692	-2.94	-2.86676	1772	1	lasso	2.86676	0.00415	0.0570992	1	chr1	166895711	166975482	79772	-	13884	protein_coding	387597	3.45576
ENSG00000171130.17	ENSG00000171130	ATP6V0E2	rs6946512	-3.25	rs4725837	-0.00451	3.24	-2.87471	748	2	lasso	-2.86574	0.00416	0.0571449	1	chr7	149872968	149880698	7731	+	3335	protein_coding	155066	1.60767
ENSG00000198496.10	ENSG00000198496	NBR2	rs62078395	3.54	rs71379215	0.237532	-6.55	2.93954	897	2	lasso	-2.86447	0.00418	0.0572812	1	chr17	43125610	43153671	28062	+	2096	transcribed_unprocessed_pseudogene	10230	1.85165
ENSG00000218521.1	ENSG00000218521	RP11-420A21.1	rs6908598	-4.16	rs6932664	-0.00306	3.28	-0.03209	1753	24	enet	2.8631	0.00419	0.0572812	1	chr6	38002832	38003313	482	-	482	processed_pseudogene	NA	2.02257
ENSG00000230101.5	ENSG00000230101	TUBB3P2	rs6467557	4.41	rs73153795	-0.00306	-2.97	1.89404	1825	8	enet	-2.86373	0.00419	0.0572812	1	chr7	134734898	134735129	232	-	232	processed_pseudogene	NA	2.01848
ENSG00000160446.18	ENSG00000160446	ZDHHC12	rs10988250	4.1	rs2302811	-0.0069	-3.27	-1.55561	640	14	enet	2.86306	0.0042	0.0573263	1	chr9	128720869	128724127	3259	-	2597	protein_coding	84885	9.8788
ENSG00000100207.18	ENSG00000100207	TCF20	rs5751191	-7.31	rs6002733	0.001807	3.16	-2.7985	1561	3	lasso	-2.8566	0.00428	0.0581401	1	chr22	42160013	42343616	183604	-	7548	protein_coding	6942	9.16628
ENSG00000110324.10	ENSG00000110324	IL10RA	rs609353	-4.17	rs61905308	-0.00664	3.15	2.85646	1551	1	lasso	2.85646	0.00428	0.0581401	1	chr11	117986348	118003037	16690	+	8102	protein_coding	3587	1.82365
ENSG00000212181.1	ENSG00000212181	SNORA48	rs7592232	5.06	rs12619515	-0.00108	3.21	2.7	1096	2	enet	2.85665	0.00428	0.0581401	1	chr2	148260574	148260708	135	-	135	snoRNA	NA	1.13368
ENSG00000213553.4	ENSG00000213553	RPLP0P6	rs3099977	-4.01	rs3099991	-0.00525	3.5	-2.9358	1452	5	enet	-2.85572	0.00429	0.0581836	1	chr2	38481851	38482804	954	+	954	processed_pseudogene	NA	9.3565
ENSG00000075391.16	ENSG00000075391	RASAL2	rs10913420	-5.05	rs316253	0.0705	4.07	2.78023	1769	5	lasso	2.85205	0.00434	0.0587685	1	chr1	178094141	178484147	390007	+	16044	protein_coding	9462	13.3892
ENSG00000175445.14	ENSG00000175445	LPL	rs17480272	4.42	rs4922034	0.0243	3.78	-2.85021	2299	2	lasso	-2.8502	0.004369	0.0590678	1	chr8	19901717	19967258	65542	+	4382	protein_coding	4023	43.408
ENSG00000152154.10	ENSG00000152154	TMEM178A	rs13400213	4.52	rs949813	0.144	5.29	2.7587	1325	4	lasso	2.8442	0.00445	0.060068	1	chr2	39664982	39717963	52982	+	2470	protein_coding	130733	0.72474
ENSG00000271852.1	ENSG00000271852	SNORD11B	rs74766638	-3.12	rs75040639	0.0612	4.05	-2.8439	1082	3	lasso	-2.84382	0.00446	0.0601082	1	chr2	202291332	202291421	90	+	90	snoRNA	NA	0.879917
ENSG00000125611.15	ENSG00000125611	CHCHD5	rs7581524	3.56	rs1047652	0.0887	4.11	-2.8422	1343	1	lasso	-2.84222	0.00448	0.0602828	1	chr2	112584240	112589275	5036	+	3759	protein_coding	84269	1.70537
ENSG00000258752.1	ENSG00000258752	RP11-356K23.1	rs2006239	-4.45	rs4899971	-0.00188	3.16	-2.73914	1536	26	enet	-2.84011	0.00451	0.0605746	1	chr14	89350285	89364699	14415	+	907	antisense	NA	0.635512
ENSG00000233270.1	ENSG00000233270	SNRPEP4	rs628271	-4.55	rs3948683	-0.00678	-2.99	2.83953	928	1	lasso	-2.83953	0.00452	0.0605746	1	chr19	5576660	5576938	279	-	279	processed_pseudogene	NA	3.44571
ENSG00000105607.12	ENSG00000105607	GCDH	rs8103241	-4.03	rs12971339	0.0857	-4.58	2.84883	842	8	enet	-2.83893	0.00453	0.0605746	1	chr19	12891026	12914207	23182	+	4136	protein_coding	2639	1.87557
ENSG00000150990.7	ENSG00000150990	DHX37	rs838875	3.72	rs3925514	-0.003649	-3.35	2.31891	1419	5	enet	-2.8387	0.00453	0.0605746	1	chr12	124946825	124989122	42298	-	6618	protein_coding	57647	1.96866
ENSG00000238120.1	ENSG00000238120	LINC01589	rs2176039	4.97	rs5765397	0.159576	5.14	2.83616	1320	3	lasso	2.8367	0.00456	0.0608628	1	chr22	45604432	45605621	1190	-	548	antisense	100506737	3.98755
ENSG00000197958.12	ENSG00000197958	RPL12	rs3739554	5.59	rs2251106	0.0538	-4.16	-3.18391	861	9	lasso	2.83524	0.00458	0.0608628	1	chr9	127447674	127451405	3732	-	2452	protein_coding	6136	44.3845
ENSG00000198046.11	ENSG00000198046	ZNF667	rs12610410	5.35	rs10412218	0.0779	-4.88	2.85653	1448	2	lasso	-2.83534	0.00458	0.0608628	1	chr19	56439325	56478065	38741	-	8810	protein_coding	63934	0.424341
ENSG00000275457.1	ENSG00000275457	RP1-198K11.5	rs4815035	4.33	rs2236128	0.000457	2.95	2.8355	997	2	lasso	2.8354	0.00458	0.0608628	1	chr20	21302731	21303704	974	-	974	antisense	NA	0.694222
ENSG00000269609.5	ENSG00000269609	RPARP-AS1	rs11191416	-9.81	rs11191291	-0.00599	2.67	2.83344	1094	1	lasso	2.83344	0.0046	0.0610338	1	chr10	102449817	102461106	11290	+	5660	processed_transcript	100505761	1.47928
ENSG00000116062.14	ENSG00000116062	MSH6	rs12713008	-5.54	rs2134055	-0.00477	-3.33	-3.2914	1427	15	lasso	2.8322	0.00462	0.0611097	1	chr2	47695530	47810101	114572	+	10993	protein_coding	2956	5.42117
ENSG00000179115.10	ENSG00000179115	FARSA	rs8103241	-4.03	rs12971339	0.101	-5.32	2.84883	785	7	lasso	-2.83224	0.00462	0.0611097	1	chr19	12922479	12934037	11559	-	2435	protein_coding	2193	16.5213
ENSG00000164002.11	ENSG00000164002	EXO5	rs6694677	4.65	rs2935888	0.0172	3.82	2.11254	1419	5	enet	2.83033	0.00465	0.0614116	1	chr1	40508741	40516556	7816	+	3092	protein_coding	64789	0.929233
ENSG00000183723.12	ENSG00000183723	CMTM4	rs7187623	4.85	rs4785813	0.0109	3.13	2.41251	864	10	enet	2.83	0.00466	0.0614488	1	chr16	66614750	66696707	81958	-	8117	protein_coding	146223	3.76761
ENSG00000267212.1	ENSG00000267212	CTD-2659N19.9	rs8103241	-4.03	rs3098394	0.0281	3.46	-0.95121	752	30	enet	-2.82651	0.00471	0.0619173	1	chr19	12784539	12785101	563	-	388	lincRNA	NA	0.704112
ENSG00000279253.1	ENSG00000279253	RP4-614O4.13	rs2236270	4.53	rs639763	0.126	-5.09	2.7776	1214	10	enet	-2.82639	0.00471	0.0619173	1	chr20	35262727	35264187	1461	-	1461	TEC	NA	0.751133
ENSG00000213190.3	ENSG00000213190	MLLT11	rs6684085	-4.28	rs3768016	-0.00318	-2.87	3.06966	852	6	lasso	-2.82498	0.00473	0.0620849	1	chr1	151057758	151068497	10740	+	4075	protein_coding	10962	2.207
ENSG00000126070.19	ENSG00000126070	AGO3	rs581459	-6.07	rs16822829	0.00702	3.4	1.46544	710	2	lasso	2.81896	0.00482	0.0631693	1	chr1	35930718	36072500	141783	+	21157	protein_coding	192669	2.42875
ENSG00000230793.1	ENSG00000230793	SMARCE1P5	rs1337672	3.884	rs9533841	-0.00487	2.84	-1.5719	1018	6	enet	-2.8183	0.00483	0.0632036	1	chr13	44594858	44596082	1225	+	1225	processed_pseudogene	NA	0.934842
ENSG00000174567.7	ENSG00000174567	GOLT1A	rs10900600	-4.45	rs10900538	0.00317	3.56	-0.38802	1497	43	enet	-2.81673	0.00485	0.0633058	1	chr1	204198160	204214092	15933	-	1136	protein_coding	127845	1.97943
ENSG00000163867.16	ENSG00000163867	ZMYM6	rs7543044	-4.59	rs728448	-0.00615	-2.62	2.81604	629	1	lasso	-2.81604	0.00486	0.0633058	1	chr1	34986165	35031968	45804	-	9591	protein_coding	9204	0.764401
ENSG00000197056.9	ENSG00000197056	ZMYM1	rs6425948	-4.6	rs728448	-0.00674	-3	2.81604	539	1	enet	-2.81604	0.00486	0.0633058	1	chr1	35059786	35115859	56074	+	4828	protein_coding	79830	2.3502
ENSG00000137491.14	ENSG00000137491	SLCO2B1	rs594144	3.71	rs1944615	-0.00694	-3.15	-2.55792	1321	10	enet	2.81337	0.0049	0.0637298	1	chr11	75100563	75206549	105987	+	10351	protein_coding	11309	8.77752
ENSG00000143149.12	ENSG00000143149	ALDH9A1	rs7554904	-3.87	rs7541817	0.0397	-4.5	0.97835	1767	38	enet	-2.8088	0.00497	0.0645421	1	chr1	165662216	165698863	36648	-	3308	protein_coding	223	10.5457
ENSG00000114902.13	ENSG00000114902	SPCS1	rs2710323	9.63	rs12163565	-0.00151	2.68	5.08793	1078	5	enet	2.80674	0.005	0.0647352	1	chr3	52704955	52711146	6192	+	5324	protein_coding	28972	6.05591
ENSG00000184752.12	ENSG00000184752	NDUFA12	rs6538539	6.2	rs73232007	0.031751	3.09	-2.80768	2384	2	lasso	-2.80721	0.005	0.0647352	1	chr12	94897055	95003770	106716	-	1815	protein_coding	55967	7.16302
ENSG00000176697.18	ENSG00000176697	BDNF	rs4074134	-5.3	rs7106058	0.16	5.08	-2.80658	1089	1	lasso	-2.80658	0.00501	0.0647667	1	chr11	27654893	27722058	67166	-	7740	protein_coding	627	0.489219
ENSG00000185561.9	ENSG00000185561	TLCD2	rs7207904	-6.03	rs8069029	0.0289	-3.91	3.45052	1113	5	enet	-2.80555	0.00502	0.0647981	1	chr17	1702790	1710438	7649	-	5971	protein_coding	727910	1.04525
ENSG00000116213.15	ENSG00000116213	WRAP73	rs6424070	4.89	rs12757620	0.131	4.62	-2.80459	1265	1	lasso	-2.80459	0.00504	0.0649583	1	chr1	3630767	3652761	21995	-	7604	protein_coding	49856	2.06259
ENSG00000157933.9	ENSG00000157933	SKI	rs2803329	-4.44	rs78506337	-0.00303	-3.08	2.8053	713	2	lasso	-2.80121	0.00509	0.0655041	1	chr1	2228695	2310119	81425	+	6080	protein_coding	6497	8.46702
ENSG00000275784.1	ENSG00000275784	RP5-1125A11.6	rs13044413	4.29	rs68051854	0.0303	3.48	-3.1758	763	3	lasso	-2.80015	0.00511	0.0656627	1	chr20	33989480	33991818	2339	-	578	lincRNA	NA	1.21634
ENSG00000180758.11	ENSG00000180758	GPR157	rs953043	4.72	rs3737668	0.00489	3.18	-1.79196	1186	12	enet	-2.79923	0.00512	0.0656926	1	chr1	9100305	9129170	28866	-	5372	protein_coding	80045	26.5398
ENSG00000279519.1	ENSG00000279519	RP11-288C18.1	rs11682607	-6.25	rs997602	0.0376	3.93	1.2271	1530	4	lasso	2.79242	0.00523	0.0670035	1	chr2	36839922	36842539	2618	-	2618	TEC	NA	1.16192
ENSG00000224794.1	ENSG00000224794	RP3-333H23.8	rs5995756	6.68	rs1010170	0.01377	-3.91	2.29054	1282	11	enet	-2.791	0.00525	0.0671592	1	chr22	39292988	39295563	2576	+	1778	antisense	NA	0.497508
ENSG00000186792.16	ENSG00000186792	HYAL3	rs11917680	-6.25	rs2236947	0.0353	-3.52	2.31762	768	2	lasso	-2.79072	0.00526	0.0671867	1	chr3	50292831	50299468	6638	-	2030	protein_coding	8372	0.529831
ENSG00000120533.12	ENSG00000120533	ENY2	rs7833995	-3.77	rs35425614	0.0415	4.13	3.04914	1430	3	lasso	2.78737	0.005314	0.0677508	1	chr8	109334324	109345953	11630	+	6783	protein_coding	56943	3.08669
ENSG00000230149.2	ENSG00000230149	RP3-508I15.19	rs73157117	3.72	rs11703948	0.015484	-2.74	2.78687	1100	2	lasso	-2.7868	0.00532	0.0677508	1	chr22	38734730	38738990	4261	+	527	antisense	NA	1.01616
ENSG00000099937.10	ENSG00000099937	SERPIND1	rs4384889	3.74	rs73159197	0.09069	4.66	2.9275	1041	20	lasso	2.7841	0.00537	0.0681847	1	chr22	20773879	20787720	13842	+	2553	protein_coding	3053	1.3293
ENSG00000161677.11	ENSG00000161677	JOSD2	rs7256806	4.98	rs7254387	0.00865	-3.75	1.98253	991	3	lasso	-2.78398	0.00537	0.0681847	1	chr19	50505998	50511353	5356	-	1514	protein_coding	126119	5.33097
ENSG00000164855.15	ENSG00000164855	TMEM184A	rs58120505	-10.65	rs79447549	-0.00692	-3.21	2.75246	1288	4	enet	-2.78303	0.00539	0.0683372	1	chr7	1542235	1560821	18587	-	7805	protein_coding	202915	11.7968
ENSG00000055950.16	ENSG00000055950	MRPL43	rs2273654	4.55	rs12761981	-0.00304	3.26	-2.78155	1306	1	enet	-2.78155	0.00541	0.0683882	1	chr10	100969458	100987515	18058	-	3573	protein_coding	84545	6.0233
ENSG00000135587.8	ENSG00000135587	SMPD2	rs11153171	2.94	rs6911838	0.141	4.72	2.78101	1370	3	lasso	2.7817	0.00541	0.0683882	1	chr6	109440763	109443919	3157	+	2014	protein_coding	6610	10.312
ENSG00000166863.11	ENSG00000166863	TAC3	rs324017	-6.69	rs12371805	0.005763	2.65	2.78107	867	1	lasso	2.78107	0.00542	0.0684135	1	chr12	57010000	57028883	18884	-	1574	protein_coding	6866	27.6218
ENSG00000139973.16	ENSG00000139973	SYT16	rs1254910	-4.26	rs7143796	0.187	6.23	1.88234	1975	3	lasso	2.77461	0.00553	0.0696992	1	chr14	61811974	62112550	300577	+	15234	protein_coding	83851	0.79562
ENSG00000150995.18	ENSG00000150995	ITPR1	rs980730	3.78	rs13078210	0.0017	3.44	-2.75135	2066	5	lasso	-2.77208	0.00557	0.07002	1	chr3	4493348	4847840	354493	+	12895	protein_coding	3708	2.23303
ENSG00000164077.13	ENSG00000164077	MON1A	rs2282755	-6.14	rs78804971	-0.00693	3.22	-2.82338	812	29	enet	-2.77171	0.00558	0.07002	1	chr3	49908862	49930173	21312	-	4532	protein_coding	84315	1.2479
ENSG00000277840.1	ENSG00000277840	RP11-103B5.4	rs10774910	4.62	rs7978725	0.055513	3.56	-2.77566	1334	2	lasso	-2.77137	0.00558	0.07002	1	chr12	117002463	117003152	690	+	690	sense_intronic	NA	0.845959
ENSG00000231689.2	ENSG00000231689	LINC01090	rs11687248	4.21	rs3889818	0.00496	-4.41	1.7001	1826	5	lasso	-2.77085	0.00559	0.0700428	1	chr2	187712816	188384313	671498	-	1584	lincRNA	NA	1.86697
ENSG00000126005.16	ENSG00000126005	MMP24-AS1	rs2236270	4.53	rs639763	0.349	-7.42	2.7776	1261	8	lasso	-2.76972	0.00561	0.0701906	1	chr20	35201745	35278131	76387	-	5511	protein_coding	NA	0.816901
ENSG00000050426.15	ENSG00000050426	LETMD1	rs4307773	-4.29	rs4761963	0.055701	-3.49	2.87393	1326	4	lasso	-2.76858	0.00563	0.070338	1	chr12	51047962	51060424	12463	+	6032	protein_coding	25875	4.16097
ENSG00000114988.11	ENSG00000114988	LMAN2L	rs1048675	4.55	rs4619651	0.0179	3.71	-2.7543	543	5	enet	-2.76712	0.00566	0.0706097	1	chr2	96705929	96740064	34136	-	2709	protein_coding	81562	8.48504
ENSG00000112787.12	ENSG00000112787	FBRSL1	rs7313956	4.7	rs10870498	0.0251	-3.55	2.63786	890	2	lasso	-2.76571	0.00568	0.0707561	1	chr12	132489551	132585188	95638	+	9311	protein_coding	57666	4.62427
ENSG00000228265.5	ENSG00000228265	RALY-AS1	rs13044413	4.29	rs8119076	-0.00684	2.81	-2.7655	765	5	lasso	-2.76525	0.00569	0.0707776	1	chr20	33983052	33994357	11306	-	1207	lincRNA	101926888	0.84202
ENSG00000270115.1	ENSG00000270115	RP11-415J8.7	rs4652891	3.34	rs4543762	0.0463	-3.99	-2.76324	1086	1	lasso	2.76324	0.00572	0.0709446	1	chr1	33261212	33261680	469	+	469	lincRNA	NA	6.4173
ENSG00000279342.1	ENSG00000279342	AP000866.1	rs1940171	-7.46	rs71470628	0.016	4.11	-1.06849	1511	3	enet	-2.76331	0.00572	0.0709446	1	chr11	124789244	124790069	826	-	826	protein_coding	NA	1.12242
ENSG00000235701.1	ENSG00000235701	PCBP2P1	rs442972	-4.52	rs56834990	-0.00515	-3.42	0.6125	2021	10	enet	2.76188	0.005747	0.0711763	1	chr21	39171130	39172106	977	-	977	processed_pseudogene	NA	0.473025
ENSG00000167968.12	ENSG00000167968	DNASE1L2	rs170447	3.65	rs150929	-0.00681	-2.99	2.87927	967	2	enet	-2.7609	0.00576	0.0711937	1	chr16	2235816	2238711	2896	+	2194	protein_coding	1775	0.747966
ENSG00000265056.1	ENSG00000265056	MIR548S	rs4669833	-3.7	rs12472797	0.0247	-2.93	0.7032	1634	103	enet	2.75979	0.00578	0.0711937	1	chr2	11767444	11767525	82	+	82	miRNA	100422862	0.761508
ENSG00000112855.14	ENSG00000112855	HARS2	rs246024	6.02	rs4913081	-0.0019	2.95	-2.55759	933	66	enet	-2.75971	0.00579	0.0711937	1	chr5	140691426	140699291	7866	+	3408	protein_coding	23438	6.42562
ENSG00000198440.9	ENSG00000198440	ZNF583	rs12610410	5.35	rs2904239	0.00989	-3.7	2.7595	1527	4	lasso	-2.75969	0.00579	0.0711937	1	chr19	56397966	56436035	38070	+	8060	protein_coding	147949	0.537507
ENSG00000222937.1	ENSG00000222937	SNORD63	rs10117	-6.81	rs10077796	-0.00516	2.6	1.27361	867	4	lasso	2.75945	0.00579	0.0711937	1	chr5	138558970	138559039	70	-	70	snoRNA	NA	3.13172
ENSG00000111877.17	ENSG00000111877	MCM9	rs902780	-4.67	rs114000233	0.161	5.38	-4.19925	1653	125	enet	-2.7565	0.00584	0.0716028	1	chr6	118813442	118935162	121721	-	12496	protein_coding	254394	3.35342
ENSG00000160695.14	ENSG00000160695	VPS11	rs4442562	-3.56	rs67389832	-0.00558	-3.13	-3.46054	1314	10	enet	2.75676	0.00584	0.0716028	1	chr11	119067692	119081978	14287	+	5907	protein_coding	55823	7.60589
ENSG00000270049.2	ENSG00000270049	RP11-297D21.4	rs56303487	4.23	rs13338993	0.00751	2.91	2.92741	232	2	lasso	2.7538	0.00589	0.0720339	1	chr16	67481314	67505063	23750	+	2770	antisense	101927837	0.420282
ENSG00000155099.7	ENSG00000155099	TMEM55A	rs2631030	-3.51	rs7016498	0.0449	-3.9	-2.98005	1076	31	enet	2.75374	0.005892	0.0720339	1	chr8	90993796	91041064	47269	-	3066	protein_coding	55529	2.58609
ENSG00000164136.16	ENSG00000164136	IL15	rs2636683	3.17	rs1907141	-0.00612	2.96	2.8028	1650	2	enet	2.75227	0.00592	0.072273	1	chr4	141636599	141733987	97389	+	7860	protein_coding	3600	0.465066
ENSG00000011260.13	ENSG00000011260	UTP18	rs886076	3.6	rs8072848	0.006363	3.33	2.78203	1349	2	lasso	2.75039	0.00595	0.0725358	1	chr17	51260528	51297936	37409	+	2721	protein_coding	51096	20.52
ENSG00000105612.8	ENSG00000105612	DNASE2	rs8103241	-4.03	rs11085824	0.119	-4.65	2.56796	851	2	lasso	-2.74905	0.00598	0.0727127	1	chr19	12875211	12881468	6258	-	2389	protein_coding	1777	9.04517
ENSG00000158158.11	ENSG00000158158	CNNM4	rs1048675	4.55	rs4619651	-0.00346	3.48	-2.7543	520	3	enet	-2.74832	0.00599	0.0727127	1	chr2	96760902	96811891	50990	+	5105	protein_coding	26504	5.83126
ENSG00000177427.12	ENSG00000177427	MIEF2	rs2955373	4.93	rs12451005	0.085754	-4.61	-2.28403	726	7	enet	2.74835	0.00599	0.0727127	1	chr17	18260534	18266552	6019	+	3969	protein_coding	125170	7.14345
ENSG00000169371.13	ENSG00000169371	SNUPN	rs8030014	4.072	rs8028182	0.0362	3.72	-2.68302	720	2	lasso	-2.74619	0.00603	0.0730759	1	chr15	75598083	75626469	28387	-	3516	protein_coding	10073	1.56188
ENSG00000265660.1	ENSG00000265660	MIR4664	rs13252406	5.81	rs12678314	0.0227	4.08	2.35969	1005	3	lasso	2.74575	0.006037	0.0730759	1	chr8	143733083	143733153	71	-	71	miRNA	100616318	7.3885
ENSG00000134640.2	ENSG00000134640	MTNR1B	rs935448	-4.46	rs6483189	-0.000366	-2.87	3.05269	1454	6	lasso	-2.74506	0.00605	0.0731298	1	chr11	92969720	92985066	15347	+	1956	protein_coding	4544	2.00299
ENSG00000177042.14	ENSG00000177042	TMEM80	rs12577324	-4.2	rs10794333	0.188	5.75	-2.28899	1055	7	lasso	-2.74464	0.00606	0.0731474	1	chr11	695428	705028	9601	+	4071	protein_coding	283232	4.8047
ENSG00000149179.13	ENSG00000149179	C11orf49	rs7108770	8.13	rs59613483	-0.00653	-2.76	2.95046	951	9	lasso	-2.74346	0.00608	0.0732854	1	chr11	46936689	47164385	227697	+	6693	protein_coding	79096	1.52155
ENSG00000074660.15	ENSG00000074660	SCARF1	rs7207904	-6.03	rs72815328	-0.004	3.05	-3.36361	1042	4	enet	-2.74082	0.00613	0.0737842	1	chr17	1633858	1645747	11890	-	4961	protein_coding	8578	3.09285
ENSG00000118420.16	ENSG00000118420	UBE3D	rs1171122	5.19	rs72908058	-0.00641	3.88	2.8134	1538	91	enet	2.7346	0.00625	0.0751229	1	chr6	82892398	83065841	173444	-	6394	protein_coding	90025	0.424079
ENSG00000259654.1	ENSG00000259654	RP11-245C17.2	rs11638554	-7.269	rs79326640	0.0102	-3.27	2.99829	1136	6	lasso	-2.73219	0.00629	0.0754976	1	chr15	84685884	84686946	1063	+	487	antisense	NA	0.61116
ENSG00000165661.16	ENSG00000165661	QSOX2	rs11103381	3.66	rs67827752	0.128	4.92	-1.70262	691	3	lasso	-2.73076	0.00632	0.0757515	1	chr9	136206333	136245841	39509	-	4530	protein_coding	169714	2.72803
ENSG00000143457.10	ENSG00000143457	GOLPH3L	rs11589801	-5.66	rs3768013	-0.00535	-3.01	2.72981	1214	1	lasso	-2.72981	0.00634	0.0758849	1	chr1	150646225	150697144	50920	-	3329	protein_coding	55204	5.2489
ENSG00000174501.14	ENSG00000174501	ANKRD36C	rs1048675	4.55	rs62153036	-0.00555	-2.67	1.8956	321	11	enet	-2.72576	0.00642	0.0767351	1	chr2	95836919	95991831	154913	-	8574	protein_coding	NA	0.403522
ENSG00000142102.15	ENSG00000142102	ATHL1	rs12577324	-4.2	rs7478886	-0.00468	3.01	-2.60216	712	11	enet	-2.72225	0.00648	0.0773443	1	chr11	289135	296107	6973	+	5260	protein_coding	80162	1.9784
ENSG00000018869.16	ENSG00000018869	ZNF582	rs12610410	5.35	rs9304777	-0.00419	-3.3	2.82002	1506	7	lasso	-2.72075	0.00651	0.0775941	1	chr19	56375846	56393545	17700	-	3350	protein_coding	147948	1.26939
ENSG00000108094.14	ENSG00000108094	CUL2	rs4934735	3.5	rs2384274	0.0171	-3.03	2.71945	1229	1	lasso	-2.71945	0.00654	0.0778433	1	chr10	35008551	35090642	82092	-	5147	protein_coding	8453	11.9236
ENSG00000253623.1	ENSG00000253623	RP11-346I3.2	rs11995689	3.33	rs2357894	0.0978	4.87	-2.60809	710	21	enet	-2.71873	0.006553	0.0778897	1	chr8	66480648	66481486	839	+	839	processed_pseudogene	NA	0.470393
ENSG00000143882.10	ENSG00000143882	ATP6V1C2	rs76076331	-3.53	rs17365181	0.0891	4.72	2.7406	2034	8	lasso	2.71553	0.00662	0.0785769	1	chr2	10721649	10785110	63462	+	3406	protein_coding	245973	20.0771
ENSG00000146374.13	ENSG00000146374	RSPO3	rs10872311	-3.6	rs9491698	-0.00371	2.55	-2.71473	1196	1	lasso	-2.7147	0.00663	0.0785866	1	chr6	127118604	127197765	79162	+	3179	protein_coding	84870	3.6622
ENSG00000201544.1	ENSG00000201544	SNORA16B	rs12136095	-3.98	rs60977696	0.00107	3.51	-1.14213	1492	21	enet	-2.71271	0.00667	0.0789514	1	chr1	212352816	212352950	135	+	135	snoRNA	692157	0.610102
ENSG00000114316.12	ENSG00000114316	USP4	rs55921200	4.09	rs7629936	-0.00607	-2.6	-2.06408	737	2	enet	2.71176	0.00669	0.0790788	1	chr3	49277831	49340712	62882	-	6659	protein_coding	7375	5.07825
ENSG00000170275.14	ENSG00000170275	CRTAP	rs575596	-3.63	rs12634161	-0.00686	3.25	-3.24658	1393	22	enet	-2.70812	0.00677	0.079914	1	chr3	33113979	33147773	33795	+	6695	protein_coding	10491	5.59854
ENSG00000233184.6	ENSG00000233184	RP11-421L21.3	rs11166518	-4.33	rs12746227	-0.00288	3.67	2.21282	1783	39	enet	2.70759	0.00678	0.0799218	1	chr1	101025878	101087268	61391	+	2840	antisense	NA	0.648784
ENSG00000100767.15	ENSG00000100767	PAPLN	rs12433157	3.81	rs214260	0.00466	-3.55	2.706	1559	1	lasso	-2.706	0.00681	0.080165	1	chr14	73237497	73274640	37144	+	7699	protein_coding	89932	0.910068
ENSG00000106868.16	ENSG00000106868	SUSD1	rs7048773	4.81	rs7855376	0.0158	4.74	4.69038	2018	33	enet	2.70492	0.00683	0.08029	1	chr9	112040785	112175408	134624	-	4183	protein_coding	64420	11.8678
ENSG00000238966.1	ENSG00000238966	SNORD112	rs1362890	3.26	rs3935699	0.0128	-3.16	2.70105	1030	2	lasso	-2.7034	0.006863	0.0805673	1	chr8	42043504	42043575	72	-	72	snoRNA	NA	4.46803
ENSG00000103168.16	ENSG00000103168	TAF1C	rs66694225	3.75	rs4611442	0.0163	3.4	2.13367	2387	6	enet	2.7019	0.00689	0.0807735	1	chr16	84177847	84187070	9224	-	5577	protein_coding	9013	5.91094
ENSG00000281881.1	ENSG00000281881	SPRY4-IT1	rs56171866	-3.72	rs1438699	-0.00576	-3.32	1.92022	1431	9	enet	-2.70175	0.0069	0.08078	1	chr5	142317620	142318322	703	-	703	lincRNA	100642175	1.05269
ENSG00000242068.1	ENSG00000242068	RP11-259P15.4	rs7647398	-8.48	rs4854992	0.00534	3.18	-5.42756	896	17	enet	-2.69964	0.00694	0.0811373	1	chr3	180772750	180773914	1165	-	1165	processed_pseudogene	NA	0.458614
ENSG00000197362.14	ENSG00000197362	ZNF786	rs10260314	3.61	rs6464941	-0.00683	-3.07	2.46713	1229	3	lasso	-2.69912	0.00695	0.0811434	1	chr7	149069643	149090782	21140	-	3271	protein_coding	136051	1.58789
ENSG00000230457.3	ENSG00000230457	PA2G4P4	rs73170828	3.98	rs2720280	0.00827	3.49	2.13379	1250	8	lasso	2.69857	0.00696	0.0811494	1	chr3	156809551	156810732	1182	-	1182	processed_pseudogene	NA	1.16551
ENSG00000234881.1	ENSG00000234881	PIGFP2	rs2670139	3.71	rs4838076	-0.00578	2.83	1.63954	1346	7	enet	2.69708	0.00699	0.0813883	1	chr9	123843036	123843686	651	+	651	processed_pseudogene	NA	1.59969
ENSG00000228236.2	ENSG00000228236	TXNP5	rs12691800	4.8	rs78958759	0.00525	2.77	2.5163	1257	4	lasso	2.69536	0.00703	0.0817429	1	chr2	149068596	149068910	315	-	315	processed_pseudogene	NA	2.79706
ENSG00000207484.1	ENSG00000207484	Y_RNA	rs752865	-4.066	rs56111842	0.0285	4.02	2.69514	1059	1	lasso	2.69514	0.00704	0.0817481	1	chr15	51884556	51884653	98	+	98	misc_RNA	NA	0.834582
ENSG00000136108.14	ENSG00000136108	CKAP2	rs7337857	4.022	rs9536242	0.0666	-4.07	1.8336	878	7	lasso	-2.6925	0.00709	0.0822171	1	chr13	52455429	52476628	21200	+	4547	protein_coding	26586	3.39856
ENSG00000198954.7	ENSG00000198954	KIF1BP	rs10998457	-4.66	rs2795873	-0.00551	3.35	2.59056	1807	2	lasso	2.69186	0.00711	0.0823375	1	chr10	68988721	69043544	54824	+	5454	protein_coding	26128	2.68347
ENSG00000251332.1	ENSG00000251332	RP11-177C12.4	rs34126634	-4.45	rs4832744	0.019	-4.17	-2.651	2041	3	lasso	2.68786	0.00719	0.0831514	1	chr4	37995494	37996203	710	-	710	processed_pseudogene	NA	3.87741
ENSG00000260285.1	ENSG00000260285	RP11-600F24.7	rs722637	7.74	rs8007546	0.00375	2.74	2.68745	1309	1	lasso	2.68745	0.0072	0.0831547	1	chr14	103525010	103529072	4063	-	4063	antisense	NA	0.442363
ENSG00000124067.16	ENSG00000124067	SLC12A4	rs61593058	5.06	rs73596365	0.192	-5.31	3.76809	542	5	lasso	-2.687	0.00721	0.0831579	1	chr16	67943474	67969601	26128	-	8298	protein_coding	6560	25.8574
ENSG00000137656.11	ENSG00000137656	BUD13	rs7112463	-3.79	rs17120523	0.0382	3.55	2.68634	1789	1	lasso	2.68634	0.00722	0.0831612	1	chr11	116748170	116772988	24819	-	2196	protein_coding	84811	7.58315
ENSG00000221537.1	ENSG00000221537	MIR548H1	rs45558338	-3.99	rs2150288	0.00765	3.16	2.6844	1154	1	lasso	2.6844	0.00727	0.0836245	1	chr14	64095024	64095125	102	-	102	miRNA	100313830	2.16281
ENSG00000102908.20	ENSG00000102908	NFAT5	rs13331198	4.78	rs13336317	-0.00545	2.68	2.68247	1040	1	lasso	2.6825	0.00731	0.0839718	1	chr16	69565094	69704666	139573	+	16401	protein_coding	10725	26.3396
ENSG00000279794.1	ENSG00000279794	CTD-2621I17.3	rs12979404	3.63	rs399970	0.0245	-2.96	2.68124	1458	2	lasso	-2.68145	0.00733	0.0840887	1	chr19	56149817	56150490	674	+	674	TEC	NA	0.630502
ENSG00000279176.1	ENSG00000279176	RP11-43D4.3	rs10861176	-5.84	rs11111943	0.009239	3.14	-2.68001	1673	7	lasso	-2.68001	0.00736	0.0843198	1	chr12	104552073	104553447	1375	+	1375	TEC	NA	0.539263
ENSG00000228981.3	ENSG00000228981	RP11-364L4.1	rs1510136	-5.68	rs11724679	0.00822	2.92	-1.2343	1463	13	enet	-2.67675	0.00743	0.0850079	1	chr4	143349275	143350117	843	-	843	processed_pseudogene	NA	2.55067
ENSG00000213943.3	ENSG00000213943	KRT18P17	rs13323506	4.07	rs697234	0.00397	-3.44	2.38006	1572	2	lasso	-2.67657	0.00744	0.0850087	1	chr3	12787393	12788671	1279	-	1279	processed_pseudogene	NA	2.74672
ENSG00000120798.16	ENSG00000120798	NR2C1	rs6538539	6.2	rs7954710	-0.004951	-2.95	2.67468	2377	1	lasso	-2.67468	0.00748	0.0853518	1	chr12	95020229	95073703	53475	-	6529	protein_coding	7181	2.61249
ENSG00000240974.1	ENSG00000240974	CTD-2024I7.1	rs60712207	-4.79	rs10875594	-0.00556	-2.95	-2.6733	1275	1	lasso	2.6733	0.00751	0.08558	1	chr5	141588935	141589142	208	+	208	processed_pseudogene	NA	3.08145
ENSG00000164828.17	ENSG00000164828	SUN1	rs4719730	4.04	rs13171	0.0197	-3.42	3.40436	928	3	lasso	-2.67293	0.00752	0.08558	1	chr7	816615	896435	79821	+	11811	protein_coding	23353	10.6841
ENSG00000145283.7	ENSG00000145283	SLC10A6	rs56023922	-4.72	rs2035403	0.0333	-5.27	-1.9392	1243	28	enet	2.67106	0.00756	0.085807	1	chr4	86823468	86849263	25796	-	1502	protein_coding	345274	2.47211
ENSG00000163536.12	ENSG00000163536	SERPINI1	rs7627289	-4.79	rs1492027	0.0133	4.41	-3.37517	1461	38	enet	-2.67103	0.00756	0.085807	1	chr3	167735243	167825568	90326	+	2418	protein_coding	5274	12.372
ENSG00000099940.11	ENSG00000099940	SNAP29	rs4384889	3.74	rs73160986	0.222588	-6.21	2.37666	1039	3	lasso	-2.6684	0.00762	0.0863724	1	chr22	20858983	20891218	32236	+	4953	protein_coding	9342	5.80227
ENSG00000197555.9	ENSG00000197555	SIPA1L1	rs2190864	8.29	rs61991213	0.199	5.63	2.61304	1945	2	lasso	2.66807	0.00763	0.0863724	1	chr14	71320449	71741229	420781	+	12412	protein_coding	26037	6.66409
ENSG00000267681.1	ENSG00000267681	CTD-3199J23.6	rs11654121	3.41	rs2298862	0.004649	-3.11	2.65593	850	2	lasso	-2.66667	0.00766	0.0864808	1	chr17	43144956	43145255	300	+	300	transcribed_processed_pseudogene	NA	0.948518
ENSG00000172009.14	ENSG00000172009	THOP1	rs8105896	4.39	rs941410	0.187	-5.49	2.6656	749	2	lasso	-2.66622	0.00767	0.0864808	1	chr19	2785460	2815807	30348	+	7464	protein_coding	7064	15.5584
ENSG00000072954.6	ENSG00000072954	TMEM38A	rs55987419	-3.26	rs17796733	0.114	4.87	-2.69585	1059	4	lasso	-2.6658	0.00768	0.0864808	1	chr19	16661127	16690029	28903	+	3005	protein_coding	79041	0.304694
ENSG00000152377.13	ENSG00000152377	SPOCK1	rs78386494	4.17	rs1229735	-0.00493	3.03	-2.74625	1912	10	enet	-2.66574	0.00768	0.0864808	1	chr5	136975298	137598379	623082	-	6222	protein_coding	6695	1.88362
ENSG00000182685.7	ENSG00000182685	BRICD5	rs170447	3.65	rs12445517	0.000553	-3.1	-2.08345	998	4	lasso	2.6639	0.00772	0.0867031	1	chr16	2209253	2211950	2698	-	2083	protein_coding	283870	1.81886
ENSG00000213380.14	ENSG00000213380	COG8	rs13331198	4.78	rs13335149	-0.00361	-3.2	3.00889	1091	5	lasso	-2.6642	0.00772	0.0867031	1	chr16	69320140	69339583	19444	-	4845	protein_coding	NA	0.520602
ENSG00000160094.14	ENSG00000160094	ZNF362	rs4652891	3.34	rs72656264	0.0552	-3.8	-2.48077	1140	6	lasso	2.66169	0.00778	0.0871482	1	chr1	33256545	33300719	44175	+	3331	protein_coding	149076	13.8794
ENSG00000182934.11	ENSG00000182934	SRPRA	rs685903	3.95	rs11220414	0.00017	-3.36	-2.62222	1874	12	lasso	2.66141	0.00778	0.0871482	1	chr11	126262919	126269144	6226	-	4167	protein_coding	6734	18.0797
ENSG00000165113.12	ENSG00000165113	GKAP1	rs13296528	3.87	rs11140324	0.0207	-4.29	2.26435	1872	72	enet	-2.66064	0.0078	0.087258	1	chr9	83739421	83829516	90096	-	3381	protein_coding	80318	1.09491
ENSG00000103269.13	ENSG00000103269	RHBDL1	rs115501938	-3.3	rs1044662	0.0798	3.83	2.65923	833	3	lasso	2.6593	0.00783	0.0873652	1	chr16	675666	678268	2603	+	1884	protein_coding	9028	0.651679
ENSG00000146648.16	ENSG00000146648	EGFR	rs1108269	-3.23	rs2330761	0.0181	3.72	-2.6594	2186	1	lasso	-2.6594	0.00783	0.0873652	1	chr7	55019021	55211628	192608	+	12511	protein_coding	1956	191.75
ENSG00000262884.1	ENSG00000262884	CTD-3060P21.1	rs4790356	4.54	rs12950291	-0.006222	-2.93	2.65723	1354	1	lasso	-2.65723	0.00788	0.0878029	1	chr17	2962248	2965895	3648	-	2546	antisense	101927911	1.19969
ENSG00000160877.5	ENSG00000160877	NACC1	rs8103241	-4.03	rs12981904	-0.00501	3.3	-2.657	733	5	lasso	-2.65695	0.00789	0.0878029	1	chr19	13118103	13141141	23039	+	4474	protein_coding	112939	9.68043
ENSG00000126467.10	ENSG00000126467	TSKS	rs2304204	-7.53	rs1674139	0.075	-4.24	0.20945	920	31	enet	2.65622	0.0079	0.0878029	1	chr19	49739753	49763330	23578	-	2391	protein_coding	60385	4.36526
ENSG00000180185.11	ENSG00000180185	FAHD1	rs170447	3.65	rs2235487	0.0727	4.26	-2.56492	1361	3	lasso	-2.6549	0.00793	0.0880094	1	chr16	1826941	1840207	13267	+	3039	protein_coding	81889	3.47363
ENSG00000224307.1	ENSG00000224307	RP11-344B5.2	rs10988250	4.1	rs913769	0.179	-6.07	2.52804	976	7	enet	-2.65444	0.00794	0.0880094	1	chr9	129282458	129285728	3271	+	583	lincRNA	101929331	1.3827
ENSG00000236583.1	ENSG00000236583	AP004290.1	rs13275172	-2.59	rs4581019	-0.006	2.54	0.93517	607	20	enet	2.65412	0.007952	0.0880094	1	chr8	99233048	99234459	1412	-	1412	processed_pseudogene	NA	0.63237
ENSG00000155561.14	ENSG00000155561	NUP205	rs1622491	-3.51	rs3828960	0.00493	3.46	-2.64019	1710	2	lasso	-2.65359	0.00796	0.0880094	1	chr7	135557919	135648757	90839	+	7619	protein_coding	23165	9.67629
ENSG00000259248.5	ENSG00000259248	USP3-AS1	rs1444405	3.685	rs7178875	-0.00527	-3.28	2.76513	1551	5	lasso	-2.6534	0.00797	0.0880094	1	chr15	63544247	63601589	57343	-	3624	antisense	NA	0.363731
ENSG00000164543.5	ENSG00000164543	STK17A	rs6463180	2.99	rs12670602	-0.00676	3.27	2.65182	1729	1	lasso	2.65182	0.00801	0.0883371	1	chr7	43582758	43626786	44029	+	4943	protein_coding	9263	20.9094
ENSG00000273002.1	ENSG00000273002	RP11-336K24.12	rs490498	4.01	rs12407800	0.125	4.95	2.64997	632	3	lasso	2.65013	0.00805	0.088664	1	chr1	155978799	155982986	4188	+	2157	antisense	NA	0.432584
ENSG00000104518.10	ENSG00000104518	GSDMD	rs13252406	5.81	rs7835865	0.163	-5.5	2.33698	1204	36	enet	-2.64917	0.008069	0.0887537	1	chr8	143553207	143563062	9856	+	5116	protein_coding	79792	15.2324
ENSG00000077942.18	ENSG00000077942	FBLN1	rs2176039	4.97	rs5765397	0.445728	8.3	2.83616	1501	5	lasso	2.6488	0.00808	0.0887537	1	chr22	45502238	45601135	98898	+	7285	protein_coding	2192	561.194
ENSG00000200985.1	ENSG00000200985	RNA5SP493	rs5749696	-5.3	rs147173111	-0.005293	-2.8	-1.02238	990	21	enet	2.6483	0.00809	0.0887537	1	chr22	21792434	21792524	91	+	91	rRNA	NA	1.59025
ENSG00000226148.1	ENSG00000226148	SLC25A39P1	rs34597136	-3.69	rs10920447	-0.00685	-2.94	2.64796	1095	1	lasso	-2.64796	0.0081	0.0887537	1	chr1	202796030	202797094	1065	+	1065	processed_pseudogene	NA	1.46454
ENSG00000148677.6	ENSG00000148677	ANKRD1	rs56393513	-5.84	rs7099189	0.0586	-3.67	-2.67956	1593	2	lasso	2.6475	0.00811	0.0887537	1	chr10	90912096	90921276	9181	-	1979	protein_coding	27063	0.933797
ENSG00000159259.7	ENSG00000159259	CHAF1B	rs9977048	-4.53	rs4274662	0.018546	3.63	-0.634	1806	44	enet	-2.64259	0.008227	0.0899191	1	chr21	36385378	36419015	33638	+	5118	protein_coding	8208	0.631851
ENSG00000271278.1	ENSG00000271278	TCEB1P33	rs13117803	3.41	rs62309195	-0.00381	3	2.7076	1627	3	enet	2.6418	0.00825	0.0900441	1	chr4	39932454	39933561	1108	+	632	processed_pseudogene	NA	0.753062
ENSG00000146859.6	ENSG00000146859	TMEM140	rs6467557	4.41	rs35124383	0.0814	4.26	-2.64097	1605	2	lasso	-2.64132	0.00826	0.0900441	1	chr7	135148072	135166215	18144	+	2313	protein_coding	55281	33.7968
ENSG00000060688.12	ENSG00000060688	SNRNP40	rs7530117	-3.84	rs12404861	0.0137	-2.91	2.64076	1466	1	lasso	-2.64076	0.00827	0.0900441	1	chr1	31259568	31296782	37215	-	3881	protein_coding	9410	6.23513
ENSG00000260072.1	ENSG00000260072	CTD-2313J23.1	rs2283540	4.81	rs55718801	0.245	6.06	2.30691	1531	7	lasso	2.6392	0.00831	0.0903647	1	chr16	24472798	24495177	22380	-	6510	lincRNA	NA	0.878707
ENSG00000049283.17	ENSG00000049283	EPN3	rs198547	-4.59	rs4793659	0.077732	3.95	-2.63839	1130	3	lasso	-2.63838	0.00833	0.0904672	1	chr17	50532543	50543750	11208	+	4642	protein_coding	55040	2.6176
ENSG00000253677.1	ENSG00000253677	UBE2HP1	rs4574807	3.99	rs16908468	0.0446	-3.47	-2.91763	1251	7	lasso	2.63614	0.008386	0.0909599	1	chr8	81254870	81255229	360	+	360	processed_pseudogene	NA	1.33468
ENSG00000127084.17	ENSG00000127084	FGD3	rs6479487	5.68	rs6479438	-0.00654	2.97	2.66334	1428	2	lasso	2.63476	0.00842	0.091206	1	chr9	92947451	93036236	88786	+	5890	protein_coding	89846	3.04737
ENSG00000167535.7	ENSG00000167535	CACNB3	rs11168749	3.51	rs12369114	0.084936	5.17	3.39237	1268	42	enet	2.63435	0.00843	0.091206	1	chr12	48813794	48828941	15148	+	7153	protein_coding	784	1.25024
ENSG00000185219.16	ENSG00000185219	ZNF445	rs7639253	-5.23	rs11720465	0.00678	-2.9	3.52599	1069	2	lasso	-2.63061	0.00852	0.092012	1	chr3	44431720	44477670	45951	-	18871	protein_coding	353274	1.30087
ENSG00000156253.6	ENSG00000156253	RWDD2B	rs78907469	4.4	rs1064019	0.107857	5.2	2.2244	1658	8	lasso	2.63051	0.008526	0.092012	1	chr21	29004384	29019378	14995	-	3395	protein_coding	10069	3.30121
ENSG00000281446.1	ENSG00000281446	AL139333.1	rs9350984	-5.76	rs9353128	-0.0031	3.16	2.63274	1303	5	lasso	2.6282	0.00859	0.0925859	1	chr6	83072973	83073135	163	+	54	protein_coding	NA	1.71885
ENSG00000261270.1	ENSG00000261270	RP11-325K4.3	rs9937444	4.12	rs11648731	-0.00689	3.2	2.31414	1386	2	lasso	2.6266	0.00862	0.0927924	1	chr16	56940278	56941342	1065	+	601	sense_intronic	NA	3.64382
ENSG00000154839.9	ENSG00000154839	SKA1	rs2969972	-3.98	rs77255235	-0.000706	3.48	-2.6263	1729	1	lasso	-2.6263	0.008633	0.0928156	1	chr18	50374995	50394173	19179	+	2950	protein_coding	220134	0.703879
ENSG00000168765.15	ENSG00000168765	GSTM4	rs501163	3.01	rs3754450	0.398	-7.75	-2.88954	1082	5	lasso	2.62503	0.00866	0.0929891	1	chr1	109656081	109674836	18756	+	5460	protein_coding	2948	0.427797
ENSG00000164808.16	ENSG00000164808	SPIDR	rs1231202	-3.21	rs6987282	-0.00147	-3.15	-3.0587	696	5	enet	2.62167	0.00875	0.0937203	1	chr8	47260575	47736306	475732	+	7477	protein_coding	23514	6.10122
ENSG00000213341.10	ENSG00000213341	CHUK	rs2273696	-3.39	rs3758396	0.00661	-3.13	-2.61656	1171	3	lasso	2.62183	0.00875	0.0937203	1	chr10	100188298	100229619	41322	-	6928	protein_coding	1147	4.69706
ENSG00000138246.15	ENSG00000138246	DNAJC13	rs3844171	-3.26	rs7619350	0.000478	-3.01	2.6193	2246	1	lasso	-2.6193	0.00881	0.0941701	1	chr3	132417526	132539032	121507	+	9562	protein_coding	23317	11.782
ENSG00000278898.1	ENSG00000278898	CTD-2342N23.1	rs11986453	4.54	rs16905254	-0.00148	3.26	-1.65412	1741	2	lasso	-2.6192	0.008814	0.0941701	1	chr8	134764809	134767276	2468	+	2468	TEC	NA	0.482377
ENSG00000177595.17	ENSG00000177595	PIDD1	rs12577324	-4.2	rs4963136	-0.00474	3	-2.36316	903	2	enet	-2.61826	0.00884	0.0943301	1	chr11	799179	809753	10575	-	5869	protein_coding	55367	3.62874
ENSG00000273391.1	ENSG00000273391	RP11-634H22.1	rs10243922	5.73	rs2718233	-0.00485	3.34	-2.6033	1067	2	lasso	-2.6159	0.0089	0.0948405	1	chr7	139359032	139359566	535	-	535	antisense	NA	0.633442
ENSG00000166986.13	ENSG00000166986	MARS	rs324017	-6.69	rs34095989	-0.006849	3.11	2.61549	868	1	lasso	2.61549	0.00891	0.0948405	1	chr12	57475445	57517569	42125	+	7028	protein_coding	4141	9.3817
ENSG00000111231.8	ENSG00000111231	GPN3	rs4766428	8.46	rs11065612	-0.004844	-3.22	-2.61381	744	1	lasso	2.61381	0.00895	0.0951361	1	chr12	110452484	110469268	16785	-	2595	protein_coding	51184	4.7927
ENSG00000232389.1	ENSG00000232389	RP11-134K13.2	rs7741265	-4.28	rs1830499	0.00539	-3.37	-2.61297	1524	2	lasso	2.6134	0.00896	0.0951361	1	chr6	70608234	70609334	1101	-	1101	processed_pseudogene	NA	3.48905
ENSG00000118898.15	ENSG00000118898	PPL	rs8047438	5.76	rs9922748	0.00929	3.09	2.30334	1231	3	enet	2.6118	0.00901	0.0955484	1	chr16	4882507	4960741	78235	-	7686	protein_coding	5493	8.14994
ENSG00000168228.14	ENSG00000168228	ZCCHC4	rs11727046	-3.81	rs2290577	-0.00666	2.98	1.6376	1542	2	enet	2.61043	0.00904	0.0957103	1	chr4	25312785	25370383	57599	+	4400	protein_coding	29063	1.83697
ENSG00000253796.1	ENSG00000253796	RP11-1084E5.1	rs4734176	4.57	rs4581022	0.365	7.92	2.61046	1686	6	lasso	2.60944	0.009069	0.0957103	1	chr8	108895029	109063417	168389	-	890	antisense	NA	0.462916
ENSG00000132600.16	ENSG00000132600	PRMT7	rs61593058	5.06	rs73613962	0.0314	4.3	3.71216	1072	4	lasso	2.6095	0.00907	0.0957103	1	chr16	68310974	68358563	47590	+	9458	protein_coding	54496	1.98837
ENSG00000203362.2	ENSG00000203362	RP3-337H4.8	rs113113059	-6.69	rs4149178	0.0124	3.39	-0.6245	806	16	enet	-2.6092	0.00907	0.0957103	1	chr6	43588230	43591362	3133	-	990	antisense	NA	0.745894
ENSG00000162613.16	ENSG00000162613	FUBP1	rs3104464	-4.07	rs17391694	0.00684	-3.77	-2.61645	1032	3	lasso	2.60667	0.00914	0.096317	1	chr1	77944055	77979110	35056	-	5666	protein_coding	8880	14.5346
ENSG00000130779.19	ENSG00000130779	CLIP1	rs143116451	5.53	rs10998	-0.005058	3.1	-4.24082	1254	8	enet	-2.60634	0.00915	0.096317	1	chr12	122271432	122422632	151201	-	16293	protein_coding	6249	45.3014
ENSG00000198218.10	ENSG00000198218	QRICH1	rs9878063	4.49	rs73082331	-0.00277	-2.67	-0.61857	628	16	enet	2.6052	0.00918	0.0965141	1	chr3	49029707	49094363	64657	-	5499	protein_coding	54870	15.1442
ENSG00000011454.16	ENSG00000011454	RABGAP1	rs700092	-3.11	rs2535742	0.00323	3.07	-2.2961	1110	2	lasso	-2.60462	0.0092	0.0966056	1	chr9	122940833	123104866	164034	+	9162	protein_coding	2844	12.3736
ENSG00000242696.3	ENSG00000242696	RN7SL40P	rs74766638	-3.12	rs12467512	2.76e-05	2.91	-2.5881	1112	3	lasso	-2.6038	0.00922	0.0966698	1	chr2	202357076	202357417	342	-	342	misc_RNA	NA	0.344543
ENSG00000276735.1	ENSG00000276735	Metazoa_SRP	rs987854	4.1	rs725209	0.000703	2.99	1.79937	1090	4	lasso	2.60342	0.00923	0.0966698	1	chr1	193236794	193237107	314	-	314	misc_RNA	NA	1.18916
ENSG00000143079.14	ENSG00000143079	CTTNBP2NL	rs3790609	-3.87	rs12138024	0.166	5.39	2.18799	1456	6	lasso	2.60289	0.00924	0.0966698	1	chr1	112396181	112463456	67276	+	7404	protein_coding	55917	8.84568
ENSG00000152133.14	ENSG00000152133	GPATCH11	rs3770752	-6.65	rs12612838	-0.00603	-3.08	1.706	1483	8	enet	-2.60226	0.00926	0.0967608	1	chr2	37084451	37099244	14794	+	4040	protein_coding	253635	2.28757
ENSG00000099994.10	ENSG00000099994	SUSD2	rs73394791	-3.57	rs73167560	0.035671	4.25	2.20208	957	22	enet	2.6013	0.00929	0.0968378	1	chr22	24181259	24189110	7852	+	5279	protein_coding	56241	1.91863
ENSG00000236388.1	ENSG00000236388	ITCH-AS1	rs2236270	4.53	rs2064453	0.0407	3.12	-2.553	794	5	lasso	-2.60119	0.00929	0.0968378	1	chr20	34441592	34442025	434	-	299	antisense	NA	1.40107
ENSG00000136003.15	ENSG00000136003	ISCU	rs3764002	6.03	rs1515637	-0.006524	3.25	3.08831	1400	17	enet	2.5987	0.00936	0.0974488	1	chr12	108562582	108569384	6803	+	4439	protein_coding	23479	16.8252
ENSG00000101444.12	ENSG00000101444	AHCY	rs13044413	4.29	rs1986110	0.0224	-3.08	-1.6703	878	2	lasso	2.59753	0.00939	0.0976423	1	chr20	34280268	34311802	31535	-	3894	protein_coding	191	35.5843
ENSG00000129084.17	ENSG00000129084	PSMA1	rs150689571	-3.17	rs1528648	-0.00362	-2.79	1.9004	1144	4	lasso	-2.59634	0.00942	0.0978205	1	chr11	14504874	14643635	138762	-	3301	protein_coding	5682	6.00398
ENSG00000214900.9	ENSG00000214900	LINC01588	rs941608	4.44	rs10149806	0.0333	-3.47	-2.69723	1398	4	lasso	2.59615	0.00943	0.0978205	1	chr14	49927571	50092643	165073	-	14763	lincRNA	283551	0.476715
ENSG00000259682.1	ENSG00000259682	RP11-702L15.4	rs4777185	4.411	rs117373615	-0.00679	2.5	-1.77699	916	2	lasso	-2.5954	0.00945	0.0978795	1	chr15	64470253	64471364	1112	+	391	sense_intronic	NA	1.16818
ENSG00000105855.9	ENSG00000105855	ITGB8	rs116973	3.27	rs4141320	-0.000594	3.36	2.59446	1952	1	lasso	2.59446	0.00947	0.0978795	1	chr7	20330702	20415754	85053	+	15156	protein_coding	3696	4.36963
ENSG00000183828.14	ENSG00000183828	NUDT14	rs8003942	2.55	rs2816617	-0.00536	-3.04	-1.79729	625	42	enet	2.59453	0.00947	0.0978795	1	chr14	105172938	105181323	8386	-	1916	protein_coding	256281	2.66845
ENSG00000155366.16	ENSG00000155366	RHOC	rs3790609	-3.87	rs2488762	-0.00687	2.92	2.46951	1130	3	lasso	2.59386	0.00949	0.0979679	1	chr1	112701106	112707434	6329	-	4028	protein_coding	389	20.4936
ENSG00000270585.1	ENSG00000270585	RP11-568G11.4	rs76234844	-3.59	rs3849287	-0.000636	-3.62	-2.59315	1428	1	lasso	2.59315	0.00951	0.0980561	1	chr1	220207618	220208282	665	+	665	processed_pseudogene	NA	1.43727
ENSG00000167700.8	ENSG00000167700	MFSD3	rs12719778	3.27	rs2976602	0.00524	-2.82	2.64758	452	2	lasso	-2.5915	0.009556	0.0984119	1	chr8	144509074	144511213	2140	+	1823	protein_coding	113655	6.41281
ENSG00000185963.13	ENSG00000185963	BICD2	rs7023321	4.09	rs1326775	0.00302	-2.9	1.16802	1199	20	enet	-2.58844	0.00964	0.0991413	1	chr9	92711363	92764812	53450	-	6427	protein_coding	23299	11.1644
ENSG00000139644.12	ENSG00000139644	TMBIM6	rs578470	5.59	rs3782319	-0.006922	-2.78	1.70075	1007	11	enet	-2.58822	0.00965	0.0991413	1	chr12	49707725	49764934	57210	+	6186	protein_coding	7009	94.7146
ENSG00000272654.1	ENSG00000272654	RP11-422P24.11	rs10127983	5.53	rs9804045	0.00588	-2.66	-2.58695	979	6	lasso	2.58703	0.00968	0.0993303	1	chr1	153977743	153979160	1418	+	1418	lincRNA	NA	0.358281
ENSG00000170037.13	ENSG00000170037	CNTROB	rs9902772	-4.13	rs12944423	-0.00599	-3.59	2.92777	1302	35	enet	-2.58461	0.00975	0.0999287	1	chr17	7932101	7949918	17818	+	6234	protein_coding	116840	2.75445
ENSG00000184669.7	ENSG00000184669	OR7E14P	rs7932043	-4.8	rs35248152	-0.00688	-3.26	-4.60752	1502	25	enet	2.58374	0.00977	0.0999967	1	chr11	17013998	17053024	39027	+	1370	transcribed_unprocessed_pseudogene	NA	0.418857
ENSG00000132507.17	ENSG00000132507	EIF5A	rs507506	-4.39	rs7217981	0.056671	-3.62	2.22487	1044	5	lasso	-2.58364	0.00978	0.0999967	1	chr17	7306999	7312463	5465	+	2815	protein_coding	1984	34.4649
ENSG00000172037.13	ENSG00000172037	LAMB2	rs9878063	4.49	rs80033912	0.0167	-3.17	-2.57913	656	1	lasso	2.57913	0.00991	0.101066	1	chr3	49121114	49133118	12005	-	6865	protein_coding	3913	57.8576
ENSG00000268218.1	ENSG00000268218	AC137932.4	rs886952	-5.7	rs12919081	0.000598	2.73	2.91728	930	2	lasso	2.579	0.00991	0.101066	1	chr16	89268104	89273044	4941	+	3660	antisense	NA	0.48214
ENSG00000024526.16	ENSG00000024526	DEPDC1	rs11803411	-3.38	rs10889774	-0.000759	-3.09	2.5785	1369	1	lasso	-2.5785	0.00992	0.101066	1	chr1	68474152	68497221	23070	-	5904	protein_coding	55635	1.65065
ENSG00000141258.12	ENSG00000141258	SGSM2	rs12943566	-6.34	rs7501623	0.002477	-3.47	0.80244	1164	3	lasso	-2.57719	0.00996	0.101278	1	chr17	2337498	2381058	43561	+	9771	protein_coding	9905	3.75261
ENSG00000138172.10	ENSG00000138172	CALHM2	rs79668541	-9.97	rs11191687	0.0235	-2.9	2.5769	1213	1	lasso	-2.5769	0.00997	0.101278	1	chr10	103446786	103452402	5617	-	3108	protein_coding	51063	15.1214
ENSG00000241741.1	ENSG00000241741	RPL7AP30	rs7689214	4.46	rs78651265	0.00622	3	-2.6022	1377	4	enet	-2.57665	0.00998	0.101278	1	chr4	112788083	112788878	796	-	796	processed_pseudogene	NA	5.95041
ENSG00000002919.14	ENSG00000002919	SNX11	rs34463696	-4.15	rs3744347	0.127417	-5.38	-2.96948	1499	5	lasso	2.57619	0.00999	0.101278	1	chr17	48103357	48123074	19718	+	3606	protein_coding	29916	3.81295
ENSG00000259701.1	ENSG00000259701	RP11-108K3.3	rs12591359	-4.64	rs116871859	-0.00225	-3.04	-1.38126	1370	6	lasso	2.57574	0.01	0.101278	1	chr15	51278927	51280015	1089	-	363	sense_intronic	NA	94.6079
ENSG00000115255.10	ENSG00000115255	REEP6	rs502121	3.48	rs11666067	-0.00596	2.86	3.30311	251	11	enet	2.57366	0.0101	0.102049	1	chr19	1490747	1497927	7181	+	2449	protein_coding	92840	0.524808
ENSG00000231351.2	ENSG00000231351	AC111200.7	rs1400032	3.95	rs218061	0.0404	3.34	2.6114	425	2	lasso	2.57314	0.0101	0.102049	1	chr2	86930250	86930754	505	-	505	processed_pseudogene	NA	1.86024
ENSG00000154124.4	ENSG00000154124	OTULIN	rs74590235	-3.62	rs31929	-0.00451	-3.08	-2.93542	1191	2	lasso	2.56835	0.0102	0.102575	1	chr5	14664664	14699711	35048	+	8614	protein_coding	90268	4.76551
ENSG00000168116.13	ENSG00000168116	KIAA1586	rs58651731	-4.32	rs78299307	-0.00687	-3	-2.72542	721	5	lasso	2.5673	0.0102	0.102575	1	chr6	57046532	57055239	8708	+	3109	protein_coding	57691	5.4515
ENSG00000249307.5	ENSG00000249307	LINC01088	rs6848123	-5.99	rs12510706	-0.00259	3.22	2.0379	1748	2	lasso	2.56891	0.0102	0.102575	1	chr4	78971748	79308798	337051	+	3995	antisense	NA	1.16845
ENSG00000259673.5	ENSG00000259673	IQCH-AS1	rs17242605	4.673	rs8032137	0.145	-5.23	-2.55202	1702	8	lasso	2.56756	0.0102	0.102575	1	chr15	67403619	67521844	118226	-	6732	lincRNA	100506686	0.872221
ENSG00000160298.17	ENSG00000160298	C21orf58	rs7280077	-4.9	rs7284000	0.016053	-3.15	-2.6273	1696	2	enet	2.56628	0.01028	0.103258	1	chr21	46300181	46323875	23695	-	5315	protein_coding	54058	0.903952
ENSG00000185163.9	ENSG00000185163	DDX51	rs3923717	3.72	rs11246793	6.7e-05	-2.95	3.17449	775	2	lasso	-2.56536	0.0103	0.103338	1	chr12	132136594	132144335	7742	-	6365	protein_coding	317781	2.19961
ENSG00000056558.10	ENSG00000056558	TRAF1	rs111957450	2.89	rs1930785	0.00675	3.9	-1.90539	1000	25	lasso	-2.56372	0.0104	0.103733	1	chr9	120902393	120929173	26781	-	6449	protein_coding	7185	0.452083
ENSG00000140941.12	ENSG00000140941	MAP1LC3B	rs8046992	4.82	rs13330114	0.00683	3.92	-2.54878	1749	2	lasso	-2.563	0.0104	0.103733	1	chr16	87383995	87404779	20785	+	5313	protein_coding	81631	24.2905
ENSG00000145147.19	ENSG00000145147	SLIT2	rs12651518	4.04	rs632152	-0.00692	-3.19	-2.9419	2291	2	lasso	2.56356	0.0104	0.103733	1	chr4	20253260	20620561	367302	+	9712	protein_coding	9353	1.79992
ENSG00000189227.5	ENSG00000189227	C15orf61	rs17242605	4.673	rs3098770	0.105	-4.8	-2.48459	1439	10	lasso	2.56359	0.0104	0.103733	1	chr15	67521068	67530143	9076	+	4811	protein_coding	145853	0.493099
ENSG00000203721.6	ENSG00000203721	LINC00862	rs4915203	5.92	rs6427805	0.0254	3.55	-2.06906	1804	23	enet	-2.56304	0.0104	0.103733	1	chr1	200253419	200400705	147287	-	3174	lincRNA	554279	0.407619
ENSG00000197712.11	ENSG00000197712	FAM114A1	rs62294538	3.6	rs6854322	0.0938	-4.67	-2.6356	1747	4	lasso	2.55779	0.0105	0.104245	1	chr4	38867677	38945739	78063	+	4871	protein_coding	92689	10.1403
ENSG00000214283.4	ENSG00000214283	RAD51AP1P1	rs7432375	-7.82	rs9819496	-0.00691	2.6	2.55858	1181	15	lasso	2.55915	0.0105	0.104245	1	chr3	136899076	136900076	1001	-	1001	processed_pseudogene	NA	0.633824
ENSG00000259866.1	ENSG00000259866	RP11-177N22.2	rs16945493	2.91	rs16945387	0.0629	3.23	2.55858	85	1	lasso	2.5586	0.0105	0.104245	1	chr16	47561307	47562480	1174	-	1174	processed_pseudogene	NA	0.374435
ENSG00000260671.2	ENSG00000260671	RP11-278A23.2	rs8046992	4.82	rs28367166	0.164	5.9	-2.4835	1475	5	enet	-2.5575	0.0105	0.104245	1	chr16	87739771	87747706	7936	-	338	sense_intronic	NA	1.27595
ENSG00000113013.12	ENSG00000113013	HSPA9	rs10117	-6.81	rs72803818	-0.000476	2.47	2.49012	887	3	enet	2.55646	0.0106	0.10451	1	chr5	138554882	138575444	20563	-	4751	protein_coding	3313	40.0536
ENSG00000138175.8	ENSG00000138175	ARL3	rs79668541	-9.97	rs56771365	0.00241	3.23	1.26968	1313	2	lasso	2.5549	0.0106	0.10451	1	chr10	102673731	102714407	40677	-	3844	protein_coding	403	1.1979
ENSG00000159214.12	ENSG00000159214	CCDC24	rs11210892	8.29	rs3791129	0.0116	3.77	5.00446	1175	17	enet	2.55568	0.0106	0.10451	1	chr1	43991359	43996528	5170	+	3554	protein_coding	149473	1.36427
ENSG00000198794.11	ENSG00000198794	SCAMP5	rs34933034	4.29	rs11072529	-0.00672	2.57	2.6511	808	2	lasso	2.55582	0.0106	0.10451	1	chr15	74957219	75021496	64278	+	4873	protein_coding	192683	0.464788
ENSG00000224555.3	ENSG00000224555	RP11-438N5.2	rs35742970	-3.34	rs7927587	0.0593	3.68	2.0209	1260	3	enet	2.55444	0.0106	0.10451	1	chr11	3989163	3989463	301	-	301	processed_pseudogene	NA	0.481926
ENSG00000235481.2	ENSG00000235481	UBE2R2-AS1	rs10971924	-4.54	rs2661052	-0.00672	3.17	2.36644	1603	4	lasso	2.55592	0.0106	0.10451	1	chr9	33785950	33818795	32846	-	647	antisense	NA	0.718995
ENSG00000109332.19	ENSG00000109332	UBE2D3	rs13109272	6.85	rs6824281	-0.00297	2.88	2.553	1291	3	lasso	2.55295	0.0107	0.104892	1	chr4	102794383	102868896	74514	-	10069	protein_coding	7323	23.2063
ENSG00000165807.7	ENSG00000165807	PPP1R36	rs998247	4.28	rs10134524	0.121	5.78	2.22621	1483	4	lasso	2.55361	0.0107	0.104892	1	chr14	64549902	64589380	39479	+	3093	protein_coding	145376	0.464114
ENSG00000176928.5	ENSG00000176928	GCNT4	rs12109048	5.18	rs4565192	0.0205	-4	1.65453	1259	6	enet	-2.55284	0.0107	0.104892	1	chr5	75025346	75030899	5554	-	5554	protein_coding	51301	7.78285
ENSG00000197961.11	ENSG00000197961	ZNF121	rs17273881	-3.74	rs59239244	-0.00313	3.5	-3.07092	1688	17	enet	-2.55073	0.0107	0.104892	1	chr19	9560353	9584533	24181	-	7251	protein_coding	7675	5.02073
ENSG00000228661.1	ENSG00000228661	AC090587.5	rs35742970	-3.34	rs10834744	0.0589	4.13	-1.66306	1110	3	lasso	-2.55203	0.0107	0.104892	1	chr11	3854318	3855509	1192	-	494	antisense	NA	0.958683
ENSG00000160199.14	ENSG00000160199	PKNOX1	rs7278528	4.38	rs756576	-0.006547	-3.49	3.3633	1776	5	enet	-2.55124	0.010734	0.10503	1	chr21	42974510	43033931	59422	+	7621	protein_coding	5316	6.44284
ENSG00000132819.16	ENSG00000132819	RBM38	rs2179706	3.32	rs58088075	0.00191	3.23	-2.4151	1661	2	lasso	-2.55045	0.0108	0.10503	1	chr20	57391407	57409333	17927	+	2686	protein_coding	55544	3.90016
ENSG00000145623.12	ENSG00000145623	OSMR	rs7729320	3.91	rs10075011	0.0178	-3.23	2.16719	1261	4	lasso	-2.5496	0.0108	0.10503	1	chr5	38845858	38945596	99739	+	7174	protein_coding	9180	33.4536
ENSG00000158042.8	ENSG00000158042	MRPL17	rs10742977	3.97	rs4758116	-0.00196	-3.45	2.52927	1699	5	enet	-2.54779	0.0108	0.10503	1	chr11	6680782	6683401	2620	-	2276	protein_coding	63875	9.92912
ENSG00000189157.13	ENSG00000189157	FAM47E	rs7679463	3.85	rs2869870	0.322	-6.89	2.776	2088	46	enet	-2.54915	0.0108	0.10503	1	chr4	76214040	76283780	69741	+	9508	protein_coding	100129583	0.99685
ENSG00000204152.10	ENSG00000204152	TIMM23B	rs1917803	2.55	rs1917803	-0.00489	-3.27	2.54943	966	1	lasso	-2.54943	0.0108	0.10503	1	chr10	49942033	49974850	32818	+	3056	protein_coding	100652748	1.96555
ENSG00000267096.1	ENSG00000267096	CTD-2537I9.13	rs2288419	4.08	rs2288522	-0.00689	3.12	2.47995	1082	2	lasso	2.5484	0.0108	0.10503	1	chr19	55670632	55672069	1438	+	802	sense_intronic	NA	0.58262
ENSG00000225200.2	ENSG00000225200	AB019441.29	rs8003942	2.55	rs8013827	-0.00233	-1.19	2.54653	7	1	enet	-2.54653	0.0109	0.10582	1	chr14	105978520	105979146	627	-	627	processed_pseudogene	NA	1.02946
ENSG00000176209.11	ENSG00000176209	SMIM19	rs13269381	3.67	rs2974304	0.187	5.82	-2.74414	713	9	lasso	-2.54569	0.010906	0.10582	1	chr8	42541155	42555193	14039	+	4056	protein_coding	114926	1.82536
ENSG00000080802.18	ENSG00000080802	CNOT4	rs1622491	-3.51	rs4732141	0.000914	3.3	1.35036	1741	5	lasso	2.54331	0.011	0.106371	1	chr7	135361795	135510127	148333	-	6999	protein_coding	4850	4.11382
ENSG00000182247.9	ENSG00000182247	UBE2E2	rs11916627	-4.61	rs778492	0.00861	3.99	1.60679	2265	23	enet	2.54365	0.011	0.106371	1	chr3	23203020	23591793	388774	+	3274	protein_coding	7325	2.54271
ENSG00000271044.1	ENSG00000271044	RP11-255M6.1	rs11638554	-7.269	rs7166433	0.0918	4.97	1.55772	1298	18	enet	2.54114	0.011	0.106371	1	chr15	84940504	84941133	630	-	630	processed_pseudogene	NA	0.659185
ENSG00000149557.12	ENSG00000149557	FEZ1	rs537046	4.38	rs66952451	-0.000792	-2.99	-2.53828	1842	1	lasso	2.53828	0.0111	0.107216	1	chr11	125445745	125496317	50573	-	5937	protein_coding	9638	0.705681
ENSG00000258930.1	ENSG00000258930	RP5-1163L11.2	rs2526882	5.14	rs61989246	0.00551	-3.38	2.10801	1312	9	enet	-2.53768	0.0112	0.10806	1	chr14	71031686	71031970	285	-	285	transcribed_processed_pseudogene	NA	0.658771
ENSG00000186652.9	ENSG00000186652	PRG2	rs7938083	6.03	rs10896586	0.0169	-3.36	2.50112	1236	3	lasso	-2.5335	0.0113	0.108536	1	chr11	57386794	57390657	3864	-	1838	protein_coding	5553	4.11088
ENSG00000207195.1	ENSG00000207195	Y_RNA	rs17443333	3.93	rs142753878	-0.00276	3.3	2.5339	1668	1	lasso	2.5339	0.0113	0.108536	1	chr4	40826655	40826765	111	-	111	misc_RNA	NA	1.35309
ENSG00000229671.1	ENSG00000229671	LINC01150	rs6578554	4.05	rs12807061	-0.00126	3	1.71448	1487	4	lasso	2.53209	0.0113	0.108536	1	chr11	1902647	1907915	5269	+	315	lincRNA	NA	0.908819
ENSG00000259326.1	ENSG00000259326	RP11-102L12.2	rs61047925	4.34	rs11636162	0.00164	-3.08	-2.69561	1618	2	lasso	2.53448	0.0113	0.108536	1	chr15	38502853	38504981	2129	+	2129	antisense	NA	1.25917
ENSG00000119977.20	ENSG00000119977	TCTN3	rs7893601	3.8	rs71482389	0.0397	-4.29	2.16341	1630	14	enet	-2.53025	0.0114	0.109007	1	chr10	95663396	95694143	30748	-	3223	protein_coding	26123	11.7051
ENSG00000169242.11	ENSG00000169242	EFNA1	rs9427116	4.9	rs1891806	0.0145	-3.39	-2.51362	763	2	lasso	2.52888	0.0114	0.109007	1	chr1	155127460	155134857	7398	+	2539	protein_coding	1942	26.109
ENSG00000197951.8	ENSG00000197951	ZNF71	rs12610410	5.35	rs4801177	0.0409	-3.88	2.80097	1386	3	lasso	-2.52887	0.0114	0.109007	1	chr19	56595264	56626481	31218	+	6170	protein_coding	58491	1.44209
ENSG00000213025.2	ENSG00000213025	COX20P1	rs10998457	-4.66	rs10998022	0.0161	-3.03	-1.28871	1695	5	enet	2.52963	0.0114	0.109007	1	chr10	68632371	68632727	357	+	357	processed_pseudogene	NA	1.32836
ENSG00000156515.21	ENSG00000156515	HK1	rs10998457	-4.66	rs7085830	-0.00393	-3.15	-1.47282	2177	9	enet	2.5286	0.0115	0.10984	1	chr10	69269984	69401882	131899	+	6073	protein_coding	3098	16.96
ENSG00000213184.3	ENSG00000213184	RP11-335F8.2	rs2953194	4.68	rs10892871	-0.00679	2.94	-1.492	1604	9	enet	-2.52533	0.0116	0.110672	1	chr11	123017638	123018661	1024	+	1024	processed_pseudogene	NA	0.522346
ENSG00000157680.15	ENSG00000157680	DGKI	rs13230189	-8.83	rs10256560	-0.00651	-3.06	2.25267	1704	2	lasso	-2.52172	0.0117	0.111502	1	chr7	137381037	137847092	466056	-	15549	protein_coding	9162	0.43767
ENSG00000109920.12	ENSG00000109920	FNBP4	rs3729986	5.98	rs7395581	-0.00407	-3.02	1.63954	1120	18	enet	-2.51723	0.0118	0.112205	1	chr11	47716517	47767443	50927	-	7596	protein_coding	23360	10.6614
ENSG00000185246.17	ENSG00000185246	PRPF39	rs2059402	3.79	rs28507671	0.00249	-3.55	2.46269	669	2	lasso	-2.51928	0.0118	0.112205	1	chr14	45084099	45116282	32184	+	4932	protein_coding	55015	6.5659
ENSG00000147813.15	ENSG00000147813	NAPRT	rs13252406	5.81	rs10093709	0.53	-8.92	2.48873	1166	22	enet	-2.51582	0.011876	0.112802	1	chr8	143574785	143578649	3865	-	3079	protein_coding	93100	13.2229
ENSG00000163362.10	ENSG00000163362	C1orf106	rs4915203	5.92	rs17454870	-0.00656	-3.29	-2.38091	1838	4	enet	2.51646	0.0119	0.112905	1	chr1	200891048	200915735	24688	+	5413	protein_coding	55765	0.936856
ENSG00000178538.9	ENSG00000178538	CA8	rs6984242	6.75	rs56309258	0.108	5.03	-2.58295	1636	41	enet	-2.51269	0.011981	0.113548	1	chr8	60187347	60281412	94066	-	5783	protein_coding	767	2.24915
ENSG00000230487.7	ENSG00000230487	PSMG3-AS1	rs58120505	-10.65	rs35531597	0.014	2.83	2.48735	1244	2	lasso	2.51081	0.012	0.113602	1	chr7	1570073	1589626	19554	+	6355	lincRNA	114796	0.459755
ENSG00000136448.11	ENSG00000136448	NMT1	rs62065438	-4.33	rs7225735	0.071401	4.58	2.4135	1053	9	lasso	2.50914	0.0121	0.114422	1	chr17	45051610	45109016	57407	+	6669	protein_coding	4836	18.0477
ENSG00000149932.16	ENSG00000149932	TMEM219	rs3814883	-7.76	rs11646118	-0.00355	-2.58	0.56732	348	15	enet	2.5068	0.0122	0.11524	1	chr16	29940885	29973052	32168	+	2428	protein_coding	124446	9.14501
ENSG00000100030.14	ENSG00000100030	MAPK1	rs5749696	-5.3	rs55762115	-0.005528	-3.62	-1.82667	1012	3	lasso	2.5041	0.0123	0.115622	1	chr22	21754500	21867680	113181	-	11336	protein_coding	5594	8.17778
ENSG00000132376.19	ENSG00000132376	INPP5K	rs7207904	-6.03	rs6502755	0.002169	-3.34	0.88678	970	7	enet	-2.50396	0.0123	0.115622	1	chr17	1494571	1516888	22318	-	5325	protein_coding	51763	7.1871
ENSG00000163346.16	ENSG00000163346	PBXIP1	rs9427116	4.9	rs10494301	-0.0018	-3.1	-2.29401	976	2	lasso	2.50299	0.0123	0.115622	1	chr1	154944076	154956123	12048	-	3851	protein_coding	57326	45.1148
ENSG00000168405.14	ENSG00000168405	CMAHP	rs7752195	-8.36	rs9393613	0.194	5.38	-2.50776	2151	4	lasso	-2.5037	0.0123	0.115622	1	chr6	25081068	25166555	85488	-	4570	unitary_pseudogene	NA	15.5259
ENSG00000070718.11	ENSG00000070718	AP3M2	rs13269381	3.67	rs4581040	0.0193	-3.39	-2.68996	977	5	lasso	2.50319	0.012308	0.115622	1	chr8	42152946	42171673	18728	+	6276	protein_coding	10947	2.70304
ENSG00000106976.20	ENSG00000106976	DNM1	rs34116890	-4.43	rs3003569	-0.00672	3.2	-1.95156	703	10	enet	-2.49953	0.0124	0.115977	1	chr9	128191655	128255248	63594	+	10775	protein_coding	1759	0.414
ENSG00000107036.11	ENSG00000107036	RIC1	rs28551499	-3.67	rs13302749	0.000679	-3.01	-2.49941	1567	1	enet	2.49941	0.0124	0.115977	1	chr9	5629025	5776557	147533	+	8591	protein_coding	57589	9.61976
ENSG00000134802.17	ENSG00000134802	SLC43A3	rs7938083	6.03	rs10896586	0.0138	-3.05	2.50112	1234	1	lasso	-2.50112	0.0124	0.115977	1	chr11	57406954	57427580	20627	-	4517	protein_coding	29015	0.711633
ENSG00000261714.2	ENSG00000261714	CTD-2562G15.2	rs8030014	4.072	rs11072517	0.0638	-3.66	2.88205	856	3	lasso	-2.50169	0.0124	0.115977	1	chr15	75415249	75416020	772	+	466	processed_pseudogene	NA	0.777772
ENSG00000138660.11	ENSG00000138660	AP1AR	rs74968668	-2.89	rs326905	-0.00292	-2.47	-2.1402	1254	34	enet	2.49739	0.0125	0.116404	1	chr4	112231737	112270047	38311	+	3444	protein_coding	55435	5.88984
ENSG00000186575.17	ENSG00000186575	NF2	rs36573	-3.63	rs2105870	0.001202	-2.94	2.49771	1379	1	lasso	-2.4977	0.0125	0.116404	1	chr22	29603556	29698598	95043	+	7170	protein_coding	4771	4.21104
ENSG00000259746.1	ENSG00000259746	HSPE1P3	rs4702	9.966	rs4522397	-0.0063	-2.94	-2.49714	1674	1	lasso	2.49714	0.0125	0.116404	1	chr15	90634725	90635033	309	+	309	processed_pseudogene	NA	0.831219
ENSG00000261737.1	ENSG00000261737	RP4-612B15.3	rs6695270	2.73	rs263486	0.00269	2.8	2.45471	1422	6	lasso	2.49812	0.0125	0.116404	1	chr1	86703502	86704462	961	-	961	antisense	105378828	0.42798
ENSG00000265357.1	ENSG00000265357	MIR4493	rs7927176	6.53	rs7951557	-0.00473	-3.11	-2.28233	1705	2	lasso	2.49448	0.0126	0.117207	1	chr11	123381440	123381512	73	-	73	miRNA	100616319	4.52729
ENSG00000078487.17	ENSG00000078487	ZCWPW1	rs492430	5.38	rs13232524	-0.00645	2.52	-2.49096	860	1	lasso	-2.49096	0.0127	0.118009	1	chr7	100400826	100428992	28167	-	3318	protein_coding	55063	0.542105
ENSG00000167306.19	ENSG00000167306	MYO5B	rs28862462	-4.2	rs1397679	0.0769	5.3	2.4454	2588	2	lasso	2.4902	0.012768	0.118296	1	chr18	49822813	50195093	372281	-	10488	protein_coding	4645	10.5339
ENSG00000090905.18	ENSG00000090905	TNRC6A	rs2283540	4.81	rs200531	-0.00496	-3.6	3.06827	1818	5	lasso	-2.4884	0.0128	0.118296	1	chr16	24610209	24827632	217424	+	12924	protein_coding	27327	4.93905
ENSG00000169118.17	ENSG00000169118	CSNK1G1	rs4777185	4.411	rs8037081	0.00731	2.86	2.48929	1249	1	lasso	2.48929	0.0128	0.118296	1	chr15	64165517	64356259	190743	-	9712	protein_coding	53944	1.29227
ENSG00000179564.3	ENSG00000179564	LSMEM2	rs11917680	-6.25	rs13100173	-0.00656	2.6	2.48845	770	1	lasso	2.48845	0.0128	0.118296	1	chr3	50279027	50288114	9088	+	1494	protein_coding	132228	1.05739
ENSG00000198538.10	ENSG00000198538	ZNF28	rs8107688	2.76	rs10417163	0.0338	3.92	-0.86617	1587	44	enet	-2.4893	0.0128	0.118296	1	chr19	52797409	52857600	60192	-	5974	protein_coding	7576	9.36157
ENSG00000111879.18	ENSG00000111879	FAM184A	rs902780	-4.67	rs2357030	0.00189	-3.3	3.68223	1821	9	lasso	-2.4864	0.0129	0.118453	1	chr6	118959763	119149387	189625	-	7791	protein_coding	79632	6.04104
ENSG00000132313.14	ENSG00000132313	MRPL35	rs1400032	3.95	rs10186289	-0.00466	-2.68	2.4862	1398	2	lasso	-2.48596	0.0129	0.118453	1	chr2	86199355	86213794	14440	+	3829	protein_coding	51318	4.13969
ENSG00000178660.6	ENSG00000178660	ARMC10P1	rs67369555	2.86	rs73156402	-0.0066	-2.7	2.48597	1213	1	enet	-2.48597	0.0129	0.118453	1	chr3	94506766	94507620	855	-	855	processed_pseudogene	NA	0.368707
ENSG00000185442.12	ENSG00000185442	FAM174B	rs11634207	4.436	rs4777728	0.0904	3.97	2.48735	2145	1	lasso	2.48735	0.0129	0.118453	1	chr15	92617443	92809884	192442	-	4657	protein_coding	400451	1.47452
ENSG00000239465.1	ENSG00000239465	RP11-330L19.2	rs4777185	4.411	rs3784446	0.0884	-3.77	2.4879	793	1	lasso	-2.4879	0.0129	0.118453	1	chr15	64631109	64631914	806	-	485	processed_pseudogene	NA	0.714802
ENSG00000255040.1	ENSG00000255040	RP11-677N16.1	rs150689571	-3.17	rs7951644	0.00444	-3.36	-2.34085	896	2	lasso	2.48532	0.0129	0.118453	1	chr11	14673606	14674555	950	-	950	processed_pseudogene	NA	0.566794
ENSG00000186063.12	ENSG00000186063	AIDA	rs17461555	-3.64	rs4364889	-0.00509	2.96	-0.31218	533	9	enet	-2.48352	0.013	0.119243	1	chr1	222668013	222713210	45198	-	4232	protein_coding	64853	1.20982
ENSG00000094916.14	ENSG00000094916	CBX5	rs17109475	-3.42	rs266661	-0.003012	-3.05	2.48131	1150	1	lasso	-2.48131	0.0131	0.119904	1	chr12	54230940	54280133	49194	-	15040	protein_coding	23468	9.40705
ENSG00000125503.12	ENSG00000125503	PPP1R12C	rs2288419	4.08	rs2288522	0.0177	3.62	2.47995	838	1	lasso	2.47995	0.0131	0.119904	1	chr19	55090913	55117559	26647	-	7726	protein_coding	54776	10.7091
ENSG00000052723.11	ENSG00000052723	SIKE1	rs72687877	-5.06	rs3827739	-0.00694	-2.92	2.22831	1264	3	lasso	-2.47932	0.0132	0.120304	1	chr1	114769479	114780685	11207	-	5894	protein_coding	80143	5.99559
ENSG00000135722.8	ENSG00000135722	FBXL8	rs7187623	4.85	rs2089106	0.000837	2.46	2.47833	379	1	lasso	2.4783	0.0132	0.120304	1	chr16	67159931	67164570	4640	+	3130	protein_coding	55336	1.53109
ENSG00000166595.11	ENSG00000166595	FAM96B	rs7187623	4.85	rs2089106	0.0405	-3.93	2.47833	456	1	lasso	-2.4783	0.0132	0.120304	1	chr16	66932055	66934423	2369	-	1070	protein_coding	51647	20.4597
ENSG00000253755.1	ENSG00000253755	IGHGP	rs8003942	2.55	rs10147392	0.000326	-2.42	2.47887	136	1	lasso	-2.47887	0.0132	0.120304	1	chr14	105664633	105669843	5211	-	1178	IG_C_pseudogene	NA	1.19215
ENSG00000112624.12	ENSG00000112624	GLTSCR1L	rs113113059	-6.69	rs2268682	0.0146	-3.03	-2.47429	1071	1	lasso	2.4743	0.0134	0.121609	1	chr6	42746958	42868560	121603	+	6843	protein_coding	23506	1.93871
ENSG00000131778.17	ENSG00000131778	CHD1L	rs61838368	5.13	rs4405176	-0.002	3.01	1.32401	1102	12	enet	2.47324	0.0134	0.121609	1	chr1	147242641	147295766	53126	+	3376	protein_coding	9557	4.36694
ENSG00000178462.11	ENSG00000178462	TUBAL3	rs10904390	3	rs75365661	0.00451	3.35	2.50834	2234	3	lasso	2.47416	0.0134	0.121609	1	chr10	5393098	5404830	11733	-	1798	protein_coding	79861	1.1208
ENSG00000234618.1	ENSG00000234618	RPSAP9	rs554143	3.13	rs10869698	-0.00613	3.02	-2.47322	1720	1	lasso	-2.47322	0.0134	0.121609	1	chr9	76398699	76399586	888	+	888	processed_pseudogene	NA	1.56697
ENSG00000090621.13	ENSG00000090621	PABPC4	rs13374459	-4.57	rs72663521	0.0541	-4.26	-2.20179	1025	4	lasso	2.4696	0.0135	0.12187	1	chr1	39560816	39576790	15975	-	6782	protein_coding	8761	11.4607
ENSG00000168214.20	ENSG00000168214	RBPJ	rs79098423	4.33	rs62409281	-0.000576	3.33	2.47	1362	1	enet	2.47003	0.0135	0.12187	1	chr4	26163455	26435131	271677	+	9253	protein_coding	3516	12.5407
ENSG00000177054.13	ENSG00000177054	ZDHHC13	rs12576800	-4.38	rs10833064	0.0502	4.43	-2.44116	1743	13	enet	-2.47049	0.0135	0.12187	1	chr11	19117099	19176422	59324	+	7763	protein_coding	54503	2.64807
ENSG00000253873.5	ENSG00000253873	PCDHGA11	rs246024	6.02	rs73275709	-0.00683	2.81	-2.46951	1329	1	lasso	-2.46951	0.0135	0.12187	1	chr5	141421047	141512979	91933	+	5814	protein_coding	56105	0.84537
ENSG00000260727.1	ENSG00000260727	SLC7A5P1	rs3814883	-7.76	rs3881431	0.0026	2.89	-2.50689	482	3	lasso	-2.4694	0.0135	0.12187	1	chr16	29613104	29613640	537	-	537	unprocessed_pseudogene	NA	0.868632
ENSG00000128346.10	ENSG00000128346	C22orf23	rs73157117	3.72	rs138400	0.0067	-2.92	-2.46871	1052	1	lasso	2.4687	0.0136	0.122644	1	chr22	37943050	37953669	10620	-	2299	protein_coding	84645	1.16513
ENSG00000112414.14	ENSG00000112414	ADGRG6	rs13211716	3.65	rs6937121	-0.00694	3.12	2.19463	1363	5	lasso	2.4648	0.0137	0.123156	1	chr6	142301854	142446266	144413	+	8473	protein_coding	57211	107.32
ENSG00000182379.9	ENSG00000182379	NXPH4	rs324017	-6.69	rs2928053	-0.006881	3.03	-1.65354	932	29	enet	-2.46587	0.0137	0.123156	1	chr12	57216795	57226449	9655	+	2150	protein_coding	11247	0.818164
ENSG00000233122.2	ENSG00000233122	CTAGE7P	rs10829713	-3.47	rs60661805	0.00431	3.28	1.99365	2006	8	enet	2.46553	0.0137	0.123156	1	chr10	130106046	130108481	2436	+	2436	processed_pseudogene	NA	0.533234
ENSG00000095209.11	ENSG00000095209	TMEM38B	rs1567368	4.29	rs7862873	0.16	5.18	2.5017	1237	4	lasso	2.46273	0.0138	0.123278	1	chr9	105694544	105776612	82069	+	4511	protein_coding	55151	2.11762
ENSG00000100442.10	ENSG00000100442	FKBP3	rs2059402	3.79	rs28507671	-0.00694	-3.02	2.46269	641	1	lasso	-2.46269	0.0138	0.123278	1	chr14	45115600	45135319	19720	-	2262	protein_coding	2287	5.69113
ENSG00000116922.14	ENSG00000116922	C1orf109	rs3795494	4.35	rs676191	-0.00626	3.38	2.06662	1399	6	enet	2.46373	0.0138	0.123278	1	chr1	37681570	37692249	10680	-	4434	protein_coding	54955	4.32359
ENSG00000139645.9	ENSG00000139645	ANKRD52	rs10735863	3.15	rs941208	-0.003456	-3.36	-1.67233	456	3	lasso	2.46116	0.0138	0.123278	1	chr12	56237807	56258391	20585	-	8820	protein_coding	283373	7.81018
ENSG00000155016.17	ENSG00000155016	CYP2U1	rs4956140	3.72	rs28784012	0.0128	-3.54	2.4614	1354	2	lasso	-2.46145	0.0138	0.123278	1	chr4	107931369	107953457	22089	+	6096	protein_coding	113612	0.554431
ENSG00000259194.1	ENSG00000259194	RP11-108K3.4	rs12591359	-4.64	rs1004983	0.0622	-4.18	2.4271	1354	2	lasso	-2.46325	0.0138	0.123278	1	chr15	51367377	51369110	1734	+	174	sense_intronic	NA	13.9414
ENSG00000163520.13	ENSG00000163520	FBLN2	rs557593	3.66	rs9815898	0.0133	-3.12	-2.33487	1820	3	lasso	2.45963	0.0139	0.123784	1	chr3	13549131	13638422	89292	+	4812	protein_coding	2199	19.8315
ENSG00000202459.1	ENSG00000202459	Y_RNA	rs4906270	4.3	rs944004	-0.00238	-2.98	2.17407	927	2	lasso	-2.46057	0.0139	0.123784	1	chr14	102695388	102695495	108	+	108	misc_RNA	NA	0.981112
ENSG00000243312.3	ENSG00000243312	RP11-397E7.1	rs56023922	-4.72	rs2705619	-0.00549	3.28	1.3585	1186	15	lasso	2.45948	0.0139	0.123784	1	chr4	86870191	86871404	1214	+	861	processed_pseudogene	NA	2.53599
ENSG00000271654.1	ENSG00000271654	RP11-685B14.3	rs4298523	5.43	rs1565137	-0.000658	3.07	2.45598	2199	1	lasso	2.45598	0.01405	0.124786	1	chr8	18387108	18387777	670	-	670	processed_pseudogene	NA	0.409072
ENSG00000134569.9	ENSG00000134569	LRP4	rs7108770	8.13	rs10838629	0.0168	-2.84	2.45573	800	2	lasso	-2.45577	0.0141	0.124786	1	chr11	46856868	46918642	61775	-	8597	protein_coding	4038	1.09303
ENSG00000142864.14	ENSG00000142864	SERBP1	rs11209165	-2.84	rs1276303	0.00128	-3.42	-1.34291	1610	47	enet	2.45467	0.0141	0.124786	1	chr1	67407810	67430415	22606	-	7676	protein_coding	26135	16.0463
ENSG00000196335.12	ENSG00000196335	STK31	rs6966655	5.4	rs7779336	0.253	-6.36	2.58984	1830	23	lasso	-2.45471	0.0141	0.124786	1	chr7	23710167	23832513	122347	+	6183	protein_coding	56164	0.557557
ENSG00000198478.7	ENSG00000198478	SH3BGRL2	rs196684	3.38	rs196684	-0.000303	-3.3	3.37757	1768	7	lasso	-2.4546	0.0141	0.124786	1	chr6	79631283	79703659	72377	+	4653	protein_coding	83699	19.4126
ENSG00000265806.1	ENSG00000265806	MIR4292	rs3812555	2.75	rs11145919	0.000576	-2.48	2.45547	446	1	lasso	-2.45547	0.0141	0.124786	1	chr9	136830957	136831023	67	+	67	miRNA	100422860	4.8625
ENSG00000100731.15	ENSG00000100731	PCNX1	rs2526882	5.14	rs17109189	0.00508	3.06	-0.34366	1586	24	enet	-2.45222	0.0142	0.125024	1	chr14	70907405	71115382	207978	+	16715	protein_coding	22990	4.50644
ENSG00000114115.9	ENSG00000114115	RBP1	rs11714886	-3.38	rs4613415	0.003	3.52	-2.04292	1634	29	enet	-2.45128	0.0142	0.125024	1	chr3	139517434	139539829	22396	-	3905	protein_coding	5947	1.46455
ENSG00000160075.11	ENSG00000160075	SSU72	rs2803329	-4.44	rs1571150	0.0112	3.17	2.72795	252	9	lasso	2.4511	0.0142	0.125024	1	chr1	1541673	1574869	33197	-	6925	protein_coding	29101	8.96088
ENSG00000169255.13	ENSG00000169255	B3GALNT1	rs9823346	-4.57	rs4490410	-0.00688	-3.18	2.45191	1247	1	lasso	-2.45191	0.0142	0.125024	1	chr3	161083883	161105384	21502	-	4183	protein_coding	8706	2.79173
ENSG00000230163.1	ENSG00000230163	RP5-997D16.2	rs7543044	-4.59	rs17501977	-0.0011	-2.89	1.05353	899	3	lasso	-2.45319	0.0142	0.125024	1	chr1	34850694	34851555	862	+	720	antisense	NA	0.882635
ENSG00000006282.20	ENSG00000006282	SPATA20	rs198547	-4.59	rs9890200	0.511222	-8.65	2.43359	1130	2	lasso	-2.44887	0.0143	0.125646	1	chr17	50543058	50555852	12795	+	5337	protein_coding	64847	2.59731
ENSG00000139318.7	ENSG00000139318	DUSP6	rs10777187	5.55	rs2681492	0.006755	-3.39	-2.10318	915	8	lasso	2.45078	0.0143	0.125646	1	chr12	89347232	89353271	6040	-	4632	protein_coding	1848	11.3679
ENSG00000270061.1	ENSG00000270061	RP11-214K3.19	rs12311848	5.64	rs4765551	0.073082	4.21	-2.44688	1349	1	lasso	-2.44688	0.0144	0.126395	1	chr12	123969990	123970344	355	-	355	sense_intronic	NA	1.45087
ENSG00000171236.9	ENSG00000171236	LRG1	rs35502362	-5.28	rs72976977	-0.00692	3.04	-2.44413	825	1	lasso	-2.44414	0.0145	0.126882	1	chr19	4536409	4540474	4066	-	3133	protein_coding	116844	0.714234
ENSG00000259556.2	ENSG00000259556	RP11-56B16.2	rs10083673	-4.148	rs2010026	-0.00681	2.7	-0.70582	1134	2	lasso	-2.44556	0.0145	0.126882	1	chr15	51919073	51930627	11555	-	1041	unprocessed_pseudogene	NA	0.422366
ENSG00000261572.1	ENSG00000261572	RP11-384L8.1	rs4955124	4.91	rs6762487	0.0697	4.46	-2.93869	1600	4	lasso	-2.44458	0.0145	0.126882	1	chr3	32236688	32238578	1891	-	1891	sense_intronic	NA	0.496601
ENSG00000111142.13	ENSG00000111142	METAP2	rs9919756	-3.28	rs11107997	-0.005555	-3.11	2.44289	2265	1	lasso	-2.44289	0.0146	0.127497	1	chr12	95473520	95515839	42320	+	4491	protein_coding	10988	11.7691
ENSG00000125485.17	ENSG00000125485	DDX31	rs9411443	4.17	rs9411441	0.0112	3.34	3.72919	1420	17	enet	2.44114	0.0146	0.127497	1	chr9	132592997	132670401	77405	-	5546	protein_coding	64794	1.16277
ENSG00000188312.13	ENSG00000188312	CENPP	rs7023321	4.09	rs12686606	0.0647	4.16	-2.36357	1574	5	lasso	-2.43663	0.0148	0.129112	1	chr9	92325484	92620533	295050	+	9794	protein_coding	401541	0.503495
ENSG00000271780.1	ENSG00000271780	RP11-1017G21.5	rs12323500	3.61	rs2474679	0.117	4.82	-1.65487	1079	13	enet	-2.43484	0.0149	0.129852	1	chr14	101948347	101949425	1079	+	1079	lincRNA	NA	2.18012
ENSG00000236456.1	ENSG00000236456	RP4-785G19.2	rs13044413	4.29	rs1040552	-0.00694	-3.03	2.4333	846	1	lasso	-2.43335	0.015	0.130457	1	chr20	34245953	34246537	585	-	585	processed_pseudogene	NA	1.62203
ENSG00000275202.1	ENSG00000275202	RP11-156K23.3	rs9535201	-2.507	rs9316429	0.134	-4.93	2.2111	1083	13	enet	-2.4317	0.015	0.130457	1	chr13	48974967	48976867	1901	-	1101	antisense	NA	8.8044
ENSG00000144029.11	ENSG00000144029	MRPS5	rs60944521	3.49	rs4299372	0.0346	3.42	-2.4293	222	1	lasso	-2.42925	0.0151	0.131061	1	chr2	95087207	95149434	62228	-	6719	protein_coding	64969	2.79713
ENSG00000219133.2	ENSG00000219133	RP11-203F10.6	rs10900600	-4.45	rs4951049	-0.00483	-3.26	-2.32168	1448	8	lasso	2.4291	0.0151	0.131061	1	chr1	204346776	204347258	483	-	483	processed_pseudogene	NA	1.08159
ENSG00000166669.13	ENSG00000166669	ATF7IP2	rs9926049	6.29	rs2133754	-0.00682	-3.07	2.42639	2303	4	lasso	-2.4267	0.0152	0.131728	1	chr16	10326434	10483638	157205	+	6391	protein_coding	80063	2.66851
ENSG00000178719.16	ENSG00000178719	GRINA	rs13252406	5.81	rs10095885	-0.0056	2.75	2.42686	703	1	lasso	2.42686	0.01523	0.131728	1	chr8	143990058	143993415	3358	+	2527	protein_coding	2907	37.2436
ENSG00000067141.16	ENSG00000067141	NEO1	rs144378790	4.077	rs76789737	0.0146	-4.16	-1.49238	1291	35	enet	2.42437	0.0153	0.131728	1	chr15	73051710	73305206	253497	+	8117	protein_coding	4756	1.19469
ENSG00000140521.12	ENSG00000140521	POLG	rs7178152	-6.319	rs62022625	0.0884	-4.28	-2.42496	1539	1	lasso	2.42496	0.0153	0.131728	1	chr15	89305198	89334861	29664	-	5980	protein_coding	5428	15.2712
ENSG00000229358.3	ENSG00000229358	DPY19L1P1	rs7788070	4.36	rs3173734	0.0489	4.22	-2.99339	2335	7	lasso	-2.42403	0.0153	0.131728	1	chr7	32580949	32761787	180839	-	2594	unprocessed_pseudogene	NA	1.84208
ENSG00000242094.1	ENSG00000242094	FOXP1-IT1	rs60135207	-5.69	rs11128234	-0.00579	-3.28	-2.34908	1479	11	lasso	2.42489	0.0153	0.131728	1	chr3	71570255	71574457	4203	-	3539	sense_intronic	NA	0.841538
ENSG00000266066.1	ENSG00000266066	POLRMTP1	rs9904780	-2.99	rs9892191	0.085181	4.48	-2.49404	822	4	lasso	-2.42498	0.0153	0.131728	1	chr17	62136972	62140639	3668	-	3668	processed_pseudogene	NA	0.914902
ENSG00000273597.1	ENSG00000273597	RP11-392A14.9	rs568300	-4.64	rs10972262	-0.00687	3.23	-0.243782	968	4	enet	-2.42462	0.0153	0.131728	1	chr9	35001342	35002994	1653	-	1653	processed_pseudogene	NA	0.318297
ENSG00000131055.4	ENSG00000131055	COX4I2	rs2297304	-2.66	rs142923745	0.0568	3.45	-2.0108	1082	8	enet	-2.42366	0.0154	0.131922	1	chr20	31637888	31645006	7119	+	693	protein_coding	84701	17.3136
ENSG00000207926.1	ENSG00000207926	MIR135A1	rs2710323	9.63	rs699469	-0.00267	2.76	1.67065	698	3	lasso	2.42234	0.0154	0.131922	1	chr3	52294219	52294308	90	-	90	miRNA	406925	3.33771
ENSG00000226431.1	ENSG00000226431	RP11-416N2.3	rs12412038	-9.96	rs12250166	-0.00489	3	2.42307	1203	1	lasso	2.42307	0.0154	0.131922	1	chr10	103549075	103550964	1890	+	524	sense_intronic	NA	1.06426
ENSG00000259378.1	ENSG00000259378	DCAF13P3	rs12591359	-4.64	rs12595627	-0.00638	-3.42	-4.15352	1526	19	enet	2.42213	0.0154	0.131922	1	chr15	50944663	50945996	1334	+	1334	processed_pseudogene	NA	1.39598
ENSG00000272645.3	ENSG00000272645	GTF2IP20	rs6661430	-4.67	rs72747935	-0.00476	-3.18	-2.42331	1170	1	lasso	2.42331	0.0154	0.131922	1	chr1	223951394	223992594	41201	-	4145	transcribed_unprocessed_pseudogene	NA	1.0223
ENSG00000207378.1	ENSG00000207378	RNU6-748P	rs13275172	-2.59	rs34627119	0.0183	-3.16	-2.43529	924	4	lasso	2.42249	0.015415	0.131922	1	chr8	98462944	98463050	107	-	107	snRNA	NA	2.40525
ENSG00000053438.8	ENSG00000053438	NNAT	rs4811278	3.32	rs6068059	-0.00367	2.9	-2.2733	1203	3	lasso	-2.42144	0.0155	0.132384	1	chr20	37521215	37523693	2479	+	1297	protein_coding	4826	20.9893
ENSG00000201179.1	ENSG00000201179	RNU6-1322P	rs2252074	7.71	rs1728648	-0.00628	-3.33	-2.70639	1146	26	enet	2.41993	0.0155	0.132384	1	chr7	105332790	105332896	107	+	107	snRNA	NA	1.21172
ENSG00000213721.3	ENSG00000213721	HMGN2P30	rs10234024	-4.39	rs11764414	-0.00684	2.93	-2.41838	1856	2	lasso	-2.41739	0.0156	0.132973	1	chr7	42113365	42113620	256	+	256	processed_pseudogene	NA	1.73958
ENSG00000260231.1	ENSG00000260231	JHDM1D-AS1	rs2270163	4.52	rs1005261	0.00434	3.93	-0.78817	1197	30	enet	-2.41706	0.0156	0.132973	1	chr7	140177261	140179640	2380	+	2380	antisense	100134229	5.222
ENSG00000139174.10	ENSG00000139174	PRICKLE1	rs12311447	3.45	rs1669943	-0.006629	-3.05	-2.41651	1875	1	lasso	2.41651	0.0157	0.133692	1	chr12	42456754	42590355	133602	-	6785	protein_coding	144165	0.402201
ENSG00000127081.13	ENSG00000127081	ZNF484	rs7023321	4.09	rs10821057	0.00051	-2.83	-2.41281	1286	2	lasso	2.41292	0.0158	0.134276	1	chr9	92845031	92878038	33008	-	4031	protein_coding	83744	3.32544
ENSG00000169594.13	ENSG00000169594	BNC1	rs2055891	-4.339	rs7163947	0.00728	3.13	2.09076	1170	4	lasso	2.41244	0.0158	0.134276	1	chr15	83255903	83284714	28812	-	4795	protein_coding	646	0.680014
ENSG00000110931.18	ENSG00000110931	CAMKK2	rs2649999	6.07	rs1626329	-0.006589	-3.13	-1.99237	1467	42	enet	2.41108	0.0159	0.134992	1	chr12	121237691	121298308	60618	-	6931	protein_coding	10645	4.9452
ENSG00000179526.16	ENSG00000179526	SHARPIN	rs55930529	5.93	rs2306386	-0.00149	-2.62	2.22042	485	12	enet	-2.41078	0.015919	0.13502	1	chr8	144098633	144108124	9492	-	2783	protein_coding	81858	9.257
ENSG00000161813.21	ENSG00000161813	LARP4	rs578470	5.59	rs61927768	0.012276	4.41	-3.93138	1062	33	enet	-2.40946	0.016	0.135171	1	chr12	50392383	50480004	87622	+	8112	protein_coding	113251	10.7521
ENSG00000196757.7	ENSG00000196757	ZNF700	rs35697610	-4.31	rs4804644	-0.00488	-2.79	-2.40869	1100	2	lasso	2.40866	0.016	0.135171	1	chr19	11925068	11950773	25706	+	3319	protein_coding	90592	3.30277
ENSG00000241593.5	ENSG00000241593	RP11-520D19.2	rs9831201	-6.17	rs9843384	0.245	-6.75	2.8221	1282	4	lasso	-2.40942	0.016	0.135171	1	chr3	81246579	81297345	50767	-	1261	lincRNA	NA	1.15752
ENSG00000279133.1	ENSG00000279133	RP11-342K2.1	rs9904780	-2.99	rs117991430	-0.006913	2.93	2.42472	908	2	lasso	2.40934	0.016	0.135171	1	chr17	62003700	62007518	3819	-	3819	TEC	NA	3.42233
ENSG00000151773.12	ENSG00000151773	CCDC122	rs11619756	5.769	rs68089046	0.0304	-4.14	1.8366	1410	2	lasso	-2.4066	0.0161	0.135748	1	chr13	43823909	43879727	55819	-	5403	protein_coding	160857	0.932503
ENSG00000177830.17	ENSG00000177830	CHID1	rs12577324	-4.2	rs6682	0.121	5.48	2.47296	1091	4	lasso	2.40615	0.0161	0.135748	1	chr11	867860	915058	47199	-	5984	protein_coding	66005	9.06052
ENSG00000128849.10	ENSG00000128849	CGNL1	rs10152878	4.229	rs11854747	-0.00673	3.69	2.4824	1913	40	enet	2.40351	0.0162	0.136188	1	chr15	57375967	57550727	174761	+	8663	protein_coding	84952	7.06837
ENSG00000156222.11	ENSG00000156222	SLC28A1	rs11638554	-7.269	rs8037320	0.199	6.16	2.05561	1376	10	enet	2.40374	0.0162	0.136188	1	chr15	84884654	84945796	61143	+	3445	protein_coding	9154	1.75717
ENSG00000197176.7	ENSG00000197176	RP11-76E12.1	rs28628584	3.69	rs12897070	0.0862	-4.59	-2.18978	1518	3	lasso	2.40469	0.0162	0.136188	1	chr14	97632647	97686658	54012	-	1938	lincRNA	100129345	20.1318
ENSG00000142920.16	ENSG00000142920	AZIN2	rs4652891	3.34	rs654336	0.0291	4.46	-2.48158	1014	7	lasso	-2.40238	0.0163	0.136493	1	chr1	33081104	33120530	39427	+	6559	protein_coding	113451	0.480854
ENSG00000145041.15	ENSG00000145041	DCAF1	rs55698738	4.99	rs4348025	0.0449	-2.96	-2.40101	557	1	lasso	2.40101	0.0163	0.136493	1	chr3	51395867	51500002	104136	-	6849	protein_coding	9730	9.82838
ENSG00000234648.1	ENSG00000234648	AL162151.3	rs11160502	-5.22	rs6575686	-0.00609	3.26	-2.6327	1639	2	lasso	-2.40253	0.0163	0.136493	1	chr14	98973314	98973471	158	+	158	processed_pseudogene	NA	1.86291
ENSG00000248641.1	ENSG00000248641	HMGA1P2	rs4519770	-3.45	rs1383620	-0.00385	2.43	-0.4506	1191	20	enet	2.4016	0.0163	0.136493	1	chr4	73098822	73099145	324	+	324	processed_pseudogene	NA	6.26095
ENSG00000138772.12	ENSG00000138772	ANXA3	rs72659078	3.74	rs17003337	0.247	-6.11	2.3999	1576	2	lasso	-2.3998	0.0164	0.136928	1	chr4	78551519	78610451	58933	+	5123	protein_coding	306	8.76425
ENSG00000181826.9	ENSG00000181826	RELL1	rs7669853	4.77	rs13150568	0.0859	-4.29	1.5485	2307	3	lasso	-2.3999	0.0164	0.136928	1	chr4	37590800	37686376	95577	-	1947	protein_coding	768211	43.8293
ENSG00000282100.1	ENSG00000282100	HSP90AB4P	rs11854073	-5.337	rs73422370	-0.00393	-3.22	0.71307	1385	5	enet	-2.40019	0.0164	0.136928	1	chr15	58691106	58693125	2020	-	1574	processed_pseudogene	NA	1.61485
ENSG00000162772.16	ENSG00000162772	ATF3	rs12136095	-3.98	rs12033204	-0.00504	-3.17	2.39811	1594	1	lasso	-2.39811	0.0165	0.137495	1	chr1	212565334	212620777	55444	+	4040	protein_coding	467	45.9303
ENSG00000260033.1	ENSG00000260033	CTC-527H23.1	rs2908868	-3.22	rs66565757	-0.00642	2.95	-2.39744	1206	1	lasso	-2.3974	0.0165	0.137495	1	chr16	48600176	48600644	469	+	469	processed_pseudogene	NA	2.24172
ENSG00000173207.12	ENSG00000173207	CKS1B	rs9427116	4.9	rs11588763	-0.00685	2.84	0.45668	935	7	enet	-2.39631	0.0166	0.138059	1	chr1	154974653	154979249	4597	+	2338	protein_coding	1163	4.33626
ENSG00000260027.4	ENSG00000260027	HOXB7	rs35929648	-4.38	rs73985893	0.018322	3.28	-1.47616	1379	2	lasso	-2.39613	0.0166	0.138059	1	chr17	48607227	48633572	26346	-	1528	protein_coding	3217	1.32296
ENSG00000118707.9	ENSG00000118707	TGIF2	rs11697895	2.95	rs6017041	0.00724	3.13	-1.8367	489	3	lasso	-2.39092	0.0168	0.139316	1	chr20	36573488	36593950	20463	+	3784	protein_coding	60436	2.32306
ENSG00000206822.1	ENSG00000206822	Y_RNA	rs113932154	4.16	rs8022917	-0.00614	2.7	2.27128	1223	2	lasso	2.39082	0.0168	0.139316	1	chr14	63621760	63621871	112	+	112	misc_RNA	NA	0.905692
ENSG00000243317.7	ENSG00000243317	C7orf73	rs1622491	-3.51	rs3110823	0.00617	-4.52	-2.69656	1655	10	lasso	2.39097	0.0168	0.139316	1	chr7	135662496	135693418	30923	+	4930	protein_coding	647087	4.08206
ENSG00000004939.13	ENSG00000004939	SLC4A1	rs11870991	-3.35	rs5848	-0.001281	3.05	-2.51362	1080	2	lasso	-2.3884	0.0169	0.139739	1	chr17	44248385	44268141	19757	-	5287	protein_coding	6521	3.59202
ENSG00000134817.10	ENSG00000134817	APLNR	rs7938083	6.03	rs17641328	-0.00686	3.1	-1.30381	1579	3	lasso	-2.38994	0.0169	0.139739	1	chr11	57233577	57237314	3738	-	3738	protein_coding	187	21.658
ENSG00000271198.1	ENSG00000271198	VDAC3P1	rs56330643	-3.26	rs11160549	-0.00362	-3.24	-2.36112	1118	3	lasso	2.38841	0.0169	0.139739	1	chr14	99964529	99965378	850	+	850	processed_pseudogene	NA	0.39378
ENSG00000080608.9	ENSG00000080608	PUM3	rs914494	-3.45	rs7045322	0.0289	3.79	2.28882	2327	4	lasso	2.38567	0.017	0.140295	1	chr9	2720469	2844241	123773	-	2707	protein_coding	9933	7.59681
ENSG00000266897.1	ENSG00000266897	AC005546.2	rs8103241	-4.03	rs11775	0.00824	3.38	-2.38584	717	1	lasso	-2.38584	0.017	0.140295	1	chr19	13131571	13132410	840	+	391	lincRNA	NA	0.779684
ENSG00000166197.16	ENSG00000166197	NOLC1	rs10883761	-9.42	rs2786846	0.0167	-3.74	-1.356	823	3	lasso	2.38388	0.0171	0.140713	1	chr10	102152176	102163871	11696	+	3970	protein_coding	9221	16.0053
ENSG00000185340.15	ENSG00000185340	GAS2L1	rs5762882	4.67	rs5762994	-0.000279	-2.78	2.38455	1241	1	lasso	-2.3846	0.0171	0.140713	1	chr22	29306582	29312785	6204	+	4481	protein_coding	10634	3.88291
ENSG00000260273.1	ENSG00000260273	RP11-425D10.10	rs12204948	-3.6	rs13219952	0.276	6.68	1.96894	1356	7	lasso	2.3837	0.0171	0.140713	1	chr6	109382795	109383666	872	+	872	antisense	NA	0.984635
ENSG00000115159.15	ENSG00000115159	GPD2	rs1881046	-5.41	rs1225827	-0.00599	-3.41	0.6511	1184	84	enet	-2.38272	0.0172	0.140859	1	chr2	156435290	156613735	178446	+	7155	protein_coding	2820	8.10882
ENSG00000127561.14	ENSG00000127561	SYNGR3	rs170447	3.72	rs72766633	0.0708	-4.24	1.51925	1243	48	enet	-2.3833	0.0172	0.140859	1	chr16	1989660	1994275	4616	+	3420	protein_coding	9143	13.9245
ENSG00000153936.16	ENSG00000153936	HS2ST1	rs3737089	2.92	rs6695270	0.0223	-3.32	2.3833	1712	1	lasso	-2.3833	0.0172	0.140859	1	chr1	86914648	87109998	195351	+	7429	protein_coding	9653	2.8418
ENSG00000233030.2	ENSG00000233030	RP11-196G18.3	rs28366567	-5.71	rs141494464	0.0502	-2.98	-2.38262	372	1	lasso	2.38262	0.0172	0.140859	1	chr1	149785659	149793020	7362	-	3543	antisense	NA	0.431648
ENSG00000268225.2	ENSG00000268225	CTD-2331H12.5	rs8107688	2.76	rs11084200	0.0713	4.69	-2.55105	1480	19	enet	-2.3828	0.0172	0.140859	1	chr19	52861807	52864151	2345	-	1172	unprocessed_pseudogene	NA	2.21282
ENSG00000164068.15	ENSG00000164068	RNF123	rs2624847	-5.29	rs2003485	0.00619	3.45	-2.38048	904	1	lasso	-2.38048	0.0173	0.141272	1	chr3	49689499	49721529	32031	+	7458	protein_coding	63891	6.44044
ENSG00000266472.5	ENSG00000266472	MRPS21	rs28366567	-5.71	rs834238	0.0195	-3.08	2.37142	1114	3	lasso	-2.38119	0.0173	0.141272	1	chr1	150293720	150308979	15260	+	1641	protein_coding	54460	11.1123
ENSG00000280382.1	ENSG00000280382	RP11-804H8.7	rs11917680	-6.25	rs2003485	-0.00338	3.14	-2.38048	786	1	lasso	-2.38048	0.0173	0.141272	1	chr3	50599879	50601148	1270	-	339	lincRNA	NA	1.06404
ENSG00000023839.10	ENSG00000023839	ABCC2	rs2494655	4.51	rs2804402	0.342	-7.26	-2.38412	1446	2	lasso	2.37565	0.0175	0.142498	1	chr10	99782732	99852192	69461	+	6232	protein_coding	1244	0.969652
ENSG00000141179.13	ENSG00000141179	PCTP	rs11650101	4.55	rs9892022	0.003152	3.65	-1.23053	1468	14	enet	-2.37509	0.0175	0.142498	1	chr17	55750979	55842830	91852	+	5880	protein_coding	58488	9.14016
ENSG00000233006.6	ENSG00000233006	AC034220.3	rs256868	3.15	rs270608	0.0326	-2.95	2.37645	1221	1	lasso	-2.37645	0.0175	0.142498	1	chr5	132311285	132369916	58632	-	2857	processed_transcript	553103	2.89307
ENSG00000176293.19	ENSG00000176293	ZNF135	rs4756	-3.16	rs11670764	0.00533	-3.21	2.24645	1433	6	enet	-2.37324	0.0176	0.142969	1	chr19	58059239	58086310	27072	+	6418	protein_coding	7694	0.438428
ENSG00000185019.16	ENSG00000185019	UBOX5	rs13040012	4.3	rs490705	0.00166	3.69	-2.8015	1660	6	lasso	-2.3731	0.0176	0.142969	1	chr20	3107573	3160196	52624	-	4738	protein_coding	22888	3.76185
ENSG00000254165.1	ENSG00000254165	RP11-503E24.2	rs13269381	3.67	rs6982888	0.0107	-3.57	-2.53235	712	3	lasso	2.37376	0.017608	0.142969	1	chr8	42537529	42538304	776	-	708	antisense	NA	0.92537
ENSG00000106733.20	ENSG00000106733	NMRK1	rs500102	5.48	rs2273766	0.329	-7.88	2.43383	1595	14	enet	-2.37025	0.0178	0.143981	1	chr9	75060573	75088217	27645	-	3865	protein_coding	54981	5.48853
ENSG00000174032.16	ENSG00000174032	SLC25A30	rs970691	3.232	rs4942432	-0.00473	-2.94	-2.0551	1252	2	lasso	2.3693	0.0178	0.143981	1	chr13	45393316	45418455	25140	-	6794	protein_coding	253512	0.801187
ENSG00000202273.1	ENSG00000202273	Y_RNA	rs7794450	3.54	rs11976961	0.0619	3.96	1.75453	1033	8	enet	2.3706	0.0178	0.143981	1	chr7	6212638	6212740	103	-	103	misc_RNA	NA	4.85575
ENSG00000233287.1	ENSG00000233287	AC009362.2	rs10226689	-4.18	rs2971771	-0.00671	3.32	-2.00186	1336	7	enet	-2.37032	0.0178	0.143981	1	chr7	131242590	131242995	406	+	406	processed_pseudogene	NA	4.7016
ENSG00000130511.15	ENSG00000130511	SSBP4	rs1862646	3	rs271623	-0.00443	-3.47	-2.61031	1212	6	lasso	2.36858	0.0179	0.144381	1	chr19	18418864	18434562	15699	+	2974	protein_coding	170463	9.02421
ENSG00000189184.11	ENSG00000189184	PCDH18	rs1456264	4.73	rs7664345	-0.00582	3.05	1.1487	2075	2	lasso	2.36772	0.0179	0.144381	1	chr4	137518918	137532494	13577	-	6686	protein_coding	54510	7.3713
ENSG00000240280.6	ENSG00000240280	TCAM1P	rs6504163	-6.01	rs2665828	0.092126	-4.26	2.33795	912	3	lasso	-2.36819	0.0179	0.144381	1	chr17	63849292	63864379	15088	+	3546	unitary_pseudogene	146771	2.62061
ENSG00000120699.12	ENSG00000120699	EXOSC8	rs4941844	3.696	rs9566172	-0.00674	-3.51	1.4981	1553	23	enet	-2.3653	0.018	0.145051	1	chr13	36998816	37009613	10798	+	3630	protein_coding	11340	4.81523
ENSG00000110080.18	ENSG00000110080	ST3GAL4	rs7115234	-4.97	rs11220641	-0.00596	3.12	-2.36353	2127	1	lasso	-2.36353	0.0181	0.145446	1	chr11	126355640	126440344	84705	+	4465	protein_coding	6484	73.1134
ENSG00000177225.16	ENSG00000177225	PDDC1	rs12577324	-4.2	rs4963136	0.00756	2.81	-2.36316	888	1	lasso	-2.36316	0.0181	0.145446	1	chr11	767220	777488	10269	-	5510	protein_coding	347862	8.96513
ENSG00000238105.7	ENSG00000238105	GOLGA2P5	rs7966897	4.4	rs7316419	-0.006942	2.94	2.17795	1156	7	enet	2.3632	0.0181	0.145446	1	chr12	100156357	100173659	17303	-	10957	transcribed_unprocessed_pseudogene	55592	0.440428
ENSG00000142166.12	ENSG00000142166	IFNAR1	rs2251854	4.55	rs6517160	0.140276	-4.99	-2.2876	1385	4	lasso	2.3619	0.018181	0.14596	1	chr21	33324477	33359862	35386	+	6301	protein_coding	3454	8.03711
ENSG00000138615.5	ENSG00000138615	CILP	rs7179046	3.477	rs1994337	-0.00576	2.67	-2.3601	948	1	lasso	-2.3601	0.0183	0.146503	1	chr15	65194758	65211488	16731	-	5695	protein_coding	8483	0.694985
ENSG00000176857.5	ENSG00000176857	GJA1P1	rs75619348	4.18	rs62361303	0.0927	4.17	-2.35929	1900	2	enet	-2.36008	0.0183	0.146503	1	chr5	109051315	109052457	1143	-	1143	processed_pseudogene	NA	0.661662
ENSG00000225402.1	ENSG00000225402	AC010878.3	rs3770752	-6.65	rs6544107	-0.00276	-3.48	-2.5095	1830	2	enet	2.35896	0.0183	0.146503	1	chr2	37816915	37817961	1047	+	1047	processed_pseudogene	NA	1.31876
ENSG00000155034.18	ENSG00000155034	FBXL18	rs4724690	3.63	rs2287592	-0.00414	3.37	-2.04232	975	2	enet	-2.35817	0.0184	0.147166	1	chr7	5431335	5513798	82464	-	5088	protein_coding	80028	1.81508
ENSG00000163154.5	ENSG00000163154	TNFAIP8L2	rs6684085	-4.28	rs35309985	0.00559	3.24	2.42166	861	3	lasso	2.35607	0.0185	0.147624	1	chr1	151156629	151159749	3121	+	1178	protein_coding	79626	1.95293
ENSG00000273742.1	ENSG00000273742	MIR6075	rs7727745	2.5	rs27069	-0.00543	2.9	-2.35525	1518	1	lasso	-2.35525	0.0185	0.147624	1	chr5	1510762	1510856	95	-	95	miRNA	102466103	1.68602
ENSG00000160957.12	ENSG00000160957	RECQL4	rs12719778	3.27	rs2721173	0.0554	-3.93	2.21617	459	13	enet	-2.35528	0.018509	0.147624	1	chr8	144511288	144517845	6558	-	4236	protein_coding	9401	2.05863
ENSG00000057252.12	ENSG00000057252	SOAT1	rs13306731	-5.37	rs2636270	0.0139	-3.74	1.30234	2144	16	enet	-2.35305	0.0186	0.147936	1	chr1	179293714	179358680	64967	+	7005	protein_coding	6646	3.806
ENSG00000075142.13	ENSG00000075142	SRI	rs6966166	-5.16	rs43111	0.33	-7.24	2.39369	1052	28	enet	-2.35349	0.0186	0.147936	1	chr7	88205118	88226993	21876	-	4237	protein_coding	6717	10.0691
ENSG00000103653.16	ENSG00000103653	CSK	rs34933034	4.29	rs59855391	-0.00692	-2.75	-2.35245	886	1	enet	2.35245	0.0186	0.147936	1	chr15	74782057	74803198	21142	+	4570	protein_coding	1445	4.24776
ENSG00000118096.7	ENSG00000118096	IFT46	rs11216816	-3.87	rs633683	0.00814	-3.14	1.61459	1417	63	enet	2.3523	0.0187	0.148423	1	chr11	118544528	118572970	28443	-	3814	protein_coding	56912	1.27715
ENSG00000168883.19	ENSG00000168883	USP39	rs908304	3.95	rs9653568	0.000524	-3.02	2.3515	1669	1	lasso	-2.35146	0.0187	0.148423	1	chr2	85602856	85649282	46427	+	3952	protein_coding	10713	9.87737
ENSG00000005238.19	ENSG00000005238	FAM214B	rs568300	-4.64	rs7046814	0.0383	4.48	-0.584327	946	14	enet	-2.34866	0.0188	0.148423	1	chr9	35104112	35116341	12230	-	6409	protein_coding	80256	5.70324
ENSG00000102753.9	ENSG00000102753	KPNA3	rs4942851	5.116	rs9596208	-0.000587	-3.16	2.3781	1634	2	lasso	-2.3486	0.0188	0.148423	1	chr13	49699307	49792921	93615	-	4474	protein_coding	3839	6.30786
ENSG00000162706.12	ENSG00000162706	CADM3	rs11265142	-4.14	rs113739051	0.00722	3.13	2.16003	1622	3	lasso	2.34875	0.0188	0.148423	1	chr1	159171609	159203313	31705	+	3847	protein_coding	57863	2.84535
ENSG00000169241.17	ENSG00000169241	SLC50A1	rs9427116	4.9	rs870031	-0.00669	3.42	2.43286	754	13	enet	2.34936	0.0188	0.148423	1	chr1	155135344	155138857	3514	+	2340	protein_coding	55974	7.40411
ENSG00000267280.5	ENSG00000267280	TBX2-AS1	rs7214743	3.73	rs1476781	0.073635	4.54	2.13513	795	6	lasso	2.34942	0.0188	0.148423	1	chr17	61393456	61411555	18100	-	1206	antisense	103689912	1.22179
ENSG00000276603.1	ENSG00000276603	RP11-425M5.7	rs4811278	3.32	rs6019639	0.000155	3.46	2.6945	1204	2	lasso	2.34935	0.0188	0.148423	1	chr20	37526642	37527060	419	-	419	sense_intronic	NA	2.47827
ENSG00000143748.17	ENSG00000143748	NVL	rs6661430	-4.67	rs10915824	-0.00339	3.03	2.29909	1279	2	lasso	2.34801	0.0189	0.148664	1	chr1	224227334	224330387	103054	-	4813	protein_coding	4931	7.28178
ENSG00000183935.5	ENSG00000183935	HTR7P1	rs7954376	-3.81	rs7971627	0.315988	-7.28	2.26115	1488	14	enet	-2.34832	0.0189	0.148664	1	chr12	13000420	13004830	4411	+	4411	transcribed_processed_pseudogene	93164	1.27784
ENSG00000213939.4	ENSG00000213939	RP11-314A20.1	rs68089023	4.75	rs346821	9.2e-05	2.96	-1.34725	1057	7	enet	-2.34677	0.0189	0.148664	1	chr17	4704816	4705217	402	-	402	processed_pseudogene	NA	9.96091
ENSG00000257097.1	ENSG00000257097	CLIP1-AS1	rs143116451	5.53	rs3782153	-0.006934	-3.26	2.34809	1101	1	enet	-2.34809	0.0189	0.148664	1	chr12	122395542	122400857	5316	+	1809	lincRNA	NA	2.56284
ENSG00000064989.12	ENSG00000064989	CALCRL	rs72899699	3.43	rs2350192	-0.00325	2.9	-2.3428	1238	1	lasso	-2.34279	0.0191	0.149824	1	chr2	187343129	187448460	105332	-	6144	protein_coding	10203	2.21677
ENSG00000276045.2	ENSG00000276045	ORAI1	rs2686386	5.69	rs12579382	0.01573	-3.48	2.34299	1152	1	lasso	-2.34299	0.0191	0.149824	1	chr12	121626550	121642677	16128	+	2262	protein_coding	NA	5.50312
ENSG00000278997.1	ENSG00000278997	RP11-131M11.2	rs4652891	3.34	rs784770	0.0736	4.74	-2.34357	1002	2	lasso	-2.34374	0.0191	0.149824	1	chr1	33141871	33143230	1360	-	1360	TEC	NA	4.02553
ENSG00000056972.18	ENSG00000056972	TRAF3IP2	rs9487653	5.39	rs383515	0.0745	3.92	3.77161	1166	13	lasso	2.3423	0.0192	0.15047	1	chr6	111556454	111606278	49825	-	6553	protein_coding	10758	8.19348
ENSG00000206838.1	ENSG00000206838	SNORA5A	rs3757565	-4.1	rs1866572	0.00504	-2.86	1.44913	1481	2	lasso	-2.3353	0.0195	0.152403	1	chr7	45104349	45104482	134	-	134	snoRNA	654319	21.3527
ENSG00000213872.3	ENSG00000213872	AC092798.2	rs6550982	4.53	rs1681549	-0.00545	3.03	2.33507	1357	2	lasso	2.33514	0.0195	0.152403	1	chr3	25749488	25749896	409	+	409	processed_pseudogene	NA	1.72013
ENSG00000257815.5	ENSG00000257815	LINC01481	rs221074	3.87	rs117529174	0.105317	4.45	-2.59052	2777	4	lasso	-2.33489	0.0195	0.152403	1	chr12	69904033	70243360	339328	-	1490	antisense	101928062	0.654221
ENSG00000112110.9	ENSG00000112110	MRPL18	rs8191728	3.9	rs4709374	0.208	6.24	-2.51332	1734	13	lasso	-2.3333	0.0196	0.152488	1	chr6	159789812	159798436	8625	+	1375	protein_coding	29074	13.6657
ENSG00000146574.15	ENSG00000146574	CCZ1B	rs7794450	3.54	rs6966713	-0.00609	-3.11	2.33316	1423	1	lasso	-2.33316	0.0196	0.152488	1	chr7	6794134	6826770	32637	-	7316	protein_coding	221960	0.461539
ENSG00000149577.15	ENSG00000149577	SIDT2	rs609353	-4.17	rs4936369	-0.00608	-2.99	-2.23283	1754	2	lasso	2.33466	0.0196	0.152488	1	chr11	117178733	117197445	18713	+	9061	protein_coding	51092	8.40441
ENSG00000211896.7	ENSG00000211896	IGHG1	rs8003942	2.55	rs11624007	-0.00522	-1.71	2.33392	98	1	lasso	-2.33392	0.0196	0.152488	1	chr14	105736343	105743071	6729	-	2762	IG_C_gene	NA	9.35548
ENSG00000272440.1	ENSG00000272440	RP11-379F4.6	rs16829653	-3.14	rs2713736	-0.00597	3.13	1.49774	1912	5	enet	2.3348	0.0196	0.152488	1	chr3	158695367	158695581	215	+	215	lincRNA	NA	0.94629
ENSG00000179041.3	ENSG00000179041	RRS1	rs11995689	3.33	rs55878528	-0.00359	2.71	2.3322	810	1	lasso	2.3322	0.01969	0.152849	1	chr8	66429028	66430733	1706	+	1706	protein_coding	23212	5.91736
ENSG00000196141.13	ENSG00000196141	SPATS2L	rs1658810	8.43	rs1000507	-0.00693	3.24	-1.6489	1371	6	enet	2.33111	0.0197	0.152849	1	chr2	200305881	200482263	176383	+	10437	protein_coding	26010	3.76132
ENSG00000212534.1	ENSG00000212534	SNORD70	rs74766638	-3.12	rs13389798	0.0144	3.33	-2.3313	1086	1	lasso	-2.33125	0.0197	0.152849	1	chr2	202276431	202276518	88	+	88	snoRNA	692110	1.38804
ENSG00000167315.17	ENSG00000167315	ACAA2	rs28862462	-4.2	rs1623892	-0.00603	3.15	2.3305	2027	1	lasso	2.3305	0.01978	0.153331	1	chr18	49782167	49813960	31794	-	5072	protein_coding	10449	4.74015
ENSG00000120437.8	ENSG00000120437	ACAT2	rs8191728	3.9	rs2758322	0.178	5.78	-2.32993	1719	1	lasso	-2.3299	0.0198	0.153347	1	chr6	159760328	159779055	18728	+	4299	protein_coding	39	1.18005
ENSG00000235174.1	ENSG00000235174	RPL39P3	rs7739433	-4.57	rs3012572	-0.00583	3.47	-2.24079	1397	9	enet	-2.3276	0.0199	0.153982	1	chr6	73373108	73373263	156	-	156	processed_pseudogene	NA	81.2101
ENSG00000160710.15	ENSG00000160710	ADAR	rs60633748	5.09	rs3806256	0.0124	3.16	-2.77442	1249	3	lasso	-2.32639	0.02	0.154198	1	chr1	154582062	154627999	45938	-	8356	protein_coding	103	30.4703
ENSG00000171522.5	ENSG00000171522	PTGER4	rs68178937	-3.83	rs112135672	0.0614	3.71	2.32635	1924	1	lasso	2.32635	0.02	0.154198	1	chr5	40679498	40693735	14238	+	3961	protein_coding	5734	1.03998
ENSG00000185361.8	ENSG00000185361	TNFAIP8L1	rs35502362	-5.28	rs4806995	-0.00522	-3.09	0.27936	1038	30	enet	2.32723	0.02	0.154198	1	chr19	4639518	4655568	16051	+	6667	protein_coding	126282	4.08066
ENSG00000198242.13	ENSG00000198242	RPL23A	rs9896721	-4.83	rs12938581	0.006644	-2.59	-2.32691	734	1	enet	2.32691	0.02	0.154198	1	chr17	28719393	28724359	4967	+	2824	protein_coding	6147	35.3743
ENSG00000120318.15	ENSG00000120318	ARAP3	rs60712207	-4.79	rs13187922	-0.00694	3.02	-2.32373	1427	1	lasso	-2.32373	0.0201	0.15469	1	chr5	141653401	141682221	28821	-	6186	protein_coding	64411	4.61496
ENSG00000125863.17	ENSG00000125863	MKKS	rs362570	-3.23	rs6032849	-0.00324	-3.55	-2.2565	1658	3	enet	2.32512	0.0201	0.15469	1	chr20	10401009	10434222	33214	-	6953	protein_coding	8195	1.99391
ENSG00000185905.3	ENSG00000185905	C16orf54	rs3814883	-7.76	rs62054862	0.00826	-3.1	1.11792	319	17	enet	-2.3233	0.0202	0.155181	1	chr16	29742463	29746006	3544	-	2585	protein_coding	283897	2.13006
ENSG00000248487.8	ENSG00000248487	ABHD14A	rs9311474	8.68	rs114209632	-0.00286	-3.37	-2.45292	439	19	enet	2.32292	0.0202	0.155181	1	chr3	51971426	51981199	9774	+	2378	protein_coding	25864	0.414583
ENSG00000146151.12	ENSG00000146151	HMGCLL1	rs56776090	4.17	rs114385143	-0.00171	3.49	-1.10283	2113	2	lasso	-2.3202	0.0203	0.15567	1	chr6	55434369	55579214	144846	-	4800	protein_coding	54511	0.466445
ENSG00000279583.1	ENSG00000279583	RP11-368N21.5	rs3814883	-7.76	rs12917712	-0.005	-2.4	-2.32057	480	1	lasso	2.3206	0.0203	0.15567	1	chr16	29595130	29596137	1008	-	1008	TEC	NA	0.399534
ENSG00000261221.3	ENSG00000261221	ZNF865	rs2288419	4.08	rs9676909	-0.00039	2.99	2.31854	1071	1	lasso	2.31854	0.0204	0.156297	1	chr19	55605405	55617269	11865	+	4005	protein_coding	100507290	2.02775
ENSG00000116641.17	ENSG00000116641	DOCK7	rs12043910	-3.39	rs11811987	0.0105	-3.85	2.3178	2022	2	lasso	-2.31791	0.0205	0.156502	1	chr1	62454298	62688368	234071	-	24872	protein_coding	85440	2.70734
ENSG00000148730.6	ENSG00000148730	EIF4EBP2	rs77285106	3.5	rs3750766	0.000339	3.47	2.3167	1940	1	lasso	2.3167	0.0205	0.156502	1	chr10	70404379	70428618	24240	+	7257	protein_coding	1979	20.1229
ENSG00000180878.2	ENSG00000180878	C11orf42	rs10742977	3.97	rs11040940	0.00319	3.73	-2.31615	1816	1	enet	-2.31615	0.0205	0.156502	1	chr11	6205566	6211132	5567	+	1142	protein_coding	160298	0.339844
ENSG00000231196.4	ENSG00000231196	RP11-495P10.7	rs4950346	2.16	rs11240129	0.02	3.05	-1.47319	199	31	enet	-2.31619	0.0205	0.156502	1	chr1	148290889	148297271	6383	-	1421	processed_transcript	NA	5.95537
ENSG00000133056.13	ENSG00000133056	PIK3C2B	rs10900600	-4.45	rs4626956	0.257	7.03	2.13379	1565	6	lasso	2.3155	0.0206	0.156986	1	chr1	204422628	204494724	72097	-	9414	protein_coding	5287	25.6303
ENSG00000169016.16	ENSG00000169016	E2F6	rs12472523	-3.23	rs1901753	-0.00278	-3.08	1.419	1396	9	enet	-2.31556	0.0206	0.156986	1	chr2	11444375	11466177	21803	-	4067	protein_coding	1876	4.5089
ENSG00000107554.16	ENSG00000107554	DNMBP	rs2494655	4.51	rs7076357	-0.000962	3.64	-2.37878	1454	38	enet	-2.31432	0.0207	0.157327	1	chr10	99875577	100009919	134343	-	8461	protein_coding	23268	4.76215
ENSG00000124422.11	ENSG00000124422	USP22	rs17763869	-3.23	rs55633111	0.020003	-3.11	2.28693	613	3	lasso	-2.3132	0.0207	0.157327	1	chr17	20999593	21043760	44168	-	6808	protein_coding	23326	28.6196
ENSG00000244308.2	ENSG00000244308	RN7SL762P	rs4676696	-4.61	rs73175870	0.00684	4.11	-0.19231	1382	47	enet	-2.31353	0.0207	0.157327	1	chr3	120110498	120110786	289	-	289	misc_RNA	NA	0.457257
ENSG00000114904.12	ENSG00000114904	NEK4	rs2710323	9.63	rs11709427	-0.00469	3.14	3.79642	1244	8	lasso	2.31104	0.0208	0.157807	1	chr3	52708449	52770949	62501	-	6391	protein_coding	6787	4.2378
ENSG00000143514.16	ENSG00000143514	TP53BP2	rs6661430	-4.67	rs12563713	-0.00275	-3.46	-2.40213	1213	2	lasso	2.31109	0.0208	0.157807	1	chr1	223779899	223845972	66074	-	5991	protein_coding	7159	4.23415
ENSG00000110628.13	ENSG00000110628	SLC22A18	rs10832835	-3.5	rs1048047	0.052	4.29	-1.25439	1157	10	enet	-2.30926	0.0209	0.158285	1	chr11	2899721	2925246	25526	+	5316	protein_coding	5002	1.86644
ENSG00000123268.8	ENSG00000123268	ATF1	rs7136702	-4.75	rs6580808	-0.006388	-3.08	-0.29081	1237	22	enet	-2.30893	0.0209	0.158285	1	chr12	50763710	50821122	57413	+	2790	protein_coding	466	12.9459
ENSG00000222460.1	ENSG00000222460	RN7SKP271	rs6060266	4.25	rs6088764	0.0318	-2.93	2.3087	909	2	lasso	-2.30872	0.021	0.158481	1	chr20	35643143	35643462	320	+	320	misc_RNA	NA	1.82609
ENSG00000240342.3	ENSG00000240342	RPS2P5	rs7961565	-3.03	rs2893758	0.00621	-3.38	-2.90718	1516	16	enet	2.30761	0.021	0.158481	1	chr12	118246084	118246962	879	+	879	processed_pseudogene	NA	25.0702
ENSG00000265107.2	ENSG00000265107	GJA5	rs61838368	5.13	rs11240117	0.0986	-4.82	2.38714	838	6	lasso	-2.30722	0.021	0.158481	1	chr1	147756199	147773362	17164	-	3292	protein_coding	2702	60.1881
ENSG00000275910.1	ENSG00000275910	RP11-680G24.6	rs35811052	3.69	rs753951	0.0296	3.53	-2.42567	260	5	lasso	-2.3085	0.021	0.158481	1	chr16	15015828	15016390	563	-	563	antisense	NA	1.0881
ENSG00000116954.7	ENSG00000116954	RRAGC	rs13374459	-4.57	rs495879	0.03	-3.59	2.09042	1127	2	lasso	-2.30534	0.0211	0.158956	1	chr1	38838198	38859823	21626	-	5167	protein_coding	64121	5.0983
ENSG00000255219.1	ENSG00000255219	RP11-716H6.2	rs35483388	-3.88	rs549798	-0.00273	-3.04	2.30673	1381	1	lasso	-2.30673	0.0211	0.158956	1	chr11	122295190	122308019	12830	+	571	antisense	NA	4.39527
ENSG00000224411.3	ENSG00000224411	HSP90AA2P	rs6484367	-5.72	rs80083564	-0.00678	2.88	2.30387	771	1	lasso	2.30387	0.0212	0.159569	1	chr11	27888838	27891033	2196	-	2196	processed_pseudogene	NA	12.4331
ENSG00000065618.17	ENSG00000065618	COL17A1	rs10883990	-4.39	rs10883967	0.377	7.49	-2.30209	1220	1	lasso	-2.30209	0.0213	0.159619	1	chr10	104031286	104086002	54717	-	6508	protein_coding	1308	22.8671
ENSG00000156384.14	ENSG00000156384	SFR1	rs10883990	-4.39	rs10883967	0.649	9.77	-2.30209	1140	1	lasso	-2.30209	0.0213	0.159619	1	chr10	104122058	104126385	4328	+	1812	protein_coding	119392	1.42486
ENSG00000237781.3	ENSG00000237781	RP11-54A4.2	rs11589801	-5.66	rs6659770	-0.00579	-2.48	-2.3028	1187	3	lasso	2.30302	0.0213	0.159619	1	chr1	150548562	150557724	9163	-	665	antisense	NA	6.54477
ENSG00000264553.1	ENSG00000264553	MIR4257	rs11589801	-5.66	rs6659770	0.00422	-2.95	-2.3028	1182	3	lasso	2.30302	0.0213	0.159619	1	chr1	150551929	150552014	86	+	86	miRNA	100422997	36.2061
ENSG00000276547.1	ENSG00000276547	PCDHGB5	rs246024	6.02	rs62379203	-0.00495	-3.77	1.59864	1352	7	lasso	-2.3027	0.0213	0.159619	1	chr5	141397987	141512979	114993	+	4851	protein_coding	56101	2.41234
ENSG00000177030.16	ENSG00000177030	DEAF1	rs12577324	-4.2	rs9666056	0.127	5.11	-2.28573	1055	3	lasso	-2.30156	0.0214	0.160229	1	chr11	644233	706715	62483	-	4452	protein_coding	10522	5.62784
ENSG00000170946.14	ENSG00000170946	DNAJC24	rs10835801	2.6	rs7120112	-0.0029	2.4	2.3044	876	3	enet	2.29965	0.0215	0.160837	1	chr11	31369840	31431849	62010	+	7592	protein_coding	120526	1.09258
ENSG00000258521.1	ENSG00000258521	RP11-638I2.9	rs12892571	3.38	rs2234530	0.0604	-4.02	2.30103	1081	8	lasso	-2.29803	0.0216	0.161443	1	chr14	100339832	100340554	723	+	552	antisense	NA	0.702746
ENSG00000233215.5	ENSG00000233215	AP000472.2	rs2827213	2.86	rs2827145	-0.001581	3.41	-2.3259	1994	11	enet	-2.2969	0.021624	0.161482	1	chr21	22008944	22098459	89516	-	1486	lincRNA	101927843	0.467284
ENSG00000116525.13	ENSG00000116525	TRIM62	rs4652891	3.34	rs67548435	0.196	6.01	-2.15965	1015	6	lasso	-2.29635	0.0217	0.161486	1	chr1	33145402	33182059	36658	-	3646	protein_coding	55223	19.4605
ENSG00000120685.19	ENSG00000120685	PROSER1	rs1927207	3.067	rs56328855	-0.00203	-3.05	1.559	1612	3	lasso	-2.2951	0.0217	0.161486	1	chr13	39009866	39038076	28211	-	7315	protein_coding	80209	10.0422
ENSG00000215148.7	ENSG00000215148	PRSS41	rs2240523	3.52	rs1834026	-0.00625	-3	-0.10749	825	8	enet	2.295	0.0217	0.161486	1	chr16	2798485	2805132	6648	+	957	transcribed_unprocessed_pseudogene	NA	0.513832
ENSG00000274742.1	ENSG00000274742	Metazoa_SRP	rs7915239	-4.29	rs6584479	0.00109	3.34	0.14071	753	11	enet	-2.29575	0.0217	0.161486	1	chr10	101912998	101913279	282	-	282	misc_RNA	NA	0.696661
ENSG00000174840.8	ENSG00000174840	PDE12	rs4597680	-3.47	rs61554237	-0.00586	-2.8	-2.29227	1248	8	lasso	2.29234	0.0219	0.162691	1	chr3	57556276	57566844	10569	+	8947	protein_coding	201626	5.1431
ENSG00000248238.1	ENSG00000248238	RP11-3J1.1	rs17495325	4.96	rs73099658	-0.000174	3.4	-0.1037	2455	12	lasso	-2.29291	0.0219	0.162691	1	chr4	19172335	19456994	284660	-	641	lincRNA	NA	0.487551
ENSG00000257474.5	ENSG00000257474	RP11-359M6.1	rs11113410	3.96	rs6539467	-0.002323	2.55	2.29002	746	3	lasso	2.29015	0.022	0.163292	1	chr12	79540203	79550535	10333	+	1394	lincRNA	NA	0.451796
ENSG00000140382.14	ENSG00000140382	HMG20A	rs28661259	4.866	rs62009135	-0.00176	2.9	-2.05159	1328	2	lasso	-2.2892	0.0221	0.163892	1	chr15	77420412	77485607	65196	+	6403	protein_coding	10363	3.25724
ENSG00000013573.16	ENSG00000013573	DDX11	rs10771749	3.9	rs11051231	0.675467	-9.94	-2.26407	1687	20	lasso	2.28762	0.0222	0.164349	1	chr12	31073845	31104791	30947	+	8374	protein_coding	1663	0.914765
ENSG00000138777.19	ENSG00000138777	PPA2	rs62317308	-3.37	rs2636712	-0.00596	3.19	-2.007	1384	3	lasso	-2.28631	0.0222	0.164349	1	chr4	105369077	105474081	105005	-	4654	protein_coding	27068	4.82714
ENSG00000142507.9	ENSG00000142507	PSMB6	rs68089023	4.75	rs11650492	-0.006781	-3.06	-1.57093	1147	3	lasso	2.28584	0.0223	0.164947	1	chr17	4796144	4798503	2360	+	1448	protein_coding	5694	48.8402
ENSG00000135108.14	ENSG00000135108	FBXO21	rs10774910	4.62	rs756120	-0.006937	-2.96	-1.97384	1440	3	lasso	2.28416	0.0224	0.165258	1	chr12	117141988	117190531	48544	-	6949	protein_coding	23014	13.0223
ENSG00000154447.14	ENSG00000154447	SH3RF1	rs61405217	6.56	rs2723703	-0.00322	2.92	2.2829	1561	1	lasso	2.28289	0.0224	0.165258	1	chr4	169094256	169271105	176850	-	5624	protein_coding	57630	4.76032
ENSG00000257279.1	ENSG00000257279	RP11-231I16.1	rs10774910	4.62	rs9658546	-0.001905	-3.09	2.28335	1370	1	lasso	-2.28335	0.0224	0.165258	1	chr12	116977442	116987337	9896	-	4196	antisense	100506551	0.507856
ENSG00000165283.15	ENSG00000165283	STOML2	rs568300	-4.64	rs62544119	-0.00508	2.71	-2.28127	943	1	lasso	-2.28127	0.0225	0.165853	1	chr9	35099776	35103195	3420	-	1806	protein_coding	30968	24.3205
ENSG00000105426.15	ENSG00000105426	PTPRS	rs35502362	-5.28	rs11514	0.0128	-3.2	-1.00271	1245	4	lasso	2.28096	0.0226	0.166303	1	chr19	5158495	5340803	182309	-	8565	protein_coding	5802	0.441002
ENSG00000111371.15	ENSG00000111371	SLC38A1	rs1049358	3.49	rs11836863	0.007129	3.06	-1.94871	1224	2	lasso	-2.27987	0.0226	0.166303	1	chr12	46183063	46270017	86955	-	10015	protein_coding	81539	86.3557
ENSG00000004779.9	ENSG00000004779	NDUFAB1	rs72779956	3.54	rs4967985	-0.00694	2.75	2.27912	1216	1	lasso	2.2791	0.0227	0.166324	1	chr16	23581002	23596356	15355	-	1600	protein_coding	4706	14.8723
ENSG00000100614.17	ENSG00000100614	PPM1A	rs10135659	4.42	rs1951116	0.0461	-3.97	-2.35566	1021	2	lasso	2.27822	0.0227	0.166324	1	chr14	60245752	60299087	53336	+	11860	protein_coding	5494	10.092
ENSG00000221978.11	ENSG00000221978	CCNL2	rs36072213	-3.82	rs12063897	0.00735	2.6	2.27761	186	10	lasso	2.27788	0.0227	0.166324	1	chr1	1385711	1399328	13618	-	6850	protein_coding	81669	17.5754
ENSG00000227154.3	ENSG00000227154	MKRNP2	rs6911621	3.14	rs9462085	0.0244	-3.6	-2.33031	1061	17	lasso	2.2776	0.0227	0.166324	1	chr6	35443044	35449866	6823	+	505	unprocessed_pseudogene	NA	1.67069
ENSG00000248333.8	ENSG00000248333	CDK11B	rs2803329	-4.44	rs12063897	0.00361	2.78	2.27761	333	10	lasso	2.27788	0.0227	0.166324	1	chr1	1635227	1659012	23786	-	3488	protein_coding	984	3.54943
ENSG00000228446.2	ENSG00000228446	AC073052.1	rs72974269	-6.31	rs6721309	-0.00509	-3.05	2.9803	1655	5	lasso	-2.27644	0.0228	0.166914	1	chr2	224499387	224500100	714	-	714	processed_pseudogene	NA	2.46391
ENSG00000237977.1	ENSG00000237977	EIF4HP2	rs62235898	4.05	rs136319	-0.006353	-3.15	2.96897	1266	3	lasso	-2.2745	0.0229	0.167503	1	chr22	30902219	30902781	563	+	563	processed_pseudogene	NA	0.440842
ENSG00000204991.10	ENSG00000204991	SPIRE2	rs11076631	-5.96	rs3096309	0.00671	2.69	2.2731	1138	1	lasso	2.2731	0.023	0.168091	1	chr16	89818179	89871319	53141	+	7975	protein_coding	84501	23.7668
ENSG00000113569.15	ENSG00000113569	NUP155	rs1549250	5.35	rs13355085	0.0876	-3.81	-2.27194	1070	1	lasso	2.27194	0.0231	0.168677	1	chr5	37288137	37371181	83045	-	9233	protein_coding	9631	7.51021
ENSG00000168488.18	ENSG00000168488	ATXN2L	rs62036658	2.82	rs6565259	-0.00225	-3.06	2.27062	498	1	lasso	-2.2706	0.0232	0.168975	1	chr16	28823035	28837237	14203	+	6508	protein_coding	11273	14.5247
ENSG00000174599.5	ENSG00000174599	TRAM1L1	rs72679449	-3.64	rs80217715	0.0502	-3.54	-2.271	1919	1	lasso	2.27095	0.0232	0.168975	1	chr4	117083554	117085576	2023	-	2023	protein_coding	133022	0.410264
ENSG00000178188.14	ENSG00000178188	SH2B1	rs62036658	2.82	rs6565259	0.00283	-2.99	2.27062	498	1	enet	-2.2706	0.0232	0.168975	1	chr16	28846600	28874212	27613	+	7145	protein_coding	25970	5.34114
ENSG00000115904.12	ENSG00000115904	SOS1	rs3099977	-4.01	rs67772386	0.063	-3.69	2.0036	1078	3	lasso	-2.26913	0.0233	0.169559	1	chr2	38981396	39124345	142950	-	9263	protein_coding	6654	7.54272
ENSG00000103534.16	ENSG00000103534	TMC5	rs9673542	4.49	rs2301211	0.291	-6.9	-1.63762	1464	95	enet	2.266	0.0234	0.169709	1	chr16	19410496	19499113	88618	+	6393	protein_coding	79838	2.78824
ENSG00000138764.13	ENSG00000138764	CCNG2	rs13141990	-2.97	rs80155328	0.0213	3.48	-2.0605	2102	11	lasso	-2.26712	0.0234	0.169709	1	chr4	77157151	77433388	276238	+	7481	protein_coding	901	3.18911
ENSG00000151690.14	ENSG00000151690	MFSD6	rs4274625	3.29	rs72903331	0.247	6.65	-2.1829	1424	7	lasso	-2.26631	0.0234	0.169709	1	chr2	190408355	190509205	100851	+	6031	protein_coding	54842	4.71586
ENSG00000199169.1	ENSG00000199169	MIR367	rs7689214	4.46	rs313977	-0.00524	3	2.2672	1356	1	enet	2.26717	0.0234	0.169709	1	chr4	112647874	112647941	68	-	68	miRNA	442912	1.06341
ENSG00000167695.14	ENSG00000167695	FAM57A	rs9916269	3	rs2657621	0.0335	3.25	2.26537	767	1	lasso	2.26537	0.0235	0.170146	1	chr17	732412	742972	10561	+	2740	protein_coding	79850	1.10915
ENSG00000267530.2	ENSG00000267530	AC006273.5	rs2074916	2.69	rs11669443	-0.000969	2.78	2.26537	183	1	lasso	2.26537	0.0235	0.170146	1	chr19	782755	785080	2326	+	870	lincRNA	NA	0.525839
ENSG00000119431.9	ENSG00000119431	HDHD3	rs899887	3.46	rs10817476	0.137	-4.87	-2.26358	1654	1	lasso	2.26358	0.0236	0.170294	1	chr9	113373419	113376999	3581	-	2105	protein_coding	81932	9.54244
ENSG00000132603.13	ENSG00000132603	NIP7	rs13331198	4.78	rs11860154	-0.00692	3.13	2.23223	1075	4	lasso	2.263	0.0236	0.170294	1	chr16	69339430	69343111	3682	+	3274	protein_coding	51388	4.15015
ENSG00000168807.16	ENSG00000168807	SNTB2	rs13331198	4.78	rs12447883	-0.00542	2.69	-2.26488	1285	3	lasso	-2.2643	0.0236	0.170294	1	chr16	69187129	69309052	121924	+	9875	protein_coding	6645	2.59401
ENSG00000237483.1	ENSG00000237483	RP11-423E7.1	rs4894430	-3.34	rs7639086	-0.00511	3.03	-2.26358	1498	1	lasso	-2.26358	0.0236	0.170294	1	chr3	172225428	172225872	445	-	445	processed_pseudogene	NA	2.37069
ENSG00000085982.13	ENSG00000085982	USP40	rs13012213	3.27	rs62195091	0.138	4.69	-2.2611	1848	1	lasso	-2.26115	0.0238	0.171448	1	chr2	233475520	233566782	91263	-	9352	protein_coding	55230	7.54567
ENSG00000100503.23	ENSG00000100503	NIN	rs2999392	-5.18	rs4901075	-0.0063	-3	2.798	1681	9	lasso	-2.25973	0.0238	0.171448	1	chr14	50719763	50831121	111359	-	13683	protein_coding	51199	31.4012
ENSG00000178896.7	ENSG00000178896	EXOSC4	rs55930529	5.87	rs9650466	-0.0067	-2.73	0.83148	544	23	enet	-2.25953	0.023851	0.171591	1	chr8	144078626	144080647	2022	+	1407	protein_coding	54512	9.04009
ENSG00000186866.16	ENSG00000186866	POFUT2	rs11701130	-5.09	rs2297285	0.073333	-4.46	2.3109	1121	2	lasso	-2.25913	0.023876	0.171591	1	chr21	45263928	45287898	23971	-	5862	protein_coding	23275	6.86792
ENSG00000141526.15	ENSG00000141526	SLC16A3	rs62079722	-3.45	rs12946944	-0.006914	-2.52	0.20202	1058	28	enet	-2.25797	0.0239	0.171591	1	chr17	82228397	82261129	32733	+	8995	protein_coding	9123	25.1557
ENSG00000252383.1	ENSG00000252383	RNU6-314P	rs12601710	2.75	rs7222754	0.032756	2.68	2.25873	687	2	lasso	2.25881	0.0239	0.171591	1	chr17	16098704	16098807	104	+	104	snRNA	NA	0.811683
ENSG00000179361.17	ENSG00000179361	ARID3B	rs34933034	4.29	rs7182869	0.013	-3.01	-2.37942	931	2	lasso	2.25648	0.024	0.172164	1	chr15	74541177	74598131	56955	+	6212	protein_coding	10620	6.05801
ENSG00000140945.16	ENSG00000140945	CDH13	rs11647188	-5.5	rs11863075	0.0102	-3.66	0.00489	5608	7	enet	2.2559	0.0241	0.172299	1	chr16	82626803	83800640	1173838	+	11187	protein_coding	1012	0.384785
ENSG00000142089.15	ENSG00000142089	IFITM3	rs12577324	-4.2	rs7945422	-0.00474	3.05	-2.62962	724	3	lasso	-2.2551	0.0241	0.172299	1	chr11	319669	327537	7869	-	1348	protein_coding	10410	29.792
ENSG00000244627.5	ENSG00000244627	RP3-449O17.1	rs73157117	3.72	rs138385	-0.005733	-3.02	-3.66073	1023	4	enet	2.2561	0.0241	0.172299	1	chr22	38335762	38398929	63168	-	3851	transcribed_unprocessed_pseudogene	NA	0.493649
ENSG00000254531.1	ENSG00000254531	FLJ20021	rs11931658	4.85	rs2850370	0.0262	-3.58	1.865	1397	22	enet	-2.25477	0.0241	0.172299	1	chr4	101347780	101348883	1104	+	790	lincRNA	90024	1.44341
ENSG00000119705.9	ENSG00000119705	SLIRP	rs4903718	-5.05	rs11159290	-0.00241	3.91	-0.87367	2411	3	lasso	-2.25391	0.0242	0.172299	1	chr14	77708071	77761104	53034	+	2631	protein_coding	81892	5.06173
ENSG00000149177.12	ENSG00000149177	PTPRJ	rs11601764	3.8	rs7105212	-0.00546	2.86	-1.04267	1373	14	enet	-2.25325	0.0242	0.172299	1	chr11	47980558	48170841	190284	+	9620	protein_coding	5795	14.059
ENSG00000227155.7	ENSG00000227155	RP11-165F24.3	rs6476810	3.19	rs62533367	0.00172	-3.28	2.25426	2086	1	lasso	-2.25426	0.0242	0.172299	1	chr9	452492	492248	39757	-	4016	antisense	NA	0.691455
ENSG00000261970.1	ENSG00000261970	RP11-342L8.2	rs196684	3.38	rs16890720	0.00428	3.64	-2.50544	1695	32	enet	-2.2535	0.0242	0.172299	1	chr6	79552794	79553160	367	+	367	processed_pseudogene	NA	1.03986
ENSG00000273691.1	ENSG00000273691	RP11-617F23.2	rs113438699	3.554	rs10083685	-0.00619	3.29	2.38614	1635	8	enet	2.25379	0.0242	0.172299	1	chr15	90024955	90026003	1049	+	1049	sense_intronic	NA	0.578756
ENSG00000169085.11	ENSG00000169085	C8orf46	rs11995689	3.33	rs1030421	0.269	-6.67	2.03342	757	27	enet	-2.25266	0.024281	0.17258	1	chr8	66460003	66518524	58522	+	5808	protein_coding	254778	1.23855
ENSG00000170456.15	ENSG00000170456	DENND5B	rs3853629	3.32	rs1012717	-0.005161	3.26	2.49291	2318	12	enet	2.25214	0.0243	0.17258	1	chr12	31382223	31591097	208875	-	11310	protein_coding	160518	1.31021
ENSG00000264275.1	ENSG00000264275	RN7SL753P	rs74766638	-3.12	rs72936629	-0.00208	2.67	-2.2527	1094	1	lasso	-2.25267	0.0243	0.17258	1	chr2	202333439	202333728	290	+	290	misc_RNA	NA	1.22348
ENSG00000091140.12	ENSG00000091140	DLD	rs6466224	-3.68	rs10953569	-0.00489	3.22	-2.23786	1372	4	enet	-2.2502	0.0244	0.17286	1	chr7	107890970	107931730	40761	+	5299	protein_coding	1738	7.32381
ENSG00000107341.4	ENSG00000107341	UBE2R2	rs10971924	-4.54	rs830578	0.00674	3.04	2.46503	1729	5	lasso	2.25133	0.0244	0.17286	1	chr9	33817567	33920404	102838	+	4075	protein_coding	54926	10.6529
ENSG00000182054.9	ENSG00000182054	IDH2	rs113438699	3.531	rs62019188	0.0169	4.18	2.71498	1667	3	lasso	2.25119	0.0244	0.17286	1	chr15	90083045	90102504	19460	-	2814	protein_coding	3418	46.9857
ENSG00000230074.1	ENSG00000230074	RP11-195F19.9	rs568300	-4.64	rs928150	0.0337	-4.78	-1.46252	1134	35	enet	2.24949	0.0245	0.173425	1	chr9	34665665	34681298	15634	+	665	antisense	NA	2.00529
ENSG00000184992.10	ENSG00000184992	BRI3BP	rs838875	3.72	rs11833758	0.004079	3.59	-2.10078	1472	2	enet	-2.24656	0.0247	0.174552	1	chr12	124993700	125031231	37532	+	6648	protein_coding	140707	1.13143
ENSG00000255135.3	ENSG00000255135	RP11-111M22.3	rs7928101	-3.79	rs948455	0.0266	-3.65	-2.24544	1264	9	lasso	2.24547	0.0247	0.174552	1	chr11	76441338	76444656	3319	-	754	lincRNA	NA	1.08103
ENSG00000106012.17	ENSG00000106012	IQCE	rs3800908	-9.51	rs62442597	0.000202	3.43	0.99487	1560	3	lasso	-2.2439	0.0248	0.174826	1	chr7	2558972	2614734	55763	+	9240	protein_coding	23288	1.72089
ENSG00000163697.16	ENSG00000163697	APBB2	rs17443333	3.93	rs13133735	-0.00183	-3.54	-2.2445	2226	3	lasso	2.24398	0.0248	0.174826	1	chr4	40810027	41216714	406688	-	12956	protein_coding	323	9.53331
ENSG00000257613.1	ENSG00000257613	LINC01481	rs11837609	-3.75	rs76787156	0.213727	5.79	-2.24872	2119	2	lasso	-2.24484	0.0248	0.174826	1	chr12	70219132	70221862	2731	-	629	lincRNA	NA	0.390781
ENSG00000164151.11	ENSG00000164151	ICE1	rs13188105	-3.78	rs73041285	-0.00686	2.99	-2.24353	2043	2	lasso	-2.24353	0.0249	0.175098	1	chr5	5420664	5490234	69571	+	8678	protein_coding	23379	10.7476
ENSG00000177034.14	ENSG00000177034	MTX3	rs17237492	4.28	rs6889652	0.00551	-3.43	-2.91941	1758	8	lasso	2.24282	0.0249	0.175098	1	chr5	79976731	79991262	14532	-	7916	protein_coding	345778	3.8834
ENSG00000266320.1	ENSG00000266320	MIR3909	rs7290180	3.69	rs5755443	-0.00666	-2.93	2.24326	1551	2	lasso	-2.243	0.0249	0.175098	1	chr22	35335640	35335758	119	+	119	miRNA	100500826	3.51241
ENSG00000189229.10	ENSG00000189229	AC069277.2	rs3749380	-3.46	rs1154367	0.0342	3	-2.24079	2306	1	lasso	-2.24079	0.025	0.175513	1	chr3	6490479	6736129	245651	+	3023	lincRNA	NA	1.89376
ENSG00000196954.13	ENSG00000196954	CASP4	rs1529337	5.28	rs10895732	0.0299	3.4	2.24094	1329	1	lasso	2.24094	0.025	0.175513	1	chr11	104942866	104969436	26571	-	7256	protein_coding	837	18.1606
ENSG00000167699.13	ENSG00000167699	GLOD4	rs9916269	3	rs3744741	-0.000472	-3.48	2.31069	764	2	lasso	-2.24007	0.0251	0.17607	1	chr17	757097	783390	26294	-	5603	protein_coding	51031	7.28659
ENSG00000066427.21	ENSG00000066427	ATXN3	rs4904871	-3.5	rs2430343	0.00853	-3.85	1.85884	2079	5	lasso	-2.2389	0.0252	0.176482	1	chr14	92038652	92106621	67970	-	28202	protein_coding	4287	0.956272
ENSG00000179218.13	ENSG00000179218	CALR	rs8103241	-4.03	rs11667262	0.0806	-3.81	1.95749	737	3	lasso	-2.23852	0.0252	0.176482	1	chr19	12938578	12944489	5912	+	2714	protein_coding	811	192.504
ENSG00000109680.10	ENSG00000109680	TBC1D19	rs79098423	4.33	rs7658999	-0.00639	-3.08	-2.9177	1197	3	lasso	2.23661	0.0253	0.176749	1	chr4	26576437	26755351	178915	+	3434	protein_coding	55296	1.52435
ENSG00000119185.12	ENSG00000119185	ITGB1BP1	rs59288259	2.77	rs75404592	-0.00355	-3.78	1.8281	1582	94	enet	-2.23714	0.0253	0.176749	1	chr2	9403475	9423547	20073	-	6678	protein_coding	9270	2.0379
ENSG00000126878.12	ENSG00000126878	AIF1L	rs11794652	-3.46	rs818051	0.0415	-3.5	2.2371	1021	1	lasso	-2.2371	0.0253	0.176749	1	chr9	131096476	131123152	26677	+	5299	protein_coding	83543	5.60076
ENSG00000085382.11	ENSG00000085382	HACE1	rs314261	5.37	rs75894113	-0.00628	-3.01	2.08853	1541	3	lasso	-2.2339	0.0255	0.177856	1	chr6	104728093	104859919	131827	-	9238	protein_coding	57531	8.17862
ENSG00000131037.14	ENSG00000131037	EPS8L1	rs2288419	4.08	rs7359934	-0.00597	-3.41	0.31956	833	61	enet	2.23346	0.0255	0.177856	1	chr19	55072020	55087923	15904	+	5341	protein_coding	54869	102.839
ENSG00000139624.12	ENSG00000139624	CERS5	rs578470	5.59	rs7138945	-0.003593	-3.48	-2.49291	920	39	enet	2.23102	0.0257	0.178668	1	chr12	50129306	50167533	38228	-	6749	protein_coding	91012	4.07474
ENSG00000167508.11	ENSG00000167508	MVD	rs7193657	-3.71	rs7193436	0.0167	3.11	-3.04227	329	12	enet	-2.2303	0.0257	0.178668	1	chr16	88651935	88663161	11227	-	4717	protein_coding	4597	1.45568
ENSG00000172840.6	ENSG00000172840	PDP2	rs7187623	4.85	rs112153957	0.074	-4.44	1.61459	543	6	lasso	-2.2303	0.0257	0.178668	1	chr16	66878589	66895754	17166	+	8364	protein_coding	57546	2.25947
ENSG00000214561.3	ENSG00000214561	RBBP4P4	rs9500327	2.58	rs55732402	-0.00663	-2.5	1.51213	709	31	enet	-2.2302	0.0257	0.178668	1	chr6	58119741	58121029	1289	-	1289	processed_pseudogene	NA	0.602431
ENSG00000172986.12	ENSG00000172986	GXYLT2	rs9832531	3.96	rs79370623	0.00325	3.2	-2.1738	1579	5	lasso	-2.22955	0.0258	0.179073	1	chr3	72888073	72998138	110066	+	3667	protein_coding	727936	0.456462
ENSG00000184117.11	ENSG00000184117	NIPSNAP1	rs36573	-3.63	rs5752968	0.002362	-3.25	2.25378	1337	2	lasso	-2.2292	0.0258	0.179073	1	chr22	29554808	29581337	26530	-	3067	protein_coding	8508	5.4273
ENSG00000168522.12	ENSG00000168522	FNTA	rs13269381	3.67	rs4398905	0.00552	2.75	-1.22387	612	5	lasso	-2.22829	0.025861	0.17933	1	chr8	43034194	43085788	51595	+	9551	protein_coding	2339	5.55376
ENSG00000005844.17	ENSG00000005844	ITGAL	rs3814883	-7.76	rs8044603	-0.0056	-2.75	-2.36173	443	2	lasso	2.228	0.0259	0.17933	1	chr16	30472658	30523185	50528	+	6472	protein_coding	3683	0.632922
ENSG00000197323.11	ENSG00000197323	TRIM33	rs72687877	-5.06	rs3827739	-0.00539	-3.46	2.22831	1327	1	lasso	-2.22831	0.0259	0.17933	1	chr1	114392777	114511160	118384	-	9574	protein_coding	51592	17.7432
ENSG00000199059.3	ENSG00000199059	MIR135B	rs6702469	4.71	rs3811423	-0.00621	3.23	0.043	1556	58	enet	2.22573	0.026	0.179732	1	chr1	205448302	205448398	97	-	97	miRNA	442891	0.706897
ENSG00000214063.10	ENSG00000214063	TSPAN4	rs12577324	-4.2	rs11603680	0.0104	3.26	-1.08708	988	4	lasso	-2.22563	0.026	0.179732	1	chr11	842808	867116	24309	+	5841	protein_coding	7106	4.42998
ENSG00000230989.6	ENSG00000230989	HSBP1	rs55759856	3.78	rs2042410	-0.00673	3.36	-1.98021	2467	5	lasso	-2.2235	0.0262	0.180677	1	chr16	83807843	83819737	11895	+	9525	protein_coding	3281	5.11116
ENSG00000231530.1	ENSG00000231530	RP11-187A9.3	rs9533083	-3.845	rs17062708	-0.00684	3.09	2.3167	1469	2	lasso	2.223	0.0262	0.180677	1	chr13	42043727	42044247	521	-	363	antisense	NA	0.502323
ENSG00000231628.1	ENSG00000231628	RP3-355L5.4	rs314261	5.37	rs2400133	-0.00595	2.65	0.99775	1107	7	enet	2.2236	0.0262	0.180677	1	chr6	105279016	105281755	2740	+	1198	antisense	NA	0.421986
ENSG00000168356.11	ENSG00000168356	SCN11A	rs7651854	3.63	rs1274973	0.0425	-4.17	-0.70775	1791	18	lasso	2.22116	0.0263	0.181074	1	chr3	38845769	38950561	104793	-	7703	protein_coding	11280	0.427577
ENSG00000261072.2	ENSG00000261072	RP11-5N19.3	rs1631474	4.564	rs795471	0.0288	3.22	2.22175	1751	1	lasso	2.22175	0.0263	0.181074	1	chr15	56192353	56193262	910	-	910	processed_pseudogene	NA	0.565755
ENSG00000185122.10	ENSG00000185122	HSF1	rs13252406	5.81	rs2306386	-0.00548	-2.35	2.22042	426	1	lasso	-2.22042	0.02639	0.181548	1	chr8	144291591	144314722	23132	+	5307	protein_coding	3297	10.6456
ENSG00000203499.11	ENSG00000203499	FAM83H-AS1	rs13252406	5.81	rs12678314	0.00267	3.32	2.35969	1014	2	lasso	2.21947	0.026455	0.181849	1	chr8	143734140	143790644	56505	+	4982	protein_coding	NA	4.6511
ENSG00000270378.1	ENSG00000270378	RP11-108K3.5	rs12591359	-4.64	rs1004983	-0.00163	-3.47	2.4271	1350	6	enet	-2.21949	0.0265	0.182012	1	chr15	51351100	51351192	93	-	93	processed_pseudogene	NA	6.68391
ENSG00000102996.4	ENSG00000102996	MMP15	rs37059	-5.46	rs12324998	-0.00621	3.64	-1.64195	1563	17	enet	-2.2171	0.0266	0.182406	1	chr16	58025566	58046901	21336	+	4419	protein_coding	4324	46.4244
ENSG00000185339.8	ENSG00000185339	TCN2	rs34524925	4.04	rs8140524	0.026872	3.42	2.21675	1388	1	lasso	2.2168	0.0266	0.182406	1	chr22	30606838	30627278	20441	+	3122	protein_coding	6948	2.11786
ENSG00000256533.1	ENSG00000256533	RP11-212D19.5	rs61906880	2.99	rs2292819	-0.00372	-3.13	2.21544	1541	1	lasso	-2.21544	0.0267	0.182799	1	chr11	114453064	114454123	1060	+	1060	processed_pseudogene	NA	0.762555
ENSG00000267244.5	ENSG00000267244	CTB-31O20.4	rs2301799	-4.34	rs2301800	-0.00444	-2.55	2.21573	345	1	lasso	-2.21573	0.0267	0.182799	1	chr19	1822089	1824542	2454	+	2454	processed_transcript	100288123	2.46512
ENSG00000075399.13	ENSG00000075399	VPS9D1	rs11076631	-5.96	rs3785183	-0.00564	-2.98	1.62062	1241	2	lasso	-2.214	0.0268	0.183337	1	chr16	89707134	89720986	13853	-	3428	protein_coding	9605	3.00963
ENSG00000235363.1	ENSG00000235363	SNRPGP10	rs6702469	4.71	rs61824164	0.0519	3.62	2.2134	1555	1	lasso	2.2134	0.0269	0.183874	1	chr1	205351247	205351471	225	+	225	processed_pseudogene	NA	0.606151
ENSG00000157554.18	ENSG00000157554	ERG	rs2836171	-4.36	rs1554931	0.007199	3.28	-1.4848	2031	10	enet	-2.21242	0.026938	0.183987	1	chr21	38380027	38661780	281754	-	7588	protein_coding	2078	2.72298
ENSG00000137478.14	ENSG00000137478	FCHSD2	rs11235555	3.5	rs6592478	-0.00479	3.29	2.15926	1194	6	enet	2.21124	0.027	0.184253	1	chr11	72836745	73142261	305517	-	5188	protein_coding	9873	6.96996
ENSG00000251354.3	ENSG00000251354	RP11-697N18.1	rs1231202	-3.21	rs1077262	0.0206	3.38	2.2112	338	2	lasso	2.21123	0.02702	0.184253	1	chr8	47546804	47547926	1123	-	779	unprocessed_pseudogene	NA	0.538854
ENSG00000066294.14	ENSG00000066294	CD84	rs2147472	-4.73	rs1023421	-0.004	3.78	-0.59866	1295	22	enet	-2.20975	0.0271	0.184504	1	chr1	160541095	160579516	38422	-	9255	protein_coding	8832	0.945861
ENSG00000122696.13	ENSG00000122696	SLC25A51	rs10973441	-4.66	rs17411255	0.0209	-3.82	-1.55603	1740	6	lasso	2.20981	0.0271	0.184504	1	chr9	37879400	37904353	24954	-	3397	protein_coding	92014	3.97807
ENSG00000223768.1	ENSG00000223768	LINC00205	rs11701130	-5.09	rs2838861	0.02372	-4	2.1858	1066	3	lasso	-2.20758	0.027274	0.185423	1	chr21	45293285	45297354	4070	+	1391	lincRNA	NA	0.980524
ENSG00000136630.12	ENSG00000136630	HLX	rs76234844	-3.59	rs2378388	-0.00324	-3.1	-2.20677	1184	1	lasso	2.20677	0.0273	0.185423	1	chr1	220879400	220885059	5660	+	5660	protein_coding	3142	1.52093
ENSG00000206847.1	ENSG00000206847	Y_RNA	rs11221503	3.48	rs11221703	-0.00671	2.93	2.20677	1491	1	lasso	2.20677	0.0273	0.185423	1	chr11	129030459	129030572	114	+	114	misc_RNA	NA	1.31148
ENSG00000031003.10	ENSG00000031003	FAM13B	rs187653	-6.73	rs111842376	-0.00523	2.72	1.10791	1027	2	lasso	2.20464	0.0275	0.186486	1	chr5	137937960	138051961	114002	-	6808	protein_coding	51306	7.54568
ENSG00000145365.10	ENSG00000145365	TIFA	rs74968668	-2.89	rs9685683	0.0987	-4.81	-2.2353	1257	10	lasso	2.2043	0.0275	0.186486	1	chr4	112274542	112285903	11362	-	4250	protein_coding	92610	3.35898
ENSG00000196531.10	ENSG00000196531	NACA	rs324017	-6.69	rs7980378	0.001501	2.92	-1.32945	773	2	lasso	-2.2032	0.0276	0.186868	1	chr12	56712428	56731628	19201	-	10008	protein_coding	4666	20.3797
ENSG00000260601.1	ENSG00000260601	RP11-552C15.1	rs55845335	-3.19	rs8053381	-0.00522	3.28	0.64335	2234	24	enet	-2.2024	0.0276	0.186868	1	chr16	12545482	12546684	1203	+	520	sense_intronic	NA	0.547886
ENSG00000198890.7	ENSG00000198890	PRMT6	rs11185039	3.21	rs1762486	0.545	-9.12	-2.56593	1313	40	enet	2.20146	0.0277	0.187195	1	chr1	107056679	107059294	2616	+	2616	protein_coding	55170	7.04213
ENSG00000237494.1	ENSG00000237494	RP11-753B14.1	rs225699	3.6	rs3748069	-0.00203	3.02	2.20123	1124	2	lasso	2.2014	0.0277	0.187195	1	chr6	142251847	142259632	7786	-	349	lincRNA	NA	0.459268
ENSG00000185808.13	ENSG00000185808	PIGP	rs9982990	-3.17	rs11701388	-0.001315	3.31	2.2011	1532	6	lasso	2.20131	0.027714	0.187195	1	chr21	37059170	37073170	14001	-	7923	protein_coding	51227	0.938756
ENSG00000197083.11	ENSG00000197083	ZNF300P1	rs75294883	-2.91	rs2100932	0.0221	3.69	-1.81217	1581	4	lasso	-2.19968	0.0278	0.187487	1	chr5	150930645	150946289	15645	-	3127	transcribed_unprocessed_pseudogene	NA	0.410101
ENSG00000272518.1	ENSG00000272518	RP11-26J3.3	rs2457401	3.11	rs11782964	-0.00678	3.25	-1.61736	1208	10	enet	-2.20008	0.027801	0.187487	1	chr8	79956465	79957381	917	-	917	sense_intronic	NA	1.03971
ENSG00000164091.11	ENSG00000164091	WDR82	rs2710323	9.63	rs758801	-0.00652	-3.01	-1.3513	684	4	lasso	2.199	0.0279	0.188006	1	chr3	52254421	52288020	33600	-	5726	protein_coding	80335	21.5589
ENSG00000235609.7	ENSG00000235609	AF127936.9	rs9975024	6.02	rs2823138	0.007893	2.95	2.198	1800	1	lasso	2.19799	0.02795	0.188088	1	chr21	14818843	15014430	195588	-	5929	lincRNA	NA	0.848874
ENSG00000110801.13	ENSG00000110801	PSMD9	rs143116451	5.53	rs61954374	-0.000662	3.21	2.85505	1103	36	enet	2.19781	0.028	0.188088	1	chr12	121888731	121918297	29567	+	8774	protein_coding	5715	0.695612
ENSG00000130816.14	ENSG00000130816	DNMT1	rs17273881	-3.74	rs11673632	-0.00622	2.82	-2.19771	1360	1	lasso	-2.19771	0.028	0.188088	1	chr19	10133345	10231286	97942	-	9796	protein_coding	1786	16.4
ENSG00000266245.1	ENSG00000266245	MIR4644	rs9356590	4.69	rs6932991	0.00143	-3.9	-2.14204	1118	43	enet	2.1978	0.028	0.188088	1	chr6	170330761	170330844	84	+	84	miRNA	100616430	2.05667
ENSG00000255875.2	ENSG00000255875	CTD-2102P23.1	rs8107688	2.76	rs10417163	-0.00215	3.08	-0.86147	1531	105	enet	-2.19604	0.0281	0.188612	1	chr19	52809824	52810708	885	+	885	processed_pseudogene	NA	1.17823
ENSG00000139163.15	ENSG00000139163	ETNK1	rs2300720	4.41	rs12322013	-0.000425	-3.01	2.19505	1417	2	lasso	-2.19395	0.0282	0.188917	1	chr12	22625075	22690665	65591	+	8191	protein_coding	55500	7.34707
ENSG00000175928.5	ENSG00000175928	LRRN1	rs2279977	3.91	rs9882462	0.14	6.69	-1.1205	2127	47	enet	-2.19424	0.0282	0.188917	1	chr3	3799437	3847703	48267	+	4264	protein_coding	57633	0.606907
ENSG00000078668.13	ENSG00000078668	VDAC3	rs13269381	3.67	rs2084709	-0.00177	2.73	-2.19352	782	1	lasso	-2.19352	0.02827	0.188917	1	chr8	42391624	42405897	14274	+	3141	protein_coding	7419	8.87838
ENSG00000031823.14	ENSG00000031823	RANBP3	rs628271	-4.59	rs74795022	0.00653	3.18	2.04637	910	3	lasso	2.19333	0.0283	0.188917	1	chr19	5916139	5978142	62004	-	7445	protein_coding	8498	5.36408
ENSG00000108468.14	ENSG00000108468	CBX1	rs34463696	-4.15	rs3744347	0.006269	-3.37	-2.96948	1502	3	lasso	2.19318	0.0283	0.188917	1	chr17	48070052	48101521	31470	-	3087	protein_coding	10951	9.20597
ENSG00000165416.14	ENSG00000165416	SUGT1	rs7337857	4.022	rs1343607	-0.000422	2.74	-2.1935	979	4	lasso	-2.1932	0.0283	0.188917	1	chr13	52652709	52700909	48201	+	15102	protein_coding	10910	3.66121
ENSG00000171443.6	ENSG00000171443	ZNF524	rs2288419	4.08	rs2864436	0.0111	-3.01	-1.99092	1076	2	lasso	2.19284	0.0283	0.188917	1	chr19	55600022	55603138	3117	+	1360	protein_coding	147807	6.95459
ENSG00000166847.9	ENSG00000166847	DCTN5	rs2283540	4.81	rs35634	0.307	6.92	-2.19953	1255	2	lasso	-2.1914	0.0284	0.189142	1	chr16	23641392	23677455	36064	+	12740	protein_coding	84516	5.89479
ENSG00000182919.14	ENSG00000182919	C11orf54	rs1518565	-3.57	rs681321	0.118	5.79	-2.21123	1570	4	lasso	-2.19215	0.0284	0.189142	1	chr11	93741591	93764749	23159	+	6269	protein_coding	28970	4.36385
ENSG00000230482.1	ENSG00000230482	ATP5G2P3	rs2914983	7.73	rs1550240	0.0471	-2.88	2.1921	999	1	lasso	-2.19213	0.0284	0.189142	1	chr2	197263111	197263535	425	+	425	processed_pseudogene	NA	0.483385
ENSG00000111328.6	ENSG00000111328	CDK2AP1	rs2102949	9.93	rs2333832	-0.000435	-2.77	-1.27871	792	5	lasso	-2.19033	0.0285	0.189149	1	chr12	123260971	123272334	11364	-	3117	protein_coding	8099	3.81364
ENSG00000165879.8	ENSG00000165879	FRAT1	rs4919129	-3.17	rs12571098	0.0215	3.99	2.39018	1163	9	lasso	2.18986	0.0285	0.189149	1	chr10	97319267	97321915	2649	+	2649	protein_coding	10023	4.45729
ENSG00000188375.4	ENSG00000188375	H3F3C	rs3853629	3.32	rs2728802	0.009151	-3.58	1.826	2233	5	lasso	-2.1909	0.0285	0.189149	1	chr12	31791185	31792241	1057	-	1057	protein_coding	440093	6.39106
ENSG00000257803.2	ENSG00000257803	RP11-575G13.2	rs12312093	4.52	rs35702	0.053523	4.11	1.6077	1269	9	enet	2.19034	0.0285	0.189149	1	chr12	100578744	100580197	1454	+	1454	processed_pseudogene	NA	0.38568
ENSG00000129038.15	ENSG00000129038	LOXL1	rs4886518	-3.573	rs12440667	0.000816	-2.78	-1.59774	1123	5	enet	2.18885	0.0286	0.189149	1	chr15	73925989	73952137	26149	+	3637	protein_coding	4016	2.31975
ENSG00000160408.14	ENSG00000160408	ST6GALNAC6	rs34116890	-4.43	rs17382675	0.0259	-3.26	-1.90814	873	2	lasso	2.18878	0.0286	0.189149	1	chr9	127885321	127905408	20088	-	5307	protein_coding	30815	3.13279
ENSG00000181588.16	ENSG00000181588	MEX3D	rs502121	3.48	rs2238592	-0.00689	2.52	2.15477	251	3	lasso	2.18908	0.0286	0.189149	1	chr19	1554669	1568058	13390	-	2850	protein_coding	399664	23.9845
ENSG00000200379.1	ENSG00000200379	RN7SKP45	rs1825561	-3.86	rs7637430	-0.0045	2.73	2.18923	1386	4	lasso	2.18877	0.0286	0.189149	1	chr3	56072104	56072407	304	+	304	misc_RNA	NA	4.10553
ENSG00000248131.5	ENSG00000248131	LINC01194	rs62349264	3.31	rs112432016	-0.00686	3.17	-1.35286	1599	10	enet	-2.18959	0.0286	0.189149	1	chr5	12574857	12804363	229507	+	1871	lincRNA	NA	1.31954
ENSG00000082516.8	ENSG00000082516	GEMIN5	rs2034578	-3.21	rs56374414	0.0256	-3.6	-1.27984	1475	8	lasso	2.18736	0.0287	0.189664	1	chr5	154887416	154938209	50794	-	5637	protein_coding	25929	3.93918
ENSG00000014123.9	ENSG00000014123	UFL1	rs6926151	-5.52	rs11153082	-0.00311	3.32	2.18567	1733	2	lasso	2.1855	0.0288	0.189885	1	chr6	96521595	96555276	33682	+	4539	protein_coding	23376	15.4506
ENSG00000164038.14	ENSG00000164038	SLC9B2	rs6839635	5.5	rs6821248	0.000206	2.92	2.1868	1333	1	lasso	2.18676	0.0288	0.189885	1	chr4	103019868	103085829	65962	-	5374	protein_coding	133308	0.41579
ENSG00000246851.1	ENSG00000246851	RP11-544A12.8	rs4740378	2.51	rs138702233	0.00561	-3.83	-2.18676	1051	1	lasso	2.18676	0.0288	0.189885	1	chr9	131189910	131194205	4296	-	3084	antisense	NA	0.414883
ENSG00000215915.9	ENSG00000215915	ATAD3C	rs2803329	-4.44	rs6685064	0.0818	-3.61	-1.98003	252	8	lasso	2.18444	0.0289	0.190397	1	chr1	1449689	1470158	20470	+	3976	protein_coding	219293	0.508947
ENSG00000078808.16	ENSG00000078808	SDF4	rs3766176	3.57	rs7515488	0.0259	-3.13	1.80286	90	13	lasso	-2.18396	0.029	0.190616	1	chr1	1216908	1232031	15124	-	4709	protein_coding	51150	33.6932
ENSG00000172831.11	ENSG00000172831	CES2	rs7187623	4.85	rs3730399	-0.00694	2.41	0.89255	456	21	enet	-2.184	0.029	0.190616	1	chr16	66934444	66945096	10653	+	5343	protein_coding	8824	3.67105
ENSG00000254473.1	ENSG00000254473	RP11-522I20.3	rs13296528	3.87	rs4877263	-0.00669	-3.35	-1.80452	1716	54	enet	2.18386	0.029	0.190616	1	chr9	83707594	83713378	5785	+	1134	antisense	NA	0.913581
ENSG00000088970.15	ENSG00000088970	KIZ	rs4815035	4.33	rs6047270	0.000809	3.71	3.1583	1006	62	enet	2.18186	0.0291	0.19098	1	chr20	21125983	21246622	120640	+	5207	protein_coding	55857	1.29877
ENSG00000127903.13	ENSG00000127903	ZNF835	rs12610410	5.35	rs8105537	0.0197	-3.49	-2.18145	1419	3	lasso	2.18166	0.0291	0.19098	1	chr19	56661981	56671783	9803	-	3473	protein_coding	90485	0.437887
ENSG00000167778.8	ENSG00000167778	SPRYD3	rs3214023	4.99	rs7313065	0.0132	3.38	-1.93909	1445	12	lasso	-2.18129	0.0292	0.191489	1	chr12	53064316	53079420	15105	-	3479	protein_coding	84926	6.28059
ENSG00000136856.17	ENSG00000136856	SLC2A8	rs3739554	5.59	rs3924308	0.0168	3.88	-2.42782	914	10	enet	-2.17904	0.0293	0.191998	1	chr9	127397138	127408424	11287	+	3928	protein_coding	29988	7.51471
ENSG00000119650.12	ENSG00000119650	IFT43	rs2543366	4.12	rs1126339	0.0151	-3.69	1.77559	1556	8	enet	-2.178	0.0294	0.192359	1	chr14	75902136	76084585	182450	+	4172	protein_coding	112752	1.90445
ENSG00000257376.1	ENSG00000257376	RP11-328C8.2	rs12311447	3.45	rs7966833	-0.00537	3.11	-1.9535	1630	2	lasso	-2.17779	0.0294	0.192359	1	chr12	42431665	42433357	1693	-	775	processed_pseudogene	NA	0.745464
ENSG00000154803.12	ENSG00000154803	FLCN	rs76219957	3.66	rs1708618	-0.005818	-3.34	-1.68354	1217	3	lasso	2.17676	0.0295	0.192718	1	chr17	17212212	17237188	24977	-	9786	protein_coding	201163	5.5229
ENSG00000177479.19	ENSG00000177479	ARIH2	rs9878063	4.49	rs4955426	0.0147	-3.43	1.12828	574	3	lasso	-2.17611	0.0295	0.192718	1	chr3	48918821	48986382	67562	+	8017	protein_coding	10425	8.38057
ENSG00000143919.14	ENSG00000143919	CAMKMT	rs35442140	-3.87	rs11683295	0.00814	3.71	-2.2977	2377	2	lasso	-2.17267	0.0298	0.194441	1	chr2	44361950	44772592	410643	+	3991	protein_coding	79823	0.40171
ENSG00000162836.11	ENSG00000162836	ACP6	rs61838368	5.13	rs12744461	0.0738	5.26	1.58971	987	40	enet	2.17088	0.0299	0.194441	1	chr1	147629652	147670496	40845	-	11960	protein_coding	51205	0.765606
ENSG00000173171.14	ENSG00000173171	MTX1	rs6699080	4.25	rs11264341	-0.00498	3.15	1.09276	710	9	lasso	2.17196	0.0299	0.194441	1	chr1	155208699	155213824	5126	+	3278	protein_coding	4580	3.35659
ENSG00000199165.3	ENSG00000199165	MIRLET7A1	rs6479528	-3.69	rs10992999	-0.00374	3.09	-2.17155	1787	1	lasso	-2.17155	0.0299	0.194441	1	chr9	94175957	94176036	80	+	80	miRNA	406881	1.57313
ENSG00000214244.4	ENSG00000214244	SETP21	rs2910823	-4.9	rs6875189	-0.000853	-3.89	-0.94062	1112	38	enet	2.1712	0.0299	0.194441	1	chr5	60459848	60460739	892	-	892	processed_pseudogene	NA	2.60336
ENSG00000240230.5	ENSG00000240230	COX19	rs4719730	4.04	rs4719256	0.00456	3.21	2.46556	941	8	enet	2.171	0.0299	0.194441	1	chr7	898778	975599	76822	-	5542	protein_coding	90639	2.01935
ENSG00000143801.16	ENSG00000143801	PSEN2	rs41314284	5.3	rs1150900	0.135	-6.46	-2.48432	2201	91	enet	2.17063	0.03	0.1945	1	chr1	226870184	226896105	25922	+	3752	protein_coding	5664	3.79689
ENSG00000204149.10	ENSG00000204149	AGAP6	rs1917803	2.55	rs8178992	-0.00694	-2.86	2.15464	976	2	enet	-2.17044	0.03	0.1945	1	chr10	49982190	50010499	28310	+	3160	protein_coding	119016	0.722105
ENSG00000249973.2	ENSG00000249973	CHCHD2P7	rs13119417	4.12	rs11934698	-0.0041	3.11	-2.1705	1858	1	lasso	-2.17049	0.03	0.1945	1	chr4	87785920	87786371	452	-	452	processed_pseudogene	NA	0.617208
ENSG00000279891.1	ENSG00000279891	FLJ42393	rs13085568	5.38	rs6777007	-0.00627	2.95	-2.17049	1362	1	lasso	-2.17049	0.03	0.1945	1	chr3	188178543	188180812	2270	+	2270	TEC	401105	0.682222
ENSG00000126773.12	ENSG00000126773	PCNX4	rs1957988	5.35	rs7146988	0.0238	-2.93	-2.16864	1196	3	lasso	2.16863	0.0301	0.195001	1	chr14	60091911	60169133	77223	+	22042	protein_coding	64430	1.89782
ENSG00000122557.9	ENSG00000122557	HERPUD2	rs74849143	3.31	rs60882446	0.171	5.76	-1.52323	1818	2	lasso	-2.1671	0.0302	0.195205	1	chr7	35632659	35695571	62913	-	3246	protein_coding	64224	10.8183
ENSG00000206715.1	ENSG00000206715	RNU6-444P	rs13209194	-4.99	rs6910293	0.00481	-3.27	2.16693	1445	2	lasso	-2.1671	0.0302	0.195205	1	chr6	87488445	87488552	108	+	108	snRNA	NA	0.574504
ENSG00000241789.3	ENSG00000241789	RN7SL504P	rs9311474	8.68	rs13071708	-0.00331	3.03	-2.16714	398	1	lasso	-2.16714	0.0302	0.195205	1	chr3	51872178	51872464	287	+	287	misc_RNA	NA	0.75885
ENSG00000091527.15	ENSG00000091527	CDV3	rs4306857	4.29	rs9985395	-0.00397	-3.54	-1.27052	1590	3	lasso	2.16525	0.0304	0.19635	1	chr3	133573730	133590261	16532	+	4367	protein_coding	55573	26.4026
ENSG00000225329.3	ENSG00000225329	LHFPL3-AS2	rs2252074	7.71	rs68029558	0.00607	3.26	1.06849	1233	5	lasso	2.16306	0.0305	0.19655	1	chr7	104894628	104926645	32018	-	2375	processed_transcript	723809	0.558331
ENSG00000250564.1	ENSG00000250564	RP11-215P8.4	rs55812865	-4.43	rs329126	0.0498	-3.85	-1.59819	896	5	lasso	2.16418	0.0305	0.19655	1	chr5	134429051	134460615	31565	-	669	lincRNA	102546229	0.728212
ENSG00000267855.5	ENSG00000267855	NDUFA7	rs693941	-3.89	rs2967683	-0.00628	2.95	2.16328	902	1	lasso	2.16328	0.0305	0.19655	1	chr19	8308768	8321396	12629	-	1413	protein_coding	4701	0.489432
ENSG00000114982.17	ENSG00000114982	KANSL3	rs1048675	4.55	rs10445975	-0.00518	-3.1	1.5709	591	4	lasso	-2.16186	0.0306	0.196898	1	chr2	96593170	96642787	49618	-	9015	protein_coding	55683	11.1028
ENSG00000264536.1	ENSG00000264536	MIR5706	rs1995794	-4.49	rs7706019	-0.00675	-3.31	-1.95039	1314	17	enet	2.16172	0.0306	0.196898	1	chr5	119154637	119154716	80	+	80	miRNA	100847085	0.904966
ENSG00000160282.13	ENSG00000160282	FTCD	rs7280077	-4.9	rs12626184	0.161431	5.89	-1.3192	1814	5	lasso	-2.16112	0.030686	0.196949	1	chr21	46136262	46155567	19306	-	3311	protein_coding	10841	0.681376
ENSG00000069869.15	ENSG00000069869	NEDD4	rs1549452	4.113	rs9920283	-0.000509	3.3	-2.94153	2117	5	lasso	-2.16136	0.0307	0.196949	1	chr15	55826922	55993746	166825	-	9097	protein_coding	4734	11.6957
ENSG00000141580.15	ENSG00000141580	WDR45B	rs62079722	-3.45	rs67964892	0.003981	3.2	-2.15618	1604	2	lasso	-2.16126	0.0307	0.196949	1	chr17	82614562	82648553	33992	-	3542	protein_coding	56270	18.6981
ENSG00000242041.1	ENSG00000242041	RP11-70F11.2	rs578470	5.59	rs12426444	-0.005071	-3.05	-3.44043	946	3	lasso	2.16039	0.0307	0.196949	1	chr12	49863173	49863503	331	+	331	processed_pseudogene	NA	1.89999
ENSG00000199575.1	ENSG00000199575	SNORD114-1	rs12892571	3.38	rs12889023	0.00015	3.08	1.44095	1219	3	lasso	2.15994	0.0308	0.197443	1	chr14	100949833	100949904	72	+	72	snoRNA	767577	10.8429
ENSG00000163156.11	ENSG00000163156	SCNM1	rs6684085	-4.28	rs6658066	0.00657	3.19	2.15823	866	1	lasso	2.15823	0.0309	0.197788	1	chr1	151156664	151170297	13634	+	3265	protein_coding	79005	3.18781
ENSG00000254810.1	ENSG00000254810	RP11-672A2.4	rs7928101	-3.79	rs6592672	-0.0049	-3.21	2.49544	1504	2	lasso	-2.15875	0.0309	0.197788	1	chr11	76654169	76656712	2544	-	651	lincRNA	NA	0.367908
ENSG00000234694.1	ENSG00000234694	RP1-92O14.3	rs11210892	8.29	rs1198921	-0.00692	-2.7	2.02839	1263	2	lasso	-2.15733	0.031	0.198179	1	chr1	43354684	43358658	3975	-	661	antisense	NA	0.440421
ENSG00000152380.9	ENSG00000152380	FAM151B	rs4703801	-3.56	rs7721000	0.00404	2.86	-2.15538	2036	1	lasso	-2.15538	0.0311	0.198179	1	chr5	80487969	80542563	54595	+	3109	protein_coding	167555	1.48882
ENSG00000167969.12	ENSG00000167969	ECI1	rs170447	3.65	rs10721	0.0745	-4.11	-2.24249	969	3	lasso	2.1559	0.0311	0.198179	1	chr16	2239395	2252300	12906	-	3234	protein_coding	1632	6.3945
ENSG00000169519.20	ENSG00000169519	METTL15	rs10767734	-6.2	rs80083564	-0.00374	-2.9	2.30387	1368	3	lasso	-2.15555	0.0311	0.198179	1	chr11	28108248	28527041	418794	+	7778	protein_coding	196074	1.61283
ENSG00000171574.17	ENSG00000171574	ZNF584	rs4756	-3.16	rs11671591	0.0267	-4.28	-0.93925	986	4	lasso	2.15565	0.0311	0.198179	1	chr19	58401504	58418327	16824	+	3696	protein_coding	201514	0.597119
ENSG00000213304.3	ENSG00000213304	CTC-398G3.1	rs322128	5.99	rs4239549	0.0105	-2.97	-3.55029	1087	17	lasso	2.15626	0.0311	0.198179	1	chr19	11521968	11522498	531	+	531	processed_pseudogene	NA	0.326954
ENSG00000141994.15	ENSG00000141994	DUS3L	rs628271	-4.7	rs2436531	0.0914	-4.71	-2.71523	858	36	enet	2.15414	0.0312	0.198436	1	chr19	5784832	5791238	6407	-	3642	protein_coding	56931	5.26115
ENSG00000198961.9	ENSG00000198961	PJA2	rs35164357	6.32	rs6594398	-0.00687	3.11	-1.22573	1919	29	enet	-2.15493	0.0312	0.198436	1	chr5	109334709	109409994	75286	-	5217	protein_coding	9867	24.2462
ENSG00000246145.1	ENSG00000246145	RRS1-AS1	rs11995689	3.33	rs2446448	-0.00692	-2.55	2.15438	834	1	lasso	-2.15438	0.03121	0.198436	1	chr8	66419589	66428977	9389	-	4366	lincRNA	100505676	3.09226
ENSG00000226450.2	ENSG00000226450	CYP2D8P	rs5751191	-7.31	rs9620018	0.014139	3.44	2.15381	1191	1	lasso	2.1538	0.0313	0.198861	1	chr22	42149886	42155001	5116	-	1490	unprocessed_pseudogene	NA	0.553757
ENSG00000197479.6	ENSG00000197479	PCDHB11	rs246024	6.02	rs73281238	0.0273	4.6	-2.54814	1090	39	enet	-2.15249	0.0314	0.199348	1	chr5	141199582	141203779	4198	+	4198	protein_coding	56125	0.343
ENSG00000132635.16	ENSG00000132635	PCED1A	rs13040012	4.3	rs6048961	-0.00646	-3.39	-1.4691	1766	2	lasso	2.15047	0.0315	0.199835	1	chr20	2835314	2841190	5877	-	2341	protein_coding	64773	6.05252
ENSG00000237336.1	ENSG00000237336	RP11-230L22.4	rs2670139	3.71	rs71511573	-0.00626	2.85	-2.14893	804	1	enet	-2.14893	0.0316	0.200172	1	chr9	123491884	123493156	1273	+	722	antisense	NA	1.09924
ENSG00000263800.1	ENSG00000263800	MIR5684	rs8103241	-4.03	rs445705	0.00434	3.19	-1.08077	746	2	lasso	-2.14999	0.0316	0.200172	1	chr19	12787128	12787192	65	+	65	miRNA	100847071	1.36306
ENSG00000166411.13	ENSG00000166411	IDH3A	rs2456020	-7.818	rs72738715	-0.00675	2.88	2.14855	1409	1	lasso	2.14855	0.0317	0.200361	1	chr15	78131498	78171949	40452	+	6832	protein_coding	3419	3.6385
ENSG00000214046.8	ENSG00000214046	SMIM7	rs55987419	-3.26	rs74843931	0.00116	-3.83	1.87662	1076	37	enet	-2.14766	0.0317	0.200361	1	chr19	16630751	16660442	29692	-	6020	protein_coding	79086	5.43974
ENSG00000278462.1	ENSG00000278462	RP11-165D6.1	rs4942562	3.757	rs9526221	0.0265	-3.59	1.3848	1491	2	lasso	-2.1486	0.0317	0.200361	1	chr13	46717423	46717688	266	+	266	sense_intronic	NA	1.64817
ENSG00000129925.10	ENSG00000129925	TMEM8A	rs3830160	-3.24	rs11649031	0.328	7.2	-2.44364	643	19	enet	-2.1469	0.0318	0.200845	1	chr16	370773	387113	16341	-	4447	protein_coding	58986	53.2318
ENSG00000153066.12	ENSG00000153066	TXNDC11	rs10163386	-4.05	rs35902600	0.29	6.71	2.34027	1969	5	lasso	2.1455	0.0319	0.201179	1	chr16	11679080	11742878	63799	-	4292	protein_coding	51061	11.0355
ENSG00000188211.8	ENSG00000188211	NCR3LG1	rs7932043	-4.8	rs10741725	-0.00648	-3.18	-2.29628	1468	3	lasso	2.14524	0.0319	0.201179	1	chr11	17351726	17377341	25616	+	6438	protein_coding	374383	0.377184
ENSG00000198189.10	ENSG00000198189	HSD17B11	rs56023922	-4.72	rs10461162	0.021	4.36	-1.5196	1801	6	lasso	-2.144	0.032	0.201661	1	chr4	87336610	87391386	54777	-	2435	protein_coding	51170	5.93909
ENSG00000078295.16	ENSG00000078295	ADCY2	rs72723227	-5.86	rs7728780	0.0183	3.23	2.34908	2728	27	enet	2.14334	0.0321	0.201994	1	chr5	7396208	7830081	433874	+	17538	protein_coding	108	0.377588
ENSG00000154309.8	ENSG00000154309	DISP1	rs17461555	-3.64	rs17161952	-0.00464	3.24	-0.35005	656	10	enet	-2.1431	0.0321	0.201994	1	chr1	222872271	223005995	133725	+	5382	protein_coding	84976	1.26199
ENSG00000250565.6	ENSG00000250565	ATP6V1E2	rs1456010	4.32	rs1530625	0.149	-5.73	-2.2344	1944	2	lasso	2.14224	0.0322	0.202474	1	chr2	46490750	46542557	51808	-	5283	protein_coding	90423	1.26284
ENSG00000143207.19	ENSG00000143207	RFWD2	rs4652130	-4.62	rs75832758	-0.005	-2.86	2.1413	1510	1	lasso	-2.1413	0.0323	0.202954	1	chr1	175944831	176207493	262663	-	4299	protein_coding	64326	10.2665
ENSG00000125650.4	ENSG00000125650	PSPN	rs628271	-3.83	rs73541940	-0.00506	-3.11	2.13981	927	1	lasso	-2.13981	0.0324	0.202986	1	chr19	6375148	6379058	3911	-	3911	protein_coding	5623	0.371726
ENSG00000143751.9	ENSG00000143751	SDE2	rs2854455	3.84	rs11576089	-0.00249	3.18	-2.215	1220	10	lasso	-2.13906	0.0324	0.202986	1	chr1	225982702	225999331	16630	-	3975	protein_coding	163859	11.1313
ENSG00000169282.17	ENSG00000169282	KCNAB1	rs116044791	3.39	rs62286205	-0.00693	3.08	2.13932	1878	1	lasso	2.13932	0.0324	0.202986	1	chr3	156037701	156539138	501438	+	6852	protein_coding	7881	0.445255
ENSG00000270878.1	ENSG00000270878	CTD-2302E22.5	rs113932154	4.16	rs1467422	0.00301	3.57	-0.13843	1230	7	lasso	-2.13903	0.0324	0.202986	1	chr14	63594031	63595291	1261	-	1261	processed_pseudogene	NA	0.828038
ENSG00000100196.10	ENSG00000100196	KDELR3	rs7289981	3.9	rs138400	-0.000412	3.08	-2.46871	1053	4	lasso	-2.1378	0.0325	0.203018	1	chr22	38468062	38483447	15386	+	1929	protein_coding	11015	3.03862
ENSG00000120697.8	ENSG00000120697	ALG5	rs4941844	3.696	rs61946441	0.0103	2.98	2.1387	1617	1	lasso	2.1387	0.0325	0.203018	1	chr13	36949775	37000261	50487	-	2194	protein_coding	29880	8.96841
ENSG00000165527.6	ENSG00000165527	ARF6	rs941608	4.45	rs12884574	0.0203	2.89	2.1387	1317	2	lasso	2.13866	0.0325	0.203018	1	chr14	49893092	49897054	3963	+	3865	protein_coding	382	21.8518
ENSG00000242282.6	ENSG00000242282	AC108488.4	rs4854164	4.55	rs7591808	-0.00623	-3.13	-1.2939	1837	18	enet	2.13881	0.0325	0.203018	1	chr2	3531813	3536873	5061	-	1532	lincRNA	NA	0.474667
ENSG00000139613.11	ENSG00000139613	SMARCC2	rs10735863	3.15	rs812279	0.019046	3.21	2.13747	470	1	lasso	2.13747	0.0326	0.203494	1	chr12	56162983	56189567	26585	-	8555	protein_coding	6601	7.51022
ENSG00000256210.3	ENSG00000256210	AC005255.3	rs11671204	-3.96	rs10418939	0.0281	-3.59	-3.8024	1600	10	lasso	2.13484	0.0328	0.204594	1	chr19	14792318	14792533	216	+	216	processed_pseudogene	NA	4.10826
ENSG00000065357.19	ENSG00000065357	DGKA	rs61937720	2.66	rs1082214	0.008707	-3.59	-0.80955	702	8	enet	2.12959	0.0332	0.206637	1	chr12	55927319	55954027	26709	+	10215	protein_coding	1606	3.40117
ENSG00000167543.15	ENSG00000167543	TP53I13	rs9896721	-4.83	rs7226121	0.056173	4.36	2.05988	754	25	enet	2.12924	0.0332	0.206637	1	chr17	29566052	29573157	7106	+	4570	protein_coding	90313	14.5993
ENSG00000205502.3	ENSG00000205502	C2CD4B	rs6494320	-4.23	rs7182718	0.00674	3.4	2.13014	1426	1	lasso	2.13014	0.0332	0.206637	1	chr15	62163535	62165283	1749	-	1579	protein_coding	388125	0.604557
ENSG00000176390.11	ENSG00000176390	CRLF3	rs186262	4.61	rs17767328	0.006741	-2.62	1.32538	901	2	lasso	-2.12813	0.0333	0.207109	1	chr17	30769388	30824776	55389	-	4472	protein_coding	51379	7.39286
ENSG00000151366.12	ENSG00000151366	NDUFC2	rs613686	-3.71	rs640737	0.00286	-2.69	-2.12496	1519	2	lasso	2.12769	0.0334	0.207279	1	chr11	78068304	78080219	11916	-	2652	protein_coding	4718	4.76658
ENSG00000239671.1	ENSG00000239671	CTD-3193K9.1	rs62078395	3.54	rs4028634	0.002103	-2.53	-1.46875	870	2	lasso	2.12693	0.0334	0.207279	1	chr17	42714299	42714643	345	+	345	processed_pseudogene	NA	0.459841
ENSG00000258012.1	ENSG00000258012	RP11-603K19.1	rs12578375	3.42	rs73220192	-0.002292	-3.32	1.40777	1581	2	lasso	-2.12684	0.0334	0.207279	1	chr12	92858079	92859273	1195	+	1195	processed_pseudogene	NA	1.64209
ENSG00000212789.4	ENSG00000212789	ST13P5	rs211115	-4.57	rs7128060	-0.00675	-3.25	0.521957	1512	22	enet	-2.12626	0.0335	0.207749	1	chr11	18261982	18263091	1110	+	1110	processed_pseudogene	NA	1.1943
ENSG00000166170.9	ENSG00000166170	BAG5	rs722637	7.74	rs4383078	0.0652	-4.73	-3.33063	1343	11	lasso	2.12317	0.0337	0.208838	1	chr14	103556544	103562831	6288	-	5271	protein_coding	9529	12.2991
ENSG00000129534.13	ENSG00000129534	MIS18BP1	rs2059402	3.79	rs7145831	-0.00627	-3.15	0.97049	671	17	enet	-2.12202	0.0338	0.209154	1	chr14	45203190	45253540	50351	-	6250	protein_coding	55320	3.40379
ENSG00000221017.1	ENSG00000221017	MIR1323	rs8107688	2.76	rs2708832	-0.00106	2.9	1.67334	905	3	lasso	2.12248	0.0338	0.209154	1	chr19	53671968	53672040	73	+	73	miRNA	100302255	10.7254
ENSG00000184139.8	ENSG00000184139	RPL7AP28	rs4496594	3	rs1827272	2.1e-05	-3.12	-2.0405	1413	23	enet	2.12081	0.0339	0.209319	1	chr4	131857343	131857913	571	-	571	processed_pseudogene	NA	0.918963
ENSG00000235734.4	ENSG00000235734	HMGN1P36	rs6744080	2.67	rs35958372	0.00484	3.17	2.1216	734	1	lasso	2.12162	0.0339	0.209319	1	chr2	97827248	97827545	298	+	298	processed_pseudogene	NA	5.86271
ENSG00000258843.1	ENSG00000258843	RP11-286O18.1	rs2999392	-5.18	rs77262729	0.00868	-3.5	2.1858	1515	2	lasso	-2.12072	0.0339	0.209319	1	chr14	50821880	50823501	1622	+	392	antisense	NA	0.871974
ENSG00000008256.15	ENSG00000008256	CYTH3	rs7794450	3.54	rs28844441	-0.000283	-3.1	-1.1328	1125	6	lasso	2.11936	0.0341	0.210402	1	chr7	6161776	6272644	110869	-	5808	protein_coding	9265	56.801
ENSG00000179611.3	ENSG00000179611	DGKZP1	rs11619756	5.769	rs17601264	0.00788	-3.22	-2.1174	1291	4	lasso	2.1174	0.0342	0.210867	1	chr13	43968424	43971199	2776	+	2776	processed_pseudogene	NA	5.36928
ENSG00000129083.12	ENSG00000129083	COPB1	rs1950039	-3.37	rs10160818	0.00212	-3.19	1.09481	1105	21	enet	-2.1167	0.0343	0.211179	1	chr11	14443440	14500027	56588	-	5131	protein_coding	1315	39.752
ENSG00000169217.8	ENSG00000169217	CD2BP2	rs3814883	-7.76	rs4787642	0.0131	3.4	-1.8147	389	4	lasso	-2.117	0.0343	0.211179	1	chr16	30350766	30355361	4596	-	3773	protein_coding	10421	14.4211
ENSG00000253270.1	ENSG00000253270	RP11-1105O14.1	rs17480272	4.42	rs11992703	0.228	-6.36	2.16719	2261	5	lasso	-2.11613	0.034334	0.211237	1	chr8	19678572	19688934	10363	+	467	lincRNA	NA	7.80336
ENSG00000052344.15	ENSG00000052344	PRSS8	rs8046707	2.71	rs55861648	0.0268	3.61	-2.57068	852	16	enet	-2.1157	0.0344	0.211339	1	chr16	31131433	31135762	4330	-	3010	protein_coding	5652	53.2239
ENSG00000243103.3	ENSG00000243103	RN7SL452P	rs11844311	-4.82	rs149315254	0.0322	3.68	-2.39501	1504	2	lasso	-2.11543	0.0344	0.211339	1	chr14	50637691	50637981	291	-	291	misc_RNA	NA	0.428789
ENSG00000136574.17	ENSG00000136574	GATA4	rs2256760	-3.36	rs80204299	0.00863	3.07	1.9701	1802	3	enet	2.11414	0.034504	0.211826	1	chr8	11676959	11760002	83044	+	4443	protein_coding	2626	0.970635
ENSG00000112992.16	ENSG00000112992	NNT	rs6860073	2.25	rs6451720	0.125	4.66	1.63667	1021	17	lasso	2.11323	0.0346	0.211959	1	chr5	43602692	43707405	104714	+	8245	protein_coding	23530	2.10182
ENSG00000121989.14	ENSG00000121989	ACVR2A	rs7557741	4.22	rs9646687	-0.00686	-2.64	1.379	1288	2	lasso	-2.11324	0.0346	0.211959	1	chr2	147844517	147930826	86310	+	6770	protein_coding	92	2.58299
ENSG00000137193.13	ENSG00000137193	PIM1	rs1757185	3.98	rs2395668	0.0375	-4.59	-0.55558	1801	68	enet	2.1135	0.0346	0.211959	1	chr6	37170203	37175426	5224	+	2977	protein_coding	5292	50.4631
ENSG00000104325.6	ENSG00000104325	DECR1	rs10094625	3.18	rs12548806	0.0448	-4.05	1.81392	1192	20	enet	-2.11266	0.03463	0.211991	1	chr8	90001405	90052092	50688	+	3507	protein_coding	1666	1.94114
ENSG00000182628.12	ENSG00000182628	SKA2	rs4968363	-4.33	rs77403093	-0.001168	2.96	1.15963	933	4	enet	2.11204	0.0347	0.212268	1	chr17	59109951	59155269	45319	-	3148	protein_coding	348235	4.87417
ENSG00000140090.17	ENSG00000140090	SLC24A4	rs4904871	-3.5	rs10145288	0.0541	4.19	1.86167	2376	36	enet	2.10927	0.0349	0.213186	1	chr14	92322581	92501483	178903	+	14412	protein_coding	123041	0.389729
ENSG00000213744.3	ENSG00000213744	RPS10P14	rs2700990	3.19	rs10488023	-0.00677	3.7	-2.10952	1477	1	lasso	-2.10952	0.0349	0.213186	1	chr7	37375522	37376023	502	+	502	processed_pseudogene	NA	1.60614
ENSG00000272579.1	ENSG00000272579	RP11-101E13.5	rs2251699	-4.02	rs10127987	-0.000272	-3.08	-0.73621	942	6	lasso	2.10869	0.035	0.213493	1	chr1	193090866	193091556	691	-	691	antisense	NA	6.98546
ENSG00000274180.1	ENSG00000274180	NATD1	rs17763869	-3.23	rs12602504	0.009998	-3.3	-2.04343	585	3	lasso	2.10889	0.035	0.213493	1	chr17	21238870	21253410	14541	-	4931	protein_coding	256302	5.11804
ENSG00000043093.13	ENSG00000043093	DCUN1D1	rs9846113	3.67	rs11922132	-0.00252	-3.81	2.43383	1353	3	lasso	-2.10698	0.0351	0.213798	1	chr3	182938074	182985953	47880	-	8412	protein_coding	54165	4.27441
ENSG00000207248.1	ENSG00000207248	RNU6-1005P	rs41468646	-4.48	rs215901	-0.00641	-2.55	-1.97613	369	2	lasso	2.1072	0.0351	0.213798	1	chr16	21642054	21642160	107	+	107	snRNA	NA	1.27603
ENSG00000205726.14	ENSG00000205726	ITSN1	rs2251854	4.55	rs2834415	-0.003361	-3.24	-2.1062	1662	1	lasso	2.10617	0.03519	0.214193	1	chr21	33642400	33899861	257462	+	21748	protein_coding	6453	2.34497
ENSG00000256092.2	ENSG00000256092	RP13-942N8.1	rs2102949	9.93	rs10773036	0.006548	-3.07	-2.0399	821	5	lasso	2.10523	0.0353	0.21471	1	chr12	123363868	123366113	2246	+	2246	lincRNA	NA	0.807697
ENSG00000107242.17	ENSG00000107242	PIP5K1B	rs11138843	4.43	rs1056266	-0.00627	-3.01	2.10421	1651	1	lasso	-2.10421	0.0354	0.215166	1	chr9	68705414	69009176	303763	+	4918	protein_coding	8395	6.53772
ENSG00000212388.1	ENSG00000212388	RNU6-796P	rs11638554	-7.269	rs3899704	0.131	-5.3	-2.00672	1295	13	enet	2.10318	0.0355	0.215467	1	chr15	84939617	84939723	107	-	107	snRNA	NA	0.770173
ENSG00000234283.1	ENSG00000234283	RP11-495P10.6	rs990034	2.64	rs9437968	0.106	4.58	-2.04252	226	9	enet	-2.10281	0.0355	0.215467	1	chr1	148271884	148280749	8866	-	420	lincRNA	NA	3.42167
ENSG00000214190.2	ENSG00000214190	RNF152P1	rs10975124	3.38	rs10815299	0.0206	-3.1	2.02032	1332	46	enet	-2.10199	0.0356	0.215921	1	chr9	5418373	5418976	604	-	604	processed_pseudogene	NA	2.45822
ENSG00000132965.9	ENSG00000132965	ALOX5AP	rs7999874	-3.695	rs12869179	-0.00633	2.94	2.1001	1467	3	lasso	2.1001	0.0357	0.216068	1	chr13	30713478	30764426	50949	+	1715	protein_coding	241	1.75744
ENSG00000266943.1	ENSG00000266943	RPSAP66	rs8080784	2.6	rs12946928	0.013288	2.72	2.10033	367	1	lasso	2.10033	0.0357	0.216068	1	chr17	60564740	60565671	932	-	606	processed_pseudogene	NA	0.678176
ENSG00000278991.1	ENSG00000278991	RP11-797A18.5	rs78928643	3.028	rs28740786	0.0234	-3.31	2.05499	1074	4	lasso	-2.10034	0.0357	0.216068	1	chr15	77063397	77064910	1514	-	1514	TEC	NA	0.553798
ENSG00000042088.13	ENSG00000042088	TDP1	rs1294551	3.04	rs4904629	0.0642	-4.7	-1.14551	1528	2	lasso	2.09897	0.0358	0.216368	1	chr14	89954939	90044768	89830	+	6227	protein_coding	55775	2.19342
ENSG00000255030.1	ENSG00000255030	OR8B5P	rs1940171	-7.46	rs2512256	0.000781	-2.76	2.09931	1834	1	lasso	-2.09931	0.0358	0.216368	1	chr11	124357560	124358469	910	-	910	unprocessed_pseudogene	NA	0.36954
ENSG00000154380.17	ENSG00000154380	ENAH	rs2854455	3.84	rs4653431	-0.00355	3.39	-2.09828	1378	1	enet	-2.09829	0.0359	0.216513	1	chr1	225486835	225653142	166308	-	15044	protein_coding	55740	2.10526
ENSG00000166402.8	ENSG00000166402	TUB	rs11604511	-2.96	rs11041489	0.00341	-3.28	-2.04151	2045	2	lasso	2.09767	0.0359	0.216513	1	chr11	8019244	8106112	86869	+	6722	protein_coding	7275	0.643646
ENSG00000267544.1	ENSG00000267544	AC007229.3	rs322128	5.99	rs9749257	0.00268	3.15	2.09761	1200	3	lasso	2.09754	0.0359	0.216513	1	chr19	10841839	10842250	412	+	412	processed_pseudogene	NA	4.51994
ENSG00000100399.15	ENSG00000100399	CHADL	rs9623320	6.34	rs139512	-0.00468	-2.46	-2.09693	877	1	lasso	2.0969	0.036	0.216811	1	chr22	41229510	41240934	11425	-	2599	protein_coding	150356	0.416855
ENSG00000259589.2	ENSG00000259589	RP11-317G6.1	rs62024569	4.227	rs9921019	-0.00505	3.19	2.09727	1391	5	lasso	2.09667	0.036	0.216811	1	chr15	63675146	63713758	38613	+	580	antisense	NA	0.378377
ENSG00000070882.12	ENSG00000070882	OSBPL3	rs79210963	6.67	rs10951038	0.0255	3.9	2.06683	2261	14	lasso	2.09535	0.0361	0.217107	1	chr7	24796539	24981634	185096	-	8100	protein_coding	26031	2.6463
ENSG00000222915.1	ENSG00000222915	RNU6-564P	rs34524925	4.04	rs16988966	-0.006699	2.91	-1.90362	1400	6	lasso	-2.0956	0.0361	0.217107	1	chr22	30421045	30421148	104	+	104	snRNA	NA	0.715247
ENSG00000075303.12	ENSG00000075303	SLC25A40	rs28381794	-5.6	rs734909	0.0238	3.3	-2.0949	852	1	lasso	-2.0949	0.0362	0.217251	1	chr7	87833568	87876357	42790	-	5081	protein_coding	55972	1.34714
ENSG00000111057.10	ENSG00000111057	KRT18	rs2364598	5.08	rs11831919	0.011044	3.45	0.87863	1736	10	lasso	2.09497	0.0362	0.217251	1	chr12	52948871	52952901	4031	+	3218	protein_coding	3875	166.914
ENSG00000164818.15	ENSG00000164818	DNAAF5	rs4719730	4.04	rs4419711	0.0159	-3.85	-2.094	906	3	lasso	2.09424	0.0362	0.217251	1	chr7	726701	786475	59775	+	7137	protein_coding	54919	1.97757
ENSG00000283146.1	ENSG00000283146	MIR548AU	rs6479487	5.68	rs1057715	-0.00182	3.2	-2.15965	1796	5	lasso	-2.09386	0.0363	0.217698	1	chr9	93594841	93594894	54	+	54	miRNA	100847045	2.09289
ENSG00000100410.7	ENSG00000100410	PHF5A	rs4822076	-6.71	rs5996067	0.03078	-2.64	2.09098	985	1	lasso	-2.091	0.0365	0.218591	1	chr22	41459717	41468725	9009	-	1235	protein_coding	84844	13.9171
ENSG00000213398.7	ENSG00000213398	LCAT	rs61593058	5.06	rs12708883	0.000683	2.68	1.66929	520	4	lasso	2.0917	0.0365	0.218591	1	chr16	67939750	67944131	4382	-	2625	protein_coding	3931	6.45515
ENSG00000109881.16	ENSG00000109881	CCDC34	rs4074134	-5.3	rs12419282	0.0179	-3.75	2.19449	1306	4	lasso	-2.08914	0.0367	0.21887	1	chr11	27330827	27363868	33042	-	3733	protein_coding	91057	0.905553
ENSG00000151117.8	ENSG00000151117	TMEM86A	rs11024548	-3.1	rs12274017	0.0254	-3.7	2.18417	1736	3	lasso	-2.08914	0.0367	0.21887	1	chr11	18693122	18704785	11664	+	4243	protein_coding	144110	1.1355
ENSG00000167967.15	ENSG00000167967	E4F1	rs170447	3.67	rs344359	0.0137	-2.53	-2.08953	978	1	lasso	2.0895	0.0367	0.21887	1	chr16	2223566	2235742	12177	+	6402	protein_coding	1877	6.5084
ENSG00000198520.10	ENSG00000198520	C1orf228	rs11210983	-3.75	rs11578239	-0.00681	-2.68	2.0892	1141	1	lasso	-2.0892	0.0367	0.21887	1	chr1	44674692	44725591	50900	+	3166	protein_coding	339541	0.529212
ENSG00000213237.4	ENSG00000213237	AC008155.1	rs4506138	4.13	rs6972391	-0.00536	3.26	2.08909	1268	1	enet	2.08909	0.0367	0.21887	1	chr7	138404195	138404523	329	-	329	processed_pseudogene	NA	0.767272
ENSG00000279530.1	ENSG00000279530	AC092881.1	rs11837609	-3.75	rs11178221	0.090065	3.93	2.15057	2109	2	lasso	2.08869	0.0367	0.21887	1	chr12	70321677	70324274	2598	-	2598	protein_coding	NA	2.3426
ENSG00000007237.18	ENSG00000007237	GAS7	rs9907053	4.23	rs35095633	0.033914	-3.87	2.54557	2048	21	enet	-2.08803	0.0368	0.219009	1	chr17	9910609	10198551	287943	-	10100	protein_coding	8522	7.36672
ENSG00000128915.11	ENSG00000128915	ICE2	rs8041381	-3.739	rs35461884	0.143	5.19	-1.84142	1499	4	lasso	-2.08792	0.0368	0.219009	1	chr15	60419609	60479160	59552	-	16010	protein_coding	79664	2.44477
ENSG00000201772.1	ENSG00000201772	SNORA5C	rs3757565	-4.1	rs4720497	-0.00527	3.17	-1.67487	1482	2	lasso	-2.08826	0.0368	0.219009	1	chr7	45104906	45105042	137	-	137	snoRNA	677796	36.7642
ENSG00000263050.1	ENSG00000263050	RP11-667K14.3	rs12943566	-6.34	rs749565	-0.004929	2.8	-2.0872	1138	1	lasso	-2.0872	0.0369	0.219451	1	chr17	2043475	2044968	1494	-	443	lincRNA	NA	1.99052
ENSG00000124608.4	ENSG00000124608	AARS2	rs7742030	4.15	rs58579648	0.219	6.03	1.44414	1213	17	enet	2.0836	0.0372	0.221082	1	chr6	44299654	44313326	13673	-	4298	protein_coding	57505	3.3053
ENSG00000138375.12	ENSG00000138375	SMARCAL1	rs10804249	-3.93	rs13388475	-0.00673	-3.47	-0.8759	1434	16	enet	-2.08301	0.0373	0.221369	1	chr2	216412414	216483053	70640	+	5092	protein_coding	50485	2.92747
ENSG00000236305.1	ENSG00000236305	RP11-126L15.4	rs492430	5.38	rs4729621	0.0221	-3.56	2.08257	1125	1	enet	-2.08257	0.0373	0.221369	1	chr7	100837314	100852616	15303	-	369	antisense	NA	0.476736
ENSG00000137496.17	ENSG00000137496	IL18BP	rs55987044	-3.46	rs2885880	0.0186	4.34	-2.058	552	12	lasso	-2.08129	0.0374	0.221655	1	chr11	71998541	72005715	7175	+	4323	protein_coding	10068	1.92529
ENSG00000162735.18	ENSG00000162735	PEX19	rs2147472	-4.73	rs61801606	0.00177	-3.12	-1.60174	1108	7	lasso	2.08113	0.0374	0.221655	1	chr1	160276812	160286348	9537	-	4461	protein_coding	5824	10.9062
ENSG00000143106.12	ENSG00000143106	PSMA5	rs501163	3.01	rs141844707	0.00152	2.88	2.07832	1073	2	lasso	2.07831	0.0377	0.223278	1	chr1	109399031	109426427	27397	-	5724	protein_coding	5686	9.25224
ENSG00000086102.18	ENSG00000086102	NFX1	rs10733465	4.58	rs35995793	-0.00185	-2.92	-2.07691	1855	1	lasso	2.07691	0.0378	0.223406	1	chr9	33290511	33371157	80647	+	7147	protein_coding	4799	5.38129
ENSG00000185615.15	ENSG00000185615	PDIA2	rs3830160	-3.24	rs1984409	0.0032	3.02	-2.17701	638	9	enet	-2.0773	0.0378	0.223406	1	chr16	283152	287215	4064	+	2248	protein_coding	64714	0.465259
ENSG00000270177.1	ENSG00000270177	CTD-2410N18.3	rs55812865	-4.43	rs17166985	0.0293	-3.45	1.94612	1244	6	lasso	-2.07691	0.0378	0.223406	1	chr5	134226410	134227827	1418	+	1418	lincRNA	NA	0.864949
ENSG00000134809.8	ENSG00000134809	TIMM10	rs7938083	6.03	rs2649652	0.0125	4.31	-1.95182	1179	36	enet	-2.0749	0.038	0.224279	1	chr11	57528463	57530803	2341	-	777	protein_coding	26519	6.75687
ENSG00000229235.1	ENSG00000229235	RP11-8L18.3	rs7079205	3.47	rs17475284	-0.00693	2.76	1.18712	1318	2	lasso	2.07489	0.038	0.224279	1	chr10	34663859	34664101	243	-	243	processed_pseudogene	NA	2.34373
ENSG00000234771.3	ENSG00000234771	SLC25A25-AS1	rs34116890	-4.43	rs10819312	-0.0058	2.72	2.0726	708	1	lasso	2.0726	0.0382	0.225304	1	chr9	128108581	128118693	10113	-	6391	antisense	NA	1.59827
ENSG00000156858.11	ENSG00000156858	PRR14	rs7202714	4.76	rs35733741	-0.00327	-2.53	2.07217	449	1	lasso	-2.0722	0.0383	0.225427	1	chr16	30650717	30656440	5724	+	3860	protein_coding	78994	3.62551
ENSG00000156860.15	ENSG00000156860	FBRS	rs7202714	4.76	rs35733741	0.00717	-2.76	2.07217	447	1	lasso	-2.0722	0.0383	0.225427	1	chr16	30658431	30670814	12384	+	7218	protein_coding	64319	22.0975
ENSG00000260852.1	ENSG00000260852	FBXL19-AS1	rs11645241	3.51	rs35733741	0.00534	-2.51	2.07217	631	1	lasso	-2.0722	0.0383	0.225427	1	chr16	30919319	30923269	3951	-	3951	antisense	283932	4.13366
ENSG00000023171.15	ENSG00000023171	GRAMD1B	rs7927176	6.53	rs7951557	0.00735	-3.87	-2.28233	2276	3	lasso	2.07036	0.0384	0.225861	1	chr11	123358428	123627774	269347	+	13946	protein_coding	57476	8.62851
ENSG00000160886.13	ENSG00000160886	LY6K	rs13262595	8.75	rs2585146	0.206	5.92	1.97755	1664	9	lasso	2.06875	0.03857	0.226705	1	chr8	142700111	142705127	5017	+	4049	protein_coding	54742	0.698912
ENSG00000196072.11	ENSG00000196072	BLOC1S2	rs2273696	-3.39	rs3758394	0.0128	3.33	1.70011	1135	8	enet	2.06696	0.0387	0.227313	1	chr10	100273280	100286712	13433	-	2943	protein_coding	282991	4.33005
ENSG00000152234.15	ENSG00000152234	ATP5A1	rs74418532	-3.57	rs1349626	-0.00675	3.29	2.0668	1686	1	enet	2.0668	0.03875	0.227432	1	chr18	46080248	46104334	24087	-	10908	protein_coding	498	21.3122
ENSG00000102981.9	ENSG00000102981	PARD6A	rs7193701	4.65	rs73597575	-0.0043	2.89	0.63443	311	7	enet	2.0661	0.0388	0.227432	1	chr16	67660946	67662778	1833	+	1488	protein_coding	50855	1.05891
ENSG00000231466.2	ENSG00000231466	CTA-246H3.11	rs5760736	4.17	rs5761256	0.010571	-2.8	2.06577	974	1	lasso	-2.0658	0.0388	0.227432	1	chr22	25349543	25350322	780	-	780	processed_pseudogene	NA	0.617764
ENSG00000107937.18	ENSG00000107937	GTPBP4	rs6560716	-3.1	rs1672503	-0.00421	2.92	2.06524	1624	1	lasso	2.06524	0.0389	0.227668	1	chr10	988019	1019936	31918	+	6540	protein_coding	23560	6.02656
ENSG00000268030.1	ENSG00000268030	AC005253.2	rs111636327	3.17	rs366653	-0.00627	-2.85	-0.48032	1204	2	lasso	2.06497	0.0389	0.227668	1	chr19	18557775	18561560	3786	-	2001	antisense	NA	0.840707
ENSG00000100034.13	ENSG00000100034	PPM1F	rs5749696	-5.3	rs60242221	-0.000614	-3.12	-2.06377	1034	6	enet	2.0647	0.039	0.227668	1	chr22	21919420	21952837	33418	-	10083	protein_coding	9647	7.63384
ENSG00000103510.19	ENSG00000103510	KAT8	rs8046707	2.71	rs11640961	-0.00454	-3	1.98522	861	4	lasso	-2.064	0.039	0.227668	1	chr16	31115754	31131393	15640	+	4334	protein_coding	84148	15.7339
ENSG00000104886.10	ENSG00000104886	PLEKHJ1	rs2301799	-4.34	rs11671909	-0.00609	-2.93	2.22906	528	4	lasso	-2.06399	0.039	0.227668	1	chr19	2230084	2237704	7621	-	4655	protein_coding	55111	5.68764
ENSG00000187600.12	ENSG00000187600	TMEM247	rs1456010	4.32	rs7556828	0.0783	-4.6	-1.9515	1893	13	enet	2.06469	0.039	0.227668	1	chr2	46429190	46484425	55236	+	1703	protein_coding	388946	4.95951
ENSG00000136830.11	ENSG00000136830	FAM129B	rs3739554	5.59	rs3217740	-0.00593	-2.83	2.06366	919	3	lasso	-2.06337	0.0391	0.228097	1	chr9	127505339	127578989	73651	-	4629	protein_coding	64855	328.842
ENSG00000271335.5	ENSG00000271335	RP11-324I22.4	rs4934735	3.5	rs4934745	0.395	7.85	1.57829	1147	36	enet	2.06107	0.0393	0.229107	1	chr10	35314552	35336401	21850	-	1412	antisense	NA	1.2373
ENSG00000119630.13	ENSG00000119630	PGF	rs722599	-4.46	rs7145739	-0.00694	-2.94	2.05957	1119	1	lasso	-2.05957	0.0394	0.229378	1	chr14	74941834	74955784	13951	-	5962	protein_coding	5228	203.656
ENSG00000234741.7	ENSG00000234741	GAS5	rs61828917	-6.15	rs61061894	-0.00289	2.57	-0.49528	1036	5	lasso	-2.0595	0.0394	0.229378	1	chr1	173863900	173868882	4983	-	3631	processed_transcript	60674	7.18481
ENSG00000064195.7	ENSG00000064195	DLX3	rs2304916	-3.4	rs11654766	-0.004866	-3.31	0.4747	844	19	enet	-2.05836	0.0396	0.230229	1	chr17	49990005	49995224	5220	-	2715	protein_coding	1747	10.5762
ENSG00000271267.1	ENSG00000271267	RP11-29H23.7	rs490498	4.01	rs12730906	-0.00385	-3.15	1.8354	499	3	lasso	-2.05785	0.0396	0.230229	1	chr1	155566050	155566306	257	-	257	processed_pseudogene	NA	0.702396
ENSG00000254140.1	ENSG00000254140	RP11-731F5.1	rs8003942	2.55	rs2816618	0.00304	2.61	-1.95826	246	6	lasso	-2.05669	0.0397	0.230653	1	chr14	105601472	105605357	3886	-	1003	lincRNA	NA	2.77751
ENSG00000111361.12	ENSG00000111361	EIF2B1	rs2102949	9.93	rs76244418	0.005579	3.04	1.4706	1125	8	lasso	2.05576	0.0398	0.230764	1	chr12	123620406	123633766	13361	-	3627	protein_coding	1967	11.2256
ENSG00000125995.15	ENSG00000125995	ROMO1	rs7280	4.24	rs112770763	0.0131	-3.16	1.3129	832	6	lasso	-2.05545	0.0398	0.230764	1	chr20	35699272	35700984	1713	+	702	protein_coding	140823	26.7273
ENSG00000258531.2	ENSG00000258531	BANF1P1	rs72722115	3.5	rs12437334	-0.00346	-3.31	2.05551	1743	1	lasso	-2.05551	0.0398	0.230764	1	chr14	68936602	68936864	263	+	263	processed_pseudogene	NA	0.609242
ENSG00000101276.14	ENSG00000101276	SLC52A3	rs7269823	-2.69	rs55689839	0.0537	4.66	-2.0645	1304	35	enet	-2.05505	0.0399	0.231031	1	chr20	760080	776015	15936	-	3603	protein_coding	113278	5.53373
ENSG00000101361.15	ENSG00000101361	NOP56	rs11087565	4.59	rs73606159	0.223	5.74	-2.0552	1727	1	lasso	-2.0552	0.0399	0.231031	1	chr20	2652145	2658393	6249	+	5398	protein_coding	10528	5.62127
ENSG00000226054.2	ENSG00000226054	MEMO1P1	rs9977048	-4.53	rs2242815	0.00126	3.89	-1.8481	1712	31	enet	-2.05308	0.040065	0.23183	1	chr21	36130489	36131376	888	+	888	processed_pseudogene	NA	6.35854
ENSG00000234773.7	ENSG00000234773	CTD-2666L21.1	rs286272	3.82	rs7247932	-0.00694	2.42	1.34539	1042	2	enet	2.05126	0.0402	0.232297	1	chr19	12195015	12237767	42753	+	3140	transcribed_unprocessed_pseudogene	NA	0.509653
ENSG00000250286.1	ENSG00000250286	RP11-94C24.8	rs198547	-4.59	rs198543	0.001061	-3.31	1.71716	1125	7	enet	-2.05196	0.0402	0.232297	1	chr17	50537294	50538754	1461	-	886	processed_transcript	105371824	0.349993
ENSG00000183060.15	ENSG00000183060	LYSMD4	rs325400	-3.252	rs12185079	0.173	6.35	0.00539	1995	34	enet	-2.05103	0.0403	0.232718	1	chr15	99715697	99733561	17865	-	5697	protein_coding	145748	0.558857
ENSG00000139668.8	ENSG00000139668	WDFY2	rs7330764	-3.546	rs9596464	-0.00414	2.87	2.0494	1118	1	lasso	2.0494	0.0404	0.232981	1	chr13	51584455	51767707	183253	+	16197	protein_coding	115825	1.47184
ENSG00000171806.11	ENSG00000171806	METTL18	rs2901092	-2.83	rs674896	0.12	-4.95	-2.15797	2109	26	lasso	2.04926	0.0404	0.232981	1	chr1	169792529	169794966	2438	-	1578	protein_coding	92342	1.88844
ENSG00000116273.5	ENSG00000116273	PHF13	rs11122119	5.59	rs55954714	0.0438	3.63	-2.39193	1224	2	lasso	-2.04884	0.0405	0.233243	1	chr1	6613685	6624033	10349	+	3681	protein_coding	148479	10.4553
ENSG00000267943.1	ENSG00000267943	CTD-2620I22.3	rs8107688	2.76	rs11665696	0.14	5.45	1.67533	1563	30	enet	2.04853	0.0405	0.233243	1	chr19	53007512	53013180	5669	+	4060	lincRNA	NA	19.6967
ENSG00000277494.1	ENSG00000277494	GPIHBP1	rs62523388	-5.15	rs3758079	-0.00649	2.81	2.048	1541	1	enet	2.048	0.04056	0.233431	1	chr8	143213193	143217170	3978	+	2282	protein_coding	338328	1.49677
ENSG00000138639.17	ENSG00000138639	ARHGAP24	rs3775182	3.9	rs113529602	0.0247	4.04	-0.0731	2434	35	enet	2.04738	0.0406	0.233505	1	chr4	85475114	86002670	527557	+	7908	protein_coding	83478	2.73045
ENSG00000166012.15	ENSG00000166012	TAF1D	rs1446913	-3.8	rs2658792	0.0155	-3.5	-1.78513	1621	3	lasso	2.04623	0.0407	0.233766	1	chr11	93729948	93784391	54444	-	8420	protein_coding	79101	5.71236
ENSG00000183578.6	ENSG00000183578	TNFAIP8L3	rs12591359	-4.64	rs7172283	0.0204	-3.28	-2.81518	1510	4	lasso	2.04688	0.0407	0.233766	1	chr15	51056598	51105276	48679	-	2280	protein_coding	388121	0.709597
ENSG00000144426.18	ENSG00000144426	NBEAL1	rs2117266	3.19	rs4673240	0.171	-6.03	-2.0448	884	3	lasso	2.04511	0.0408	0.234026	1	chr2	203014879	203226378	211500	+	16376	protein_coding	65065	8.26424
ENSG00000228513.1	ENSG00000228513	AC023271.1	rs2117266	3.19	rs4673240	0.0238	-3.67	-2.0448	660	3	lasso	2.04511	0.0408	0.234026	1	chr2	203061314	203062403	1090	-	1090	processed_pseudogene	NA	0.796703
ENSG00000102786.14	ENSG00000102786	INTS6	rs7330764	-3.546	rs9535618	0.00843	-3.1	2.2458	1164	2	lasso	-2.0449	0.0409	0.234442	1	chr13	51354077	51454264	100188	-	25509	protein_coding	26512	2.69375
ENSG00000108592.16	ENSG00000108592	FTSJ3	rs6504163	-6.01	rs9912557	0.310008	-7.65	-1.99083	921	14	lasso	2.04333	0.041	0.234544	1	chr17	63819433	63830012	10580	-	5212	protein_coding	117246	5.39681
ENSG00000224752.1	ENSG00000224752	VN1R21P	rs4684181	2.75	rs2733566	0.0766	-4.55	-2.02023	1662	5	lasso	2.04337	0.041	0.234544	1	chr3	14089107	14089871	765	-	765	unitary_pseudogene	NA	3.14371
ENSG00000258947.6	ENSG00000258947	TUBB3	rs11076631	-5.96	rs2228478	0.223	-6.22	-1.99604	1068	2	lasso	2.0435	0.041	0.234544	1	chr16	89921392	89938761	17370	+	4430	protein_coding	10381	0.90275
ENSG00000168092.13	ENSG00000168092	PAFAH1B2	rs609353	-4.17	rs603446	0.00078	-3.43	1.226	1823	3	lasso	-2.04232	0.0411	0.234802	1	chr11	117144267	117176894	32628	+	7104	protein_coding	5049	30.4329
ENSG00000272617.2	ENSG00000272617	COG8	rs13331198	4.78	rs113671952	-0.00193	-2.91	2.34533	1083	4	lasso	-2.0423	0.0411	0.234802	1	chr16	69326913	69339667	12755	-	4247	protein_coding	84342	0.934206
ENSG00000103671.9	ENSG00000103671	TRIP4	rs4777185	4.411	rs3794801	0.00576	3.15	0.87642	1027	16	enet	2.0414	0.0412	0.235217	1	chr15	64387748	64455303	67556	+	3135	protein_coding	9325	3.50939
ENSG00000148835.10	ENSG00000148835	TAF5	rs79668541	-9.97	rs10466138	-0.00126	3.1	2.11782	1266	4	lasso	2.03933	0.0414	0.236201	1	chr10	103367967	103389065	21099	+	3268	protein_coding	6877	3.38173
ENSG00000118058.20	ENSG00000118058	KMT2A	rs11216816	-3.87	rs573905	0.00618	-3.07	1.96348	1578	10	enet	-2.03853	0.0415	0.236299	1	chr11	118436490	118526832	90343	+	21961	protein_coding	4297	2.06961
ENSG00000135250.16	ENSG00000135250	SRPK2	rs2252074	7.71	rs12535473	-0.00634	2.8	-1.59505	1573	4	enet	-2.03868	0.0415	0.236299	1	chr7	105110704	105399308	288605	-	6341	protein_coding	6733	5.30756
ENSG00000264538.6	ENSG00000264538	SUZ12P1	rs186262	4.61	rs11658256	0.008264	-2.64	-2.0382	907	1	lasso	2.0382	0.0415	0.236299	1	chr17	30709299	30790908	81610	+	3776	transcribed_unprocessed_pseudogene	NA	2.59106
ENSG00000185052.11	ENSG00000185052	SLC24A3	rs57775889	-4.29	rs7272768	0.124	-4.63	1.9812	2635	4	lasso	-2.03706	0.0416	0.236337	1	chr20	19212646	19722937	510292	+	3933	protein_coding	57419	1.39469
ENSG00000164930.11	ENSG00000164930	FZD6	rs6468841	-4.6	rs1403294	0.154	-5.53	-2.05623	2079	3	lasso	2.03664	0.041687	0.236337	1	chr8	103298433	103332866	34434	+	4065	protein_coding	8323	7.84725
ENSG00000062725.9	ENSG00000062725	APPBP2	rs8080784	2.6	rs9906489	0.022101	2.13	2.0363	419	3	lasso	2.03637	0.0417	0.236337	1	chr17	60443149	60526219	83071	-	9876	protein_coding	10513	15.6911
ENSG00000101346.12	ENSG00000101346	POFUT1	rs57351160	-3.04	rs12480063	0.000947	-2.72	2.0361	1007	5	lasso	-2.03627	0.0417	0.236337	1	chr20	32207880	32238667	30788	+	6426	protein_coding	23509	8.66933
ENSG00000125968.8	ENSG00000125968	ID1	rs2297304	-2.66	rs12480063	-0.0065	-2.5	2.0361	1036	5	lasso	-2.03627	0.0417	0.236337	1	chr20	31605283	31606515	1233	+	1233	protein_coding	3397	41.4619
ENSG00000143198.12	ENSG00000143198	MGST3	rs7554904	-3.87	rs61557603	0.0849	4.67	-2.0365	1819	1	lasso	-2.0365	0.0417	0.236337	1	chr1	165630861	165661796	30936	+	8401	protein_coding	4259	12.7193
ENSG00000156218.12	ENSG00000156218	ADAMTSL3	rs4842939	-6.741	rs11633764	-0.00638	2.82	2.08775	1467	2	lasso	2.03602	0.0417	0.236337	1	chr15	83654086	84039842	385757	+	9754	protein_coding	57188	1.78403
ENSG00000196074.12	ENSG00000196074	SYCP2	rs6100546	3.97	rs6123895	0.0694	-3.62	-2.0348	1265	1	lasso	2.03481	0.0419	0.237156	1	chr20	59863563	59933655	70093	-	6466	protein_coding	10388	0.660654
ENSG00000232536.1	ENSG00000232536	RP11-74C1.4	rs6684085	-4.28	rs6691958	0.00355	2.92	-1.30733	964	2	lasso	-2.03414	0.0419	0.237156	1	chr1	151540516	151561855	21340	+	526	sense_intronic	NA	5.76177
ENSG00000205436.7	ENSG00000205436	EXOC3L4	rs12893668	6.83	rs1057640	0.157	5.34	1.46912	1190	7	lasso	2.03246	0.0421	0.237973	1	chr14	103100144	103110559	10416	+	3480	protein_coding	91828	1.05302
ENSG00000263528.7	ENSG00000263528	IKBKE	rs2981572	3.46	rs10746433	-0.00473	2.9	2.00596	646	2	lasso	2.03227	0.0421	0.237973	1	chr1	206470476	206496889	26414	+	3791	protein_coding	9641	1.2348
ENSG00000065600.12	ENSG00000065600	TMEM206	rs12136095	-3.98	rs1086893	0.0498	-5.13	1.2207	1664	10	lasso	-2.03152	0.0422	0.238381	1	chr1	212363931	212414901	50971	-	2914	protein_coding	55248	3.86025
ENSG00000005001.9	ENSG00000005001	PRSS22	rs1981539	3.07	rs7192880	0.228	-5.87	2.02869	856	1	lasso	-2.0287	0.0425	0.239601	1	chr16	2852727	2858170	5444	-	2387	protein_coding	64063	2.96838
ENSG00000106266.9	ENSG00000106266	SNX8	rs58120505	-10.65	rs12537167	0.00736	-3.37	-2.05509	1710	3	lasso	2.02883	0.0425	0.239601	1	chr7	2251770	2354318	102549	-	5773	protein_coding	29886	6.53443
ENSG00000224858.5	ENSG00000224858	RPL29P11	rs75968099	6.57	rs4678936	0.00304	3.43	1.55519	1188	11	enet	2.02852	0.0425	0.239601	1	chr3	37016523	37017014	492	-	492	processed_pseudogene	NA	9.3587
ENSG00000072310.16	ENSG00000072310	SREBF1	rs2955373	4.93	rs12939297	0.07413	-3.79	-2.22502	1178	4	lasso	2.02807	0.0426	0.239692	1	chr17	17810399	17837002	26604	-	8030	protein_coding	6720	20.9641
ENSG00000136436.14	ENSG00000136436	CALCOCO2	rs35929648	-4.38	rs6504605	-0.006339	3.03	-1.06186	1350	11	enet	-2.02724	0.0426	0.239692	1	chr17	48830988	48866522	35535	+	8333	protein_coding	10241	9.0199
ENSG00000272911.1	ENSG00000272911	RP11-74E22.6	rs12943566	-6.34	rs743608	-0.003347	-3.39	1.27871	1102	15	enet	-2.0279	0.0426	0.239692	1	chr17	2688473	2688960	488	+	303	lincRNA	NA	0.713326
ENSG00000202515.1	ENSG00000202515	VTRNA1-3	rs246024	6.02	rs13177454	-0.00614	2.87	-2.02575	929	4	lasso	-2.02569	0.0428	0.240659	1	chr5	140726158	140726246	89	+	89	misc_RNA	56662	1.98316
ENSG00000123545.5	ENSG00000123545	NDUFAF4	rs35104491	-3.42	rs79235311	-0.00665	3.26	2.28165	1513	12	lasso	2.0244	0.0429	0.240904	1	chr6	96889313	96897881	8569	-	2540	protein_coding	29078	1.94036
ENSG00000232388.4	ENSG00000232388	LINC00493	rs6112173	4.05	rs62218311	-0.00275	2.87	-1.9196	1770	3	lasso	-2.02503	0.0429	0.240904	1	chr20	18567347	18569563	2217	+	1098	protein_coding	NA	6.26304
ENSG00000105877.17	ENSG00000105877	DNAH11	rs7811417	5.98	rs73066442	0.234	-5.92	-1.69529	2830	11	lasso	2.02374	0.043	0.241149	1	chr7	21543215	21901839	358625	+	15998	protein_coding	8701	1.11172
ENSG00000208004.2	ENSG00000208004	MIR323B	rs28379186	3.37	rs73358778	-0.0064	3.33	2.02371	1261	1	lasso	2.02371	0.043	0.241149	1	chr14	101056219	101056300	82	+	82	miRNA	574410	2.75035
ENSG00000243494.1	ENSG00000243494	CTC-550B14.1	rs2288419	4.08	rs11883241	0.0143	3.63	2.02274	827	1	lasso	2.02274	0.0431	0.241322	1	chr19	54973817	54974417	601	+	307	processed_pseudogene	NA	0.485946
ENSG00000253797.2	ENSG00000253797	UTP14C	rs9526786	2.956	rs9535836	-0.00622	-2.94	1.3162	704	39	enet	-2.0228	0.0431	0.241322	1	chr13	52024691	52033600	8910	+	5529	protein_coding	9724	8.67641
ENSG00000147408.14	ENSG00000147408	CSGALNACT1	rs17480272	4.42	rs270	-0.00684	-3.69	1.78965	3072	4	enet	-2.02224	0.043151	0.241322	1	chr8	19404161	19758029	353869	-	6580	protein_coding	55790	25.552
ENSG00000106536.19	ENSG00000106536	POU6F2	rs1525797	-3.78	rs12539432	-0.00669	3.64	2.00195	2450	2	enet	2.02147	0.0432	0.241322	1	chr7	38977998	39493095	515098	+	8231	protein_coding	11281	0.403845
ENSG00000202081.1	ENSG00000202081	RNU6-1280P	rs1838387	4.53	rs4887324	-0.00427	3.67	-1.37931	1893	11	enet	-2.02224	0.0432	0.241322	1	chr15	85651522	85651628	107	-	107	snRNA	NA	1.40485
ENSG00000273353.1	ENSG00000273353	CTA-268H5.12	rs2176039	4.97	rs5765557	-0.006554	3.6	2.02732	1898	5	enet	2.0216	0.0432	0.241322	1	chr22	45178990	45179310	321	+	321	sense_intronic	NA	0.95203
ENSG00000134243.11	ENSG00000134243	SORT1	rs1767038	-3.23	rs6673976	0.00173	-3.26	-1.78829	1242	8	enet	2.02056	0.0433	0.241565	1	chr1	109309568	109397951	88384	-	9160	protein_coding	6272	17.4976
ENSG00000165238.16	ENSG00000165238	WNK2	rs6479487	5.68	rs13300067	-1.04e-05	-3.46	-2.22249	1787	4	lasso	2.02126	0.0433	0.241565	1	chr9	93184916	93320572	135657	+	13198	protein_coding	65268	3.11915
ENSG00000132623.15	ENSG00000132623	ANKEF1	rs362570	-3.23	rs6108384	0.0769	-4.63	1.5714	1943	13	lasso	-2.02016	0.0434	0.241966	1	chr20	9986126	10058303	72178	+	5815	protein_coding	63926	0.588636
ENSG00000215440.11	ENSG00000215440	NPEPL1	rs6100162	-3.22	rs8120450	-0.00684	-3.4	-2.0192	1355	1	lasso	2.01917	0.0435	0.242365	1	chr20	58689131	58719238	30108	+	7641	protein_coding	79716	0.707673
ENSG00000169682.17	ENSG00000169682	SPNS1	rs62036658	2.82	rs7188755	-0.00685	-2.32	-2.01763	497	1	enet	2.0176	0.0436	0.242764	1	chr16	28974221	28984548	10328	+	3792	protein_coding	83985	0.419584
ENSG00000149582.15	ENSG00000149582	TMEM25	rs11216816	-3.87	rs7125115	0.0246	-3.06	2.01724	1415	1	lasso	-2.01724	0.0437	0.243163	1	chr11	118531041	118547280	16240	+	5529	protein_coding	84866	1.69875
ENSG00000278897.1	ENSG00000278897	AC020951.1	rs35697610	-4.31	rs35414678	-0.00309	2.61	-1.98387	928	2	lasso	-2.01643	0.0438	0.243561	1	chr19	11856032	11858302	2271	+	2271	TEC	NA	1.00714
ENSG00000112796.9	ENSG00000112796	ENPP5	rs3777565	3.85	rs1980530	0.0125	-3.43	1.99705	1339	3	lasso	-2.0154	0.0439	0.243642	1	chr6	46159187	46170971	11785	-	4264	protein_coding	59084	0.861921
ENSG00000171848.13	ENSG00000171848	RRM2	rs13028656	3.71	rs72782637	0.0702	4.46	-0.7387	2082	6	lasso	-2.01515	0.0439	0.243642	1	chr2	10122328	10131419	9092	+	4955	protein_coding	6241	1.60924
ENSG00000180189.10	ENSG00000180189	HMGB1P14	rs311851	2.79	rs9743906	0.0196	-3.08	-1.79691	1308	4	lasso	2.0146	0.0439	0.243642	1	chr14	58284773	58285363	591	+	591	processed_pseudogene	NA	3.64913
ENSG00000072682.18	ENSG00000072682	P4HA2	rs247001	2.67	rs35260072	0.142	-5.35	-1.54395	1207	12	lasso	2.01343	0.0441	0.244277	1	chr5	132191838	132295315	103478	-	8502	protein_coding	8974	3.21941
ENSG00000171291.8	ENSG00000171291	ZNF439	rs35697610	-4.31	rs8103871	-0.000553	3.3	-2.01295	949	2	lasso	-2.0136	0.0441	0.244277	1	chr19	11848726	11883750	35025	+	5207	protein_coding	90594	2.36496
ENSG00000224699.8	ENSG00000224699	LAMTOR5-AS1	rs11102159	5.36	rs17679376	0.0489	3.86	-1.77833	1683	6	lasso	-2.01338	0.0441	0.244277	1	chr1	110347116	110443817	96702	+	10755	processed_transcript	NA	0.327977
ENSG00000279294.1	ENSG00000279294	RP11-274A11.3	rs4243209	3.42	rs11862076	-0.00536	-3.56	1.19114	2023	11	enet	-2.0116	0.0443	0.245226	1	chr16	81618505	81620563	2059	+	2059	TEC	NA	0.620961
ENSG00000108604.15	ENSG00000108604	SMARCD2	rs6504163	-6.01	rs2727348	0.154854	-5.49	1.99055	917	3	lasso	-2.01069	0.0444	0.245621	1	chr17	63832081	63843065	10985	-	3734	protein_coding	6603	47.0789
ENSG00000135346.8	ENSG00000135346	CGA	rs77054352	-4.51	rs17448773	0.00561	3.07	1.54395	1433	29	enet	2.0084	0.0446	0.24625	1	chr6	87085498	87095406	9909	-	2284	protein_coding	1081	1782.21
ENSG00000206603.1	ENSG00000206603	SNORA22	rs36049923	3.38	rs861638	-0.00693	2.88	2.0085	1451	3	lasso	2.00856	0.0446	0.24625	1	chr7	56055365	56055502	138	+	138	snoRNA	NA	0.746045
ENSG00000232284.7	ENSG00000232284	GNG12-AS1	rs11803411	-3.38	rs11805150	-0.00149	2.81	0.53681	2101	26	enet	-2.00855	0.0446	0.24625	1	chr1	67832303	68202987	370685	+	3465	antisense	100289178	0.693024
ENSG00000279025.1	ENSG00000279025	RP11-131P10.2	rs2455415	5.91	rs9548427	0.00647	3.49	0.5799	1278	4	lasso	2.0071	0.0447	0.246643	1	chr13	38372856	38373935	1080	+	1080	TEC	NA	0.426794
ENSG00000170836.11	ENSG00000170836	PPM1D	rs8080784	2.6	rs117106686	0.021091	2.8	2.00699	349	1	lasso	2.00699	0.0448	0.24695	1	chr17	60600183	60666280	66098	+	5044	protein_coding	8493	11.5316
ENSG00000222898.1	ENSG00000222898	RN7SKP97	rs7824081	-3.61	rs28449872	-0.00427	3.35	-2.36051	1578	3	lasso	-2.00637	0.044817	0.24695	1	chr8	61631680	61632012	333	-	333	misc_RNA	NA	0.38658
ENSG00000148358.19	ENSG00000148358	GPR107	rs4740348	-3.83	rs13294886	0.0115	-3.96	0.707912	1576	10	enet	-2.0056	0.0449	0.24695	1	chr9	130053426	130140169	86744	+	9139	protein_coding	57720	18.752
ENSG00000236779.1	ENSG00000236779	RP11-430C7.2	rs6702469	4.71	rs940652	-0.00304	-3.28	2.00559	1468	1	enet	-2.00559	0.0449	0.24695	1	chr1	204528845	204529692	848	-	848	processed_pseudogene	NA	2.77324
ENSG00000269898.1	ENSG00000269898	RP11-568J23.4	rs12149168	3.73	rs9922719	-0.0035	3.35	1.1942	1156	8	enet	2.0051	0.0449	0.24695	1	chr16	85743287	85744225	939	+	498	antisense	NA	4.7921
ENSG00000142173.14	ENSG00000142173	COL6A2	rs11701130	-5.09	rs9982863	-0.006853	2.78	1.7712	1820	2	lasso	2.0033	0.045145	0.248138	1	chr21	46098097	46132849	34753	+	5386	protein_coding	1292	47.0148
ENSG00000131781.12	ENSG00000131781	FMO5	rs61838368	5.13	rs12118839	-0.000351	-3.6	-2.17407	1021	4	lasso	2.00317	0.0452	0.248281	1	chr1	147175351	147243050	67700	-	5986	protein_coding	2330	0.751157
ENSG00000169692.12	ENSG00000169692	AGPAT2	rs11103381	3.66	rs4451431	-0.00694	2.7	-1.05287	480	16	enet	-2.00203	0.0453	0.248511	1	chr9	136673143	136687423	14281	-	1798	protein_coding	10555	3.79664
ENSG00000200652.1	ENSG00000200652	SNORA25	rs8045501	3.82	rs1038189	0.0304	-3.42	1.41897	907	2	lasso	-2.0018	0.0453	0.248511	1	chr16	28179098	28179223	126	+	126	snoRNA	NA	1.07651
ENSG00000082641.15	ENSG00000082641	NFE2L1	rs34463696	-4.15	rs9898218	0.038821	3.95	-2.00139	1468	1	lasso	-2.00139	0.0454	0.248582	1	chr17	48048329	48061487	13159	+	5825	protein_coding	4779	32.5939
ENSG00000100225.17	ENSG00000100225	FBXO7	rs241716	3.94	rs58237391	0.022185	-3.58	2.1581	2064	10	lasso	-2.0005	0.0454	0.248582	1	chr22	32474676	32498829	24154	+	8521	protein_coding	25793	8.06166
ENSG00000213214.4	ENSG00000213214	ARHGEF35	rs981968	3.33	rs17591965	0.425	-7.94	1.02048	985	35	enet	-2.00084	0.0454	0.248582	1	chr7	144186083	144195655	9573	-	2431	protein_coding	445328	0.842628
ENSG00000246859.2	ENSG00000246859	STARD4-AS1	rs17133647	3.51	rs55996029	0.00481	3.52	2.06345	1833	5	enet	1.99997	0.0455	0.24897	1	chr5	111512226	111739726	227501	+	5647	antisense	100505678	0.735467
ENSG00000243927.5	ENSG00000243927	MRPS6	rs2251854	4.55	rs9974212	0.005405	-3.46	-1.9997	1478	1	lasso	1.99972	0.04553	0.248975	1	chr21	34073224	34143034	69811	+	4299	protein_coding	64968	2.50046
ENSG00000228976.1	ENSG00000228976	SUMO2P8	rs2153960	6.12	rs7741074	-0.0043	2.83	-1.45996	821	67	enet	1.9988	0.0456	0.249198	1	chr6	108618000	108618285	286	-	286	processed_pseudogene	NA	1.47088
ENSG00000259238.1	ENSG00000259238	RP11-361D15.2	rs12910751	-3.14	rs3912206	-0.0069	-2.99	-1.99815	1453	1	lasso	1.99815	0.0457	0.249586	1	chr15	59688517	59689418	902	+	402	antisense	NA	0.712416
ENSG00000118816.9	ENSG00000118816	CCNI	rs13141990	-2.97	rs80155328	0.0363	3.99	-2.0605	2014	10	lasso	-1.99756	0.0458	0.249972	1	chr4	77047158	77076005	28848	-	3741	protein_coding	10983	30.8366
ENSG00000178999.12	ENSG00000178999	AURKB	rs9902772	-4.13	rs9891006	-0.006884	-2.78	-1.99622	1095	1	lasso	1.99622	0.0459	0.250358	1	chr17	8204733	8210600	5868	-	2241	protein_coding	9212	1.74066
ENSG00000138279.15	ENSG00000138279	ANXA7	rs57006370	-2.57	rs11498024	-0.000784	2.38	-1.86594	801	8	enet	-1.99535	0.046	0.250744	1	chr10	73375101	73414076	38976	-	2862	protein_coding	310	25.2145
ENSG00000086504.15	ENSG00000086504	MRPL28	rs3830160	-3.24	rs3848369	0.0793	3.93	1.99237	638	1	lasso	1.9924	0.0463	0.252058	1	chr16	367384	370527	3144	-	2404	protein_coding	10573	6.78792
ENSG00000158092.6	ENSG00000158092	NCK1	rs7432375	-7.82	rs17303046	0.00295	2.69	-1.85673	1328	2	enet	-1.99299	0.0463	0.252058	1	chr3	136862208	136949823	87616	+	3727	protein_coding	4690	6.1564
ENSG00000134970.13	ENSG00000134970	TMED7	rs6879929	4.64	rs12514865	0.0148	-3.14	1.9921	1661	2	lasso	-1.99218	0.0464	0.252282	1	chr5	115613508	115632992	19485	-	3894	protein_coding	51014	30.5089
ENSG00000206535.7	ENSG00000206535	LNP1	rs78799633	-3.58	rs79906866	0.0787	-4.5	1.83917	1161	13	lasso	-1.99144	0.0464	0.252282	1	chr3	100401193	100456319	55127	+	2249	protein_coding	348801	0.627819
ENSG00000278098.1	ENSG00000278098	MIR7973-1	rs12591359	-4.64	rs691738	0.0249	-3.52	2.20649	1367	5	lasso	-1.99038	0.0465	0.252665	1	chr15	51314034	51314109	76	+	76	miRNA	102466250	1.16666
ENSG00000111775.2	ENSG00000111775	COX6A1	rs1696357	4.82	rs12297878	0.008585	-4.01	1.9323	1313	5	lasso	-1.99017	0.0466	0.252727	1	chr12	120438090	120440742	2653	+	1344	protein_coding	1337	31.8753
ENSG00000120329.6	ENSG00000120329	SLC25A2	rs246024	6.02	rs152361	-0.00617	2.94	-2.88687	1096	6	lasso	-1.99011	0.0466	0.252727	1	chr5	141302629	141304045	1417	-	1417	protein_coding	83884	0.721304
ENSG00000250983.1	ENSG00000250983	RP11-91K8.2	rs4306857	4.29	rs76390044	0.0137	-2.91	-1.28355	1560	65	enet	1.98999	0.0466	0.252727	1	chr3	133546071	133546272	202	-	202	processed_pseudogene	NA	0.363313
ENSG00000087077.12	ENSG00000087077	TRIP6	rs492430	5.38	rs2227683	0.0247	3.76	1.39439	1194	4	lasso	1.98793	0.0468	0.25333	1	chr7	100867138	100873454	6317	+	2841	protein_coding	7205	7.83126
ENSG00000219547.1	ENSG00000219547	RPL17P25	rs78325276	-3.11	rs59534131	-0.00206	-2.62	-0.80764	1881	5	enet	1.9885	0.0468	0.25333	1	chr6	80374015	80374569	555	-	555	processed_pseudogene	NA	0.533547
ENSG00000222604.2	ENSG00000222604	SNORA7	rs722599	-4.46	rs7160756	-0.000108	2.86	-1.97208	1071	2	lasso	-1.98771	0.0468	0.25333	1	chr14	74711936	74712045	110	+	110	snoRNA	NA	0.788469
ENSG00000023318.7	ENSG00000023318	ERP44	rs10988860	4.19	rs12552646	0.349	7.3	-1.55101	1002	39	enet	-1.98606	0.047	0.254252	1	chr9	99979179	100099040	119862	-	4854	protein_coding	23071	22.0895
ENSG00000204839.8	ENSG00000204839	MROH6	rs13252406	5.81	rs6558375	0.0158	3.21	1.98486	1172	1	lasso	1.98486	0.04716	0.254529	1	chr8	143566187	143572971	6785	-	4408	protein_coding	642475	4.11128
ENSG00000114650.18	ENSG00000114650	SCAP	rs11713101	2.96	rs62260743	0.0462	3.95	1.71171	517	5	lasso	1.98487	0.0472	0.254529	1	chr3	47413694	47477126	63433	-	6301	protein_coding	22937	19.4204
ENSG00000174718.11	ENSG00000174718	KIAA1551	rs3853629	3.32	rs261876	-0.003274	3.05	-1.98585	2542	2	lasso	-1.98465	0.0472	0.254529	1	chr12	31959370	31993107	33738	+	6646	protein_coding	55196	14.9447
ENSG00000183530.13	ENSG00000183530	PRR14L	rs2413045	3.41	rs2027982	-0.00427	2.91	1.9845	1340	1	lasso	1.9845	0.0472	0.254529	1	chr22	31676256	31750140	73885	-	11809	protein_coding	253143	12.2953
ENSG00000253352.8	ENSG00000253352	TUG1	rs34524925	4.04	rs2027982	-0.005705	3.03	1.9845	1207	1	lasso	1.9845	0.0472	0.254529	1	chr22	30970677	30979395	8719	+	6793	antisense	NA	15.3065
ENSG00000123411.14	ENSG00000123411	IKZF4	rs10735863	3.15	rs11171847	-0.006858	2.98	2.32354	614	9	enet	1.98207	0.0475	0.255824	1	chr12	56007659	56038435	30777	+	6808	protein_coding	64375	0.879632
ENSG00000201500.1	ENSG00000201500	SNORD113	rs12892571	3.38	rs11623181	-0.00439	-3.73	-1.0696	1231	25	enet	1.98155	0.0475	0.255824	1	chr14	100977389	100977466	78	+	78	snoRNA	NA	1.55859
ENSG00000186827.10	ENSG00000186827	TNFRSF4	rs3766176	3.57	rs6685064	0.0589	-3.51	-1.98003	90	1	lasso	1.98003	0.0477	0.256417	1	chr1	1211326	1214138	2813	-	1721	protein_coding	7293	1.33873
ENSG00000188290.10	ENSG00000188290	HES4	rs3766186	3.26	rs6685064	0.00377	-1.81	-1.98003	56	1	lasso	1.98003	0.0477	0.256417	1	chr1	998962	1000172	1211	-	1118	protein_coding	57801	1.8992
ENSG00000250129.5	ENSG00000250129	RP11-265F19.1	rs13068772	-3.45	rs6790130	0.117	4.73	-1.82946	1019	9	lasso	-1.98011	0.0477	0.256417	1	chr3	131053317	131072339	19023	-	718	antisense	NA	3.61156
ENSG00000133119.12	ENSG00000133119	RFC3	rs4943194	4.744	rs9538523	0.0146	3.9	0.8292	1447	17	enet	1.9796	0.0478	0.256794	1	chr13	33818049	33966558	148510	+	2874	protein_coding	5983	4.39416
ENSG00000198646.13	ENSG00000198646	NCOA6	rs2236270	4.53	rs2425054	0.0114	3.23	1.9783	1178	1	enet	1.97825	0.0479	0.257008	1	chr20	34689097	34825649	136553	-	11131	protein_coding	23054	6.86439
ENSG00000221986.6	ENSG00000221986	MYBPHL	rs1767038	-3.23	rs28362580	-0.00549	2.92	1.9779	1187	1	lasso	1.9779	0.0479	0.257008	1	chr1	109292365	109307041	14677	-	1789	protein_coding	343263	0.763153
ENSG00000199409.1	ENSG00000199409	Y_RNA	rs6892794	3.86	rs55995512	-0.00623	3.23	1.97719	1408	1	lasso	1.97719	0.048	0.257383	1	chr5	150098406	150098506	101	+	101	misc_RNA	NA	2.66361
ENSG00000154898.15	ENSG00000154898	CCDC144CP	rs9891739	-5.6	rs72830141	0.033856	2.48	1.97648	681	1	enet	1.97648	0.0481	0.257597	1	chr17	20321164	20403557	82394	+	8145	transcribed_processed_pseudogene	NA	0.477574
ENSG00000198732.10	ENSG00000198732	SMOC1	rs913479	-4.5	rs227398	-0.00676	-3.77	-2.13342	1953	6	lasso	1.97636	0.0481	0.257597	1	chr14	69854131	70032366	178236	+	4369	protein_coding	64093	4.37288
ENSG00000274701.1	ENSG00000274701	Metazoa_SRP	rs7839455	-2.74	rs7826830	0.016	-2.92	-1.97613	1704	1	lasso	1.97613	0.04814	0.25765	1	chr8	94655911	94656208	298	+	298	misc_RNA	NA	0.63714
ENSG00000082269.16	ENSG00000082269	FAM135A	rs7741265	-4.28	rs12663283	0.0249	3.85	1.19907	1693	25	enet	1.9745	0.0483	0.258345	1	chr6	70412941	70561174	148234	+	10589	protein_coding	57579	9.53113
ENSG00000149418.10	ENSG00000149418	ST14	rs10894203	3.75	rs620263	0.096	-4.73	0.794308	1410	5	lasso	-1.97381	0.0484	0.258556	1	chr11	130159562	130210376	50815	+	4350	protein_coding	6768	15.5846
ENSG00000225093.1	ENSG00000225093	RPL3P7	rs6913627	5.14	rs9486729	0.00153	3.28	2.24637	873	3	lasso	1.9737	0.0484	0.258556	1	chr6	108004357	108005568	1212	-	1212	processed_pseudogene	NA	6.65186
ENSG00000169814.12	ENSG00000169814	BTD	rs1598255	3.31	rs2455800	0.00229	-2.97	-1.97287	1470	1	lasso	1.97287	0.0485	0.258767	1	chr3	15601341	15645822	44482	+	3704	protein_coding	686	5.49132
ENSG00000200554.1	ENSG00000200554	RNU6-1020P	rs12341976	3.76	rs72765298	0.0421	3.29	-1.97296	769	1	lasso	-1.97296	0.0485	0.258767	1	chr9	125303920	125304026	107	-	107	snRNA	NA	0.673386
ENSG00000103550.13	ENSG00000103550	KNOP1	rs9673542	4.49	rs9932743	0.0141	-3.39	-1.97219	1581	1	lasso	1.9722	0.0486	0.258817	1	chr16	19701934	19718235	16302	-	7761	protein_coding	400506	1.64319
ENSG00000131634.13	ENSG00000131634	TMEM204	rs9928010	2.87	rs9746488	0.00527	-2.99	-1.97191	1379	4	lasso	1.9721	0.0486	0.258817	1	chr16	1528688	1555580	26893	+	2047	protein_coding	79652	5.64188
ENSG00000131653.12	ENSG00000131653	TRAF7	rs170447	3.65	rs9746488	0.00417	-3.18	-1.97191	1029	4	lasso	1.9721	0.0486	0.258817	1	chr16	2155698	2178129	22432	+	4489	protein_coding	84231	7.98817
ENSG00000137124.7	ENSG00000137124	ALDH1B1	rs10973692	-3.25	rs1596264	0.0116	-3.24	1.97025	1278	2	lasso	-1.97019	0.0488	0.259333	1	chr9	38392664	38398661	5998	+	3155	protein_coding	219	1.48759
ENSG00000142959.4	ENSG00000142959	BEST4	rs11210983	-3.75	rs11803622	-0.0025	3.84	1.99991	1159	3	lasso	1.97016	0.0488	0.259333	1	chr1	44783585	44787705	4121	-	2047	protein_coding	266675	1.04849
ENSG00000273888.1	ENSG00000273888	FRMD6-AS1	rs2999392	-5.18	rs8007865	0.00278	3.63	-2.24156	1814	44	enet	-1.97	0.0488	0.259333	1	chr14	51649516	51651744	2229	-	2229	antisense	145438	1.9105
ENSG00000175470.18	ENSG00000175470	PPP2R2D	rs4403726	3.3	rs3793742	0.0367	-4.31	-2.58028	1941	17	lasso	1.96906	0.0489	0.259333	1	chr10	131900644	131959834	59191	+	7756	protein_coding	55844	4.98654
ENSG00000166275.15	ENSG00000166275	BORCS7	rs79668541	-9.97	rs4919690	0.177	-6.21	-2.18964	1278	15	lasso	1.96829	0.049	0.259333	1	chr10	102854223	102864961	10739	+	2708	protein_coding	119032	11.7467
ENSG00000177200.15	ENSG00000177200	CHD9	rs9927048	-3.86	rs60385825	-0.000977	3.29	-1.96833	1727	1	enet	-1.9683	0.049	0.259333	1	chr16	53055033	53329150	274118	+	16502	protein_coding	80205	5.388
ENSG00000180448.10	ENSG00000180448	ARHGAP45	rs502121	3.48	rs4807569	0.0369	-3.17	2.0401	78	3	lasso	-1.96841	0.049	0.259333	1	chr19	1065923	1086628	20706	+	6238	protein_coding	23526	17.8319
ENSG00000181381.13	ENSG00000181381	DDX60L	rs3762848	3.4	rs62334147	0.113	-5.07	-1.9761	1908	4	lasso	1.96871	0.049	0.259333	1	chr4	168356735	168537786	181052	-	12156	protein_coding	91351	7.91749
ENSG00000211891.5	ENSG00000211891	IGHE	rs8003942	2.55	rs2735831	0.0392	3.29	-1.96868	249	1	lasso	-1.96868	0.049	0.259333	1	chr14	105599941	105601728	1788	-	1412	IG_C_gene	NA	5.18038
ENSG00000213221.4	ENSG00000213221	DNLZ	rs11103381	3.66	rs11145930	-0.00613	3.03	1.87205	644	24	enet	1.96847	0.049	0.259333	1	chr9	136359480	136363789	4310	-	3144	protein_coding	728489	0.34796
ENSG00000242457.1	ENSG00000242457	RBBP4P2	rs67369555	2.86	rs6802421	0.0052	2.38	-1.96755	826	1	lasso	-1.96755	0.0491	0.259702	1	chr3	94075912	94077175	1264	-	1264	processed_pseudogene	NA	0.64955
ENSG00000151422.12	ENSG00000151422	FER	rs31607	5.79	rs80128178	0.00609	3.37	-1.77936	2512	8	lasso	-1.96728	0.0492	0.259749	1	chr5	108747822	109196841	449020	+	13614	protein_coding	2241	2.8235
ENSG00000259956.1	ENSG00000259956	RBM15B	rs55698738	4.99	rs7634016	-0.00621	2.56	2.80826	541	3	lasso	1.96674	0.0492	0.259749	1	chr3	51391268	51397908	6641	+	6641	protein_coding	29890	8.15197
ENSG00000261116.1	ENSG00000261116	RP3-523K23.2	rs56776090	4.17	rs9382479	0.0415	-3.61	0.98099	2012	7	lasso	-1.9669	0.0492	0.259749	1	chr6	54943167	54945099	1933	+	1933	sense_overlapping	NA	4.49022
ENSG00000212331.1	ENSG00000212331	RNA5SP297	rs7086003	3.97	rs6560822	-0.00389	2.73	-1.30557	458	7	enet	-1.96532	0.0494	0.260484	1	chr10	154831	154943	113	-	113	rRNA	NA	1.14421
ENSG00000271819.1	ENSG00000271819	RNU6-94P	rs12904435	4.064	rs12440811	-0.00677	-3.02	1.96486	1702	1	lasso	-1.96486	0.0494	0.260484	1	chr15	50347423	50347529	107	-	107	snRNA	NA	0.913853
ENSG00000267048.1	ENSG00000267048	RP11-566K11.7	rs11076631	-5.96	rs4594255	-0.00523	2.92	-1.40777	1075	2	lasso	-1.9641	0.0495	0.26085	1	chr16	89906157	89918233	12077	+	559	processed_transcript	NA	0.3312
ENSG00000100263.13	ENSG00000100263	RHBDD3	rs5762882	4.67	rs5763144	0.000391	-2.76	1.96314	1264	1	lasso	-1.9631	0.0496	0.260895	1	chr22	29259852	29268209	8358	-	3014	protein_coding	25807	8.07688
ENSG00000103222.18	ENSG00000103222	ABCC1	rs3784867	-2.9	rs246235	0.00889	3.64	-1.77839	1160	4	lasso	-1.9634	0.0496	0.260895	1	chr16	15949577	16143074	193498	+	7575	protein_coding	4363	2.28046
ENSG00000196655.10	ENSG00000196655	TRAPPC4	rs4442562	-3.56	rs143660533	0.247	6.5	1.77305	1222	13	enet	1.96327	0.0496	0.260895	1	chr11	119018432	119025454	7023	+	5140	protein_coding	51399	3.37665
ENSG00000155660.10	ENSG00000155660	PDIA4	rs10260314	3.61	rs4727012	-0.00542	-2.94	1.62953	1246	3	lasso	-1.96254	0.0497	0.26094	1	chr7	149003062	149028641	25580	-	3277	protein_coding	9601	53.3985
ENSG00000165502.6	ENSG00000165502	RPL36AL	rs941608	4.26	rs2183616	-0.000486	2.91	-1.96288	1232	1	lasso	-1.96288	0.0497	0.26094	1	chr14	49618519	49620685	2167	-	746	protein_coding	6166	52.0089
ENSG00000166192.14	ENSG00000166192	SENP8	rs17735225	-2.479	rs4777467	-0.0064	-2.99	-2.05251	644	34	enet	1.96213	0.0497	0.26094	1	chr15	72114258	72143688	29431	+	5007	protein_coding	123228	0.63101
ENSG00000086300.15	ENSG00000086300	SNX10	rs75722718	2.96	rs10279116	0.0201	-3.48	1.96151	1713	1	lasso	-1.96151	0.0498	0.261145	1	chr7	26291895	26374329	82435	+	3518	protein_coding	29887	14.3137
ENSG00000165714.10	ENSG00000165714	BORCS5	rs7308005	4.1	rs60971404	0.147754	-5.43	2.6541	1584	20	enet	-1.96201	0.0498	0.261145	1	chr12	12357079	12469694	112616	+	4980	protein_coding	118426	9.41852
ENSG00000174989.12	ENSG00000174989	FBXW8	rs10774910	4.62	rs4767490	-0.004737	-3.36	-1.96073	1526	1	lasso	1.96073	0.0499	0.261349	1	chr12	116910956	117031148	120193	+	5169	protein_coding	26259	4.90413
ENSG00000180438.15	ENSG00000180438	TPRXL	rs4684181	2.75	rs4685058	0.278	-6.67	-2.00084	1869	13	enet	1.96117	0.0499	0.261349	1	chr3	13937273	14082811	145539	+	3748	transcribed_processed_pseudogene	348825	7.08793
ENSG00000133703.11	ENSG00000133703	KRAS	rs10771232	3.38	rs61912238	-0.005896	-3.12	-1.95868	1927	2	lasso	1.95958	0.05	0.261393	1	chr12	25204789	25250936	46148	-	7302	protein_coding	3845	4.75004
ENSG00000144868.13	ENSG00000144868	TMEM108	rs4306857	4.29	rs9866375	0.0114	-3.54	2.13759	2220	3	lasso	-1.95959	0.05	0.261393	1	chr3	133038391	133397792	359402	+	8425	protein_coding	66000	2.1396
ENSG00000173848.18	ENSG00000173848	NET1	rs10904390	3	rs4143631	0.0448	4.13	1.15449	2293	13	enet	1.9596	0.05	0.261393	1	chr10	5412551	5458463	45913	+	4175	protein_coding	10276	61.1353
ENSG00000206985.1	ENSG00000206985	RNU6-198P	rs3099977	-4.01	rs35581112	0.0511	-3.72	1.9594	890	1	lasso	-1.95937	0.0501	0.261596	1	chr2	39082589	39082692	104	+	104	snRNA	NA	1.97682
ENSG00000232437.1	ENSG00000232437	RP11-487I5.4	rs7898395	3.66	rs1777408	-0.00522	-2.71	1.69392	929	3	lasso	-1.95945	0.0501	0.261596	1	chr10	75125217	75125862	646	+	326	processed_pseudogene	NA	0.462956
ENSG00000246889.2	ENSG00000246889	AP000487.5	rs7926926	-4.13	rs7105001	0.000912	-3.03	-1.9586	1487	1	lasso	1.9586	0.0502	0.261958	1	chr11	70372246	70398488	26243	-	3078	antisense	NA	0.619893
ENSG00000152583.12	ENSG00000152583	SPARCL1	rs56023922	-4.72	rs11097148	-0.00678	2.97	1.9576	1935	1	lasso	1.95757	0.0503	0.26232	1	chr4	87473335	87531061	57727	-	3477	protein_coding	8404	42.235
ENSG00000038945.14	ENSG00000038945	MSR1	rs62503709	4.45	rs1429666	0.00577	-3.41	1.95698	2774	1	lasso	-1.95698	0.05035	0.262421	1	chr8	16107878	16567490	459613	-	7812	protein_coding	4481	1.75003
ENSG00000038382.17	ENSG00000038382	TRIO	rs74590235	-3.62	rs76153570	-0.00542	-3.64	1.95664	2109	1	lasso	-1.95664	0.0504	0.262522	1	chr5	14143702	14532128	388427	+	17500	protein_coding	7204	9.62254
ENSG00000257666.1	ENSG00000257666	CBX3P5	rs6538539	6.2	rs4341610	-0.006852	3.08	1.95604	2259	4	lasso	1.95594	0.0505	0.262883	1	chr12	95286318	95286838	521	-	521	processed_pseudogene	NA	0.461227
ENSG00000154144.12	ENSG00000154144	TBRG1	rs1940171	-7.46	rs997989	0.0011	-3.2	2.24664	1711	2	lasso	-1.9548	0.0506	0.263083	1	chr11	124622836	124635398	12563	+	6627	protein_coding	84897	4.73582
ENSG00000255423.1	ENSG00000255423	EBLN2	rs9832531	3.96	rs6549488	-0.00623	-2.81	-1.95494	1422	2	lasso	1.95506	0.0506	0.263083	1	chr3	73061659	73063337	1679	+	1679	protein_coding	55096	3.34923
ENSG00000235400.1	ENSG00000235400	RP4-641G12.4	rs72678191	-3.09	rs12032547	0.0304	4.07	1.72738	1793	8	lasso	1.9539	0.0507	0.263443	1	chr1	78749073	78750659	1587	+	1587	processed_pseudogene	NA	0.41403
ENSG00000139146.13	ENSG00000139146	FAM60A	rs661992	3.88	rs79562373	-0.001525	-3.46	-2.84173	1769	2	lasso	1.95356	0.0508	0.263642	1	chr12	31280584	31327058	46475	-	5748	protein_coding	58516	9.1668
ENSG00000272533.1	ENSG00000272533	SNORA28	rs722637	7.74	rs1052823	-0.00334	-2.9	-1.23481	1210	3	lasso	1.95293	0.0508	0.263642	1	chr14	103337849	103337974	126	+	126	snoRNA	677811	4.92744
ENSG00000253330.1	ENSG00000253330	RP11-697N18.3	rs1231202	-3.21	rs72644567	-0.00416	2.22	-1.95198	350	1	lasso	-1.95198	0.05094	0.264209	1	chr8	47511034	47512141	1108	-	1108	processed_pseudogene	NA	1.02038
ENSG00000185614.4	ENSG00000185614	FAM212A	rs1076872	-5.76	rs13062429	-0.00678	2.37	1.95114	847	1	lasso	1.95114	0.051	0.26436	1	chr3	49803254	49805030	1777	+	1040	protein_coding	389119	1.32283
ENSG00000254612.2	ENSG00000254612	RP11-676M6.1	rs1540218	3.45	rs56158855	-0.00338	-2.85	-1.95114	1528	3	lasso	1.95089	0.0511	0.264558	1	chr11	127940913	127941654	742	-	742	processed_pseudogene	NA	5.07301
ENSG00000257674.1	ENSG00000257674	RP11-76E16.2	rs12311447	3.45	rs11613799	0.003024	2.75	1.9503	1648	1	lasso	1.9503	0.0511	0.264558	1	chr12	42286911	42288560	1650	+	1650	processed_pseudogene	NA	0.370683
ENSG00000064726.9	ENSG00000064726	BTBD1	rs4779050	6.247	rs4547300	0.00425	-3.46	-2.0376	1034	4	lasso	1.9494	0.0512	0.264755	1	chr15	83016422	83067354	50933	-	4169	protein_coding	53339	6.18982
ENSG00000107020.9	ENSG00000107020	PLGRKT	rs10975124	3.38	rs2381277	0.117	5.28	2.19785	1434	12	enet	1.94964	0.0512	0.264755	1	chr9	5357973	5437878	79906	-	1493	protein_coding	55848	12.9498
ENSG00000180376.16	ENSG00000180376	CCDC66	rs1500707	4.62	rs75486727	0.00811	3.32	2.88389	1712	15	lasso	1.94934	0.0513	0.264952	1	chr3	56557161	56621818	64658	+	9267	protein_coding	285331	2.32754
ENSG00000271806.1	ENSG00000271806	RP5-892K4.1	rs2803329	-4.44	rs1107686	-0.0067	-2.82	2.22175	681	4	lasso	-1.94883	0.0513	0.264952	1	chr1	2141084	2145279	4196	-	4196	antisense	NA	6.75884
ENSG00000110063.8	ENSG00000110063	DCPS	rs7115234	-4.97	rs661700	0.00049	-3.27	-1.94813	2007	1	lasso	1.94813	0.0514	0.265148	1	chr11	126303752	126345749	41998	+	3352	protein_coding	28960	2.69789
ENSG00000135407.10	ENSG00000135407	AVIL	rs487722	-5.02	rs11172304	-0.006758	-2.74	-1.94779	1052	1	lasso	1.94779	0.0514	0.265148	1	chr12	57797376	57818704	21329	-	5889	protein_coding	10677	1.50089
ENSG00000227698.1	ENSG00000227698	AP001619.2	rs112240338	-4.33	rs2838117	-0.004372	-3.55	-1.9045	1968	7	enet	1.9473	0.051499	0.265499	1	chr21	41874756	41877613	2858	-	447	sense_intronic	NA	0.406405
ENSG00000116237.15	ENSG00000116237	ICMT	rs11122119	5.59	rs522985	0.0163	-3.83	1.97314	1124	3	lasso	-1.94658	0.0516	0.2657	1	chr1	6221193	6235972	14780	-	4910	protein_coding	23463	23.6891
ENSG00000140451.12	ENSG00000140451	PIF1	rs4777185	4.411	rs2073708	0.00173	-2.94	-1.98119	845	2	lasso	1.94651	0.0516	0.2657	1	chr15	64815632	64825668	10037	-	4656	protein_coding	80119	0.347251
ENSG00000270629.5	ENSG00000270629	NBPF14	rs2932454	1.75	rs76197525	-0.00619	-2.22	1.65207	67	10	enet	-1.94566	0.0517	0.266054	1	chr1	148531385	148679751	148367	-	12116	protein_coding	25832	0.835261
ENSG00000110871.14	ENSG00000110871	COQ5	rs2649999	6.07	rs670568	0.17942	5.74	1.95706	1425	4	lasso	1.94456	0.0518	0.266249	1	chr12	120503274	120534434	31161	-	2523	protein_coding	84274	9.27663
ENSG00000134716.9	ENSG00000134716	CYP2J2	rs1993815	3.67	rs623385	-0.00268	3.21	-2.00662	1063	3	lasso	-1.94479	0.0518	0.266249	1	chr1	59893308	59926790	33483	-	2990	protein_coding	1573	9.19927
ENSG00000222612.1	ENSG00000222612	RNU2-52P	rs76064688	3.71	rs3092030	0.00193	-3.76	-0.7474	1302	48	enet	-1.94234	0.0521	0.26747	1	chr20	41024205	41024394	190	+	190	snRNA	NA	14.0836
ENSG00000267795.5	ENSG00000267795	SMIM22	rs8047438	5.76	rs8060576	-0.00686	3.23	-1.94264	1055	1	enet	-1.9426	0.0521	0.26747	1	chr16	4788397	4796491	8095	+	1762	protein_coding	440335	0.862493
ENSG00000178585.14	ENSG00000178585	CTNNBIP1	rs9430220	-2.99	rs3795309	-0.0067	3.25	1.73461	787	13	enet	1.94146	0.0522	0.267662	1	chr1	9848276	9910336	62061	-	3339	protein_coding	56998	6.21751
ENSG00000254039.1	ENSG00000254039	RP11-304F15.6	rs2304916	-3.4	rs7217181	0.097265	4.53	-1.98468	838	4	lasso	-1.94168	0.0522	0.267662	1	chr17	49914403	49932918	18516	+	395	lincRNA	NA	2.69452
ENSG00000170234.12	ENSG00000170234	PWWP2A	rs10463077	-3.52	rs2431695	0.0079	-3.78	-2.17473	1633	9	lasso	1.94038	0.0523	0.267854	1	chr5	160061801	160119423	57623	-	6510	protein_coding	114825	2.56447
ENSG00000254419.1	ENSG00000254419	RP11-261P9.4	rs6100162	-3.22	rs6026453	-0.00324	-3.31	1.9404	1332	5	lasso	-1.94037	0.0523	0.267854	1	chr20	58710795	58711633	839	+	577	sense_intronic	NA	0.699185
ENSG00000171204.12	ENSG00000171204	TMEM126B	rs11603144	3.48	rs12286043	-0.00694	-2.87	-1.72299	973	2	lasso	1.94006	0.0524	0.267885	1	chr11	85628573	85636539	7967	+	2416	protein_coding	55863	4.51684
ENSG00000225947.1	ENSG00000225947	RP11-313E4.1	rs7021386	-4.44	rs7869952	0.0163	-3.59	-1.57049	1508	9	lasso	1.93955	0.0524	0.267885	1	chr9	72470374	72471076	703	+	392	processed_pseudogene	NA	1.97625
ENSG00000281404.1	ENSG00000281404	LINC01176	rs9912	2.86	rs2072176	0.0404	-3.8	2.07734	1013	2	lasso	-1.93978	0.0524	0.267885	1	chr7	30390885	30412375	21491	+	818	lincRNA	100506516	3.02526
ENSG00000107968.9	ENSG00000107968	MAP3K8	rs7915224	3.1	rs67812762	-0.00528	3.16	1.93868	1945	1	lasso	1.93868	0.0525	0.267947	1	chr10	30433937	30461833	27897	+	3601	protein_coding	1326	16.5371
ENSG00000062038.13	ENSG00000062038	CDH3	rs61593058	5.06	rs62055316	0.0598	4.33	-2.01247	1231	20	enet	-1.9382	0.0526	0.267947	1	chr16	68636189	68722616	86428	+	6236	protein_coding	1001	2.59647
ENSG00000137747.15	ENSG00000137747	TMPRSS13	rs609353	-4.17	rs17597688	0.000375	3.7	1.93811	1738	1	lasso	1.93811	0.0526	0.267947	1	chr11	117900643	117929459	28817	-	5367	protein_coding	84000	10.088
ENSG00000159461.14	ENSG00000159461	AMFR	rs2432539	4.2	rs9935620	0.0103	-3.37	-1.93721	1568	2	lasso	1.938	0.0526	0.267947	1	chr16	56361452	56425538	64087	-	5758	protein_coding	267	71.9794
ENSG00000163467.11	ENSG00000163467	TSACC	rs490498	4.01	rs12081057	0.00929	-3.41	1.43227	864	3	lasso	-1.93809	0.0526	0.267947	1	chr1	156337314	156346995	9682	+	1115	protein_coding	128229	0.374776
ENSG00000244607.5	ENSG00000244607	CCDC13	rs481663	-3.67	rs55799024	0.00574	3.93	-1.4814	1555	4	lasso	-1.93835	0.0526	0.267947	1	chr3	42692663	42773253	80591	-	4966	protein_coding	152206	0.369016
ENSG00000148411.7	ENSG00000148411	NACC2	rs11103381	3.66	rs11103049	-0.00571	3.17	1.94184	913	2	enet	1.93627	0.0528	0.268198	1	chr9	136006537	136095285	88749	-	7212	protein_coding	138151	1.86036
ENSG00000147606.8	ENSG00000147606	SLC26A7	rs2631030	-3.51	rs7832313	0.0132	-3.87	-1.49352	1135	41	enet	1.93579	0.052893	0.268198	1	chr8	91209494	91398152	188659	+	6273	protein_coding	115111	7.37111
ENSG00000160226.15	ENSG00000160226	C21orf2	rs9983354	3.13	rs2838522	-0.006898	2.89	-2.0777	1195	9	enet	-1.93577	0.052895	0.268198	1	chr21	44328944	44339402	10459	-	6063	protein_coding	755	1.80015
ENSG00000023516.8	ENSG00000023516	AKAP11	rs9533083	-3.845	rs238330	0.0493	-3.54	-1.9361	1736	1	lasso	1.9361	0.0529	0.268198	1	chr13	42272153	42323267	51115	+	9920	protein_coding	11215	6.13002
ENSG00000102780.16	ENSG00000102780	DGKH	rs9533083	-3.845	rs238330	-0.00294	-3.05	-1.9361	1853	1	enet	1.9361	0.0529	0.268198	1	chr13	42040036	42256578	216543	+	19637	protein_coding	160851	1.74845
ENSG00000120093.11	ENSG00000120093	HOXB3	rs35929648	-4.38	rs1042815	0.040505	-4.58	-2.75708	1394	11	enet	1.93572	0.0529	0.268198	1	chr17	48548870	48604912	56043	-	7456	protein_coding	3213	0.48216
ENSG00000169696.15	ENSG00000169696	ASPSCR1	rs3935140	3.25	rs12600624	-0.006503	-2.8	-1.93541	1074	1	lasso	1.93541	0.0529	0.268198	1	chr17	81976807	82017406	40600	+	12097	protein_coding	79058	4.76015
ENSG00000226138.4	ENSG00000226138	RP1-228P16.7	rs11615078	3.64	rs1471998	0.009193	3.41	-2.13808	1999	2	lasso	-1.93612	0.0529	0.268198	1	chr12	48085062	48085421	360	+	360	processed_pseudogene	NA	3.61672
ENSG00000230280.2	ENSG00000230280	HNRNPA1P59	rs34597136	-3.69	rs11588808	-0.00599	2.9	1.93492	1135	1	lasso	1.93492	0.053	0.268387	1	chr1	202911812	202912729	918	+	918	processed_pseudogene	NA	0.438679
ENSG00000236432.7	ENSG00000236432	AC097662.2	rs6720355	4.48	rs2396434	-0.00644	2.96	-2.1798	1946	2	lasso	-1.93456	0.053	0.268387	1	chr2	227221052	227325201	104150	-	3652	antisense	NA	0.293208
ENSG00000117533.14	ENSG00000117533	VAMP4	rs1972338	4.29	rs2421911	0.0691	4.21	-2.0781	1837	2	lasso	-1.93383	0.0531	0.268576	1	chr1	171700160	171742247	42088	-	5159	protein_coding	8674	2.78336
ENSG00000145817.16	ENSG00000145817	YIPF5	rs7702007	4.24	rs67162628	-0.00451	-2.9	1.06054	1424	8	lasso	-1.93399	0.0531	0.268576	1	chr5	144158159	144170714	12556	-	3701	protein_coding	81555	19.3086
ENSG00000197406.7	ENSG00000197406	DIO3	rs9324041	3.14	rs12889023	0.0748	3.73	1.44095	1284	2	lasso	1.93282	0.0533	0.26911	1	chr14	101561351	101563452	2102	+	2102	protein_coding	1735	3.32304
ENSG00000237065.2	ENSG00000237065	NANOGP4	rs10241267	3.59	rs55909330	0.0242	3.49	1.63095	1932	6	lasso	1.93222	0.0533	0.26911	1	chr7	29212302	29213214	913	+	913	transcribed_processed_pseudogene	NA	0.980895
ENSG00000243176.5	ENSG00000243176	RP11-550I24.2	rs73170828	3.98	rs4263246	-0.000979	-3.04	1.95089	1599	5	lasso	-1.93253	0.0533	0.26911	1	chr3	157175223	157381265	206043	+	1544	processed_transcript	NA	0.360438
ENSG00000112299.7	ENSG00000112299	VNN1	rs6923939	-3.13	rs2840815	0.0166	3.59	1.86565	1603	32	enet	1.9316	0.0534	0.269456	1	chr6	132681590	132714049	32460	-	3106	protein_coding	8876	0.477156
ENSG00000204186.7	ENSG00000204186	ZDBF2	rs2058706	4.4	rs2058710	0.14	5.02	-1.9224	1413	3	lasso	-1.92929	0.0537	0.27081	1	chr2	206274663	206314428	39766	+	10340	protein_coding	57683	11.9487
ENSG00000169609.13	ENSG00000169609	C15orf40	rs4779050	6.247	rs1452114	0.00342	-3.29	-1.14285	968	9	enet	1.92681	0.054	0.272163	1	chr15	82988441	83011641	23201	-	13893	protein_coding	123207	0.862581
ENSG00000163687.13	ENSG00000163687	DNASE1L3	rs6767498	3.29	rs4074657	0.106	-4.65	-0.98607	1627	7	lasso	1.92577	0.0541	0.272506	1	chr3	58192257	58214697	22441	-	3148	protein_coding	1776	0.878898
ENSG00000133624.13	ENSG00000133624	ZNF767P	rs1202448	3.5	rs35293957	0.0107	-3.8	-1.34912	1241	26	enet	1.92544	0.0542	0.272689	1	chr7	149547154	149624752	77599	-	4012	transcribed_unprocessed_pseudogene	79970	4.51609
ENSG00000201358.1	ENSG00000201358	RN7SKP193	rs941608	4.47	rs60738271	-0.00423	-3.22	-2.26488	1202	8	enet	1.92522	0.0542	0.272689	1	chr14	50068568	50068873	306	+	306	misc_RNA	NA	6.3421
ENSG00000235286.1	ENSG00000235286	AP000925.2	rs1986684	-2.48	rs45611937	0.0435	-3.45	-1.92708	905	7	lasso	1.92447	0.0543	0.273031	1	chr11	111670956	111672404	1449	-	1449	processed_pseudogene	NA	0.480044
ENSG00000228707.1	ENSG00000228707	RP11-787B4.2	rs1981500	-3.54	rs73511206	0.00894	-3.25	1.91267	1237	2	lasso	-1.92291	0.0545	0.273715	1	chr9	116012361	116012965	605	+	509	lincRNA	NA	11.7306
ENSG00000251467.1	ENSG00000251467	CTC-250P20.2	rs55736188	3.02	rs13154790	-0.00563	3.17	-2.63555	1223	23	enet	-1.92275	0.0545	0.273715	1	chr5	72996920	72997642	723	+	723	processed_pseudogene	NA	0.792963
ENSG00000042286.14	ENSG00000042286	AIFM2	rs77285106	3.5	rs2310991	0.0153	3.56	-1.91541	1911	3	lasso	-1.92111	0.0547	0.274237	1	chr10	70098223	70132934	34712	-	5135	protein_coding	84883	1.91817
ENSG00000124641.15	ENSG00000124641	MED20	rs9296376	-3.44	rs1015150	-0.00598	-3.14	-1.16826	1150	4	lasso	1.9216	0.0547	0.274237	1	chr6	41905354	41921139	15786	-	3278	protein_coding	9477	6.12014
ENSG00000277118.1	ENSG00000277118	Metazoa_SRP	rs10937232	4.9	rs13065531	0.0039	-3.4	3.49849	1134	11	enet	-1.92126	0.0547	0.274237	1	chr3	186076306	186076591	286	-	286	misc_RNA	NA	3.12156
ENSG00000213539.4	ENSG00000213539	YBX1P6	rs646234	5.21	rs10816829	0.722	10.29	-2.00167	1785	15	lasso	-1.92068	0.0548	0.274256	1	chr9	109532830	109534332	1503	-	1002	processed_pseudogene	NA	3.82163
ENSG00000227992.1	ENSG00000227992	AC108463.2	rs1606588	-3.3	rs10048706	-0.00294	-3.15	1.7731	919	6	lasso	-1.92035	0.0548	0.274256	1	chr2	111203964	111206215	2252	-	347	processed_pseudogene	NA	0.48334
ENSG00000248648.1	ENSG00000248648	RP11-485M7.1	rs256868	3.15	rs72803131	-0.00684	-2.82	1.92014	1103	1	lasso	-1.92014	0.0548	0.274256	1	chr5	133003119	133003365	247	+	247	processed_pseudogene	NA	1.14614
ENSG00000221983.7	ENSG00000221983	UBA52	rs111636327	3.17	rs11672885	0.00572	3.3	1.91951	1190	1	enet	1.91951	0.0549	0.274596	1	chr19	18571730	18577550	5821	+	4306	protein_coding	7311	32.5202
ENSG00000184182.18	ENSG00000184182	UBE2F	rs12731	4.19	rs6742960	-0.00657	2.96	-1.9189	1831	1	lasso	-1.91888	0.055	0.274936	1	chr2	237966827	238042782	75956	+	4238	protein_coding	140739	3.15809
ENSG00000113638.13	ENSG00000113638	TTC33	rs68178937	-3.83	rs10058883	-0.0069	3.39	2.13063	2482	13	enet	1.91784	0.0551	0.275114	1	chr5	40512333	40755975	243643	-	6821	protein_coding	23548	1.49132
ENSG00000173889.15	ENSG00000173889	PHC3	rs2287480	-3.33	rs67795055	-0.00568	2.93	-1.90631	1228	2	lasso	-1.9184	0.0551	0.275114	1	chr3	170086732	170181749	95018	-	16919	protein_coding	80012	7.27349
ENSG00000238107.1	ENSG00000238107	RP11-495P10.5	rs4950346	2.16	rs11240124	0.02	-3.05	1.66391	193	12	enet	-1.91672	0.0553	0.275791	1	chr1	148295180	148297556	2377	+	1918	lincRNA	NA	0.865093
ENSG00000244730.1	ENSG00000244730	RP13-1056D16.2	rs4547694	-5.7	rs2526388	0.0499	-3.89	-1.91643	855	1	lasso	1.91643	0.0553	0.275791	1	chr3	49775285	49775614	330	+	330	processed_pseudogene	NA	3.06639
ENSG00000008018.8	ENSG00000008018	PSMB1	rs9356590	4.69	rs3734763	0.00983	-3.98	2.65402	958	16	enet	-1.914	0.0556	0.277126	1	chr6	170535117	170553341	18225	-	2256	protein_coding	5689	68.8983
ENSG00000079819.17	ENSG00000079819	EPB41L2	rs6904454	-4.84	rs6909134	-0.00394	-3.44	-2.25061	2005	2	lasso	1.9136	0.0557	0.277463	1	chr6	130839347	131063322	223976	-	10247	protein_coding	2037	4.37107
ENSG00000075975.15	ENSG00000075975	MKRN2	rs160217	4.2	rs111677937	0.0233	4.56	2.66828	1469	46	enet	1.91265	0.0558	0.277637	1	chr3	12557014	12583713	26700	+	2848	protein_coding	23609	9.77019
ENSG00000228506.1	ENSG00000228506	RP11-98I9.4	rs6569771	3.65	rs9385739	0.0702	3.41	-1.91275	1857	2	lasso	-1.9125	0.0558	0.277637	1	chr6	99424922	99431373	6452	+	1638	antisense	NA	1.43115
ENSG00000207444.1	ENSG00000207444	SNORD56B	rs2526882	5.14	rs4899386	0.0128	2.99	-1.91205	1084	1	lasso	-1.91205	0.0559	0.277973	1	chr14	71398337	71398407	71	+	71	snoRNA	319139	1.20982
ENSG00000140044.12	ENSG00000140044	JDP2	rs7146041	3.12	rs56239808	-0.00475	-2.91	-1.9108	1045	1	lasso	1.9108	0.056	0.278147	1	chr14	75427716	75474111	46396	+	6235	protein_coding	122953	0.889914
ENSG00000154133.14	ENSG00000154133	ROBO4	rs1940171	-7.46	rs11219984	-0.0069	2.93	-0.096152	1395	55	enet	1.91086	0.056	0.278147	1	chr11	124883691	124898500	14810	-	7033	protein_coding	54538	4.55595
ENSG00000184730.10	ENSG00000184730	APOBR	rs205376	-3.04	rs56196070	-0.00644	-2.37	-1.91034	527	1	lasso	1.9103	0.0561	0.278482	1	chr16	28494649	28498970	4322	+	3792	protein_coding	55911	1.20839
ENSG00000132341.11	ENSG00000132341	RAN	rs12306743	3.51	rs4453273	0.053258	3.44	-1.90956	1905	1	lasso	-1.90956	0.0562	0.278656	1	chr12	130871879	130877678	5800	+	4825	protein_coding	5901	19.925
ENSG00000202190.1	ENSG00000202190	Y_RNA	rs10994360	4.99	rs10761442	-0.005	-3.2	-1.65138	1808	9	enet	1.9091	0.0562	0.278656	1	chr10	60081741	60081854	114	+	114	misc_RNA	NA	6.10207
ENSG00000065613.13	ENSG00000065613	SLK	rs10883990	-4.39	rs11192020	-0.000838	3.27	-1.67349	1268	3	lasso	-1.90887	0.0563	0.278828	1	chr10	103967201	104029233	62033	+	7974	protein_coding	9748	22.0538
ENSG00000197747.8	ENSG00000197747	S100A10	rs4466658	3.93	rs56289123	-0.00628	2.99	-1.11093	1144	3	lasso	-1.90856	0.0563	0.278828	1	chr1	151982915	151994390	11476	-	1543	protein_coding	6281	21.7947
ENSG00000259274.1	ENSG00000259274	CTD-2501E16.2	rs8041381	-3.739	rs16942555	0.00714	3.74	-1.64292	1543	3	lasso	-1.9077	0.0564	0.279162	1	chr15	60529973	60545159	15187	+	434	antisense	NA	0.588699
ENSG00000125430.8	ENSG00000125430	HS3ST3B1	rs17607653	3.53	rs11870492	-0.004675	-3.32	-1.84224	2150	2	lasso	1.9075	0.0565	0.279495	1	chr17	14301083	14349404	48322	+	5367	protein_coding	9953	38.1022
ENSG00000176046.8	ENSG00000176046	NUPR1	rs62036658	2.82	rs4072402	0.00764	-3.15	1.9067	496	1	lasso	-1.9067	0.0566	0.279828	1	chr16	28532708	28539174	6467	-	5674	protein_coding	26471	1.51956
ENSG00000228828.1	ENSG00000228828	RP11-162G10.1	rs1938417	2.28	rs113993354	0.0387	3.36	-2.00056	1759	3	lasso	-1.90581	0.0567	0.280161	1	chr10	37818606	37820982	2377	-	2240	processed_pseudogene	NA	0.403772
ENSG00000163293.11	ENSG00000163293	NIPAL1	rs34313992	-4.27	rs321632	-0.00694	3.59	1.4308	1889	7	lasso	1.90463	0.0568	0.280493	1	chr4	47914142	48040173	126032	+	5983	protein_coding	152519	23.6227
ENSG00000095906.16	ENSG00000095906	NUBP2	rs150930	3.01	rs12149777	0.0137	-3.57	-1.9027	1421	1	lasso	1.9027	0.0571	0.281812	1	chr16	1782901	1789191	6291	+	4983	protein_coding	10101	6.80509
ENSG00000114251.13	ENSG00000114251	WNT5A	rs78377924	-3.42	rs673491	-0.00654	-3.22	1.90193	1693	1	lasso	-1.90193	0.0572	0.28198	1	chr3	55465715	55490539	24825	-	7531	protein_coding	7474	6.39436
ENSG00000280924.1	ENSG00000280924	LINC00628	rs10900600	-4.45	rs946000	-0.00408	-3.01	-1.89404	1448	2	lasso	1.90182	0.0572	0.28198	1	chr1	204368431	204369719	1289	-	1289	lincRNA	127841	0.993041
ENSG00000100150.16	ENSG00000100150	DEPDC5	rs2413045	3.41	rs9621361	-0.006939	3.13	1.35789	1761	11	lasso	1.9006	0.0574	0.282641	1	chr22	31753951	31907034	153084	+	8196	protein_coding	9681	3.85579
ENSG00000183354.11	ENSG00000183354	KIAA2026	rs16924301	4.3	rs4742105	0.00402	3.01	-0.983625	1451	7	enet	-1.8999	0.0574	0.282641	1	chr9	5881596	6007901	126306	-	7930	protein_coding	158358	12.5189
ENSG00000267196.1	ENSG00000267196	RP11-813F20.4	rs907233	-3.64	rs7237751	-0.00398	-3.1	-1.8897	1913	2	lasso	1.8985	0.057632	0.28362	1	chr18	49969721	49970957	1237	-	375	sense_intronic	NA	0.880243
ENSG00000215317.2	ENSG00000215317	THUMPD1P1	rs2409331	4.19	rs2065271	-0.006192	3.21	-2.5361	1745	19	enet	-1.89811	0.057681	0.283628	1	chr21	28901779	28903697	1919	-	1041	processed_pseudogene	NA	0.389293
ENSG00000247809.7	ENSG00000247809	NR2F2-AS1	rs6496165	-4.444	rs1542014	0.0117	2.99	1.89767	1619	1	lasso	1.89767	0.0577	0.283628	1	chr15	96110040	96327361	217322	-	6063	antisense	644192	0.51294
ENSG00000197016.11	ENSG00000197016	ZNF470	rs12610410	5.35	rs2904239	0.165	-5.49	2.7595	1326	19	enet	-1.89694	0.0578	0.283957	1	chr19	56567511	56588911	21401	+	9627	protein_coding	388566	0.572501
ENSG00000106771.12	ENSG00000106771	TMEM245	rs646234	5.21	rs11789195	0.00394	-3.11	1.76028	2206	2	lasso	-1.89615	0.0579	0.284285	1	chr9	109015152	109119945	104794	-	9484	protein_coding	23731	9.04075
ENSG00000223901.2	ENSG00000223901	AP001469.5	rs7280077	-4.9	rs2254522	0.108266	5.47	-2.0808	1772	6	lasso	-1.89618	0.057937	0.284286	1	chr21	46220269	46225364	5096	+	1117	antisense	NA	2.14058
ENSG00000151779.12	ENSG00000151779	NBAS	rs1559041	-3.85	rs1862101	0.00126	-3.43	1.8898	2261	4	enet	-1.89582	0.058	0.284286	1	chr2	15166909	15561330	394422	-	8948	protein_coding	51594	9.29367
ENSG00000230409.3	ENSG00000230409	TCEA1P2	rs75968099	6.57	rs198217	-0.00659	-3.1	2.10686	1070	2	lasso	-1.8957	0.058	0.284286	1	chr3	37275693	37276598	906	+	906	processed_pseudogene	NA	11.1454
ENSG00000165209.18	ENSG00000165209	STRBP	rs700092	-3.11	rs13296087	-0.00655	-2.89	-1.93786	829	3	lasso	1.89398	0.0582	0.285103	1	chr9	123109500	123268576	159077	-	8097	protein_coding	55342	2.0148
ENSG00000207803.1	ENSG00000207803	MIR518A1	rs8107688	2.76	rs10426913	0.000673	-3.17	1.89359	858	1	lasso	-1.89359	0.0583	0.285267	1	chr19	53731006	53731090	85	+	85	miRNA	574488	3.44725
ENSG00000214954.8	ENSG00000214954	LRRC69	rs2631030	-3.51	rs4515507	0.209	5.83	-1.83047	1090	8	lasso	-1.89269	0.058399	0.285267	1	chr8	91101832	91219236	117405	+	3056	protein_coding	100130742	0.768439
ENSG00000008441.16	ENSG00000008441	NFIX	rs8103241	-4.03	rs62108519	0.000248	3.2	1.77815	824	2	lasso	1.89254	0.0584	0.285267	1	chr19	12995608	13098796	103189	+	6302	protein_coding	4784	1.02274
ENSG00000084444.13	ENSG00000084444	FAM234B	rs7954376	-3.81	rs6488576	0.124636	5.25	2.21573	1642	8	lasso	1.89261	0.0584	0.285267	1	chr12	13044284	13142521	98238	+	6807	protein_coding	57613	9.84818
ENSG00000136603.13	ENSG00000136603	SKIL	rs2287480	-3.33	rs62293541	-0.00609	2.8	1.89246	1319	1	lasso	1.89246	0.0584	0.285267	1	chr3	170357678	170396835	39158	+	7782	protein_coding	6498	20.8388
ENSG00000176054.6	ENSG00000176054	RPL23P2	rs78907469	4.4	rs62223965	0.337151	7.1	1.9167	1624	3	lasso	1.89232	0.058448	0.285338	1	chr21	28997613	28998033	421	-	421	processed_pseudogene	NA	0.766602
ENSG00000103512.14	ENSG00000103512	NOMO1	rs35811052	3.69	rs2941266	-0.00687	2.58	-2.38455	239	6	enet	-1.8922	0.0585	0.285429	1	chr16	14833681	14896160	62480	+	5819	protein_coding	23420	4.36774
ENSG00000149100.12	ENSG00000149100	EIF3M	rs2418584	3.11	rs71479161	-0.00497	2.9	-1.62295	1731	2	lasso	-1.89019	0.0587	0.285916	1	chr11	32583798	32606262	22465	+	7428	protein_coding	10480	7.21022
ENSG00000185156.5	ENSG00000185156	MFSD6L	rs4791707	-3.53	rs12950996	0.368897	7.75	1.95401	1410	2	lasso	1.89051	0.0587	0.285916	1	chr17	8797162	8799349	2188	-	2188	protein_coding	162387	0.666222
ENSG00000203799.11	ENSG00000203799	CCDC162P	rs2153960	6.12	rs66543278	0.0823	4.23	1.37672	1592	7	lasso	1.8903	0.0587	0.285916	1	chr6	109165833	109355063	189231	+	10010	unitary_pseudogene	221262	6.27659
ENSG00000074582.12	ENSG00000074582	BCS1L	rs10167612	-2.19	rs3731863	-0.00343	-2.53	-1.8847	829	2	lasso	1.88926	0.0589	0.286401	1	chr2	218658764	218663443	4680	+	3379	protein_coding	617	2.13124
ENSG00000146834.13	ENSG00000146834	MEPCE	rs492430	5.38	rs73161762	-0.00688	-2.76	-1.88909	828	1	lasso	1.88909	0.0589	0.286401	1	chr7	100428790	100434126	5337	+	3420	protein_coding	56257	16.5171
ENSG00000234751.1	ENSG00000234751	AP002381.2	rs11235555	3.5	rs891322	0.0201	3.55	1.88901	1023	1	lasso	1.88901	0.0589	0.286401	1	chr11	72940498	72941112	615	+	615	processed_pseudogene	NA	0.510313
ENSG00000261187.1	ENSG00000261187	RP11-1007O24.2	rs8192386	-2.293	rs11633327	0.0182	-3.35	-1.73433	527	4	lasso	1.8868	0.0592	0.287697	1	chr15	72465128	72466262	1135	-	1135	lincRNA	NA	0.443694
ENSG00000122870.11	ENSG00000122870	BICC1	rs11006253	3.17	rs11006205	-0.0014	2.9	-1.88581	1725	1	lasso	-1.88581	0.0593	0.287856	1	chr10	58513140	58831437	318298	+	6569	protein_coding	80114	0.629444
ENSG00000263956.6	ENSG00000263956	NBPF11	rs10465885	-3.01	rs1086602	0.00279	-3.62	1.8179	423	2	lasso	-1.88596	0.0593	0.287856	1	chr1	148102046	148152322	50277	-	5947	protein_coding	200030	1.34524
ENSG00000138439.11	ENSG00000138439	FAM117B	rs2117266	3.19	rs62194068	0.0867	4.1	1.8025	1035	5	lasso	1.88487	0.0594	0.288178	1	chr2	202635188	202769757	134570	+	5986	protein_coding	150864	2.22045
ENSG00000163002.12	ENSG00000163002	NUP35	rs10169420	-3.43	rs7589277	-0.00567	-3.02	-1.2658	1518	3	lasso	1.88469	0.0595	0.288499	1	chr2	183117513	183161680	44168	+	4046	protein_coding	129401	1.77238
ENSG00000137261.13	ENSG00000137261	KIAA0319	rs3756821	-4.57	rs75469557	0.0317	-3.91	-1.8162	2070	4	lasso	1.8834	0.0596	0.28882	1	chr6	24544104	24646155	102052	-	7172	protein_coding	9856	1.05649
ENSG00000110344.9	ENSG00000110344	UBE4A	rs11216816	-3.87	rs76457018	-0.00309	-3.55	1.88285	1552	1	lasso	-1.88285	0.0597	0.288978	1	chr11	118359585	118399211	39627	+	6576	protein_coding	9354	10.4261
ENSG00000249572.1	ENSG00000249572	CTD-2203K17.1	rs75335139	-3.59	rs3756663	0.438	-8.2	-1.87933	1755	6	lasso	1.88291	0.0597	0.288978	1	chr5	33424025	33440619	16595	-	537	antisense	NA	0.978821
ENSG00000261338.2	ENSG00000261338	RP11-378A13.1	rs744753	3.98	rs11677953	0.0698	-4.5	-2.1331	1044	5	lasso	1.88206	0.0598	0.289298	1	chr2	218255319	218257366	2048	+	2048	sense_overlapping	NA	0.556292
ENSG00000213384.2	ENSG00000213384	EIF4E2P1	rs6112974	4.23	rs11699623	-0.00688	-3.1	1.8812	947	1	lasso	-1.88116	0.0599	0.289618	1	chr20	20659710	20659964	255	+	255	processed_pseudogene	NA	2.26418
ENSG00000074842.7	ENSG00000074842	MYDGF	rs35502362	-5.28	rs350856	0.00441	-3.37	-2.18389	1053	2	lasso	1.88064	0.06	0.289938	1	chr19	4641374	4670370	28997	-	1678	protein_coding	56005	37.8848
ENSG00000135931.17	ENSG00000135931	ARMC9	rs1131171	4.09	rs7565313	0.0498	4.79	1.883	1423	3	lasso	1.87855	0.0603	0.291223	1	chr2	231198546	231374837	176292	+	9661	protein_coding	80210	1.46762
ENSG00000134308.13	ENSG00000134308	YWHAQ	rs181878023	3.04	rs12466497	0.00658	3.04	-1.8774	1837	1	lasso	-1.87742	0.0605	0.29186	1	chr2	9583972	9631014	47043	-	2713	protein_coding	10971	31.22
ENSG00000278888.1	ENSG00000278888	AC090154.1	rs11995689	3.33	rs74841579	0.000772	-2.42	1.87713	451	1	lasso	-1.87713	0.0605	0.29186	1	chr8	66674499	66675916	1418	-	171	protein_coding	NA	2.03954
ENSG00000105793.15	ENSG00000105793	GTPBP10	rs10277766	4.9	rs42660	0.014	-4.14	1.42762	1937	26	enet	-1.87424	0.0609	0.293445	1	chr7	90335223	90391455	56233	+	10436	protein_coding	85865	1.14091
ENSG00000175356.12	ENSG00000175356	SCUBE2	rs1353730	2.27	rs10840178	0.00402	-3.52	1.91691	1529	3	enet	-1.87442	0.0609	0.293445	1	chr11	9020391	9138114	117724	-	7099	protein_coding	57758	1.06298
ENSG00000136243.16	ENSG00000136243	NUPL2	rs5029444	-5.29	rs7782981	-0.00433	-3.71	-2.29106	1422	13	lasso	1.87355	0.061	0.293445	1	chr7	23181827	23201011	19185	+	4366	protein_coding	11097	2.44534
ENSG00000242252.1	ENSG00000242252	BGLAP	rs490498	4.01	rs6427327	-0.00668	2.97	-1.05026	758	28	enet	-1.87345	0.061	0.293445	1	chr1	156241962	156243321	1360	+	1190	protein_coding	632	0.630674
ENSG00000244486.8	ENSG00000244486	SCARF2	rs9605070	4.95	rs9610418	-0.006102	3.24	0.46371	1395	2	lasso	1.8736	0.061	0.293445	1	chr22	20424815	20437826	13012	-	3341	protein_coding	91179	1.43285
ENSG00000137960.5	ENSG00000137960	GIPC2	rs3104464	-4.07	rs140987991	0.00753	-3.04	-1.87241	1162	1	lasso	1.87241	0.0611	0.293761	1	chr1	77979542	78138449	158908	+	3973	protein_coding	54810	0.801468
ENSG00000240454.1	ENSG00000240454	RPL39P26	rs1950039	-3.37	rs10832115	-0.00694	-3.09	1.87183	1776	1	lasso	-1.87183	0.0612	0.293761	1	chr11	13685499	13685656	158	-	158	processed_pseudogene	NA	0.798199
ENSG00000260234.5	ENSG00000260234	RP11-166N6.3	rs13081536	-3.75	rs12489388	0.0263	-3.97	1.87357	1317	3	lasso	-1.87181	0.0612	0.293761	1	chr3	150882997	150941743	58747	-	1329	protein_coding	NA	1.59521
ENSG00000181135.15	ENSG00000181135	ZNF707	rs13252406	5.81	rs11778950	-0.00328	3.14	1.79622	1033	28	enet	1.87203	0.061203	0.293761	1	chr8	143684452	143713898	29447	+	6327	protein_coding	286075	1.62219
ENSG00000138107.12	ENSG00000138107	ACTR1A	rs11191416	-9.81	rs630185	0.00633	-3.35	-1.63333	1148	15	enet	-1.87037	0.0614	0.294541	1	chr10	102461881	102502711	40831	-	4654	protein_coding	10121	27.4194
ENSG00000108557.17	ENSG00000108557	RAI1	rs2955373	4.93	rs11078388	-0.006943	2.85	-2.01514	1323	2	lasso	-1.86917	0.0616	0.294675	1	chr17	17681473	17811453	129981	+	9693	protein_coding	10743	0.788297
ENSG00000112531.16	ENSG00000112531	QKI	rs11752044	-4.95	rs9347765	-0.004	-3.41	1.82484	2226	4	lasso	-1.8694	0.0616	0.294675	1	chr6	163414000	163578596	164597	+	17368	protein_coding	9444	12.8253
ENSG00000227295.2	ENSG00000227295	ELL2P1	rs7366587	3.72	rs11264794	0.0868	-3.79	-0.0366	1617	21	enet	1.86902	0.0616	0.294675	1	chr1	158175850	158177755	1906	-	1906	processed_pseudogene	NA	1.07145
ENSG00000232888.4	ENSG00000232888	RPS11P5	rs7313956	4.7	rs12582332	-0.006768	3.02	-0.94374	858	54	enet	-1.8695	0.0616	0.294675	1	chr12	132825701	132826184	484	+	484	processed_pseudogene	NA	16.6857
ENSG00000259407.1	ENSG00000259407	RP11-158M2.3	rs1838387	4.53	rs4887287	-0.00674	-2.97	-0.86749	1949	2	lasso	1.8691	0.0616	0.294675	1	chr15	85744109	85750281	6173	-	964	antisense	NA	0.428292
ENSG00000011258.15	ENSG00000011258	MBTD1	rs66469535	-3.33	rs61571652	0.025337	-3.07	1.86801	1399	1	lasso	-1.86801	0.0618	0.294972	1	chr17	51177425	51260163	82739	-	7201	protein_coding	54799	6.94679
ENSG00000096092.5	ENSG00000096092	TMEM14A	rs72934790	-4.22	rs75634655	0.076	-4.95	-1.76693	1566	4	lasso	1.8675	0.0618	0.294972	1	chr6	52671109	52686588	15480	+	992	protein_coding	28978	5.54332
ENSG00000119718.10	ENSG00000119718	EIF2B2	rs722599	-4.46	rs4899539	0.0281	3.87	2.36541	1111	3	lasso	1.8678	0.0618	0.294972	1	chr14	75002911	75012366	9456	+	5446	protein_coding	8892	5.2736
ENSG00000229323.1	ENSG00000229323	DLEU1-AS1	rs9568442	3.839	rs2703080	0.0118	-4.01	1.7859	1269	8	lasso	-1.8677	0.0618	0.294972	1	chr13	50520933	50527449	6517	-	731	lincRNA	103689915	0.410173
ENSG00000123892.11	ENSG00000123892	RAB38	rs11827676	-4.9	rs1386328	0.0286	-4.26	-1.06517	1894	20	enet	1.86545	0.0621	0.296238	1	chr11	88113242	88175467	62226	-	1465	protein_coding	23682	5.21888
ENSG00000138814.16	ENSG00000138814	PPP3CA	rs11931658	4.85	rs2850370	0.143	-5.17	1.865	2090	1	lasso	-1.86501	0.0622	0.29655	1	chr4	101023409	101348278	324870	-	5213	protein_coding	5530	5.07349
ENSG00000014257.15	ENSG00000014257	ACPP	rs3844171	-3.26	rs4854885	-0.00561	3.39	1.89156	2136	3	enet	1.86445	0.0623	0.296862	1	chr3	132317367	132368298	50932	+	4193	protein_coding	55	7.37534
ENSG00000196511.13	ENSG00000196511	TPK1	rs981968	3.33	rs7803436	0.00293	-3.88	-2.26163	1925	14	enet	1.86352	0.0624	0.297173	1	chr7	144451941	144836395	384455	-	8438	protein_coding	27010	0.984075
ENSG00000135597.18	ENSG00000135597	REPS1	rs2058471	-3.26	rs12203368	0.0254	-4.02	1.86145	1496	2	lasso	-1.863	0.0625	0.297318	1	chr6	138903493	138988261	84769	-	9602	protein_coding	85021	4.5599
ENSG00000235308.1	ENSG00000235308	RP11-82K18.2	rs4529696	-3.93	rs12137366	0.0444	-3.09	1.86266	1041	1	lasso	-1.86266	0.0625	0.297318	1	chr1	88923370	88923844	475	+	475	processed_pseudogene	NA	0.467034
ENSG00000280166.1	ENSG00000280166	RP11-354E23.3	rs12264150	-1.88	rs7087762	-0.00518	2.39	1.47766	741	15	lasso	1.86192	0.0626	0.297628	1	chr10	72730557	72731175	619	+	619	TEC	NA	0.598464
ENSG00000257512.1	ENSG00000257512	RP11-486A14.1	rs10859490	-3.22	rs4761709	0.015339	-4.29	-2.94096	1296	29	enet	1.86164	0.0627	0.297773	1	chr12	93314809	93315941	1133	+	1133	transcribed_processed_pseudogene	NA	0.699795
ENSG00000261469.1	ENSG00000261469	RP11-96D1.6	rs61593058	5.06	rs9888796	-0.00108	2.81	-0.58032	909	13	enet	1.8611	0.0627	0.297773	1	chr16	68236845	68237667	823	-	533	sense_intronic	NA	0.956653
ENSG00000170759.10	ENSG00000170759	KIF5B	rs1251386	-4.08	rs2808056	0.141	4.68	1.92957	1720	8	lasso	1.86045	0.0628	0.297917	1	chr10	32009010	32056431	47422	-	5877	protein_coding	3799	66.4846
ENSG00000274884.1	ENSG00000274884	AL117190.1	rs12892571	3.38	rs61993004	-0.00505	-3.06	1.86032	1203	1	lasso	-1.86032	0.0628	0.297917	1	chr14	100826284	100826370	87	+	87	misc_RNA	NA	4.57444
ENSG00000118946.11	ENSG00000118946	PCDH17	rs9569820	6.176	rs9527675	-0.00257	2.88	-2.0469	1343	5	lasso	-1.8601	0.0629	0.298226	1	chr13	57631810	57729311	97502	+	8326	protein_coding	27253	1.03557
ENSG00000185187.12	ENSG00000185187	SIGIRR	rs12577324	-4.2	rs55917595	-0.00641	3.1	1.8587	767	1	lasso	1.8587	0.0631	0.299009	1	chr11	405716	417455	11740	-	3496	protein_coding	59307	2.87669
ENSG00000137764.19	ENSG00000137764	MAP2K5	rs17242605	4.673	rs338356	0.04	-4.25	-1.79685	1573	6	lasso	1.85541	0.0635	0.300738	1	chr15	67542709	67807123	264415	+	5031	protein_coding	5607	1.71505
ENSG00000161647.18	ENSG00000161647	MPP3	rs72822685	3.24	rs151196	0.01909	3.46	-1.85511	1171	2	lasso	-1.85501	0.0636	0.301045	1	chr17	43800799	43833170	32372	-	4491	protein_coding	4356	0.374474
ENSG00000187231.13	ENSG00000187231	SESTD1	rs35818838	-4.08	rs11688895	0.00822	3.01	-1.4909	1827	3	lasso	-1.85425	0.0637	0.301351	1	chr2	179101692	179264790	163099	-	11349	protein_coding	91404	2.3216
ENSG00000176953.11	ENSG00000176953	NFATC2IP	rs62036658	2.82	rs7188755	-0.00678	-2.68	-2.01763	498	30	enet	1.8533	0.0638	0.301411	1	chr16	28950807	28967097	16291	+	5738	protein_coding	84901	4.6982
ENSG00000021826.14	ENSG00000021826	CPS1	rs28607189	3.52	rs6712000	0.125	5.27	-2.1494	1726	13	lasso	-1.85261	0.0639	0.301411	1	chr2	210477682	210679107	201426	+	10444	protein_coding	1373	2.76448
ENSG00000076924.11	ENSG00000076924	XAB2	rs693941	-3.89	rs4804433	0.0188	-3.45	-1.71204	1310	2	lasso	1.85215	0.064	0.301411	1	chr19	7619525	7629565	10041	-	4673	protein_coding	56949	8.29221
ENSG00000087245.12	ENSG00000087245	MMP2	rs6416767	3.24	rs1005913	0.0191	3.58	1.66406	1897	2	lasso	1.8523	0.064	0.301411	1	chr16	55389700	55506691	116992	+	4933	protein_coding	4313	7.45194
ENSG00000100304.12	ENSG00000100304	TTLL12	rs695624	3.97	rs4820508	0.132394	4.96	-1.61968	1765	4	lasso	-1.8523	0.064	0.301411	1	chr22	43166622	43187133	20512	-	4622	protein_coding	23170	2.71074
ENSG00000106809.10	ENSG00000106809	OGN	rs7851249	-3.54	rs12336689	-0.0045	-2.55	-1.85197	1141	1	lasso	1.85197	0.064	0.301411	1	chr9	92383967	92404696	20730	-	3321	protein_coding	4969	1.4978
ENSG00000180694.13	ENSG00000180694	TMEM64	rs2631030	-3.51	rs12548806	0.117	-5.03	1.81392	1338	8	lasso	-1.85204	0.06402	0.301411	1	chr8	90621995	90791632	169638	-	5870	protein_coding	169200	5.20869
ENSG00000166265.11	ENSG00000166265	CYYR1	rs425146	3.33	rs17002098	0.028201	-3.86	1.0837	2134	21	enet	-1.85182	0.064052	0.301411	1	chr21	26466209	26573284	107076	-	3266	protein_coding	116159	5.0973
ENSG00000164442.9	ENSG00000164442	CITED2	rs2058471	-3.26	rs12195676	-0.00694	3.39	1.85079	1495	3	lasso	1.8512	0.0641	0.301411	1	chr6	139371807	139374620	2814	-	2535	protein_coding	10370	19.3306
ENSG00000177666.16	ENSG00000177666	PNPLA2	rs12577324	-4.2	rs1056812	0.00852	-3.03	-1.80753	912	2	lasso	1.85183	0.0641	0.301411	1	chr11	818902	825573	6672	+	3843	protein_coding	57104	12.1852
ENSG00000227471.8	ENSG00000227471	AKR1B15	rs55878406	4.5	rs56816317	0.202	5.71	1.85155	1879	2	lasso	1.85151	0.0641	0.301411	1	chr7	134549136	134579875	30740	+	3325	protein_coding	441282	6.25638
ENSG00000278700.1	ENSG00000278700	Metazoa_SRP	rs8047438	5.76	rs12019050	-0.00221	3.11	-1.8503	1087	1	enet	-1.8503	0.0643	0.302157	1	chr16	4658851	4659151	301	+	301	misc_RNA	NA	0.981347
ENSG00000138380.17	ENSG00000138380	CARF	rs2117266	3.19	rs148513392	0.109	-5.04	-2.0977	794	7	lasso	1.84941	0.0644	0.302157	1	chr2	202912214	202987063	74850	+	8636	protein_coding	79800	2.84275
ENSG00000173451.6	ENSG00000173451	THAP2	rs12301769	6	rs12227988	-0.006541	-3.15	1.84975	1360	2	lasso	-1.84915	0.0644	0.302157	1	chr12	71663009	71680639	17631	+	6527	protein_coding	83591	0.550552
ENSG00000275084.3	ENSG00000275084	SNORD91B	rs12943566	-6.34	rs72813357	0.001712	3.71	-1.62295	1148	2	lasso	-1.84953	0.0644	0.302157	1	chr17	2329016	2329237	222	-	222	snoRNA	692208	0.338104
ENSG00000088320.3	ENSG00000088320	REM1	rs6088854	-2.33	rs6121242	0.00523	3.27	-2.0199	929	6	lasso	-1.84875	0.0645	0.302267	1	chr20	31475293	31484905	9613	+	1665	protein_coding	28954	0.449398
ENSG00000228817.4	ENSG00000228817	BACH1-IT2	rs2409331	4.19	rs34484155	-0.004082	-2.72	1.8486	1222	1	lasso	-1.84864	0.06451	0.302267	1	chr21	29370497	29373709	3213	+	1291	lincRNA	NA	0.988922
ENSG00000106351.12	ENSG00000106351	AGFG2	rs492430	5.38	rs2437102	0.00948	3.33	-1.84822	844	3	lasso	-1.8483	0.0646	0.302267	1	chr7	100539211	100568219	29009	+	5478	protein_coding	3268	3.84771
ENSG00000138286.14	ENSG00000138286	FAM149B1	rs57006370	-2.57	rs112745577	-0.00694	-2.27	-1.84788	751	1	lasso	1.84788	0.0646	0.302267	1	chr10	73168166	73244504	76339	+	7473	protein_coding	317662	2.59689
ENSG00000226386.1	ENSG00000226386	PARD3-AS1	rs4934735	3.5	rs4315011	-0.00661	3.02	-1.30293	1289	17	lasso	1.84812	0.0646	0.302267	1	chr10	34815767	34816386	620	+	302	antisense	NA	0.489611
ENSG00000271047.1	ENSG00000271047	RP11-760D2.12	rs698648	3.34	rs12537872	-0.00614	-2.85	-0.69732	1286	26	enet	1.8473	0.0647	0.30257	1	chr7	56603410	56603553	144	+	144	processed_pseudogene	NA	0.593963
ENSG00000011143.16	ENSG00000011143	MKS1	rs4793902	4.79	rs72839953	-0.006745	3.75	-1.59685	1170	17	enet	-1.84412	0.0652	0.304544	1	chr17	58205437	58219605	14169	-	4078	protein_coding	54903	1.26111
ENSG00000248719.1	ENSG00000248719	RP11-377G16.2	rs7677853	-3.15	rs78119170	0.0452	-3.64	-0.2292	1460	13	enet	-1.84377	0.0652	0.304544	1	chr4	80183280	80190169	6890	-	566	antisense	NA	0.587248
ENSG00000122692.8	ENSG00000122692	SMU1	rs10733465	4.58	rs11792560	0.0186	-3.21	1.84327	1541	1	lasso	-1.84327	0.0653	0.304544	1	chr9	33041764	33076659	34896	-	7122	protein_coding	55234	8.17771
ENSG00000184465.15	ENSG00000184465	WDR27	rs12193106	-2.72	rs9383516	-0.00426	-3.24	1.88737	2130	2	lasso	-1.843	0.0653	0.304544	1	chr6	169457212	169702048	244837	-	10244	protein_coding	253769	1.66545
ENSG00000271737.1	ENSG00000271737	CTB-113I20.2	rs256204	3.74	rs12657590	-0.00201	-3.2	0.91194	1630	9	lasso	-1.84327	0.0653	0.304544	1	chr5	134005147	134005562	416	+	416	lincRNA	NA	1.21804
ENSG00000020922.12	ENSG00000020922	MRE11A	rs1518565	-3.57	rs10831224	0.00861	3.79	1.72156	1419	9	lasso	1.84234	0.0654	0.304844	1	chr11	94415578	94493908	78331	-	7689	protein_coding	4361	3.47607
ENSG00000148334.14	ENSG00000148334	PTGES2	rs34116890	-4.43	rs34107454	-0.00694	-2.96	1.17751	707	5	enet	-1.84123	0.0656	0.305443	1	chr9	128120693	128128462	7770	-	3039	protein_coding	80142	13.2927
ENSG00000174125.7	ENSG00000174125	TLR1	rs62294538	3.6	rs114706726	-0.00612	3.09	1.7401	1754	2	enet	1.84132	0.0656	0.305443	1	chr4	38790677	38856817	66141	-	4535	protein_coding	7096	1.39064
ENSG00000120686.11	ENSG00000120686	UFM1	rs2455415	5.91	rs2485291	0.000706	-3.25	1.8406	1291	1	lasso	-1.8406	0.0657	0.305576	1	chr13	38349849	38363619	13771	+	4382	protein_coding	51569	28.8702
ENSG00000186834.3	ENSG00000186834	HEXIM1	rs62065438	-4.33	rs4793173	-0.003927	3.13	2.62788	825	10	enet	1.84039	0.0657	0.305576	1	chr17	45148502	45152101	3600	+	3600	protein_coding	10614	50.9649
ENSG00000106397.11	ENSG00000106397	PLOD3	rs492430	5.38	rs11178	0.0338	3.68	-1.84019	1716	2	lasso	-1.84011	0.0658	0.305676	1	chr7	101205977	101218420	12444	-	5671	protein_coding	8985	16.9358
ENSG00000132274.15	ENSG00000132274	TRIM22	rs34464178	2.6	rs7129909	0.00903	-3.3	-1.83965	2800	1	lasso	1.83965	0.0658	0.305676	1	chr11	5689689	5737089	47401	+	6020	protein_coding	10346	5.17898
ENSG00000175489.9	ENSG00000175489	LRRC25	rs1862646	3	rs2302209	-0.00688	-3.58	-0.44517	1208	32	enet	1.83937	0.0659	0.305676	1	chr19	18391144	18397617	6474	-	2415	protein_coding	126364	1.47643
ENSG00000225303.2	ENSG00000225303	RP11-512N4.2	rs11006185	-2.87	rs10826234	-0.00444	-2.82	-1.8389	964	1	lasso	1.8389	0.0659	0.305676	1	chr10	50472814	50474246	1433	+	373	antisense	NA	1.19195
ENSG00000229153.5	ENSG00000229153	EPHA1-AS1	rs7780478	3.8	rs6951852	-0.00634	-4.2	-2.10732	903	10	lasso	1.83935	0.0659	0.305676	1	chr7	143407813	143523449	115637	+	5316	antisense	285965	0.909877
ENSG00000271871.1	ENSG00000271871	AC005740.6	rs11956411	-4.03	rs62380790	0.0157	-3.37	1.67722	1533	5	lasso	-1.83747	0.0661	0.306438	1	chr5	141952419	141953375	957	+	957	antisense	NA	0.465874
ENSG00000064012.21	ENSG00000064012	CASP8	rs3769821	3.81	rs7590550	-0.00681	-2.89	-1.8365	1111	1	lasso	1.83646	0.0663	0.307032	1	chr2	201233443	201287711	54269	+	7243	protein_coding	841	2.71772
ENSG00000157107.13	ENSG00000157107	FCHO2	rs35354393	3.23	rs10805872	-0.00687	2.83	-1.61783	1450	3	lasso	-1.83651	0.0663	0.307032	1	chr5	72955981	73090522	134542	+	6127	protein_coding	115548	8.79335
ENSG00000207493.1	ENSG00000207493	SNORA46	rs154433	-5.58	rs1058132	0.136	-4.56	1.83592	1768	1	lasso	-1.8359	0.0664	0.307228	1	chr16	58548499	58548633	135	-	135	snoRNA	677827	1.8893
ENSG00000022567.9	ENSG00000022567	SLC45A4	rs306984	3.34	rs58706622	-0.00569	-2.96	1.83538	1555	1	lasso	-1.83538	0.06645	0.307228	1	chr8	141207166	141308305	101140	-	8608	protein_coding	57210	13.7747
ENSG00000280035.1	ENSG00000280035	RP11-10J21.2	rs306984	3.5	rs58706622	-0.00369	-2.97	1.83538	1488	1	lasso	-1.83538	0.06645	0.307228	1	chr8	141224288	141226947	2660	-	2660	TEC	NA	1.38276
ENSG00000270344.2	ENSG00000270344	RP11-734K2.4	rs10777187	5.55	rs11105312	0.226476	5.92	-1.763	1013	13	lasso	-1.83411	0.0666	0.307755	1	chr12	89525654	89548005	22352	+	8041	antisense	NA	0.474664
ENSG00000107175.11	ENSG00000107175	CREB3	rs4879901	-3.73	rs6476491	-0.00248	-3.03	-1.83322	1251	4	lasso	1.83318	0.0668	0.308513	1	chr9	35732335	35737004	4670	+	1903	protein_coding	10488	19.0702
ENSG00000047188.15	ENSG00000047188	YTHDC2	rs35927407	-4.04	rs2914188	0.0189	-3.68	1.83598	2116	6	enet	-1.83265	0.0669	0.308808	1	chr5	113513683	113595285	81603	+	10816	protein_coding	64848	2.50651
ENSG00000104613.11	ENSG00000104613	INTS10	rs17480272	4.42	rs35026357	0.0155	3.8	-1.30381	2129	2	lasso	-1.83178	0.066984	0.309029	1	chr8	19817140	19852083	34944	+	6869	protein_coding	55174	6.75346
ENSG00000131067.16	ENSG00000131067	GGT7	rs2236270	4.53	rs62212084	0.104	4.19	-1.5696	1085	6	lasso	-1.83105	0.0671	0.309281	1	chr20	34844720	34872860	28141	-	2966	protein_coding	2686	3.80234
ENSG00000121417.13	ENSG00000121417	ZNF211	rs67651132	3.2	rs10423613	-0.00611	3.38	1.21727	1695	21	enet	1.83031	0.0672	0.309281	1	chr19	57630395	57642779	12385	+	3300	protein_coding	10520	7.65399
ENSG00000153558.13	ENSG00000153558	FBXL2	rs575596	-3.63	rs7626857	-0.00521	-2.83	1.83027	1431	1	lasso	-1.83027	0.0672	0.309281	1	chr3	33277025	33403662	126638	+	7664	protein_coding	25827	0.528103
ENSG00000183734.4	ENSG00000183734	ASCL2	rs7927129	-3.27	rs189137	0.0124	3.36	-1.15595	1122	4	lasso	-1.83043	0.0672	0.309281	1	chr11	2268495	2270952	2458	-	1852	protein_coding	430	3.28454
ENSG00000124602.9	ENSG00000124602	UNC5CL	rs6935623	4.59	rs4714417	0.133	-5.17	1.77802	1615	3	lasso	-1.8294	0.0673	0.309281	1	chr6	41026911	41039217	12307	-	3136	protein_coding	222643	1.2218
ENSG00000130175.9	ENSG00000130175	PRKCSH	rs322128	5.99	rs35062986	0.0125	2.75	-1.82846	1131	2	lasso	-1.82932	0.0674	0.309281	1	chr19	11435288	11450968	15681	+	5166	protein_coding	5589	31.6824
ENSG00000137817.16	ENSG00000137817	PARP6	rs71395030	-2.408	rs62022789	-0.0018	-3.27	-1.81204	440	2	lasso	1.82914	0.0674	0.309281	1	chr15	72241181	72272999	31819	-	7696	protein_coding	56965	3.32462
ENSG00000197748.12	ENSG00000197748	CFAP43	rs10883990	-4.39	rs11599497	-0.00563	3.15	-2.31652	1246	4	lasso	-1.82879	0.0674	0.309281	1	chr10	104129888	104232362	102475	-	7184	protein_coding	80217	0.314696
ENSG00000206654.1	ENSG00000206654	RNU6-608P	rs13374459	-4.57	rs905380	-0.00617	-3.04	1.8292	1058	1	lasso	-1.8292	0.0674	0.309281	1	chr1	39120940	39121043	104	-	104	snRNA	NA	3.12056
ENSG00000271218.1	ENSG00000271218	RP3-523E19.2	rs7758764	3.26	rs6902775	0.0174	-3.28	-1.82866	1569	1	enet	1.8287	0.0674	0.309281	1	chr6	53918974	53920788	1815	-	456	antisense	NA	2.71681
ENSG00000078070.12	ENSG00000078070	MCCC1	rs9846113	3.67	rs13083741	0.0246	-4.64	0.70309	1477	16	lasso	-1.8281	0.0675	0.309408	1	chr3	183015218	183116075	100858	-	4321	protein_coding	56922	3.24422
ENSG00000133935.6	ENSG00000133935	C14orf1	rs2543366	4.12	rs2543348	8.42e-05	-3.06	1.82813	1169	1	lasso	-1.82813	0.0675	0.309408	1	chr14	75649791	75661189	11399	-	2633	protein_coding	11161	7.65078
ENSG00000077152.9	ENSG00000077152	UBE2T	rs34597136	-3.69	rs10800807	-0.00509	3.12	0.00301	1157	11	enet	-1.82774	0.0676	0.309701	1	chr1	202331657	202341980	10324	-	1065	protein_coding	29089	4.52617
ENSG00000132164.9	ENSG00000132164	SLC6A11	rs11128528	4.45	rs1485135	0.162	-5.02	1.67973	1616	5	lasso	-1.82722	0.0677	0.309788	1	chr3	10816200	10940733	124534	+	6700	protein_coding	6538	0.322165
ENSG00000140525.17	ENSG00000140525	FANCI	rs7178152	-6.319	rs1110060	-0.00648	-3.06	1.82726	1547	1	lasso	-1.82726	0.0677	0.309788	1	chr15	89243949	89317261	73313	+	7766	protein_coding	55215	2.07498
ENSG00000100697.14	ENSG00000100697	DICER1	rs1243528	3.57	rs1211448	0.000846	-3.65	1.81875	2441	3	lasso	-1.82653	0.0678	0.309788	1	chr14	95086228	95158010	71783	-	12294	protein_coding	23405	22.5205
ENSG00000130377.13	ENSG00000130377	ACSBG2	rs628271	-4.06	rs11672124	-0.00651	-3.23	0.28049	906	12	enet	-1.82634	0.0678	0.309788	1	chr19	6135247	6193094	57848	+	3447	protein_coding	81616	0.367324
ENSG00000167081.16	ENSG00000167081	PBX3	rs2149992	4.63	rs59763032	0.00282	-3.32	-1.31682	1359	13	enet	1.82612	0.0678	0.309788	1	chr9	125747345	125967377	220033	+	4529	protein_coding	5090	0.822554
ENSG00000163743.13	ENSG00000163743	RCHY1	rs28609645	-3.6	rs10518139	0.0212	-3.59	-2.8893	1762	5	lasso	1.82582	0.0679	0.309874	1	chr4	75479037	75514764	35728	-	6565	protein_coding	25898	3.29493
ENSG00000122644.12	ENSG00000122644	ARL4A	rs7776743	3.14	rs1017404	-0.00629	2.96	1.82501	2520	1	lasso	1.82501	0.068	0.309874	1	chr7	12686856	12690934	4079	+	3561	protein_coding	10124	6.19452
ENSG00000137714.2	ENSG00000137714	FDX1	rs328273	-3.74	rs11822337	0.00122	2.9	0.284927	1551	20	enet	-1.82518	0.068	0.309874	1	chr11	110429883	110464881	34999	+	3206	protein_coding	2230	63.6261
ENSG00000145734.18	ENSG00000145734	BDP1	rs149114	2.37	rs6453346	-0.0065	3.03	1.82534	1038	1	lasso	1.82534	0.068	0.309874	1	chr5	71455615	71567820	112206	+	12436	protein_coding	55814	9.67704
ENSG00000207008.1	ENSG00000207008	SNORA54	rs10832835	-3.5	rs120740	-0.00684	3.08	-1.77578	1144	2	lasso	-1.82506	0.068	0.309874	1	chr11	2963771	2963893	123	-	123	snoRNA	677833	45.4324
ENSG00000250284.1	ENSG00000250284	CTB-1I21.1	rs4492107	-3.9	rs12187429	-0.00686	3.13	2.20364	1355	4	lasso	1.8234	0.0682	0.31062	1	chr5	136734927	136754686	19760	+	564	lincRNA	NA	0.319574
ENSG00000141384.12	ENSG00000141384	TAF4B	rs11665135	3.21	rs9965696	-0.00687	3.19	-1.8224	1492	2	lasso	-1.823	0.068298	0.310901	1	chr18	26225936	26391685	165750	+	5395	protein_coding	6875	6.40029
ENSG00000199122.3	ENSG00000199122	MIR148B	rs17109475	-3.42	rs57497660	0.036467	3.41	-2.06219	1089	3	lasso	-1.82163	0.0685	0.311655	1	chr12	54337216	54337314	99	+	99	miRNA	442892	0.657818
ENSG00000164099.3	ENSG00000164099	PRSS12	rs28521069	5.5	rs1514659	-0.00415	-2.79	1.6276	1379	2	lasso	-1.82075	0.0686	0.311778	1	chr4	118280038	118353003	72966	-	5725	protein_coding	8492	6.70812
ENSG00000272054.1	ENSG00000272054	RP11-423P10.2	rs3770752	-6.65	rs35754864	-0.00211	3.28	-0.0125	1451	14	enet	-1.82132	0.0686	0.311778	1	chr2	37208875	37212677	3803	+	3803	sense_intronic	NA	0.741415
ENSG00000174792.10	ENSG00000174792	C4orf26	rs28609645	-3.6	rs62318653	0.442	8.29	-1.983	1866	4	lasso	-1.82012	0.0687	0.312067	1	chr4	75556048	75565885	9838	+	2054	protein_coding	152816	3.60657
ENSG00000118785.13	ENSG00000118785	SPP1	rs13119417	4.12	rs17013516	0.0463	3.5	-1.64	1618	6	lasso	-1.81947	0.0688	0.312356	1	chr4	87975650	87983426	7777	+	2321	protein_coding	6696	73.8726
ENSG00000198331.10	ENSG00000198331	HYLS1	rs537046	4.38	rs4935958	0.0483	-4.44	2.17997	1952	13	enet	-1.8193	0.0689	0.312644	1	chr11	125883614	125900648	17035	+	2999	protein_coding	219844	1.45029
ENSG00000259685.2	ENSG00000259685	CTD-2315E11.1	rs113438699	3.495	rs11073903	0.097	5.08	2.26342	1680	5	lasso	1.81788	0.0691	0.313385	1	chr15	90102649	90133445	30797	+	355	lincRNA	NA	0.543215
ENSG00000156304.14	ENSG00000156304	SCAF4	rs12106429	3.61	rs204731	0.003729	-3.35	0.9719	1803	14	enet	1.81735	0.069164	0.313509	1	chr21	31671033	31732075	61043	-	5901	protein_coding	57466	4.30547
ENSG00000117280.12	ENSG00000117280	RAB29	rs2298251	-3.32	rs823152	0.0165	3.74	2.33182	1061	7	lasso	1.8148	0.0696	0.315104	1	chr1	205767986	205775460	7475	-	3882	protein_coding	8934	1.42677
ENSG00000117360.12	ENSG00000117360	PRPF3	rs28366567	-5.71	rs11582094	-0.00551	2.48	-1.8147	1145	1	lasso	-1.8147	0.0696	0.315104	1	chr1	150321476	150353195	31720	+	5373	protein_coding	9129	9.32375
ENSG00000108798.8	ENSG00000108798	ABI3	rs35929648	-4.38	rs3107303	-0.002176	3.2	-1.81373	1100	2	lasso	-1.81398	0.0697	0.315104	1	chr17	49210227	49223225	12999	+	2456	protein_coding	51225	1.45061
ENSG00000162433.14	ENSG00000162433	AK4	rs6700762	-4.87	rs12402106	0.00579	-3.48	2.21036	1603	6	lasso	-1.81412	0.0697	0.315104	1	chr1	65147549	65232145	84597	+	7578	protein_coding	205	0.426009
ENSG00000270377.1	ENSG00000270377	RP11-384L8.2	rs4955124	4.91	rs60991243	-0.00281	3.17	1.81373	1587	1	enet	1.81373	0.0697	0.315104	1	chr3	32243847	32244018	172	-	172	processed_pseudogene	NA	0.670764
ENSG00000111450.13	ENSG00000111450	STX2	rs12306743	3.51	rs11061226	0.004474	-4.55	0.07787	2035	71	enet	-1.81104	0.0701	0.316578	1	chr12	130789600	130839266	49667	-	3723	protein_coding	2054	1.8314
ENSG00000185899.1	ENSG00000185899	TAS2R60	rs7780478	3.8	rs2949752	0.00717	-3.33	-0.4081	760	19	lasso	1.81129	0.0701	0.316578	1	chr7	143443453	143444409	957	+	957	protein_coding	338398	1.60779
ENSG00000237774.3	ENSG00000237774	RP11-129B9.1	rs6538539	6.2	rs10859909	-0.00572	-3.05	1.80991	2221	1	lasso	-1.80991	0.0703	0.317314	1	chr12	95125760	95126389	630	+	630	processed_pseudogene	NA	0.548565
ENSG00000253773.2	ENSG00000253773	C8orf37-AS1	rs13250117	-2.77	rs528024	-0.00694	-3.67	0.57647	2754	3	lasso	-1.80911	0.070434	0.317751	1	chr8	95204456	95810136	605681	+	1445	lincRNA	NA	0.412526
ENSG00000091972.18	ENSG00000091972	CD200	rs774865	-2.76	rs9840207	-0.000907	-2.9	-1.80817	1864	1	lasso	1.80817	0.0706	0.318165	1	chr3	112332347	112362812	30466	+	2991	protein_coding	4345	82.1689
ENSG00000142002.16	ENSG00000142002	DPP9	rs35502362	-5.28	rs11882005	-0.00692	3.26	0.93188	1145	4	lasso	1.80796	0.0706	0.318165	1	chr19	4675224	4724673	49450	-	8324	protein_coding	91039	6.89222
ENSG00000197548.12	ENSG00000197548	ATG7	rs11128528	4.45	rs347591	0.46	-8.55	-1.31176	1872	39	enet	1.8076	0.0707	0.318448	1	chr3	11272309	11557665	285357	+	8833	protein_coding	10533	4.56277
ENSG00000265136.1	ENSG00000265136	RP13-638C3.6	rs62079722	-3.45	rs60529510	-0.004928	-2.85	-1.63619	1655	4	lasso	1.80663	0.0708	0.31873	1	chr17	82576616	82577391	776	-	456	processed_pseudogene	NA	0.912338
ENSG00000074696.12	ENSG00000074696	HACD3	rs62014433	3.636	rs333567	-0.00583	-3.1	0.98423	1051	5	lasso	-1.80603	0.0709	0.318845	1	chr15	65530418	65578352	47935	+	7097	protein_coding	51495	18.6211
ENSG00000189067.12	ENSG00000189067	LITAF	rs10163386	-4.05	rs1344534	0.13	-4.93	1.99001	2055	4	lasso	-1.8063	0.0709	0.318845	1	chr16	11547722	11636381	88660	-	5060	protein_coding	9516	24.0291
ENSG00000119242.8	ENSG00000119242	CCDC92	rs12311848	5.64	rs1050448	-0.003404	-3.43	-1.72939	1355	2	lasso	1.80568	0.071	0.31896	1	chr12	123918660	123972831	54172	-	8223	protein_coding	80212	1.47142
ENSG00000143436.10	ENSG00000143436	MRPL9	rs6684085	-4.28	rs11805632	-0.000175	-2.96	1.80561	983	1	lasso	-1.8056	0.071	0.31896	1	chr1	151759643	151763564	3922	-	1812	protein_coding	65005	7.91099
ENSG00000160207.8	ENSG00000160207	HSF2BP	rs234704	4.03	rs1788493	0.00649	-3.53	-0.8302	1164	22	enet	1.80464	0.071131	0.319188	1	chr21	43529192	43659493	130302	-	1908	protein_coding	11077	0.34989
ENSG00000128833.12	ENSG00000128833	MYO5C	rs1693531	-4.759	rs12594710	-0.00646	3.56	-1.30234	1378	2	enet	-1.80442	0.0712	0.319188	1	chr15	52192322	52295798	103477	-	10045	protein_coding	55930	0.954409
ENSG00000220494.4	ENSG00000220494	YAP1P1	rs531173	-2.31	rs587436	-0.000958	-3.2	-1.80407	1181	1	lasso	1.8041	0.0712	0.319188	1	chr6	147406889	147408281	1393	+	1393	processed_pseudogene	NA	0.355239
ENSG00000252711.1	ENSG00000252711	RN7SKP116	rs12200047	3.17	rs6458558	-0.00671	-3.49	-0.7909	1653	27	enet	1.8041	0.0712	0.319188	1	chr6	47715283	47715601	319	+	319	misc_RNA	NA	0.699413
ENSG00000196365.11	ENSG00000196365	LONP1	rs628271	-4.93	rs806707	0.0123	-3.63	-3.24175	850	9	enet	1.80376	0.0713	0.319469	1	chr19	5691834	5720572	28739	-	5085	protein_coding	9361	17.2465
ENSG00000141956.13	ENSG00000141956	PRDM15	rs112240338	-4.33	rs2309225	0.049894	3.61	1.8032	2081	1	lasso	1.80318	0.07136	0.31957	1	chr21	41798225	41879482	81258	-	13004	protein_coding	63977	1.08148
ENSG00000255100.1	ENSG00000255100	RP11-21L23.3	rs7928101	-3.79	rs7108890	0.00519	3.78	1.97235	1432	15	enet	1.80307	0.0714	0.319582	1	chr11	76782581	76783062	482	-	354	antisense	101928837	0.628705
ENSG00000228196.1	ENSG00000228196	PTPN2P1	rs3818433	-3.91	rs77132593	0.0349	2.99	-1.8014	1136	1	lasso	-1.8014	0.0716	0.320255	1	chr1	178746683	178747754	1072	-	1072	processed_pseudogene	NA	1.04555
ENSG00000100558.8	ENSG00000100558	PLEK2	rs7155830	-3.25	rs7149059	-0.00173	3.45	-0.12629	1029	9	enet	1.80095	0.0717	0.320255	1	chr14	67386983	67412200	25218	-	1603	protein_coding	26499	0.469402
ENSG00000115474.6	ENSG00000115474	KCNJ13	rs778371	8.29	rs2741277	-0.00557	-3.02	-1.8012	1643	2	lasso	1.80115	0.0717	0.320255	1	chr2	232766464	232776568	10105	-	2977	protein_coding	3769	1.34377
ENSG00000250317.8	ENSG00000250317	SMIM20	rs56852953	4.32	rs2305670	0.244	-6.54	2.2464	1294	2	lasso	-1.80115	0.0717	0.320255	1	chr4	25861830	25929874	68045	+	1612	protein_coding	389203	4.69519
ENSG00000215190.9	ENSG00000215190	LINC00680	rs9500327	2.58	rs2185929	0.12	4.71	1.78826	709	6	lasso	1.8001	0.0718	0.320534	1	chr6	57946074	57961501	15428	-	2969	transcribed_unprocessed_pseudogene	728411	1.34175
ENSG00000205352.10	ENSG00000205352	PRR13	rs3214023	4.99	rs12830769	-0.001374	-3.21	-3.59403	1144	30	enet	1.7992	0.072	0.32126	1	chr12	53441605	53446645	5041	+	2897	protein_coding	54458	3.98757
ENSG00000136010.13	ENSG00000136010	ALDH1L2	rs7309946	-3.23	rs7970173	0.00143	-3.96	1.70379	1934	15	enet	-1.79858	0.0721	0.321538	1	chr12	105019784	105084577	64794	-	8507	protein_coding	160428	0.427576
ENSG00000213337.8	ENSG00000213337	ANKRD39	rs62153905	4.46	rs7608621	-0.00616	-2.3	1.7973	490	5	lasso	-1.79724	0.0723	0.322262	1	chr2	96836611	96858095	21485	-	5330	protein_coding	51239	0.490186
ENSG00000108826.15	ENSG00000108826	MRPL27	rs198547	-4.59	rs380355	-0.001958	-3.1	-1.92412	1139	2	lasso	1.7968	0.0724	0.322372	1	chr17	50367857	50373214	5358	-	3027	protein_coding	51264	8.75113
ENSG00000214193.9	ENSG00000214193	SH3D21	rs581459	-6.07	rs3918000	-0.00156	3.04	1.79641	936	1	lasso	1.79641	0.0724	0.322372	1	chr1	36306387	36324886	18500	+	4474	protein_coding	79729	11.3959
ENSG00000132792.18	ENSG00000132792	CTNNBL1	rs4811278	3.32	rs911496	-0.00602	-3.01	1.8396	1480	2	lasso	-1.79539	0.0726	0.322927	1	chr20	37693955	37872129	178175	+	4148	protein_coding	56259	7.14086
ENSG00000283296.1	ENSG00000283296	MIR4256	rs3790609	-3.87	rs17493313	0.0262	3.02	1.68645	1327	4	lasso	1.79564	0.0726	0.322927	1	chr1	112461770	112461833	64	-	64	miRNA	100422976	2.32248
ENSG00000139718.10	ENSG00000139718	SETD1B	rs143116451	5.53	rs3782153	0.083355	-3.63	2.34809	1034	2	lasso	-1.79457	0.0727	0.323203	1	chr12	121804180	121832584	28405	+	8314	protein_coding	23067	5.96431
ENSG00000116604.17	ENSG00000116604	MEF2D	rs1572412	4.09	rs12041331	-0.00186	-3.6	1.85659	951	2	lasso	-1.79356	0.0729	0.323924	1	chr1	156463727	156500828	37102	-	6400	protein_coding	4209	8.65618
ENSG00000103199.13	ENSG00000103199	ZNF500	rs8047438	5.76	rs4786640	0.0634	-4.24	-1.75846	1078	4	lasso	1.7915	0.0732	0.325089	1	chr16	4748239	4767624	19386	-	6465	protein_coding	26048	2.61226
ENSG00000139726.10	ENSG00000139726	DENR	rs2102949	9.93	rs77477318	-0.003187	-2.47	1.79071	851	1	lasso	-1.79071	0.0733	0.325364	1	chr12	122752774	122771064	18291	+	3576	protein_coding	8562	12.1373
ENSG00000254685.6	ENSG00000254685	FPGT	rs6659748	2.75	rs792307	0.204	-5.54	-1.816	1162	40	enet	1.78972	0.0735	0.326082	1	chr1	74198212	74234086	35875	+	4180	protein_coding	8790	2.44091
ENSG00000249264.1	ENSG00000249264	EEF1A1P9	rs4698931	-3.32	rs1490584	-0.00158	3.03	-1.1609	1324	4	lasso	-1.78863	0.0737	0.3268	1	chr4	105484698	105486080	1383	+	1383	processed_pseudogene	NA	4.8863
ENSG00000258759.1	ENSG00000258759	RP11-1012A1.7	rs8008961	-3.35	rs10146389	-0.00667	3.04	-1.78804	1006	1	lasso	-1.78804	0.0738	0.326949	1	chr14	67799004	67799609	606	+	606	processed_pseudogene	NA	1.19884
ENSG00000231713.2	ENSG00000231713	AF064860.7	rs4816620	-4.19	rs368269	0.109854	4.54	-1.7878	2206	1	lasso	-1.78779	0.07381	0.326949	1	chr21	39727755	39730680	2926	+	1786	lincRNA	NA	6.77509
ENSG00000009844.15	ENSG00000009844	VTA1	rs225699	3.6	rs4509140	0.00683	-3.36	-1.78698	1236	7	lasso	1.7868	0.074	0.327621	1	chr6	142147162	142224689	77528	+	7262	protein_coding	51534	6.31523
ENSG00000043514.15	ENSG00000043514	TRIT1	rs3768320	-4.09	rs6600298	0.0244	-3.48	1.36644	1137	5	enet	-1.78524	0.0742	0.327828	1	chr1	39841022	39883511	42490	-	2663	protein_coding	54802	6.79982
ENSG00000124780.13	ENSG00000124780	KCNK17	rs62403320	3.45	rs4714238	0.171	5.8	1.7745	1798	45	enet	1.7854	0.0742	0.327828	1	chr6	39299001	39314553	15553	-	2172	protein_coding	89822	0.874015
ENSG00000184260.5	ENSG00000184260	HIST2H2AC	rs28366567	-5.71	rs1339493	-0.00244	2.2	1.78569	546	3	lasso	1.78568	0.0742	0.327828	1	chr1	149886975	149887364	390	+	390	protein_coding	8338	123.216
ENSG00000202314.1	ENSG00000202314	SNORD6	rs1446913	-3.8	rs2658792	-0.00289	-3.23	-1.78513	1555	1	lasso	1.78513	0.0742	0.327828	1	chr11	93731502	93731574	73	-	73	snoRNA	692075	3.81379
ENSG00000134007.3	ENSG00000134007	ADAM20	rs2526882	5.14	rs1205236	0.0245	-3.54	-0.51794	1822	28	enet	1.78486	0.0743	0.328101	1	chr14	70522358	70535015	12658	-	2795	protein_coding	8748	1.32717
ENSG00000152217.16	ENSG00000152217	SETBP1	rs2612546	-3.78	rs2165907	0.00151	-2.92	-1.7843	1959	1	lasso	1.7843	0.07437	0.328241	1	chr18	44680173	45068510	388338	+	11151	protein_coding	26040	1.58288
ENSG00000162437.14	ENSG00000162437	RAVER2	rs6700762	-4.87	rs12404239	0.00786	2.84	-1.78341	1497	1	lasso	-1.78341	0.0745	0.328645	1	chr1	64745095	64833232	88138	+	6070	protein_coding	55225	0.817453
ENSG00000128563.13	ENSG00000128563	PRKRIP1	rs1617152	3.14	rs11768613	-0.00691	-2.95	1.83167	928	6	lasso	-1.7831	0.0746	0.328916	1	chr7	102363872	102426676	62805	+	3696	protein_coding	79706	5.41173
ENSG00000166839.16	ENSG00000166839	ANKDD1A	rs28635082	3.629	rs11071820	-0.00534	-2.71	1.78126	908	2	lasso	-1.78218	0.0747	0.329188	1	chr15	64911902	64958700	46799	+	5042	protein_coding	348094	5.19928
ENSG00000243562.3	ENSG00000243562	RN7SL838P	rs12577324	-4.2	rs12285459	0.0117	3.79	-0.854912	808	8	lasso	-1.78192	0.0748	0.329459	1	chr11	440399	440693	295	-	295	misc_RNA	NA	16.3428
ENSG00000242214.1	ENSG00000242214	MTND3P6	rs28491136	3.77	rs56358628	0.00535	3.23	-1.78255	1416	7	lasso	-1.7806	0.075	0.33017	1	chr3	106896483	106896821	339	-	339	unprocessed_pseudogene	NA	0.56647
ENSG00000164284.14	ENSG00000164284	GRPEL2	rs6892794	3.86	rs10072615	-0.00529	3.29	-1.81816	1536	2	lasso	-1.77939	0.0752	0.33047	1	chr5	149345430	149354583	9154	+	4419	protein_coding	134266	4.74273
ENSG00000250305.8	ENSG00000250305	KIAA1456	rs13270992	-4.73	rs17123247	0.0411	4.63	0.88826	1970	7	enet	-1.77895	0.075248	0.33047	1	chr8	12945642	13031503	85862	+	14668	protein_coding	57604	3.28371
ENSG00000111335.12	ENSG00000111335	OAS2	rs10850133	-2.99	rs141944669	-0.000984	2.74	1.77857	1111	1	lasso	1.77857	0.0753	0.33047	1	chr12	112978395	113011723	33329	+	6264	protein_coding	4939	2.71191
ENSG00000197147.12	ENSG00000197147	LRRC8B	rs4529696	-3.93	rs12740865	0.268	6.53	1.60573	1219	3	lasso	1.77876	0.0753	0.33047	1	chr1	89524836	89597864	73029	+	7691	protein_coding	23507	0.886939
ENSG00000235823.1	ENSG00000235823	OLMALINC	rs34277166	4.23	rs11816136	-0.00484	2.76	-2.05303	1103	3	lasso	-1.77851	0.0753	0.33047	1	chr10	100373615	100383368	9754	+	2551	lincRNA	NA	0.678194
ENSG00000270591.1	ENSG00000270591	RP11-73M18.11	rs722637	7.74	rs2295150	0.0362	3.17	-1.77894	1206	1	enet	-1.77894	0.0753	0.33047	1	chr14	103762803	103763277	475	+	475	transcribed_processed_pseudogene	NA	0.631162
ENSG00000029363.15	ENSG00000029363	BCLAF1	rs7756768	-2.52	rs4504488	-0.00232	2.71	2.20806	583	2	lasso	1.7782	0.0754	0.33057	1	chr6	136256863	136289851	32989	-	9297	protein_coding	9774	17.2072
ENSG00000107864.14	ENSG00000107864	CPEB3	rs17107539	3.43	rs1099379	0.0245	3.68	-0.83645	1581	10	lasso	-1.77819	0.0754	0.33057	1	chr10	92046692	92291087	244396	-	7928	protein_coding	22849	1.1446
ENSG00000198720.12	ENSG00000198720	ANKRD13B	rs9896721	-4.83	rs7209812	0.009694	-3.06	-1.18403	764	38	enet	1.77768	0.0755	0.33067	1	chr17	29589769	29614761	24993	+	3971	protein_coding	124930	1.78477
ENSG00000226403.1	ENSG00000226403	RP11-31F19.1	rs6476810	3.19	rs749427	-0.00467	3.25	1.77772	2203	1	lasso	1.77772	0.0755	0.33067	1	chr9	547317	549531	2215	+	450	sense_intronic	NA	0.547604
ENSG00000243495.1	ENSG00000243495	GMFBP1	rs78799633	-3.58	rs13084328	-0.0043	3.08	0.64134	1444	3	enet	1.77681	0.0756	0.330939	1	chr3	100665050	100665476	427	-	427	processed_pseudogene	NA	0.805797
ENSG00000112078.13	ENSG00000112078	KCTD20	rs732394	-3.01	rs7767377	0.00994	-4.4	1.66451	1640	7	lasso	-1.7756	0.0758	0.331306	1	chr6	36442767	36491143	48377	+	6239	protein_coding	222658	11.6947
ENSG00000148344.10	ENSG00000148344	PTGES	rs73672511	-3.76	rs11788902	-0.00623	3.26	1.39572	1484	3	lasso	1.77537	0.0758	0.331306	1	chr9	129738331	129753047	14717	-	1896	protein_coding	9536	31.3334
ENSG00000255909.1	ENSG00000255909	PDCD5P1	rs7963020	-3.49	rs61918341	0.077387	-3.64	-1.8179	1817	2	lasso	1.77542	0.0758	0.331306	1	chr12	19413153	19413461	309	+	309	processed_pseudogene	NA	4.49558
ENSG00000136819.15	ENSG00000136819	C9orf78	rs7024495	3.38	rs11788219	-0.00326	3.88	0.957926	1414	26	enet	-1.77479	0.0759	0.331404	1	chr9	129827290	129835863	8574	-	5099	protein_coding	51759	5.18803
ENSG00000175287.18	ENSG00000175287	PHYHD1	rs10988250	4.1	rs3866886	0.274	-6.73	-1.52926	763	7	lasso	1.77473	0.0759	0.331404	1	chr9	128920895	128942041	21147	+	2915	protein_coding	254295	1.27333
ENSG00000038358.14	ENSG00000038358	EDC4	rs61593058	5.06	rs56374641	-0.00427	2.27	1.77414	477	9	lasso	1.7738	0.0761	0.33177	1	chr16	67873023	67884503	11481	+	6173	protein_coding	23644	6.4659
ENSG00000118804.8	ENSG00000118804	STBD1	rs7679463	3.85	rs1530296	0.629	-9.58	2.1435	2031	3	lasso	-1.77388	0.0761	0.33177	1	chr4	76306026	76311599	5574	+	3420	protein_coding	8987	2.51027
ENSG00000235669.1	ENSG00000235669	AC004593.3	rs10241267	3.59	rs245907	0.000545	-3.72	2.0359	1945	2	lasso	-1.77357	0.0761	0.33177	1	chr7	29199540	29208970	9431	-	798	antisense	NA	0.961154
ENSG00000162585.16	ENSG00000162585	FAAP20	rs2803329	-4.44	rs12736998	-0.00563	-2.98	1.00479	684	2	lasso	-1.77331	0.0762	0.332036	1	chr1	2184461	2212720	28260	-	10916	protein_coding	199990	1.57182
ENSG00000243049.3	ENSG00000243049	RN7SL33P	rs12943566	-6.34	rs4790372	0.004863	-3.51	-0.53088	1146	7	lasso	1.77266	0.0763	0.332303	1	chr17	2557753	2558094	342	-	342	misc_RNA	NA	2.8341
ENSG00000242431.2	ENSG00000242431	RP11-731J8.1	rs28482891	5.05	rs11726218	-0.00694	3.51	-1.7718	1591	2	lasso	-1.77216	0.0764	0.3324	1	chr4	47490967	47491471	505	-	505	processed_pseudogene	NA	1.53842
ENSG00000268970.1	ENSG00000268970	CTD-3099C6.11	rs17769264	2.85	rs8108303	0.014	3.31	-0.96011	1459	2	lasso	-1.77224	0.0764	0.3324	1	chr19	52597699	52598887	1189	-	644	sense_intronic	NA	1.58289
ENSG00000076108.11	ENSG00000076108	BAZ2A	rs324017	-6.69	rs7313455	-0.006842	3.33	2.24591	749	14	enet	1.77139	0.0765	0.332666	1	chr12	56595596	56636816	41221	-	10918	protein_coding	11176	16.7133
ENSG00000118689.14	ENSG00000118689	FOXO3	rs2153960	6.12	rs9372181	0.0287	-3.71	-1.70035	923	2	lasso	1.7706	0.0766	0.332763	1	chr6	108559835	108684774	124940	+	7721	protein_coding	2309	7.56612
ENSG00000135124.14	ENSG00000135124	P2RX4	rs2649999	6.07	rs2071271	0.118721	4.59	-1.61551	1447	3	lasso	-1.7709	0.0766	0.332763	1	chr12	121209857	121234106	24250	+	8159	protein_coding	5025	9.35903
ENSG00000118655.4	ENSG00000118655	DCLRE1B	rs35031220	4.37	rs17533023	0.000552	-3.37	-1.48065	1227	2	lasso	1.76927	0.0768	0.333462	1	chr1	113905141	113914086	8946	+	3940	protein_coding	64858	1.10274
ENSG00000081277.12	ENSG00000081277	PKP1	rs12126806	-5.55	rs1794868	0.0801	-4.68	1.62248	1799	9	lasso	-1.76909	0.0769	0.333727	1	chr1	201283452	201332993	49542	+	6211	protein_coding	5317	2.87406
ENSG00000090266.12	ENSG00000090266	NDUFB2	rs6662	-4.69	rs6968618	0.00259	2.81	1.76777	1223	1	lasso	1.76777	0.0771	0.334087	1	chr7	140690777	140722790	32014	+	4447	protein_coding	4708	4.10573
ENSG00000168309.16	ENSG00000168309	FAM107A	rs6767498	3.29	rs7626509	-0.00302	3.24	1.65918	1314	2	lasso	1.76799	0.0771	0.334087	1	chr3	58564117	58627610	63494	-	5321	protein_coding	11170	2.24237
ENSG00000198089.14	ENSG00000198089	SFI1	rs2413045	3.41	rs55864910	-0.005334	-3.9	-1.76723	1316	4	lasso	1.7678	0.0771	0.334087	1	chr22	31488688	31618586	129899	+	12174	protein_coding	9814	1.43445
ENSG00000187266.13	ENSG00000187266	EPOR	rs322128	5.99	rs7257816	-0.000739	-3.07	-2.29997	1128	2	lasso	1.76706	0.0772	0.334351	1	chr19	11377205	11384342	7138	-	3079	protein_coding	2057	2.0625
ENSG00000230849.2	ENSG00000230849	GOT2P2	rs61828917	-6.15	rs4916282	-0.00207	-3.48	1.21073	1132	12	enet	-1.76582	0.0774	0.335048	1	chr1	173141100	173142350	1251	-	1251	processed_pseudogene	NA	0.343345
ENSG00000207961.3	ENSG00000207961	MIR496	rs28379186	3.37	rs2180388	-0.0062	3.12	1.76562	1258	1	lasso	1.76562	0.0775	0.335311	1	chr14	101060573	101060674	102	+	102	miRNA	574454	1.95411
ENSG00000136897.7	ENSG00000136897	MRPL50	rs72745334	4.02	rs7857823	0.00329	-2.9	-1.25439	1737	2	lasso	1.76492	0.0776	0.335574	1	chr9	101387633	101398614	10982	-	3332	protein_coding	54534	2.79753
ENSG00000178607.15	ENSG00000178607	ERN1	rs1991401	-3.79	rs9906903	-0.005025	-3.09	1.76419	836	1	enet	-1.76419	0.0777	0.335837	1	chr17	64039142	64130819	91678	-	10864	protein_coding	2081	5.74188
ENSG00000136631.12	ENSG00000136631	VPS45	rs28366567	-5.71	rs6684987	0.0208	3.21	-1.26319	923	11	enet	-1.7634	0.0778	0.336099	1	chr1	150067293	150145327	78035	+	6262	protein_coding	11311	3.94176
ENSG00000108840.15	ENSG00000108840	HDAC5	rs72822685	3.24	rs57793004	0.001257	-3.52	-1.80292	1185	2	lasso	1.76291	0.0779	0.336192	1	chr17	44076746	44123702	46957	-	7618	protein_coding	10014	37.7033
ENSG00000139618.14	ENSG00000139618	BRCA2	rs2520698	-2.942	rs207640	-0.00683	-2.81	-1.7631	1218	1	lasso	1.7631	0.0779	0.336192	1	chr13	32315474	32400266	84793	+	12273	protein_coding	675	1.81733
ENSG00000059122.16	ENSG00000059122	FLYWCH1	rs1981539	3.07	rs757165	0.0452	-4.12	-1.17025	953	9	lasso	1.7617	0.0781	0.336885	1	chr16	2911937	2951208	39272	+	8419	protein_coding	84256	3.27148
ENSG00000207749.4	ENSG00000207749	MIR299	rs12892571	3.38	rs77848509	-0.00547	-2.97	-1.76158	1267	2	lasso	1.76151	0.0782	0.337146	1	chr14	101023794	101023856	63	+	63	miRNA	407023	1.27966
ENSG00000181904.8	ENSG00000181904	C5orf24	rs55812865	-4.43	rs73789312	-0.00407	2.86	1.75987	837	1	lasso	1.75987	0.0784	0.337668	1	chr5	134845680	134859737	14058	+	5741	protein_coding	134553	9.81671
ENSG00000274717.1	ENSG00000274717	RP1-47A17.1	rs134906	5.62	rs3091382	-0.001294	3.38	2.54557	1638	9	lasso	1.7603	0.0784	0.337668	1	chr22	42791814	42794313	2500	-	1596	processed_pseudogene	NA	1.64332
ENSG00000143373.17	ENSG00000143373	ZNF687	rs6684085	-4.28	rs2280474	-0.00598	2.88	0.03711	857	6	enet	-1.75936	0.0785	0.337759	1	chr1	151281618	151292180	10563	+	6349	protein_coding	57592	7.45545
ENSG00000166311.9	ENSG00000166311	SMPD1	rs10742977	3.97	rs2723633	0.132	-5.18	1.19573	1822	9	enet	-1.75964	0.0785	0.337759	1	chr11	6390431	6394998	4568	+	2750	protein_coding	6609	18.8665
ENSG00000117174.10	ENSG00000117174	ZNHIT6	rs669173	-4.09	rs1498379	-0.00681	-3.18	-1.7591	1867	2	lasso	1.75915	0.0786	0.337771	1	chr1	85649423	85708433	59011	-	6197	protein_coding	54680	1.31908
ENSG00000171016.11	ENSG00000171016	PYGO1	rs3759865	-3.811	rs17819024	0.0282	-3.85	0.96749	1894	10	lasso	-1.75885	0.0786	0.337771	1	chr15	55538890	55588947	50058	-	8594	protein_coding	26108	1.00258
ENSG00000199172.3	ENSG00000199172	MIR331	rs12579933	6.06	rs2769466	0.006923	3.36	-1.75828	2243	1	lasso	-1.75828	0.0787	0.337771	1	chr12	95308420	95308513	94	+	94	miRNA	442903	0.734308
ENSG00000219902.1	ENSG00000219902	RPL35P3	rs314261	5.37	rs62419701	-0.0024	3	1.03772	1108	19	enet	1.7583	0.0787	0.337771	1	chr6	105302453	105302823	371	-	371	processed_pseudogene	NA	0.56792
ENSG00000229692.3	ENSG00000229692	SOS1-IT1	rs3099977	-4.01	rs6745023	0.0377	-3.93	1.3987	978	2	lasso	-1.75803	0.0787	0.337771	1	chr2	38992279	38993857	1579	-	1254	sense_intronic	NA	2.86684
ENSG00000242828.1	ENSG00000242828	RP11-47P18.1	rs9831201	-6.17	rs6548696	0.0938	-4.49	1.7564	1637	5	lasso	-1.75641	0.079	0.338718	1	chr3	80761042	80788963	27922	-	403	lincRNA	NA	4.34045
ENSG00000253508.1	ENSG00000253508	RP1-170O19.14	rs4719890	2.76	rs58857361	-0.0063	3.31	-1.4081	1513	5	lasso	-1.75655	0.079	0.338718	1	chr7	27186573	27193448	6876	-	556	lincRNA	NA	1.18212
ENSG00000229007.1	ENSG00000229007	EXOSC3P1	rs1782988	3.26	rs61179794	0.026394	3.71	-1.7555	1508	1	lasso	-1.75546	0.07918	0.339236	1	chr21	32496812	32497311	500	+	500	processed_pseudogene	NA	0.782541
ENSG00000166783.20	ENSG00000166783	KIAA0430	rs3784867	-2.9	rs58037351	0.0111	3.08	1.75558	1136	1	lasso	1.7556	0.0792	0.339236	1	chr16	15594386	15643166	48781	-	10919	protein_coding	9665	5.19672
ENSG00000201201.1	ENSG00000201201	RN7SKP118	rs7187623	4.85	rs7194513	0.0139	2.51	1.75441	290	5	lasso	1.7543	0.0794	0.339923	1	chr16	67321658	67321987	330	-	330	misc_RNA	NA	7.56469
[truncated: 6,559 more rows]

## Sheet: S3_TWASgenes_Bonf05
gencodeID	ensemblID	Symbol	BEST.GWAS.ID	BEST.GWAS.Z	EQTL.ID	EQTL.R2	EQTL.Z	EQTL.GWAS.Z	NSNP	NWGT	MODEL	TWAS.Z	TWAS.P	TWAS.P.FDR	TWAS.P.BONF	chr	start	end	width	strand	Length	gene_type	EntrezID	Class	meanExprs	Overlap with GWAS-loci with SZ-association with p<5e-08	Overlap with GWAS-loci with SZ-association with p<1e-06
ENSG00000175564.12	ENSG00000175564	UCP3	rs10898957	-4.89	rs3819114	0.0481	-4.06	-3.87278	1209	8	lasso	4.67144	2.99e-06	0.000272217	0.0255884	chr11	74000281	74009435	9155	-	3684	protein_coding	7352	InGen	0.510095	FALSE	TRUE
ENSG00000168014.16	ENSG00000168014	C2CD3	rs10898957	-4.89	rs61901217	0.176	-5.99	-4.66595	1526	22	lasso	5.06536	4.08e-07	5.21e-05	0.00349166	chr11	74012714	74171210	158497	-	12571	protein_coding	26005	InGen	7.13727	FALSE	TRUE
ENSG00000214517.9	ENSG00000214517	PPME1	rs10898957	-4.89	rs11607335	0.0479	-5.12	-4.50231	1503	32	enet	4.94083	7.78e-07	9.25e-05	0.00665812	chr11	74171099	74254703	83605	+	7917	protein_coding	51400	InGen	8.45537	FALSE	TRUE
ENSG00000136144.11	ENSG00000136144	RCBTB1	rs4942851	5.116	rs1359541	0.0104	-3.83	5.0106	1492	18	enet	-4.6792	2.88e-06	0.000265022	0.024647	chr13	49531946	49585583	53638	-	4534	protein_coding	55213	InGen	3.86093	FALSE	TRUE
ENSG00000163249.10	ENSG00000163249	CCNYL1	rs2216375	4.56	rs13029936	0.0031	-4.03	3.7508	1477	40	enet	-4.77035	1.84e-06	0.000185256	0.0157467	chr2	207711540	207761839	50300	+	4707	protein_coding	151195	InGen	2.52691	FALSE	FALSE
ENSG00000280435.1	ENSG00000280435	RP4-555D20.1	rs7639253	-5.23	rs6804901	0.28	-6.6	-5.1359	1115	5	lasso	5.31326	1.08e-07	1.57e-05	0.000924264	chr3	44115818	44117487	1670	-	1670	TEC	NA	InGen	0.939467	FALSE	TRUE
[truncated: 94 more rows]

## Sheet: S4_TWAStx
gencodeID	ensemblID	Symbol	BEST.GWAS.ID	BEST.GWAS.Z	EQTL.ID	EQTL.R2	EQTL.Z	EQTL.GWAS.Z	NSNP	NWGT	MODEL	TWAS.Z	TWAS.P	TWAS.P.FDR	TWAS.P.BONF	chr	start	end	width	strand	source	gene_id	gene_type	transcript_type	transcript_name	havana_transcript
[truncated: 18,582 more rows]

[truncated: 9 more sheets: S5_TWAStx_Bonf05, S6_uniquegenes&tx, S7_TWASloci_nonGWAS, S8_SMRgenes, S9_SMRtx, S10_concordantgenes&tx_TWAS&SMR, S11_pathways, S12_functions, S13_regulators]
