# Supplementary material for: Prioritization of potential causative genes for schizophrenia in placenta
Source: Nat Commun. 2023 May 15;14:2613. doi: 10.1038/s41467-023-38140-1 (PMC10185564; doi:10.1038/s41467-023-38140-1)
Supplement: Supplementary file 5 — Supplementary Dataset 14-28 [file 41467_2023_38140_MOESM5_ESM.xlsx]

## Sheet: S14_TWASgenes_females
gencodeID	ensemblID	ID	BEST.GWAS.ID	BEST.GWAS.Z	EQTL.ID	EQTL.R2	EQTL.Z	EQTL.GWAS.Z	NSNP	NWGT	MODEL	TWAS.Z	TWAS.P	TWAS.P.FDR	TWAS.P.BONF
ENSG00000272933.1	ENSG00000272933	RP11-47A8.5	rs79668541	-9.97	rs284863	0.0221	3.49	-6.80113	1244	6	lasso	-9.4928	2.25e-21	1.81215e-17	1.81215e-17
ENSG00000235376.5	ENSG00000235376	RPEL1	rs79668541	-9.97	rs11191425	-0.0141	2.79	-9.33353	1247	1	lasso	-9.33353	1.02e-20	4.10754e-17	8.21508e-17
ENSG00000010318.20	ENSG00000010318	PHF7	rs2710323	9.63	rs610060	0.057723	3.41	8.39392	781	26	enet	8.83245	1.02e-18	2.73836e-15	8.21508e-15
ENSG00000168268.10	ENSG00000168268	NT5DC2	rs2710323	9.63	rs2276825	-0.005824	-2.58	-6.87615	925	5	lasso	8.19908	2.42e-16	4.87267e-13	1.94907e-12
ENSG00000171206.13	ENSG00000171206	TRIM8	rs79668541	-9.97	rs3736922	0.13	3.71	-7.66992	1258	22	lasso	-7.95	1.87e-15	3.0122e-12	1.5061e-11
ENSG00000269609.5	ENSG00000269609	RPARP-AS1	rs11191416	-9.81	rs72841270	0.00756	-2.62	-7.84315	1094	1	lasso	7.84315	4.39e-15	5.89284e-12	3.53571e-11
ENSG00000241409.1	ENSG00000241409	AC064852.4	rs778371	8.29	rs778355	0.097505	-3.44	7.73341	1635	2	lasso	-7.73297	1.05e-14	1.2081e-11	8.4567e-11
ENSG00000273230.1	ENSG00000273230	RP11-1246C19.1	rs12154473	-10.42	rs4644136	0.0193	-3.14	-8.31797	1328	2	lasso	7.69504	1.41e-14	1.41952e-11	1.13561e-10
ENSG00000175213.2	ENSG00000175213	ZNF408	rs12285419	8.15	rs61882682	-0.000247	2.66	7.52875	638	4	enet	7.51448	5.71e-14	5.10982e-11	4.59883e-10
ENSG00000168237.17	ENSG00000168237	GLYCTK	rs2710323	9.63	rs11130321	0.130711	-4.18	-7.57838	696	8	lasso	7.41795	1.19e-13	9.58426e-11	9.58426e-10
ENSG00000154146.12	ENSG00000154146	NRGN	rs1940171	-7.46	rs7113068	0.00709	3.35	-6.91725	1650	1	lasso	-6.91725	4.6e-12	3.36804e-09	3.70484e-08
ENSG00000149564.11	ENSG00000149564	ESAM	rs1940171	-7.46	rs11219774	0.203	4.62	-6.82266	1634	2	lasso	-6.82105	9.04e-12	5.61302e-09	7.28082e-08
ENSG00000019102.11	ENSG00000019102	VSIG2	rs1940171	-7.46	rs11219774	0.211	4.99	-6.82266	1630	3	lasso	-6.82072	9.06e-12	5.61302e-09	7.29692e-08
ENSG00000242154.1	ENSG00000242154	RP4-778K6.3	rs2252074	7.71	rs2040914	-0.0137	-3.02	6.77339	1141	4	lasso	-6.77238	1.27e-11	7.30613e-09	1.02286e-07
ENSG00000199266.1	ENSG00000199266	SNORA60	rs6065094	-7.7	rs6064986	0.000592	3.31	-6.7527	1213	1	lasso	-6.7527	1.45e-11	7.78553e-09	1.16783e-07
ENSG00000163935.13	ENSG00000163935	SFMBT1	rs2710323	9.63	rs11717619	0.129175	-4.6	-5.24357	1368	19	enet	6.71053	1.94e-11	9.19104e-09	1.56248e-07
ENSG00000100162.14	ENSG00000100162	CENPM	rs5751191	-7.31	rs4822076	-0.011549	-2.72	-6.71062	1104	1	lasso	6.71062	1.94e-11	9.19104e-09	1.56248e-07
ENSG00000129128.12	ENSG00000129128	SPCS3	rs41533650	7.46	rs72704544	0.046015	2.92	7.4142	1867	6	enet	6.6744	2.48e-11	1.10966e-08	1.99739e-07
ENSG00000100664.10	ENSG00000100664	EIF5	rs722637	7.74	rs4906335	0.0383	-3.29	6.50705	1220	3	lasso	-6.56937	5.05e-11	2.14067e-08	4.06727e-07
ENSG00000105705.15	ENSG00000105705	SUGP1	rs2905435	7.43	rs2905422	-0.00896	-3.44	5.55276	997	7	lasso	-6.54544	5.93e-11	2.38801e-08	4.77602e-07
ENSG00000221518.1	ENSG00000221518	RNU6ATAC16P	rs2710323	9.63	rs35004449	0.00467	2.77	-6.53197	947	1	lasso	-6.53197	6.49e-11	2.48907e-08	5.22705e-07
ENSG00000162971.10	ENSG00000162971	TYW5	rs1658810	8.43	rs35187439	-0.006327	2.88	-1.0846	993	22	enet	-6.43466	1.24e-10	4.53953e-08	9.98696e-07
ENSG00000250073.2	ENSG00000250073	RP11-677M14.3	rs1940171	-7.46	rs11219774	-0.0114	3.11	-6.82266	1609	3	lasso	-6.41415	1.42e-10	4.97247e-08	1.14367e-06
ENSG00000205702.10	ENSG00000205702	CYP2D7	rs5751191	-7.31	rs3752591	0.018719	-3.38	-6.33871	1155	1	lasso	6.33871	2.32e-10	7.78553e-08	1.86853e-06
ENSG00000115816.14	ENSG00000115816	CEBPZ	rs3770752	-6.65	rs2300893	-0.002041	-3.34	-5.67885	1525	4	lasso	6.19126	5.97e-10	1.9233e-07	4.80824e-06
ENSG00000169592.14	ENSG00000169592	INO80E	rs3814883	-7.76	rs12444415	0.174699	-4.5	-5.55109	371	2	lasso	6.05438	1.41e-09	4.36775e-07	1.13561e-05
ENSG00000120314.18	ENSG00000120314	WDR55	rs246024	6.02	rs251368	-0.011804	2.56	5.80463	931	4	enet	5.96855	2.39e-09	7.12928e-07	1.92491e-05
ENSG00000183401.11	ENSG00000183401	CCDC159	rs322128	5.99	rs322126	-0.0139	-2.92	5.91739	1117	5	lasso	-5.91706	3.28e-09	9.43469e-07	2.64171e-05
ENSG00000213790.2	ENSG00000213790	OLA1P1	rs5751191	-7.31	rs5751204	0.069806	3.22	-6.63957	1101	4	lasso	-5.90268	3.58e-09	9.94252e-07	2.88333e-05
ENSG00000196510.12	ENSG00000196510	ANAPC7	rs4766428	8.46	rs73206853	0.00015	3.26	-4.55287	712	9	lasso	-5.83927	5.24e-09	1.40677e-06	4.2203e-05
ENSG00000214401.4	ENSG00000214401	KANSL1-AS1	rs8073146	-5.8	rs113871181	0.466	6.11	-5.80029	154	15	lasso	-5.82899	5.58e-09	1.44217e-06	4.49413e-05
ENSG00000262777.1	ENSG00000262777	RP11-818O24.3	rs7207904	-6.03	rs8071435	-0.00655	3.45	1.87691	931	23	enet	5.82444	5.73e-09	1.44217e-06	4.61494e-05
ENSG00000280022.1	ENSG00000280022	RP11-707O23.1	rs8073146	-5.8	rs113871181	0.386	5.76	-5.80029	381	14	lasso	-5.80017	6.62e-09	1.61568e-06	5.33175e-05
ENSG00000159314.11	ENSG00000159314	ARHGAP27	rs8073146	-5.8	rs113871181	0.292	4.82	-5.80029	705	16	lasso	-5.75516	8.66e-09	2.04035e-06	6.97476e-05
ENSG00000271976.1	ENSG00000271976	RP11-884K10.7	rs13080668	-6.75	rs79193219	0.069414	-3.48	-5.74646	1441	3	lasso	5.74648	9.11e-09	2.04035e-06	7.33719e-05
ENSG00000207954.1	ENSG00000207954	MIR138-1	rs7639253	-5.23	rs9311344	-0.011807	-2.75	-2.44663	1115	18	enet	5.74625	9.12e-09	2.04035e-06	7.34525e-05
ENSG00000140525.17	ENSG00000140525	FANCI	rs7178152	-6.32	rs182317	0.00978	3.52	5.7373	1547	1	lasso	5.7373	9.62e-09	2.09404e-06	7.74795e-05
ENSG00000102879.15	ENSG00000102879	CORO1A	rs3814883	-7.76	rs12447915	-0.014059	2.61	-5.66904	378	2	lasso	-5.66938	1.43e-08	3.03085e-06	0.000115172
ENSG00000261786.1	ENSG00000261786	RP4-555D20.2	rs7639253	-5.23	rs7631201	0.023954	-4.39	-5.13436	1118	30	enet	5.64133	1.69e-08	3.49007e-06	0.000136113
ENSG00000243704.3	ENSG00000243704	RN7SL105P	rs7207904	-6.03	rs8075892	0.12	-4.15	-5.62196	996	5	lasso	5.61032	2.02e-08	4.06727e-06	0.000162691
ENSG00000156398.12	ENSG00000156398	SFXN2	rs79668541	-9.97	rs2902548	0.143	-4.08	-5.80367	1306	3	lasso	5.56743	2.59e-08	5.08777e-06	0.000208599
ENSG00000255030.1	ENSG00000255030	OR8B5P	rs1940171	-7.46	rs11219765	-0.00699	2.81	-5.56252	1834	1	lasso	-5.56252	2.66e-08	5.10087e-06	0.000214236
ENSG00000136383.6	ENSG00000136383	ALPK3	rs11638554	-7.27	rs61063411	0.111	-3.88	4.26367	1262	2	lasso	-5.55176	2.83e-08	5.19849e-06	0.000227928
ENSG00000279789.1	ENSG00000279789	CTD-2574D22.3	rs3814883	-7.76	rs12444415	0.004452	-2.18	-5.55109	324	1	enet	5.55109	2.84e-08	5.19849e-06	0.000228734
ENSG00000106268.15	ENSG00000106268	NUDT1	rs58120505	-10.65	rs3996329	-0.014	3.28	5.94936	1526	47	enet	5.50077	3.78e-08	6.76536e-06	0.000304441
ENSG00000226450.2	ENSG00000226450	CYP2D8P	rs5751191	-7.31	rs28579115	0.013585	3.29	5.46072	1191	1	enet	5.46072	4.74e-08	8.29912e-06	0.00038176
ENSG00000142686.7	ENSG00000142686	C1orf216	rs581459	-6.07	rs67906703	0.164	-4.12	-5.43778	305	5	lasso	5.38249	7.35e-08	1.25951e-05	0.000591969
ENSG00000206989.1	ENSG00000206989	SNORD63	rs10117	-6.81	rs2242599	0.013569	2.67	-5.44873	869	6	lasso	-5.34497	9.04e-08	1.51684e-05	0.000728082
ENSG00000156411.9	ENSG00000156411	C14orf2	rs722637	7.74	rs11160754	0.0048	2.75	-3.28717	1235	2	lasso	-5.32625	1e-07	1.64367e-05	0.0008054
ENSG00000100711.13	ENSG00000100711	ZFYVE21	rs722637	7.74	rs4906347	0.0265	3.3	5.40538	1204	2	lasso	5.29543	1.19e-07	1.91685e-05	0.000958426
ENSG00000176125.4	ENSG00000176125	UFSP1	rs492430	5.38	rs564449	-0.011	-2.99	5.24747	1212	1	lasso	-5.24747	1.54e-07	2.43199e-05	0.00124032
ENSG00000135870.11	ENSG00000135870	RC3H1	rs61828917	-6.15	rs9425779	0.015	-2.88	-5.21735	1062	2	lasso	5.21663	1.82e-07	2.78091e-05	0.00146583
ENSG00000139644.12	ENSG00000139644	TMBIM6	rs578470	5.59	rs835592	0.00231	-2.65	5.21261	1007	3	lasso	-5.21625	1.83e-07	2.78091e-05	0.00147388
ENSG00000143578.15	ENSG00000143578	CREB3L4	rs10127983	5.53	rs6661009	0.00554	3.02	4.90502	1000	5	lasso	5.18776	2.13e-07	3.17686e-05	0.0017155
ENSG00000044090.8	ENSG00000044090	CUL7	rs113113059	-6.69	rs73736725	-0.00222	-3.64	-5.17765	976	3	lasso	5.17059	2.33e-07	3.3798e-05	0.00187658
ENSG00000230444.1	ENSG00000230444	TFAMP1	rs58120505	-10.65	rs4721188	0.0157	3.62	6.34676	1188	37	enet	5.16947	2.35e-07	3.3798e-05	0.00189269
ENSG00000197696.9	ENSG00000197696	NMB	rs11638554	-7.27	rs289415	-0.00424	3.12	-0.51608	1078	10	enet	5.13902	2.76e-07	3.89983e-05	0.0022229
ENSG00000259775.1	ENSG00000259775	RP11-45P15.4	rs722637	7.74	rs7147939	0.0341	3.94	-4.54517	1207	39	enet	-5.13581	2.81e-07	3.90202e-05	0.00226317
ENSG00000266126.1	ENSG00000266126	RP11-209D14.4	rs9891739	-5.6	rs78477504	-0.00867	-2.88	3.04744	846	6	enet	-5.1322	2.86e-07	3.90414e-05	0.00230344
ENSG00000142687.17	ENSG00000142687	KIAA0319L	rs581459	-6.07	rs2050246	0.0513	-2.87	-5.02524	282	13	enet	5.09618	3.47e-07	4.6579e-05	0.00279474
ENSG00000274840.4	ENSG00000274840	RP11-320G10.1	rs6577597	6.2	rs958542	0.156384	-4.18	-4.75771	967	37	enet	5.07522	3.87e-07	5.10967e-05	0.0031169
ENSG00000248685.5	ENSG00000248685	RP11-548L20.1	rs1454606	6.65	rs10031339	-0.004073	-2.65	4.5076	1659	11	enet	-5.0599	4.2e-07	5.45594e-05	0.00338268
ENSG00000136144.11	ENSG00000136144	RCBTB1	rs4942851	5.12	rs1359541	0.055635	-3.77	5.01057	1492	13	lasso	-5.0318	4.86e-07	6.19151e-05	0.00391424
ENSG00000114904.12	ENSG00000114904	NEK4	rs2710323	9.63	rs2336142	0.001341	2.93	5.02922	1244	1	lasso	5.02922	4.92e-07	6.19151e-05	0.00396257
ENSG00000183722.7	ENSG00000183722	LHFP	rs7322623	-5.42	rs9549037	-0.000104	-2.84	-5.02547	2229	1	lasso	5.0255	5.02e-07	6.22017e-05	0.00404311
ENSG00000101442.9	ENSG00000101442	ACTR5	rs6065094	-7.7	rs220526	-0.0123	3.09	-5.0066	1233	1	lasso	-5.0066	5.54e-07	6.76048e-05	0.00446192
ENSG00000170458.13	ENSG00000170458	CD14	rs246024	6.02	rs753279	0.206398	-4.31	-4.75895	902	5	lasso	4.96204	6.98e-07	8.39059e-05	0.00562169
ENSG00000177096.8	ENSG00000177096	FAM109B	rs5751191	-7.31	rs4820447	0.002298	-3.22	-3.24512	1092	4	lasso	4.95587	7.2e-07	8.52776e-05	0.00579888
ENSG00000102858.12	ENSG00000102858	MGRN1	rs8047438	5.76	rs3747584	-0.013494	-3.83	4.6265	1215	19	enet	-4.94889	7.46e-07	8.69832e-05	0.00600828
ENSG00000072134.15	ENSG00000072134	EPN2	rs4073003	-6.93	rs1509160	0.00372	3.37	-5.57209	661	72	enet	-4.94649	7.56e-07	8.69832e-05	0.00608882
ENSG00000139433.9	ENSG00000139433	GLTP	rs4766428	8.46	rs10850913	0.0942	-3.79	5.03639	1177	3	lasso	-4.92511	8.43e-07	9.56271e-05	0.00678952
ENSG00000280435.1	ENSG00000280435	RP4-555D20.1	rs7639253	-5.23	rs7631201	0.026964	-4.17	-5.13436	1115	5	lasso	4.92238	8.55e-07	9.56413e-05	0.00688617
ENSG00000188643.10	ENSG00000188643	S100A16	rs10127983	5.53	rs10908512	-0.0136	-3.06	3.99407	1112	25	enet	-4.91663	8.8e-07	9.65392e-05	0.00708752
ENSG00000140598.13	ENSG00000140598	EFL1	rs4779050	6.25	rs28470877	0.0057	3.79	-4.14541	1098	23	enet	-4.9152	8.87e-07	9.65392e-05	0.0071439
ENSG00000137133.10	ENSG00000137133	HINT2	rs7039586	5.17	rs10814373	0.005917	-3.35	4.90965	1357	8	lasso	-4.90901	9.15e-07	9.82376e-05	0.00736941
ENSG00000133639.4	ENSG00000133639	BTG1	rs7953300	-5.49	rs4842792	-0.0141	3.06	-4.81004	1477	5	lasso	-4.90659	9.27e-07	9.82376e-05	0.00746606
ENSG00000270083.1	ENSG00000270083	RP1-257I20.14	rs5751191	-7.31	rs5758487	-0.010667	2.85	4.58357	1104	3	lasso	4.88953	1.01e-06	0.000105643	0.00813454
ENSG00000280063.1	ENSG00000280063	RP11-295D4.3	rs8047438	5.76	rs9929311	-0.009958	-3.17	4.81204	1093	2	enet	-4.84363	1.27e-06	0.000131136	0.0102286
ENSG00000112893.9	ENSG00000112893	MAN2A1	rs35164357	6.32	rs1438662	-0.012862	-3.27	4.80416	1913	8	enet	-4.83277	1.35e-06	0.000137632	0.0108729
ENSG00000243056.1	ENSG00000243056	EIF4EBP3	rs246024	6.02	rs13164503	0.037361	-3.2	-4.82586	881	1	lasso	4.82586	1.39e-06	0.000139938	0.0111951
ENSG00000169136.9	ENSG00000169136	ATF5	rs2304204	-7.53	rs3760707	-0.0141	3.01	-5.95848	799	4	lasso	-4.80732	1.53e-06	0.000152131	0.0123226
ENSG00000182810.6	ENSG00000182810	DDX28	rs61593058	5.06	rs61733486	-0.013036	-3.1	4.67991	576	6	lasso	-4.79393	1.64e-06	0.00016108	0.0132086
ENSG00000112624.12	ENSG00000112624	GLTSCR1L	rs113113059	-6.69	rs2651190	-0.00257	3.01	-4.76314	1071	1	lasso	-4.76314	1.91e-06	0.000185339	0.0153831
ENSG00000100354.20	ENSG00000100354	TNRC6B	rs5995756	6.68	rs13054099	-0.007846	-2.69	4.70297	1308	1	lasso	-4.70297	2.56e-06	0.000245455	0.0206182
ENSG00000131508.15	ENSG00000131508	UBE2D2	rs9687282	5.64	rs356468	-0.003283	-3.17	-2.68856	737	4	enet	4.69135	2.71e-06	0.00025678	0.0218263
ENSG00000163933.9	ENSG00000163933	RFT1	rs2710323	9.63	rs1560333	0.137602	4.39	-4.28227	1315	17	lasso	-4.68302	2.83e-06	0.000265033	0.0227928
ENSG00000143756.11	ENSG00000143756	FBXO28	rs6661430	-4.67	rs1415583	0.00685	-3.18	-4.40091	1278	3	lasso	4.67623	2.92e-06	0.000270318	0.0235177
ENSG00000102882.11	ENSG00000102882	MAPK3	rs3814883	-7.76	rs6565189	-0.006857	-3.51	-1.81777	402	6	enet	4.67316	2.97e-06	0.000270578	0.0239204
ENSG00000199691.1	ENSG00000199691	RN7SKP173	rs6065094	-7.7	rs220511	-0.0116	2.78	-4.6719	1218	3	lasso	-4.6716	2.99e-06	0.000270578	0.0240815
ENSG00000146463.11	ENSG00000146463	ZMYM4	rs581459	-6.07	rs35490896	0.0468	-3.6	-3.67538	345	6	lasso	4.6641	3.1e-06	0.000277416	0.0249674
ENSG00000164855.15	ENSG00000164855	TMEM184A	rs58120505	-10.65	rs60595248	-0.0131	-2.97	4.64971	1288	1	lasso	-4.64971	3.32e-06	0.000293271	0.0267393
ENSG00000168014.16	ENSG00000168014	C2CD3	rs10898957	-4.89	rs3819114	0.107	-4.52	-3.87278	1526	3	lasso	4.64817	3.35e-06	0.000293271	0.0269809
ENSG00000167074.14	ENSG00000167074	TEF	rs9623320	6.34	rs9611588	-0.007091	-2.71	-3.38848	910	18	enet	4.64143	3.46e-06	0.000298169	0.0278668
ENSG00000174579.3	ENSG00000174579	MSL2	rs7432375	-7.82	rs73228037	-0.007536	2.87	2.90968	872	6	enet	4.64002	3.48e-06	0.000298169	0.0280279
ENSG00000218274.2	ENSG00000218274	RP3-407E4.3	rs9341835	-5.24	rs9341841	0.516	-6.29	-4.34136	1205	101	enet	4.60597	4.11e-06	0.00034649	0.0331019
ENSG00000133687.15	ENSG00000133687	TMTC1	rs7312697	-6.58	rs12823749	-0.014	3.61	1.39671	3054	32	enet	4.60498	4.13e-06	0.00034649	0.033263
ENSG00000175582.19	ENSG00000175582	RAB6A	rs10898957	-4.89	rs61901217	0.0554	-3.6	-4.66595	1149	17	lasso	4.59873	4.25e-06	0.000352881	0.0342295
ENSG00000159214.12	ENSG00000159214	CCDC24	rs11210892	8.29	rs12403025	-0.00443	2.96	4.72876	1175	4	lasso	4.59582	4.31e-06	0.000354212	0.0347127
ENSG00000255571.7	ENSG00000255571	MIR9-3HG	rs7178152	-6.32	rs12595305	0.295	5.08	-5.11757	1532	59	enet	-4.58179	4.61e-06	0.00037504	0.0371289
ENSG00000037749.11	ENSG00000037749	MFAP3	rs815609	-5.63	rs13159430	-0.01385	-3.41	4.68799	2222	4	lasso	-4.57974	4.66e-06	0.000375316	0.0375316
ENSG00000140612.13	ENSG00000140612	SEC11A	rs11638554	-7.27	rs4536430	-0.00178	-3.05	-6.18186	1136	21	enet	4.56826	4.92e-06	0.000392333	0.0396257
ENSG00000124614.13	ENSG00000124614	RPS10	rs9368789	-5.13	rs4711374	-0.0138	-2.98	-4.61206	1303	2	lasso	4.55909	5.14e-06	0.000405858	0.0413976
ENSG00000143194.12	ENSG00000143194	MAEL	rs12120481	4.55	rs12120481	-0.0137	2.95	4.5512	1682	1	lasso	4.5512	5.33e-06	0.000412767	0.0429278
ENSG00000244313.3	ENSG00000244313	RP11-425L10.1	rs12285419	8.15	rs9988865	-0.00194	2.57	4.5512	679	1	lasso	4.5512	5.33e-06	0.000412767	0.0429278
ENSG00000109323.8	ENSG00000109323	MANBA	rs13107325	9.47	rs223490	0.425398	5.88	4.3222	1529	4	lasso	4.5324	5.83e-06	0.000446009	0.0469548
ENSG00000113119.12	ENSG00000113119	TMCO6	rs246024	6.02	rs2337224	0.006843	-2.86	-4.53105	913	1	lasso	4.53105	5.87e-06	0.000446009	0.047277
ENSG00000198951.11	ENSG00000198951	NAGA	rs5751191	-7.31	rs4820451	0.240546	-5.12	-4.48834	1095	5	lasso	4.51951	6.2e-06	0.00046668	0.0499348
ENSG00000273096.1	ENSG00000273096	RP3-508I15.20	rs73157117	3.72	rs2413510	-0.001307	-2.53	-2.01859	1097	31	enet	4.50876	6.52e-06	0.000486223	0.0525121
ENSG00000100167.19	ENSG00000100167	2022-09-03	rs5751191	-7.31	rs4820451	0.011488	-3.28	-4.48834	1128	4	lasso	4.48898	7.16e-06	0.000529052	0.0576666
ENSG00000149292.16	ENSG00000149292	TTC12	rs2514218	-7.79	rs10891545	0.0397	3.75	2.47968	1686	69	enet	4.48174	7.4e-06	0.000541815	0.0595996
ENSG00000070601.9	ENSG00000070601	FRMPD1	rs7036132	4.85	rs10973431	0.350009	-5.39	-4.46284	1645	8	lasso	4.44995	8.59e-06	0.000623278	0.0691839
ENSG00000262074.6	ENSG00000262074	SNORD3B-2	rs4073003	-6.93	rs2472707	-0.0141	-2.39	-4.43637	468	1	lasso	4.43637	9.15e-06	0.000657983	0.0736941
ENSG00000258716.1	ENSG00000258716	RP11-661G16.2	rs745467	-4.9	rs113140128	0.0402	3.92	4.38648	1458	13	lasso	4.38594	1.15e-05	0.000819655	0.092621
ENSG00000163807.5	ENSG00000163807	KIAA1143	rs113379120	4.91	rs113583810	0.003501	-2.99	4.40517	1264	3	lasso	-4.38077	1.18e-05	0.00083366	0.0950372
ENSG00000188015.9	ENSG00000188015	S100A3	rs10127983	5.53	rs11205219	-0.0141	2.94	-2.99594	1181	15	enet	-4.36855	1.25e-05	0.000867354	0.100675
ENSG00000146166.16	ENSG00000146166	LGSN	rs9341835	-5.24	rs9341841	0.676	-7.26	-4.34136	1408	34	enet	4.36634	1.26e-05	0.000867354	0.10148
ENSG00000136404.15	ENSG00000136404	TM6SF1	rs4779050	6.25	rs1256429	0.0446	3.88	2.77377	1077	27	enet	4.36723	1.26e-05	0.000867354	0.10148
ENSG00000158104.11	ENSG00000158104	HPD	rs143116451	5.53	rs2017594	0.0126	2.83	-4.1783	1046	2	lasso	-4.3613	1.29e-05	0.000879849	0.103897
ENSG00000105926.15	ENSG00000105926	MPP6	rs79210963	6.67	rs62450370	-0.00982	-3.51	0.18478	2086	13	enet	4.36022	1.3e-05	0.000879849	0.104702
ENSG00000218048.2	ENSG00000218048	RP3-407E4.4	rs9341835	-5.24	rs9341841	0.726	-7.35	-4.34136	1169	36	enet	4.35013	1.36e-05	0.000895605	0.109534
ENSG00000033030.13	ENSG00000033030	ZCCHC8	rs3741530	8.68	rs11058034	0.0506	-3.51	-4.20027	1022	3	lasso	4.35004	1.36e-05	0.000895605	0.109534
ENSG00000198837.9	ENSG00000198837	DENND4B	rs10127983	5.53	rs7532982	0.0112	2.9	-4.34837	1005	1	lasso	-4.34837	1.37e-05	0.000895605	0.11034
ENSG00000176371.13	ENSG00000176371	ZSCAN2	rs11638554	-7.27	rs34130645	0.0204	-3.89	-4.34686	1111	1	lasso	4.34686	1.38e-05	0.000895605	0.111145
ENSG00000141127.14	ENSG00000141127	PRPSAP2	rs4073003	-6.93	rs35783872	-0.00334	2.62	4.34654	473	1	lasso	4.34654	1.38e-05	0.000895605	0.111145
ENSG00000218617.1	ENSG00000218617	RP3-407E4.2	rs9341835	-5.24	rs9341841	0.547	-6.71	-4.34136	1208	37	enet	4.34492	1.39e-05	0.000895605	0.111951
ENSG00000120071.12	ENSG00000120071	KANSL1	rs8073146	-5.8	rs1378358	0.125	3.29	-5.05048	169	8	lasso	-4.34018	1.42e-05	0.000907673	0.114367
ENSG00000212461.1	ENSG00000212461	SNORA17	rs12301769	6	rs61924138	-0.0124	-3.1	5.73621	1382	81	enet	-4.33518	1.46e-05	0.000925893	0.117588
ENSG00000101000.5	ENSG00000101000	PROCR	rs2236270	4.53	rs6088732	0.00332	2.82	4.0762	1211	7	enet	4.3284	1.5e-05	0.000943828	0.12081
ENSG00000242068.1	ENSG00000242068	RP11-259P15.4	rs7647398	-8.48	rs2338578	-0.00426	-2.76	-4.32317	896	4	lasso	4.32472	1.53e-05	0.000955242	0.123226
ENSG00000217648.1	ENSG00000217648	RP1-95L4.4	rs2303386	5.34	rs223607	-0.00637	-2.73	3.77846	1477	4	enet	-4.3208	1.55e-05	0.000960285	0.124837
ENSG00000172349.17	ENSG00000172349	IL16	rs2627320	-4.5	rs59892204	-0.0124	-3.41	4.31431	1418	8	lasso	-4.31857	1.57e-05	0.00096525	0.126448
ENSG00000235065.1	ENSG00000235065	RPL24P2	rs4815035	4.33	rs6047355	-0.00129	-2.71	4.3151	967	3	lasso	-4.3151	1.6e-05	0.000976242	0.128864
ENSG00000022840.15	ENSG00000022840	RNF10	rs2649999	6.07	rs7965349	-0.00252	-3.18	-4.01618	1483	2	lasso	4.29454	1.75e-05	0.00105974	0.140945
ENSG00000165434.7	ENSG00000165434	PGM2L1	rs10898957	-4.89	rs11236096	-0.0109	3.36	-4.46406	1423	2	lasso	-4.289	1.79e-05	0.00107387	0.144167
ENSG00000231993.1	ENSG00000231993	EP300-AS1	rs9623320	6.34	rs80533	0.10323	-2.97	4.28873	981	1	lasso	-4.28873	1.8e-05	0.00107387	0.144972
ENSG00000008869.11	ENSG00000008869	HEATR5B	rs3770752	-6.65	rs7606098	-0.007304	-3.49	4.28035	1635	1	lasso	-4.28035	1.87e-05	0.00110742	0.15061
ENSG00000100147.13	ENSG00000100147	CCDC134	rs5751191	-7.31	rs2269657	0.052699	-3.42	-3.87143	1066	6	lasso	4.26006	2.04e-05	0.00119928	0.164302
ENSG00000166888.10	ENSG00000166888	STAT6	rs324017	-6.69	rs4559	0.0197	-3.98	-3.87528	849	4	lasso	4.25833	2.06e-05	0.00120226	0.165912
ENSG00000093000.18	ENSG00000093000	NUP50	rs2176039	4.97	rs80428	0.018535	4.18	4.3389	1920	3	lasso	4.23957	2.24e-05	0.00129791	0.18041
ENSG00000175564.12	ENSG00000175564	UCP3	rs10898957	-4.89	rs11825568	-0.014	2.85	3.66963	1209	12	enet	4.2281	2.36e-05	0.00135767	0.190074
ENSG00000248415.1	ENSG00000248415	GAPDHP61	rs4777185	4.41	rs3784381	-0.0126	-2.96	4.18609	867	4	lasso	-4.21501	2.5e-05	0.00142801	0.20135
ENSG00000163521.15	ENSG00000163521	GLB1L	rs6715064	3.89	rs6715064	-0.013667	-2.89	3.89171	927	3	lasso	-4.19438	2.74e-05	0.00155408	0.22068
ENSG00000184349.12	ENSG00000184349	EFNA5	rs252812	5.69	rs2900119	-0.007108	-3.25	4.19242	2154	1	lasso	-4.19242	2.76e-05	0.00155448	0.22229
ENSG00000150093.18	ENSG00000150093	ITGB1	rs3851080	5.04	rs2254826	0.00292	-2.83	2.86959	2069	11	enet	-4.18588	2.84e-05	0.00158843	0.228734
ENSG00000170852.10	ENSG00000170852	KBTBD2	rs7788070	4.36	rs10951357	-0.00483	-3.2	3.17314	1770	7	enet	-4.18299	2.88e-05	0.00159969	0.231955
ENSG00000118260.14	ENSG00000118260	CREB1	rs2216375	4.56	rs1055229	-0.008982	-3.09	4.18102	1425	1	lasso	-4.18102	2.9e-05	0.00159977	0.233566
ENSG00000180332.6	ENSG00000180332	KCTD4	rs1337672	3.88	rs1337672	-0.009456	-3.49	3.88389	1048	7	lasso	-4.1784	2.94e-05	0.0016108	0.236788
ENSG00000242781.1	ENSG00000242781	RP11-47P18.2	rs9831201	-6.17	rs1028086	0.00037	-3.26	1.74687	1631	54	enet	-4.17271	3.01e-05	0.00163801	0.242425
ENSG00000075413.17	ENSG00000075413	MARK3	rs722637	7.74	rs12588538	0.0216	3.26	2.79913	1370	2	lasso	4.16034	3.18e-05	0.00171891	0.256117
ENSG00000174231.16	ENSG00000174231	PRPF8	rs7207904	-6.03	rs4239042	6.79e-05	-3.45	-4.36129	1091	47	enet	4.14326	3.42e-05	0.00183631	0.275447
ENSG00000254973.1	ENSG00000254973	RP11-429J17.7	rs13252406	5.81	rs7462131	0.0102	2.92	4.14	957	1	lasso	4.14	3.47e-05	0.00185082	0.279474
ENSG00000139624.12	ENSG00000139624	CERS5	rs578470	5.59	rs61928263	0.0303	-3.5	-4.40827	920	2	lasso	4.1329	3.58e-05	0.00189693	0.288333
ENSG00000159479.16	ENSG00000159479	MED8	rs11210892	8.29	rs839997	0.0432	3.26	4.01486	1258	3	lasso	4.12966	3.63e-05	0.00191085	0.29236
ENSG00000120334.15	ENSG00000120334	CENPL	rs61828917	-6.15	rs4652234	-0.0128	3.35	-2.17234	1076	41	enet	-4.1274	3.67e-05	0.00191737	0.295582
ENSG00000136854.18	ENSG00000136854	STXBP1	rs3739554	5.59	rs11790436	0.030238	-3.74	-1.45924	982	24	enet	4.12577	3.69e-05	0.00191737	0.297193
ENSG00000106692.13	ENSG00000106692	FKTN	rs1567368	4.29	rs72730829	-0.000383	3.03	4.13601	1361	10	enet	4.12363	3.73e-05	0.00192573	0.300414
ENSG00000175224.16	ENSG00000175224	ATG13	rs12285419	8.15	rs11038817	0.0268	2.58	3.72683	690	6	lasso	4.12101	3.77e-05	0.00193399	0.303636
ENSG00000276730.1	ENSG00000276730	Hammerhead_HH9	rs2381411	5.69	rs10814375	0.048774	3.15	4.11648	1355	2	lasso	4.11642	3.85e-05	0.00195018	0.310079
ENSG00000171928.13	ENSG00000171928	TVP23B	rs4073003	-6.93	rs1737944	0.134	-4.64	-3.5903	523	17	enet	4.11624	3.85e-05	0.00195018	0.310079
ENSG00000235174.1	ENSG00000235174	RPL39P3	rs7739433	-4.57	rs2350364	-0.00789	-2.78	-4.11015	1397	11	lasso	4.11008	3.96e-05	0.00199336	0.318938
ENSG00000137054.15	ENSG00000137054	POLR1E	rs13285624	5.1	rs10814588	0.059151	-3.53	-4.33585	1499	9	enet	4.08273	4.45e-05	0.00222231	0.358403
ENSG00000136213.9	ENSG00000136213	CHST12	rs58120505	-10.65	rs3778963	-0.00763	3	4.01074	1463	6	lasso	4.08159	4.47e-05	0.00222231	0.360014
ENSG00000176390.11	ENSG00000176390	CRLF3	rs186262	4.61	rs7220175	0.00559	-3.18	3.96744	901	21	enet	-4.07501	4.6e-05	0.00227291	0.370484
ENSG00000236274.1	ENSG00000236274	RP4-728D4.3	rs581459	-6.07	rs35490896	0.0426	-3.11	-3.67538	266	9	lasso	4.07095	4.68e-05	0.00229834	0.376927
ENSG00000218014.1	ENSG00000218014	KRT19P1	rs79802982	4.35	rs199618	-0.0128	2.88	-4.01798	1656	2	enet	-4.06865	4.73e-05	0.00230881	0.380954
ENSG00000189339.11	ENSG00000189339	SLC35E2B	rs2803329	-4.44	rs262639	-0.0119	2.45	-3.73867	362	5	lasso	-4.06176	4.87e-05	0.00236283	0.39223
ENSG00000235027.1	ENSG00000235027	AC068580.6	rs6578554	4.05	rs1881502	-0.00255	3.11	4.04735	1486	1	lasso	4.04735	5.18e-05	0.00249819	0.417197
ENSG00000048471.13	ENSG00000048471	SNX29	rs10163386	-4.05	rs28473763	0.455338	-6.15	3.87053	3047	4	lasso	-4.04501	5.23e-05	0.00250729	0.421224
ENSG00000259402.1	ENSG00000259402	RP11-30K9.4	rs11854073	-5.34	rs9302206	0.00475	-2.84	4.04163	1383	1	lasso	-4.04163	5.31e-05	0.00253058	0.427667
ENSG00000249741.2	ENSG00000249741	RP11-673E1.3	rs7657795	-5.03	rs35601522	0.033907	3.49	4.038	1260	1	enet	4.038	5.39e-05	0.00255359	0.434111
ENSG00000175604.2	ENSG00000175604	RP11-276H1.3	rs10163386	-4.05	rs34959638	0.012878	-3.88	3.81917	1780	4	lasso	-4.03411	5.48e-05	0.00258105	0.441359
ENSG00000100401.19	ENSG00000100401	RANGAP1	rs9623320	6.34	rs2076196	-0.0128	2.69	-2.51156	883	9	enet	-4.02556	5.68e-05	0.00265969	0.457467
ENSG00000264833.1	ENSG00000264833	RN7SL468P	rs11123493	-4.08	rs11679318	0.034175	3.26	-3.70922	1497	3	lasso	-4.0223	5.76e-05	0.00268004	0.46391
ENSG00000128585.17	ENSG00000128585	MKLN1	rs1593304	-6.33	rs77735686	0.0227	-4.5	-4.09487	1982	6	lasso	4.02134	5.79e-05	0.00268004	0.466327
ENSG00000115828.15	ENSG00000115828	QPCT	rs3770752	-6.65	rs2300887	-0.011966	3.84	4.02923	1614	5	lasso	4.0165	5.91e-05	0.00271822	0.475991
ENSG00000259306.2	ENSG00000259306	RP11-108K3.2	rs12591359	-4.64	rs7172156	-0.00455	-3.27	-3.89396	1376	17	enet	4.01529	5.94e-05	0.00271822	0.478408
ENSG00000169330.8	ENSG00000169330	KIAA1024	rs2049176	-3.72	rs879761	-0.00126	-3.34	-1.99954	2004	68	enet	4.01286	6e-05	0.00273017	0.48324
ENSG00000271918.1	ENSG00000271918	CTD-2287O16.5	rs6879929	4.64	rs13153908	-0.004819	-3.05	3.96314	1949	2	lasso	-4.01107	6.04e-05	0.00273293	0.486462
ENSG00000100023.18	ENSG00000100023	PPIL2	rs5749696	-5.3	rs449597	0.3501	-5.14	4.09769	906	17	lasso	-4.0085	6.11e-05	0.00274916	0.492099
ENSG00000233321.1	ENSG00000233321	RP11-482E14.1	rs17731	7.26	rs4881155	-0.00675	-2.97	4.00541	2200	4	lasso	-4.00588	6.18e-05	0.00276521	0.497737
ENSG00000221537.1	ENSG00000221537	MIR548H1	rs45558338	-3.99	rs45618332	-0.00408	2.94	2.735	1154	5	lasso	3.99759	6.4e-05	0.00284782	0.515456
ENSG00000273724.1	ENSG00000273724	RP11-347C12.12	rs3814883	-7.76	rs4238961	-0.011042	2.65	3.99476	398	1	lasso	3.99476	6.48e-05	0.00286758	0.521899
ENSG00000258983.2	ENSG00000258983	RP11-507K2.2	rs2006239	-4.45	rs2038529	-0.0139	-3.25	-3.32408	1495	19	enet	3.98361	6.79e-05	0.00298834	0.546867
ENSG00000197479.6	ENSG00000197479	PCDHB11	rs246024	6.02	rs10063055	0.058181	4.26	-2.53891	1090	45	enet	-3.97721	6.97e-05	0.00305089	0.561364
ENSG00000025423.11	ENSG00000025423	HSD17B6	rs324017	-6.69	rs11837145	-0.00924	2.58	2.97207	792	25	enet	3.9734	7.09e-05	0.00308664	0.571029
ENSG00000183604.14	ENSG00000183604	SMG1P5	rs3814883	-7.76	rs4471699	0.544788	6.32	-3.45736	417	14	enet	-3.95898	7.53e-05	0.00326057	0.606466
ENSG00000213066.11	ENSG00000213066	FGFR1OP	rs491700	-4.02	rs2092089	-0.00943	-2.88	1.70385	1839	2	lasso	-3.95702	7.59e-05	0.00326898	0.611299
ENSG00000101298.13	ENSG00000101298	SNPH	rs2277761	-4.85	rs2422615	0.00506	-3	-3.9472	1852	2	lasso	3.9473	7.9e-05	0.00338439	0.636266
ENSG00000235284.1	ENSG00000235284	SNORD62A	rs72761691	5.72	rs116706601	-0.012002	3.22	3.94238	1139	1	lasso	3.94238	8.07e-05	0.00342931	0.649958
ENSG00000164081.12	ENSG00000164081	TEX264	rs352168	6.66	rs73076495	0.011189	-2.44	3.46486	421	11	enet	-3.94158	8.09e-05	0.00342931	0.651569
ENSG00000259701.1	ENSG00000259701	RP11-108K3.3	rs12591359	-4.64	rs7172156	0.00992	-3.11	-3.89396	1370	2	lasso	3.93963	8.16e-05	0.00343333	0.657206
ENSG00000230487.7	ENSG00000230487	PSMG3-AS1	rs58120505	-10.65	rs10252234	-0.0137	3.1	0.31192	1244	39	enet	-3.93814	8.21e-05	0.00343333	0.661233
ENSG00000166548.15	ENSG00000166548	TK2	rs7187623	4.85	rs45519535	-0.010539	3.29	4.43691	1060	6	lasso	3.937	8.25e-05	0.00343333	0.664455
ENSG00000188342.11	ENSG00000188342	GTF2F2	rs1337672	3.88	rs34667741	-0.013975	2.99	-1.98244	1242	6	lasso	-3.9363	8.27e-05	0.00343333	0.666066
ENSG00000239830.1	ENSG00000239830	RPS4XP22	rs17273881	-3.74	rs73016098	0.00499	-3.08	-3.01215	1474	4	lasso	3.93115	8.45e-05	0.00349007	0.680563
ENSG00000178252.17	ENSG00000178252	WDR6	rs9878063	4.49	rs4563439	0.164523	-4.43	-3.01192	565	15	lasso	3.92271	8.76e-05	0.00359964	0.70553
ENSG00000161813.21	ENSG00000161813	LARP4	rs578470	5.59	rs35031884	0.014	3.5	-1.58134	1062	21	enet	-3.92001	8.85e-05	0.00361817	0.712779
ENSG00000144642.21	ENSG00000144642	RBMS3	rs1506297	-5.61	rs2196554	-0.013287	-3.78	-0.26657	4079	55	enet	-3.91494	9.04e-05	0.00367718	0.728082
ENSG00000207751.2	ENSG00000207751	MIR130B	rs5749696	-5.3	rs449597	0.649252	-6.93	4.09769	820	30	enet	-3.90747	9.33e-05	0.00377607	0.751438
ENSG00000120709.10	ENSG00000120709	FAM53C	rs10117	-6.81	rs10440755	-0.002229	2.67	3.9017	881	2	enet	3.90604	9.38e-05	0.00377733	0.755465
ENSG00000230183.4	ENSG00000230183	CNOT6LP1	rs1549452	4.11	rs8042074	-0.0132	3.07	3.52206	1833	3	lasso	3.9036	9.48e-05	0.0037986	0.763519
ENSG00000196141.13	ENSG00000196141	SPATS2L	rs1658810	8.43	rs1509833	0.015385	-3.04	-3.90046	1371	1	lasso	3.90046	9.6e-05	0.00381672	0.773184
ENSG00000160695.14	ENSG00000160695	VPS11	rs4442562	-3.56	rs7117266	-0.00883	-2.75	-3.47592	1314	4	lasso	3.89996	9.62e-05	0.00381672	0.774795
ENSG00000176087.14	ENSG00000176087	SLC35A4	rs246024	6.02	rs13156549	-0.011426	-2.57	-4.05068	878	2	lasso	3.89784	9.71e-05	0.00383355	0.782043
ENSG00000175697.10	ENSG00000175697	GPR156	rs7612000	-4.54	rs11554681	-0.012692	3.22	3.62295	1320	8	enet	3.87776	0.000105	0.00412522	0.84567
ENSG00000173214.5	ENSG00000173214	MFSD4B	rs9487653	5.39	rs174381	0.00781	-2.59	3.94575	1293	4	enet	-3.87737	0.000106	0.00414429	0.853724
ENSG00000205476.8	ENSG00000205476	CCDC85C	rs11160502	-5.22	rs17098424	0.123	3.64	3.87233	1461	1	lasso	3.87233	0.000108	0.00420209	0.869832
ENSG00000100030.14	ENSG00000100030	MAPK1	rs5749696	-5.3	rs743407	0.08448	4.01	3.80085	1012	3	lasso	3.8679	0.00011	0.00425933	0.88594
ENSG00000188846.13	ENSG00000188846	RPL14	rs6599116	-2.92	rs35470271	0.001441	-3.35	-1.29274	811	69	enet	-3.86063	0.000113	0.00435456	0.910102
ENSG00000110906.12	ENSG00000110906	KCTD10	rs2280037	5.84	rs2287184	0.409	6.14	-3.75492	1512	15	lasso	-3.85557	0.000115	0.00441052	0.92621
ENSG00000145730.20	ENSG00000145730	PAM	rs1901512	5.22	rs35941780	-0.008591	-3.29	3.27984	1563	47	enet	-3.8495	0.000118	0.00448289	0.950372
ENSG00000164574.15	ENSG00000164574	GALNT10	rs815609	-5.63	rs68112120	0.117225	4.52	2.53702	1963	9	lasso	3.84985	0.000118	0.00448289	0.950372
ENSG00000134809.8	ENSG00000134809	TIMM10	rs7938083	6.03	rs4939148	-0.0131	-3.43	3.95756	1179	6	lasso	-3.84066	0.000123	0.0046509	0.990642
ENSG00000140400.15	ENSG00000140400	MAN2C1	rs8030014	4.07	rs11856606	0.113	4.49	-2.47456	880	41	enet	-3.83382	0.000126	0.00474207	1
ENSG00000152778.8	ENSG00000152778	IFIT5	rs1536315	4.84	rs11185898	-0.00676	-3.29	-4.13195	1758	2	lasso	3.82102	0.000133	0.00498224	1
ENSG00000177479.19	ENSG00000177479	ARIH2	rs9878063	4.49	rs12493578	-0.012517	-2.57	3.81917	574	1	lasso	-3.81917	0.000134	0.00499646	1
ENSG00000048828.16	ENSG00000048828	FAM120A	rs6479487	5.68	rs73522247	-0.013711	3.13	3.81352	1959	1	lasso	3.81352	0.000137	0.00506146	1
ENSG00000259771.1	ENSG00000259771	RP11-429D19.1	rs793571	-5.28	rs75277548	-0.00263	-2.95	0.70833	1422	17	enet	-3.81339	0.000137	0.00506146	1
ENSG00000225285.1	ENSG00000225285	RP4-758J18.10	rs2250833	-4.36	rs36072213	-0.0137	-2.72	-3.82382	238	3	enet	3.81194	0.000138	0.00507512	1
ENSG00000101452.14	ENSG00000101452	DHX35	rs6065094	-7.7	rs73110959	0.0359	-2.94	-3.8076	1407	2	lasso	3.8091	0.000139	0.00508866	1
ENSG00000196517.11	ENSG00000196517	SLC6A9	rs11210892	8.29	rs2158821	0.00288	-3.13	-0.16811	1221	10	enet	3.80262	0.000143	0.00518794	1
ENSG00000172912.4	ENSG00000172912	COX6B1P3	rs9611487	6.21	rs133074	0.007463	2.72	3.80344	1016	1	lasso	3.80344	0.000143	0.00518794	1
ENSG00000240184.6	ENSG00000240184	PCDHGC3	rs60712207	-4.79	rs62379198	-0.014033	3	-3.79474	1241	1	lasso	-3.79474	0.000148	0.00532139	1
ENSG00000225781.1	ENSG00000225781	OR6V1	rs7780478	3.8	rs2140904	-0.0141	3.07	3.79407	1120	1	enet	3.79407	0.000148	0.00532139	1
ENSG00000224870.6	ENSG00000224870	RP4-758J18.2	rs36072213	-3.82	rs35511469	-0.000674	2.26	-3.79356	190	1	lasso	-3.79356	0.000149	0.00533354	1
ENSG00000122971.8	ENSG00000122971	ACADS	rs2649999	6.07	rs73405665	-0.00306	3.01	3.06841	1731	7	lasso	3.78423	0.000154	0.00548812	1
ENSG00000100058.12	ENSG00000100058	CRYBB2P1	rs9624836	-4.12	rs760554	0.291517	-4.7	-3.77878	1104	10	lasso	3.77849	0.000158	0.00560587	1
ENSG00000149187.17	ENSG00000149187	CELF1	rs4647709	6.13	rs1227997	-0.00133	2.54	1.02154	985	71	enet	3.77555	0.00016	0.00564826	1
ENSG00000186162.10	ENSG00000186162	CIDECP	rs2075314	4.03	rs7616000	0.00973	-3.08	3.77191	1431	1	lasso	-3.77191	0.000162	0.00564826	1
ENSG00000151148.13	ENSG00000151148	UBE3B	rs2280037	5.84	rs11615336	0.521	6.42	-3.77532	1483	23	lasso	-3.77256	0.000162	0.00564826	1
ENSG00000282100.1	ENSG00000282100	HSP90AB4P	rs11854073	-5.34	rs4775115	-0.013	-3.25	3.77238	1385	1	lasso	-3.77238	0.000162	0.00564826	1
ENSG00000102898.11	ENSG00000102898	NUTF2	rs61593058	5.06	rs73596365	0.166918	-3.59	3.76809	472	1	lasso	-3.76809	0.000164	0.00566891	1
ENSG00000167261.13	ENSG00000167261	DPEP2	rs61593058	5.06	rs73596365	0.081849	-3.61	3.76809	564	1	lasso	-3.76809	0.000164	0.00566891	1
ENSG00000250599.1	ENSG00000250599	AC064853.3	rs12620112	-5.2	rs7368782	0.143205	4.29	3.77038	2139	10	lasso	3.76681	0.000165	0.0056791	1
ENSG00000186417.13	ENSG00000186417	GLDN	rs12591359	-4.64	rs8043240	0.237	-5.11	3.44879	1434	18	enet	-3.75753	0.000172	0.00589484	1
ENSG00000234055.1	ENSG00000234055	RP11-247A12.1	rs10988250	4.1	rs15676	0.08667	3.04	-3.74991	810	1	lasso	-3.74991	0.000177	0.0060405	1
ENSG00000269940.1	ENSG00000269940	RP11-73M18.7	rs722637	7.74	rs4906340	0.162	-4.47	-3.30751	1242	3	lasso	3.74544	0.00018	0.00611696	1
ENSG00000114854.7	ENSG00000114854	TNNC1	rs2710323	9.63	rs9874939	-0.006385	-2.54	-3.73894	818	1	lasso	3.73894	0.000185	0.00623427	1
ENSG00000232454.2	ENSG00000232454	RP11-3J10.7	rs13301916	4.76	rs6476643	-0.011406	-3.75	3.73489	1667	2	lasso	-3.73893	0.000185	0.00623427	1
ENSG00000157741.14	ENSG00000157741	UBN2	rs10243922	5.73	rs11979694	-0.00981	3.21	3.43512	1208	3	lasso	3.7314	0.00019	0.00637608	1
ENSG00000185344.13	ENSG00000185344	ATP6V0A2	rs3018099	9.87	rs11834141	0.0394	3.33	-1.16357	1300	27	enet	-3.71209	0.000206	0.00688433	1
ENSG00000148154.9	ENSG00000148154	UGCG	rs7048773	4.81	rs315693	0.006923	-3.06	3.70958	1838	1	enet	-3.70958	0.000208	0.00692245	1
ENSG00000207444.1	ENSG00000207444	SNORD56B	rs2526882	5.14	rs4899386	-0.00953	2.79	-1.91205	1084	17	enet	-3.70796	0.000209	0.0069271	1
ENSG00000280269.1	ENSG00000280269	AP000577.2	rs10898957	-4.89	rs58852370	0.17	-4.03	-3.70165	1394	6	lasso	3.70064	0.000215	0.00709676	1
ENSG00000073711.10	ENSG00000073711	PPP2R3A	rs7432375	-7.82	rs66626713	0.041049	4.31	3.75448	1051	35	enet	3.69906	0.000216	0.00710067	1
ENSG00000138107.12	ENSG00000138107	ACTR1A	rs11191416	-9.81	rs61870830	0.0158	-3.19	3.96863	1148	3	enet	-3.69545	0.000219	0.007141	1
ENSG00000240435.2	ENSG00000240435	RPS12P27	rs61593058	5.06	rs696584	-0.004434	2.99	0.16989	851	23	enet	-3.69549	0.000219	0.007141	1
ENSG00000138050.14	ENSG00000138050	THUMPD2	rs13400213	4.52	rs10169390	0.075745	3.98	3.81012	1401	2	lasso	3.68931	0.000225	0.00727771	1
ENSG00000144401.14	ENSG00000144401	METTL21A	rs2216375	4.56	rs2551940	0.108414	-4.12	3.68961	1398	9	lasso	-3.68933	0.000225	0.00727771	1
ENSG00000143458.11	ENSG00000143458	GABPB2	rs6684085	-4.28	rs6698282	0.0695	-3.73	-1.67814	906	47	enet	3.67319	0.00024	0.00770104	1
ENSG00000186185.13	ENSG00000186185	KIF18B	rs11012	-4.2	rs11653796	-0.0139	2.84	3.67377	1146	2	lasso	3.67296	0.00024	0.00770104	1
ENSG00000116473.14	ENSG00000116473	RAP1A	rs2076590	4.83	rs34075261	0.0283	-3.37	3.67196	2147	1	lasso	-3.67196	0.000241	0.00770244	1
ENSG00000037474.14	ENSG00000037474	NSUN2	rs274700	-5.09	rs506416	0.133464	3.74	-3.68456	2109	4	lasso	-3.66222	0.00025	0.0079585	1
ENSG00000146963.17	ENSG00000146963	LUC7L2	rs10243922	5.73	rs7799165	0.0356	-2.95	-3.65991	1143	3	lasso	3.66005	0.000252	0.00799058	1
ENSG00000187815.9	ENSG00000187815	ZFP69	rs6694677	4.65	rs12739281	-0.0141	-3.18	3.79173	1389	4	enet	-3.64998	0.000262	0.00820948	1
ENSG00000229618.1	ENSG00000229618	AC011288.2	rs1469635	-3.65	rs1469635	-0.0138	3.13	-3.65014	3235	1	lasso	-3.65014	0.000262	0.00820948	1
ENSG00000238058.1	ENSG00000238058	RP11-432J22.2	rs11103381	3.66	rs11103381	-0.01407	-3.21	3.66083	859	5	lasso	-3.6499	0.000262	0.00820948	1
ENSG00000117593.9	ENSG00000117593	DARS2	rs61828917	-6.15	rs78519408	-0.0033	3.36	3.64692	1081	6	lasso	3.64964	0.000263	0.00820948	1
ENSG00000272597.1	ENSG00000272597	RP11-446H18.6	rs167924	-5.68	rs793615	-0.006201	2.5	1.34477	1297	33	enet	3.64833	0.000264	0.00820948	1
ENSG00000250407.1	ENSG00000250407	CTB-99A3.1	rs1126057	-5.17	rs966514	-0.010666	3.12	2.5977	1462	46	enet	3.64141	0.000271	0.00836258	1
ENSG00000175203.15	ENSG00000175203	DCTN2	rs324017	-6.69	rs775323	0.00141	3.04	1.67845	884	3	lasso	3.64161	0.000271	0.00836258	1
ENSG00000138942.15	ENSG00000138942	RNF185	rs62235898	4.06	rs62235898	-0.006923	2.98	4.06402	1187	4	lasso	3.63617	0.000277	0.00851511	1
ENSG00000111432.4	ENSG00000111432	FZD10	rs12306743	3.51	rs80289328	-0.014	3.58	-3.07218	1862	57	enet	-3.63372	0.000279	0.00854398	1
ENSG00000112787.12	ENSG00000112787	FBRSL1	rs7313956	4.7	rs11147024	-0.000363	-2.65	4.26478	890	2	lasso	-3.63183	0.000281	0.00857263	1
ENSG00000229399.1	ENSG00000229399	RP11-378J18.6	rs17461555	-3.64	rs34501993	-0.00561	2.65	-3.63778	537	2	lasso	-3.63062	0.000283	0.00860106	1
ENSG00000272954.1	ENSG00000272954	KB-1440D3.13	rs5749696	-5.3	rs449597	0.460196	-5.83	4.09769	790	11	lasso	-3.62856	0.000285	0.00862929	1
ENSG00000015676.17	ENSG00000015676	NUDCD3	rs6656	-4.38	rs17711340	0.0816	3.58	-3.73515	1203	11	lasso	-3.62601	0.000288	0.00865504	1
ENSG00000272977.1	ENSG00000272977	CTA-390C10.10	rs9624836	-4.12	rs760554	0.050594	-3.89	-3.77878	975	57	enet	3.62544	0.000288	0.00865504	1
ENSG00000212195.2	ENSG00000212195	U3	rs11650105	-4.66	rs8178298	0.0162	3.16	-3.33778	944	32	enet	-3.62298	0.000291	0.00871269	1
ENSG00000143195.12	ENSG00000143195	ILDR2	rs12120481	4.55	rs4657608	0.00556	-3.25	-2.57376	1772	3	lasso	3.61426	0.000301	0.00896856	1
ENSG00000235299.2	ENSG00000235299	MRPL53P1	rs3790609	-3.87	rs2492509	-0.013	-2.95	3.33545	1135	3	lasso	-3.61393	0.000302	0.00896856	1
ENSG00000147606.8	ENSG00000147606	SLC26A7	rs2631030	-3.51	rs28542498	0.06	-3.99	-2.4896	1135	39	enet	3.6129	0.000303	0.00896856	1
ENSG00000158158.11	ENSG00000158158	CNNM4	rs1048675	4.55	rs2280355	0.004024	-3.07	-0.00301	520	21	enet	-3.6116	0.000304	0.00896856	1
ENSG00000163660.11	ENSG00000163660	CCNL1	rs73170828	3.98	rs62274120	0.027125	3.18	3.6068	1334	1	lasso	3.6068	0.00031	0.00911219	1
ENSG00000125952.18	ENSG00000125952	MAX	rs2763888	4.36	rs7158239	-0.00922	-3.25	3.60297	1697	4	lasso	-3.60476	0.000312	0.00913763	1
ENSG00000271554.1	ENSG00000271554	RP4-665N4.8	rs581459	-6.07	rs35490896	0.0234	-2.82	-3.67538	638	2	lasso	3.60324	0.000314	0.00916288	1
ENSG00000108587.15	ENSG00000108587	GOSR1	rs186262	4.61	rs6505176	-0.00948	3.25	-3.76749	900	14	enet	-3.60079	0.000317	0.00921703	1
ENSG00000237643.1	ENSG00000237643	RP11-462G2.1	rs7741265	-4.28	rs1075262	0.164	-4.56	-3.5599	1407	15	enet	3.5974	0.000321	0.00929976	1
ENSG00000189046.10	ENSG00000189046	ALKBH2	rs6606725	-4.35	rs12821585	-0.0104	2.79	-3.00383	1428	9	enet	-3.59014	0.000331	0.00954974	1
ENSG00000128641.18	ENSG00000128641	MYO1B	rs56375438	-3.29	rs7575463	-0.003708	-2.75	-0.41178	1289	67	enet	3.58925	0.000332	0.00954974	1
ENSG00000272523.1	ENSG00000272523	LINC01023	rs2909791	-4.21	rs11949077	-0.013069	-3.23	-3.07458	1706	23	enet	3.583	0.00034	0.00973906	1
ENSG00000222496.1	ENSG00000222496	RN7SKP200	rs2058706	4.4	rs1833216	0.238356	-4.28	3.59491	1269	5	lasso	-3.5819	0.000341	0.00973906	1
ENSG00000180846.8	ENSG00000180846	CSNK1G2-AS1	rs2301799	-4.34	rs740406	-0.0135	2.91	3.5694	372	1	lasso	3.5694	0.000358	0.0101885	1
ENSG00000143771.11	ENSG00000143771	CNIH4	rs6661430	-4.67	rs4654037	0.317	-5.02	3.56663	1145	6	lasso	-3.56678	0.000361	0.0102377	1
ENSG00000264169.2	ENSG00000264169	RN7SL665P	rs4740348	-3.83	rs11243613	0.025084	-3.39	2.84554	1260	9	lasso	-3.56257	0.000367	0.0103713	1
ENSG00000169371.13	ENSG00000169371	SNUPN	rs8030014	4.07	rs4886700	0.101	3.6	-3.73037	720	2	lasso	-3.55887	0.000372	0.010431	1
ENSG00000182351.7	ENSG00000182351	CRIP1P4	rs5760736	4.17	rs1574829	0.006965	3.47	-3.62947	1191	3	enet	-3.55941	0.000372	0.010431	1
ENSG00000222937.1	ENSG00000222937	SNORD63	rs10117	-6.81	rs11747974	-0.009219	2.68	3.55839	867	1	lasso	3.55839	0.000373	0.010431	1
ENSG00000251468.2	ENSG00000251468	RP11-369K16.1	rs13270992	-4.73	rs6531011	-0.014	-2.89	3.5562	1842	1	lasso	-3.5562	0.000376	0.0104786	1
ENSG00000250682.5	ENSG00000250682	LINC00491	rs1901512	5.22	rs2545558	-0.014079	3.28	-3.54995	1456	1	lasso	-3.54995	0.000385	0.0106833	1
ENSG00000236116.1	ENSG00000236116	AC064853.2	rs12620112	-5.2	rs6711609	0.095259	4.31	3.60314	2039	23	enet	3.54926	0.000386	0.0106833	1
ENSG00000119326.14	ENSG00000119326	CTNNAL1	rs646234	5.21	rs2176692	0.029776	-3.27	-3.54541	2050	1	enet	3.54541	0.000392	0.0108122	1
ENSG00000156475.18	ENSG00000156475	PPP2R2B	rs1126057	-5.17	rs7705917	-0.006016	3.07	-0.36756	2066	3	lasso	-3.53946	0.000401	0.0110227	1
ENSG00000199975.1	ENSG00000199975	RN7SKP243	rs10898957	-4.89	rs11235965	0.0319	-2.87	-3.52108	1063	4	lasso	3.52974	0.000416	0.0113895	1
ENSG00000100731.15	ENSG00000100731	PCNX1	rs2526882	5.14	rs11158902	0.285	4.65	-3.52775	1586	1	lasso	-3.52775	0.000419	0.0113895	1
ENSG00000163467.11	ENSG00000163467	TSACC	rs490498	4.01	rs11264431	-0.0101	-3.02	3.33344	864	3	lasso	-3.52708	0.00042	0.0113895	1
ENSG00000212181.1	ENSG00000212181	SNORA48	rs7592232	5.06	rs73003524	-0.009882	2.88	3.48913	1096	18	enet	3.52731	0.00042	0.0113895	1
ENSG00000176387.6	ENSG00000176387	HSD11B2	rs7198357	3.71	rs7206718	-0.009105	-1.98	2.91705	231	16	enet	-3.52532	0.000423	0.0114324	1
ENSG00000258302.2	ENSG00000258302	RP11-981P6.1	rs10777187	5.55	rs149911909	0.0013	3.25	-0.43757	1043	5	lasso	-3.52146	0.000429	0.0115557	1
ENSG00000054654.15	ENSG00000054654	SYNE2	rs113932154	4.16	rs17767128	0.0679	3.46	2.25397	1648	34	enet	3.51022	0.000448	0.0120273	1
ENSG00000260088.1	ENSG00000260088	RP11-92G12.3	rs4915203	5.92	rs4320808	-0.0063	3.44	-1.55645	1653	12	lasso	-3.50764	0.000452	0.0120411	1
ENSG00000265421.1	ENSG00000265421	MIR4459	rs10069374	3.59	rs1645273	0.004002	-3.59	3.37794	2018	2	lasso	-3.50765	0.000452	0.0120411	1
ENSG00000108559.11	ENSG00000108559	NUP88	rs2189336	4.78	rs56190856	0.00447	-3.53	-3.48985	1984	2	lasso	3.50724	0.000453	0.0120411	1
ENSG00000159720.11	ENSG00000159720	ATP6V0D1	rs255049	3.88	rs6499141	0.043643	-2.94	3.50228	240	4	lasso	-3.50251	0.000461	0.0121998	1
ENSG00000205220.11	ENSG00000205220	PSMB10	rs61593058	5.06	rs6499141	-0.001282	-2.74	3.50228	513	4	enet	-3.50171	0.000462	0.0121998	1
ENSG00000139437.17	ENSG00000139437	TCHP	rs4766428	8.46	rs10850913	-0.00781	-3.21	5.03639	1186	16	enet	-3.50077	0.000464	0.0122126	1
ENSG00000163249.10	ENSG00000163249	CCNYL1	rs2216375	4.56	rs12999473	-0.004892	3.37	-2.46661	1477	16	enet	-3.49653	0.000471	0.0123565	1
ENSG00000273015.2	ENSG00000273015	RP11-352M15.2	rs11183097	3.97	rs1049358	0.0187	-2.85	3.49464	1085	1	lasso	-3.49464	0.000475	0.0124187	1
ENSG00000243701.5	ENSG00000243701	DUBR	rs167924	-5.68	rs9875750	0.012956	-2.92	-3.4947	1352	3	lasso	3.49349	0.000477	0.0124187	1
ENSG00000116560.10	ENSG00000116560	SFPQ	rs676614	-4.68	rs11264188	-0.0119	-3.27	-3.84268	352	3	lasso	3.49277	0.000478	0.0124187	1
ENSG00000083097.14	ENSG00000083097	DOPEY1	rs2022265	-6.26	rs12153819	0.128	-4.71	3.72945	1398	20	enet	-3.48719	0.000488	0.0126378	1
ENSG00000261442.1	ENSG00000261442	RP11-709D24.6	rs8047438	5.76	rs71388581	-0.011786	-3.42	3.0318	1104	8	enet	-3.48352	0.000495	0.0127437	1
ENSG00000279220.1	ENSG00000279220	GPR1-AS	rs2058706	4.4	rs7607148	0.376256	-5.3	3.24295	1407	3	lasso	-3.48135	0.000499	0.0127437	1
ENSG00000112245.9	ENSG00000112245	PTP4A1	rs9342117	5.39	rs9294140	0.225	-4.19	2.93365	1189	23	lasso	-3.48135	0.000499	0.0127437	1
ENSG00000095321.16	ENSG00000095321	CRAT	rs10988250	4.1	rs10819461	0.031821	-3.17	3.40871	824	2	lasso	-3.48086	0.0005	0.0127437	1
ENSG00000060339.13	ENSG00000060339	CCAR1	rs10998457	-4.66	rs7095752	-0.00876	3.12	3.61409	1727	6	lasso	3.48072	0.0005	0.0127437	1
ENSG00000075539.13	ENSG00000075539	FRYL	rs34313992	-4.27	rs34386102	0.022434	2.76	-3.9962	1202	36	enet	-3.478	0.000505	0.0128305	1
ENSG00000154079.5	ENSG00000154079	SDHAF4	rs7741265	-4.28	rs12525538	-0.00507	-3.39	-3.53176	1583	3	lasso	3.47162	0.000517	0.0130941	1
ENSG00000261669.1	ENSG00000261669	CTD-2515A14.1	rs17769886	-4.15	rs61144938	0.049012	3.62	-3.55222	1546	2	lasso	-3.47077	0.000519	0.0131035	1
ENSG00000196419.12	ENSG00000196419	XRCC6	rs5751191	-7.31	rs9611576	0.035801	3.2	-3.46895	1076	1	lasso	-3.46895	0.000522	0.0131381	1
ENSG00000126215.13	ENSG00000126215	XRCC3	rs722637	7.74	rs35686878	0.0337	-3.43	-3.49262	1241	3	lasso	3.46629	0.000528	0.0132477	1
ENSG00000277443.2	ENSG00000277443	MARCKS	rs28558559	4.45	rs6910133	-0.00157	3.34	3.27436	1473	7	lasso	3.46243	0.000535	0.0133239	1
ENSG00000126070.19	ENSG00000126070	AGO3	rs581459	-6.07	rs3007217	0.0138	3.94	1.62812	710	20	enet	3.46207	0.000536	0.0133239	1
ENSG00000123268.8	ENSG00000123268	ATF1	rs7136702	-4.75	rs41439649	-0.0074	3.14	-0.84341	1237	80	enet	-3.46188	0.000536	0.0133239	1
ENSG00000249715.9	ENSG00000249715	FER1L5	rs1048675	4.55	rs4907246	0.11885	-3.78	2.69198	576	4	lasso	-3.45987	0.00054	0.013382	1
ENSG00000170855.3	ENSG00000170855	TRIAP1	rs2649999	6.07	rs35239344	-0.00527	-2.88	1.45706	1310	17	enet	-3.45865	0.000543	0.013407	1
ENSG00000180953.11	ENSG00000180953	ST20	rs7175982	-4.11	rs4778745	-0.0137	3.04	3.44937	2044	2	lasso	3.45732	0.000546	0.013407	1
ENSG00000103495.13	ENSG00000103495	MAZ	rs3814883	-7.76	rs4471699	-0.01405	2.34	-3.45736	289	1	lasso	-3.45736	0.000546	0.013407	1
ENSG00000070019.4	ENSG00000070019	GUCY2C	rs77642095	-5.31	rs10846023	-0.01	-2.78	3.45622	1611	1	lasso	-3.45622	0.000548	0.0134152	1
ENSG00000227012.2	ENSG00000227012	RP1-97J1.2	rs9487653	5.39	rs9481204	0.719	7.28	3.6477	1249	25	enet	3.44825	0.000564	0.013765	1
ENSG00000254895.2	ENSG00000254895	MTCO3P15	rs11225859	3.45	rs11225859	-0.0137	2.82	3.44607	2313	2	lasso	3.44485	0.000571	0.0138345	1
ENSG00000134007.3	ENSG00000134007	ADAM20	rs2526882	5.14	rs7156495	0.0311	3.61	3.55346	1822	8	lasso	3.44506	0.000571	0.0138345	1
ENSG00000100151.15	ENSG00000100151	PICK1	rs73157117	3.72	rs73157117	0.061871	-3.42	3.7155	971	13	enet	-3.4445	0.000572	0.0138345	1
ENSG00000183808.11	ENSG00000183808	RBM12B	rs7000733	3.72	rs35417041	0.0351	3.15	-3.4347	1246	1	lasso	-3.4347	0.000593	0.0142995	1
ENSG00000106992.17	ENSG00000106992	AK1	rs34116890	-4.43	rs2252730	-0.010707	3.34	2.94496	890	3	lasso	3.43173	0.0006	0.0144251	1
ENSG00000162944.10	ENSG00000162944	RFTN2	rs2914983	7.73	rs11692344	-0.000259	3.2	5.95094	1059	19	enet	3.43016	0.000603	0.0144541	1
ENSG00000253313.5	ENSG00000253313	C1orf210	rs11210892	8.29	rs839761	-0.0124	-3.02	-4.17461	1220	2	lasso	3.42745	0.000609	0.0145546	1
ENSG00000131931.8	ENSG00000131931	THAP1	rs13269381	3.67	rs139023746	-0.0141	-2.65	3.4103	649	2	lasso	-3.4192	0.000628	0.0149642	1
ENSG00000221184.1	ENSG00000221184	MIR1254-1	rs10998457	-4.66	rs2105336	-0.0135	2.9	3.04099	1620	2	lasso	3.41826	0.00063	0.0149676	1
ENSG00000140090.17	ENSG00000140090	SLC24A4	rs4904871	-3.5	rs11160055	0.00559	3.9	0.48511	2376	47	enet	3.41748	0.000632	0.014971	1
ENSG00000228060.1	ENSG00000228060	RP11-69E11.8	rs13374459	-4.57	rs12141058	-0.014	-3.48	-3.39599	1006	5	lasso	3.4157	0.000636	0.0150215	1
ENSG00000265559.2	ENSG00000265559	RN7SL652P	rs4647709	6.13	rs12361415	-0.0109	-3.11	-3.27543	940	2	lasso	3.4114	0.000646	0.0152131	1
ENSG00000181827.14	ENSG00000181827	RFX7	rs1631474	4.56	rs78081173	0.0206	-3.24	3.41005	1935	1	lasso	-3.41005	0.00065	0.0152627	1
ENSG00000272617.2	ENSG00000272617	COG8	rs13331198	4.78	rs4783705	0.077361	-3.45	3.40251	1083	2	lasso	-3.40543	0.000661	0.0154759	1
ENSG00000148677.6	ENSG00000148677	ANKRD1	rs56393513	-5.84	rs10881855	0.0451	-3.09	-3.4012	1593	1	lasso	3.4012	0.000671	0.0156644	1
ENSG00000203710.10	ENSG00000203710	CR1	rs1044145	-5.04	rs2148699	-0.00723	-3.27	-3.39563	1436	3	lasso	3.39791	0.000679	0.0157598	1
ENSG00000269958.1	ENSG00000269958	RP11-73M18.8	rs722637	7.74	rs8018214	0.312	-5.37	-3.18212	1243	4	lasso	3.39798	0.000679	0.0157598	1
ENSG00000154451.14	ENSG00000154451	GBP5	rs4529696	-3.93	rs12745026	0.00969	2.6	3.39645	1240	1	lasso	3.39645	0.000683	0.0157849	1
ENSG00000162735.18	ENSG00000162735	PEX19	rs2147472	-4.73	rs1249564	0.0999	3.7	1.76283	1108	70	enet	3.39591	0.000684	0.0157849	1
ENSG00000259415.1	ENSG00000259415	RP11-7M10.2	rs11638554	-7.27	rs78936773	0.00394	3.02	3.39261	1114	1	lasso	3.39261	0.000692	0.0159239	1
ENSG00000171631.14	ENSG00000171631	P2RY6	rs12225286	3.61	rs623653	-0.00755	-2.82	3.39111	830	2	lasso	-3.39135	0.000696	0.0159703	1
ENSG00000177352.9	ENSG00000177352	CCDC71	rs7633840	4.38	rs35869135	-0.004621	2.45	3.04809	656	2	enet	3.38997	0.000699	0.0159936	1
ENSG00000115561.15	ENSG00000115561	CHMP3	rs1400032	3.95	rs308917	0.007243	-3.3	3.38246	999	9	lasso	-3.38322	0.000716	0.01629	1
ENSG00000171587.14	ENSG00000171587	DSCAM	rs34619204	-3.76	rs2837366	-0.009949	3.09	3.3834	3636	1	lasso	3.38338	0.000716	0.01629	1
ENSG00000227603.1	ENSG00000227603	RP11-165J3.6	rs6479487	5.68	rs4744243	0.144996	4.41	0.49401	1798	15	enet	3.37937	0.000727	0.0164926	1
ENSG00000140937.13	ENSG00000140937	CDH11	rs72780649	4	rs142058	-0.013418	-2.83	-3.37847	1904	1	lasso	3.37847	0.000729	0.0164926	1
ENSG00000182718.16	ENSG00000182718	ANXA2	rs8041381	-3.74	rs4594196	-0.0138	3.67	3.38426	1478	2	enet	3.3759	0.000736	0.0166043	1
ENSG00000261692.1	ENSG00000261692	RP1-168P16.1	rs11076631	-5.96	rs17233497	-0.011153	2.66	-2.30961	1175	2	lasso	-3.36892	0.000755	0.0169854	1
ENSG00000175970.9	ENSG00000175970	UNC119B	rs2649999	6.07	rs1920792	0.00645	-3.5	-3.28689	1699	8	enet	3.36549	0.000764	0.01714	1
ENSG00000118420.16	ENSG00000118420	UBE3D	rs1171122	5.19	rs2458533	-0.00882	2.83	2.60238	1538	2	lasso	3.36422	0.000768	0.0171819	1
ENSG00000228638.1	ENSG00000228638	FCF1P2	rs9878063	4.49	rs7634377	-0.01407	-3.07	-0.337288	531	31	enet	3.35953	0.000781	0.0173913	1
ENSG00000106028.10	ENSG00000106028	SSBP1	rs1181729	-4.33	rs62477572	-0.00753	-3.54	0.81618	1119	7	enet	-3.35799	0.000785	0.0173913	1
ENSG00000213190.3	ENSG00000213190	MLLT11	rs6684085	-4.28	rs878471	-0.0107	-2.61	3.18913	852	2	lasso	-3.35778	0.000786	0.0173913	1
ENSG00000226823.1	ENSG00000226823	SUGT1P	rs216345	4.42	rs1832325	-0.013285	3.09	3.35757	1636	12	lasso	3.3576	0.000786	0.0173913	1
ENSG00000260132.1	ENSG00000260132	LA16c-312E8.2	rs115501938	-3.3	rs115501938	0.087177	3.82	-3.2981	1517	8	lasso	-3.35474	0.000794	0.0175202	1
ENSG00000185905.3	ENSG00000185905	C16orf54	rs3814883	-7.76	rs62056371	-0.010759	2.59	-3.22335	319	2	enet	-3.35128	0.000804	0.0176881	1
ENSG00000233223.2	ENSG00000233223	AC113189.5	rs507506	-4.39	rs113086489	0.0241	3.22	-3.35062	1056	1	lasso	-3.35062	0.000806	0.0176881	1
ENSG00000129197.14	ENSG00000129197	RPAIN	rs2189336	4.78	rs2189338	-0.0124	-3.17	-3.66535	1904	8	enet	3.34682	0.000817	0.0178323	1
ENSG00000231466.2	ENSG00000231466	CTA-246H3.11	rs5760736	4.17	rs5761256	-0.011435	-2.69	2.06577	974	44	enet	-3.34694	0.000817	0.0178323	1
ENSG00000231378.1	ENSG00000231378	NDUFAF4P4	rs10912850	-4.95	rs148394129	-0.0127	3.46	3.56324	1259	7	enet	3.34611	0.00082	0.0178494	1
ENSG00000143443.9	ENSG00000143443	C1orf56	rs6684085	-4.28	rs7549723	-0.0138	-2.61	3.34009	839	1	lasso	-3.34009	0.000837	0.0181432	1
ENSG00000166170.9	ENSG00000166170	BAG5	rs722637	7.74	rs11624505	0.0539	3.73	-3.34069	1343	2	lasso	-3.34	0.000838	0.0181432	1
ENSG00000139636.15	ENSG00000139636	LMBR1L	rs74089572	4.41	rs10747559	-0.00654	-2.89	1.51608	932	9	enet	-3.33787	0.000844	0.0182241	1
ENSG00000256751.5	ENSG00000256751	PLBD1-AS1	rs77642095	-5.31	rs1050770	-0.0089	3.02	2.9203	1560	23	enet	3.33652	0.000848	0.0182615	1
ENSG00000233028.1	ENSG00000233028	RP4-725G10.4	rs36049923	3.38	rs816167	0.212	4.62	2.71398	1672	10	lasso	3.33554	0.000851	0.0182772	1
ENSG00000215533.8	ENSG00000215533	LINC00189	rs2409331	4.19	rs8134412	-0.000202	3.42	3.3312	1553	3	lasso	3.33124	0.000865	0.0185285	1
ENSG00000267048.1	ENSG00000267048	RP11-566K11.7	rs11076631	-5.96	rs12925087	-0.005066	-3.45	1.78711	1075	4	lasso	-3.32647	0.00088	0.0187998	1
ENSG00000005483.20	ENSG00000005483	KMT2E	rs2252074	7.71	rs13310494	-0.014	2.84	3.32474	1288	1	lasso	3.32474	0.000885	0.0188493	1
ENSG00000278576.1	ENSG00000278576	RP11-507K2.6	rs2006239	-4.45	rs2038529	0.0323	-3.01	-3.32408	1324	1	lasso	3.32408	0.000887	0.0188493	1
ENSG00000114302.15	ENSG00000114302	PRKAR2A	rs9878063	4.49	rs4974078	-0.01107	-2.46	3.29952	626	2	lasso	-3.32319	0.00089	0.0188633	1
ENSG00000223901.2	ENSG00000223901	AP001469.5	rs7280077	-4.9	rs2254522	0.060014	4.43	-2.0808	1772	4	lasso	-3.32187	0.000894	0.0188984	1
ENSG00000055950.16	ENSG00000055950	MRPL43	rs2273654	4.55	rs12761981	-0.0141	3.17	-2.78155	1306	6	lasso	-3.31282	0.000924	0.0194305	1
ENSG00000277558.1	ENSG00000277558	RP3-468O1.6	rs2236270	4.53	rs6059743	-0.00291	2.84	-3.1265	782	3	lasso	-3.3128	0.000924	0.0194305	1
ENSG00000158604.14	ENSG00000158604	TMED4	rs6656	-4.38	rs710887	-0.0118	-2.94	3.31033	1147	1	lasso	-3.31033	0.000932	0.0195388	1
ENSG00000120686.11	ENSG00000120686	UFM1	rs2455415	5.91	rs2762070	0.0137	-3.27	3.30969	1291	1	lasso	-3.3097	0.000934	0.0195388	1
ENSG00000181885.18	ENSG00000181885	CLDN7	rs507506	-4.39	rs5435	0.0847	-4.09	-2.41029	1082	12	enet	3.30806	0.000939	0.0195925	1
ENSG00000167552.13	ENSG00000167552	TUBA1A	rs74089572	4.41	rs11609068	-0.0134	-3.31	3.30697	863	1	lasso	-3.30697	0.000943	0.0196161	1
ENSG00000201794.1	ENSG00000201794	RN7SKP130	rs4721928	5.45	rs10245635	-0.000152	3.55	3.29401	2106	3	lasso	3.30652	0.000945	0.0196161	1
ENSG00000164039.14	ENSG00000164039	BDH2	rs6839635	5.5	rs2711899	0.006345	3.24	2.9031	1284	11	lasso	3.3018	0.000961	0.0198665	1
ENSG00000138760.8	ENSG00000138760	SCARB2	rs7679463	3.85	rs7671407	0.21042	5	-3.1646	2104	7	lasso	-3.3015	0.000962	0.0198665	1
ENSG00000183935.5	ENSG00000183935	HTR7P1	rs7954376	-3.81	rs67498669	0.283	-5.43	2.3391	1488	48	enet	-3.30036	0.000966	0.0198981	1
ENSG00000200152.1	ENSG00000200152	RNU6-216P	rs594144	3.71	rs550980	-0.00852	2.63	-2.76732	1285	9	enet	-3.29354	0.000989	0.0203199	1
ENSG00000266680.1	ENSG00000266680	RP5-1148A21.3	rs9341835	-5.24	rs3121608	0.0531	4.3	-2.06874	1100	6	lasso	-3.2918	0.000995	0.0203912	1
ENSG00000151779.12	ENSG00000151779	NBAS	rs1559041	-3.85	rs11680706	-0.004618	-4.18	-2.48514	2261	7	lasso	3.28974	0.001	0.0204416	1
ENSG00000230662.1	ENSG00000230662	TNPO1P2	rs2955373	4.93	rs8073459	0.00152	2.88	1.8681	867	3	lasso	3.28833	0.00101	0.0205938	1
ENSG00000199059.3	ENSG00000199059	MIR135B	rs6702469	4.71	rs7545345	0.0133	-3.05	-2.70683	1556	2	lasso	3.28585	0.00102	0.0206929	1
ENSG00000168096.14	ENSG00000168096	ANKS3	rs8047438	5.76	rs3747584	0.03454	-3.79	4.6265	1133	10	enet	-3.28402	0.00102	0.0206929	1
ENSG00000160087.20	ENSG00000160087	UBE2J2	rs3766176	3.57	rs6687776	0.000714	2.17	-0.0759	114	23	enet	3.27564	0.00105	0.021248	1
ENSG00000203737.3	ENSG00000203737	GPR52	rs16846683	-5.93	rs6664764	0.0559	3.19	-1.61505	1011	2	lasso	-3.27485	0.00106	0.0213966	1
ENSG00000177879.14	ENSG00000177879	AP3S1	rs6879929	4.64	rs6866769	0.00084	3.09	3.26542	2097	1	lasso	3.26542	0.00109	0.0219471	1
ENSG00000157456.7	ENSG00000157456	CCNB2	rs11854073	-5.34	rs1809588	-0.00909	-3.46	4.64137	1358	7	lasso	-3.26259	0.0011	0.0220739	1
ENSG00000225171.2	ENSG00000225171	DUTP6	rs12120481	4.55	rs10918585	0.00167	-3.87	-2.37942	1699	32	enet	3.26197	0.00111	0.0220739	1
ENSG00000144407.9	ENSG00000144407	PTH2R	rs34842775	-3.28	rs72984907	-0.013928	3.07	2.95616	2336	2	lasso	3.26086	0.00111	0.0220739	1
ENSG00000271852.1	ENSG00000271852	SNORD11B	rs74766638	-3.12	rs75040639	0.102415	3.86	-2.84394	1082	42	enet	-3.26071	0.00111	0.0220739	1
ENSG00000166435.15	ENSG00000166435	XRRA1	rs7924914	-4.75	rs2119028	0.835	7.78	-3.2608	1525	1	lasso	-3.2608	0.00111	0.0220739	1
ENSG00000167323.10	ENSG00000167323	STIM1	rs35742970	-3.34	rs7123164	0.0407	3.36	-3.25851	1708	1	lasso	-3.25851	0.00112	0.0221633	1
ENSG00000185596.16	ENSG00000185596	WASH3P	rs7495422	-3.69	rs12904699	0.218	4.14	-2.86554	516	3	lasso	-3.25922	0.00112	0.0221633	1
ENSG00000233859.2	ENSG00000233859	ADH5P4	rs9345652	-3.98	rs7743811	0.00324	3.48	2.28199	2381	8	lasso	3.25605	0.00113	0.0223064	1
ENSG00000164828.17	ENSG00000164828	SUN1	rs4719730	4.04	rs13171	0.0776	-3.87	3.40436	928	15	enet	-3.25412	0.00114	0.0224488	1
ENSG00000222344.1	ENSG00000222344	RNU6-613P	rs35920432	-4.28	rs6757156	-0.013646	3.1	-3.27012	1701	13	enet	-3.25086	0.00115	0.0225355	1
ENSG00000213380.14	ENSG00000213380	COG8	rs13331198	4.78	rs13335149	0.069335	-2.98	3.00889	1091	3	enet	-3.25018	0.00115	0.0225355	1
ENSG00000213839.4	ENSG00000213839	TMX2P1	rs10973441	-4.66	rs10973388	-0.008103	-3.13	-3.2478	1675	1	lasso	3.2478	0.00116	0.0226763	1
ENSG00000255225.1	ENSG00000255225	OR8B6P	rs1940171	-7.46	rs611011	-0.000426	3.1	-3.24343	1864	11	lasso	-3.2435	0.00118	0.0230114	1
ENSG00000119392.14	ENSG00000119392	GLE1	rs2977999	-3.96	rs77264652	-0.000312	3.24	-3.64089	662	2	lasso	-3.23305	0.00122	0.023734	1
ENSG00000123416.15	ENSG00000123416	TUBA1B	rs74089572	4.41	rs73305012	-0.0117	-2.55	-3.23628	894	2	lasso	3.23208	0.00123	0.0238709	1
ENSG00000164978.17	ENSG00000164978	NUDT2	rs10971924	-4.54	rs7039222	0.368217	5.69	-2.50515	1442	9	lasso	-3.22535	0.00126	0.0243538	1
ENSG00000175756.13	ENSG00000175756	AURKAIP1	rs35511469	-3.79	rs3813199	-0.0127	2.17	3.22155	172	2	lasso	3.22229	0.00127	0.0243538	1
ENSG00000184163.3	ENSG00000184163	FAM132A	rs3766176	3.57	rs3813199	0.0522	3.54	3.22155	90	2	lasso	3.22228	0.00127	0.0243538	1
ENSG00000225880.5	ENSG00000225880	LINC00115	rs3766186	3.26	rs3813199	0.0259	2.53	3.22155	55	2	lasso	3.22228	0.00127	0.0243538	1
ENSG00000164054.15	ENSG00000164054	SHISA5	rs9878063	4.49	rs7374376	-0.007937	-2.42	-3.06966	556	14	enet	3.22274	0.00127	0.0243538	1
ENSG00000135318.11	ENSG00000135318	NT5E	rs7757864	-3.88	rs6454472	-0.000995	-3.19	-3.21998	1943	1	lasso	3.21998	0.00128	0.0244872	1
ENSG00000235967.1	ENSG00000235967	COX5BP3	rs35792732	-5.72	rs12707118	-0.00255	-2.88	-3.25473	1183	2	lasso	3.21349	0.00131	0.0250018	1
ENSG00000221962.4	ENSG00000221962	TMEM14EP	rs13068236	-3.9	rs17373074	0.004429	-3.2	3.2129	1330	2	lasso	-3.21245	0.00132	0.0250738	1
ENSG00000119383.19	ENSG00000119383	PTPA	rs10988250	4.1	rs7868476	-0.011428	-2.91	3.21116	861	4	lasso	-3.21134	0.00132	0.0250738	1
ENSG00000258920.1	ENSG00000258920	FOXN3-AS1	rs2006239	-4.45	rs1885188	-0.014	3.34	-4.25666	1473	10	enet	-3.20456	0.00135	0.0255833	1
ENSG00000151773.12	ENSG00000151773	CCDC122	rs11619756	5.77	rs9533636	-0.010097	-3.66	1.62155	1410	13	enet	-3.2004	0.00137	0.0259014	1
ENSG00000275318.1	ENSG00000275318	RP11-526D8.11	rs7023321	4.09	rs34953814	0.018543	3.28	-1.99146	1214	2	lasso	-3.19854	0.00138	0.0260293	1
ENSG00000230457.3	ENSG00000230457	PA2G4P4	rs73170828	3.98	rs3755625	0.001179	3.1	2.51097	1250	3	enet	3.1927	0.00141	0.0264096	1
ENSG00000266593.1	ENSG00000266593	MIR4713	rs12591359	-4.64	rs72729214	-0.00547	-3.01	-3.19178	1369	1	lasso	3.19178	0.00141	0.0264096	1
ENSG00000101773.17	ENSG00000101773	RBBP8	rs28594790	-3.78	rs1402898	0.134	-4.74	3.2024	1307	12	lasso	-3.1923	0.00141	0.0264096	1
ENSG00000205111.8	ENSG00000205111	CDKL4	rs2716681	4.25	rs2716729	0.006246	2.98	3.19055	879	1	lasso	3.19055	0.00142	0.0265352	1
ENSG00000066827.15	ENSG00000066827	ZFAT	rs11986453	4.54	rs7003550	0.0127	-3.24	3.1879	2346	1	lasso	-3.1879	0.00143	0.0266602	1
ENSG00000213672.7	ENSG00000213672	NCKIPSD	rs9878063	4.49	rs9681717	0.012387	-3.73	3.05388	540	3	lasso	-3.18442	0.00145	0.0268467	1
ENSG00000164038.14	ENSG00000164038	SLC9B2	rs6839635	5.5	rs17033609	0.00207	2.82	3.1382	1333	2	lasso	3.1846	0.00145	0.0268467	1
ENSG00000181896.11	ENSG00000181896	ZNF101	rs2905435	7.43	rs247770	0.00213	2.69	-1.43812	1190	4	lasso	-3.18423	0.00145	0.0268467	1
ENSG00000222213.1	ENSG00000222213	RNU6-588P	rs6892794	3.86	rs732764	-0.005166	3.01	-3.18252	1443	2	lasso	-3.18207	0.00146	0.0269081	1
ENSG00000251880.1	ENSG00000251880	RNU7-75P	rs1549250	5.35	rs2910712	0.012224	2.49	3.18192	931	1	lasso	3.18192	0.00146	0.0269081	1
ENSG00000160199.14	ENSG00000160199	PKNOX1	rs7278528	4.38	rs756577	0.019747	-2.8	3.1875	1776	3	enet	-3.1818	0.001464	0.0269202	1
ENSG00000272153.1	ENSG00000272153	RP1-286D6.5	rs12404208	3.82	rs4654490	-0.011	3.14	3.17936	1336	1	enet	3.17936	0.00148	0.0271524	1
ENSG00000110931.18	ENSG00000110931	CAMKK2	rs2649999	6.07	rs7961554	-0.0128	-3.1	-3.17468	1467	1	lasso	3.17468	0.0015	0.0274568	1
ENSG00000114316.12	ENSG00000114316	USP4	rs55921200	4.09	rs11130216	0.033259	-3.03	-3.32591	737	10	lasso	3.17185	0.00151	0.0275772	1
ENSG00000010322.15	ENSG00000010322	NISCH	rs2710323	9.63	rs6771610	-0.003145	-2.8	-6.01028	881	51	enet	3.16651	0.00154	0.0280614	1
ENSG00000187741.14	ENSG00000187741	FANCA	rs11076631	-5.96	rs2238526	-0.007904	3.36	3.16478	1183	1	lasso	3.16478	0.00155	0.0281799	1
ENSG00000112983.17	ENSG00000112983	BRD8	rs10117	-6.81	rs10039139	-0.012639	-2.81	3.16068	868	1	lasso	-3.16068	0.00157	0.0284792	1
ENSG00000207256.1	ENSG00000207256	RNU6-880P	rs12069733	4.99	rs12076751	0.00314	3.65	-4.2139	1266	43	enet	-3.15286	0.00162	0.0293202	1
ENSG00000114638.7	ENSG00000114638	UPK1B	rs62275670	4.23	rs9871156	0.025465	-3.71	0.95872	1826	58	enet	-3.15038	0.00163	0.029435	1
ENSG00000109118.13	ENSG00000109118	PHF12	rs9896721	-4.83	rs56336338	-0.0107	-3.37	1.07004	832	29	enet	-3.14878	0.00164	0.0295494	1
ENSG00000158079.14	ENSG00000158079	PTPDC1	rs6479494	5.16	rs73518060	0.01338	-3.2	3.14621	1955	1	lasso	-3.14621	0.00165	0.0296632	1
ENSG00000108094.14	ENSG00000108094	CUL2	rs4934735	3.5	rs2384274	0.0199	-2.96	2.71945	1229	5	lasso	-3.14532	0.00166	0.0297765	1
ENSG00000261560.1	ENSG00000261560	RP11-166B2.3	rs10163386	-4.05	rs9929844	-0.013141	-3.29	-3.03807	1587	5	lasso	3.14275	0.00167	0.0298893	1
ENSG00000136448.11	ENSG00000136448	NMT1	rs62065438	-4.33	rs12948326	0.131	4.05	3.02565	1053	5	lasso	3.14096	0.00168	0.0300016	1
ENSG00000050405.13	ENSG00000050405	LIMA1	rs578470	5.59	rs12425705	0.0348	-3.19	-3.41352	990	51	enet	3.1304	0.00175	0.0311825	1
ENSG00000259194.1	ENSG00000259194	RP11-108K3.4	rs12591359	-4.64	rs4775940	-0.0138	-2.88	2.79276	1354	13	enet	-3.12395	0.00178	0.0316471	1
ENSG00000100650.15	ENSG00000100650	SRSF5	rs913479	-4.5	rs8021698	0.0619	3.28	3.12336	1611	1	lasso	3.12336	0.00179	0.031685	1
ENSG00000273797.1	ENSG00000273797	RP11-1046B16.3	rs59299321	-4.06	rs8021698	-0.00817	3.07	3.12336	1375	1	lasso	3.12336	0.00179	0.031685	1
ENSG00000135241.16	ENSG00000135241	PNPLA8	rs11536567	-4.37	rs11768295	-0.0134	-3.44	1.79389	1416	18	enet	-3.11841	0.00182	0.0321454	1
ENSG00000130713.15	ENSG00000130713	EXOSC2	rs4740348	-3.83	rs7028995	-0.009669	3.37	-2.5814	1134	3	lasso	-3.11609	0.00183	0.0322512	1
ENSG00000146414.15	ENSG00000146414	SHPRH	rs2206956	-5.96	rs7758008	0.13	-3.32	3.11236	1191	2	lasso	-3.11262	0.00185	0.0323208	1
ENSG00000231952.3	ENSG00000231952	DPY19L1P2	rs7788070	4.36	rs11983596	0.0145	2.7	-2.6924	1867	3	enet	-3.1138	0.00185	0.0323208	1
ENSG00000188343.12	ENSG00000188343	FAM92A1	rs278545	-4.14	rs28415136	-0.0133	-3.16	2.5351	1271	5	lasso	-3.1136	0.00185	0.0323208	1
ENSG00000179750.15	ENSG00000179750	APOBEC3B	rs4820378	-5.22	rs8136346	0.042201	-3.2	-3.11459	1247	3	lasso	3.11355	0.00185	0.0323208	1
ENSG00000135506.15	ENSG00000135506	OS9	rs487722	-5.02	rs12368653	-0.00669	2.89	1.04505	942	32	enet	3.11166	0.00186	0.0324252	1
ENSG00000166439.5	ENSG00000166439	RNF169	rs7924914	-4.75	rs11236233	0.23	4.94	-2.79939	1396	2	lasso	-3.10973	0.00187	0.0325291	1
ENSG00000280198.1	ENSG00000280198	RP11-384M20.1	rs2955373	4.93	rs2350961	0.0392	-3.53	0.5477	1031	10	enet	-3.10694	0.00189	0.0328062	1
ENSG00000143079.14	ENSG00000143079	CTTNBP2NL	rs3790609	-3.87	rs7527631	0.0346	-3.96	-1.68941	1456	90	enet	3.10309	0.00192	0.0332552	1
ENSG00000203875.10	ENSG00000203875	SNHG5	rs7757864	-3.88	rs1173418	0.365	-5.89	-3.13922	1586	5	lasso	3.0983	0.00195	0.0336302	1
ENSG00000207185.1	ENSG00000207185	RNU6-1157P	rs11216816	-3.87	rs113399762	-0.0101	-3.19	3.47671	1323	7	enet	-3.09783	0.00195	0.0336302	1
ENSG00000254985.1	ENSG00000254985	RSF1-IT2	rs613686	-3.71	rs4945255	-0.0113	-2.86	-3.09247	1453	1	lasso	3.09247	0.00199	0.0341737	1
ENSG00000213024.11	ENSG00000213024	NUP62	rs2304204	-7.53	rs2946865	-0.0113	2.76	-3.09382	803	2	lasso	-3.09109	0.00199	0.0341737	1
ENSG00000259398.1	ENSG00000259398	RP11-430B1.1	rs1693523	-4.75	rs3751619	0.00331	3.04	-3.09008	1261	1	lasso	-3.09008	0.002	0.0342723	1
ENSG00000160285.14	ENSG00000160285	LSS	rs7280077	-4.9	rs34105866	0.272999	4.84	-3.2105	1804	5	lasso	-3.08813	0.002014	0.0343955	1
ENSG00000265470.1	ENSG00000265470	MIR548AQ	rs10937232	4.9	rs7356015	0.021774	2.75	3.08684	1086	1	lasso	3.08683	0.00202	0.0343955	1
ENSG00000214174.8	ENSG00000214174	AMZ2P1	rs1991401	-3.79	rs1969175	0.0021	3.3	-3.08654	789	1	lasso	-3.08654	0.00202	0.0343955	1
ENSG00000240074.1	ENSG00000240074	RPL9P30	rs9902723	-3.99	rs3794809	-0.0139	2.34	3.08581	671	1	lasso	3.08581	0.00203	0.0344929	1
ENSG00000117228.9	ENSG00000117228	GBP1	rs4529696	-3.93	rs1117177	-0.00444	3.42	3.08231	1181	3	lasso	3.08256	0.00205	0.0346136	1
ENSG00000257803.2	ENSG00000257803	RP11-575G13.2	rs12312093	4.52	rs9737922	-0.00127	3.25	3.07162	1269	2	lasso	3.083	0.00205	0.0346136	1
ENSG00000264943.1	ENSG00000264943	SH3GL1P2	rs186262	4.61	rs2011614	-0.00438	2.45	-3.08246	846	1	lasso	-3.08246	0.00205	0.0346136	1
ENSG00000235257.8	ENSG00000235257	ITGA9-AS1	rs71323641	-5.26	rs13077801	0.110449	-4.19	-3.08159	1077	1	lasso	3.08159	0.00206	0.0346372	1
ENSG00000181220.15	ENSG00000181220	ZNF746	rs1202448	3.5	rs10273611	-0.00541	3.32	0.60271	1318	18	enet	3.08139	0.00206	0.0346372	1
ENSG00000145416.13	ENSG00000145416	2022-03-01	rs28569088	3.57	rs62347979	0.003553	3.38	-2.5026	3037	3	lasso	-3.0806	0.00207	0.0346607	1
ENSG00000120526.10	ENSG00000120526	NUDCD1	rs7833995	-3.77	rs35425614	0.0625	3.62	3.0491	1495	5	lasso	3.0807	0.00207	0.0346607	1
ENSG00000120662.15	ENSG00000120662	MTRF1	rs6560987	-5.21	rs4326952	-0.001004	-3.29	-0.01868	1223	55	enet	3.0785	0.00208	0.0346839	1
ENSG00000125966.9	ENSG00000125966	MMP24	rs2236270	4.53	rs7272884	0.0613	-3.59	2.6272	1245	4	lasso	-3.0787	0.00208	0.0346839	1
ENSG00000243312.3	ENSG00000243312	RP11-397E7.1	rs56023922	-4.72	rs11929874	0.010179	-2.77	-3.0777	1186	4	lasso	3.0778	0.00209	0.0347069	1
ENSG00000251411.1	ENSG00000251411	RP11-397E7.4	rs56023922	-4.72	rs11929874	-0.011514	-3.09	-3.0777	1211	4	lasso	3.0778	0.00209	0.0347069	1
ENSG00000171790.15	ENSG00000171790	SLFNL1	rs6694677	4.65	rs12407977	0.0152	-3.64	-0.2912	1665	23	enet	3.07038	0.00214	0.0353913	1
ENSG00000155099.7	ENSG00000155099	TMEM55A	rs2631030	-3.51	rs10111737	0.0629	-3.79	-2.498	1076	44	enet	3.0704	0.00214	0.0353913	1
ENSG00000103353.15	ENSG00000103353	UBFD1	rs35862831	-3.61	rs77673790	-0.013028	3.05	-0.09238	1231	26	enet	3.0688	0.00215	0.0354838	1
ENSG00000183527.11	ENSG00000183527	PSMG1	rs442972	-4.52	rs34672724	0.11128	-4.43	-3.0665	2033	8	lasso	3.06681	0.002164	0.0356418	1
ENSG00000159713.10	ENSG00000159713	TPPP3	rs7187623	4.85	rs2008173	0.017238	-2.8	3.68893	242	4	lasso	-3.06633	0.00217	0.0356677	1
ENSG00000065600.12	ENSG00000065600	TMEM206	rs12136095	-3.98	rs1992643	0.024	-4.12	2.00186	1664	49	enet	-3.06486	0.00218	0.0356864	1
ENSG00000107819.13	ENSG00000107819	SFXN3	rs2273654	4.55	rs143946272	0.00317	3.36	3.04679	1321	2	lasso	3.0651	0.00218	0.0356864	1
ENSG00000204370.8	ENSG00000204370	SDHD	rs11214218	4.92	rs61901184	0.0381	-2.96	-2.86775	982	6	enet	3.06307	0.00219	0.0357774	1
ENSG00000230777.1	ENSG00000230777	RP11-318C24.1	rs4652130	-4.62	rs12040251	-0.00602	2.98	-3.05535	1182	3	lasso	-3.05874	0.00222	0.0361941	1
ENSG00000172530.20	ENSG00000172530	BANP	rs9924812	4.26	rs1110600	0.010979	3.43	-3.0583	1258	1	lasso	-3.0583	0.00223	0.0362837	1
ENSG00000204856.11	ENSG00000204856	FAM216A	rs4766428	8.46	rs850517	0.011	3.06	-0.42066	744	5	lasso	3.05651	0.00224	0.0363729	1
ENSG00000130764.9	ENSG00000130764	LRRC47	rs12404208	3.82	rs12145992	0.0252	-3.46	-1.18707	1358	105	enet	3.05445	0.00225	0.0363886	1
ENSG00000160447.6	ENSG00000160447	PKN3	rs10988250	4.1	rs7860949	0.083657	2.91	-3.05441	656	1	lasso	-3.05441	0.00225	0.0363886	1
ENSG00000119328.11	ENSG00000119328	FAM206A	rs646234	5.21	rs2176692	0.00806	-3.59	-3.54541	1983	3	lasso	3.04467	0.00233	0.0375316	1
ENSG00000167136.6	ENSG00000167136	ENDOG	rs10988250	4.1	rs10122365	0.076514	-3.68	-3.11315	727	19	enet	3.04408	0.00233	0.0375316	1
ENSG00000168758.10	ENSG00000168758	SEMA4C	rs56221936	4.31	rs2314651	-0.004976	-2.62	2.9773	478	2	enet	-3.04267	0.00234	0.0375425	1
ENSG00000228868.3	ENSG00000228868	MYLKP1	rs7622251	3.3	rs950249	0.02354	2.97	3.04266	607	12	lasso	3.04383	0.00234	0.0375425	1
ENSG00000234851.4	ENSG00000234851	RPL23AP42	rs308697	-5.91	rs9831750	0.017444	2.63	2.27527	1500	4	enet	3.04233	0.00235	0.037628	1
ENSG00000169372.12	ENSG00000169372	CRADD	rs10859490	-3.22	rs7300281	-0.0138	-3.27	1.96642	1996	29	enet	-3.03883	0.00237	0.037873	1
ENSG00000147813.15	ENSG00000147813	NAPRT	rs13252406	5.81	rs10093709	0.46	-6.22	2.4887	1166	17	enet	-3.0377	0.00238	0.0379575	1
ENSG00000239702.3	ENSG00000239702	RN7SL507P	rs11870991	-3.35	rs2074107	-0.0111	2.71	-3.03342	1058	1	lasso	-3.03342	0.00242	0.0385191	1
ENSG00000176454.13	ENSG00000176454	LPCAT4	rs7403630	5.05	rs118088981	-0.00183	-2.76	3.03056	1377	1	lasso	-3.03056	0.00244	0.0387609	1
ENSG00000254812.1	ENSG00000254812	RP11-661A12.12	rs13252406	5.81	rs4873809	0.0274	-3.29	3.3041	1114	4	lasso	-3.03	0.00245	0.0388431	1
ENSG00000163788.13	ENSG00000163788	SNRK	rs1491708	4.97	rs9837633	-0.008253	-3.33	-3.02785	1116	2	lasso	3.02776	0.00246	0.038925	1
ENSG00000242247.10	ENSG00000242247	ARFGAP3	rs5996168	4.59	rs2413721	0.386715	6.49	2.52499	1728	72	enet	3.02279	0.0025	0.0394804	1
ENSG00000108578.14	ENSG00000108578	BLMH	rs186262	4.61	rs7214991	-0.00301	-2.55	-3.02153	805	1	lasso	3.02153	0.00251	0.0394835	1
ENSG00000182841.12	ENSG00000182841	RRP7BP	rs1058167	-6.69	rs2284087	-0.012157	3.01	5.51504	1550	3	lasso	3.02208	0.00251	0.0394835	1
ENSG00000272858.1	ENSG00000272858	CTA-292E10.8	rs5762882	4.67	rs7364229	0.055482	-3.15	3.01997	916	1	lasso	-3.01997	0.00253	0.0397205	1
ENSG00000116396.14	ENSG00000116396	KCNC4	rs11102159	5.36	rs2761439	0.00266	3.78	-3.01723	1470	1	lasso	-3.01723	0.00255	0.0399566	1
ENSG00000111832.12	ENSG00000111832	RWDD1	rs2498930	3.28	rs4596523	0.0733	-3.28	3.01297	1468	1	lasso	-3.01297	0.00259	0.0405046	1
ENSG00000249476.1	ENSG00000249476	CTD-2587M2.1	rs35164357	6.32	rs431669	0.301348	4.85	3.10419	1986	4	lasso	3.00261	0.00268	0.0417442	1
ENSG00000274364.1	ENSG00000274364	RP3-324O17.7	rs6088854	-2.33	rs6057721	-0.0103	-3.14	1.0205	978	44	enet	-3.0017	0.00268	0.0417442	1
ENSG00000090621.13	ENSG00000090621	PABPC4	rs13374459	-4.57	rs12043260	0.0741	-4.01	-2.22413	1025	4	lasso	3.00098	0.00269	0.0417442	1
ENSG00000153443.12	ENSG00000153443	UBALD1	rs8047438	5.76	rs71388588	0.032258	-3.61	3.00111	1180	1	lasso	-3.00111	0.00269	0.0417442	1
ENSG00000131591.17	ENSG00000131591	C1orf159	rs3766176	3.57	rs12062271	0.0267	2.7	2.29453	90	2	lasso	3.00028	0.0027	0.0418188	1
ENSG00000111877.17	ENSG00000111877	MCM9	rs902780	-4.67	rs9387621	0.2	4.27	-4.44739	1653	106	enet	-2.99928	0.00271	0.0418932	1
ENSG00000214772.2	ENSG00000214772	RP11-174G6.1	rs77642095	-5.31	rs2302886	-0.00319	-3.39	-2.76159	1580	3	enet	2.99656	0.00273	0.0421215	1
ENSG00000236977.1	ENSG00000236977	ANKRD44-IT1	rs2914983	7.73	rs12617661	0.007612	-2.71	2.99085	1030	1	lasso	-2.99085	0.00278	0.0427199	1
ENSG00000263327.6	ENSG00000263327	TAPT1-AS1	rs2313546	3.85	rs146512402	0.000328	3.13	2.9894	1786	2	lasso	2.99	0.00279	0.0427199	1
ENSG00000079819.17	ENSG00000079819	EPB41L2	rs6904454	-4.84	rs761841	-0.0131	-3.27	-2.99009	2005	1	lasso	2.99009	0.00279	0.0427199	1
ENSG00000160284.14	ENSG00000160284	SPATC1L	rs7280077	-4.9	rs34105866	0.204166	5.09	-3.2105	1830	59	enet	-2.98998	0.00279	0.0427199	1
ENSG00000237437.1	ENSG00000237437	ASS1P12	rs10733465	4.58	rs10971225	-0.007656	2.75	3.23304	1559	12	enet	2.9848	0.00284	0.043403	1
ENSG00000185721.11	ENSG00000185721	DRG1	rs2413045	3.41	rs5994376	0.015604	-2.97	2.65064	1245	2	lasso	-2.98356	0.00285	0.0434733	1
ENSG00000265753.2	ENSG00000265753	RN7SL444P	rs6684085	-4.28	rs2769264	-0.00121	2.81	-2.9825	856	1	lasso	-2.9825	0.00286	0.043531	1
ENSG00000175764.14	ENSG00000175764	TTLL11	rs13295747	-4.01	rs1105095	0.049786	4	2.78815	1700	14	enet	2.98092	0.00287	0.043531	1
ENSG00000222760.1	ENSG00000222760	RNU4-53P	rs2381411	5.69	rs10116484	0.008251	3.16	-2.78766	1368	3	enet	-2.98174	0.00287	0.043531	1
ENSG00000168769.13	ENSG00000168769	TET2	rs62317308	-3.38	rs2647256	-0.001714	3.02	2.9759	1451	1	lasso	2.9759	0.00292	0.0441088	1
ENSG00000154359.12	ENSG00000154359	LONRF1	rs13270992	-4.73	rs2466257	0.0215	-3.42	2.6417	1154	6	lasso	-2.9747	0.00293	0.0441088	1
ENSG00000278879.1	ENSG00000278879	AP000560.3	rs7924914	-4.75	rs11236233	0.329	5.59	-2.79939	1312	7	lasso	-2.97536	0.00293	0.0441088	1
ENSG00000090975.12	ENSG00000090975	PITPNM2	rs2102949	9.93	rs548349	-0.00319	3.11	-0.36502	897	20	enet	-2.97545	0.00293	0.0441088	1
ENSG00000130921.7	ENSG00000130921	C12orf65	rs2102949	9.93	rs6488898	-0.00313	-2.3	-0.2641	790	2	lasso	-2.97311	0.00295	0.0443271	1
ENSG00000209482.1	ENSG00000209482	SNORD83A	rs5995756	6.68	rs2413598	0.008875	3.26	-0.66492	1279	10	enet	-2.97217	0.00296	0.0443945	1
ENSG00000207951.1	ENSG00000207951	MIR561	rs11687248	4.21	rs13021984	0.029327	-3.51	1.97103	1098	8	lasso	-2.97127	0.00297	0.0444617	1
ENSG00000254837.2	ENSG00000254837	AP001372.2	rs10898957	-4.89	rs4944877	0.0217	3.46	1.55435	1195	2	lasso	2.97025	0.00298	0.0445286	1
ENSG00000230069.3	ENSG00000230069	LRRC37A15P	rs13107325	9.47	rs223490	0.002005	2.68	4.3222	1320	2	lasso	2.9673	0.003	0.0447444	1
ENSG00000273350.1	ENSG00000273350	RP4-539M6.20	rs34524925	4.04	rs136300	0.022075	-3.41	3.21976	1400	6	enet	-2.96679	0.00301	0.0448106	1
ENSG00000270419.1	ENSG00000270419	CAHM	rs11752044	-4.95	rs7776279	-0.00335	3.19	-3.63772	1881	4	lasso	-2.96406	0.00304	0.0451737	1
ENSG00000259158.3	ENSG00000259158	ADAM20P1	rs2526882	5.14	rs8021698	0.0446	3.78	3.12336	1877	3	lasso	2.95979	0.00308	0.0456838	1
ENSG00000196154.11	ENSG00000196154	S100A4	rs10127983	5.53	rs11205219	-0.0141	2.95	-2.99594	1184	3	enet	-2.95752	0.0031	0.045896	1
ENSG00000222007.6	ENSG00000222007	AC064874.1	rs4663624	5.18	rs3768968	-0.013872	-3.55	2.5408	1543	2	lasso	-2.95706	0.00311	0.0459595	1
ENSG00000197885.10	ENSG00000197885	NKIRAS1	rs9310733	4.64	rs62253383	0.00829	3.6	1.70755	1575	48	enet	2.95568	0.00312	0.0460229	1
ENSG00000252914.1	ENSG00000252914	RNU6-789P	rs7432375	-7.82	rs73228037	0.059993	2.94	2.90968	1128	2	lasso	2.95404	0.00314	0.0460437	1
ENSG00000152931.7	ENSG00000152931	PART1	rs2910823	-4.9	rs4538567	0.031033	4.02	2.99572	1174	2	lasso	2.95355	0.00314	0.0460437	1
ENSG00000140395.8	ENSG00000140395	WDR61	rs2456020	-7.82	rs11857532	-0.014	2.85	2.95379	1328	1	lasso	2.95379	0.00314	0.0460437	1
ENSG00000169241.17	ENSG00000169241	SLC50A1	rs9427116	4.9	rs6667045	0.0112	3.83	2.28233	754	5	lasso	2.95228	0.00315	0.0460437	1
ENSG00000244486.8	ENSG00000244486	SCARF2	rs9605070	4.95	rs5993929	-0.012895	3.02	2.24187	1395	2	lasso	2.95319	0.00315	0.0460437	1
ENSG00000113555.5	ENSG00000113555	PCDH12	rs11956411	-4.03	rs12659410	0.007328	-3.65	0.48525	1566	36	enet	-2.95023	0.00318	0.0462305	1
ENSG00000090565.15	ENSG00000090565	RAB11FIP3	rs115501938	-3.3	rs73499219	-0.009033	2.68	-2.94997	881	2	lasso	-2.95	0.00318	0.0462305	1
ENSG00000274093.1	ENSG00000274093	RP11-140H17.2	rs13331198	4.78	rs17296283	-0.013796	2.68	2.94939	993	2	lasso	2.94983	0.00318	0.0462305	1
ENSG00000197535.14	ENSG00000197535	MYO5A	rs1693531	-4.76	rs28368424	0.0269	2.82	-2.94852	1558	1	lasso	-2.94852	0.00319	0.0462924	1
ENSG00000172037.13	ENSG00000172037	LAMB2	rs9878063	4.49	rs80033912	0.134914	-3.35	-2.57913	656	6	enet	2.94514	0.00323	0.0467652	1
ENSG00000163382.11	ENSG00000163382	NAXE	rs1572412	4.09	rs3765788	-0.00285	-3.04	3.06372	1081	54	enet	-2.94421	0.00324	0.0467652	1
ENSG00000264050.1	ENSG00000264050	RP11-22N12.2	rs9896721	-4.83	rs1017529	0.0339	-2.7	-2.94362	821	1	enet	2.94362	0.00324	0.0467652	1
ENSG00000216775.2	ENSG00000216775	RP1-152L7.5	rs72934790	-4.22	rs6923218	0.0494	3.79	3.28828	1541	12	lasso	2.94292	0.00325	0.0468256	1
ENSG00000164932.12	ENSG00000164932	CTHRC1	rs6468841	-4.6	rs2437764	0.0014	-3.4	-1.6123	2060	51	enet	2.941	0.00327	0.0470296	1
ENSG00000270378.1	ENSG00000270378	RP11-108K3.5	rs12591359	-4.64	rs17600569	-0.00298	2.95	-1.63476	1350	27	enet	-2.93865	0.0033	0.0472922	1
ENSG00000267280.5	ENSG00000267280	TBX2-AS1	rs7214743	3.73	rs758598	0.103	3.91	2.93888	795	2	lasso	2.93864	0.0033	0.0472922	1
ENSG00000242193.9	ENSG00000242193	RP11-568K15.1	rs10913420	-5.05	rs4132058	0.0195	-3.45	-2.93477	1329	2	lasso	2.93485	0.00334	0.0476957	1
ENSG00000113070.7	ENSG00000113070	HBEGF	rs991918	5.99	rs4913069	-0.003845	2.61	3.02845	925	10	enet	2.93428	0.00334	0.0476957	1
ENSG00000261293.1	ENSG00000261293	RP11-276H1.2	rs10163386	-4.05	rs34959638	0.006634	-3.41	3.81917	1796	3	lasso	-2.93379	0.00335	0.0477538	1
ENSG00000164659.14	ENSG00000164659	KIAA1324L	rs6943762	-8.36	rs1767721	0.0137	3.22	-3.00959	1636	2	lasso	-2.93314	0.00336	0.0478117	1
ENSG00000196696.12	ENSG00000196696	PDXDC2P	rs28637633	4.03	rs4985462	0.229225	-4.52	-2.9319	780	1	lasso	2.9319	0.00337	0.0478695	1
ENSG00000110917.7	ENSG00000110917	MLEC	rs2649999	6.07	rs7961178	-0.0102	3.07	-1.13042	1693	14	enet	2.93049	0.00338	0.047927	1
ENSG00000080802.18	ENSG00000080802	CNOT4	rs1622491	-3.51	rs62481569	0.0621	-3.85	-2.76668	1741	7	lasso	2.9293	0.0034	0.0480983	1
ENSG00000155729.12	ENSG00000155729	KCTD18	rs78988795	8.27	rs1550293	-0.013254	2.96	-2.90942	1224	2	lasso	-2.9284	0.00341	0.0480983	1
ENSG00000206913.1	ENSG00000206913	SNORA7	rs10898957	-4.89	rs6592593	0.00127	-2.73	2.92832	1399	1	lasso	-2.92832	0.00341	0.0480983	1
ENSG00000150990.7	ENSG00000150990	DHX37	rs838875	3.72	rs2950367	0.0265	-3.56	-2.92714	1419	1	lasso	2.92714	0.00342	0.048155	1
ENSG00000178921.13	ENSG00000178921	PFAS	rs9902772	-4.13	rs4791748	-0.00976	3.04	1.83295	1181	3	lasso	2.92383	0.00346	0.0486332	1
ENSG00000259876.1	ENSG00000259876	CTD-3037G24.4	rs55845335	-3.19	rs11865036	-0.00449	3.51	-2.71945	2215	2	lasso	-2.91915	0.00351	0.0491644	1
ENSG00000099940.11	ENSG00000099940	SNAP29	rs4384889	3.74	rs73160986	0.252396	-4.75	2.37666	1039	14	lasso	-2.91914	0.00351	0.0491644	1
ENSG00000174238.14	ENSG00000174238	PITPNA	rs7207904	-6.03	rs6502772	-0.0132	-2.96	-1.09367	1009	13	enet	2.91664	0.00354	0.0494985	1
ENSG00000177683.13	ENSG00000177683	THAP5	rs11536567	-4.37	rs1513925	-0.00509	-3.07	2.91552	1306	3	lasso	-2.91528	0.00355	0.0495203	1
ENSG00000214021.15	ENSG00000214021	TTLL3	rs2648539	-4.36	rs9843781	-0.011832	3.03	-2.91481	1361	1	lasso	-2.91481	0.00356	0.0495203	1
ENSG00000184381.18	ENSG00000184381	PLA2G6	rs73157117	3.72	rs4608623	0.038863	3.38	-2.08753	1057	25	enet	-2.9146	0.00356	0.0495203	1
ENSG00000202260.1	ENSG00000202260	RN7SKP69	rs6131943	3.76	rs742428	-0.0129	-3.22	2.3685	1930	19	enet	-2.9141	0.00357	0.0495738	1
ENSG00000268225.2	ENSG00000268225	CTD-2331H12.5	rs8107688	2.76	rs2615587	-0.012	-3.35	0.554228	1480	118	enet	-2.90996	0.00361	0.0499238	1
ENSG00000183844.16	ENSG00000183844	FAM3B	rs79647455	-3.73	rs62216233	-0.00893	-3.71	-3.0932	1864	8	lasso	2.91029	0.003611	0.0499238	1
ENSG00000241170.2	ENSG00000241170	RP11-147I3.1	rs7924914	-4.75	rs11236233	0.147	4.72	-2.79939	1389	6	lasso	-2.90966	0.00362	0.0499238	1
ENSG00000100003.17	ENSG00000100003	SEC14L2	rs34524925	4.04	rs41172	-0.013245	-2.79	2.91272	1432	2	lasso	-2.90958	0.00362	0.0499238	1
ENSG00000152382.5	ENSG00000152382	TADA1	rs12120481	4.55	rs402031	0.0656	3.93	2.54461	1726	21	enet	2.90706	0.00365	0.0502515	1
ENSG00000079691.17	ENSG00000079691	LRRC16A	rs7752195	-8.36	rs2744268	0.0551	3.9	3.23346	2753	5	lasso	2.90213	0.00371	0.0509903	1
ENSG00000140992.18	ENSG00000140992	PDPK1	rs170447	3.62	rs9939810	-0.012189	-2.67	-2.90089	660	1	lasso	2.90089	0.00372	0.0510407	1
ENSG00000143882.10	ENSG00000143882	ATP6V1C2	rs76076331	-3.53	rs72777384	0.121752	3.87	2.84422	2034	6	lasso	2.90021	0.00373	0.0510909	1
ENSG00000178458.5	ENSG00000178458	H3F3AP6	rs72943005	4.64	rs7441595	0.001233	-3.15	-2.897	1275	1	lasso	2.897	0.00377	0.0515511	1
ENSG00000181852.17	ENSG00000181852	RNF41	rs10735863	3.15	rs3782235	0.00959	2.66	2.89012	455	4	lasso	2.89505	0.00379	0.0517367	1
ENSG00000265394.1	ENSG00000265394	RP11-1148O4.2	rs186262	4.61	rs1443346	0.0229	-3.15	-2.89266	637	1	lasso	2.89266	0.00382	0.0519788	1
ENSG00000143776.18	ENSG00000143776	CDC42BPA	rs41314284	5.3	rs74795368	0.0446	3.78	1.25494	2604	7	lasso	2.89159	0.00383	0.0519788	1
ENSG00000263924.1	ENSG00000263924	RP11-210K20.2	rs173032	-4.29	rs233223	0.00218	3.02	-2.8917	1345	1	lasso	-2.8917	0.00383	0.0519788	1
ENSG00000166183.15	ENSG00000166183	ASPG	rs722637	7.74	rs112650859	-0.0108	3.56	-1.07049	1225	49	enet	-2.89142	0.00384	0.0519788	1
ENSG00000231795.1	ENSG00000231795	ITCH-IT1	rs2236270	4.53	rs6142067	-0.0124	2.6	-2.8909	793	1	lasso	-2.8909	0.00384	0.0519788	1
ENSG00000153786.12	ENSG00000153786	ZDHHC7	rs7206590	3.73	rs2326461	0.050427	3.46	2.21734	1475	16	enet	2.88957	0.00386	0.0521618	1
ENSG00000151470.12	ENSG00000151470	C4orf33	rs13140994	-3.68	rs4975274	0.063527	3.08	-2.8884	1454	1	enet	-2.8884	0.00387	0.0522093	1
ENSG00000154305.16	ENSG00000154305	MIA3	rs17461555	-3.64	rs35806535	-0.00765	2.59	2.90191	582	4	lasso	2.88581	0.0039	0.0525261	1
ENSG00000236347.1	ENSG00000236347	RP11-346D19.1	rs12153880	-4.94	rs55635718	-0.000809	-3.39	2.88565	1750	1	lasso	-2.88565	0.00391	0.0525729	1
ENSG00000167700.8	ENSG00000167700	MFSD3	rs12719778	3.27	rs997258	0.111	-3.42	3.1496	452	5	lasso	-2.8784	0.004	0.0536933	1
ENSG00000197958.12	ENSG00000197958	RPL12	rs3739554	5.59	rs2244843	0.059225	-3.84	-1.53047	861	5	lasso	2.87721	0.00401	0.053738	1
ENSG00000241043.1	ENSG00000241043	GVQW1	rs10733465	4.58	rs1125479	-0.011949	-3.34	0.81863	1903	37	enet	2.87631	0.00402	0.0537825	1
ENSG00000214244.4	ENSG00000214244	SETP21	rs2910823	-4.9	rs4538567	0.050151	3.91	2.99572	1112	4	lasso	2.87508	0.00404	0.0539591	1
ENSG00000103264.16	ENSG00000103264	FBXO31	rs8046992	4.82	rs77329536	0.001337	-3.5	3.34771	1818	3	lasso	-2.87429	0.00405	0.0539591	1
ENSG00000138792.9	ENSG00000138792	ENPEP	rs74556036	3.4	rs2237045	-0.013902	-2.9	-2.8722	1626	2	lasso	2.8732	0.00406	0.0539591	1
ENSG00000200788.1	ENSG00000200788	Y_RNA	rs3739554	5.59	rs10739691	0.022944	2.8	-2.8744	866	3	lasso	-2.8734	0.00406	0.0539591	1
ENSG00000198496.10	ENSG00000198496	NBR2	rs62078395	3.54	rs71379215	0.0324	-4.03	2.93954	897	13	lasso	-2.87117	0.00409	0.0542683	1
ENSG00000085491.15	ENSG00000085491	SLC25A24	rs533233	-3.7	rs12118280	0.0879	4.16	2.87075	1497	3	lasso	2.87014	0.0041	0.0543115	1
ENSG00000232490.6	ENSG00000232490	OSBPL10-AS1	rs4955124	4.91	rs2880338	0.010998	-3.16	2.06472	1451	29	enet	-2.86877	0.00412	0.0544868	1
ENSG00000253305.2	ENSG00000253305	PCDHGB6	rs246024	6.02	rs456238	0.016337	-2.87	2.86783	1343	1	lasso	-2.86783	0.00413	0.0545295	1
ENSG00000080822.16	ENSG00000080822	CLDND1	rs13094462	3.36	rs77680012	0.00213	-3.29	2.8948	2180	17	lasso	-2.86678	0.00415	0.0547039	1
ENSG00000075399.13	ENSG00000075399	VPS9D1	rs11076631	-5.96	rs3785183	-0.006736	-3.41	1.62062	1241	2	lasso	-2.86601	0.00416	0.0547461	1
ENSG00000205100.2	ENSG00000205100	HSP90AA4P	rs62342928	3.34	rs149886666	0.006815	3.28	3.1492	1385	4	enet	2.8631	0.0042	0.0551824	1
ENSG00000138336.8	ENSG00000138336	TET1	rs10998457	-4.66	rs10998283	0.0347	3.87	2.82575	1855	72	enet	2.86159	0.00422	0.0553549	1
ENSG00000166925.8	ENSG00000166925	TSC22D4	rs492430	5.38	rs28401739	0.0317	3.15	-2.00738	802	66	enet	-2.85768	0.00427	0.0557384	1
ENSG00000002919.14	ENSG00000002919	SNX11	rs34463696	-4.15	rs9899275	0.118	-4.22	-2.873	1499	17	lasso	2.85785	0.00427	0.0557384	1
ENSG00000196263.7	ENSG00000196263	ZNF471	rs12610410	5.35	rs6510003	0.177	-4.16	2.85764	1315	1	lasso	-2.85764	0.00427	0.0557384	1
ENSG00000119431.9	ENSG00000119431	HDHD3	rs899887	3.46	rs1040990	-0.00284	-3.21	-1.10468	1654	22	enet	2.856	0.00429	0.0559088	1
ENSG00000158710.14	ENSG00000158710	TAGLN2	rs2147472	-4.73	rs74123191	0.0281	3.08	-3.12584	1275	2	lasso	-2.85312	0.00433	0.056339	1
ENSG00000264304.1	ENSG00000264304	RP11-20B24.7	rs9896721	-4.83	rs8078951	-0.00135	2.79	-3.25075	772	7	lasso	-2.84924	0.00438	0.0568976	1
ENSG00000265128.1	ENSG00000265128	RP11-15F12.3	rs28862462	-4.2	rs17774887	-0.012	-2.83	-2.845	1466	2	lasso	2.8485	0.00439	0.0569357	1
ENSG00000228423.2	ENSG00000228423	RP4-633I8.4	rs11121172	6.16	rs9435140	-0.014	2.97	-0.05028	1158	2	lasso	-2.84683	0.00442	0.0571407	1
ENSG00000165730.14	ENSG00000165730	STOX1	rs10998457	-4.66	rs35233764	0.241	5.13	2.75507	1674	2	lasso	2.84622	0.00442	0.0571407	1
ENSG00000254780.1	ENSG00000254780	RP11-793I11.1	rs11601764	3.8	rs12799623	-0.0135	-2.61	-1.13805	991	45	enet	2.84561	0.00443	0.0571782	1
ENSG00000235695.1	ENSG00000235695	RP11-395P16.1	rs9862131	-3.91	rs13064843	-0.004384	2.89	1.88954	476	56	enet	2.84474	0.00444	0.0572156	1
ENSG00000253194.1	ENSG00000253194	RP11-351A11.1	rs902780	-4.67	rs145109373	-0.00349	-3.02	2.70468	1675	17	enet	-2.84471	0.00445	0.0572529	1
ENSG00000125611.15	ENSG00000125611	CHCHD5	rs7581524	3.56	rs1047652	0.036206	2.84	-2.84222	1343	1	lasso	-2.84222	0.00448	0.0575469	1
ENSG00000278462.1	ENSG00000278462	RP11-165D6.1	rs4942562	3.76	rs35283972	-0.003606	-3.21	2.70101	1491	7	enet	-2.841	0.0045	0.057565	1
ENSG00000099942.12	ENSG00000099942	CRKL	rs4384889	3.74	rs9613292	-0.014041	2.52	2.87943	945	3	enet	2.84104	0.0045	0.057565	1
ENSG00000231125.2	ENSG00000231125	AF129075.5	rs2409331	4.19	rs2832363	-0.008019	2.82	-2.6321	1560	5	lasso	-2.84023	0.004508	0.057565	1
ENSG00000225697.11	ENSG00000225697	SLC26A6	rs9878063	4.49	rs6804828	0.005474	3.08	-3.18371	537	38	enet	-2.84009	0.00451	0.057565	1
ENSG00000248131.5	ENSG00000248131	LINC01194	rs62349264	3.31	rs12173195	0.040017	3.68	-1.17849	1599	19	enet	-2.8391	0.00452	0.0576014	1
ENSG00000109680.10	ENSG00000109680	TBC1D19	rs79098423	4.33	rs4566644	-0.005222	-3.07	-2.8381	1197	1	lasso	2.8381	0.00454	0.0577649	1
ENSG00000122643.18	ENSG00000122643	NT5C3A	rs7788070	4.36	rs10263892	0.0511	-2.46	2.83749	1730	1	enet	-2.83749	0.00455	0.0578008	1
ENSG00000216316.1	ENSG00000216316	RP3-354N19.3	rs902780	-4.67	rs9489576	0.00842	3.54	2.23603	1559	9	lasso	2.83365	0.0046	0.0583439	1
ENSG00000257817.1	ENSG00000257817	RP4-601P9.2	rs7958196	3.57	rs12422931	0.0294	3.81	-2.82745	1941	2	lasso	-2.82842	0.00468	0.0592176	1
ENSG00000204959.4	ENSG00000204959	ARHGEF34P	rs981968	3.33	rs2961141	0.102	4.13	2.76778	1097	32	enet	2.82749	0.00469	0.0592176	1
ENSG00000238728.1	ENSG00000238728	MIR1972-1	rs35811052	3.69	rs16966953	-0.014073	2.49	2.76662	257	5	enet	2.82708	0.0047	0.0592176	1
ENSG00000175928.5	ENSG00000175928	LRRN1	rs2279977	3.91	rs9882462	0.040367	4.14	-1.1205	2127	67	enet	-2.8264	0.00471	0.0592176	1
ENSG00000118689.14	ENSG00000118689	FOXO3	rs2153960	6.12	rs17069665	-0.00435	3.15	2.07346	923	7	enet	2.82644	0.00471	0.0592176	1
ENSG00000225043.1	ENSG00000225043	RPL18AP2	rs7280077	-4.9	rs73909524	-0.013254	3.28	1.4513	1456	11	enet	2.82604	0.004713	0.0592176	1
ENSG00000077942.18	ENSG00000077942	FBLN1	rs2176039	4.97	rs738222	0.455407	5.82	2.8102	1501	7	lasso	2.82476	0.00473	0.0593387	1
ENSG00000108576.9	ENSG00000108576	SLC6A4	rs186262	4.61	rs12947475	0.000565	2.74	-2.58256	685	15	enet	-2.82329	0.00475	0.0594969	1
ENSG00000170382.11	ENSG00000170382	LRRN2	rs6702469	4.71	rs4951389	0.0768	-3.74	-3.58514	1587	3	lasso	2.82086	0.00479	0.0599048	1
ENSG00000163867.16	ENSG00000163867	ZMYM6	rs7543044	-4.59	rs728448	0.000275	-3.21	2.81604	629	1	enet	-2.81604	0.00486	0.060592	1
ENSG00000197056.9	ENSG00000197056	ZMYM1	rs6425948	-4.6	rs728448	0.059	-3.58	2.81604	539	1	lasso	-2.81604	0.00486	0.060592	1
ENSG00000080298.15	ENSG00000080298	RFX3	rs4741825	3.31	rs1348369	0.014413	-3.31	2.81249	1769	1	lasso	-2.81249	0.00492	0.0612453	1
ENSG00000258645.2	ENSG00000258645	HSPE1P2	rs113932154	4.16	rs35714141	0.201	-4	-2.80949	1225	1	lasso	2.80949	0.00496	0.0616479	1
ENSG00000135070.14	ENSG00000135070	ISCA1	rs10746779	-2.97	rs7871175	0.002045	3	2.70115	1165	9	lasso	2.80839	0.00498	0.0618011	1
ENSG00000237181.1	ENSG00000237181	AC147651.4	rs4719730	4.04	rs1881115	0.000328	2.88	-2.80742	814	1	enet	-2.80742	0.00499	0.0618299	1
ENSG00000133619.17	ENSG00000133619	KRBA1	rs6946512	-3.25	rs4725832	0.0221	2.59	3.05362	1008	5	enet	2.80568	0.00502	0.0619444	1
ENSG00000104415.13	ENSG00000104415	WISP1	rs3758105	3.62	rs72720273	-0.014	3.58	2.805	2215	1	lasso	2.805	0.00503	0.0619444	1
ENSG00000151491.12	ENSG00000151491	EPS8	rs10846201	4.01	rs10846150	-0.0136	-2.99	2.60193	1202	5	lasso	-2.80525	0.00503	0.0619444	1
ENSG00000105612.8	ENSG00000105612	DNASE2	rs8103241	-4.03	rs1010222	0.135	-3.71	2.75484	851	2	lasso	-2.80522	0.00503	0.0619444	1
ENSG00000198646.13	ENSG00000198646	NCOA6	rs2236270	4.53	rs2425055	0.0107	3.2	1.6192	1178	9	lasso	2.8007	0.0051	0.0627105	1
ENSG00000138111.14	ENSG00000138111	MFSD13A	rs11191416	-9.81	rs1984795	0.183	4.08	-2.79907	1114	15	lasso	-2.79912	0.00512	0.0628605	1
ENSG00000225693.1	ENSG00000225693	LAGE3P1	rs10733465	4.58	rs10758186	-0.006396	-3.41	3.35586	1557	3	lasso	-2.79854	0.00513	0.0628874	1
ENSG00000259632.2	ENSG00000259632	RP11-56B16.1	rs12441170	4.15	rs4775940	-0.00958	3.23	2.79276	1079	14	enet	2.79818	0.00514	0.0629142	1
ENSG00000114395.10	ENSG00000114395	CYB561D2	rs11917680	-6.25	rs9858059	-0.010083	-2.84	2.23526	798	24	enet	-2.79604	0.00517	0.0631854	1
ENSG00000157107.13	ENSG00000157107	FCHO2	rs35354393	3.23	rs10050744	-0.013916	3.21	-2.21969	1450	8	enet	-2.79555	0.00518	0.0632117	1
ENSG00000111602.11	ENSG00000111602	TIMELESS	rs725957	-5.47	rs11171842	-0.0126	2.78	2.15955	692	65	enet	2.79216	0.00524	0.0638471	1
ENSG00000181085.14	ENSG00000181085	MAPK15	rs13252406	5.81	rs7463064	0.0473	-3.31	3.5964	1022	7	enet	-2.7892	0.00528	0.0642373	1
ENSG00000139973.16	ENSG00000139973	SYT16	rs1254910	-4.26	rs7143796	0.216	4.63	1.88234	1975	4	lasso	2.78626	0.00533	0.0646503	1
ENSG00000230769.1	ENSG00000230769	RP3-408N23.4	rs9623320	6.34	rs2143694	0.052896	-2.54	-2.78632	1015	1	lasso	2.78632	0.00533	0.0646503	1
ENSG00000223373.1	ENSG00000223373	AC108066.1	rs7607363	4.96	rs112602119	0.105512	3.76	1.4044	1513	4	lasso	2.78525	0.00535	0.064698	1
ENSG00000184602.5	ENSG00000184602	SNN	rs10163386	-4.05	rs72777268	-0.01143	-3.29	2.11383	1922	67	enet	-2.78541	0.00535	0.064698	1
ENSG00000241494.1	ENSG00000241494	RP11-796G6.1	rs9324041	3.14	rs68192024	0.00141	3.24	2.50052	1182	5	enet	2.78046	0.00543	0.065567	1
ENSG00000253796.1	ENSG00000253796	RP11-1084E5.1	rs4734176	4.57	rs35425614	0.25	5.43	3.0491	1686	3	lasso	2.7784	0.00546	0.0658306	1
ENSG00000200428.1	ENSG00000200428	Y_RNA	rs7309519	4.94	rs4238108	-0.00332	-3.03	1.78335	1123	4	lasso	-2.77815	0.00547	0.0658526	1
ENSG00000126005.16	ENSG00000126005	MMP24-AS1	rs2236270	4.53	rs639763	0.403	-5.6	2.7776	1261	7	lasso	-2.7776	0.00548	0.0658745	1
ENSG00000103671.9	ENSG00000103671	TRIP4	rs4777185	4.41	rs3794801	-0.00377	3.15	0.87642	1027	32	enet	2.77621	0.0055	0.0660164	1
ENSG00000113648.16	ENSG00000113648	H2AFY	rs60002745	-4.65	rs630231	-0.010123	2.88	-0.46476	1468	7	enet	-2.7753	0.00552	0.0661579	1
ENSG00000152154.10	ENSG00000152154	TMEM178A	rs13400213	4.52	rs949813	0.311869	4.84	2.75871	1325	5	lasso	2.77452	0.00553	0.0661792	1
ENSG00000169635.9	ENSG00000169635	HIC2	rs5749696	-5.3	rs5761520	-0.011447	2.66	2.77354	715	2	lasso	2.77345	0.00555	0.066243	1
ENSG00000114388.12	ENSG00000114388	NPRL2	rs11917680	-6.25	rs2236954	-0.010937	-2.73	0.981188	799	11	lasso	-2.77268	0.00556	0.066243	1
ENSG00000185019.16	ENSG00000185019	UBOX5	rs13040012	4.3	rs8125955	0.0405	2.89	-2.2714	1660	3	lasso	-2.7729	0.00556	0.066243	1
ENSG00000272529.1	ENSG00000272529	RP11-415F23.4	rs9882532	6.13	rs17042507	-0.010893	3.44	-2.76778	2043	2	enet	-2.77037	0.0056	0.066621	1
ENSG00000114841.17	ENSG00000114841	DNAH1	rs2710323	9.63	rs4687786	-0.013757	-2.71	-1.1238	831	36	enet	2.76824	0.00564	0.0669979	1
ENSG00000163362.10	ENSG00000163362	C1orf106	rs4915203	5.92	rs296562	0.011	3.25	3.2894	1838	39	enet	2.76709	0.00566	0.0670377	1
ENSG00000055211.12	ENSG00000055211	GINM1	rs9688861	3.04	rs17673294	0.108	-3.27	2.54766	1725	60	enet	-2.76672	0.00566	0.0670377	1
ENSG00000155111.14	ENSG00000155111	CDK19	rs73530951	4.77	rs802673	0.26	4.54	-2.76593	1512	1	lasso	-2.76593	0.00568	0.0671758	1
ENSG00000242485.5	ENSG00000242485	MRPL20	rs36072213	-3.82	rs3813199	0.0636	2.95	3.22155	201	3	lasso	2.76487	0.00569	0.0671954	1
ENSG00000065615.13	ENSG00000065615	CYB5R4	rs2022265	-6.26	rs11759907	-0.014	-2.95	2.76319	1002	1	lasso	-2.76319	0.00572	0.0674508	1
ENSG00000164976.8	ENSG00000164976	KIAA1161	rs10971924	-4.54	rs11515363	0.014223	4.09	-2.38925	1405	60	enet	-2.761	0.00576	0.0678232	1
ENSG00000218208.1	ENSG00000218208	RP11-367G18.2	rs12153880	-4.94	rs2029555	0.0151	2.82	-2.76091	1725	5	lasso	-2.76006	0.00578	0.0679593	1
ENSG00000238711.1	ENSG00000238711	RNY4P25	rs6684085	-4.28	rs56299877	-0.014	-2.72	-2.75843	932	1	lasso	2.75843	0.00581	0.0682124	1
ENSG00000254140.1	ENSG00000254140	RP11-731F5.1	rs8003942	2.55	rs2816648	-0.0137	2.86	-1.99192	246	26	enet	-2.75784	0.00582	0.0682304	1
ENSG00000215424.9	ENSG00000215424	MCM3AP-AS1	rs7280077	-4.9	rs9978658	-0.013774	2.89	-2.6298	1760	3	lasso	-2.7572	0.00583	0.0682483	1
ENSG00000010361.13	ENSG00000010361	FUZ	rs2304204	-7.53	rs11673399	-0.00823	2.95	-1.25991	877	9	enet	-2.75582	0.00585	0.068383	1
ENSG00000196182.10	ENSG00000196182	STK40	rs581459	-6.07	rs61769769	-0.0113	3.34	-0.85275	1001	3	lasso	-2.75476	0.00587	0.0685174	1
ENSG00000173171.14	ENSG00000173171	MTX1	rs6699080	4.25	rs4845402	-0.0132	-3.27	-2.75423	710	1	enet	2.75423	0.00588	0.0685348	1
ENSG00000095319.14	ENSG00000095319	NUP188	rs10988250	4.1	rs10988322	-0.006737	2.31	-0.89367	717	26	enet	-2.74972	0.00596	0.0693668	1
ENSG00000155366.16	ENSG00000155366	RHOC	rs3790609	-3.87	rs1018712	0.0136	3.09	3.3117	1130	6	lasso	2.74795	0.006	0.0697316	1
ENSG00000248719.1	ENSG00000248719	RP11-377G16.2	rs7677853	-3.15	rs17004062	-0.005485	-2.95	2.7474	1460	1	lasso	-2.7474	0.00601	0.0697472	1
ENSG00000259723.1	ENSG00000259723	RP5-823G15.5	rs6022704	-3.83	rs6063984	0.0126	-3.35	2.7461	1466	1	lasso	-2.7461	0.00603	0.0698786	1
ENSG00000265806.1	ENSG00000265806	MIR4292	rs3812555	2.75	rs3812555	-0.010951	-3.34	2.74555	446	1	lasso	-2.74555	0.00604	0.0698939	1
ENSG00000207508.1	ENSG00000207508	RNU6-1237P	rs6694677	4.65	rs6699445	0.0901	3.34	2.77607	1202	2	lasso	2.74403	0.00607	0.0700398	1
ENSG00000111961.17	ENSG00000111961	SASH1	rs2294776	-4.11	rs9386234	0.00168	3.49	2.74414	2524	1	lasso	2.74414	0.00607	0.0700398	1
ENSG00000100226.15	ENSG00000100226	GTPBP1	rs73157117	3.72	rs66792787	-0.01374	-2.93	2.7415	1133	1	enet	-2.7415	0.00612	0.0705157	1
ENSG00000120925.14	ENSG00000120925	RNF170	rs13269381	3.67	rs13264222	-0.0137	2.57	3.2162	659	6	lasso	2.7394	0.00616	0.0708752	1
ENSG00000021826.14	ENSG00000021826	CPS1	rs28607189	3.52	rs2012564	0.136464	-4.33	2.74533	1726	11	lasso	-2.73864	0.00617	0.070889	1
ENSG00000087237.10	ENSG00000087237	CETP	rs9937444	4.12	rs247616	0.00214	-3.31	-0.96349	1417	5	lasso	2.73791	0.00618	0.0709027	1
ENSG00000251467.1	ENSG00000251467	CTC-250P20.2	rs55736188	3.02	rs13160226	-0.008694	2.93	-2.73332	1223	1	lasso	-2.73332	0.00627	0.071833	1
ENSG00000166341.7	ENSG00000166341	DCHS1	rs10742977	3.97	rs10839645	-0.00989	-3.42	0.670561	1734	74	enet	-2.73253	0.00629	0.0719597	1
ENSG00000104951.15	ENSG00000104951	IL4I1	rs2304204	-7.53	rs1299491	0.0229	3.53	-0.276453	834	50	enet	-2.73077	0.00632	0.0722004	1
ENSG00000124422.11	ENSG00000124422	USP22	rs17763869	-3.23	rs9914916	0.00239	-2.91	2.25251	613	7	lasso	-2.72908	0.00635	0.0724404	1
ENSG00000178826.10	ENSG00000178826	TMEM139	rs7780478	3.8	rs68140767	-0.0099	-2.91	-2.72424	887	1	enet	2.72424	0.00644	0.0733632	1
ENSG00000204604.9	ENSG00000204604	ZNF468	rs8107688	2.76	rs13345475	-0.00404	-3.06	0.372662	1530	31	enet	-2.723	0.00647	0.0736008	1
ENSG00000257475.2	ENSG00000257475	RP11-983P16.2	rs3214023	4.99	rs2361323	0.0399	-3.59	-2.79166	1537	2	lasso	2.72232	0.00648	0.0736106	1
ENSG00000259378.1	ENSG00000259378	DCAF13P3	rs12591359	-4.64	rs4775905	0.0399	3.47	1.97507	1526	13	enet	2.72145	0.0065	0.0737338	1
ENSG00000149418.10	ENSG00000149418	ST14	rs10894203	3.75	rs12282899	0.0327	-3.61	2.60989	1410	3	lasso	-2.71482	0.00663	0.0751027	1
ENSG00000177106.14	ENSG00000177106	EPS8L2	rs12577324	-4.2	rs2246614	-0.00712	-2.67	-2.71214	1056	1	lasso	2.71214	0.00669	0.0756759	1
ENSG00000134086.7	ENSG00000134086	VHL	rs2075314	4.03	rs725027	-0.005109	-2.87	2.71056	1423	1	lasso	-2.71056	0.00672	0.0758024	1
ENSG00000089280.18	ENSG00000089280	FUS	rs8046707	2.71	rs8046707	0.078434	3.38	2.71021	899	1	lasso	2.71021	0.00672	0.0758024	1
ENSG00000143933.16	ENSG00000143933	CALM2	rs67882902	4.61	rs2347605	-0.008089	-3.39	2.70395	1775	1	lasso	-2.70395	0.00685	0.0769455	1
ENSG00000157036.12	ENSG00000157036	EXOG	rs7651854	3.63	rs9857730	0.010444	-3.65	-1.92852	1357	3	enet	2.70389	0.00685	0.0769455	1
ENSG00000229276.1	ENSG00000229276	REV3L-IT1	rs9487653	5.39	rs240981	-0.01	-3.1	-2.7039	1282	1	lasso	2.7039	0.00685	0.0769455	1
ENSG00000242861.1	ENSG00000242861	RP11-285F7.2	rs2854455	3.84	rs6685014	0.0201	-3.7	2.70308	1171	1	lasso	-2.70308	0.00687	0.0769555	1
ENSG00000275084.3	ENSG00000275084	SNORD91B	rs12943566	-6.34	rs12450831	0.00691	-3.47	2.64563	1148	5	lasso	-2.70297	0.00687	0.0769555	1
ENSG00000233040.2	ENSG00000233040	FAM204BP	rs76004643	3.82	rs12138550	-0.003	-2.99	2.46425	1052	3	enet	-2.70185	0.0069	0.0771842	1
ENSG00000252768.1	ENSG00000252768	RNU6-856P	rs2710323	9.63	rs4687614	0.010233	2.42	-2.69008	933	2	lasso	-2.7001	0.00693	0.0774122	1
ENSG00000163535.17	ENSG00000163535	SGO2	rs78988795	8.27	rs73057059	-0.01022	3.26	2.69703	1227	2	lasso	2.69686	0.007	0.0778702	1
ENSG00000213523.10	ENSG00000213523	SRA1	rs246024	6.02	rs6879095	0.126767	4.25	-3.8997	888	46	enet	-2.69684	0.007	0.0778702	1
ENSG00000157045.8	ENSG00000157045	NTAN1	rs35811052	3.69	rs7404466	0.004436	2.98	-2.4135	274	13	lasso	-2.69664	0.007	0.0778702	1
ENSG00000079387.13	ENSG00000079387	SENP1	rs11615078	3.64	rs11615078	-0.0135	-3.51	3.6406	2149	35	enet	-2.69459	0.00705	0.0783182	1
ENSG00000112365.4	ENSG00000112365	ZBTB24	rs11153171	2.94	rs35056702	0.0156	-3.01	2.69062	1392	9	lasso	-2.69081	0.00713	0.0790978	1
ENSG00000225695.1	ENSG00000225695	HNRNPA1P35	rs3769821	3.81	rs6735656	0.120195	-4.01	2.6895	1088	4	lasso	-2.68946	0.00716	0.0791057	1
ENSG00000226258.6	ENSG00000226258	GRM7-AS3	rs9829495	3.09	rs7431647	0.004678	2.93	-0.81338	2140	14	enet	-2.68894	0.00717	0.0791057	1
ENSG00000070081.15	ENSG00000070081	NUCB2	rs7932043	-4.8	rs615358	0.0534	-4.13	-3.18954	1639	30	enet	2.68903	0.00717	0.0791057	1
ENSG00000260459.2	ENSG00000260459	FTLP14	rs61593058	5.06	rs148781131	-0.007847	3.47	-0.20151	1176	22	enet	2.68868	0.00717	0.0791057	1
ENSG00000108510.9	ENSG00000108510	MED13	rs9904780	-2.99	rs73329498	-0.0134	2.78	2.68852	979	1	lasso	2.68852	0.00718	0.0791077	1
ENSG00000145283.7	ENSG00000145283	SLC10A6	rs56023922	-4.72	rs35624376	-0.002767	-3.45	-3.3938	1243	41	enet	2.6877	0.0072	0.0792197	1
ENSG00000247595.4	ENSG00000247595	SPTY2D1-AS1	rs2468826	-3.5	rs7931749	-0.0139	2.9	2.54846	1847	9	lasso	2.68672	0.00722	0.0793314	1
ENSG00000256001.1	ENSG00000256001	RP11-575F12.2	rs7969033	-4.4	rs4765117	-0.0107	3.02	2.82677	1930	2	lasso	2.68455	0.00726	0.0796622	1
ENSG00000089775.11	ENSG00000089775	ZBTB25	rs4902295	-4.03	rs10140678	0.0674	3.99	2.50834	1514	3	lasso	2.6823	0.00731	0.0801017	1
ENSG00000273186.1	ENSG00000273186	RP11-339B21.10	rs2977999	-3.96	rs112217371	-0.00056	3.61	-2.89538	687	3	lasso	-2.68076	0.00735	0.0804306	1
ENSG00000223107.1	ENSG00000223107	RNU2-72P	rs10994360	4.99	rs10994334	-0.00776	2.77	-2.67379	1306	1	lasso	-2.67379	0.0075	0.0819607	1
ENSG00000246705.4	ENSG00000246705	H2AFJ	rs4763388	3.91	rs11056363	-0.0125	-3.48	-1.79578	1374	9	enet	2.67038	0.00758	0.0827227	1
ENSG00000180008.8	ENSG00000180008	SOCS4	rs3783643	5.14	rs8020218	-0.0117	-2.93	-0.76596	1459	9	enet	2.6683	0.00762	0.0830467	1
ENSG00000225093.1	ENSG00000225093	RPL3P7	rs6913627	5.14	rs9486729	-0.0112	3.09	2.24638	873	13	enet	2.66744	0.00764	0.0831521	1
ENSG00000274717.1	ENSG00000274717	RP1-47A17.1	rs134906	5.62	rs7511534	-0.013368	3.33	2.33775	1638	2	lasso	2.66629	0.00767	0.083366	1
ENSG00000133703.11	ENSG00000133703	KRAS	rs10771232	3.38	rs72640139	-0.0137	3.35	-1.81004	1927	3	lasso	-2.66502	0.0077	0.0835711	1
ENSG00000133606.10	ENSG00000133606	MKRN1	rs1879901	-4.5	rs4726760	0.0997	-3.73	-2.91072	1230	10	lasso	2.66448	0.00771	0.0835711	1
ENSG00000200279.1	ENSG00000200279	SNORD114-10	rs12892571	3.38	rs71424459	0.00612	3.32	2.72532	1230	3	lasso	2.66391	0.00772	0.0835711	1
ENSG00000023228.13	ENSG00000023228	NDUFS1	rs2058706	4.4	rs6757928	0.032522	4.04	-2.66138	1242	2	lasso	-2.66218	0.00776	0.0838913	1
ENSG00000260719.1	ENSG00000260719	AC009133.17	rs3814883	-7.76	rs62054862	0.004086	-2.68	1.11792	319	3	lasso	-2.66139	0.00778	0.0839902	1
ENSG00000254901.7	ENSG00000254901	BORCS8	rs2905435	7.43	rs12459686	-0.00974	2.64	-0.220348	930	2	lasso	-2.6612	0.00779	0.0839902	1
ENSG00000037042.8	ENSG00000037042	TUBG2	rs62078395	3.54	rs632758	0.0594	-3.98	-2.8423	824	3	lasso	2.65976	0.00782	0.0840885	1
ENSG00000267394.1	ENSG00000267394	CTB-175E5.7	rs72822685	3.24	rs76204283	0.00929	3.18	2.64455	1125	7	lasso	2.65964	0.00782	0.0840885	1
ENSG00000116525.13	ENSG00000116525	TRIM62	rs4652891	3.34	rs646065	0.0782	3.87	-2.65867	1015	5	lasso	-2.65875	0.00784	0.0841911	1
ENSG00000221203.1	ENSG00000221203	MIR1262	rs11803411	-3.38	rs7515899	-0.00185	-2.91	-2.65713	1492	3	lasso	2.65713	0.00788	0.0842786	1
ENSG00000227535.2	ENSG00000227535	RP11-809N15.2	rs314261	5.37	rs12206359	-0.0122	2.68	-2.65161	1318	2	lasso	-2.657	0.00788	0.0842786	1
ENSG00000172007.5	ENSG00000172007	RAB33B	rs72943005	4.64	rs41530449	-0.013916	-3.27	2.6125	1270	5	enet	-2.6566	0.00789	0.0842786	1
ENSG00000126821.7	ENSG00000126821	SGPP1	rs113932154	4.16	rs12147217	-0.00026	-2.72	2.65631	1226	3	lasso	-2.65668	0.00789	0.0842786	1
ENSG00000222051.1	ENSG00000222051	RNU6-1165P	rs77449307	4.24	rs4917928	-0.0139	-3.02	-2.68339	1043	3	enet	2.65513	0.00793	0.0845937	1
ENSG00000139318.7	ENSG00000139318	DUSP6	rs10777187	5.55	rs7136259	0.0928	-3.78	-2.73143	915	3	lasso	2.6542	0.00795	0.0846948	1
ENSG00000223697.3	ENSG00000223697	AF230666.2	rs2721910	-4.57	rs34083785	0.000643	-2.95	2.6228	1882	11	enet	-2.6528	0.00798	0.0849021	1
ENSG00000175727.13	ENSG00000175727	MLXIP	rs143116451	5.53	rs7397990	-0.0119	-3.19	-3.7818	1193	10	enet	2.65133	0.00802	0.0852151	1
ENSG00000169946.13	ENSG00000169946	ZFPM2	rs2941625	4.14	rs36069650	0.0298	-3.36	2.0608	3363	7	lasso	-2.649	0.00807	0.0856267	1
ENSG00000277369.1	ENSG00000277369	RP11-486I11.2	rs10163386	-4.05	rs112203558	-0.01399	-3.06	-2.64867	1738	1	lasso	2.64867	0.00808	0.0856267	1
ENSG00000099364.16	ENSG00000099364	FBXL19	rs11645241	3.45	rs72799319	-0.010024	2.65	-2.14792	644	2	lasso	-2.64462	0.00818	0.0864512	1
ENSG00000198917.12	ENSG00000198917	C9orf114	rs10988250	4.1	rs2293966	0.01458	-2.45	-3.85868	725	11	enet	2.64424	0.00819	0.0864512	1
ENSG00000156521.13	ENSG00000156521	TYSND1	rs77285106	3.5	rs7100913	0.0111	-3.04	-2.64418	1859	1	lasso	2.64418	0.00819	0.0864512	1
ENSG00000178631.7	ENSG00000178631	ACTG1P1	rs11714886	-3.38	rs13072543	-0.007837	-2.78	2.64347	1557	2	lasso	-2.64188	0.00824	0.0867516	1
ENSG00000146859.6	ENSG00000146859	TMEM140	rs6467557	4.41	rs35124383	0.0124	3.3	-2.64097	1605	3	lasso	-2.64215	0.00824	0.0867516	1
ENSG00000250195.1	ENSG00000250195	RP11-371F15.3	rs72724777	-4.45	rs72724776	-0.008771	-3.3	-3.8062	1817	20	enet	2.6405	0.00828	0.0869371	1
ENSG00000177340.5	ENSG00000177340	FLJ13224	rs3853629	3.32	rs553111	0.051	3.03	2.64043	1632	1	lasso	2.64043	0.00828	0.0869371	1
ENSG00000140367.11	ENSG00000140367	UBE2Q2	rs78181637	4.22	rs4073214	-0.0115	-3.15	-1.57872	946	9	lasso	2.64001	0.00829	0.0869371	1
ENSG00000108654.12	ENSG00000108654	DDX5	rs1991401	-3.79	rs1991401	-0.00925	-2.93	-3.79256	500	4	lasso	2.63939	0.00831	0.0870335	1
ENSG00000270095.1	ENSG00000270095	RP11-214K3.18	rs12311848	5.64	rs4765149	-0.014	2.97	-2.63697	1351	1	lasso	-2.63697	0.00837	0.0875389	1
ENSG00000176102.11	ENSG00000176102	CSTF3	rs10768011	-3.22	rs10437629	-0.0141	-2.72	-2.63636	1415	1	lasso	2.63636	0.00838	0.0875389	1
ENSG00000094880.10	ENSG00000094880	CDC23	rs10117	-6.81	rs78509476	-0.004612	-2.71	-0.96549	827	2	lasso	2.6341	0.00844	0.0880515	1
ENSG00000196455.7	ENSG00000196455	PIK3R4	rs184423	-3.55	rs965122	-0.014012	3.32	2.26848	1244	5	lasso	2.63232	0.00848	0.0883342	1
ENSG00000104368.17	ENSG00000104368	PLAT	rs13269381	3.67	rs13267690	0.0986	-3.73	2.6321	977	2	lasso	-2.6321	0.00849	0.0883342	1
ENSG00000212024.2	ENSG00000212024	MIR550A3	rs10241267	3.59	rs10241267	0.00173	-3.17	3.59133	1843	2	lasso	-2.63169	0.0085	0.0883342	1
ENSG00000257727.5	ENSG00000257727	CNPY2	rs10735863	3.15	rs4630333	-0.00432	-2.48	2.62922	506	3	lasso	-2.62972	0.00855	0.0887288	1
ENSG00000080200.9	ENSG00000080200	CRYBG3	rs301960	3.73	rs58642779	0.005234	-3.19	2.38091	1704	3	lasso	-2.62922	0.00856	0.0887288	1
ENSG00000213180.4	ENSG00000213180	RPL36AP48	rs8073554	4.51	rs2570052	0.0169	3.21	1.99806	1111	2	lasso	2.62818	0.00858	0.0888005	1
ENSG00000142973.12	ENSG00000142973	CYP4B1	rs863915	3.86	rs2297811	0.0196	-3.49	3.00682	1361	3	lasso	-2.62773	0.0086	0.0888005	1
ENSG00000110237.3	ENSG00000110237	ARHGEF17	rs60280069	3.73	rs3087498	0.026	-2.53	1.11862	931	159	enet	-2.62738	0.0086	0.0888005	1
ENSG00000154839.9	ENSG00000154839	SKA1	rs2969972	-3.98	rs77255235	-0.00789	3.45	-2.6263	1729	1	lasso	-2.6263	0.00863	0.0889854	1
ENSG00000123384.13	ENSG00000123384	LRP1	rs324017	-6.69	rs703816	-0.0141	3.01	2.73332	979	3	lasso	2.6258	0.00864	0.0889854	1
ENSG00000172380.5	ENSG00000172380	GNG12	rs11803411	-3.38	rs1276297	0.0658	4.12	1.48065	1694	41	enet	2.62447	0.00868	0.0892832	1
ENSG00000254995.4	ENSG00000254995	STX16-NPEPL1	rs6100162	-3.22	rs6026491	-0.012	-3.57	0.3352	1394	28	enet	-2.6227	0.00872	0.0895802	1
ENSG00000071626.16	ENSG00000071626	DAZAP1	rs502121	3.48	rs8101970	-0.00165	2.57	-2.5148	165	17	enet	-2.62113	0.00876	0.0897387	1
ENSG00000127903.13	ENSG00000127903	ZNF835	rs12610410	5.35	rs1939	0.093	3.78	-2.14541	1419	3	lasso	-2.62135	0.00876	0.0897387	1
ENSG00000142599.17	ENSG00000142599	RERE	rs11121172	6.16	rs12727906	0.0287	3.5	2.03006	1871	3	lasso	2.62053	0.00878	0.0897387	1
ENSG00000270115.1	ENSG00000270115	RP11-415J8.7	rs4652891	3.34	rs4543762	0.0693	-3.43	-2.76324	1086	6	lasso	2.62066	0.00878	0.0897387	1
ENSG00000138363.14	ENSG00000138363	ATIC	rs16854943	2.9	rs6715385	0.007882	-2.92	-2.42758	1373	10	lasso	2.61855	0.00883	0.0901111	1
ENSG00000196605.7	ENSG00000196605	ZNF846	rs17273881	-3.74	rs4804469	-0.00475	-2.56	-2.72158	1451	5	enet	2.6182	0.00884	0.0901111	1
ENSG00000197555.9	ENSG00000197555	SIPA1L1	rs2190864	8.29	rs61991213	0.0452	4.33	2.61304	1945	8	lasso	2.61792	0.00885	0.0901111	1
ENSG00000251497.2	ENSG00000251497	RP11-197N18.7	rs2102949	9.93	rs527902	-0.00346	2.48	-0.43371	703	48	enet	-2.61678	0.00888	0.0903024	1
ENSG00000169855.19	ENSG00000169855	ROBO1	rs35096230	-4.09	rs9879963	0.042583	-3.68	2.75714	2765	3	lasso	-2.61371	0.00896	0.0908864	1
ENSG00000260219.2	ENSG00000260219	RP11-347C12.10	rs3814883	-7.76	rs8056216	-0.004274	2.52	2.61361	390	2	lasso	2.61348	0.00896	0.0908864	1
ENSG00000260810.1	ENSG00000260810	CTD-2547L24.4	rs112899728	-3.95	rs2273482	-0.00334	-3.08	-1.93647	1430	28	enet	2.61282	0.00898	0.0909747	1
ENSG00000271734.1	ENSG00000271734	RP1-111B22.3	rs6913627	5.14	rs11966931	-0.0141	3.16	2.64372	867	4	lasso	2.61181	0.00901	0.0911374	1
ENSG00000231351.2	ENSG00000231351	AC111200.7	rs1400032	3.95	rs218061	-0.013709	2.45	2.61145	425	1	lasso	2.61145	0.00902	0.0911374	1
ENSG00000023839.10	ENSG00000023839	ABCC2	rs2494655	4.51	rs4148386	0.327	-5.11	-2.32429	1446	5	lasso	2.61095	0.00903	0.0911374	1
ENSG00000226803.7	ENSG00000226803	RP11-203B9.4	rs58651731	-4.32	rs140444670	0.0113	-2.7	-2.60933	641	3	lasso	2.60964	0.00906	0.0913122	1
ENSG00000138032.20	ENSG00000138032	PPM1B	rs35442140	-3.87	rs35442140	-0.00693	3.36	-3.8721	1868	7	lasso	-2.60949	0.00907	0.0913122	1
ENSG00000283341.1	ENSG00000283341	RP11-472I20.4	rs17530472	3.59	rs2056248	0.000528	3.16	-2.60873	2033	1	enet	-2.60873	0.00909	0.0913993	1
ENSG00000273391.1	ENSG00000273391	RP11-634H22.1	rs10243922	5.73	rs2718233	0.0405	3.19	-2.6033	1067	1	lasso	-2.6033	0.00923	0.0926913	1
ENSG00000279432.1	ENSG00000279432	RP11-135N5.3	rs12943566	-6.34	rs216195	-0.00806	-3	4.81338	1127	5	lasso	-2.60134	0.00929	0.0931777	1
ENSG00000178467.17	ENSG00000178467	P4HTM	rs9878063	4.49	rs3172494	0.000429	2.62	-0.848966	563	2	lasso	-2.59932	0.00934	0.0935626	1
ENSG00000184916.8	ENSG00000184916	JAG2	rs8003942	2.55	rs4074453	-0.014	3.1	1.89231	643	35	enet	2.59586	0.00944	0.0943126	1
ENSG00000088053.11	ENSG00000088053	GP6	rs2288419	4.08	rs3810354	-0.013	3.15	2.59533	853	1	lasso	2.59533	0.00945	0.0943126	1
ENSG00000160439.15	ENSG00000160439	RDH13	rs2288419	4.08	rs3810354	-0.00324	2.75	2.59533	815	1	lasso	2.59533	0.00945	0.0943126	1
ENSG00000101353.14	ENSG00000101353	MROH8	rs6019720	3.05	rs8117415	0.01	-3.04	-1.158	1045	2	lasso	2.5924	0.00953	0.0949933	1
ENSG00000176928.5	ENSG00000176928	GCNT4	rs12109048	5.18	rs4704204	-0.002808	-3.4	2.59135	1259	1	lasso	-2.59135	0.00956	0.0951746	1
ENSG00000213341.10	ENSG00000213341	CHUK	rs2273696	-3.39	rs2078260	-0.0127	-2.78	-2.58859	1171	4	lasso	2.58792	0.00966	0.0960514	1
ENSG00000167508.11	ENSG00000167508	MVD	rs7193657	-3.71	rs4597303	0.069744	3.55	-2.6833	329	4	lasso	-2.58654	0.00969	0.0962309	1
ENSG00000169116.11	ENSG00000169116	PARM1	rs28609645	-3.6	rs9998576	0.026602	2.83	-2.7899	1898	3	lasso	-2.5852	0.00973	0.0965091	1
ENSG00000272033.1	ENSG00000272033	RP11-52A20.2	rs56407270	-4.35	rs12725965	0.105	4.15	2.51718	1365	4	lasso	2.58388	0.00977	0.0967867	1
ENSG00000066654.13	ENSG00000066654	THUMPD1	rs163246	3.37	rs9925375	-0.013683	-3.07	-2.21807	1394	2	lasso	2.58308	0.00979	0.0968657	1
ENSG00000043093.13	ENSG00000043093	DCUN1D1	rs9846113	3.67	rs6765344	0.003721	-3.3	2.5821	1353	1	lasso	-2.5821	0.00982	0.0970231	1
ENSG00000136819.15	ENSG00000136819	C9orf78	rs7024495	3.38	rs6478955	0.02058	3.2	-2.58189	1414	1	lasso	-2.58189	0.00983	0.0970231	1
ENSG00000088826.17	ENSG00000088826	SMOX	rs6037811	-4.47	rs583688	-0.011	-3.26	-2.8824	1934	110	enet	2.581	0.00985	0.0970812	1
ENSG00000232750.2	ENSG00000232750	RP11-177A2.5	rs13306731	-5.37	rs10913592	0.0739	4.11	2.15324	1957	6	lasso	2.58085	0.00986	0.0970812	1
ENSG00000140995.16	ENSG00000140995	DEF8	rs11076631	-5.96	rs4350572	0.074176	-3.61	-2.58	1049	1	lasso	2.58	0.00988	0.0971391	1
ENSG00000177042.14	ENSG00000177042	TMEM80	rs12577324	-4.2	rs12277188	0.0564	-4.07	2.74539	1055	23	enet	-2.57977	0.00989	0.0971391	1
ENSG00000244730.1	ENSG00000244730	RP13-1056D16.2	rs4547694	-5.7	rs80033912	0.016623	-2.8	-2.57913	855	1	lasso	2.57913	0.00991	0.097217	1
ENSG00000131323.14	ENSG00000131323	TRAF3	rs12432904	-5.88	rs12432777	-0.00591	2.91	2.57763	1186	2	lasso	2.57795	0.00994	0.0973722	1
ENSG00000276073.1	ENSG00000276073	RP5-1125A11.7	rs13044413	4.29	rs34106705	-0.0115	-3	2.6049	761	2	lasso	-2.5775	0.00995	0.0973722	1
ENSG00000176715.15	ENSG00000176715	ACSF3	rs4785573	-5.41	rs889574	-0.006983	2.79	-2.57583	719	3	lasso	-2.57653	0.00998	0.0973881	1
ENSG00000228665.2	ENSG00000228665	RP11-20O24.1	rs11102213	3.36	rs904331	-0.0141	3.09	-2.57514	1253	3	lasso	-2.57613	0.00999	0.0973881	1
ENSG00000126804.13	ENSG00000126804	ZBTB1	rs4902295	-4.03	rs229595	0.00329	-3.26	-1.96417	1459	54	enet	2.57614	0.00999	0.0973881	1
ENSG00000146574.15	ENSG00000146574	CCZ1B	rs7794450	3.54	rs7796846	-0.00741	-3.25	2.57445	1423	2	lasso	-2.57449	0.01	0.0973881	1
ENSG00000095585.16	ENSG00000095585	BLNK	rs7893601	3.8	rs11188888	-0.00779	-2.66	-0.65837	1461	11	enet	2.57317	0.0101	0.0978886	1
ENSG00000278344.1	ENSG00000278344	RP11-18C24.8	rs2649999	6.07	rs649622	0.00692	2.98	2.57204	1355	1	lasso	2.57204	0.0101	0.0978886	1
ENSG00000100558.8	ENSG00000100558	PLEK2	rs7155830	-3.25	rs77288093	-0.000158	3.69	2.57125	1029	1	lasso	2.57125	0.0101	0.0978886	1
ENSG00000260144.1	ENSG00000260144	RP11-361M10.3	rs4625692	3.96	rs28645758	-0.00941	3.04	2.57342	659	1	lasso	2.57342	0.0101	0.0978886	1
ENSG00000115486.11	ENSG00000115486	GGCX	rs908304	3.95	rs60375821	0.00535	-3.06	2.59146	1611	3	lasso	-2.5674	0.0102	0.0981491	1
ENSG00000239445.5	ENSG00000239445	ST3GAL6-AS1	rs4290839	3.33	rs9859711	-0.003053	3.1	2.57273	1831	13	lasso	2.56867	0.0102	0.0981491	1
ENSG00000015479.17	ENSG00000015479	MATR3	rs9687282	5.64	rs1469688	0.012819	-2.81	2.28236	680	2	lasso	-2.56853	0.0102	0.0981491	1
ENSG00000279223.1	ENSG00000279223	RP11-556I13.1	rs7780478	3.8	rs10256594	0.0138	-3.03	-0.7749	912	8	lasso	2.56902	0.0102	0.0981491	1
ENSG00000156502.13	ENSG00000156502	SUPV3L1	rs10998457	-4.66	rs2812506	0.0742	-3.91	2.16016	1839	2	lasso	-2.5685	0.0102	0.0981491	1
ENSG00000126602.10	ENSG00000126602	TRAP1	rs9922685	3.61	rs250528	-0.009842	3.5	0.1723	1306	106	enet	-2.5698	0.0102	0.0981491	1
ENSG00000160075.11	ENSG00000160075	SSU72	rs2803329	-4.44	rs1571150	0.0386	3.73	2.72795	252	3	lasso	2.5664	0.0103	0.0987574	1
ENSG00000158050.4	ENSG00000158050	DUSP2	rs1048675	4.55	rs749459	-0.013125	-2.43	-2.1333	330	2	lasso	2.56707	0.0103	0.0987574	1
ENSG00000169682.17	ENSG00000169682	SPNS1	rs62036658	2.82	rs6565300	-0.011744	2.4	2.56796	497	2	lasso	2.56644	0.0103	0.0987574	1
ENSG00000145147.19	ENSG00000145147	SLIT2	rs12651518	4.04	rs77942948	0.012942	-3.35	-2.5507	2291	3	enet	2.5637	0.0104	0.0992436	1
ENSG00000086061.15	ENSG00000086061	DNAJA1	rs10733465	4.58	rs4879640	0.060274	-3.34	-2.56291	1563	1	lasso	2.56291	0.0104	0.0992436	1
ENSG00000265357.1	ENSG00000265357	MIR4493	rs7927176	6.53	rs7951557	-0.0123	-3.02	-2.28233	1705	2	lasso	2.56164	0.0104	0.0992436	1
ENSG00000072210.18	ENSG00000072210	ALDH3A2	rs4073003	-6.93	rs11656704	0.0215	-2.65	2.56391	721	1	lasso	-2.56391	0.0104	0.0992436	1
ENSG00000112855.14	ENSG00000112855	HARS2	rs246024	6.02	rs4913081	0.000453	2.65	-2.55759	933	2	lasso	-2.55752	0.0105	0.099257	1
ENSG00000157800.17	ENSG00000157800	SLC37A3	rs1879901	-4.5	rs4373438	-0.00911	-2.96	2.58777	1310	3	enet	-2.55804	0.0105	0.099257	1
ENSG00000070718.11	ENSG00000070718	AP3M2	rs13269381	3.67	rs4581040	0.00124	-3.31	-2.69	977	7	enet	2.5592	0.0105	0.099257	1
ENSG00000271971.1	ENSG00000271971	CTD-2006H14.2	rs672299	-4.13	rs278533	0.166	3.69	-2.5576	1222	1	lasso	-2.5576	0.0105	0.099257	1
ENSG00000165916.8	ENSG00000165916	PSMC3	rs4647709	6.13	rs11570072	-0.0117	2.39	2.55792	929	1	lasso	2.55792	0.0105	0.099257	1
ENSG00000256746.5	ENSG00000256746	RP11-17G12.3	rs10838634	7.34	rs11570072	0.0289	-3.39	2.55792	902	1	lasso	-2.55792	0.0105	0.099257	1
ENSG00000205730.6	ENSG00000205730	ITPRIPL2	rs9673542	4.49	rs28470926	-0.005661	-2.95	-2.55825	1216	1	lasso	2.55825	0.0105	0.099257	1
ENSG00000259866.1	ENSG00000259866	RP11-177N22.2	rs16945493	2.91	rs16945387	-0.012783	2.38	2.55858	85	1	lasso	2.55858	0.0105	0.099257	1
ENSG00000250267.2	ENSG00000250267	RP11-122A21.2	rs7833995	-3.77	rs56952160	0.0981	3.68	2.3801	1428	5	enet	2.5565	0.0106	0.0996177	1
ENSG00000166321.13	ENSG00000166321	NUDT13	rs57006370	-2.57	rs12268338	-0.00428	-2.13	-2.54206	750	6	lasso	2.55717	0.0106	0.0996177	1
ENSG00000072110.13	ENSG00000072110	ACTN1	rs72722115	3.5	rs10483810	-0.014	3.5	-2.54493	1901	3	lasso	-2.55723	0.0106	0.0996177	1
ENSG00000180747.15	ENSG00000180747	SMG1P3	rs41468646	-4.48	rs11645673	0.050669	-3.1	2.1824	592	4	lasso	-2.55477	0.0106	0.0996177	1
ENSG00000214046.8	ENSG00000214046	SMIM7	rs55987419	-3.26	rs8106284	0.109	-3.36	0.490755	1076	60	enet	-2.55654	0.0106	0.0996177	1
ENSG00000081277.12	ENSG00000081277	PKP1	rs12126806	-5.55	rs1794868	0.0175	-3.75	1.62248	1799	8	enet	-2.55327	0.0107	0.0997428	1
ENSG00000162613.16	ENSG00000162613	FUBP1	rs3104464	-4.07	rs17391694	0.0603	-3.89	-2.61645	1032	15	lasso	2.55087	0.0107	0.0997428	1
ENSG00000107242.17	ENSG00000107242	PIP5K1B	rs11138843	4.43	rs7043133	0.044764	-3.56	1.94388	1651	15	lasso	-2.55113	0.0107	0.0997428	1
ENSG00000236901.5	ENSG00000236901	MIR600HG	rs700092	-3.11	rs1891634	0.01652	-2.9	-2.55105	688	1	lasso	2.55105	0.0107	0.0997428	1
ENSG00000100764.13	ENSG00000100764	PSMC1	rs745467	-4.9	rs76312793	-0.0128	2.88	-2.55072	1594	8	lasso	-2.55088	0.0107	0.0997428	1
ENSG00000259673.5	ENSG00000259673	IQCH-AS1	rs17242605	4.67	rs8032137	0.197	-4.42	-2.55202	1702	9	lasso	2.55198	0.0107	0.0997428	1
ENSG00000262686.1	ENSG00000262686	GLIS2-AS1	rs8047438	5.76	rs2077628	-0.012451	2.82	-2.02293	1059	2	lasso	-2.55396	0.0107	0.0997428	1
ENSG00000143554.13	ENSG00000143554	SLC27A3	rs10127983	5.53	rs76099002	-0.0104	3.29	-1.79647	984	4	lasso	-2.55017	0.0108	0.100442	1
ENSG00000120437.8	ENSG00000120437	ACAT2	rs8191728	3.9	rs2758322	0.211	4.8	-2.32993	1719	11	lasso	-2.55062	0.0108	0.100442	1
ENSG00000187147.17	ENSG00000187147	RNF220	rs4660761	5.5	rs226072	0.0808	3.32	2.54493	1412	1	lasso	2.54493	0.0109	0.100445	1
ENSG00000227533.5	ENSG00000227533	SLC2A1-AS1	rs12069733	4.99	rs900835	0.18	4.63	-2.0931	1311	46	enet	-2.5446	0.0109	0.100445	1
ENSG00000229638.1	ENSG00000229638	RPL4P4	rs62287920	-4.59	rs6778126	0.005072	-2.92	-2.54749	1225	1	lasso	2.54749	0.0109	0.100445	1
ENSG00000235043.3	ENSG00000235043	TECRP1	rs56023922	-4.72	rs66837437	0.022781	-2.7	-2.5456	1259	5	lasso	2.5455	0.0109	0.100445	1
ENSG00000146006.7	ENSG00000146006	LRRTM2	rs10117	-6.81	rs1469688	-0.004267	-2.75	1.13866	759	4	lasso	-2.54477	0.0109	0.100445	1
ENSG00000177054.13	ENSG00000177054	ZDHHC13	rs12576800	-4.38	rs10833064	0.0763	3.73	-2.44116	1743	12	lasso	-2.54449	0.0109	0.100445	1
ENSG00000132600.16	ENSG00000132600	PRMT7	rs61593058	5.06	rs1111572	0.011267	3.35	1.76377	1072	4	lasso	2.54697	0.0109	0.100445	1
ENSG00000243049.3	ENSG00000243049	RN7SL33P	rs12943566	-6.34	rs1984749	0.023	-3.73	-2.65249	1146	22	enet	2.54666	0.0109	0.100445	1
ENSG00000123836.14	ENSG00000123836	PFKFB2	rs1044145	-5.04	rs4844563	0.0318	3.53	2.53546	1094	3	enet	2.5418	0.011	0.101019	1
ENSG00000233276.3	ENSG00000233276	GPX1	rs55921200	4.09	rs3774800	0.01843	-2.99	3.4136	716	54	enet	-2.542	0.011	0.101019	1
ENSG00000264102.1	ENSG00000264102	MIR4688	rs12285419	8.15	rs3802758	-0.0141	3.05	2.56057	674	2	lasso	2.54202	0.011	0.101019	1
ENSG00000204947.8	ENSG00000204947	ZNF425	rs1202448	3.5	rs1202468	0.119	-4.06	2.73122	1260	11	lasso	-2.54099	0.0111	0.10159	1
ENSG00000171016.11	ENSG00000171016	PYGO1	rs3759865	-3.81	rs113672606	-0.0129	-3.48	2.70221	1894	16	enet	-2.53822	0.0111	0.10159	1
ENSG00000130165.10	ENSG00000130165	ELOF1	rs322128	5.99	rs74180000	-0.0131	2.74	-2.53796	1072	1	lasso	-2.53796	0.0111	0.10159	1
ENSG00000263897.1	ENSG00000263897	MIR4669	rs4292757	3.61	rs3132301	0.006074	-3.3	-1.95562	1158	11	enet	2.53559	0.0112	0.102273	1
ENSG00000201500.1	ENSG00000201500	SNORD113	rs12892571	3.38	rs8020666	0.0763	-3.72	-2.53515	1231	1	lasso	2.53515	0.0112	0.102273	1
ENSG00000123739.10	ENSG00000123739	PLA2G12A	rs197230	3.51	rs10014383	-0.011363	2.78	-2.5336	1189	1	lasso	-2.5336	0.0113	0.102953	1
ENSG00000110324.10	ENSG00000110324	IL10RA	rs609353	-4.17	rs75734044	-0.0106	3.26	-2.6132	1551	2	lasso	-2.53266	0.0113	0.102953	1
ENSG00000196290.14	ENSG00000196290	NIF3L1	rs1347692	6.27	rs10515941	-0.008371	2.8	2.53112	1085	2	lasso	2.53094	0.0114	0.103396	1
ENSG00000217805.2	ENSG00000217805	RP11-191A15.2	rs7752195	-8.36	rs13217586	-0.0141	-2.95	2.52896	2037	1	lasso	-2.52896	0.0114	0.103396	1
ENSG00000227161.1	ENSG00000227161	AC092755.4	rs12912071	4.58	rs6151590	0.00253	2.83	-2.52988	1493	5	lasso	-2.52973	0.0114	0.103396	1
ENSG00000177731.15	ENSG00000177731	FLII	rs2955373	4.93	rs7498	-0.00871	2.91	2.53019	736	1	lasso	2.53019	0.0114	0.103396	1
ENSG00000144645.13	ENSG00000144645	OSBPL10	rs4955124	4.91	rs9813522	0.114831	-3.88	-2.51421	2121	5	lasso	2.52135	0.0117	0.105998	1
ENSG00000201121.1	ENSG00000201121	RNY1P12	rs34459383	2.52	rs34459383	-0.005378	2.75	2.51807	1525	1	lasso	2.51807	0.0118	0.106729	1
ENSG00000117475.13	ENSG00000117475	BLZF1	rs3753292	-2.83	rs76130893	-0.0136	-3.25	2.24218	2207	2	enet	-2.51477	0.0119	0.106729	1
ENSG00000143190.21	ENSG00000143190	POU2F1	rs56407270	-4.35	rs12725965	0.0437	3.45	2.51718	1748	3	lasso	2.51603	0.0119	0.106729	1
ENSG00000122008.15	ENSG00000122008	POLK	rs12109048	5.18	rs10462527	0.050934	-3.46	-0.26735	1427	7	lasso	-2.51389	0.0119	0.106729	1
ENSG00000251400.1	ENSG00000251400	ALDH7A1P1	rs2460505	3.55	rs79620971	-0.012881	3.2	2.51391	1494	2	lasso	2.51497	0.0119	0.106729	1
ENSG00000255883.1	ENSG00000255883	RP11-79P5.10	rs55736188	3.02	rs34790866	0.017765	3.28	2.79159	1487	2	lasso	2.51602	0.0119	0.106729	1
ENSG00000228657.1	ENSG00000228657	RPL23AP58	rs79668541	-9.97	rs7075281	-0.0138	2.67	2.5148	1187	1	lasso	2.5148	0.0119	0.106729	1
ENSG00000165807.7	ENSG00000165807	PPP1R36	rs998247	4.28	rs10134524	0.134	4.86	2.22621	1483	4	lasso	2.51454	0.0119	0.106729	1
ENSG00000279653.1	ENSG00000279653	LLNLR-304A6.1	rs2301799	-4.34	rs8101970	-0.00842	2.98	-2.5148	380	1	lasso	-2.5148	0.0119	0.106729	1
ENSG00000112584.13	ENSG00000112584	FAM120B	rs9356590	4.69	rs9366217	0.0162	3.44	1.51726	1226	3	lasso	2.51163	0.012	0.107387	1
ENSG00000257474.5	ENSG00000257474	RP11-359M6.1	rs11113410	3.96	rs10778675	-0.00378	2.54	2.51628	746	2	lasso	2.51274	0.012	0.107387	1
ENSG00000118507.15	ENSG00000118507	AKAP7	rs761840	-4.15	rs11753169	-0.0127	3.25	1.96495	1734	19	enet	2.50858	0.0121	0.108041	1
ENSG00000139567.12	ENSG00000139567	ACVRL1	rs303811	-3.6	rs2603749	-0.0124	3	-1.25219	1393	3	lasso	-2.50833	0.0121	0.108041	1
ENSG00000138175.8	ENSG00000138175	ARL3	rs79668541	-9.97	rs9645569	-0.014	2.91	-0.90531	1313	21	enet	-2.507	0.0122	0.108693	1
ENSG00000110955.8	ENSG00000110955	ATP5B	rs324017	-6.69	rs324011	0.00904	3.19	2.6323	740	6	enet	2.50674	0.0122	0.108693	1
ENSG00000006530.15	ENSG00000006530	AGK	rs4726268	-4.69	rs1016665	-0.0136	3.43	-1.84217	1033	7	lasso	-2.5027	0.0123	0.109342	1
ENSG00000224307.1	ENSG00000224307	RP11-344B5.2	rs10988250	4.1	rs28712826	0.253647	-4.66	2.42072	976	4	lasso	-2.50481	0.0123	0.109342	1
ENSG00000141441.15	ENSG00000141441	GAREM1	rs173032	-4.29	rs12458657	-0.00181	2.98	2.5017	1559	1	lasso	2.5017	0.01236	0.109626	1
ENSG00000168405.14	ENSG00000168405	CMAHP	rs7752195	-8.36	rs9393613	-0.0123	3.74	-2.50776	2151	5	lasso	-2.50011	0.0124	0.109626	1
ENSG00000283247.1	ENSG00000283247	RP11-638I8.1	rs28694706	-4.1	rs1826838	0.152	-4.18	-1.18328	1686	42	enet	2.4995	0.0124	0.109626	1
ENSG00000224797.1	ENSG00000224797	RP11-57C19.6	rs4740348	-3.83	rs7020021	-0.009359	3.15	-0.68714	1074	30	enet	-2.49925	0.0124	0.109626	1
ENSG00000259010.1	ENSG00000259010	RP11-973N13.2	rs1256417	4.34	rs10134524	0.0518	4.32	2.22621	1429	3	lasso	2.49942	0.0124	0.109626	1
ENSG00000200113.1	ENSG00000200113	SNORA51	rs2700990	3.19	rs2247244	-0.0141	-2.98	-2.49799	1515	1	lasso	2.49799	0.0125	0.110268	1
ENSG00000169609.13	ENSG00000169609	C15orf40	rs4779050	6.25	rs36070450	0.0157	3.34	1.90634	968	6	lasso	2.49785	0.0125	0.110268	1
ENSG00000237037.9	ENSG00000237037	NDUFA6-AS1	rs5751191	-7.31	rs6002741	-0.011685	3.05	3.08581	1158	18	enet	2.4937	0.0126	0.111029	1
ENSG00000137496.17	ENSG00000137496	IL18BP	rs55987044	-3.46	rs2885880	0.00398	4.06	-2.058	552	135	enet	-2.49291	0.0127	0.111301	1
ENSG00000076067.11	ENSG00000076067	RBMS2	rs324017	-6.69	rs7957145	-0.00254	-2.7	0.59282	769	15	enet	-2.4919	0.0127	0.111301	1
ENSG00000252192.1	ENSG00000252192	SNORA9	rs3741530	8.68	rs4758660	-0.00681	-2.57	-2.49123	999	3	lasso	2.49217	0.0127	0.111301	1
ENSG00000167703.14	ENSG00000167703	SLC43A2	rs7207904	-6.03	rs2258145	0.0107	-3.1	1.80102	1059	4	enet	-2.49147	0.0127	0.111301	1
ENSG00000234009.1	ENSG00000234009	RPL5P34	rs134902	5.8	rs738532	0.089026	3.64	2.49291	1628	1	lasso	2.49291	0.0127	0.111301	1
ENSG00000201010.1	ENSG00000201010	RN7SKP224	rs12713008	-5.54	rs3749142	-0.001896	-3.47	2.29593	1539	7	lasso	-2.48968	0.0128	0.111691	1
ENSG00000107175.11	ENSG00000107175	CREB3	rs4879901	-3.73	rs10758327	0.021071	3.17	2.76691	1251	3	lasso	2.48912	0.0128	0.111691	1
ENSG00000149177.12	ENSG00000149177	PTPRJ	rs11601764	3.8	rs34228231	0.0121	3.02	-3.29446	1373	22	enet	-2.49004	0.0128	0.111691	1
ENSG00000260608.1	ENSG00000260608	RP11-382A20.7	rs4779050	6.25	rs62011702	-0.0112	-2.85	-2.48984	1023	2	lasso	2.48876	0.0128	0.111691	1
ENSG00000182247.9	ENSG00000182247	UBE2E2	rs11916627	-4.61	rs711718	-0.00231	3.84	2.38975	2265	3	lasso	2.48606	0.0129	0.112321	1
ENSG00000062038.13	ENSG00000062038	CDH3	rs61593058	5.06	rs72785118	-0.004594	3.53	-1.85065	1231	10	enet	-2.4874	0.0129	0.112321	1
ENSG00000223916.1	ENSG00000223916	RP11-353H3.1	rs1491708	4.97	rs4273345	-0.012885	2.79	2.48377	1017	2	lasso	2.48389	0.013	0.112947	1
ENSG00000176953.11	ENSG00000176953	NFATC2IP	rs62036658	2.82	rs7500321	0.081861	2.69	2.48652	498	2	lasso	2.48396	0.013	0.112947	1
ENSG00000279281.1	ENSG00000279281	RP11-226M10.3	rs4793888	6.27	rs72828937	-0.00248	-3.35	-1.02471	1278	25	enet	2.48167	0.0131	0.113693	1
ENSG00000225032.5	ENSG00000225032	RP11-228B15.4	rs34116890	-4.43	rs10819303	-0.007554	3.12	2.43286	936	2	lasso	2.47941	0.0132	0.114192	1
ENSG00000122912.14	ENSG00000122912	SLC25A16	rs10998457	-4.66	rs17553484	-0.0129	2.86	2.47806	1642	4	lasso	2.47821	0.0132	0.114192	1
ENSG00000253755.1	ENSG00000253755	IGHGP	rs8003942	2.55	rs10147392	0.074	-3.04	2.47887	136	1	lasso	-2.47887	0.0132	0.114192	1
ENSG00000205726.14	ENSG00000205726	ITSN1	rs2251854	4.55	rs2834274	-0.007171	3.09	-2.0792	1662	2	lasso	-2.47783	0.013218	0.114225	1
ENSG00000188976.10	ENSG00000188976	NOC2L	rs3766186	3.26	rs12061357	-0.0116	2.26	2.1079	56	2	lasso	2.47674	0.0133	0.114565	1
ENSG00000169375.15	ENSG00000169375	SIN3A	rs8030014	4.07	rs4243036	-0.0116	2.82	-1.47208	905	61	enet	-2.47601	0.0133	0.114565	1
ENSG00000177427.12	ENSG00000177427	MIEF2	rs2955373	4.93	rs9893807	0.0888	4.41	2.41768	726	3	lasso	2.47454	0.0133	0.114565	1
ENSG00000118873.15	ENSG00000118873	RAB3GAP2	rs76234844	-3.59	rs76234844	-0.0119	-3.01	-3.58708	1589	7	enet	2.47246	0.0134	0.114812	1
ENSG00000160094.14	ENSG00000160094	ZNF362	rs4652891	3.34	rs72656264	0.0479	-3.41	-2.48077	1140	7	lasso	2.47355	0.0134	0.114812	1
ENSG00000204685.6	ENSG00000204685	STARD7-AS1	rs1048675	4.55	rs4435501	-0.01063	2.42	-2.48494	368	2	lasso	-2.47365	0.0134	0.114812	1
ENSG00000229692.3	ENSG00000229692	SOS1-IT1	rs3099977	-4.01	rs4670932	-0.014084	-3.13	2.01276	978	3	lasso	-2.47417	0.0134	0.114812	1
ENSG00000100612.13	ENSG00000100612	DHRS7	rs1957988	5.35	rs61992475	0.00942	2.93	2.30547	1088	3	lasso	2.47407	0.0134	0.114812	1
ENSG00000215190.9	ENSG00000215190	LINC00680	rs9500327	2.58	rs55939701	0.0392	3.76	2.46634	709	2	lasso	2.4691	0.0135	0.115301	1
ENSG00000243896.3	ENSG00000243896	OR2A7	rs981968	3.33	rs7787537	-0.0139	2.64	2.50198	1026	2	lasso	2.46913	0.0135	0.115301	1
ENSG00000103067.12	ENSG00000103067	ESRP2	rs61593058	5.06	rs76501820	0.006515	2.85	2.30619	911	16	lasso	2.46909	0.0135	0.115301	1
ENSG00000140521.12	ENSG00000140521	POLG	rs7178152	-6.32	rs62022625	0.202	-4.48	-2.42496	1539	65	enet	2.46658	0.0136	0.116032	1
ENSG00000119414.11	ENSG00000119414	PPP6C	rs11795365	-3.18	rs1364372	-0.013113	-2.89	-2.38606	763	4	lasso	2.46571	0.0137	0.116638	1
ENSG00000206859.1	ENSG00000206859	RNU6-767P	rs76219957	3.66	rs75529714	-0.0123	-2.8	2.46451	1180	1	lasso	-2.46451	0.0137	0.116638	1
ENSG00000185246.17	ENSG00000185246	PRPF39	rs2059402	3.79	rs28507671	0.0725	-3.87	2.46269	669	1	lasso	-2.46269	0.0138	0.116872	1
ENSG00000066933.15	ENSG00000066933	MYO9A	rs11853359	2.61	rs4777480	0.0716	-3.74	-1.64597	1244	5	lasso	2.46212	0.0138	0.116872	1
ENSG00000125148.6	ENSG00000125148	MT2A	rs2432539	4.2	rs604639	-0.004706	2.94	-1.57006	1484	24	enet	-2.46201	0.0138	0.116872	1
ENSG00000108786.10	ENSG00000108786	HSD17B1	rs62078395	3.54	rs72826906	-0.0109	-2.34	-1.89615	759	9	enet	2.46281	0.0138	0.116872	1
ENSG00000197766.7	ENSG00000197766	CFD	rs4807094	-2.88	rs2072102	-0.0132	-2.21	-1.52044	58	2	enet	2.46234	0.0138	0.116872	1
ENSG00000163393.12	ENSG00000163393	SLC22A15	rs6428747	-3.8	rs1689146	-0.00258	-2.95	-2.46061	1271	1	lasso	2.46061	0.0139	0.117349	1
ENSG00000110171.18	ENSG00000110171	TRIM3	rs10742977	3.97	rs2723620	0.00362	-3.35	1.96999	1848	15	enet	-2.46057	0.0139	0.117349	1
ENSG00000257376.1	ENSG00000257376	RP11-328C8.2	rs12311447	3.45	rs1234002	0.00298	3.48	-2.46113	1630	1	lasso	-2.46113	0.0139	0.117349	1
ENSG00000099875.14	ENSG00000099875	MKNK2	rs2301799	-4.34	rs12985048	-0.0141	3.14	-1.87284	426	9	enet	-2.45639	0.014	0.118069	1
ENSG00000228976.1	ENSG00000228976	SUMO2P8	rs2153960	6.12	rs17069826	-0.0139	-2.86	-1.62342	821	5	lasso	2.45425	0.0141	0.118664	1
ENSG00000259682.1	ENSG00000259682	RP11-702L15.4	rs4777185	4.41	rs11629676	-0.00943	-2.88	2.45445	916	1	lasso	-2.45445	0.0141	0.118664	1
ENSG00000241361.8	ENSG00000241361	SLC25A24P1	rs533233	-3.7	rs10881518	0.0349	-3.69	2.45191	1492	2	lasso	-2.4518	0.0142	0.119132	1
ENSG00000134982.16	ENSG00000134982	APC	rs4331889	-2.99	rs10463642	0.179544	3.81	-2.45115	1775	1	lasso	-2.45115	0.0142	0.119132	1
ENSG00000174485.15	ENSG00000174485	DENND4A	rs62014433	3.64	rs6494548	-0.0141	-3.09	3.07957	1404	2	lasso	-2.45152	0.0142	0.119132	1
ENSG00000182827.8	ENSG00000182827	ACBD3	rs41314284	5.3	rs2615069	-0.0135	2.86	-2.45065	1362	1	lasso	-2.45065	0.0143	0.119846	1
ENSG00000131778.17	ENSG00000131778	CHD1L	rs61838368	5.13	rs4997316	0.00705	3.45	2.36892	1102	3	lasso	2.44809	0.0144	0.120434	1
ENSG00000075975.15	ENSG00000075975	MKRN2	rs160217	4.2	rs112706793	0.007529	3.72	3.41437	1469	18	lasso	2.44669	0.0144	0.120434	1
ENSG00000198722.14	ENSG00000198722	UNC13B	rs568300	-4.64	rs11515363	-0.001875	3.2	-2.51675	1231	34	enet	-2.4435	0.0145	0.121019	1
ENSG00000178226.10	ENSG00000178226	PRSS36	rs8046707	2.71	rs7199389	-0.012062	2.91	2.2072	850	6	lasso	2.44581	0.0145	0.121019	1
ENSG00000104219.12	ENSG00000104219	ZDHHC2	rs7845103	5.29	rs2904662	0.0561	-3.83	-2.4226	2326	2	lasso	2.4428	0.0146	0.121727	1
ENSG00000150681.9	ENSG00000150681	RGS18	rs12138354	-3.46	rs10921232	-0.00141	-3.22	2.4387	1481	1	lasso	-2.4387	0.0147	0.122308	1
ENSG00000114988.11	ENSG00000114988	LMAN2L	rs1048675	4.55	rs58446419	0.077684	-3.34	2.45318	543	2	lasso	-2.4391	0.0147	0.122308	1
ENSG00000170322.14	ENSG00000170322	NFRKB	rs7103072	3.57	rs2323774	0.0267	3.81	-1.31712	1406	75	enet	-2.43667	0.0148	0.122886	1
ENSG00000108395.13	ENSG00000108395	TRIM37	rs11650105	-4.66	rs11650809	0.121	4.31	-3.65339	1014	9	lasso	-2.43723	0.0148	0.122886	1
ENSG00000085982.13	ENSG00000085982	USP40	rs13012213	3.27	rs62195091	0.022061	3.69	-2.26115	1848	3	lasso	-2.43422	0.0149	0.123208	1
ENSG00000152642.10	ENSG00000152642	GPD1L	rs4955124	4.91	rs901092	0.321754	5.63	2.42686	1674	11	lasso	2.43425	0.0149	0.123208	1
ENSG00000281021.1	ENSG00000281021	RP1-12G14.9	rs9688861	3.04	rs9331657	0.0257	-3.34	2.33988	1710	7	enet	-2.43484	0.0149	0.123208	1
ENSG00000140403.12	ENSG00000140403	DNAJA4	rs2456020	-7.82	rs870731	-0.014	3.7	1.96607	1316	6	enet	2.43519	0.0149	0.123208	1
ENSG00000198890.7	ENSG00000198890	PRMT6	rs11185039	3.21	rs1762509	0.478	-6.14	-2.17835	1313	18	enet	2.43169	0.015	0.123654	1
ENSG00000228076.2	ENSG00000228076	RP11-475E11.2	rs11102213	3.36	rs2026485	-0.0127	2.66	2.43286	1190	1	lasso	2.43286	0.015	0.123654	1
ENSG00000006282.20	ENSG00000006282	SPATA20	rs198547	-4.59	rs9890200	0.482	-5.97	2.43359	1130	1	lasso	-2.43359	0.015	0.123654	1
ENSG00000159450.12	ENSG00000159450	TCHH	rs4466658	3.93	rs10788818	0.00541	3.06	1.26687	1139	7	lasso	2.43082	0.0151	0.124351	1
ENSG00000176209.11	ENSG00000176209	SMIM19	rs13269381	3.67	rs3099936	0.161	4.4	-2.3658	713	12	lasso	-2.4264	0.0152	0.124538	1
ENSG00000136856.17	ENSG00000136856	SLC2A8	rs3739554	5.59	rs3924308	-0.014054	2.65	-2.42782	914	1	lasso	-2.42782	0.0152	0.124538	1
ENSG00000232888.4	ENSG00000232888	RPS11P5	rs7313956	4.7	rs12367588	0.00015	-2.6	-2.42686	858	1	lasso	2.42686	0.0152	0.124538	1
ENSG00000260260.1	ENSG00000260260	SNHG19	rs170447	3.65	rs2745193	-0.003325	-2.44	-2.39811	1001	3	lasso	2.42671	0.0152	0.124538	1
ENSG00000053438.8	ENSG00000053438	NNAT	rs4811278	3.32	rs6068059	0.00463	2.76	-2.2733	1203	24	enet	-2.428	0.0152	0.124538	1
ENSG00000101335.9	ENSG00000101335	MYL9	rs11697895	2.95	rs2342111	0.0289	-3.49	1.5082	479	25	enet	-2.4244	0.0153	0.12523	1
ENSG00000163286.8	ENSG00000163286	ALPPL2	rs778371	8.29	rs2853406	0.014006	-5.94	2.45115	1261	9	lasso	-2.41973	0.0155	0.126481	1
ENSG00000240527.1	ENSG00000240527	RP11-429G19.3	rs7893601	3.8	rs10882684	0.17	-4.29	-2.85883	1567	16	enet	2.41954	0.0155	0.126481	1
ENSG00000072071.16	ENSG00000072071	ADGRL1	rs11671204	-3.96	rs743511	-0.0121	-3.32	2.35626	675	5	lasso	-2.42064	0.0155	0.126481	1
ENSG00000106976.20	ENSG00000106976	DNM1	rs34116890	-4.43	rs113415935	-0.000707	2.95	-1.77016	703	10	lasso	-2.41806	0.0156	0.126912	1
ENSG00000260072.1	ENSG00000260072	CTD-2313J23.1	rs2283540	4.81	rs11644846	0.0449	-3.8	-2.20634	1531	42	enet	2.41768	0.0156	0.126912	1
ENSG00000131899.10	ENSG00000131899	LLGL1	rs2955373	4.93	rs9893807	-0.00843	2.63	2.41768	744	1	lasso	2.41768	0.0156	0.126912	1
ENSG00000240254.1	ENSG00000240254	B4GALT4-AS1	rs62275670	4.23	rs6808917	-0.0025	2.85	2.41605	1847	2	lasso	2.41657	0.0157	0.127596	1
ENSG00000186792.16	ENSG00000186792	HYAL3	rs11917680	-6.25	rs2236947	0.00225	-2.56	2.31762	768	2	lasso	-2.41343	0.0158	0.12815	1
ENSG00000149451.17	ENSG00000149451	ADAM33	rs2670314	4.26	rs4813670	-0.00122	3.22	2.4295	1742	3	enet	2.4145	0.0158	0.12815	1
ENSG00000005243.9	ENSG00000005243	COPZ2	rs34463696	-4.15	rs112560794	0.00439	2.98	-2.36521	1450	10	lasso	-2.41174	0.0159	0.128832	1
ENSG00000232916.1	ENSG00000232916	HMGN2P27	rs6879929	4.64	rs17139927	-0.014084	2.94	2.408	1859	1	lasso	2.408	0.016	0.129382	1
ENSG00000095209.11	ENSG00000095209	TMEM38B	rs1567368	4.29	rs7862873	0.250967	4.58	2.5017	1237	3	lasso	2.4094	0.016	0.129382	1
ENSG00000144619.14	ENSG00000144619	CNTN4	rs17194490	6.72	rs9813366	-0.007193	3.7	3.39668	4322	81	enet	2.40478	0.0162	0.130867	1
ENSG00000183671.12	ENSG00000183671	GPR1	rs2058706	4.4	rs72960722	-0.012041	-3.31	0.96051	1302	5	lasso	-2.40264	0.0163	0.131149	1
ENSG00000240771.6	ENSG00000240771	ARHGEF25	rs487722	-5.02	rs11614828	-0.0134	2.63	2.40143	874	1	lasso	2.40143	0.0163	0.131149	1
ENSG00000167680.15	ENSG00000167680	SEMA6B	rs35502362	-5.28	rs3745989	-0.00974	3.01	-1.14768	866	30	enet	2.40121	0.0163	0.131149	1
ENSG00000100304.12	ENSG00000100304	TTLL12	rs695624	3.97	rs2071723	-0.013432	-3.81	1.57351	1765	20	enet	-2.40296	0.0163	0.131149	1
ENSG00000138772.12	ENSG00000138772	ANXA3	rs72659078	3.74	rs17003337	0.18105	-4.16	2.3999	1576	4	lasso	-2.4005	0.0164	0.131715	1
ENSG00000235772.1	ENSG00000235772	AP001625.6	rs7278528	4.38	rs179185	0.123943	-4.13	-2.4565	2367	4	lasso	2.39983	0.016403	0.131715	1
ENSG00000139428.11	ENSG00000139428	MMAB	rs10774513	6.92	rs1543896	0.0196	3.98	3.351	1455	14	lasso	2.39853	0.0165	0.13223	1
ENSG00000283416.1	ENSG00000283416	MIR1910	rs12149168	3.73	rs453854	-0.012336	3.25	2.72123	1144	75	enet	2.39842	0.0165	0.13223	1
ENSG00000241593.5	ENSG00000241593	RP11-520D19.2	rs9831201	-6.17	rs9843384	0.137446	-4.7	2.8221	1282	3	lasso	-2.39618	0.0166	0.132373	1
ENSG00000120738.7	ENSG00000120738	EGR1	rs10117	-6.81	rs11958050	-0.012102	2.99	1.52004	891	15	enet	2.39545	0.0166	0.132373	1
ENSG00000260273.1	ENSG00000260273	RP11-425D10.10	rs12204948	-3.6	rs13219952	0.19	5.07	1.96894	1356	21	enet	2.39655	0.0166	0.132373	1
ENSG00000148335.14	ENSG00000148335	NTMT1	rs10988250	4.1	rs7849421	0.024442	2.82	2.11818	1389	2	lasso	2.3946	0.0166	0.132373	1
ENSG00000166484.19	ENSG00000166484	MAPK7	rs4073003	-6.93	rs2018675	0.0462	2.9	-4.31171	529	12	enet	-2.39583	0.0166	0.132373	1
ENSG00000237999.2	ENSG00000237999	ACTG1P19	rs2800282	-3.35	rs7851200	-0.005127	2.88	-2.64492	1351	3	lasso	-2.39236	0.0167	0.132907	1
ENSG00000186260.16	ENSG00000186260	MKL2	rs8055219	7.07	rs62036382	-0.006581	3.05	2.42662	1378	16	enet	2.39392	0.0167	0.132907	1
ENSG00000004534.14	ENSG00000004534	RBM6	rs11917680	-6.25	rs739431	0.056708	-3.48	-0.949434	907	24	lasso	2.39089	0.0168	0.133571	1
ENSG00000160294.10	ENSG00000160294	MCM3AP	rs7280077	-4.9	rs2839183	0.043503	-3.26	2.3904	1755	1	lasso	-2.3904	0.01683	0.133677	1
ENSG00000169085.11	ENSG00000169085	C8orf46	rs11995689	3.33	rs55878528	0.254	-4.79	2.3322	757	7	lasso	-2.3879	0.0169	0.133837	1
ENSG00000265735.2	ENSG00000265735	RN7SL5P	rs12348474	-4.32	rs62533723	-0.011575	3.21	2.43821	2164	3	enet	2.38892	0.0169	0.133837	1
ENSG00000058600.15	ENSG00000058600	POLR3E	rs8045314	-3	rs6497575	-0.006762	-2.83	1.92676	419	5	enet	-2.38906	0.0169	0.133837	1
ENSG00000116213.15	ENSG00000116213	WRAP73	rs6424070	4.89	rs12083774	-0.00836	-3.31	-0.04501	1265	16	enet	-2.38672	0.017	0.134365	1
ENSG00000202459.1	ENSG00000202459	Y_RNA	rs4906270	4.3	rs944004	0.103	-3.5	2.17407	927	2	lasso	-2.38726	0.017	0.134365	1
ENSG00000183576.12	ENSG00000183576	SETD3	rs11160502	-5.22	rs8018858	0.000556	-3.01	-2.38541	1492	1	lasso	2.38541	0.0171	0.135023	1
ENSG00000043143.20	ENSG00000043143	JADE2	rs55812865	-4.43	rs30494	-0.004682	2.87	-2.49827	922	2	lasso	-2.38058	0.0173	0.136468	1
ENSG00000251571.1	ENSG00000251571	DDX3P3	rs10213404	-4.24	rs11722666	0.011251	2.8	-0.2352	1326	31	enet	-2.3781	0.0174	0.136989	1
ENSG00000179922.5	ENSG00000179922	ZNF784	rs2288419	4.08	rs751729	-0.0103	-3.41	-2.38048	1067	5	lasso	2.37909	0.0174	0.136989	1
ENSG00000256361.1	ENSG00000256361	RP11-613F22.6	rs3741200	-3.74	rs7129841	0.0115	2.81	2.37372	1697	2	lasso	2.37552	0.0175	0.137642	1
ENSG00000137628.16	ENSG00000137628	DDX60	rs3762848	3.4	rs28595796	-0.013347	-3.02	1.7169	1840	22	enet	-2.3736	0.0176	0.138158	1
ENSG00000106351.12	ENSG00000106351	AGFG2	rs492430	5.38	rs531503	0.00203	2.7	-1.72111	844	5	lasso	-2.37392	0.0176	0.138158	1
ENSG00000135976.16	ENSG00000135976	ANKRD36	rs60330255	3.62	rs6706734	-0.010671	2.64	1.40138	527	18	enet	2.37045	0.0178	0.139592	1
ENSG00000189157.13	ENSG00000189157	FAM47E	rs7679463	3.85	rs7657929	0.2289	4.61	-1.5915	2088	6	lasso	-2.3668	0.0179	0.139832	1
ENSG00000274879.1	ENSG00000274879	RP11-411G2.1	rs7958196	3.57	rs35450	-0.013	3.42	2.36809	1807	2	lasso	2.36787	0.0179	0.139832	1
ENSG00000182481.8	ENSG00000182481	KPNA2	rs2537832	4.12	rs2570045	-0.00465	3.22	-2.3475	1187	2	lasso	-2.36708	0.0179	0.139832	1
ENSG00000252383.1	ENSG00000252383	RNU6-314P	rs12601710	2.75	rs2981614	0.00949	2.69	1.09709	687	2	lasso	2.36767	0.0179	0.139832	1
ENSG00000200571.1	ENSG00000200571	RNU6-1284P	rs7432375	-7.82	rs66637842	-0.005855	2.38	2.35828	945	8	lasso	2.36626	0.018	0.140341	1
ENSG00000183723.12	ENSG00000183723	CMTM4	rs7187623	4.85	rs59296184	-0.006361	3.1	2.12759	864	16	enet	2.36514	0.018	0.140341	1
ENSG00000254502.1	ENSG00000254502	FNTAL1	rs11603144	3.48	rs11607590	0.0243	-3.15	-1.64772	1658	4	lasso	2.36428	0.0181	0.140712	1
ENSG00000139714.12	ENSG00000139714	MORN3	rs2686386	5.69	rs2720027	-0.00643	2.68	2.34416	1164	3	lasso	2.36446	0.0181	0.140712	1
ENSG00000257365.7	ENSG00000257365	FNTB	rs2763888	4.36	rs35447265	0.147	-4.75	1.18758	1676	40	enet	-2.3636	0.0181	0.140712	1
ENSG00000067141.16	ENSG00000067141	NEO1	rs144378790	4.08	rs6495064	0.0386	3.55	1.74704	1291	40	enet	2.36173	0.0182	0.141217	1
ENSG00000086666.18	ENSG00000086666	ZFAND6	rs7175982	-4.11	rs4778821	-0.0135	-2.96	-2.36173	2023	1	lasso	2.36173	0.0182	0.141217	1
ENSG00000256745.1	ENSG00000256745	RP11-680H20.1	rs1518565	-3.57	rs11020879	-0.0141	-2.93	2.32579	1509	2	enet	-2.35948	0.0183	0.141719	1
ENSG00000123143.12	ENSG00000123143	PKN1	rs11671204	-3.96	rs743511	0.0355	-3.72	2.35626	1075	2	lasso	-2.35952	0.0183	0.141719	1
ENSG00000254363.6	ENSG00000254363	CTB-131B5.5	rs9687282	5.64	rs62384193	-0.010961	-2.87	1.65645	843	4	lasso	-2.35821	0.0184	0.141948	1
ENSG00000232380.1	ENSG00000232380	ZDHHC20P4	rs4272913	-4.6	rs9541761	-0.01405	-3.07	2.5253	2321	7	enet	-2.3565	0.0184	0.141948	1
ENSG00000102900.12	ENSG00000102900	NUP93	rs2432539	4.2	rs4784749	-0.011975	3.07	-1.74918	1507	12	enet	-2.35801	0.0184	0.141948	1
ENSG00000233270.1	ENSG00000233270	SNRPEP4	rs628271	-4.55	rs3948683	0.149	-3.58	2.83953	928	10	enet	-2.35839	0.0184	0.141948	1
ENSG00000134575.9	ENSG00000134575	ACP2	rs10838634	7.34	rs4647725	0.0605	-4.02	-0.588346	886	33	enet	-2.35388	0.0186	0.14308	1
ENSG00000211896.7	ENSG00000211896	IGHG1	rs8003942	2.55	rs4075105	-0.0116	-2.36	1.76639	98	3	lasso	-2.35316	0.0186	0.14308	1
ENSG00000202357.1	ENSG00000202357	Y_RNA	rs322128	5.99	rs624524	-0.0141	3.14	1.36581	1136	3	lasso	-2.3542	0.0186	0.14308	1
ENSG00000213047.11	ENSG00000213047	DENND1B	rs76004643	3.82	rs10801639	-0.00253	2.9	-0.31574	1361	2	enet	-2.3507	0.0187	0.143712	1
ENSG00000227154.3	ENSG00000227154	MKRNP2	rs6911621	3.14	rs9462085	0.0962	-3.44	-2.33031	1061	5	lasso	2.34987	0.0188	0.144342	1
ENSG00000172840.6	ENSG00000172840	PDP2	rs7187623	4.85	rs11075634	-0.010404	-2.86	2.09681	543	15	enet	-2.34762	0.0189	0.144972	1
ENSG00000116574.5	ENSG00000116574	RHOU	rs7546521	-3.19	rs1535129	-0.0126	3.07	-2.45242	1320	2	enet	-2.34498	0.019	0.145324	1
ENSG00000233829.1	ENSG00000233829	AC017078.1	rs637889	3.73	rs76788523	-0.013696	-3.4	0.11316	1639	85	enet	2.34465	0.019	0.145324	1
ENSG00000179611.3	ENSG00000179611	DGKZP1	rs11619756	5.77	rs11842893	0.009004	-3.06	-2.34691	1291	4	lasso	2.3459	0.019	0.145324	1
ENSG00000197712.11	ENSG00000197712	FAM114A1	rs62294538	3.6	rs6843572	0.013671	-3.27	-2.3447	1747	2	lasso	2.3444	0.0191	0.145812	1
ENSG00000160111.12	ENSG00000160111	CPAMD8	rs71338627	3.45	rs80174661	0.00436	3.01	-2.34318	1236	1	lasso	-2.34318	0.0191	0.145812	1
ENSG00000168172.8	ENSG00000168172	HOOK3	rs13269381	3.67	rs3935699	-0.0107	-2.78	2.7011	663	2	lasso	-2.3424	0.0192	0.146436	1
ENSG00000215915.9	ENSG00000215915	ATAD3C	rs2803329	-4.44	rs9439468	0.0152	-2.71	1.55184	252	12	enet	2.33922	0.0193	0.146921	1
ENSG00000163283.6	ENSG00000163283	ALPP	rs778371	8.29	rs2245601	-0.008935	3.04	1.55101	1238	12	enet	2.33922	0.0193	0.146921	1
ENSG00000114480.12	ENSG00000114480	GBE1	rs9825613	-5.97	rs9862299	-0.013171	3	2.30032	1504	4	lasso	2.33704	0.0194	0.147543	1
ENSG00000145050.15	ENSG00000145050	MANF	rs55698738	4.99	rs4596182	0.044861	2.13	-0.177393	542	6	enet	-2.33492	0.0195	0.148163	1
ENSG00000222389.1	ENSG00000222389	RNU2-28P	rs2255129	-4.75	rs975757	0.022241	-2.93	1.85778	1208	2	lasso	-2.33478	0.0196	0.148363	1
ENSG00000279277.1	ENSG00000279277	RP11-861A13.3	rs167924	-5.68	rs696369	-0.013603	-3.03	-1.69825	1501	4	lasso	2.33361	0.0196	0.148363	1
ENSG00000148110.15	ENSG00000148110	MFSD14B	rs6479528	-3.69	rs10993350	0.005887	-3.4	1.86866	1652	60	enet	-2.33393	0.0196	0.148363	1
ENSG00000253364.1	ENSG00000253364	RP11-731F5.2	rs8003942	2.55	rs11624007	0.0348	-2.36	2.33392	142	1	lasso	-2.33392	0.0196	0.148363	1
ENSG00000143401.14	ENSG00000143401	ANP32E	rs28366567	-5.71	rs7546610	0.0644	-3.65	-1.73619	1055	41	enet	2.33217	0.0197	0.14884	1
ENSG00000162368.13	ENSG00000162368	CMPK1	rs77780748	3.46	rs12132521	0.124	-4.31	2.3271	1322	3	lasso	-2.33212	0.0197	0.14884	1
ENSG00000224699.8	ENSG00000224699	LAMTOR5-AS1	rs11102159	5.36	rs551423	0.0546	3.49	-1.19522	1683	19	enet	-2.32943	0.0198	0.149231	1
ENSG00000196341.2	ENSG00000196341	OR8D1	rs1940171	-7.46	rs3830078	-0.0139	3.59	-2.33049	1903	2	lasso	-2.32975	0.0198	0.149231	1
ENSG00000097021.19	ENSG00000097021	ACOT7	rs11122119	5.59	rs10864548	0.0673	4.12	-1.45093	1280	2	lasso	-2.32821	0.0199	0.149231	1
ENSG00000168297.15	ENSG00000168297	PXK	rs6767498	3.29	rs3796215	-0.000638	3.16	2.13306	1496	2	lasso	2.32887	0.0199	0.149231	1
ENSG00000112110.9	ENSG00000112110	MRPL18	rs8191728	3.9	rs11757681	0.0992	4.14	-2.51009	1734	19	enet	-2.32763	0.0199	0.149231	1
ENSG00000151366.12	ENSG00000151366	NDUFC2	rs613686	-3.71	rs585730	0.0655	-3.22	-2.31178	1519	2	enet	2.32754	0.0199	0.149231	1
ENSG00000039068.18	ENSG00000039068	CDH1	rs61593058	5.06	rs34053587	0.014662	-3.48	1.59999	1263	35	enet	-2.32744	0.0199	0.149231	1
ENSG00000260671.2	ENSG00000260671	RP11-278A23.2	rs8046992	4.82	rs9933061	0.102086	4.17	-2.34691	1475	3	lasso	-2.32741	0.0199	0.149231	1
ENSG00000132581.9	ENSG00000132581	SDF2	rs9896721	-4.83	rs12938581	0.0504	-3.36	-2.32691	687	1	lasso	2.32691	0.02	0.149755	1
ENSG00000163421.8	ENSG00000163421	PROK2	rs60135207	-5.69	rs34505034	-0.011522	3.53	1.80108	1603	13	enet	2.3254	0.0201	0.149755	1
ENSG00000146072.6	ENSG00000146072	TNFRSF21	rs1687120	-3.67	rs9381519	0.0489	3.86	1.8262	1925	3	lasso	2.32526	0.0201	0.149755	1
ENSG00000147854.16	ENSG00000147854	UHRF2	rs16924301	4.3	rs340890	0.032304	2.89	2.70962	2020	10	enet	2.32498	0.0201	0.149755	1
ENSG00000160360.11	ENSG00000160360	GPSM1	rs11103381	3.66	rs62584769	0.067328	-3.54	1.36549	656	14	enet	-2.32392	0.0201	0.149755	1
ENSG00000125166.12	ENSG00000125166	GOT2	rs154433	-5.58	rs117223986	-0.007701	-3.02	-2.32373	1805	3	lasso	2.32409	0.0201	0.149755	1
ENSG00000162062.14	ENSG00000162062	C16orf59	rs170447	3.7	rs323074	-0.012176	3.12	-1.84409	609	4	lasso	-2.32508	0.0201	0.149755	1
ENSG00000141384.12	ENSG00000141384	TAF4B	rs11665135	3.21	rs12965772	0.0116	3.68	-1.8358	1492	4	lasso	-2.3222	0.02022	0.15051	1
ENSG00000207195.1	ENSG00000207195	Y_RNA	rs17443333	3.93	rs969879	-0.00319	-3.02	-2.3208	1668	1	lasso	2.3208	0.0203	0.150549	1
ENSG00000171723.15	ENSG00000171723	GPHN	rs28772914	-3.67	rs78558939	0.00652	-2.93	2.2481	1762	2	enet	-2.32006	0.0203	0.150549	1
ENSG00000174943.9	ENSG00000174943	KCTD13	rs3814883	-7.76	rs12917712	-0.012827	-2.33	-2.32057	326	1	enet	2.32057	0.0203	0.150549	1
ENSG00000260114.2	ENSG00000260114	CTD-2574D22.4	rs3814883	-7.76	rs12917712	-0.006414	-2.3	-2.32057	325	1	enet	2.32057	0.0203	0.150549	1
ENSG00000261221.3	ENSG00000261221	ZNF865	rs2288419	4.08	rs9676909	0.105	3.34	2.31854	1071	1	lasso	2.31854	0.0204	0.151151	1
ENSG00000233967.6	ENSG00000233967	RP11-250B2.3	rs78325276	-3.11	rs4318830	0.00308	-3.63	-2.66351	1974	2	lasso	2.31745	0.0205	0.151613	1
ENSG00000171130.17	ENSG00000171130	ATP6V0E2	rs6946512	-3.25	rs10155809	-0.0108	2.95	-1.02535	748	23	enet	-2.31659	0.0205	0.151613	1
ENSG00000199377.1	ENSG00000199377	RNU5F-1	rs11210983	-3.75	rs10890294	0.0356	3.63	2.88897	1111	37	enet	2.31445	0.0206	0.151934	1
ENSG00000257894.2	ENSG00000257894	RP1-78O14.1	rs11113410	3.96	rs949730	-0.00076	3.23	1.33432	1025	6	lasso	2.31448	0.0206	0.151934	1
ENSG00000183978.7	ENSG00000183978	COA3	rs62078395	3.54	rs8072755	0.0976	-3.72	0.30574	843	109	enet	-2.31502	0.0206	0.151934	1
ENSG00000010256.10	ENSG00000010256	UQCRC1	rs9878063	4.49	rs55674449	0.004734	-2.77	3.28634	542	8	enet	-2.31294	0.0207	0.152393	1
ENSG00000228283.3	ENSG00000228283	KATNBL1P6	rs2206956	-5.96	rs912581	-0.00692	3.11	0.330794	954	13	enet	-2.3136	0.0207	0.152393	1
ENSG00000225791.6	ENSG00000225791	TRAM2-AS1	rs72934790	-4.22	rs149613540	0.00928	3.43	-1.75237	1590	34	enet	-2.31105	0.0208	0.152989	1
ENSG00000222898.1	ENSG00000222898	RN7SKP97	rs7824081	-3.61	rs28449872	-0.00358	3.16	-2.3605	1578	2	lasso	-2.3097	0.0209	0.153444	1
ENSG00000279602.1	ENSG00000279602	CTD-3014M21.1	rs7213882	3.1	rs8176166	0.126	3.97	1.77366	1040	6	lasso	2.31056	0.0209	0.153444	1
ENSG00000259515.1	ENSG00000259515	RP11-365N19.2	rs12432904	-5.88	rs4900555	0.0533	2.77	-0.13287	1105	2	lasso	-2.30852	0.021	0.154038	1
ENSG00000160877.5	ENSG00000160877	NACC1	rs8103241	-4.03	rs11669746	0.00385	2.72	1.26158	733	3	lasso	2.3062	0.0211	0.154631	1
ENSG00000226984.1	ENSG00000226984	RP4-591B8.2	rs72687877	-5.06	rs11804120	0.00661	-3.38	3.10856	1229	53	enet	-2.30513	0.0212	0.155223	1
ENSG00000065618.17	ENSG00000065618	COL17A1	rs10883990	-4.39	rs10883967	0.355	5.17	-2.30209	1220	1	lasso	-2.30209	0.0213	0.155249	1
ENSG00000156384.14	ENSG00000156384	SFR1	rs10883990	-4.39	rs10883967	0.615	6.71	-2.30209	1140	1	lasso	-2.30209	0.0213	0.155249	1
ENSG00000102753.9	ENSG00000102753	KPNA3	rs4942851	5.12	rs9596208	0.000635	-3.3	2.37814	1634	2	enet	-2.3031	0.0213	0.155249	1
ENSG00000131143.8	ENSG00000131143	COX4I1	rs12149168	3.73	rs1879210	0.007303	3.06	-2.30209	1288	2	lasso	-2.30248	0.0213	0.155249	1
ENSG00000196417.12	ENSG00000196417	ZNF765	rs8107688	2.76	rs2617689	-0.00947	-2.9	2.30245	1257	1	lasso	-2.30245	0.0213	0.155249	1
ENSG00000163510.13	ENSG00000163510	CWC22	rs62182022	-4.95	rs6433829	-0.005156	-3.99	1.41421	2085	5	lasso	-2.30143	0.0214	0.155556	1
ENSG00000196335.12	ENSG00000196335	STK31	rs6966655	5.4	rs4722256	0.0741	-4.34	1.95647	1830	4	lasso	-2.30173	0.0214	0.155556	1
ENSG00000088827.12	ENSG00000088827	SIGLEC1	rs2670314	4.26	rs862832	-0.00185	-2.96	-0.4799	1742	49	enet	2.3012	0.0214	0.155556	1
ENSG00000143919.14	ENSG00000143919	CAMKMT	rs35442140	-3.87	rs11683295	-0.009263	3.24	-2.29768	2377	3	lasso	-2.29783	0.0216	0.156726	1
ENSG00000250574.1	ENSG00000250574	CTD-2275D10.2	rs2460505	3.55	rs2115499	-0.013708	-2.98	-2.2975	1621	1	lasso	2.2975	0.0216	0.156726	1
ENSG00000202078.1	ENSG00000202078	Y_RNA	rs2147472	-4.73	rs12029347	0.0193	3.07	2.54397	1115	6	enet	2.29559	0.0217	0.156765	1
ENSG00000122641.10	ENSG00000122641	INHBA	rs10234024	-4.39	rs34872991	-0.0104	-3.41	1.67543	1366	14	enet	-2.29584	0.0217	0.156765	1
ENSG00000225078.2	ENSG00000225078	RP11-123N4.4	rs700092	-3.11	rs2535742	0.005701	3.15	-2.2961	795	1	lasso	-2.2961	0.0217	0.156765	1
ENSG00000159202.17	ENSG00000159202	UBE2Z	rs35929648	-4.38	rs75156581	0.0491	3.03	2.29645	1322	1	lasso	2.29645	0.0217	0.156765	1
ENSG00000176261.15	ENSG00000176261	ZBTB8OS	rs664182	-2.74	rs495803	0.0204	3.05	-2.29401	600	1	lasso	-2.29401	0.0218	0.156765	1
ENSG00000187961.13	ENSG00000187961	KLHL17	rs3766186	3.26	rs12062271	0.0587	2.65	2.29453	56	1	lasso	2.29453	0.0218	0.156765	1
ENSG00000197785.13	ENSG00000197785	ATAD3A	rs2803329	-4.44	rs12062271	0.052	2.16	2.29453	252	1	lasso	2.29453	0.0218	0.156765	1
ENSG00000205090.8	ENSG00000205090	TMEM240	rs2803329	-4.44	rs12062271	0.0239	2.4	2.29453	252	1	lasso	2.29453	0.0218	0.156765	1
ENSG00000224051.6	ENSG00000224051	CPTP	rs12742323	-3.66	rs12062271	-0.00344	2.14	2.29453	152	1	lasso	2.29453	0.0218	0.156765	1
ENSG00000259051.1	ENSG00000259051	HNRNPUP1	rs76210136	3.48	rs11628330	0.0563	2.89	1.66416	1581	2	lasso	2.29323	0.0218	0.156765	1
ENSG00000163352.5	ENSG00000163352	LENEP	rs9427116	4.9	rs7554577	-0.0122	-2.94	-1.55017	924	23	enet	2.28797	0.0221	0.158639	1
ENSG00000167103.11	ENSG00000167103	PIP5KL1	rs34116890	-4.43	rs3003573	-0.002243	2.78	1.05549	844	2	lasso	2.28834	0.0221	0.158639	1
ENSG00000236892.1	ENSG00000236892	RP11-482E14.2	rs17731	7.26	rs57221375	0.00748	-3.4	2.28761	2141	1	lasso	-2.28761	0.0222	0.159074	1
ENSG00000136478.7	ENSG00000136478	TEX2	rs1991401	-3.79	rs71377728	-0.0133	2.75	-2.28573	820	14	lasso	-2.28629	0.0222	0.159074	1
ENSG00000104731.13	ENSG00000104731	KLHDC4	rs8046992	4.82	rs3794672	0.004533	-3.1	2.89463	1545	13	lasso	-2.28522	0.0223	0.159648	1
ENSG00000233056.2	ENSG00000233056	ERVH48-1	rs7278528	4.38	rs8127209	0.214268	-4.04	2.2842	1801	2	lasso	-2.28425	0.022357	0.159796	1
ENSG00000132305.20	ENSG00000132305	IMMT	rs10209550	3.93	rs311564	0.019636	3.05	-1.96938	1459	2	lasso	-2.2827	0.0224	0.159796	1
ENSG00000179564.3	ENSG00000179564	LSMEM2	rs11917680	-6.25	rs11721204	-0.003743	2.76	-2.27794	770	11	lasso	-2.28284	0.0224	0.159796	1
ENSG00000100219.16	ENSG00000100219	XBP1	rs5762882	4.67	rs5762664	-0.008903	3.22	3.13322	916	19	enet	2.28363	0.0224	0.159796	1
ENSG00000273002.1	ENSG00000273002	RP11-336K24.12	rs490498	4.01	rs12744132	0.0863	4.11	3.1695	632	54	enet	2.28222	0.0225	0.160225	1
ENSG00000180233.10	ENSG00000180233	ZNRF2	rs174956	-3.33	rs10216221	-0.00638	-2.73	2.28216	1213	1	lasso	-2.28216	0.0225	0.160225	1
ENSG00000167767.13	ENSG00000167767	KRT80	rs303811	-3.6	rs2241855	-0.0105	-3.04	-2.2731	1912	2	lasso	2.27603	0.0228	0.162218	1
ENSG00000013392.7	ENSG00000013392	RWDD2A	rs2022265	-6.26	rs7749954	-0.00357	-2.79	2.30103	1287	7	lasso	-2.27363	0.023	0.163065	1
ENSG00000151229.12	ENSG00000151229	SLC2A13	rs1398541	4.81	rs1820547	-0.0139	2.89	2.27211	2064	2	lasso	2.27411	0.023	0.163065	1
ENSG00000259005.1	ENSG00000259005	RP3-449M8.6	rs722599	-4.46	rs4899518	-0.0127	2.68	2.09288	1414	27	enet	2.2738	0.023	0.163065	1
ENSG00000153406.13	ENSG00000153406	NMRAL1	rs8047438	5.76	rs8051695	0.078705	4.32	4.82859	1280	3	lasso	2.27395	0.023	0.163065	1
ENSG00000206603.1	ENSG00000206603	SNORA22	rs36049923	3.38	rs4948041	0.0713	2.48	-0.15834	1451	34	enet	2.27239	0.0231	0.163343	1
ENSG00000261821.2	ENSG00000261821	CTD-2311M21.3	rs34933034	4.29	rs58138979	0.0109	3.13	-1.12722	876	23	enet	-2.27165	0.0231	0.163343	1
ENSG00000125841.12	ENSG00000125841	NRSN2	rs7269823	-2.69	rs205894	-0.00652	-2.85	-2.2258	986	5	enet	2.2716	0.0231	0.163343	1
ENSG00000174599.5	ENSG00000174599	TRAM1L1	rs72679449	-3.64	rs80217715	0.015486	-3.53	-2.271	1919	1	lasso	2.271	0.0232	0.163619	1
ENSG00000129158.10	ENSG00000129158	SERGEF	rs7932043	-4.8	rs211130	0.149	4.78	-4.4344	1907	55	enet	-2.26941	0.0232	0.163619	1
ENSG00000140382.14	ENSG00000140382	HMG20A	rs28661259	4.87	rs7497168	0.0033	2.77	-2.27078	1328	1	lasso	-2.27078	0.0232	0.163619	1
ENSG00000163444.11	ENSG00000163444	TMEM183A	rs34597136	-3.69	rs6678040	-0.0122	3.08	2.26881	1161	1	lasso	2.26881	0.0233	0.163894	1
ENSG00000169981.10	ENSG00000169981	ZNF35	rs113379120	4.91	rs3749193	-0.008482	2.69	0.481305	1122	24	enet	2.26856	0.0233	0.163894	1
ENSG00000174306.21	ENSG00000174306	ZHX3	rs6072407	3.64	rs2425458	-0.00958	-3.14	0.1601	1443	47	enet	2.2687	0.0233	0.163894	1
ENSG00000250347.1	ENSG00000250347	AC005740.4	rs11954998	-3.81	rs252137	-0.008829	3	-2.26881	1585	5	lasso	-2.26734	0.0234	0.164453	1
ENSG00000182919.14	ENSG00000182919	C11orf54	rs1518565	-3.57	rs681321	0.239	5.49	-2.21123	1570	5	lasso	-2.2651	0.0235	0.164582	1
ENSG00000274816.1	ENSG00000274816	MIR6772	rs2550364	-3.18	rs121565	-0.014036	-3.25	-2.24032	1498	5	lasso	2.2645	0.0235	0.164582	1
ENSG00000262079.1	ENSG00000262079	RP11-515O17.3	rs11650101	4.55	rs4794582	-0.0141	3.18	-2.26537	1512	2	lasso	-2.26571	0.0235	0.164582	1
ENSG00000185761.10	ENSG00000185761	ADAMTSL5	rs502121	3.48	rs11669443	-0.0103	2.75	2.26537	251	2	lasso	2.26492	0.0235	0.164582	1
ENSG00000248487.8	ENSG00000248487	ABHD14A	rs9311474	8.68	rs6781635	0.021164	-2.64	-2.26358	439	2	lasso	2.26385	0.0236	0.165138	1
ENSG00000132341.11	ENSG00000132341	RAN	rs12306743	3.51	rs78667336	-0.0115	3.07	-2.07356	1905	3	enet	-2.2607	0.0238	0.166393	1
ENSG00000112290.12	ENSG00000112290	WASF1	rs9384750	-3.52	rs117419229	-0.00585	3.35	2.23056	1351	2	lasso	2.25886	0.0239	0.166659	1
ENSG00000277290.1	ENSG00000277290	RP11-326C3.16	rs12577324	-4.2	rs6421986	0.0169	3.55	0.302068	650	13	enet	2.25837	0.0239	0.166659	1
ENSG00000166482.11	ENSG00000166482	MFAP4	rs4073003	-6.93	rs2386313	-0.00912	2.73	2.26018	521	2	lasso	2.25902	0.0239	0.166659	1
ENSG00000113790.10	ENSG00000113790	EHHADH	rs62287920	-4.59	rs7618846	-0.005624	-3.24	-0.714206	1295	10	lasso	2.25479	0.0241	0.167908	1
ENSG00000255310.2	ENSG00000255310	AF131215.2	rs17806523	-3.28	rs11250152	0.00773	3.74	2.4591	1994	104	enet	2.2543	0.0242	0.168313	1
ENSG00000257221.2	ENSG00000257221	MIR4496	rs3764002	6.03	rs12308029	0.0223	3.81	-0.48187	1395	18	enet	-2.25368	0.0242	0.168313	1
ENSG00000115875.18	ENSG00000115875	SRSF7	rs3099977	-4.01	rs35581112	-0.011041	3.48	1.95937	1160	31	enet	2.25168	0.0243	0.168717	1
ENSG00000052344.15	ENSG00000052344	PRSS8	rs8046707	2.71	rs55861648	-0.0126	3.12	-2.57068	852	17	enet	-2.25309	0.0243	0.168717	1
ENSG00000141639.11	ENSG00000141639	MAPK4	rs2969972	-3.98	rs2852091	0.0349	3.41	2.2516	1630	1	lasso	2.2516	0.02435	0.16883	1
ENSG00000168306.12	ENSG00000168306	ACOX2	rs6767498	3.29	rs4681816	-0.009226	-3.16	-2.23389	1325	4	lasso	2.25122	0.0244	0.16883	1
ENSG00000248783.1	ENSG00000248783	RP11-308B16.2	rs62349264	3.31	rs35599278	-0.011144	2.51	-1.78711	1197	3	lasso	-2.2502	0.0244	0.16883	1
ENSG00000280247.1	ENSG00000280247	AC005578.3	rs10407871	-2.7	rs12609166	0.0615	3.07	0.622976	671	19	enet	2.25018	0.0244	0.16883	1
ENSG00000118058.20	ENSG00000118058	KMT2A	rs11216816	-3.87	rs480791	0.0247	-2.75	2.70639	1578	5	enet	-2.24963	0.0245	0.169376	1
ENSG00000114115.9	ENSG00000114115	RBP1	rs11714886	-3.38	rs1365153	0.025313	-2.92	2.24825	1634	9	lasso	-2.24832	0.0246	0.16963	1
ENSG00000242197.2	ENSG00000242197	RP11-588L15.1	rs76667674	3.21	rs6820722	-0.013804	-3.48	2.247	1543	1	lasso	-2.247	0.0246	0.16963	1
ENSG00000275807.1	ENSG00000275807	RP11-1348G14.8	rs62036658	2.82	rs12928404	-0.011382	-2.39	2.24778	498	1	lasso	-2.24778	0.0246	0.16963	1
ENSG00000151690.14	ENSG00000151690	MFSD6	rs4274625	3.29	rs10804035	0.207146	4.79	-1.5145	1424	6	lasso	-2.24614	0.0247	0.170174	1
ENSG00000154781.15	ENSG00000154781	CCDC174	rs9875241	2.66	rs1347104	-0.003476	3.02	-0.738518	1704	3	lasso	-2.24391	0.0248	0.170717	1
ENSG00000197046.11	ENSG00000197046	SIGLEC15	rs2612546	-3.78	rs10853539	-0.0127	-2.95	-1.7243	1736	2	lasso	2.2439	0.02484	0.170822	1
ENSG00000234619.1	ENSG00000234619	RPL7P11	rs11121172	6.16	rs6577533	0.0658	3.5	-1.82309	1130	8	enet	-2.24246	0.0249	0.170822	1
ENSG00000063761.15	ENSG00000063761	ADCK1	rs4903718	-5.05	rs113707507	0.084	4.03	2.24357	2438	1	lasso	2.24357	0.0249	0.170822	1
ENSG00000101019.21	ENSG00000101019	UQCC1	rs2236270	4.53	rs6120996	0.0429	-3.38	1.8871	1295	3	lasso	-2.2423	0.0249	0.170822	1
ENSG00000138182.14	ENSG00000138182	KIF20B	rs1536315	4.84	rs303163	-0.00893	3.15	2.23924	1761	2	lasso	2.24022	0.0251	0.171901	1
ENSG00000130595.16	ENSG00000130595	TNNT3	rs6578554	4.05	rs11036555	0.0387	-3.69	3.73355	1465	16	enet	-2.24036	0.0251	0.171901	1
ENSG00000143924.18	ENSG00000143924	EML4	rs4245779	3.41	rs6713821	0.002121	3.23	2.9331	2205	10	enet	2.2366	0.0253	0.172976	1
ENSG00000270673.1	ENSG00000270673	YTHDF3-AS1	rs1217091	-5.35	rs60128439	-0.00836	2.87	-2.2368	1661	6	lasso	-2.2367	0.0253	0.172976	1
ENSG00000232134.1	ENSG00000232134	RPS15AP12	rs76234844	-3.59	rs12568267	-0.012	2.8	-2.20293	1417	4	lasso	-2.23464	0.0254	0.173366	1
ENSG00000056558.10	ENSG00000056558	TRAF1	rs111957450	2.89	rs66528636	0.064657	3.92	-1.83241	1000	3	lasso	-2.23561	0.0254	0.173366	1
ENSG00000007908.15	ENSG00000007908	SELE	rs2901092	-2.83	rs10919217	-0.0107	3.49	-1.93321	2146	17	enet	-2.23156	0.0256	0.174288	1
ENSG00000214761.3	ENSG00000214761	HNRNPA1P15	rs2149992	4.63	rs13284251	0.028061	3.37	2.00522	884	2	lasso	2.23174	0.0256	0.174288	1
ENSG00000149577.15	ENSG00000149577	SIDT2	rs609353	-4.17	rs4936369	0.0622	-3.58	-2.23283	1754	1	lasso	2.23283	0.0256	0.174288	1
ENSG00000013573.16	ENSG00000013573	DDX11	rs10771749	3.9	rs11051231	0.649	-7.09	-2.26407	1687	48	enet	2.23059	0.0257	0.174821	1
ENSG00000180530.10	ENSG00000180530	NRIP1	rs9975024	6.02	rs9680165	0.005893	-2.98	-1.6348	1616	5	enet	2.22935	0.025791	0.174852	1
ENSG00000165280.15	ENSG00000165280	VCP	rs568300	-4.64	rs2812378	-0.013814	2.94	-2.22981	965	1	lasso	-2.22981	0.0258	0.174852	1
ENSG00000175395.15	ENSG00000175395	ZNF25	rs2505680	-2.23	rs2505680	-0.0134	-2.45	-2.22951	1718	2	lasso	2.22902	0.0258	0.174852	1
ENSG00000078804.12	ENSG00000078804	TP53INP2	rs2236270	4.53	rs6060288	-0.0129	3.07	2.2232	1070	2	enet	2.2299	0.0258	0.174852	1
ENSG00000142166.12	ENSG00000142166	IFNAR1	rs2251854	4.55	rs2040108	0.108359	-3.36	-2.2283	1385	6	lasso	2.22867	0.025836	0.174852	1
ENSG00000159352.15	ENSG00000159352	PSMD4	rs6684085	-4.28	rs1969442	-0.00269	2.84	-1.23481	833	3	lasso	-2.22805	0.0259	0.174852	1
ENSG00000223478.1	ENSG00000223478	RP11-545E17.3	rs10988250	4.1	rs62585602	-0.007911	-2.75	-0.7113	647	33	enet	2.22836	0.0259	0.174852	1
ENSG00000271557.1	ENSG00000271557	YPEL5P2	rs3729986	5.98	rs7107792	0.0261	2.72	-1.18986	1043	3	lasso	-2.22805	0.0259	0.174852	1
ENSG00000183828.14	ENSG00000183828	NUDT14	rs8003942	2.55	rs4074453	-0.0134	2.99	1.89231	625	7	lasso	2.22754	0.0259	0.174852	1
ENSG00000266245.1	ENSG00000266245	MIR4644	rs9356590	4.69	rs10946277	0.00887	-3.66	-1.8221	1118	4	lasso	2.22594	0.026	0.17538	1
ENSG00000087302.8	ENSG00000087302	C14orf166	rs781375	-4.4	rs12891876	0.0303	-3.45	-2.22472	1976	1	lasso	2.22472	0.0261	0.17576	1
ENSG00000139921.12	ENSG00000139921	TMX1	rs2999392	-5.18	rs12891876	0.0816	-3.8	-2.22472	1782	1	lasso	2.22472	0.0261	0.17576	1
ENSG00000198189.10	ENSG00000198189	HSD17B11	rs56023922	-4.72	rs7671296	0.06773	3.64	-1.6429	1801	4	lasso	-2.2225	0.0263	0.176812	1
ENSG00000165238.16	ENSG00000165238	WNK2	rs6479487	5.68	rs13300067	0.022969	-3.2	-2.22249	1787	1	enet	2.22249	0.0263	0.176812	1
ENSG00000088881.20	ENSG00000088881	EBF4	rs13040012	4.3	rs2003716	-0.00279	-3.05	2.2188	1826	2	lasso	-2.2193	0.0265	0.178008	1
ENSG00000234283.1	ENSG00000234283	RP11-495P10.6	rs990034	2.64	rs9437968	0.0947	4.19	-2.04252	226	3	lasso	-2.21753	0.0266	0.17853	1
ENSG00000165891.15	ENSG00000165891	E2F7	rs33996476	4.9	rs4258421	0.00133	3.46	2.25156	1731	2	lasso	2.21459	0.0268	0.179723	1
ENSG00000168894.9	ENSG00000168894	RNF181	rs908304	3.95	rs13420465	-0.010563	-3.11	2.2134	1615	1	lasso	-2.2134	0.0269	0.180243	1
ENSG00000251354.3	ENSG00000251354	RP11-697N18.1	rs1231202	-3.21	rs1077262	0.0262	3.22	2.2112	338	2	lasso	2.2113	0.027	0.180613	1
ENSG00000172009.14	ENSG00000172009	THOP1	rs8105896	4.39	rs941410	-0.00661	-4.06	2.6656	749	4	lasso	-2.21181	0.027	0.180613	1
ENSG00000227068.1	ENSG00000227068	RP11-12A16.3	rs2149992	4.63	rs501963	0.025587	3.01	-1.99128	855	2	lasso	-2.21029	0.0271	0.181131	1
ENSG00000254531.1	ENSG00000254531	FLJ20021	rs11931658	4.85	rs71614685	0.026248	-3.38	2.5086	1397	2	lasso	-2.2088	0.0272	0.181649	1
ENSG00000252759.1	ENSG00000252759	Y_RNA	rs994280	7.57	rs10172572	-0.012653	-2.68	2.2072	1081	1	lasso	-2.2072	0.0273	0.182166	1
ENSG00000251011.5	ENSG00000251011	TMEM108-AS1	rs4306857	4.29	rs13073410	0.01104	-3.36	-2.1276	1858	2	lasso	2.20465	0.0275	0.183045	1
ENSG00000255224.1	ENSG00000255224	CTD-3065J16.9	rs55930529	5.87	rs896961	1.15e-05	-2.65	2.2046	547	1	lasso	-2.2046	0.0275	0.183045	1
ENSG00000136141.14	ENSG00000136141	LRCH1	rs4942562	3.76	rs1570621	-0.007452	3.89	2.12484	1764	2	lasso	2.2046	0.0275	0.183045	1
ENSG00000144029.11	ENSG00000144029	MRPS5	rs60944521	3.49	rs11677429	0.022195	3.36	-2.2756	222	5	lasso	-2.20252	0.0276	0.183257	1
ENSG00000178537.9	ENSG00000178537	SLC25A20	rs9878063	4.49	rs6772452	-0.011388	-2.53	1.15059	544	7	lasso	-2.20318	0.0276	0.183257	1
ENSG00000279649.1	ENSG00000279649	RP11-96D1.8	rs61593058	5.06	rs140435774	0.001445	3.36	-2.92119	990	3	lasso	-2.20302	0.0276	0.183257	1
ENSG00000108384.14	ENSG00000108384	RAD51C	rs11650105	-4.66	rs35165585	-0.011	3.79	3.09911	923	30	enet	2.20151	0.0277	0.183769	1
ENSG00000066136.20	ENSG00000066136	NFYC	rs6694677	4.65	rs209598	0.0188	3.38	-0.99899	1495	4	lasso	-2.19953	0.0278	0.184281	1
ENSG00000133065.10	ENSG00000133065	SLC41A1	rs2298251	-3.32	rs2297836	-0.00495	3.41	2.19813	1023	1	enet	2.19813	0.0279	0.184488	1
ENSG00000182109.7	ENSG00000182109	RP11-69E11.4	rs13374459	-4.57	rs3131706	-0.00784	3.35	-0.47737	1042	41	enet	-2.19812	0.0279	0.184488	1
ENSG00000254703.2	ENSG00000254703	SENCR	rs1540218	3.45	rs7936133	-0.0137	3.05	2.19813	1429	7	lasso	2.1981	0.0279	0.184488	1
ENSG00000162777.16	ENSG00000162777	DENND2D	rs11102159	5.36	rs372209	-0.0133	-3.24	2.19715	1955	1	lasso	-2.19715	0.028	0.184846	1
ENSG00000127452.8	ENSG00000127452	FBXL12	rs17273881	-3.74	rs11673632	-0.00774	2.77	-2.19771	1444	1	lasso	-2.19771	0.028	0.184846	1
ENSG00000281026.1	ENSG00000281026	N4BP2L2-IT2	rs2520698	-2.94	rs169600	0.009439	-3.21	-2.19617	1125	1	lasso	2.1962	0.0281	0.185202	1
ENSG00000168802.12	ENSG00000168802	CHTF8	rs13331198	4.78	rs12447326	-0.013578	-2.78	-2.19589	1170	4	lasso	2.1956	0.0281	0.185202	1
ENSG00000243224.1	ENSG00000243224	RP5-1157M23.2	rs2577831	9.48	rs28481563	0.059084	3.08	-2.40619	646	4	lasso	-2.19441	0.0282	0.185406	1
ENSG00000244157.1	ENSG00000244157	EIF4E2P2	rs7650434	3.49	rs9820890	0.011859	3.04	-2.19435	913	2	lasso	-2.19408	0.0282	0.185406	1
ENSG00000278601.1	ENSG00000278601	RP11-348N5.9	rs79944778	-3.42	rs12780861	-0.014	2.99	-1.3423	1446	3	lasso	-2.19476	0.0282	0.185406	1
ENSG00000177119.15	ENSG00000177119	ANO6	rs11183097	3.97	rs2643155	-0.0111	2.78	-2.19269	1220	2	lasso	-2.19325	0.0283	0.185912	1
ENSG00000100485.11	ENSG00000100485	SOS2	rs941608	4.43	rs141928053	-0.00276	-3.08	-2.19172	1374	2	lasso	2.19155	0.0284	0.186265	1
ENSG00000187051.8	ENSG00000187051	RPS19BP1	rs5995756	6.68	rs2267423	-0.010667	-2.8	-2.19199	1218	1	lasso	2.19199	0.0284	0.186265	1
ENSG00000143772.9	ENSG00000143772	ITPKB	rs41314284	5.3	rs708745	-0.0138	-2.89	2.18978	1858	3	lasso	-2.19037	0.0285	0.186769	1
ENSG00000199630.1	ENSG00000199630	Y_RNA	rs17585295	-4.63	rs285630	-0.00221	2.88	0.450769	1228	2	lasso	2.18956	0.0286	0.186968	1
ENSG00000196597.11	ENSG00000196597	ZNF782	rs10820727	-2.8	rs12376719	0.002816	-2.43	-2.18923	769	1	lasso	2.18923	0.0286	0.186968	1
ENSG00000137764.19	ENSG00000137764	MAP2K5	rs17242605	4.67	rs380803	0.026	-3.11	-1.67477	1573	5	lasso	2.18946	0.0286	0.186968	1
ENSG00000251026.1	ENSG00000251026	RP11-138J23.1	rs254011	3.86	rs17340741	0.146847	-3.98	2.18372	1640	4	lasso	-2.18701	0.0287	0.187166	1
ENSG00000151376.16	ENSG00000151376	ME3	rs12270377	-3.52	rs72957470	0.091	4.04	1.38583	2585	50	enet	2.18779	0.0287	0.187166	1
ENSG00000205213.13	ENSG00000205213	LGR4	rs4074134	-5.3	rs4923490	-0.00439	-3.14	-1.92812	1366	3	lasso	2.18749	0.0287	0.187166	1
ENSG00000271780.1	ENSG00000271780	RP11-1017G21.5	rs12323500	3.61	rs2474679	0.0765	3.78	-1.65487	1079	2	lasso	-2.18496	0.0289	0.188318	1
ENSG00000228797.2	ENSG00000228797	FAM207BP	rs3923523	-2.77	rs9511914	0.009151	3.45	-1.15254	696	29	enet	-2.1841	0.029	0.188664	1
ENSG00000141179.13	ENSG00000141179	PCTP	rs11650101	4.55	rs60927625	-0.00911	3.55	-0.51651	1468	31	enet	-2.18327	0.029	0.188664	1
ENSG00000057252.12	ENSG00000057252	SOAT1	rs13306731	-5.37	rs1281410	-0.0139	-2.78	2.42973	2144	47	enet	-2.18236	0.0291	0.189009	1
ENSG00000148358.19	ENSG00000148358	GPR107	rs4740348	-3.83	rs524040	-0.012505	-3.81	2.1305	1576	4	enet	-2.18173	0.0291	0.189009	1
ENSG00000267096.1	ENSG00000267096	CTD-2537I9.13	rs2288419	4.08	rs2288522	-0.00679	3.44	2.47995	1082	2	lasso	2.18089	0.0292	0.189353	1
ENSG00000267871.5	ENSG00000267871	CTC-444N24.6	rs73064718	3.31	rs10410545	-0.00424	3.35	2.18024	1555	1	lasso	2.18024	0.0292	0.189353	1
ENSG00000213197.3	ENSG00000213197	AC012066.1	rs17326195	-4.39	rs11885624	-0.000756	-3.5	-3.15865	1551	13	enet	2.18004	0.0293	0.189849	1
ENSG00000106330.11	ENSG00000106330	MOSPD3	rs492430	5.38	rs531503	-0.0141	2.57	-1.72111	899	27	enet	-2.17767	0.0294	0.190227	1
ENSG00000136603.13	ENSG00000136603	SKIL	rs2287480	-3.33	rs9816125	-0.001003	-3.09	0.324711	1319	17	enet	-2.17654	0.0295	0.190227	1
ENSG00000201957.1	ENSG00000201957	SNORA25	rs1180368	4.11	rs13060883	0.013658	3.42	2.38455	1464	10	lasso	2.17625	0.0295	0.190227	1
ENSG00000139531.12	ENSG00000139531	SUOX	rs10876891	2.83	rs12815993	-0.00315	2.53	-2.17674	601	1	lasso	-2.17674	0.0295	0.190227	1
ENSG00000103534.16	ENSG00000103534	TMC5	rs9673542	4.49	rs2301211	0.301409	-4.96	-1.63762	1464	3	lasso	2.17696	0.0295	0.190227	1
ENSG00000247735.2	ENSG00000247735	CTD-2574D22.2	rs3814883	-7.76	rs7198022	0.00847	2.3	-2.17701	327	1	lasso	-2.17701	0.0295	0.190227	1
ENSG00000188365.3	ENSG00000188365	AC092171.2	rs4724690	3.63	rs11975068	-0.00594	-2.92	-2.17661	954	3	lasso	2.17598	0.0296	0.190719	1
ENSG00000231254.2	ENSG00000231254	PCED1CP	rs7607363	4.96	rs112602119	0.014163	3.78	1.4044	1588	8	enet	2.17415	0.0297	0.191057	1
ENSG00000144713.12	ENSG00000144713	RPL32	rs13323506	4.07	rs71304101	-0.01114	-3.27	2.11853	1569	2	lasso	-2.17353	0.0297	0.191057	1
ENSG00000034533.11	ENSG00000034533	ASTE1	rs13068772	-3.45	rs6776866	-0.013515	3.54	-1.76229	1032	26	enet	-2.17292	0.0298	0.191395	1
ENSG00000279392.1	ENSG00000279392	RP11-665C16.9	rs3783643	5.14	rs75514754	-0.0134	2.79	1.76621	1634	2	lasso	2.1725	0.0298	0.191395	1
ENSG00000231073.1	ENSG00000231073	RP11-316M1.3	rs4970946	-4.57	rs17564294	-0.00842	3.02	2.36214	888	4	enet	2.17056	0.03	0.192373	1
ENSG00000182732.16	ENSG00000182732	RGS6	rs2190864	8.29	rs17104493	0.197	4.42	2.22606	2603	33	enet	2.1695	0.03	0.192373	1
ENSG00000271335.5	ENSG00000271335	RP11-324I22.4	rs4934735	3.5	rs7069050	0.345	5.38	1.60816	1147	72	enet	2.16895	0.0301	0.192707	1
ENSG00000214535.3	ENSG00000214535	RPS15AP1	rs4815035	4.33	rs6047523	0.00367	3.02	-0.2069	996	18	enet	2.1692	0.0301	0.192707	1
ENSG00000021645.18	ENSG00000021645	NRXN3	rs4903718	-5.05	rs17109728	-0.0129	3.25	1.63285	4074	28	enet	2.16804	0.0302	0.19304	1
ENSG00000236559.1	ENSG00000236559	RP11-243J16.7	rs2297304	-2.66	rs6058086	0.00653	3.31	-2.1555	1136	2	lasso	-2.1674	0.0302	0.19304	1
ENSG00000204397.7	ENSG00000204397	CARD16	rs1529337	5.28	rs10502051	-0.0114	-2.97	-2.19366	1332	9	lasso	2.16558	0.0303	0.193526	1
ENSG00000224725.3	ENSG00000224725	CEP57L1P1	rs77285106	3.5	rs4746023	0.00379	-3.05	2.16328	1896	7	lasso	-2.16291	0.0305	0.194341	1
ENSG00000126467.10	ENSG00000126467	TSKS	rs2304204	-7.53	rs9304689	-0.0141	-3.38	-3.12968	920	36	enet	2.16376	0.0305	0.194341	1
ENSG00000197016.11	ENSG00000197016	ZNF470	rs12610410	5.35	rs6510003	0.0353	-3.96	2.85764	1326	36	enet	-2.16301	0.0305	0.194341	1
ENSG00000042088.13	ENSG00000042088	TDP1	rs1294551	3.04	rs4143999	0.0328	-4.26	-2.13796	1528	2	lasso	2.16131	0.0307	0.195306	1
ENSG00000101417.11	ENSG00000101417	PXMP4	rs2747568	3.51	rs2207354	0.0095	2.74	1.507	783	2	lasso	2.1604	0.0307	0.195306	1
ENSG00000160179.18	ENSG00000160179	ABCG1	rs112240338	-4.33	rs77498011	0.048632	-3.54	2.2546	2254	17	enet	-2.16019	0.030758	0.195479	1
ENSG00000135605.12	ENSG00000135605	TEC	rs34313992	-4.27	rs62311477	-0.004986	3.63	1.7877	1503	72	enet	2.1591	0.0308	0.195479	1
ENSG00000257666.1	ENSG00000257666	CBX3P5	rs6538539	6.2	rs10745731	-0.0111	3.42	2.29297	2259	3	lasso	2.15911	0.0308	0.195479	1
ENSG00000171812.11	ENSG00000171812	COL8A2	rs581459	-6.07	rs4653184	-0.00376	-3.26	2.28448	750	2	lasso	-2.15898	0.0309	0.195805	1
ENSG00000268030.1	ENSG00000268030	AC005253.2	rs111636327	3.17	rs111532577	0.105	3.15	1.87374	1204	2	lasso	2.1582	0.0309	0.195805	1
ENSG00000272814.1	ENSG00000272814	RP11-15I20.1	rs67882902	4.61	rs13399571	0.043929	3.29	-2.15733	1785	1	lasso	-2.15733	0.031	0.196285	1
ENSG00000283459.1	ENSG00000283459	RP11-411G2.2	rs7958196	3.57	rs12321635	-0.00281	2.93	2.15618	1780	1	lasso	2.15618	0.0311	0.196609	1
ENSG00000275056.1	ENSG00000275056	RP11-127I20.8	rs8047438	5.76	rs9928320	-0.004944	2.93	2.15541	1109	1	lasso	2.15541	0.0311	0.196609	1
ENSG00000279121.1	ENSG00000279121	RP11-83B20.5	rs2229840	-4.55	rs3782265	0.0448	-3.52	-2.19213	1431	3	enet	2.1546	0.0312	0.196777	1
ENSG00000127564.16	ENSG00000127564	PKMYT1	rs1981539	3.07	rs57768809	-0.014079	2.83	-2.15515	978	1	lasso	-2.15515	0.0312	0.196777	1
ENSG00000215148.7	ENSG00000215148	PRSS41	rs2240523	3.52	rs57768809	-0.011776	-2.68	-2.15515	825	1	lasso	2.15515	0.0312	0.196777	1
ENSG00000138135.6	ENSG00000138135	CH25H	rs1536315	4.84	rs304411	-0.0117	3.59	2.66552	1646	51	enet	2.15302	0.0313	0.196945	1
ENSG00000167535.7	ENSG00000167535	CACNB3	rs11168749	3.51	rs7962421	0.0328	3.73	1.07584	1268	67	enet	2.15315	0.0313	0.196945	1
ENSG00000279283.1	ENSG00000279283	RP11-417L19.5	rs3923717	3.72	rs12315745	0.0001	-2.94	-0.81164	1225	19	enet	2.15358	0.0313	0.196945	1
ENSG00000256739.1	ENSG00000256739	RP11-45F15.1	rs11235555	3.5	rs341078	0.0112	2.92	2.52439	940	21	enet	2.15219	0.0314	0.197113	1
ENSG00000246922.8	ENSG00000246922	UBAP1L	rs7179046	3.48	rs7168200	-0.0141	-2.93	-1.20708	927	58	enet	2.15202	0.0314	0.197113	1
ENSG00000180448.10	ENSG00000180448	ARHGAP45	rs502121	3.48	rs4807569	-0.00364	-2.44	2.0401	78	2	lasso	-2.15176	0.0314	0.197113	1
ENSG00000279530.1	ENSG00000279530	AC092881.1	rs11837609	-3.75	rs11178221	-0.0138	3.15	2.15057	2109	1	lasso	2.15057	0.0315	0.197586	1
ENSG00000116459.10	ENSG00000116459	ATP5F1	rs2076590	4.83	rs2764546	0.0248	-3.37	1.8748	1837	3	enet	-2.14874	0.0317	0.198532	1
ENSG00000240991.3	ENSG00000240991	RPL23AP67	rs7313956	4.7	rs61730952	0.121	-3.05	2.1488	724	2	lasso	-2.14864	0.0317	0.198532	1
ENSG00000116815.15	ENSG00000116815	CD58	rs1127215	-3.77	rs3754112	-0.00465	-3.31	2.14692	777	1	lasso	-2.14692	0.0318	0.199003	1
ENSG00000104613.11	ENSG00000104613	INTS10	rs17480272	4.42	rs6586843	-0.0119	3.24	-2.1233	2129	4	lasso	-2.1462	0.0319	0.199172	1
ENSG00000251985.1	ENSG00000251985	RNU6-1161P	rs2176039	4.97	rs5766579	-0.009459	-3.27	0.56305	1290	18	enet	2.14507	0.0319	0.199172	1
ENSG00000153560.11	ENSG00000153560	UBP1	rs575596	-3.63	rs7646643	0.063339	3.32	-2.14441	1415	1	lasso	-2.14441	0.032	0.199172	1
ENSG00000201229.1	ENSG00000201229	SNORA63	rs11716004	3.57	rs9846745	-0.013994	-2.89	2.14491	1486	1	lasso	-2.14491	0.032	0.199172	1
ENSG00000085871.8	ENSG00000085871	MGST2	rs72943005	4.64	rs3733381	-0.013638	-3.31	-2.1449	1345	1	enet	2.1449	0.032	0.199172	1
ENSG00000197142.10	ENSG00000197142	ACSL5	rs765777	3.94	rs71498391	0.016	3.32	2.14404	1129	1	lasso	2.14404	0.032	0.199172	1
ENSG00000235816.3	ENSG00000235816	PRELID1P3	rs61526386	4.97	rs10995554	0.0262	-2.79	-3.03267	1440	6	lasso	2.14434	0.032	0.199172	1
ENSG00000214279.12	ENSG00000214279	SCART1	rs3747880	2.9	rs9629930	-0.0135	-2.73	2.14404	529	2	lasso	-2.14339	0.0321	0.19964	1
ENSG00000008018.8	ENSG00000008018	PSMB1	rs9356590	4.69	rs6932991	0.0626	3.49	-2.14204	958	1	lasso	-2.14204	0.0322	0.199953	1
ENSG00000187479.5	ENSG00000187479	C11orf96	rs17530472	3.59	rs7115682	-0.0014	-2.97	2.13087	1474	3	lasso	-2.14205	0.0322	0.199953	1
ENSG00000261714.2	ENSG00000261714	CTD-2562G15.2	rs8030014	4.07	rs12914369	0.0397	-3.21	1.80229	856	4	lasso	-2.14082	0.0323	0.200265	1
ENSG00000133424.20	ENSG00000133424	LARGE1	rs241716	3.94	rs9680562	0.020196	-3.55	-2.14043	3157	2	lasso	2.14036	0.0323	0.200265	1
ENSG00000124019.9	ENSG00000124019	FAM124B	rs72974269	-6.31	rs13020897	-0.001423	-3.27	1.19318	1597	3	lasso	-2.13999	0.0324	0.200576	1
ENSG00000260751.2	ENSG00000260751	CTD-2196E14.6	rs72779956	3.54	rs11641223	0.020976	3.67	3.24031	1208	24	enet	2.13895	0.0324	0.200576	1
ENSG00000269994.1	ENSG00000269994	RP11-276H19.2	rs7859734	-3.32	rs35116983	-0.013415	2.92	-2.13821	1667	1	lasso	-2.13821	0.0325	0.200886	1
ENSG00000083290.19	ENSG00000083290	ULK2	rs12602286	-6.81	rs11656704	0.0383	-2.86	2.56391	899	11	enet	-2.13838	0.0325	0.200886	1
ENSG00000223719.1	ENSG00000223719	AC024162.2	rs3749380	-3.13	rs61528644	-0.013986	3.73	-1.22334	1864	46	enet	-2.13459	0.0328	0.202581	1
ENSG00000261338.2	ENSG00000261338	RP11-378A13.1	rs744753	3.98	rs11677953	0.005224	-2.73	-2.13306	1044	1	lasso	2.13306	0.0329	0.202581	1
ENSG00000241420.3	ENSG00000241420	RN7SL505P	rs7788070	4.36	rs3828995	-0.014	-2.76	2.67797	1626	12	lasso	-2.13299	0.0329	0.202581	1
ENSG00000133026.12	ENSG00000133026	MYH10	rs8071166	-4.59	rs4791748	-0.0134	3.54	1.83295	1536	34	enet	2.13295	0.0329	0.202581	1
ENSG00000088305.18	ENSG00000088305	DNMT3B	rs57351160	-3.04	rs6058859	-0.000568	-3.46	2.1587	1268	6	lasso	-2.1335	0.0329	0.202581	1
ENSG00000279913.1	ENSG00000279913	AP001962.3	rs4699774	2.87	rs11939538	-0.00652	-3.13	-2.1306	1562	4	lasso	2.1308	0.0331	0.203502	1
ENSG00000211897.8	ENSG00000211897	IGHG3	rs8003942	2.55	rs4075105	0.0119	-2.09	1.76639	48	2	lasso	-2.13123	0.0331	0.203502	1
ENSG00000231531.5	ENSG00000231531	HINT1P1	rs7780478	3.8	rs12671578	-0.0109	3.08	-1.9222	856	14	enet	-2.12917	0.0332	0.203953	1
ENSG00000281207.1	ENSG00000281207	SLFNL1-AS1	rs6694677	4.65	rs1999822	-0.0055	3.7	2.10135	1701	2	lasso	2.12789	0.0333	0.203953	1
ENSG00000200397.1	ENSG00000200397	Y_RNA	rs6943762	-8.36	rs1476455	-0.0136	2.66	2.12821	1079	1	lasso	2.12821	0.0333	0.203953	1
ENSG00000279722.1	ENSG00000279722	RP11-44F14.6	rs12597422	-3.74	rs72805632	0.104116	-3.69	-1.33432	1224	4	lasso	2.12818	0.0333	0.203953	1
ENSG00000273243.1	ENSG00000273243	CTA-217C2.2	rs2176039	4.97	rs9615062	-0.010945	-3.27	2.12809	1904	2	lasso	-2.12876	0.0333	0.203953	1
ENSG00000154380.17	ENSG00000154380	ENAH	rs2854455	3.84	rs360074	-0.00569	-3.01	-0.75009	1378	4	lasso	2.12757	0.0334	0.20441	1
ENSG00000184270.4	ENSG00000184270	HIST2H2AB	rs28366567	-5.71	rs1498308	-0.0138	2.57	1.33768	546	20	enet	2.12621	0.0335	0.204711	1
ENSG00000168036.16	ENSG00000168036	CTNNB1	rs6789663	3.54	rs408277	-0.003697	-3.07	-2.13808	1294	2	lasso	2.12642	0.0335	0.204711	1
ENSG00000174125.7	ENSG00000174125	TLR1	rs62294538	3.6	rs2566093	-0.013191	-3.59	-1.7337	1754	3	enet	2.1244	0.0336	0.204856	1
ENSG00000131507.10	ENSG00000131507	NDFIP1	rs56171866	-3.72	rs713079	0.108552	4.03	-1.6434	1645	2	lasso	-2.12541	0.0336	0.204856	1
ENSG00000269997.1	ENSG00000269997	RP11-214K3.21	rs12311848	5.64	rs73223592	-0.0136	-2.81	-2.12448	1345	1	lasso	2.12448	0.0336	0.204856	1
ENSG00000144152.12	ENSG00000144152	FBLN7	rs7581524	3.56	rs6730057	0.005605	3.18	-0.06924	1106	57	enet	-2.12334	0.0337	0.205	1
ENSG00000231102.1	ENSG00000231102	RP11-298J23.5	rs9296376	-3.44	rs2268408	-0.013	-3.26	1.0801	1456	12	enet	-2.12398	0.0337	0.205	1
ENSG00000263300.1	ENSG00000263300	RP5-1029F21.4	rs9916269	3	rs16956027	-0.0139	2.64	2.12388	684	2	lasso	2.12305	0.0337	0.205	1
ENSG00000106733.20	ENSG00000106733	NMRK1	rs500102	5.48	rs2273768	0.314628	-5.64	2.03342	1595	21	enet	-2.12251	0.0338	0.205298	1
ENSG00000261592.1	ENSG00000261592	RP11-178L8.3	rs8046992	4.82	rs7201507	-0.013915	3.45	2.12209	1726	1	lasso	2.12209	0.0338	0.205298	1
ENSG00000166847.9	ENSG00000166847	DCTN5	rs2283540	4.81	rs62032983	0.321648	4.98	-2.1215	1255	9	lasso	-2.12144	0.0339	0.20575	1
ENSG00000139209.15	ENSG00000139209	SLC38A4	rs17097570	3.42	rs4768775	-0.0138	-3.05	-2.24731	1446	7	lasso	2.11903	0.0341	0.206497	1
ENSG00000166126.10	ENSG00000166126	AMN	rs12432904	-5.88	rs1887940	0.0215	2.96	2.27393	1108	3	lasso	2.1183	0.0341	0.206497	1
ENSG00000069956.11	ENSG00000069956	MAPK6	rs1693531	-4.76	rs1693524	0.0036	-3.21	-2.22294	1389	3	lasso	2.1194	0.0341	0.206497	1
ENSG00000283343.1	ENSG00000283343	MIR4320	rs2969972	-3.98	rs4599004	0.168	-4.05	-2.1172	1930	1	lasso	2.1172	0.03424	0.207189	1
ENSG00000188452.13	ENSG00000188452	CERKL	rs17648206	2.91	rs16822799	-0.013079	2.63	0.63045	1343	23	enet	2.11515	0.0344	0.208001	1
ENSG00000250889.2	ENSG00000250889	LINC01336	rs12109048	5.18	rs7708899	0.065701	-4.56	2.54493	1211	12	lasso	-2.11267	0.0346	0.208897	1
ENSG00000140450.8	ENSG00000140450	ARRDC4	rs12913443	-4.64	rs1871569	-0.0108	3.42	-0.80868	1802	29	enet	-2.11255	0.0346	0.208897	1
ENSG00000014123.9	ENSG00000014123	UFL1	rs6926151	-5.52	rs11153082	0.0504	3.5	2.18567	1733	4	lasso	2.11207	0.0347	0.209008	1
ENSG00000142453.11	ENSG00000142453	CARM1	rs322128	5.99	rs9749257	-0.0028	3.1	2.09761	1208	4	lasso	2.11207	0.0347	0.209008	1
ENSG00000092841.18	ENSG00000092841	MYL6	rs10735863	3.15	rs12316810	-0.0141	2.53	1.8194	465	11	enet	2.11037	0.0348	0.209008	1
ENSG00000242893.3	ENSG00000242893	RN7SL413P	rs7330764	-3.55	rs9596464	-0.011111	2.85	2.04943	1027	3	lasso	2.1102	0.0348	0.209008	1
ENSG00000167543.15	ENSG00000167543	TP53I13	rs9896721	-4.83	rs56788338	0.0507	-3.17	-1.78059	754	10	enet	2.11017	0.0348	0.209008	1
ENSG00000269699.5	ENSG00000269699	ZIM2	rs12610410	5.35	rs11084480	-0.0129	2.98	0.33742	1683	14	enet	-2.11081	0.0348	0.209008	1
ENSG00000125870.10	ENSG00000125870	SNRPB2	rs4814463	-4.65	rs6080190	-0.0101	-3	-2.1104	2208	6	lasso	2.1104	0.0348	0.209008	1
ENSG00000188157.13	ENSG00000188157	AGRN	rs3766176	3.57	rs12061357	-0.0121	2.02	2.1079	74	1	lasso	2.1079	0.035	0.209896	1
ENSG00000230092.7	ENSG00000230092	RP11-206L10.8	rs3766186	3.26	rs12061357	-0.00503	-1.61	2.1079	55	1	lasso	-2.1079	0.035	0.209896	1
ENSG00000143486.15	ENSG00000143486	EIF2D	rs1044145	-5.04	rs2297552	-0.0116	2.7	1.05004	752	2	lasso	2.10697	0.0351	0.210182	1
ENSG00000130176.7	ENSG00000130176	CNN1	rs322128	5.99	rs421355	-0.0107	2.79	-2.07647	1074	3	lasso	-2.10729	0.0351	0.210182	1
ENSG00000171806.11	ENSG00000171806	METTL18	rs2901092	-2.83	rs674896	0.0355	-4.4	-2.15797	2109	57	enet	2.10653	0.0352	0.210468	1
ENSG00000060558.3	ENSG00000060558	GNA15	rs8105896	4.39	rs1006717	-0.014	2.87	-2.10582	745	3	lasso	-2.1059	0.0352	0.210468	1
ENSG00000207082.1	ENSG00000207082	RNU6-171P	rs10494426	-3.85	rs16839817	0.0149	3	2.14167	1281	2	lasso	2.10537	0.0353	0.210753	1
ENSG00000170191.4	ENSG00000170191	NANP	rs11697384	3.55	rs6115218	0.15	-3.98	0.7395	900	4	lasso	-2.1051	0.0353	0.210753	1
ENSG00000268654.1	ENSG00000268654	MIMT1	rs12610410	5.35	rs10423613	0.0278	3.58	1.21727	1619	20	enet	2.1034	0.0354	0.211194	1
ENSG00000253270.1	ENSG00000253270	RP11-1105O14.1	rs17480272	4.42	rs7833352	0.0956	-4.17	1.9781	2261	5	lasso	-2.1016	0.0356	0.212073	1
ENSG00000198231.12	ENSG00000198231	DDX42	rs6504163	-6.01	rs2665826	-0.0141	2.87	2.1017	937	1	lasso	2.10169	0.0356	0.212073	1
ENSG00000100767.15	ENSG00000100767	PAPLN	rs12433157	3.81	rs61986885	-0.00886	-2.9	2.06694	1559	4	enet	-2.09976	0.0358	0.213107	1
ENSG00000273369.1	ENSG00000273369	RP11-700J17.1	rs10021047	4.6	rs13142647	-0.012277	2.91	2.0982	2100	1	lasso	2.0982	0.0359	0.213194	1
ENSG00000170271.10	ENSG00000170271	FAXDC2	rs2034578	-3.21	rs2872502	-0.014075	-3.31	-2.09795	1411	4	lasso	2.09818	0.0359	0.213194	1
ENSG00000257512.1	ENSG00000257512	RP11-486A14.1	rs10859490	-3.22	rs113792729	0.191	-4.38	-1.00044	1296	18	lasso	2.09839	0.0359	0.213194	1
ENSG00000222784.1	ENSG00000222784	RN7SKP91	rs6704487	4.09	rs12041822	0.12	2.9	2.09648	1755	1	lasso	2.09648	0.036	0.213194	1
ENSG00000111879.18	ENSG00000111879	FAM184A	rs902780	-4.67	rs1577356	0.0572	3.57	-2.71603	1821	6	lasso	-2.09715	0.036	0.213194	1
ENSG00000279025.1	ENSG00000279025	RP11-131P10.2	rs2455415	5.91	rs2762070	-0.01346	-2.75	3.30969	1278	35	enet	-2.0971	0.036	0.213194	1
ENSG00000197937.12	ENSG00000197937	ZNF347	rs8107688	2.76	rs8102377	-0.00839	-3	-2.1482	1548	5	lasso	2.09672	0.036	0.213194	1
ENSG00000075303.12	ENSG00000075303	SLC25A40	rs28381794	-5.6	rs734909	-0.0123	3.13	-2.0949	852	4	lasso	-2.09415	0.0362	0.213907	1
ENSG00000139436.20	ENSG00000139436	GIT2	rs4766428	8.46	rs16939769	-0.0138	-3.18	2.09479	1099	2	lasso	-2.09427	0.0362	0.213907	1
ENSG00000262362.1	ENSG00000262362	LA16c-380H5.2	rs1981539	3.07	rs6500743	0.00819	-2.86	2.09524	1012	1	lasso	-2.09524	0.0362	0.213907	1
ENSG00000243927.5	ENSG00000243927	MRPS6	rs2251854	4.55	rs9974212	0.02216	-3.45	-1.9997	1478	7	enet	2.09355	0.036301	0.214346	1
ENSG00000271737.1	ENSG00000271737	CTB-113I20.2	rs256204	3.74	rs4958172	-0.013685	-3.14	1.41353	1630	10	lasso	-2.09	0.0366	0.215795	1
ENSG00000261072.2	ENSG00000261072	RP11-5N19.3	rs1631474	4.56	rs10518854	0.0387	3.02	2.09009	1751	1	lasso	2.09009	0.0366	0.215795	1
ENSG00000100139.13	ENSG00000100139	MICALL1	rs73157117	3.72	rs4608623	0.021201	2.75	-2.08753	1078	1	lasso	-2.08753	0.0368	0.216657	1
ENSG00000100350.14	ENSG00000100350	FOXRED2	rs2071709	4.03	rs62229978	0.049353	3.75	-2.1215	1625	2	lasso	-2.08745	0.0368	0.216657	1
ENSG00000136450.12	ENSG00000136450	SRSF1	rs4793888	6.27	rs11656659	-0.0132	-3.46	1.38158	1169	14	enet	-2.08537	0.037	0.217517	1
ENSG00000198832.10	ENSG00000198832	SELM	rs62235898	4.14	rs136319	-0.010856	2.82	2.96897	1198	2	lasso	2.0858	0.037	0.217517	1
ENSG00000153898.12	ENSG00000153898	MCOLN2	rs669173	-4.09	rs11161501	0.0828	-4.62	2.07077	1864	14	lasso	-2.08465	0.0371	0.217787	1
ENSG00000132612.15	ENSG00000132612	VPS4A	rs13331198	4.78	rs13336317	0.011032	-3.38	2.68247	1073	22	enet	-2.08414	0.0371	0.217787	1
ENSG00000275055.1	ENSG00000275055	CTC-471J1.11	rs12462109	3.87	rs8109852	-0.0139	3.02	2.08411	1796	1	enet	2.08411	0.0372	0.218215	1
ENSG00000172409.5	ENSG00000172409	CLP1	rs7938083	6.03	rs722823	-0.0141	3.09	-2.08203	1223	1	lasso	-2.08203	0.0373	0.218642	1
ENSG00000270510.1	ENSG00000270510	RP11-777F6.3	rs58568018	-3.77	rs17150852	-0.0134	-3.14	-2.0239	2217	27	enet	2.08114	0.0374	0.21891	1
ENSG00000178974.9	ENSG00000178974	FBXO34	rs3783643	5.14	rs2184560	-0.00367	-2.81	2.08148	1828	1	lasso	-2.08148	0.0374	0.21891	1
ENSG00000153485.5	ENSG00000153485	TMEM251	rs10144144	4.73	rs2402184	0.0186	-3.29	-2.07421	1420	5	lasso	2.08028	0.0375	0.219336	1
ENSG00000136630.12	ENSG00000136630	HLX	rs76234844	-3.59	rs17008613	-0.00913	2.73	-2.07941	1184	1	lasso	-2.07941	0.0376	0.219601	1
ENSG00000156587.15	ENSG00000156587	UBE2L6	rs7938083	6.03	rs7943761	0.0278	2.89	-2.09738	1195	3	enet	-2.0796	0.0376	0.219601	1
ENSG00000197859.9	ENSG00000197859	ADAMTSL2	rs77926044	4.09	rs467369	-0.013919	-2.87	-2.07832	1408	1	lasso	2.07832	0.0377	0.220026	1
ENSG00000250317.8	ENSG00000250317	SMIM20	rs56852953	4.32	rs2305670	0.316694	-5.11	2.2464	1294	2	lasso	-2.0768	0.0378	0.220131	1
ENSG00000133808.4	ENSG00000133808	MICALCL	rs10765940	-3.37	rs3794079	-0.0138	3.09	2.07691	1788	1	lasso	2.07691	0.0378	0.220131	1
ENSG00000214063.10	ENSG00000214063	TSPAN4	rs12577324	-4.2	rs11246309	-0.00279	-2.97	1.9653	988	3	enet	-2.07674	0.0378	0.220131	1
ENSG00000155846.16	ENSG00000155846	PPARGC1B	rs6892794	3.86	rs58996084	-0.006356	2.97	2.07485	1637	4	lasso	2.07443	0.038	0.220817	1
ENSG00000216937.12	ENSG00000216937	CCDC7	rs1251386	-4.08	rs11008918	0.00696	3.53	-2.04739	2080	8	lasso	-2.07466	0.038	0.220817	1
ENSG00000072954.6	ENSG00000072954	TMEM38A	rs55987419	-3.26	rs17796739	0.0275	3.84	-1.92684	1059	4	lasso	-2.07511	0.038	0.220817	1
ENSG00000099937.10	ENSG00000099937	SERPIND1	rs4384889	3.74	rs12162703	0.058979	3.44	2.66824	1041	116	enet	2.07392	0.0381	0.221238	1
ENSG00000198218.10	ENSG00000198218	QRICH1	rs9878063	4.49	rs62261249	0.069682	3.4	1.27984	628	10	lasso	2.07293	0.0382	0.221499	1
ENSG00000214954.8	ENSG00000214954	LRRC69	rs2631030	-3.51	rs4515507	0.114	4.01	-1.8305	1090	4	lasso	-2.0728	0.0382	0.221499	1
ENSG00000243562.3	ENSG00000243562	RN7SL838P	rs12577324	-4.2	rs7396776	0.000838	-3.03	1.67349	808	3	enet	-2.0716	0.0383	0.22176	1
ENSG00000102886.14	ENSG00000102886	GDPD3	rs3814883	-7.76	rs8050812	0.011642	-2.8	-2.12209	399	6	lasso	2.07182	0.0383	0.22176	1
ENSG00000189227.5	ENSG00000189227	C15orf61	rs17242605	4.67	rs3098770	0.0134	-3.23	-2.48459	1439	8	lasso	2.07017	0.0384	0.222179	1
ENSG00000276900.1	ENSG00000276900	RP11-467L13.7	rs3853629	3.32	rs1151002	0.0173	3.06	-2.06917	2157	1	lasso	-2.06917	0.0385	0.222598	1
ENSG00000138439.11	ENSG00000138439	FAM117B	rs2117266	3.19	rs62194068	-0.012348	3.08	1.80254	1035	6	enet	2.06848	0.0386	0.222856	1
ENSG00000101898.5	ENSG00000101898	MCTS2P	rs17349892	-2.48	rs6061076	0.0574	-3.2	2.069	989	1	lasso	-2.069	0.0386	0.222856	1
ENSG00000232838.3	ENSG00000232838	PET117	rs6111973	3.6	rs6045405	-0.0133	-2.91	-2.0668	1949	3	lasso	2.0669	0.0387	0.223273	1
ENSG00000171453.17	ENSG00000171453	POLR1C	rs113113059	-6.69	rs833622	0.0183	3.37	1.74831	805	3	lasso	2.06549	0.0389	0.224106	1
ENSG00000104388.14	ENSG00000104388	RAB2A	rs700726	5.59	rs7823926	-0.0141	3.4	2.2091	1586	8	enet	2.0652	0.0389	0.224106	1
ENSG00000101361.15	ENSG00000101361	NOP56	rs11087565	4.59	rs73606159	0.0343	4.31	-2.0552	1727	3	lasso	-2.0642	0.039	0.224522	1
ENSG00000143799.12	ENSG00000143799	PARP1	rs41314284	5.3	rs35446977	0.0905	3.88	2.23435	1212	4	lasso	2.06289	0.0391	0.224937	1
ENSG00000180209.11	ENSG00000180209	MYLPF	rs3814883	-7.76	rs4787642	0.153402	3.71	-1.8147	402	2	lasso	-2.0616	0.0392	0.225122	1
ENSG00000104946.11	ENSG00000104946	TBC1D17	rs2304204	-7.53	rs1320302	-0.0128	-2.78	-0.410793	843	13	enet	-2.06221	0.0392	0.225122	1
ENSG00000118007.12	ENSG00000118007	STAG1	rs7432375	-7.82	rs17298882	-0.009691	-3.16	-2.37755	1548	25	enet	2.06052	0.0393	0.225122	1
ENSG00000172469.15	ENSG00000172469	MANEA	rs6926151	-5.52	rs4404780	-0.0137	-2.75	2.06114	1334	2	lasso	-2.06096	0.0393	0.225122	1
ENSG00000104447.11	ENSG00000104447	TRPS1	rs800584	5.18	rs72681809	-0.014	2.71	2.0613	1338	1	lasso	2.0613	0.0393	0.225122	1
ENSG00000214424.5	ENSG00000214424	FAM149B1P1	rs6496165	-4.44	rs1437753	-0.014	3.71	0.51837	1342	30	enet	2.06103	0.0393	0.225122	1
ENSG00000163513.17	ENSG00000163513	TGFBR2	rs6797774	-4.52	rs9822937	-0.009316	3	-2.05884	1963	3	lasso	-2.05929	0.0395	0.225717	1
ENSG00000233725.7	ENSG00000233725	LINC00284	rs11619756	5.77	rs9595049	0.073093	-3.73	-1.4938	1483	13	enet	2.0585	0.0395	0.225717	1
ENSG00000100321.14	ENSG00000100321	SYNGR1	rs5995756	6.68	rs5757393	-0.013634	3.02	-0.8306	1285	14	enet	2.05945	0.0395	0.225717	1
ENSG00000235258.1	ENSG00000235258	NDUFB4P6	rs7581524	3.56	rs72831639	-0.006121	-2.72	2.058	1093	1	lasso	-2.058	0.0396	0.225717	1
ENSG00000109814.11	ENSG00000109814	UGDH	rs13117803	3.41	rs1552291	0.010021	2.48	-1.7963	1624	2	enet	-2.0581	0.0396	0.225717	1
ENSG00000106868.16	ENSG00000106868	SUSD1	rs7048773	4.81	rs700102	0.016613	-3.63	-0.47372	2018	6	lasso	2.05836	0.0396	0.225717	1
ENSG00000232946.1	ENSG00000232946	RP11-390F4.2	rs7022345	-4.35	rs7848919	-0.00539	-3.1	0.5657	1984	30	enet	2.0584	0.0396	0.225717	1
ENSG00000261884.2	ENSG00000261884	CTC-479C5.12	rs61593058	5.06	rs3785120	0.011747	3.14	1.79458	514	15	enet	2.05705	0.0397	0.226127	1
ENSG00000144476.5	ENSG00000144476	ACKR3	rs10172514	3.07	rs62186682	-0.013641	2.57	-0.56584	1559	17	enet	-2.05595	0.0398	0.226217	1
ENSG00000230122.1	ENSG00000230122	ECEL1P3	rs283487	8	rs28737252	-0.004609	-3.29	-2.10882	1206	2	lasso	2.05584	0.0398	0.226217	1
ENSG00000185787.14	ENSG00000185787	MORF4L1	rs2456020	-7.82	rs78118096	0.152	-4.09	-2.05437	1751	3	lasso	2.05548	0.0398	0.226217	1
ENSG00000174989.12	ENSG00000174989	FBXW8	rs10774910	4.62	rs4767490	-0.0133	-3.46	-1.96073	1526	3	lasso	2.05504	0.0399	0.226625	1
ENSG00000248449.2	ENSG00000248449	PCDHGB8P	rs246024	6.02	rs2306337	-0.006554	-2.88	2.05375	1182	1	lasso	-2.05375	0.04	0.227033	1
ENSG00000240399.1	ENSG00000240399	RP1-228P16.1	rs11615078	3.64	rs10875762	0.00127	-3.52	-2.13306	2037	6	enet	2.05259	0.0401	0.22744	1
ENSG00000140948.11	ENSG00000140948	ZCCHC14	rs8046992	4.82	rs74591787	0.047364	-3.92	-2.05727	1920	2	lasso	2.05173	0.0402	0.227687	1
ENSG00000250286.1	ENSG00000250286	RP11-94C24.8	rs198547	-4.59	rs198542	0.161	-3.7	2.0521	1125	1	lasso	-2.0521	0.0402	0.227687	1
ENSG00000233877.2	ENSG00000233877	RP11-182I10.2	rs6700762	-4.87	rs6676160	-0.0123	-3.02	3.28773	1224	45	enet	-2.05089	0.0403	0.228093	1
ENSG00000133624.13	ENSG00000133624	ZNF767P	rs1202448	3.5	rs62491927	-0.0139	3.29	1.02556	1241	23	enet	2.05007	0.0404	0.228178	1
ENSG00000139668.8	ENSG00000139668	WDFY2	rs7330764	-3.55	rs9596464	-0.013486	3.36	2.04943	1118	1	lasso	2.0494	0.0404	0.228178	1
ENSG00000099812.8	ENSG00000099812	MISP	rs2074916	2.69	rs2024092	-0.0141	2.52	2.04964	214	1	lasso	2.04964	0.0404	0.228178	1
ENSG00000114859.15	ENSG00000114859	CLCN2	rs62286936	-3.74	rs4912537	-0.010246	3.07	-2.04902	1473	1	lasso	-2.04902	0.0405	0.228422	1
ENSG00000156860.15	ENSG00000156860	FBRS	rs7202714	4.76	rs7196161	-0.011382	-2.67	1.97252	447	3	lasso	-2.0482	0.0405	0.228422	1
ENSG00000177666.16	ENSG00000177666	PNPLA2	rs12577324	-4.2	rs74961824	-0.0131	-3.08	-2.0478	912	1	lasso	2.0478	0.0406	0.228506	1
ENSG00000220008.3	ENSG00000220008	LINGO3	rs8105896	4.39	rs56126780	-0.00916	2.72	-1.46033	595	2	lasso	-2.04743	0.0406	0.228506	1
ENSG00000235568.6	ENSG00000235568	NFAM1	rs5751191	-7.31	rs760723	0.010519	-3.18	0.08495	1494	24	enet	-2.04784	0.0406	0.228506	1
ENSG00000163155.11	ENSG00000163155	LYSMD1	rs6684085	-4.28	rs267738	-0.0118	-2.87	-2.27912	859	2	lasso	2.04589	0.0408	0.228992	1
ENSG00000136238.17	ENSG00000136238	RAC1	rs7794450	3.54	rs7800401	-0.00747	-2.79	2.04596	941	1	lasso	-2.04596	0.0408	0.228992	1
ENSG00000129534.13	ENSG00000129534	MIS18BP1	rs2059402	3.79	rs28507671	0.00395	-3.54	2.46269	671	6	lasso	-2.046	0.0408	0.228992	1
ENSG00000181894.14	ENSG00000181894	ZNF329	rs4756	-3.16	rs55833862	-0.0116	3.1	1.81646	1371	6	lasso	2.04567	0.0408	0.228992	1
ENSG00000261399.1	ENSG00000261399	LA16c-329F2.1	rs9928010	2.87	rs11641374	0.003651	3.15	-2.04454	1395	1	lasso	-2.04454	0.0409	0.229393	1
ENSG00000005194.14	ENSG00000005194	CIAPIN1	rs72777107	3.36	rs4784834	-0.013842	3.44	-1.3751	1359	9	enet	-2.04395	0.041	0.229634	1
ENSG00000232363.1	ENSG00000232363	RP1-102D24.5	rs2176039	4.97	rs715553	0.077054	-3.96	-1.77961	1590	8	lasso	2.04305	0.041	0.229634	1
ENSG00000266472.5	ENSG00000266472	MRPS21	rs28366567	-5.71	rs1260387	0.00365	-2.98	1.99338	1114	3	lasso	-2.04146	0.0412	0.230434	1
ENSG00000259562.2	ENSG00000259562	RP11-762H8.2	rs2456020	-7.82	rs12708524	-0.0125	3	1.32824	1287	2	lasso	2.04144	0.0412	0.230434	1
ENSG00000143569.18	ENSG00000143569	UBAP2L	rs10127983	5.53	rs12118634	-0.00444	-2.76	-1.67131	1159	4	lasso	2.04024	0.0413	0.230833	1
ENSG00000113649.11	ENSG00000113649	TCERG1	rs1126057	-5.17	rs322474	-0.011056	3.05	-2.01029	1546	4	lasso	-2.03914	0.0414	0.230911	1
ENSG00000258399.7	ENSG00000258399	MEG8	rs12892571	3.38	rs1956724	0.0254	-3.05	-1.58838	1320	6	lasso	2.03975	0.0414	0.230911	1
ENSG00000265820.1	ENSG00000265820	MIR3177	rs9928010	2.87	rs11248893	-0.007864	2.66	-2.0396	1392	11	lasso	-2.03962	0.0414	0.230911	1
ENSG00000228481.1	ENSG00000228481	U51244.2	rs637889	3.73	rs7573948	-0.013992	3.12	1.64147	1712	2	lasso	2.03721	0.0416	0.231386	1
ENSG00000137752.22	ENSG00000137752	CASP1	rs1529337	5.28	rs7123277	0.0102	-3	2.0379	1263	1	lasso	-2.0379	0.0416	0.231386	1
ENSG00000198794.11	ENSG00000198794	SCAMP5	rs34933034	4.29	rs11856344	-0.00178	2.65	3.58498	808	10	enet	2.03782	0.0416	0.231386	1
ENSG00000255198.4	ENSG00000255198	SNHG9	rs170447	3.71	rs237442	0.007238	2.76	-2.0367	1323	7	lasso	-2.03759	0.0416	0.231386	1
ENSG00000256185.1	ENSG00000256185	RP11-612B6.2	rs10771245	3.9	rs1546550	0.00972	2.99	2.0367	1871	1	lasso	2.0367	0.0417	0.231462	1
ENSG00000149932.16	ENSG00000149932	TMEM219	rs3814883	-7.76	rs7189550	0.063258	2.65	-2.0364	348	2	lasso	-2.03641	0.0417	0.231462	1
ENSG00000279253.1	ENSG00000279253	RP4-614O4.13	rs2236270	4.53	rs639763	-0.0137	-3.53	2.7776	1214	8	lasso	-2.0361	0.0417	0.231462	1
ENSG00000177943.13	ENSG00000177943	MAMDC4	rs3812555	2.75	rs80243484	0.000388	2.42	-2.036	446	8	lasso	-2.03525	0.0418	0.231698	1
ENSG00000119714.10	ENSG00000119714	GPR68	rs112899728	-3.95	rs10873406	0.0823	-3.56	2.19408	1479	29	enet	-2.036	0.0418	0.231698	1
ENSG00000112782.15	ENSG00000112782	CLIC5	rs3777565	3.85	rs6458479	0.0989	4.26	0.975525	1610	7	lasso	2.03452	0.0419	0.231933	1
ENSG00000104518.10	ENSG00000104518	GSDMD	rs13252406	5.81	rs55750403	0.207	-4.33	1.9737	1204	6	lasso	-2.034	0.0419	0.231933	1
ENSG00000133056.13	ENSG00000133056	PIK3C2B	rs10900600	-4.45	rs4626956	0.307	5.18	2.13379	1565	6	lasso	2.03248	0.0421	0.23272	1
ENSG00000075651.15	ENSG00000075651	PLD1	rs2035913	-2.78	rs4586847	-0.014046	-3.23	2.03342	1640	7	lasso	-2.03295	0.0421	0.23272	1
ENSG00000182179.11	ENSG00000182179	UBA7	rs1076872	-5.76	rs6802890	-0.005534	-2.95	-2.33641	849	14	enet	2.03173	0.0422	0.232794	1
ENSG00000207605.3	ENSG00000207605	MIR191	rs9878063	4.49	rs6446277	-0.013532	-2.36	2.01533	568	20	enet	-2.03131	0.0422	0.232794	1
ENSG00000118816.9	ENSG00000118816	CCNI	rs13141990	-2.97	rs2703131	-0.007895	3.09	-1.6756	2014	3	lasso	-2.0315	0.0422	0.232794	1
ENSG00000270282.1	ENSG00000270282	RP5-1115A15.2	rs11121172	6.16	rs12727906	0.0157	2.71	2.03006	1153	1	lasso	2.03006	0.0423	0.233186	1
ENSG00000007237.18	ENSG00000007237	GAS7	rs9907053	4.23	rs12451346	0.0916	-3.86	2.0357	2048	3	lasso	-2.02968	0.0424	0.233577	1
ENSG00000204882.3	ENSG00000204882	GPR20	rs306984	3.29	rs7001991	-0.00653	3.53	-0.4186	1540	57	enet	-2.0287	0.0425	0.233879	1
ENSG00000254205.1	ENSG00000254205	RP11-92K15.1	rs2457401	3.11	rs74667391	0.192	-3.88	1.9129	1290	5	lasso	-2.0275	0.0426	0.233879	1
ENSG00000123178.14	ENSG00000123178	SPRYD7	rs4942851	5.12	rs4245352	0.415591	-5.68	1.92852	1536	8	lasso	-2.0279	0.0426	0.233879	1
ENSG00000165934.12	ENSG00000165934	CPSF2	rs4904871	-3.5	rs59124998	-0.00525	-3.6	-1.91486	2047	5	enet	2.02785	0.0426	0.233879	1
ENSG00000274215.1	ENSG00000274215	CTD-2313J17.6	rs11634207	4.44	rs11637874	-0.00311	3.1	2.02751	1740	1	lasso	2.02751	0.0426	0.233879	1
ENSG00000138279.15	ENSG00000138279	ANXA7	rs57006370	-2.57	rs3812622	-0.0138	2.37	-2.02624	801	1	lasso	-2.02624	0.0427	0.234109	1
ENSG00000171291.8	ENSG00000171291	ZNF439	rs35697610	-4.31	rs10439165	-0.0106	2.76	-2.02722	949	3	lasso	-2.02704	0.0427	0.234109	1
ENSG00000165879.8	ENSG00000165879	FRAT1	rs4919129	-3.17	rs6584123	-0.00331	3.35	1.51568	1163	4	lasso	2.0257	0.0428	0.234338	1
ENSG00000274943.1	ENSG00000274943	RP11-351C21.2	rs12311447	3.45	rs896558	0.0185	3.57	-1.82184	1631	3	lasso	-2.02607	0.0428	0.234338	1
ENSG00000038210.12	ENSG00000038210	PI4K2B	rs11727046	-3.81	rs16876988	0.00491	-2.89	-2.0228	1512	1	lasso	2.0228	0.0431	0.23582	1
ENSG00000118263.14	ENSG00000118263	KLF7	rs2216375	4.56	rs76310729	-0.006526	-3.06	-1.14599	1722	2	lasso	2.02041	0.0433	0.236433	1
ENSG00000224555.3	ENSG00000224555	RP11-438N5.2	rs35742970	-3.34	rs7927587	-0.0141	2.79	2.0209	1260	1	lasso	2.0209	0.0433	0.236433	1
ENSG00000182625.3	ENSG00000182625	RP11-123C21.1	rs11854073	-5.34	rs4774320	-0.0134	-3.05	3.62966	1392	2	lasso	-2.02056	0.0433	0.236433	1
ENSG00000235530.6	ENSG00000235530	AC087294.2	rs17763869	-3.22	rs3930821	0.00465	3.2	0.47596	612	56	enet	2.02029	0.0434	0.236818	1
ENSG00000009844.15	ENSG00000009844	VTA1	rs225699	3.6	rs12206121	0.00264	2.68	-2.01917	1236	1	lasso	-2.01917	0.0435	0.237043	1
ENSG00000201179.1	ENSG00000201179	RNU6-1322P	rs2252074	7.71	rs7777200	-0.013	-3.4	-1.91018	1146	20	enet	2.01881	0.0435	0.237043	1
ENSG00000108821.13	ENSG00000108821	COL1A1	rs198547	-4.59	rs2231506	-0.00906	-2.93	2.0182	997	1	lasso	-2.0182	0.0436	0.237266	1
ENSG00000265713.1	ENSG00000265713	RP11-82O19.2	rs35286338	-4.66	rs568968	-0.00118	2.35	1.5382	694	40	enet	2.01837	0.0436	0.237266	1
ENSG00000163932.13	ENSG00000163932	PRKCD	rs2710323	9.63	rs62255897	-0.01022	2.8	2.01438	1344	2	lasso	2.01695	0.0437	0.23765	1
ENSG00000023318.7	ENSG00000023318	ERP44	rs10988860	4.19	rs2698999	0.361039	5.36	-1.90646	1002	21	lasso	-2.01591	0.0438	0.237873	1
ENSG00000240280.6	ENSG00000240280	TCAM1P	rs6504163	-6.01	rs11651075	0.0879	-4.18	2.02361	912	15	lasso	-2.01602	0.0438	0.237873	1
ENSG00000165502.6	ENSG00000165502	RPL36AL	rs941608	4.26	rs2183616	0.101	3.5	-1.96288	1232	2	lasso	-2.01509	0.0439	0.238255	1
ENSG00000225900.1	ENSG00000225900	HSPE1P13	rs3099977	-4.01	rs4670932	-0.006	-3.03	2.01276	879	1	lasso	-2.01276	0.0441	0.239179	1
ENSG00000226253.1	ENSG00000226253	MRPL35P3	rs2001245	-3.05	rs17747401	-0.00649	-2.65	2.01219	787	1	lasso	-2.01219	0.0442	0.23956	1
ENSG00000281881.1	ENSG00000281881	SPRY4-IT1	rs56171866	-3.72	rs248499	-0.013107	2.96	-3.1406	1431	65	enet	-2.01099	0.0443	0.23978	1
ENSG00000236848.2	ENSG00000236848	RPL23AP95	rs55817310	3.56	rs3808035	0.0274	2.76	-1.20527	850	10	enet	-2.0116	0.0443	0.23978	1
ENSG00000163346.16	ENSG00000163346	PBXIP1	rs9427116	4.9	rs59239860	0.0391	-3.35	2.46924	976	3	lasso	-2.0107	0.0444	0.239837	1
ENSG00000104067.16	ENSG00000104067	TJP1	rs11853442	-4.18	rs2222420	-0.0121	3.08	-1.97772	1251	2	lasso	-2.01061	0.0444	0.239837	1
ENSG00000213398.7	ENSG00000213398	LCAT	rs61593058	5.06	rs1131933	0.051601	-3.3	-2.01984	520	5	lasso	2.01028	0.0444	0.239837	1
ENSG00000235374.2	ENSG00000235374	SSR4P1	rs35515701	-3.09	rs4818756	0.120146	3.89	-2.1157	1274	3	lasso	-2.00968	0.044465	0.240028	1
ENSG00000112902.11	ENSG00000112902	SEMA5A	rs35222688	-3.63	rs2456233	-0.01245	3.14	-2.007	2744	2	lasso	-2.00766	0.0447	0.240651	1
ENSG00000251112.2	ENSG00000251112	RP11-419C19.3	rs62349264	3.31	rs72734650	-0.009399	3.2	-1.78193	1310	2	lasso	-2.00746	0.0447	0.240651	1
ENSG00000140199.11	ENSG00000140199	SLC12A6	rs7403630	5.05	rs7182634	-0.00961	-3.17	2.00756	1642	9	lasso	-2.00762	0.0447	0.240651	1
ENSG00000101412.12	ENSG00000101412	E2F1	rs2747568	3.51	rs6120436	-0.00282	2.91	-2.0077	763	5	lasso	-2.0074	0.0447	0.240651	1
ENSG00000109674.3	ENSG00000109674	NEIL3	rs7684672	3.11	rs74653863	-0.006244	2.95	-2.004	1749	2	lasso	-2.0043	0.045	0.242104	1
ENSG00000214760.2	ENSG00000214760	RPL21P1	rs143116451	5.53	rs10847155	-0.0139	2.61	-2.00419	1131	1	lasso	-2.00419	0.0451	0.24248	1
ENSG00000136830.11	ENSG00000136830	FAM129B	rs3739554	5.59	rs7024560	0.053769	-3.05	1.99982	919	3	lasso	-2.00066	0.0454	0.243768	1
ENSG00000236194.3	ENSG00000236194	AC003104.1	rs62078395	3.54	rs684214	0.0211	3.81	0.23901	908	102	enet	2.00089	0.0454	0.243768	1
ENSG00000143409.15	ENSG00000143409	FAM63A	rs72698892	-4.47	rs112627384	0.000787	-3.08	-1.49813	866	2	lasso	1.9998	0.0455	0.243979	1
ENSG00000244073.1	ENSG00000244073	RPS4XP6	rs36674	-2.94	rs74365068	0.011939	2.93	-0.4719	938	22	enet	-1.99979	0.0455	0.243979	1
ENSG00000276735.1	ENSG00000276735	Metazoa_SRP	rs987854	4.1	rs16835376	-0.002	-2.54	-1.05396	1090	3	enet	1.99911	0.0456	0.24419	1
ENSG00000199390.1	ENSG00000199390	SNORD114-7	rs12892571	3.38	rs34358250	0.215	4.23	1.56749	1225	20	enet	1.99877	0.0456	0.24419	1
ENSG00000248966.1	ENSG00000248966	BCLAF1P1	rs4957952	3.25	rs77060007	0.024417	3.01	1.99723	1194	5	lasso	1.99805	0.0457	0.244239	1
ENSG00000158636.16	ENSG00000158636	EMSY	rs7928101	-3.79	rs6592629	0.0293	3.21	1.45815	1430	3	lasso	1.99809	0.0457	0.244239	1
ENSG00000241061.3	ENSG00000241061	RPL5P1	rs112526219	2.77	rs55741820	-0.0122	-2.87	1.99521	1482	2	lasso	-1.99859	0.0457	0.244239	1
ENSG00000134243.11	ENSG00000134243	SORT1	rs1767038	-3.23	rs7544426	0.0214	3.62	1.9964	1242	1	lasso	1.9964	0.0459	0.244496	1
ENSG00000279098.1	ENSG00000279098	RP11-15B17.4	rs4699774	2.87	rs11097706	0.172248	3.64	-1.9959	1433	1	lasso	-1.9959	0.0459	0.244496	1
ENSG00000085382.11	ENSG00000085382	HACE1	rs314261	5.37	rs78863494	-0.00202	-3.43	-1.52135	1541	2	lasso	1.99622	0.0459	0.244496	1
ENSG00000235837.1	ENSG00000235837	AC073333.8	rs11765776	4.74	rs3816599	-0.0125	-3.18	-1.99604	2001	1	lasso	1.99604	0.0459	0.244496	1
ENSG00000178445.8	ENSG00000178445	GLDC	rs16924301	4.3	rs2779737	0.034624	3.19	1.9964	2195	1	lasso	1.9964	0.0459	0.244496	1
ENSG00000108515.17	ENSG00000108515	ENO3	rs2189336	4.78	rs58258896	0.0132	2.93	1.99558	1359	1	enet	1.99558	0.046	0.244867	1
ENSG00000143374.15	ENSG00000143374	TARS2	rs28366567	-5.71	rs1260387	0.0167	-3.19	1.99338	1212	2	lasso	-1.99433	0.0461	0.24496	1
ENSG00000223724.1	ENSG00000223724	RAD17P2	rs7326825	2.88	rs1555671	0.098075	-3.54	-2.47322	1202	8	enet	1.9942	0.0461	0.24496	1
ENSG00000176407.17	ENSG00000176407	KCMF1	rs908304	3.95	rs12465572	-0.006209	3.08	-1.03237	1357	11	lasso	-1.99326	0.0462	0.24496	1
ENSG00000244161.1	ENSG00000244161	FLNB-AS1	rs6767498	3.29	rs4234386	-0.00819	-2.99	1.9932	1633	1	lasso	-1.9932	0.0462	0.24496	1
ENSG00000118496.4	ENSG00000118496	FBXO30	rs12210031	2.42	rs6937620	-0.00645	-2.96	1.9932	1119	1	lasso	-1.9932	0.0462	0.24496	1
ENSG00000005238.19	ENSG00000005238	FAM214B	rs568300	-4.64	rs10814138	0.009797	-3.22	-2.33468	946	13	enet	1.9936	0.0462	0.24496	1
ENSG00000119977.20	ENSG00000119977	TCTN3	rs7893601	3.8	rs117998816	-0.0118	-3.57	1.97147	1630	7	lasso	-1.99269	0.0463	0.245168	1
ENSG00000260266.1	ENSG00000260266	CTD-2311M21.2	rs34933034	4.29	rs2930298	0.0164	-3.24	1.56792	912	5	enet	-1.99304	0.0463	0.245168	1
ENSG00000131503.20	ENSG00000131503	ANKHD1	rs246024	6.02	rs62384193	0.009265	-3.11	1.65645	1047	3	lasso	-1.99155	0.0464	0.245536	1
ENSG00000130396.20	ENSG00000130396	MLLT4	rs75974958	2.34	rs9295041	-0.0136	-3.17	1.94838	1238	9	lasso	-1.99038	0.0465	0.245742	1
ENSG00000138600.9	ENSG00000138600	SPPL2A	rs12591359	-4.64	rs62018183	-0.00245	2.61	-1.99165	1656	5	lasso	-1.99113	0.0465	0.245742	1
ENSG00000163344.5	ENSG00000163344	PMVK	rs9427116	4.9	rs1218575	-0.0131	-2.92	-0.86198	997	2	lasso	1.98884	0.0467	0.246476	1
ENSG00000266943.1	ENSG00000266943	RPSAP66	rs8080784	2.6	rs4968340	0.0616	2.92	1.82441	367	2	lasso	1.98863	0.0467	0.246476	1
ENSG00000105339.10	ENSG00000105339	DENND3	rs306984	3.56	rs9792	0.00238	-3.13	2.0221	1612	68	enet	-1.9876	0.0469	0.247046	1
ENSG00000123009.4	ENSG00000123009	NME2P1	rs3213572	4.76	rs77955167	-0.0133	3.69	-0.28023	1216	97	enet	1.98745	0.0469	0.247046	1
ENSG00000149609.5	ENSG00000149609	C20orf144	rs2747568	3.51	rs17305657	-0.00608	2.86	-2.3695	759	2	lasso	-1.9871	0.0469	0.247046	1
ENSG00000250208.6	ENSG00000250208	FZD10-AS1	rs12306743	3.51	rs4760082	0.0449	4.28	1.6027	1871	2	lasso	1.98637	0.047	0.24741	1
ENSG00000198146.4	ENSG00000198146	ZNF770	rs2917627	5	rs56078602	0.0135	-3.31	1.9854	1218	1	lasso	-1.9854	0.0471	0.247775	1
ENSG00000116198.12	ENSG00000116198	CEP104	rs6426389	-3.73	rs12073948	0.253	-4.62	-2.02342	1486	11	lasso	1.98429	0.0472	0.247977	1
ENSG00000270402.1	ENSG00000270402	CTC-412M14.5	rs2905435	7.43	rs73004975	-0.00912	3.01	1.9845	1142	2	enet	1.98435	0.0472	0.247977	1
ENSG00000138650.8	ENSG00000138650	PCDH10	rs6824690	-3.82	rs72723512	0.115381	3.17	1.9835	1683	1	lasso	1.9835	0.0473	0.248017	1
ENSG00000280379.1	ENSG00000280379	RP11-573M3.2	rs935448	-4.46	rs16834	0.0122	3.12	-0.842872	1453	17	enet	-1.98349	0.0473	0.248017	1
ENSG00000128872.9	ENSG00000128872	TMOD2	rs11636403	4.29	rs72730927	0.00534	2.71	1.98396	1205	1	lasso	1.98396	0.0473	0.248017	1
ENSG00000249572.1	ENSG00000249572	CTD-2203K17.1	rs75335139	-3.59	rs3756663	0.411022	-5.7	-1.87933	1755	5	lasso	1.98259	0.0474	0.24838	1
ENSG00000165006.13	ENSG00000165006	UBAP1	rs10971924	-4.54	rs4878579	0.018029	3.05	-1.9819	1621	1	lasso	-1.9819	0.0475	0.248657	1
ENSG00000182700.4	ENSG00000182700	IGIP	rs9687282	5.64	rs264340	0.032159	2.66	-1.98137	803	8	lasso	-1.98109	0.0476	0.248657	1
ENSG00000278475.1	ENSG00000278475	RP11-19E18.2	rs11183097	3.97	rs12367205	-0.0141	-2.78	1.98065	1066	1	lasso	-1.98065	0.0476	0.248657	1
ENSG00000160072.19	ENSG00000160072	ATAD3B	rs2803329	-4.44	rs6685064	0.0979	-3.19	-1.98003	252	1	lasso	1.98003	0.0477	0.248657	1
ENSG00000186827.10	ENSG00000186827	TNFRSF4	rs3766176	3.57	rs6685064	0.022	-2.59	-1.98003	90	1	lasso	1.98003	0.0477	0.248657	1
ENSG00000188290.10	ENSG00000188290	HES4	rs3766186	3.26	rs6685064	-0.00847	-1.82	-1.98003	56	1	enet	1.98003	0.0477	0.248657	1
ENSG00000230101.5	ENSG00000230101	TUBB3P2	rs6467557	4.41	rs57694498	0.00816	3.05	-1.97994	1825	1	lasso	-1.97994	0.0477	0.248657	1
ENSG00000197951.8	ENSG00000197951	ZNF71	rs12610410	5.35	rs7258886	0.0121	3.72	-1.90018	1386	32	enet	-1.97997	0.0477	0.248657	1
ENSG00000005001.9	ENSG00000005001	PRSS22	rs1981539	3.07	rs7192880	0.001918	-3.63	2.02869	856	11	enet	-1.97828	0.0479	0.249539	1
ENSG00000143198.12	ENSG00000143198	MGST3	rs7554904	-3.87	rs7516587	-0.00946	3.88	-1.97772	1819	1	lasso	-1.97772	0.048	0.249736	1
ENSG00000011198.7	ENSG00000011198	ABHD5	rs7639253	-5.23	rs73072960	0.037115	-2.99	1.70631	1031	5	lasso	-1.97718	0.048	0.249736	1
ENSG00000246982.6	ENSG00000246982	RP1-179N16.6	rs732394	-3.01	rs11756557	-0.00885	3.26	1.88382	1313	7	lasso	1.97471	0.0483	0.250811	1
ENSG00000135363.11	ENSG00000135363	LMO2	rs73497025	3.76	rs4755362	-0.0118	2.97	1.98513	1362	5	enet	1.97504	0.0483	0.250811	1
ENSG00000108592.16	ENSG00000108592	FTSJ3	rs6504163	-6.01	rs9897229	0.176	-4.6	-2.11983	921	7	lasso	1.97485	0.0483	0.250811	1
ENSG00000259678.1	ENSG00000259678	RP11-707P17.1	rs12591359	-4.64	rs11070826	0.00287	2.89	0.0173	1429	4	lasso	1.97425	0.0484	0.251007	1
ENSG00000207803.1	ENSG00000207803	MIR518A1	rs8107688	2.76	rs10426913	0.0419	-3.21	1.89359	858	10	enet	-1.97395	0.0484	0.251007	1
ENSG00000152700.13	ENSG00000152700	SAR1B	rs55812865	-4.43	rs7728823	0.002616	-3.13	-1.97287	862	1	lasso	1.97287	0.0485	0.251202	1
ENSG00000229358.3	ENSG00000229358	DPY19L1P1	rs7788070	4.36	rs35258550	-0.0137	3.41	-1.64587	2335	71	enet	-1.97321	0.0485	0.251202	1
ENSG00000175895.3	ENSG00000175895	PLEKHF2	rs13250117	-2.77	rs1011795	0.00118	3.34	1.9714	1984	5	lasso	1.9717	0.0486	0.251397	1
ENSG00000228661.1	ENSG00000228661	AC090587.5	rs35742970	-3.34	rs10834744	0.162	3.95	-1.66306	1110	8	lasso	-1.97207	0.0486	0.251397	1
ENSG00000150347.14	ENSG00000150347	ARID5B	rs11597844	-4.27	rs2015957	-0.0131	3.14	1.0579	1826	4	lasso	1.96934	0.0489	0.252786	1
ENSG00000177200.15	ENSG00000177200	CHD9	rs9927048	-3.86	rs60385825	0.024432	3.49	-1.96833	1727	1	lasso	-1.96833	0.049	0.25314	1
ENSG00000234995.1	ENSG00000234995	AC013429.5	rs10243922	5.73	rs6953153	0.0406	3.78	1.96746	1379	1	lasso	1.96746	0.0491	0.253332	1
ENSG00000012048.20	ENSG00000012048	BRCA1	rs62078395	3.54	rs4632174	0.00921	-2.79	2.04596	1008	3	lasso	-1.96794	0.0491	0.253332	1
ENSG00000186866.16	ENSG00000186866	POFUT2	rs11701130	-5.09	rs11088985	0.10269	-3.55	1.9658	1121	1	lasso	-1.96581	0.04932	0.254304	1
ENSG00000174792.10	ENSG00000174792	C4orf26	rs28609645	-3.6	rs62318653	0.475745	5.98	-1.983	1866	5	lasso	-1.9654	0.0494	0.254391	1
ENSG00000105877.17	ENSG00000105877	DNAH11	rs7811417	5.98	rs4639414	0.148	-4.91	-1.56068	2830	2	lasso	1.96501	0.0494	0.254391	1
ENSG00000112578.9	ENSG00000112578	BYSL	rs9296376	-3.44	rs9471767	-0.0121	3.11	-1.52926	1138	4	lasso	-1.96384	0.0495	0.25458	1
ENSG00000015532.9	ENSG00000015532	XYLT2	rs198547	-4.59	rs34864120	0.0875	-3.33	1.96435	1145	1	lasso	-1.96435	0.0495	0.25458	1
ENSG00000182575.7	ENSG00000182575	NXPH3	rs9898074	3.49	rs8079756	-0.00971	3.08	-1.96314	927	1	lasso	-1.96314	0.0496	0.254932	1
ENSG00000143420.17	ENSG00000143420	ENSA	rs11589801	-5.66	rs12718416	0.0402	2.51	-1.96245	1215	1	lasso	-1.96245	0.0497	0.25512	1
ENSG00000249302.2	ENSG00000249302	FTH1P24	rs72943005	4.64	rs706317	-0.00556	2.9	1.9628	1319	1	lasso	1.9628	0.0497	0.25512	1
ENSG00000154723.12	ENSG00000154723	ATP5J	rs425146	3.33	rs7279566	-0.012067	-3.27	1.9619	1395	1	lasso	-1.96194	0.04977	0.255317	1
ENSG00000183309.11	ENSG00000183309	ZNF623	rs13252406	5.81	rs9314411	-0.0138	-2.95	1.1695	1109	15	enet	-1.9608	0.0499	0.255821	1
ENSG00000258501.1	ENSG00000258501	EIF3LP1	rs2372084	3.21	rs10873338	0.158	-3.66	-2.04668	1392	3	lasso	1.95979	0.05	0.255869	1
ENSG00000178096.8	ENSG00000178096	BOLA1	rs28366567	-5.71	rs12401456	-0.00284	-2.34	2.3391	575	2	lasso	-1.95897	0.0501	0.255869	1
ENSG00000206985.1	ENSG00000206985	RNU6-198P	rs3099977	-4.01	rs35581112	-0.002301	-2.87	1.95937	890	1	lasso	-1.95937	0.0501	0.255869	1
ENSG00000236411.1	ENSG00000236411	NDUFAF4P3	rs71323641	-5.26	rs4678981	0.030984	-3.64	-1.22839	957	20	enet	1.9587	0.0501	0.255869	1
ENSG00000156170.12	ENSG00000156170	NDUFAF6	rs13250117	-2.77	rs2956210	0.169	4.34	1.9589	2266	4	lasso	1.9595	0.0501	0.255869	1
ENSG00000071246.10	ENSG00000071246	VASH1	rs12879469	3.54	rs60241760	-0.0127	-3.01	-1.77784	1608	4	lasso	1.95879	0.0501	0.255869	1
ENSG00000179218.13	ENSG00000179218	CALR	rs8103241	-4.03	rs11667262	0.00897	-2.84	1.95749	737	1	lasso	-1.95749	0.0503	0.256728	1
ENSG00000237842.2	ENSG00000237842	RP11-110J1.2	rs1572412	4.09	rs849836	0.00294	-3.04	1.87487	1433	5	lasso	-1.95653	0.0504	0.256912	1
ENSG00000142303.13	ENSG00000142303	ADAMTS10	rs10409969	-2.61	rs1044250	-0.0114	-3.09	-1.91447	1192	4	enet	1.95629	0.0504	0.256912	1
ENSG00000185614.4	ENSG00000185614	FAM212A	rs1076872	-5.76	rs7630869	-0.013344	2.4	1.95503	847	1	lasso	1.95503	0.0506	0.257626	1
ENSG00000090054.13	ENSG00000090054	SPTLC1	rs12553814	3.96	rs56119264	-0.012844	3.03	-1.7881	1446	4	enet	-1.95382	0.0507	0.257626	1
ENSG00000103381.11	ENSG00000103381	CPPED1	rs79886155	-3.59	rs436065	0.023219	4.33	-1.93721	2396	30	enet	-1.95418	0.0507	0.257626	1
ENSG00000266124.1	ENSG00000266124	MIR5587	rs115501938	-3.3	rs7404696	-0.012049	-2.86	-0.20727	890	27	enet	1.95375	0.0507	0.257626	1
ENSG00000265845.2	ENSG00000265845	RP11-20B24.5	rs9896721	-4.83	rs3181215	0.00309	2.72	-2.04181	812	2	lasso	-1.95429	0.0507	0.257626	1
ENSG00000109320.11	ENSG00000109320	NFKB1	rs13107325	9.47	rs4648090	0.003448	-2.58	2.104	1498	3	enet	-1.9524	0.0509	0.25848	1
ENSG00000144824.19	ENSG00000144824	PHLDB2	rs78956652	2.95	rs10934102	-0.014051	-3.35	-0.265012	2401	61	enet	1.95067	0.0511	0.259332	1
ENSG00000106688.11	ENSG00000106688	SLC1A1	rs74573085	-3.93	rs7028062	-0.00741	-3.03	1.94587	2145	3	lasso	-1.94989	0.0512	0.259512	1
ENSG00000125124.11	ENSG00000125124	BBS2	rs2432539	4.2	rs9940094	0.17498	-4.65	-0.7909	1597	28	enet	1.94981	0.0512	0.259512	1
ENSG00000199005.4	ENSG00000199005	MIR370	rs12892571	3.38	rs869885	-0.00667	3.09	1.01124	1219	2	lasso	1.94937	0.0513	0.259855	1
ENSG00000091542.8	ENSG00000091542	ALKBH5	rs2955373	4.93	rs643333	0.175	-3.76	-1.94754	781	1	lasso	1.94754	0.0515	0.260705	1
ENSG00000111775.2	ENSG00000111775	COX6A1	rs1696357	4.82	rs12297878	0.0124	-4.43	1.9323	1313	3	lasso	-1.94613	0.0516	0.261047	1
ENSG00000207982.1	ENSG00000207982	MIR548B	rs902780	-4.67	rs12202235	-0.0104	3.28	1.18479	1597	7	enet	1.94553	0.0517	0.261224	1
ENSG00000186369.10	ENSG00000186369	LINC00643	rs1254910	-4.26	rs11158366	0.00804	2.94	-1.94579	1671	1	lasso	-1.94579	0.0517	0.261224	1
ENSG00000196072.11	ENSG00000196072	BLOC1S2	rs2273696	-3.39	rs2265781	-0.0138	3.11	2.72542	1135	2	enet	1.94495	0.0518	0.261402	1
ENSG00000252859.1	ENSG00000252859	RNU6-375P	rs9623320	6.34	rs2235851	-0.013205	2.7	-0.86817	953	14	lasso	-1.9445	0.0518	0.261402	1
ENSG00000085377.13	ENSG00000085377	PREP	rs314261	5.37	rs75894113	0.0233	3.19	2.08853	1282	6	lasso	1.94365	0.0519	0.261579	1
ENSG00000268364.1	ENSG00000268364	SMC5-AS1	rs58879007	3.88	rs2997680	-0.010182	-3.1	1.13805	1768	7	enet	-1.94411	0.0519	0.261579	1
ENSG00000178028.13	ENSG00000178028	DMAP1	rs803679	5.82	rs61771075	-0.0122	-3.22	1.76931	1122	3	lasso	-1.94351	0.052	0.261755	1
ENSG00000225746.9	ENSG00000225746	SNHG23	rs12892571	3.38	rs12889023	0.0287	4.32	1.44095	1342	23	enet	1.94294	0.052	0.261755	1
ENSG00000119535.17	ENSG00000119535	CSF3R	rs659761	-5.79	rs61367738	0.321	5.22	0.19282	1036	46	enet	1.94234	0.0521	0.261768	1
ENSG00000164929.16	ENSG00000164929	BAALC	rs7002992	-5.87	rs548291	0.00216	-3.19	0.6407	2047	24	enet	1.942	0.0521	0.261768	1
ENSG00000162104.9	ENSG00000162104	ADCY9	rs8047438	5.76	rs714181	0.101635	2.85	1.94272	1196	1	lasso	1.94272	0.0521	0.261768	1
ENSG00000005175.9	ENSG00000005175	RPAP3	rs11615078	3.64	rs1232981	0.0133	-3.44	2.67361	2184	7	enet	-1.94121	0.0522	0.261943	1
ENSG00000108424.9	ENSG00000108424	KPNB1	rs12452082	3.18	rs4424943	0.0148	2.8	1.94165	1448	1	lasso	1.94165	0.0522	0.261943	1
ENSG00000254419.1	ENSG00000254419	RP11-261P9.4	rs6100162	-3.22	rs6026453	-0.0136	-2.95	1.9404	1332	5	lasso	-1.9403	0.0523	0.262282	1
ENSG00000145824.12	ENSG00000145824	CXCL14	rs60002745	-4.65	rs11960025	0.035788	3.57	-1.93885	1609	2	lasso	-1.93878	0.0525	0.262957	1
ENSG00000167653.4	ENSG00000167653	PSCA	rs13262595	8.75	rs2976384	0.597	6.92	1.872	1677	51	enet	1.9387	0.0525	0.262957	1
ENSG00000243333.3	ENSG00000243333	RN7SL174P	rs1995794	-4.49	rs58131651	0.034093	3.16	1.93623	1230	1	lasso	1.93623	0.0528	0.264131	1
ENSG00000167191.11	ENSG00000167191	GPRC5B	rs9673542	4.49	rs4780822	-0.004935	-3.08	1.24102	1519	11	enet	-1.93678	0.0528	0.264131	1
ENSG00000169710.8	ENSG00000169710	FASN	rs3935140	3.25	rs12600624	0.0158	-2.53	-1.93541	1115	1	lasso	1.93541	0.0529	0.264467	1
ENSG00000213598.4	ENSG00000213598	RP11-112J1.1	rs4901904	-4.32	rs1103595	0.00372	3.35	0.97835	1829	6	lasso	1.93386	0.0531	0.265302	1
ENSG00000148308.17	ENSG00000148308	GTF3C5	rs77926044	4.09	rs488087	0.008991	-3.71	-1.71405	1405	2	lasso	1.9329	0.0532	0.265473	1
ENSG00000166860.2	ENSG00000166860	ZBTB39	rs324017	-6.69	rs11171999	-0.00837	2.87	1.93346	858	1	lasso	1.93346	0.0532	0.265473	1
ENSG00000169955.7	ENSG00000169955	ZNF747	rs35105141	-6.92	rs8051096	-0.012245	-2.5	-1.93232	401	1	lasso	1.93232	0.0533	0.265807	1
ENSG00000201665.1	ENSG00000201665	RN7SKP6	rs9597395	-6.1	rs146687078	-0.012852	2.84	1.62389	1161	2	lasso	1.9268	0.054	0.269131	1
ENSG00000269737.2	ENSG00000269737	RP11-345P4.6	rs2803329	-4.44	rs2649588	-0.014	2.7	-1.42347	348	11	enet	-1.92632	0.0541	0.269296	1
ENSG00000119041.10	ENSG00000119041	GTF3C3	rs1366837	6.28	rs13425253	0.005227	-2.78	2.01734	1287	5	lasso	-1.92603	0.0541	0.269296	1
ENSG00000066279.16	ENSG00000066279	ASPM	rs7524776	-4.3	rs6428372	-0.0126	-2.67	1.16579	984	7	lasso	-1.92524	0.0542	0.269627	1
ENSG00000275207.1	ENSG00000275207	MIR6740	rs10920369	2.46	rs239989	0.036	2.88	-1.92412	1280	1	lasso	-1.92412	0.0543	0.269789	1
ENSG00000224706.1	ENSG00000224706	RPS17P13	rs2727821	-3.2	rs34527705	-0.00907	-3.79	-2.04302	1569	3	lasso	1.92462	0.0543	0.269789	1
ENSG00000249307.5	ENSG00000249307	LINC01088	rs6848123	-5.99	rs11735840	-0.003094	-3.31	-1.6685	1748	3	lasso	1.9239	0.0544	0.269789	1
ENSG00000199107.3	ENSG00000199107	MIR409	rs28379186	3.37	rs79138776	0.0129	-2.95	-1.9238	1253	1	lasso	1.9238	0.0544	0.269789	1
ENSG00000262372.1	ENSG00000262372	RP11-669E14.6	rs8073146	-5.8	rs16940646	0.0239	1.9	-1.92356	154	1	lasso	-1.92356	0.0544	0.269789	1
ENSG00000273165.1	ENSG00000273165	RP11-1057B6.1	rs6543636	3.4	rs56128492	-0.011021	2.79	2.77419	925	2	lasso	1.92258	0.0545	0.270116	1
ENSG00000270629.5	ENSG00000270629	NBPF14	rs2932454	1.75	rs76197525	0.0183	-2.9	1.65207	67	3	lasso	-1.92175	0.0546	0.270116	1
ENSG00000181072.11	ENSG00000181072	CHRM2	rs13230189	-8.83	rs118140396	0.00682	3.22	1.8058	1593	31	enet	1.9222	0.0546	0.270116	1
ENSG00000137656.11	ENSG00000137656	BUD13	rs7112463	-3.79	rs12806224	0.0132	3.5	-1.92213	1789	3	lasso	-1.92202	0.0546	0.270116	1
ENSG00000165714.10	ENSG00000165714	BORCS5	rs7308005	4.1	rs60971404	0.126	-4.65	2.6541	1584	44	enet	-1.92047	0.0548	0.270939	1
ENSG00000135451.12	ENSG00000135451	TROAP	rs74089572	4.41	rs11168917	-0.00733	-2.46	-1.23643	915	14	enet	1.91972	0.0549	0.271267	1
ENSG00000198363.16	ENSG00000198363	ASPH	rs4738868	-3.8	rs12114488	0.0538	-3.68	1.8154	1921	2	lasso	-1.9188	0.055	0.271594	1
ENSG00000161847.13	ENSG00000161847	RAVER1	rs17273881	-3.74	rs2287029	0.0122	-3.11	-1.75278	1108	2	lasso	1.91606	0.0554	0.273393	1
ENSG00000267857.2	ENSG00000267857	RP5-1023B21.1	rs35515701	-3.09	rs8134617	-0.008729	3.75	-0.8526	1301	4	lasso	-1.91532	0.055451	0.273393	1
ENSG00000271789.1	ENSG00000271789	RP5-1112D6.7	rs9487653	5.39	rs240983	0.0763	-3.74	-1.99001	1287	5	lasso	1.91483	0.0555	0.273393	1
ENSG00000099622.13	ENSG00000099622	CIRBP	rs502121	3.48	rs3848638	-0.0111	-2.79	-3.00452	80	14	enet	1.91526	0.0555	0.273393	1
ENSG00000147955.16	ENSG00000147955	SIGMAR1	rs568300	-4.64	rs4879801	-0.013389	3.18	-0.47709	1126	2	lasso	-1.91331	0.0557	0.274043	1
ENSG00000176974.18	ENSG00000176974	SHMT1	rs2955373	4.93	rs12936769	0.0878	4.01	-1.63858	773	6	enet	-1.91336	0.0557	0.274043	1
ENSG00000162729.13	ENSG00000162729	IGSF8	rs2147472	-4.73	rs12085897	-0.014	-2.96	-1.91267	1205	1	lasso	1.91267	0.0558	0.2742	1
ENSG00000278700.1	ENSG00000278700	Metazoa_SRP	rs8047438	5.76	rs8046686	-0.012394	2.84	1.91291	1087	1	lasso	1.91291	0.0558	0.2742	1
ENSG00000184012.11	ENSG00000184012	TMPRSS2	rs112240338	-4.33	rs2276205	0.118735	3.98	1.792	1913	4	lasso	1.91208	0.055866	0.274357	1
ENSG00000173451.6	ENSG00000173451	THAP2	rs12301769	6	rs3913059	-0.0138	-3.11	2.87323	1360	5	enet	-1.90989	0.0561	0.275338	1
ENSG00000083123.14	ENSG00000083123	BCKDHB	rs12194438	-3.16	rs612208	-0.00979	-2.93	1.90925	2397	1	lasso	-1.90925	0.0562	0.275661	1
ENSG00000171056.7	ENSG00000171056	SOX7	rs2952245	-5.39	rs4240641	-0.0111	-3.01	-0.9577	2242	3	lasso	1.9078	0.0564	0.276305	1
ENSG00000110934.10	ENSG00000110934	BIN2	rs864899	-4	rs17296815	-0.0138	-3.3	1.98396	1362	3	lasso	-1.90788	0.0564	0.276305	1
ENSG00000213625.8	ENSG00000213625	LEPROT	rs6588168	-6.19	rs78263541	0.0259	3.49	-0.31785	1629	61	enet	-1.90575	0.0567	0.277606	1
ENSG00000110921.12	ENSG00000110921	MVK	rs10774513	6.92	rs73196264	-0.0088	-3.13	1.63238	1456	2	enet	-1.90502	0.0568	0.277927	1
ENSG00000076043.9	ENSG00000076043	REXO2	rs7129190	-3.85	rs34614384	0.0449	-2.98	-1.90446	1561	1	lasso	1.90446	0.0569	0.278078	1
ENSG00000079337.15	ENSG00000079337	RAPGEF3	rs11615078	3.64	rs1540339	0.0307	3.03	0.34805	2222	16	enet	-1.90422	0.0569	0.278078	1
ENSG00000203797.9	ENSG00000203797	DDO	rs1150106	-3.6	rs6933664	0.137	4.11	-1.94214	1179	28	enet	-1.90315	0.057	0.278398	1
ENSG00000136205.16	ENSG00000136205	TNS3	rs2686829	3.67	rs10245886	-0.00703	-3.11	-1.9017	2639	1	lasso	1.9017	0.0572	0.279205	1
ENSG00000197568.13	ENSG00000197568	HHLA3	rs1576118	3.94	rs12042565	-0.0139	2.96	1.89957	1309	5	lasso	1.89954	0.0575	0.28033	1
ENSG00000174917.8	ENSG00000174917	C19orf70	rs628271	-4.87	rs2002985	-0.000927	-2.81	1.5906	867	6	lasso	-1.89964	0.0575	0.28033	1
ENSG00000100393.11	ENSG00000100393	EP300	rs9623320	6.34	rs142127948	-0.007561	-3.35	-2.04606	1044	24	enet	1.89891	0.0576	0.280648	1
ENSG00000120832.9	ENSG00000120832	MTERF2	rs7313412	3.65	rs1863538	-0.0106	3.42	-1.43742	1334	33	enet	1.89819	0.0577	0.280773	1
ENSG00000162746.14	ENSG00000162746	FCRLB	rs10800309	-3.38	rs6700900	-0.00842	-3.15	1.09778	1439	77	enet	-1.89722	0.0578	0.280773	1
ENSG00000249936.3	ENSG00000249936	RAC1P2	rs28482891	5.05	rs4695191	0.021346	3.14	-1.8993	1169	2	lasso	-1.8975	0.0578	0.280773	1
ENSG00000222649.1	ENSG00000222649	Y_RNA	rs902780	-4.67	rs2299872	-0.00692	-2.87	-1.89987	1596	2	lasso	1.89757	0.0578	0.280773	1
ENSG00000160325.14	ENSG00000160325	CACFD1	rs77926044	4.09	rs7324	-0.012993	-3.01	-1.69841	1433	2	lasso	1.89719	0.0578	0.280773	1
ENSG00000104450.12	ENSG00000104450	SPAG1	rs4434590	-2.88	rs12550092	0.0556	3.45	-2.0242	1116	4	lasso	-1.8956	0.058	0.281235	1
ENSG00000150048.10	ENSG00000150048	CLEC1A	rs7303984	3.34	rs7959451	-0.0106	-3.23	0.13046	1521	36	enet	-1.89532	0.058	0.281235	1
ENSG00000198258.10	ENSG00000198258	UBL5	rs17273881	-3.74	rs77984661	0.00745	-3.01	-1.89557	1414	1	lasso	1.89557	0.058	0.281235	1
ENSG00000207721.1	ENSG00000207721	MIR186	rs41485048	-3.22	rs2639336	-0.0122	2.7	1.89502	1258	3	lasso	1.89504	0.0581	0.281381	1
ENSG00000173917.10	ENSG00000173917	HOXB2	rs35929648	-4.38	rs1042815	0.271	-5.56	-2.75708	1381	6	lasso	1.89472	0.0581	0.281381	1
ENSG00000074590.13	ENSG00000074590	NUAK1	rs17038460	3.71	rs77244411	0.00908	-3.35	2.23466	1697	118	enet	1.89381	0.0582	0.281696	1
ENSG00000226658.1	ENSG00000226658	RPL23AP30	rs3769821	3.81	rs73055188	0.11117	-4.01	0.14932	1095	12	enet	-1.89362	0.0583	0.281842	1
ENSG00000200795.1	ENSG00000200795	RNU4-1	rs3213572	4.76	rs3847957	-0.013	2.88	1.89359	1208	1	lasso	1.89359	0.0583	0.281842	1
ENSG00000185024.16	ENSG00000185024	BRF1	rs8003942	2.55	rs4074453	-0.0067	2.48	1.89231	618	1	lasso	1.89231	0.0584	0.282156	1
ENSG00000161204.11	ENSG00000161204	ABCF3	rs11716004	3.57	rs75272909	-0.013502	2.84	-1.89133	1505	1	lasso	-1.89133	0.0586	0.282783	1
ENSG00000166165.12	ENSG00000166165	CKB	rs722637	7.74	rs12883364	-0.0114	-2.65	1.89126	1309	1	lasso	-1.89126	0.0586	0.282783	1
ENSG00000171517.5	ENSG00000171517	LPAR3	rs11161570	-3.42	rs1536119	0.0159	-3.75	-1.52845	1772	2	lasso	1.88971	0.0588	0.283578	1
ENSG00000167264.17	ENSG00000167264	DUS2	rs61593058	5.06	rs4783615	0.060217	3.06	1.90639	722	5	lasso	1.88881	0.0589	0.28389	1
ENSG00000271052.1	ENSG00000271052	RP11-479I16.2	rs9858533	-5.87	rs2306061	-0.00146	3.18	-1.6739	1233	8	lasso	-1.88501	0.0594	0.286129	1
ENSG00000169692.12	ENSG00000169692	AGPAT2	rs11103381	3.66	rs7022413	-0.001512	-2.62	1.883	480	1	enet	-1.883	0.0597	0.28723	1
ENSG00000095139.13	ENSG00000095139	ARCN1	rs11216816	-3.87	rs76457018	-0.0071	-3.08	1.88285	1399	1	lasso	-1.88285	0.0597	0.28723	1
ENSG00000131669.9	ENSG00000131669	NINJ1	rs6479487	5.68	rs7033638	0.015609	-2.65	1.1328	1461	8	enet	-1.88107	0.06	0.288329	1
ENSG00000197165.10	ENSG00000197165	SULT1A2	rs62036658	2.82	rs6565259	-0.011731	2.62	2.27062	400	2	lasso	1.88077	0.06	0.288329	1
ENSG00000179627.9	ENSG00000179627	ZBTB42	rs7146406	2.92	rs12894569	0.022	-3.2	-1.88123	1145	7	lasso	1.88002	0.0601	0.288638	1
ENSG00000227466.1	ENSG00000227466	RP11-397C12.1	rs6588168	-6.19	rs7539615	-0.012	2.7	1.87611	1727	12	lasso	1.8761	0.0606	0.290519	1
ENSG00000224858.5	ENSG00000224858	RPL29P11	rs75968099	6.57	rs60154321	0.034551	-3.14	-1.87415	1188	2	lasso	1.87652	0.0606	0.290519	1
ENSG00000240766.1	ENSG00000240766	PLCXD2-AS1	rs78956652	2.95	rs10511301	-0.000985	3.13	0.985253	1706	6	enet	1.87651	0.0606	0.290519	1
ENSG00000116717.11	ENSG00000116717	GADD45A	rs11803411	-3.38	rs2226278	-0.00277	-3.02	1.87597	1515	1	lasso	-1.87597	0.0607	0.290653	1
ENSG00000104738.16	ENSG00000104738	MCM4	rs1231202	-3.21	rs72637694	-0.013	2.38	-1.8755	695	1	lasso	-1.8755	0.0607	0.290653	1
ENSG00000163874.9	ENSG00000163874	ZC3H12A	rs3795494	4.35	rs822853	-0.0135	3.05	-1.87364	1459	3	lasso	-1.87478	0.0608	0.290959	1
ENSG00000116584.17	ENSG00000116584	ARHGEF2	rs490498	4.01	rs2006302	0.033	-3.2	-0.29525	664	34	enet	1.87264	0.0611	0.292005	1
ENSG00000124701.5	ENSG00000124701	APOBEC2	rs6935623	4.59	rs4714417	0.198	-4.69	1.77802	1579	9	lasso	-1.87265	0.0611	0.292005	1
ENSG00000120333.4	ENSG00000120333	MRPS14	rs10912850	-4.95	rs10798334	-0.00406	2.76	-1.87205	1345	1	lasso	-1.87205	0.0612	0.292005	1
ENSG00000181826.9	ENSG00000181826	RELL1	rs7669853	4.77	rs6833920	0.001932	-3.42	2.022	2307	4	lasso	-1.8717	0.0612	0.292005	1
ENSG00000172889.15	ENSG00000172889	EGFL7	rs11103381	3.66	rs11145930	-0.008833	-2.65	1.87205	493	1	lasso	-1.87205	0.0612	0.292005	1
ENSG00000099958.14	ENSG00000099958	DERL3	rs73394791	-3.57	rs11090298	0.044611	3.74	0.14501	1160	34	enet	-1.87113	0.0613	0.292309	1
ENSG00000172548.14	ENSG00000172548	NIPAL4	rs2081275	3.23	rs4704868	-0.005353	-3.72	1.59954	2102	21	enet	-1.87039	0.0614	0.292613	1
ENSG00000075914.12	ENSG00000075914	EXOSC7	rs76952894	5.16	rs62242653	-0.01373	-3.31	-1.86945	1327	7	lasso	1.86938	0.0616	0.293046	1
ENSG00000174738.12	ENSG00000174738	NR1D2	rs9310733	4.64	rs7634494	-0.014081	3.03	1.66556	1502	9	enet	1.86915	0.0616	0.293046	1
ENSG00000272440.1	ENSG00000272440	RP11-379F4.6	rs16829653	-3.14	rs6441224	-0.00631	-3.36	-1.65918	1912	6	lasso	1.8693	0.0616	0.293046	1
ENSG00000151746.13	ENSG00000151746	BICD1	rs3853629	3.32	rs1239386	-0.0132	3.74	1.71941	3128	4	lasso	1.86865	0.0617	0.293175	1
ENSG00000141858.11	ENSG00000141858	SAMD1	rs11671204	-3.96	rs11673549	0.131	3.26	-1.79502	498	4	lasso	-1.86851	0.0617	0.293175	1
ENSG00000105701.15	ENSG00000105701	FKBP8	rs111636327	3.17	rs17757406	-0.0141	2.75	-1.86737	1210	1	lasso	-1.86737	0.0618	0.293477	1
ENSG00000235159.1	ENSG00000235159	RP6-109B7.4	rs7289457	-3.73	rs8139353	0.043131	-3.33	-1.84615	1103	4	lasso	1.8672	0.0619	0.293779	1
ENSG00000270585.1	ENSG00000270585	RP11-568G11.4	rs76234844	-3.59	rs77468926	0.0843	-3.34	-1.86608	1428	1	lasso	1.86608	0.062	0.29408	1
ENSG00000199942.1	ENSG00000199942	SNORD114-19	rs12892571	3.38	rs61993005	0.0431	-3.49	1.86587	1231	1	lasso	-1.86587	0.0621	0.294381	1
ENSG00000138814.16	ENSG00000138814	PPP3CA	rs11931658	4.85	rs2850370	0.179346	-4.07	1.865	2090	1	lasso	-1.865	0.0622	0.294544	1
ENSG00000174175.16	ENSG00000174175	SELP	rs3753292	-2.83	rs3917727	-0.00982	-2.96	1.86408	2204	1	lasso	-1.86408	0.0623	0.294544	1
ENSG00000057663.13	ENSG00000057663	ATG5	rs4946713	3.57	rs1340615	-0.0127	-3.25	1.76818	2228	9	lasso	-1.86396	0.0623	0.294544	1
ENSG00000125633.10	ENSG00000125633	CCDC93	rs74543472	3.12	rs11883665	-0.002443	3.34	-0.11266	1757	84	enet	-1.86328	0.0624	0.294544	1
ENSG00000225026.1	ENSG00000225026	AC091492.2	rs160217	4.2	rs73813505	0.026373	-3.03	1.86316	1463	1	lasso	-1.86316	0.0624	0.294544	1
ENSG00000213700.3	ENSG00000213700	RPL17P50	rs77579177	-2.4	rs12258241	-0.012	2.42	-2.20307	814	10	enet	-1.86327	0.0624	0.294544	1
ENSG00000227056.2	ENSG00000227056	RPL6P2	rs61807015	-3.01	rs2487665	-0.00489	3.12	1.86287	1405	1	lasso	1.86287	0.0625	0.294544	1
ENSG00000222678.1	ENSG00000222678	RN7SKP213	rs6715064	3.89	rs11692459	0.020906	3.28	-1.0745	1358	3	lasso	-1.86302	0.0625	0.294544	1
ENSG00000151748.14	ENSG00000151748	SAV1	rs11844311	-4.82	rs11628591	-0.0141	-3.67	-3.53929	1569	29	enet	1.86277	0.0625	0.294544	1
ENSG00000244044.3	ENSG00000244044	RN7SL735P	rs6504424	-4.36	rs8178858	0.000114	3.27	1.86295	2150	1	lasso	1.86295	0.0625	0.294544	1
ENSG00000140374.15	ENSG00000140374	ETFA	rs78181637	4.22	rs2007928	-0.0119	-2.98	-0.49698	1142	49	enet	-1.86139	0.0627	0.295048	1
ENSG00000124596.16	ENSG00000124596	OARD1	rs6935623	4.59	rs742492	-0.00128	-3.11	1.86787	1680	2	enet	-1.86048	0.0628	0.295048	1
ENSG00000103034.14	ENSG00000103034	NDRG4	rs154433	-5.58	rs3809596	-0.012763	2.97	1.8606	1845	1	lasso	1.86061	0.0628	0.295048	1
ENSG00000207493.1	ENSG00000207493	SNORA46	rs154433	-5.58	rs3809596	-0.003606	-3.05	1.8606	1768	1	lasso	-1.86061	0.0628	0.295048	1
ENSG00000143196.4	ENSG00000143196	DPT	rs6681224	-2.98	rs1018454	0.0321	-3.88	-1.9274	1741	4	lasso	1.85993	0.0629	0.295048	1
ENSG00000189334.8	ENSG00000189334	S100A14	rs10127983	5.53	rs75348188	0.248	-4.93	1.06208	1110	52	enet	-1.85956	0.0629	0.295048	1
ENSG00000231416.1	ENSG00000231416	RP11-422P24.9	rs10127983	5.53	rs16835846	-0.0122	-2.62	-1.85954	954	10	lasso	1.85966	0.0629	0.295048	1
ENSG00000267169.1	ENSG00000267169	CTB-55O6.12	rs11671204	-3.96	rs7250307	-0.0138	-2.98	1.49621	627	41	enet	-1.86013	0.0629	0.295048	1
ENSG00000236200.5	ENSG00000236200	KDM4A-AS1	rs11210892	8.29	rs7523468	0.0252	-3.28	-1.85954	1185	1	lasso	1.85954	0.063	0.29508	1
ENSG00000242085.1	ENSG00000242085	RPS20P33	rs8003942	2.55	rs4677	-0.014	-3.13	-2.22696	553	24	enet	1.85929	0.063	0.29508	1
ENSG00000064666.14	ENSG00000064666	CNN2	rs502121	3.48	rs2072102	-0.00109	-2.42	-1.52044	78	2	lasso	1.85872	0.0631	0.29508	1
ENSG00000215447.7	ENSG00000215447	BX322557.10	rs11701130	-5.09	rs2838738	-0.013008	3.11	-0.7769	1071	43	enet	-1.85792	0.06318	0.29508	1
ENSG00000114933.15	ENSG00000114933	INO80D	rs2058706	4.4	rs12614865	-0.006544	2.8	1.85645	1277	3	lasso	1.85763	0.0632	0.29508	1
ENSG00000147655.10	ENSG00000147655	RSPO2	rs4734176	4.57	rs28375909	-0.0111	-3.21	1.1311	1883	59	enet	-1.8576	0.0632	0.29508	1
ENSG00000256134.1	ENSG00000256134	EGLN3P1	rs10846201	4.01	rs4149195	-0.0123	3.04	1.84836	974	3	lasso	1.85779	0.0632	0.29508	1
ENSG00000105676.13	ENSG00000105676	ARMC6	rs2905435	7.43	rs7259609	0.036	-3.47	-0.911751	1026	27	enet	1.85798	0.0632	0.29508	1
ENSG00000277723.1	ENSG00000277723	MIR6827	rs77168800	3.56	rs9834412	0.012737	2.97	1.85729	1500	2	lasso	1.8572	0.0633	0.295376	1
ENSG00000274514.1	ENSG00000274514	Metazoa_SRP	rs160217	4.2	rs6442329	-0.011276	-3.04	1.8561	1423	1	lasso	-1.8561	0.0634	0.2955	1
ENSG00000244134.1	ENSG00000244134	RPS12P20	rs11235555	3.5	rs458575	-0.00715	3.33	-1.56792	858	29	enet	-1.85626	0.0634	0.2955	1
ENSG00000011566.14	ENSG00000011566	MAP4K3	rs13400213	4.52	rs2058630	0.000501	-3.01	1.59774	1055	5	enet	-1.85573	0.0635	0.295624	1
ENSG00000072310.16	ENSG00000072310	SREBF1	rs2955373	4.93	rs62066210	0.0047	-3.16	-1.8556	1178	1	lasso	1.8556	0.0635	0.295624	1
ENSG00000265623.1	ENSG00000265623	MIR3139	rs1510136	-5.68	rs300904	0.064853	2.55	-1.8551	1475	9	lasso	-1.8551	0.0636	0.295918	1
ENSG00000105671.11	ENSG00000105671	DDX49	rs2905435	7.43	rs10403594	-0.000142	3.62	1.30954	1026	9	enet	1.85443	0.0637	0.296212	1
ENSG00000146576.12	ENSG00000146576	C7orf26	rs7794450	3.54	rs2979770	0.0303	3.03	-1.39771	1059	3	lasso	-1.85242	0.064	0.297436	1
ENSG00000171530.13	ENSG00000171530	TBCA	rs6877015	-4.55	rs6867095	-0.005575	-3.4	1.85044	1672	1	lasso	-1.85044	0.0642	0.298193	1
ENSG00000184983.9	ENSG00000184983	NDUFA6	rs5751191	-7.31	rs738247	-0.001198	-3.12	1.84954	1106	2	lasso	-1.84884	0.0645	0.299414	1
ENSG00000133997.11	ENSG00000133997	MED6	rs2526882	5.14	rs59233924	-0.000674	-3.28	0.75859	1760	40	enet	-1.84656	0.0648	0.300633	1
ENSG00000131653.12	ENSG00000131653	TRAF7	rs170447	3.65	rs323074	-0.0085	3.12	-1.84409	1029	1	lasso	-1.84409	0.0652	0.302315	1
ENSG00000233846.2	ENSG00000233846	RP11-307L3.2	rs16924301	4.3	rs340897	-0.012139	3.25	-1.89111	1638	5	enet	-1.8424	0.0654	0.303068	1
ENSG00000267472.1	ENSG00000267472	LOC440461	rs80229149	-3.83	rs2909219	-0.0112	4.56	0.03334	1353	80	enet	1.84136	0.0656	0.30382	1
ENSG00000134996.11	ENSG00000134996	OSTF1	rs500102	5.48	rs3780180	0.001618	-2.89	1.84012	1689	1	lasso	-1.84012	0.0657	0.304047	1
ENSG00000253671.1	ENSG00000253671	RP11-806O11.1	rs2239865	3.82	rs13260520	0.467	6.27	-1.8958	2480	13	lasso	-1.84	0.0658	0.304047	1
ENSG00000212535.1	ENSG00000212535	RNU6-808P	rs6538539	6.2	rs4316576	-0.0107	-2.97	1.70631	2258	10	lasso	-1.83977	0.0658	0.304047	1
ENSG00000119650.12	ENSG00000119650	IFT43	rs2543366	4.12	rs4903321	0.0161	3.31	-1.84368	1556	2	lasso	-1.84008	0.0658	0.304047	1
ENSG00000226383.6	ENSG00000226383	AC093375.1	rs1881046	-5.41	rs6725811	0.29813	4.93	-1.6567	1573	4	lasso	-1.83925	0.0659	0.304272	1
ENSG00000239828.6	ENSG00000239828	RP11-446H18.5	rs167924	-5.68	rs2138252	-0.014072	3.55	1.08731	1467	32	enet	1.83854	0.066	0.304272	1
ENSG00000178896.7	ENSG00000178896	EXOSC4	rs55930529	5.87	rs67392224	-0.00283	-2.55	1.8384	544	1	lasso	-1.8384	0.066	0.304272	1
ENSG00000120029.12	ENSG00000120029	C10orf76	rs10883735	-8.65	rs2735421	0.00832	3.23	1.78729	1061	3	lasso	1.83823	0.066	0.304272	1
ENSG00000250027.1	ENSG00000250027	RP11-563E2.2	rs2054208	4.27	rs7679206	0.157137	-3.63	1.8377	1228	1	lasso	-1.8377	0.0661	0.304385	1
ENSG00000090060.17	ENSG00000090060	PAPOLA	rs12323849	4.04	rs8016905	-0.012	-3.06	-1.12615	1736	5	enet	-1.83795	0.0661	0.304385	1
ENSG00000234604.2	ENSG00000234604	RP1-206D15.5	rs3753292	-2.83	rs2181210	-0.013	3.27	1.83713	2144	1	lasso	1.83713	0.0662	0.304609	1
ENSG00000078487.17	ENSG00000078487	ZCWPW1	rs492430	5.38	rs7782305	-0.00454	-2.49	-1.48597	860	18	enet	1.83622	0.0663	0.304609	1
ENSG00000271370.1	ENSG00000271370	RP11-253I19.4	rs7308005	4.1	rs10845534	0.0691	4.01	-1.31236	1420	18	enet	-1.83644	0.0663	0.304609	1
ENSG00000124074.11	ENSG00000124074	ENKD1	rs7193701	4.65	rs2271293	-0.007567	2.72	1.83639	312	1	lasso	1.83639	0.0663	0.304609	1
ENSG00000114354.13	ENSG00000114354	TFG	rs78799633	-3.58	rs73152103	0.036917	3.36	1.83585	1530	3	lasso	1.83582	0.0664	0.304721	1
ENSG00000213888.3	ENSG00000213888	LINC01521	rs2413045	3.41	rs8135353	0.066938	-3.31	-1.31741	1010	2	enet	1.83603	0.0664	0.304721	1
ENSG00000260077.1	ENSG00000260077	RP11-254F7.2	rs13028656	3.71	rs6741290	-0.004229	3.22	-1.36676	1879	51	enet	-1.83282	0.0668	0.306208	1
ENSG00000174586.10	ENSG00000174586	ZNF497	rs4756	-3.16	rs890867	0.00498	2.74	-1.83261	1045	2	lasso	-1.83285	0.0668	0.306208	1
ENSG00000270157.1	ENSG00000270157	RP5-894A10.6	rs1181729	-4.33	rs1569085	0.081	3.53	-0.4333	954	3	lasso	-1.83199	0.067	0.30695	1
ENSG00000110693.16	ENSG00000110693	SOX6	rs11024188	4.69	rs217738	0.00687	-2.8	1.83107	2121	1	lasso	-1.83107	0.0671	0.307059	1
ENSG00000154957.13	ENSG00000154957	ZNF18	rs55993446	-3.84	rs8067785	-0.00586	3.22	0.06575	1407	19	enet	1.83096	0.0671	0.307059	1
ENSG00000166503.8	ENSG00000166503	RP11-382A20.3	rs4779050	6.25	rs55693478	0.00421	-3.13	0.05467	1184	2	lasso	1.82987	0.0673	0.307799	1
ENSG00000264931.1	ENSG00000264931	MIR3138	rs12498927	-2.84	rs11725910	0.022891	3.96	0.4515	1973	29	enet	1.8287	0.0674	0.307907	1
ENSG00000131153.8	ENSG00000131153	GINS2	rs12149168	3.73	rs411437	-0.004658	2.99	2.72148	1112	2	lasso	1.82885	0.0674	0.307907	1
ENSG00000119185.12	ENSG00000119185	ITGB1BP1	rs59288259	2.77	rs75404592	0.007102	-3.56	1.82806	1582	1	lasso	-1.82806	0.0675	0.308189	1
ENSG00000063046.17	ENSG00000063046	EIF4B	rs3214023	4.99	rs8181747	0.00766	-3.02	-1.74108	1565	4	lasso	1.82736	0.0676	0.30847	1
ENSG00000272344.1	ENSG00000272344	SNORD114-21	rs12892571	3.38	rs6575808	-0.0108	-3.05	0.06497	1229	24	enet	1.827	0.0677	0.308752	1
ENSG00000163297.16	ENSG00000163297	ANTXR2	rs10518221	3.17	rs4493568	-0.013435	-3.62	-1.1685	1786	16	enet	1.8264	0.0678	0.308964	1
ENSG00000044115.20	ENSG00000044115	CTNNA1	rs10117	-6.81	rs311606	-0.013989	-3.24	2.07356	1006	7	enet	-1.82589	0.0679	0.308964	1
ENSG00000178209.14	ENSG00000178209	PLEC	rs13252406	5.81	rs11136341	0.00245	-2.72	0.9961	773	6	lasso	-1.8254	0.0679	0.308964	1
ENSG00000255159.1	ENSG00000255159	RP11-318C2.1	rs1353730	2.27	rs76169324	-0.0129	3.2	-1.75798	1626	3	lasso	-1.82561	0.0679	0.308964	1
ENSG00000227722.2	ENSG00000227722	RP5-1059H15.1	rs12097383	-2.74	rs2268548	0.0599	-3.84	-2.51569	1426	9	enet	1.82457	0.0681	0.309386	1
ENSG00000276115.1	ENSG00000276115	RP11-817I4.2	rs161969	-3.19	rs7962897	-0.0139	3.57	-1.04505	2596	26	enet	-1.82456	0.0681	0.309386	1
ENSG00000138386.16	ENSG00000138386	NAB1	rs4274625	3.29	rs10931485	-0.014021	-2.93	-0.26735	1450	63	enet	1.82386	0.0682	0.309386	1
ENSG00000031081.10	ENSG00000031081	ARHGAP31	rs62275670	4.23	rs13095752	-0.006802	-3.01	3.21138	1850	37	enet	-1.82316	0.0683	0.309386	1
ENSG00000250444.1	ENSG00000250444	CCT5P1	rs1896729	4.62	rs7706913	-0.004876	-3.19	1.32341	1566	30	enet	-1.82331	0.0683	0.309386	1
ENSG00000172432.18	ENSG00000172432	GTPBP2	rs113113059	-6.69	rs9394979	0.0136	2.76	-1.82269	872	4	lasso	-1.82295	0.0683	0.309386	1
ENSG00000183484.11	ENSG00000183484	GPR132	rs4983609	-2.67	rs2142190	-0.0141	-2.58	-1.82348	751	2	lasso	1.82313	0.0683	0.309386	1
ENSG00000185115.5	ENSG00000185115	NSMCE3	rs623037	3.19	rs17683060	0.0407	-3.4	-2.0817	1266	2	lasso	1.82299	0.0683	0.309386	1
ENSG00000171914.15	ENSG00000171914	TLN2	rs6494320	-4.23	rs11631078	0.102	3.86	1.82144	2063	1	lasso	1.82144	0.0685	0.309943	1
ENSG00000100364.18	ENSG00000100364	KIAA0930	rs2176039	4.97	rs73176198	-0.001291	2.97	1.82157	1907	1	lasso	1.82157	0.0685	0.309943	1
ENSG00000204060.6	ENSG00000204060	FOXO6	rs61774748	4.54	rs10889961	0.054	-2.9	-2.22368	1609	5	enet	1.82085	0.0686	0.310047	1
ENSG00000031823.14	ENSG00000031823	RANBP3	rs628271	-4.59	rs8111720	0.0176	2.94	1.82118	910	1	lasso	1.82118	0.0686	0.310047	1
ENSG00000113583.7	ENSG00000113583	C5orf15	rs256204	3.74	rs7723128	-0.011184	-2.88	-1.82052	1633	1	lasso	1.82052	0.0687	0.310151	1
ENSG00000181588.16	ENSG00000181588	MEX3D	rs502121	3.48	rs10500203	0.0769	2.39	1.82045	251	2	lasso	1.82024	0.0687	0.310151	1
ENSG00000100410.7	ENSG00000100410	PHF5A	rs4822076	-6.71	rs7291082	0.027623	-3.45	1.81862	985	3	lasso	-1.81989	0.0688	0.310429	1
ENSG00000253701.2	ENSG00000253701	AL928768.3	rs8003942	2.55	rs2816649	-0.00431	-1.91	-2.13648	131	2	lasso	1.8191	0.0689	0.310564	1
ENSG00000272849.1	ENSG00000272849	RP11-347I19.8	rs143116451	5.53	rs34226605	-0.0141	-3.26	1.92515	1009	2	lasso	-1.81845	0.069	0.310564	1
ENSG00000200823.1	ENSG00000200823	SNORD114-2	rs12892571	3.38	rs34358250	-0.0141	3.34	1.56749	1219	46	enet	1.81811	0.069	0.310564	1
ENSG00000161664.6	ENSG00000161664	ASB16	rs72822685	3.24	rs1976960	-0.00777	-3.08	-0.68175	1125	28	enet	1.81873	0.069	0.310564	1
ENSG00000102870.5	ENSG00000102870	ZNF629	rs4238961	3.99	rs6565189	0.015818	-2.88	-1.81777	495	1	lasso	1.81777	0.0691	0.310564	1
ENSG00000088854.12	ENSG00000088854	C20orf194	rs2670314	4.26	rs235550	-0.0135	-3.41	-1.8182	1618	5	lasso	1.8178	0.0691	0.310564	1
ENSG00000101220.17	ENSG00000101220	C20orf27	rs2670314	4.26	rs235550	-0.0106	-3.13	-1.8182	1714	5	lasso	1.8178	0.0691	0.310564	1
ENSG00000248568.1	ENSG00000248568	KRT8P48	rs1126057	-5.17	rs73793188	0.222337	4.21	1.83673	1260	2	lasso	1.81713	0.0692	0.31084	1
ENSG00000171148.13	ENSG00000171148	TADA3	rs2648539	-4.36	rs776517	0.042596	-3.24	1.81816	1308	9	lasso	-1.81677	0.0693	0.311116	1
ENSG00000223136.1	ENSG00000223136	RN7SKP207	rs75922464	3.64	rs10461680	-0.014062	3.11	-0.35165	2076	10	enet	-1.8154	0.0695	0.311768	1
ENSG00000186106.11	ENSG00000186106	ANKRD46	rs13271135	2.88	rs746719	0.00442	-3.2	-1.6747	1318	2	lasso	1.8145	0.0696	0.311768	1
ENSG00000183020.13	ENSG00000183020	AP2A2	rs12577324	-4.2	rs10902256	0.117	-4.16	-1.47245	1223	2	lasso	1.81462	0.0696	0.311768	1
ENSG00000185559.13	ENSG00000185559	DLK1	rs12892571	3.38	rs7145958	-0.0124	-3.33	-0.47723	1142	5	enet	1.81476	0.0696	0.311768	1
ENSG00000138794.9	ENSG00000138794	CASP6	rs197230	3.51	rs72679204	0.066213	3.78	-1.7974	1156	3	lasso	-1.8138	0.0697	0.311869	1
ENSG00000248261.1	ENSG00000248261	CTD-2333K2.1	rs1901512	5.22	rs6596424	-0.011611	3.29	1.70374	1813	11	enet	1.81356	0.0697	0.311869	1
ENSG00000237632.3	ENSG00000237632	S100A11P1	rs55817310	3.56	rs7800136	-0.00799	2.84	1.43076	1090	22	enet	1.81317	0.0698	0.31197	1
ENSG00000136810.12	ENSG00000136810	TXN	rs56153346	2.99	rs10759382	-0.008827	3.15	-1.79666	2073	2	lasso	-1.81307	0.0698	0.31197	1
ENSG00000173391.8	ENSG00000173391	OLR1	rs2252664	3.36	rs3741860	0.00192	-3.98	1.34168	1643	24	enet	-1.8127	0.0699	0.312243	1
ENSG00000264425.1	ENSG00000264425	MIR4653	rs492430	5.38	rs4727491	-0.0141	-2.9	1.81288	1663	3	lasso	-1.81176	0.07	0.312343	1
ENSG00000059573.8	ENSG00000059573	ALDH18A1	rs7893601	3.8	rs1536561	0.00244	-3.54	1.63001	1685	5	lasso	-1.81167	0.07	0.312343	1
ENSG00000140386.12	ENSG00000140386	SCAPER	rs78181637	4.22	rs67241126	-0.0138	-2.87	2.02732	1524	8	lasso	-1.81135	0.0701	0.312617	1
ENSG00000164330.16	ENSG00000164330	EBF1	rs67867295	-4.72	rs7732603	-0.006923	-3.31	1.81081	1878	1	lasso	-1.81081	0.0702	0.312643	1
ENSG00000104356.10	ENSG00000104356	POP1	rs2468028	3.64	rs62535380	0.11	4.37	-1.81	1420	1	lasso	-1.81	0.0703	0.312643	1
ENSG00000060982.14	ENSG00000060982	BCAT1	rs10505940	-4.51	rs72640139	-0.004	3.07	-1.81004	2006	1	lasso	-1.81004	0.0703	0.312643	1
ENSG00000139637.13	ENSG00000139637	C12orf10	rs3214023	4.99	rs2364153	-0.00656	-2.81	-1.71628	1161	16	enet	1.81007	0.0703	0.312643	1
ENSG00000237774.3	ENSG00000237774	RP11-129B9.1	rs6538539	6.2	rs10859909	0.000704	-3.07	1.80991	2221	1	lasso	-1.80991	0.0703	0.312643	1
ENSG00000141012.12	ENSG00000141012	GALNS	rs3114896	-4.52	rs11076726	0.184506	-4.49	-2.74921	487	35	enet	1.809	0.0705	0.313359	1
ENSG00000230593.3	ENSG00000230593	AC090804.1	rs35742970	-3.34	rs658731	-0.0133	2.73	1.8083	1059	1	lasso	1.8083	0.0706	0.313631	1
ENSG00000233264.2	ENSG00000233264	AC006042.8	rs10268338	3.77	rs6463746	-0.0128	-3.05	-1.80811	1904	3	lasso	1.80759	0.0707	0.313902	1
ENSG00000163159.11	ENSG00000163159	VPS72	rs6684085	-4.28	rs2769264	-0.00182	-2.7	-2.9825	858	13	enet	1.80698	0.0708	0.314	1
ENSG00000271137.1	ENSG00000271137	RP5-966M1.4	rs2710323	9.63	rs13066389	-0.009633	-2.75	-3.03769	1195	77	enet	-1.80651	0.0708	0.314	1
ENSG00000160972.9	ENSG00000160972	PPP1R16A	rs12719778	3.27	rs4244611	0.115	-3.62	1.86	473	3	lasso	-1.8055	0.071	0.31454	1
ENSG00000111450.13	ENSG00000111450	STX2	rs12306743	3.51	rs12318549	-0.0132	-3.47	0.3345	2035	45	enet	-1.80517	0.071	0.31454	1
ENSG00000253320.5	ENSG00000253320	AZIN1-AS1	rs7002992	-5.87	rs11775493	0.0118	3.06	-0.0397	1980	43	enet	1.8051	0.0711	0.314637	1
ENSG00000141579.6	ENSG00000141579	ZNF750	rs62079722	-3.45	rs7225035	0.016	3.65	-1.51806	1272	2	lasso	-1.80503	0.0711	0.314637	1
ENSG00000120616.15	ENSG00000120616	EPC1	rs1251386	-4.08	rs12218537	0.0597	-2.82	1.80446	2016	1	lasso	-1.80446	0.0712	0.314658	1
ENSG00000088899.14	ENSG00000088899	RP5-1187M17.10	rs2670314	4.26	rs6076489	-0.00827	2.96	-0.5843	1466	5	lasso	-1.8044	0.0712	0.314658	1
ENSG00000117533.14	ENSG00000117533	VAMP4	rs1972338	4.29	rs2298914	-0.0119	3.07	-1.80032	1837	7	lasso	-1.80335	0.0713	0.314658	1
ENSG00000143801.16	ENSG00000143801	PSEN2	rs41314284	5.3	rs9660802	0.328	-5.49	-0.91289	2201	10	lasso	1.80339	0.0713	0.314658	1
ENSG00000073331.17	ENSG00000073331	ALPK1	rs74968668	-2.89	rs28720883	0.197894	4.03	1.6946	1444	17	enet	1.8034	0.0713	0.314658	1
ENSG00000143515.16	ENSG00000143515	ATP8B2	rs10127983	5.53	rs61805542	0.0545	-3.29	-1.80305	1222	1	lasso	1.80305	0.0714	0.314754	1
ENSG00000129083.12	ENSG00000129083	COPB1	rs1950039	-3.37	rs7125877	-0.0135	-3.12	0.94688	1105	6	enet	-1.8029	0.0714	0.314754	1
ENSG00000087301.8	ENSG00000087301	TXNDC16	rs781375	-4.4	rs1565970	-0.0131	-3.4	-1.79108	1951	13	lasso	1.80208	0.0715	0.315022	1
ENSG00000213237.4	ENSG00000213237	AC008155.1	rs4506138	4.13	rs6963539	0.00428	3.11	-1.80153	1268	1	lasso	-1.80153	0.0716	0.315291	1
ENSG00000164430.15	ENSG00000164430	MB21D1	rs7739433	-4.57	rs13193410	0.0181	3.15	-0.969692	1494	12	enet	-1.80115	0.0717	0.315386	1
ENSG00000275202.1	ENSG00000275202	RP11-156K23.3	rs9535201	-2.51	rs9316426	-0.008904	2.83	-2.00028	1083	19	enet	-1.8013	0.0717	0.315386	1
ENSG00000047365.11	ENSG00000047365	ARAP2	rs2375975	-2.97	rs1838566	-0.007119	-3.2	1.8005	2938	1	lasso	-1.8005	0.0718	0.315481	1
ENSG00000124602.9	ENSG00000124602	UNC5CL	rs6935623	4.59	rs4714417	0.0647	-3.56	1.77802	1615	5	lasso	-1.80031	0.0718	0.315481	1
ENSG00000266601.1	ENSG00000266601	RP11-6N17.3	rs12452082	3.18	rs28577013	-0.000394	-2.57	-1.79988	1388	1	lasso	1.79988	0.0719	0.315748	1
ENSG00000198523.5	ENSG00000198523	PLN	rs902780	-4.67	rs6909791	-0.0051	3.17	0.558944	1337	63	enet	1.79897	0.072	0.316015	1
ENSG00000241487.3	ENSG00000241487	RN7SL586P	rs12433157	3.81	rs6574092	-0.011	2.83	1.79849	1470	1	enet	1.79849	0.0721	0.316282	1
ENSG00000254685.6	ENSG00000254685	FPGT	rs6659748	2.75	rs11210395	0.131	-4.02	-2.02187	1162	17	enet	1.79808	0.0722	0.316548	1
ENSG00000140280.13	ENSG00000140280	LYSMD2	rs12591359	-4.64	rs1902594	0.0109	3.42	-1.79741	1203	1	lasso	-1.79741	0.0723	0.316814	1
ENSG00000143624.13	ENSG00000143624	INTS3	rs10127983	5.53	rs76099002	-0.000508	2.8	-1.79647	1096	1	enet	-1.79647	0.0724	0.316907	1
ENSG00000262708.1	ENSG00000262708	RP11-411G7.2	rs9916269	3	rs331000	0.00488	3.29	1.80057	748	11	lasso	1.79683	0.0724	0.316907	1
ENSG00000185442.12	ENSG00000185442	FAM174B	rs11634207	4.44	rs3743361	-0.0141	3.25	-1.79609	2145	2	lasso	-1.7962	0.0725	0.317173	1
ENSG00000256092.2	ENSG00000256092	RP13-942N8.1	rs2102949	9.93	rs4930729	0.00275	-3.15	-1.47579	821	44	enet	1.79384	0.0728	0.31814	1
ENSG00000260448.5	ENSG00000260448	LCMT1-AS1	rs17769886	-4.15	rs8057788	-0.013924	3.16	-1.9546	1614	2	lasso	-1.79436	0.0728	0.31814	1
ENSG00000118292.8	ENSG00000118292	C1orf54	rs28366567	-5.71	rs1339493	-0.00616	2.57	1.79649	1095	5	lasso	1.79376	0.0729	0.318404	1
ENSG00000137807.13	ENSG00000137807	KIF23	rs7173716	4.31	rs905508	0.0089	3.05	-1.79277	990	1	lasso	-1.79277	0.073	0.318668	1
ENSG00000258413.1	ENSG00000258413	RP11-665C16.6	rs3783643	5.14	rs111537263	-0.00103	-2.71	1.40474	1648	3	lasso	-1.79089	0.0733	0.319804	1
ENSG00000120093.11	ENSG00000120093	HOXB3	rs35929648	-4.38	rs11079828	-0.00258	-3.57	-1.97728	1394	21	enet	1.79016	0.0734	0.320067	1
ENSG00000164331.9	ENSG00000164331	ANKRA2	rs55736188	3.02	rs7734725	-0.014068	-3.25	2.21311	1553	44	enet	-1.78875	0.0737	0.321027	1
ENSG00000170892.10	ENSG00000170892	TSEN34	rs12975904	3.11	rs12979115	0.00843	2.69	2.74425	544	37	enet	1.78877	0.0737	0.321027	1
ENSG00000231713.2	ENSG00000231713	AF064860.7	rs4816620	-4.19	rs368269	0.048553	3.84	-1.7878	2206	1	lasso	-1.78779	0.07381	0.321333	1
ENSG00000149311.17	ENSG00000149311	ATM	rs4028251	3.4	rs35244261	0.0284	2.94	-1.86061	1457	2	lasso	-1.78728	0.0739	0.321508	1
ENSG00000267196.1	ENSG00000267196	RP11-813F20.4	rs907233	-3.64	rs2850550	-0.00364	-3.23	1.4721	1913	5	enet	-1.787	0.07393	0.321508	1
ENSG00000146021.14	ENSG00000146021	KLHL3	rs78386494	4.17	rs61511837	0.073596	-4.15	-0.98933	1194	31	enet	1.78509	0.0742	0.322508	1
ENSG00000275339.1	ENSG00000275339	RP3-425C14.6	rs7761403	-4.12	rs1521230	-0.0131	3.1	0.691741	1696	45	enet	1.78459	0.0743	0.322768	1
ENSG00000163472.18	ENSG00000163472	TMEM79	rs490498	4.01	rs759330	-0.0135	2.92	-1.78436	805	1	lasso	-1.78436	0.0744	0.323028	1
ENSG00000113575.9	ENSG00000113575	PPP2CA	rs55812865	-4.43	rs9790905	-0.007285	2.82	1.30498	1298	59	enet	1.78347	0.0745	0.323288	1
ENSG00000121089.4	ENSG00000121089	NACA3P	rs7699241	5.32	rs10517848	0.052008	2.91	0.1206	1936	7	enet	-1.7824	0.0747	0.323544	1
ENSG00000250305.8	ENSG00000250305	KIAA1456	rs13270992	-4.73	rs60626620	0.0375	3.56	1.9537	1970	2	lasso	1.7824	0.0747	0.323544	1
ENSG00000254122.2	ENSG00000254122	PCDHGB7	rs246024	6.02	rs13172703	-0.014072	-2.96	1.74056	1335	3	enet	-1.78189	0.0748	0.323544	1
ENSG00000134954.14	ENSG00000134954	ETS1	rs11221503	3.49	rs7108244	-0.00542	-3.03	-1.78175	1732	1	lasso	1.78175	0.0748	0.323544	1
ENSG00000064726.9	ENSG00000064726	BTBD1	rs4779050	6.25	rs4547300	-0.0048	-2.85	-2.0376	1034	2	lasso	1.78184	0.0748	0.323544	1
ENSG00000070444.14	ENSG00000070444	MNT	rs12943566	-6.34	rs72805735	0.025	-3.27	1.43742	1079	2	lasso	-1.78192	0.0748	0.323544	1
ENSG00000042429.10	ENSG00000042429	MED17	rs1518565	-3.57	rs621801	-0.0122	3.11	-1.96374	1499	3	lasso	-1.78105	0.0749	0.323629	1
ENSG00000065361.14	ENSG00000065361	ERBB3	rs10735863	3.15	rs2550671	-0.014	2.6	1.78102	575	1	lasso	1.78102	0.0749	0.323629	1
ENSG00000125319.14	ENSG00000125319	C17orf53	rs72822685	3.24	rs4793119	0.0249	3.45	1.7804	1163	1	lasso	1.7804	0.075	0.323887	1
ENSG00000078808.16	ENSG00000078808	SDF4	rs3766176	3.57	rs9439469	0.000161	2.64	2.92896	90	25	enet	1.77875	0.0753	0.325009	1
ENSG00000271941.1	ENSG00000271941	RP11-188P20.3	rs1018175	-3.54	rs13080201	-0.005238	2.87	-1.77772	978	1	lasso	-1.77772	0.0755	0.325523	1
ENSG00000250033.5	ENSG00000250033	SLC7A11-AS1	rs6536044	-3.68	rs1401589	-0.004273	3.59	0.3774	1976	64	enet	-1.7773	0.0755	0.325523	1
ENSG00000283390.1	ENSG00000283390	RP11-134F2.7	rs10937241	-4.1	rs9880677	-0.008119	-2.96	1.77426	1538	2	lasso	-1.77415	0.076	0.327328	1
ENSG00000260859.1	ENSG00000260859	RP11-254F19.2	rs7206590	3.73	rs873856	-0.013895	3.07	0.70936	1855	42	enet	1.77453	0.076	0.327328	1
ENSG00000274963.1	ENSG00000274963	RN7SL600P	rs11589801	-5.66	rs11799813	-0.0136	-2.7	-1.77305	1178	2	lasso	1.77319	0.0762	0.327839	1
ENSG00000227992.1	ENSG00000227992	AC108463.2	rs1606588	-3.3	rs10048706	-0.002579	-2.73	1.77311	919	1	lasso	-1.77311	0.0762	0.327839	1
ENSG00000055147.18	ENSG00000055147	FAM114A2	rs815609	-5.63	rs34737658	0.008065	3.2	-1.80971	2053	2	lasso	-1.77284	0.0763	0.327919	1
ENSG00000214413.7	ENSG00000214413	BBIP1	rs79944778	-3.42	rs10885041	0.00525	3.57	-1.15181	1489	7	enet	-1.77286	0.0763	0.327919	1
ENSG00000164610.8	ENSG00000164610	RP9	rs7788070	4.36	rs58069881	0.00368	-3.26	1.2252	1637	51	enet	-1.77128	0.0765	0.328603	1
ENSG00000134504.12	ENSG00000134504	KCTD1	rs1183074	3.26	rs16942713	-0.00605	-2.89	1.7704	1594	1	lasso	-1.7704	0.07666	0.329115	1
ENSG00000102760.12	ENSG00000102760	RGCC	rs6560987	-5.21	rs2039281	0.142135	3.89	2.02497	1115	6	lasso	1.7693	0.0768	0.32954	1
ENSG00000096092.5	ENSG00000096092	TMEM14A	rs72934790	-4.22	rs75634655	0.114	-4.1	-1.76693	1566	5	lasso	1.76891	0.0769	0.329618	1
ENSG00000261207.1	ENSG00000261207	LA16c-361A3.3	rs9928010	2.87	rs9674436	0.006154	3.41	-1.76866	1392	1	lasso	-1.76866	0.0769	0.329618	1
ENSG00000124571.17	ENSG00000124571	XPO5	rs113113059	-6.69	rs833622	0.0466	3.73	1.74831	834	2	lasso	1.76822	0.077	0.329871	1
ENSG00000172403.10	ENSG00000172403	SYNPO2	rs4560394	-3.03	rs10001115	0.112378	-3.7	1.7754	1870	11	lasso	-1.7672	0.0772	0.330377	1
ENSG00000160606.10	ENSG00000160606	TLCD1	rs9896721	-4.83	rs71372388	0.0251	-2.89	-1.76729	734	1	lasso	1.76729	0.0772	0.330377	1
ENSG00000272990.1	ENSG00000272990	RP11-305K5.1	rs62286167	3.18	rs13078030	0.003005	-2.71	-2.3475	1195	6	enet	1.76679	0.0773	0.33053	1
ENSG00000235145.2	ENSG00000235145	RPSAP16	rs7512088	-3.48	rs6665833	0.0198	-3.45	-1.77221	1767	2	lasso	1.76599	0.0774	0.33053	1
ENSG00000137563.11	ENSG00000137563	GGH	rs891691	3.69	rs1351361	0.0437	3.37	1.7661	1810	1	lasso	1.7661	0.0774	0.33053	1
ENSG00000242276.2	ENSG00000242276	RPL5P3	rs11855326	2.85	rs56739943	0.00644	3.16	-1.5141	1097	7	lasso	-1.76574	0.0774	0.33053	1
ENSG00000141933.9	ENSG00000141933	TPGS1	rs8101526	-2.05	rs8101526	0.0513	-3.39	-2.05427	170	11	enet	1.76501	0.0776	0.331085	1
ENSG00000134640.2	ENSG00000134640	MTNR1B	rs935448	-4.46	rs61920527	-0.0133	2.78	-0.141721	1454	3	lasso	-1.76444	0.0777	0.331085	1
ENSG00000172819.16	ENSG00000172819	RARG	rs3214023	4.99	rs3910063	-0.00947	2.93	-1.99264	1319	10	lasso	-1.76412	0.0777	0.331085	1
ENSG00000261087.1	ENSG00000261087	KB-1460A1.5	rs28521662	-2.89	rs3108909	-0.0137	2.88	1.0407	1231	4	lasso	1.7635	0.0778	0.331085	1
ENSG00000224100.1	ENSG00000224100	AP001630.5	rs7278528	4.38	rs672929	-0.012065	-3.07	-0.55	1752	21	enet	1.76322	0.077863	0.331085	1
ENSG00000114450.9	ENSG00000114450	GNB4	rs1180368	4.11	rs6769154	-0.010035	-3.73	-1.74785	1416	51	enet	1.76285	0.0779	0.331085	1
ENSG00000244754.8	ENSG00000244754	N4BP2L2	rs2520698	-2.94	rs207640	0.03602	-3.57	-1.76312	1301	1	lasso	1.7631	0.0779	0.331085	1
ENSG00000276968.1	ENSG00000276968	RP11-90M2.5	rs2854355	2.42	rs2010173	-0.008624	3.12	0.9719	1328	14	enet	1.763	0.0779	0.331085	1
ENSG00000200150.1	ENSG00000200150	SNORD113	rs12892571	3.38	rs34358250	0.00172	3.64	1.56749	1228	10	enet	1.76305	0.0779	0.331085	1
ENSG00000283477.1	ENSG00000283477	MIR6079	rs11210892	8.29	rs597041	-0.0134	3.15	-2.0781	1148	8	enet	-1.76262	0.078	0.331335	1
ENSG00000231564.1	ENSG00000231564	EIF4A1P11	rs13306731	-5.37	rs16853647	-0.00789	3.25	1.7604	1944	1	lasso	1.7604	0.0783	0.332434	1
ENSG00000187555.14	ENSG00000187555	USP7	rs56229615	-3.62	rs7206773	0.033789	-3.75	-2.13184	2259	2	lasso	1.7602	0.0784	0.332684	1
ENSG00000261630.1	ENSG00000261630	RP11-357N13.3	rs12597422	-3.74	rs7206432	0.01029	-3.16	-0.46924	1499	2	lasso	1.75953	0.0785	0.332757	1
ENSG00000236618.2	ENSG00000236618	PITPNA-AS1	rs7207904	-6.03	rs17292224	-0.0089	-2.74	-0.62862	965	2	lasso	1.75917	0.0785	0.332757	1
ENSG00000241187.1	ENSG00000241187	CTC-209L16.1	rs17629195	5.11	rs75264701	-0.003542	3.15	1.92732	1530	2	lasso	1.75814	0.0787	0.333124	1
ENSG00000105865.10	ENSG00000105865	DUS4L	rs10247487	3.05	rs17340358	-0.00254	-2.64	-1.75816	1191	1	lasso	1.75816	0.0787	0.333124	1
ENSG00000108255.7	ENSG00000108255	CRYBA1	rs9896721	-4.83	rs9906280	0.157	3.59	1.66067	832	6	lasso	1.75788	0.0788	0.333124	1
ENSG00000229007.1	ENSG00000229007	EXOSC3P1	rs1782988	3.26	rs61179794	0.193734	3.91	-1.7555	1508	4	lasso	-1.75742	0.078846	0.333124	1
ENSG00000154188.9	ENSG00000154188	ANGPT1	rs1836031	-3.35	rs2927123	-0.0115	-3.02	1.7583	2087	8	lasso	-1.757	0.0789	0.333124	1
ENSG00000197748.12	ENSG00000197748	CFAP43	rs10883990	-4.39	rs10883963	-0.0134	3.42	-1.72266	1246	18	lasso	-1.75718	0.0789	0.333124	1
ENSG00000242828.1	ENSG00000242828	RP11-47P18.1	rs9831201	-6.17	rs6548696	0.131407	-4.24	1.7564	1637	6	lasso	-1.75641	0.079	0.333124	1
ENSG00000180447.6	ENSG00000180447	GAS1	rs7859734	-3.32	rs2026342	0.010927	3.27	1.84108	1528	2	lasso	1.75663	0.079	0.333124	1
ENSG00000132623.15	ENSG00000132623	ANKEF1	rs362570	-3.23	rs6108384	-0.00759	-3.79	1.5714	1943	14	lasso	-1.7568	0.079	0.333124	1
ENSG00000099953.9	ENSG00000099953	MMP11	rs73394791	-3.57	rs35837404	-0.008765	-2.79	-1.75587	1229	4	lasso	1.7565	0.079	0.333124	1
ENSG00000203799.11	ENSG00000203799	CCDC162P	rs2153960	6.12	rs1364450	0.0126	3.06	0.417654	1592	19	enet	1.75583	0.0791	0.333196	1
ENSG00000185900.9	ENSG00000185900	POMK	rs13269381	3.67	rs7843287	-0.00751	3.02	-1.7561	526	1	enet	-1.7561	0.0791	0.333196	1
ENSG00000167196.13	ENSG00000167196	FBXO22	rs78181637	4.22	rs2007928	-0.000309	-3.04	-0.49698	961	2	lasso	1.75558	0.0792	0.333443	1
ENSG00000185917.13	ENSG00000185917	SETD4	rs9977048	-4.53	rs59699345	-0.011864	3.04	1.7551	1851	1	lasso	1.75505	0.07925	0.333479	1
ENSG00000202273.1	ENSG00000202273	Y_RNA	rs7794450	3.54	rs11976961	0.153	3.57	1.75453	1033	1	lasso	1.75453	0.0793	0.333516	1
ENSG00000118804.8	ENSG00000118804	STBD1	rs7679463	3.85	rs1530296	0.55437	-6.69	2.1435	2031	6	lasso	-1.7532	0.0796	0.334428	1
ENSG00000132376.19	ENSG00000132376	INPP5K	rs7207904	-6.03	rs35597114	-0.000961	-3.22	-1.66256	970	14	enet	-1.75326	0.0796	0.334428	1
ENSG00000067365.14	ENSG00000067365	METTL22	rs39781	-3.5	rs12325385	-0.010036	3.01	-1.75162	2397	1	lasso	-1.75161	0.0798	0.334919	1
ENSG00000183914.14	ENSG00000183914	DNAH2	rs2017365	-4.3	rs1642782	0.0156	3.46	-1.75173	1253	1	enet	-1.75173	0.0798	0.334919	1
ENSG00000077616.10	ENSG00000077616	NAALAD2	rs17236022	3.49	rs10741322	0.139	4.07	1.75092	1356	4	lasso	1.75088	0.08	0.335583	1
ENSG00000136807.12	ENSG00000136807	CDK9	rs34116890	-4.43	rs4837192	-0.013232	-2.69	2.09919	953	2	lasso	-1.74901	0.0803	0.336666	1
ENSG00000261469.1	ENSG00000261469	RP11-96D1.6	rs61593058	5.06	rs62059501	0.08496	-2.74	-1.74612	909	9	lasso	1.74754	0.0805	0.337154	1
ENSG00000131845.14	ENSG00000131845	ZNF304	rs67651132	3.2	rs17305528	-0.00669	2.95	-1.4567	1579	3	lasso	-1.74797	0.0805	0.337154	1
ENSG00000163558.12	ENSG00000163558	PRKCI	rs2287480	-3.33	rs1881984	-0.014036	-2.93	-1.63571	1280	3	lasso	1.74738	0.0806	0.337397	1
ENSG00000168883.19	ENSG00000168883	USP39	rs908304	3.95	rs62147469	0.065296	3.64	-0.169	1669	2	lasso	-1.74586	0.0808	0.33791	1
ENSG00000270575.1	ENSG00000270575	RP11-21M7.2	rs10913420	-5.05	rs997914	0.0833	4.04	-1.74549	1422	1	lasso	-1.74549	0.0809	0.33791	1
ENSG00000270532.1	ENSG00000270532	PEBP1P2	rs908304	3.95	rs6745204	-0.00061	-2.77	1.3091	1448	42	enet	-1.74548	0.0809	0.33791	1
ENSG00000232956.8	ENSG00000232956	SNHG15	rs307005	4.68	rs1050331	-0.0102	2.84	1.74555	1428	1	lasso	1.74555	0.0809	0.33791	1
ENSG00000105875.13	ENSG00000105875	WDR91	rs6467557	4.41	rs3778772	0.501	6.38	1.38747	1597	38	enet	1.74455	0.0811	0.33791	1
ENSG00000156345.17	ENSG00000156345	CDK20	rs72749800	3.66	rs1576814	-0.006613	3.07	-2.65363	1708	14	enet	-1.74415	0.0811	0.33791	1
ENSG00000189180.15	ENSG00000189180	ZNF33A	rs200940	2.18	rs911535	-0.0115	-3.01	-1.74457	1680	1	enet	1.74457	0.0811	0.33791	1
ENSG00000198105.12	ENSG00000198105	ZNF248	rs1938417	2.28	rs911535	-0.0141	-2.78	-1.74457	1843	1	lasso	1.74457	0.0811	0.33791	1
ENSG00000182685.7	ENSG00000182685	BRICD5	rs170447	3.65	rs12445517	0.003783	-3.16	-2.08345	998	2	lasso	1.74406	0.0811	0.33791	1
ENSG00000166171.12	ENSG00000166171	DPCD	rs77449307	4.24	rs9420867	0.00675	2.67	2.08433	1127	2	lasso	1.74364	0.0812	0.338151	1
ENSG00000244607.5	ENSG00000244607	CCDC13	rs481663	-3.67	rs9747	-0.010403	3.2	-1.74182	1555	1	lasso	-1.74182	0.0815	0.339225	1
ENSG00000203497.2	ENSG00000203497	PDCD4-AS1	rs79944778	-3.42	rs11195308	-0.0022	-3.38	-1.41285	1436	2	lasso	1.74151	0.0816	0.339291	1
ENSG00000086598.10	ENSG00000086598	TMED2	rs2102949	9.93	rs34734800	0.0024	2.25	-0.20765	1065	63	enet	-1.7413	0.0816	0.339291	1
ENSG00000164093.15	ENSG00000164093	PITX2	rs74556036	3.4	rs74690343	0.074831	-3.02	-1.793	1336	3	enet	1.7407	0.0817	0.339531	1
ENSG00000085274.15	ENSG00000085274	MYNN	rs2287480	-3.33	rs12053973	-0.002247	-3.31	1.83903	1202	2	lasso	-1.74042	0.0818	0.339596	1
ENSG00000081791.8	ENSG00000081791	KIAA0141	rs11956411	-4.03	rs13172703	-0.001838	-3.6	1.74056	1537	1	lasso	-1.74056	0.0818	0.339596	1
ENSG00000142920.16	ENSG00000142920	AZIN2	rs4652891	3.34	rs635614	0.17	4.15	-2.58588	1014	4	lasso	-1.73972	0.0819	0.339661	1
ENSG00000132561.13	ENSG00000132561	MATN2	rs2468028	3.64	rs80196972	-0.00939	-3.39	2.0176	1685	4	lasso	-1.7398	0.0819	0.339661	1
ENSG00000168389.17	ENSG00000168389	MFSD2A	rs3768320	-4.09	rs12562232	0.0443	2.98	-1.73891	1153	5	lasso	-1.73903	0.082	0.339901	1
ENSG00000227885.1	ENSG00000227885	RP11-79N23.1	rs76203304	3.31	rs9474720	0.000768	3.02	1.10722	1629	2	lasso	1.73809	0.0822	0.340555	1
ENSG00000164091.11	ENSG00000164091	WDR82	rs2710323	9.63	rs323881	-0.008582	3.06	-1.96633	684	7	lasso	-1.7377	0.0823	0.340794	1
ENSG00000198734.10	ENSG00000198734	F5	rs3753292	-2.83	rs2239854	0.0911	-3.56	-2.0385	2292	12	lasso	1.73675	0.0824	0.340858	1
ENSG00000185156.5	ENSG00000185156	MFSD6L	rs4791707	-3.53	rs9900175	0.401	5.96	1.55645	1410	4	lasso	1.73668	0.0824	0.340858	1
ENSG00000264616.1	ENSG00000264616	MIR4755	rs13044413	4.29	rs6057936	-0.0123	-2.48	-1.7348	777	5	lasso	1.7358	0.0826	0.341509	1
ENSG00000264112.1	ENSG00000264112	RP11-159D12.2	rs4793888	6.27	rs917363	-0.0138	3.09	1.85912	1164	8	enet	1.73461	0.0828	0.341598	1
ENSG00000188486.3	ENSG00000188486	H2AFX	rs4442562	-3.56	rs582688	-0.00709	-3.09	-1.8391	1305	4	lasso	1.73412	0.0829	0.341598	1
ENSG00000277840.1	ENSG00000277840	RP11-103B5.4	rs10774910	4.62	rs71469801	-0.0124	2.9	1.55268	1334	2	lasso	1.73406	0.0829	0.341598	1
ENSG00000184227.7	ENSG00000184227	ACOT1	rs12433157	3.81	rs4519287	0.0831	3.86	2.58161	1493	41	enet	1.73401	0.0829	0.341598	1
ENSG00000179295.16	ENSG00000179295	PTPN11	rs1293747	2.55	rs2057703	0.0205	3.28	1.23697	930	6	lasso	1.73361	0.083	0.341598	1
ENSG00000114650.18	ENSG00000114650	SCAP	rs11713101	2.96	rs11707038	0.191961	4.32	2.12126	517	7	lasso	1.73305	0.0831	0.341598	1
ENSG00000135047.14	ENSG00000135047	CTSL	rs72749800	3.66	rs6420260	-0.012425	-3.92	1.1328	1848	4	lasso	-1.73321	0.0831	0.341598	1
ENSG00000244264.3	ENSG00000244264	RN7SL597P	rs6560987	-5.21	rs3814784	-0.009038	2.61	1.81386	1221	9	enet	1.7329	0.0831	0.341598	1
ENSG00000105246.5	ENSG00000105246	EBI3	rs10407871	-2.7	rs654692	0.136	-3.38	1.73303	676	2	lasso	-1.73293	0.0831	0.341598	1
ENSG00000272945.1	ENSG00000272945	CTD-3216D2.5	rs13044413	4.29	rs13043812	-0.00791	2.64	1.733	856	1	lasso	1.733	0.0831	0.341598	1
ENSG00000163468.14	ENSG00000163468	CCT3	rs490498	4.01	rs11264467	0.0887	3.59	1.91353	870	4	lasso	1.73249	0.0832	0.341598	1
ENSG00000204406.12	ENSG00000204406	MBD5	rs7592232	5.06	rs12617242	-0.010365	-3.49	1.35568	1696	3	enet	-1.73263	0.0832	0.341598	1
ENSG00000240695.1	ENSG00000240695	RP11-102M11.1	rs7432375	-7.82	rs9858593	0.014848	2.61	1.43812	1125	4	lasso	1.73252	0.0832	0.341598	1
ENSG00000121152.9	ENSG00000121152	NCAPH	rs1048675	4.55	rs59082429	-0.014051	2.53	3.00843	415	17	enet	1.73194	0.0833	0.341598	1
ENSG00000107443.15	ENSG00000107443	CCNJ	rs7893601	3.8	rs7895976	-0.0141	-3.29	-0.87753	1516	33	enet	1.73209	0.0833	0.341598	1
ENSG00000177082.12	ENSG00000177082	WDR73	rs11638554	-7.27	rs289393	0.0255	-3.09	0.65216	1090	5	lasso	-1.73188	0.0833	0.341598	1
ENSG00000259202.1	ENSG00000259202	RP11-342M21.2	rs6494623	4.58	rs9920845	0.0172	3.28	-1.73123	1589	5	lasso	-1.73138	0.0834	0.341611	1
ENSG00000198406.7	ENSG00000198406	BZW1P2	rs17647013	3.96	rs75459545	-0.005476	-3.19	1.2489	1748	3	lasso	-1.73098	0.0835	0.341611	1
ENSG00000173083.14	ENSG00000173083	HPSE	rs57980547	4.52	rs4693608	-0.011192	-2.72	-1.731	1443	1	lasso	1.731	0.0835	0.341611	1
ENSG00000137693.13	ENSG00000137693	YAP1	rs10895266	2.38	rs7931576	0.0937	-4.08	1.87706	1842	4	lasso	-1.73058	0.0835	0.341611	1
ENSG00000207627.1	ENSG00000207627	MIR581	rs10069374	3.59	rs6888004	0.0093	3.48	1.54934	1836	6	enet	1.73004	0.0836	0.341611	1
ENSG00000157954.14	ENSG00000157954	WIPI2	rs4724690	3.63	rs35470558	-0.0138	3.13	1.71486	991	3	lasso	1.73027	0.0836	0.341611	1
ENSG00000267632.1	ENSG00000267632	RP11-400F19.18	rs62078395	3.54	rs12937081	0.0539	3.02	1.06329	733	3	lasso	1.73002	0.0836	0.341611	1
ENSG00000258667.1	ENSG00000258667	HIF1A-AS2	rs1254910	-4.26	rs61451382	-0.0041	2.58	1.29942	1400	10	enet	1.7298	0.0837	0.341846	1
ENSG00000154975.13	ENSG00000154975	CA10	rs202123	-4.08	rs1405191	0.382	5.56	2.24716	2265	4	lasso	1.7289	0.0838	0.342081	1
ENSG00000135185.11	ENSG00000135185	TMEM243	rs6943762	-8.36	rs80253370	0.106	-4.07	1.80926	1103	6	lasso	-1.72875	0.0839	0.342203	1
ENSG00000087502.17	ENSG00000087502	ERGIC2	rs7312697	-6.58	rs12304389	-0.0113	-3.4	0.2732	2219	66	enet	1.72772	0.084	0.342203	1
ENSG00000258789.1	ENSG00000258789	RP11-507K2.3	rs2006239	-4.45	rs61986670	0.00938	-3.43	-1.97042	1394	10	lasso	1.72794	0.084	0.342203	1
ENSG00000242372.6	ENSG00000242372	EIF6	rs2236270	4.53	rs1406947	0.147	-3.69	1.2813	1213	6	lasso	-1.7281	0.084	0.342203	1
ENSG00000110768.11	ENSG00000110768	GTF2H1	rs211115	-4.57	rs4757637	0.0551	-3.7	1.6468	1715	2	lasso	-1.72746	0.0841	0.342438	1
ENSG00000203761.5	ENSG00000203761	MSTO2P	rs490498	4.01	rs11264452	-0.0101	2.95	-0.48539	482	2	lasso	-1.72709	0.0842	0.342498	1
ENSG00000272389.1	ENSG00000272389	CTC-487M23.7	rs4331889	-2.99	rs13189851	0.085508	-3.77	-1.72643	1563	3	lasso	1.72709	0.0842	0.342498	1
ENSG00000201217.1	ENSG00000201217	Y_RNA	rs13068236	-3.9	rs13065071	-0.012053	3.09	1.73314	1352	7	lasso	1.72584	0.0844	0.342965	1
ENSG00000108604.15	ENSG00000108604	SMARCD2	rs6504163	-6.01	rs111422442	0.0461	-3.96	2.19435	917	5	lasso	-1.7257	0.0844	0.342965	1
ENSG00000239528.1	ENSG00000239528	RPS14P8	rs6879929	4.64	rs2292266	-0.013979	3.08	1.7251	1815	1	lasso	1.7251	0.0845	0.343199	1
ENSG00000238160.1	ENSG00000238160	AC116366.5	rs256868	3.15	rs10062371	0.018824	3.42	2.17247	1222	11	lasso	1.72443	0.0846	0.343259	1
ENSG00000185252.18	ENSG00000185252	ZNF74	rs9605070	4.95	rs2228236	-0.009024	2.92	0.40987	1423	3	lasso	1.72436	0.0846	0.343259	1
ENSG00000198515.13	ENSG00000198515	CNGA1	rs34313992	-4.27	rs79028889	-0.004528	3.22	-1.7239	1852	1	lasso	-1.7239	0.0847	0.343491	1
ENSG00000239415.1	ENSG00000239415	AP001469.9	rs7280077	-4.9	rs2839325	-0.01334	-3.07	1.7371	1740	2	enet	-1.72367	0.084768	0.343594	1
ENSG00000248196.1	ENSG00000248196	RP11-476C8.2	rs56023922	-4.72	rs78562446	-0.007796	3.66	0.6125	1501	28	enet	1.7215	0.0852	0.345171	1
ENSG00000154310.16	ENSG00000154310	TNIK	rs1879442	3.49	rs62281613	0.036134	-2.85	1.72078	2033	1	lasso	-1.72078	0.0853	0.345229	1
ENSG00000263693.1	ENSG00000263693	MIR3161	rs11601764	3.8	rs10769375	-0.0141	2.51	1.72073	1201	1	lasso	1.72073	0.0853	0.345229	1
ENSG00000222915.1	ENSG00000222915	RNU6-564P	rs34524925	4.04	rs34366470	0.013176	3.25	-1.54436	1400	4	lasso	-1.71874	0.0857	0.346674	1
ENSG00000156931.15	ENSG00000156931	VPS8	rs62287920	-4.59	rs9851722	0.036791	3.23	-2.06821	1726	33	enet	-1.71804	0.0858	0.34673	1
ENSG00000223547.9	ENSG00000223547	ZNF844	rs35697610	-4.31	rs35864321	0.0201	-3.28	-1.71809	1198	1	lasso	1.71809	0.0858	0.34673	1
ENSG00000163625.15	ENSG00000163625	WDFY3	rs7681742	4.18	rs35223206	0.001333	-3.53	-1.2189	1592	68	enet	1.7172	0.0859	0.346786	1
ENSG00000188559.13	ENSG00000188559	RALGAPA2	rs6112974	4.23	rs6081933	0.0336	3.71	1.7172	1512	1	lasso	1.7172	0.0859	0.346786	1
ENSG00000178425.13	ENSG00000178425	NT5DC1	rs9968822	-3.44	rs73548973	0.0386	-3.59	-1.71667	1467	1	lasso	1.71667	0.086	0.346842	1
ENSG00000178802.17	ENSG00000178802	MPI	rs34933034	4.29	rs16966780	-0.00928	3.2	-1.03944	798	18	enet	-1.71675	0.086	0.346842	1
ENSG00000146556.14	ENSG00000146556	WASH2P	rs10208204	2.31	rs12998926	-0.003777	-3.38	-1.58661	1370	15	lasso	1.71536	0.0863	0.347759	1
ENSG00000154727.10	ENSG00000154727	GABPA	rs425146	3.33	rs79393901	0.041963	-2.78	1.7148	1461	2	lasso	-1.71511	0.086324	0.347759	1
[truncated: 6,055 more rows]

## Sheet: S15_TWAStx_females
gencodeID	ensemblID	ID	BEST.GWAS.ID	BEST.GWAS.Z	EQTL.ID	EQTL.R2	EQTL.Z	EQTL.GWAS.Z	NSNP	NWGT	MODEL	TWAS.Z	TWAS.P	TWAS.P.FDR	TWAS.P.BONF
ENST00000429779.1	ENSG00000002822	MAD1L1	rs58120505	-10.65	rs1107592	-0.013802	-2.95	-9.78862	1488	1	lasso	9.79	1.26e-22	2.28791e-18	2.28791e-18
ENST00000360876.8	ENSG00000106263	EIF3B	rs58120505	-10.65	rs4719432	0.008096	-3.5	-9.12773	1490	2	lasso	9.44	3.65e-21	3.31384e-17	6.62767e-17
ENST00000222990.7	ENSG00000106266	SNX8	rs58120505	-10.65	rs10265944	0.031983	-3.09	-8.57212	1616	2	lasso	8.7	3.45e-18	2.08817e-14	6.26451e-14
ENST00000307106.3	ENSG00000168273	SMIM4	rs2710323	9.63	rs1010553	0.025	2.34	8.34115	926	2	lasso	8.34307	7.24e-17	2.74549e-13	1.31464e-12
ENST00000369875.3	ENSG00000148842	CNNM2	rs79668541	-9.97	rs12768205	-0.014	-2.63	-8.2113	1279	19	enet	8.33799	7.56e-17	2.74549e-13	1.37274e-12
ENST00000534655.1	ENSG00000132768	DPH2	rs11210892	8.29	rs2970610	-0.0137	-3.02	8.25182	1166	7	enet	-8.01269	1.12e-15	3.38949e-12	2.0337e-11
ENST00000302424.11	ENSG00000171206	TRIM8	rs79668541	-9.97	rs1926030	0.0186	3.27	-8.14464	1258	14	lasso	-7.93847	2.05e-15	5.3177e-12	3.72239e-11
ENST00000448841.5	ENSG00000166272	WBP1L	rs79668541	-9.97	rs72841270	-0.0128	-2.55	-7.84315	1337	1	lasso	7.84315	4.39e-15	8.31636e-12	7.97136e-11
ENST00000369937.4	ENSG00000107874	CUEDC2	rs11191416	-9.81	rs72841270	0.065	-3.22	-7.84315	1074	1	lasso	7.84315	4.39e-15	8.31636e-12	7.97136e-11
ENST00000408591.1	ENSG00000221518	RNU6ATAC16P	rs2710323	9.63	rs34230854	0.0118	2.31	-6.42462	947	3	enet	-7.83795	4.58e-15	8.31636e-12	8.31636e-11
ENST00000409074.6	ENSG00000256053	APOPT1	rs722637	7.74	rs722637	0.113	-3.92	7.7439	1366	2	lasso	-7.705	1.31e-14	2.16245e-11	2.3787e-10
ENST00000569957.5	ENSG00000169592	INO80E	rs3814883	-7.76	rs4788204	-0.011	-2.68	-7.60146	371	2	lasso	7.64504	2.09e-14	3.16252e-11	3.79502e-10
ENST00000389749.8	ENSG00000166166	TRMT61A	rs722637	7.74	rs12892189	0.0824	-3.56	7.4927	1314	2	lasso	-7.52834	5.14e-14	7.17939e-11	9.33321e-10
ENST00000440114.1	ENSG00000144381	HSPD1	rs2914983	7.73	rs13404366	-0.0138	-2.91	6.36801	977	35	enet	-7.30895	2.69e-13	3.48893e-10	4.8845e-09
ENST00000604197.1	ENSG00000271098	IMMP1LP3	rs58120505	-10.65	rs3778991	0.019017	2.75	-7.28804	1474	9	lasso	-7.29	3.12e-13	3.77686e-10	5.6653e-09
ENST00000561439.1	ENSG00000100664	EIF5	rs722637	7.74	rs12879501	0.00867	-2.99	7.10106	1211	7	lasso	-7.25174	4.11e-13	4.66434e-10	7.46294e-09
ENST00000477977.1	ENSG00000166197	NOLC1	rs10883761	-9.42	rs4917968	-0.0129	2.68	-7.21569	816	1	lasso	-7.21569	5.37e-13	5.73579e-10	9.75085e-09
ENST00000621099.1	ENSG00000277965	Metazoa_SRP	rs6065094	-7.7	rs2247237	0.0059	3.22	-6.69051	1211	7	lasso	-7.1358	9.62e-13	9.70444e-10	1.7468e-08
ENST00000429587.2	ENSG00000130921	C12orf65	rs2102949	9.93	rs10773000	-0.0128	-2.45	7.12248	785	1	lasso	-7.12	1.06e-12	9.94367e-10	1.92475e-08
ENST00000447251.2	ENSG00000073711	PPP2R3A	rs7432375	-7.82	rs664088	-0.00736	-2.86	-7.11675	923	1	lasso	7.11675	1.1e-12	9.94367e-10	1.99738e-08
ENST00000558506.1	ENSG00000100664	EIF5	rs722637	7.74	rs7148456	0.0608	-3.72	6.51246	1217	14	enet	-7.11093	1.15e-12	9.94367e-10	2.08817e-08
ENST00000578626.5	ENSG00000175224	ATG13	rs12285419	8.15	rs4565870	-0.0132	-2.7	7.05967	652	1	lasso	-7.05967	1.67e-12	1.3658e-09	3.03239e-08
ENST00000554106.5	ENSG00000088808	PPP1R13B	rs722637	7.74	rs8004408	-0.0122	-3.07	7.11428	1333	8	enet	-7.05484	1.73e-12	1.3658e-09	3.14133e-08
ENST00000469871.1	ENSG00000002822	MAD1L1	rs58120505	-10.65	rs71525361	0.00619	3.35	2.12496	1452	2	lasso	7.02	2.19e-12	1.60628e-09	3.9766e-08
ENST00000278927.9	ENSG00000149564	ESAM	rs1940171	-7.46	rs1076095	0.033	3.91	-7.01473	1632	1	lasso	-7.01473	2.3e-12	1.60628e-09	4.17634e-08
ENST00000403470.1	ENSG00000019102	VSIG2	rs1940171	-7.46	rs1076095	-0.00637	3.08	-7.01473	1628	1	lasso	-7.01473	2.3e-12	1.60628e-09	4.17634e-08
ENST00000558698.5	ENSG00000075413	MARK3	rs722637	7.74	rs2368558	0.0196	-3.37	5.71501	1314	6	lasso	-6.98563	2.84e-12	1.90995e-09	5.15687e-08
ENST00000469989.1	ENSG00000010327	STAB1	rs2710323	9.63	rs352162	-0.0125	2.59	6.93089	913	1	lasso	6.93089	4.18e-12	2.71073e-09	7.59004e-08
ENST00000279387.11	ENSG00000149923	PPP4C	rs3814883	-7.76	rs12325539	0.0539	3.49	-6.78399	392	6	lasso	-6.84706	7.54e-12	4.72108e-09	1.36911e-07
ENST00000326621.9	ENSG00000019102	VSIG2	rs1940171	-7.46	rs11219774	-0.0132	2.92	-6.82266	1630	2	lasso	-6.82105	9.04e-12	5.47161e-09	1.64148e-07
ENST00000631292.1	ENSG00000265185	SNORD3B-1	rs4073003	-6.93	rs2233072	0.11	-4.97	-5.51881	464	18	enet	6.77724	1.22e-11	7.14605e-09	2.21528e-07
ENST00000444566.5	ENSG00000149564	ESAM	rs1940171	-7.46	rs11219774	0.0669	3.37	-6.82266	1634	2	enet	-6.75699	1.41e-11	8.00087e-09	2.56028e-07
ENST00000548647.1	ENSG00000110955	ATP5B	rs324017	-6.69	rs324017	-0.00494	-2.51	-6.6917	740	1	lasso	6.69	2.21e-11	1.21604e-08	4.01292e-07
ENST00000459731.1	ENSG00000002822	MAD1L1	rs58120505	-10.65	rs12155225	0.011064	-3.58	-7.93174	1487	19	enet	6.63	3.25e-11	1.73569e-08	5.90135e-07
ENST00000469616.1	ENSG00000168268	NT5DC2	rs2710323	9.63	rs9876403	-0.0132	-2.37	-6.61218	914	1	lasso	6.61218	3.79e-11	1.91886e-08	6.88188e-07
ENST00000479176.5	ENSG00000114416	FXR1	rs7647398	-8.48	rs1805206	0.00783	-2.5	-6.61117	848	1	lasso	6.61117	3.81e-11	1.91886e-08	6.9182e-07
ENST00000468925.1	ENSG00000115524	SF3B1	rs2914983	7.73	rs3115366	0.0543	3.09	6.6073	980	4	lasso	6.60745	3.91e-11	1.91886e-08	7.09978e-07
ENST00000520520.1	ENSG00000044115	CTNNA1	rs10117	-6.81	rs3849046	0.009278	2.4	-6.55861	717	1	lasso	-6.55861	5.43e-11	2.59468e-08	9.85979e-07
ENST00000561380.1	ENSG00000100664	EIF5	rs722637	7.74	rs6575997	-0.00178	-2.98	7.05388	1212	16	enet	-6.53655	6.3e-11	2.93322e-08	1.14395e-06
ENST00000527178.1	ENSG00000213619	NDUFS3	rs4647709	6.13	rs3729986	0.0141	-2.65	5.98349	946	3	lasso	-6.48408	8.93e-11	4.05377e-08	1.62151e-06
ENST00000421293.1	ENSG00000182165	TP53TG1	rs13230321	-6.37	rs13230321	-0.008484	2.66	-6.3738	1043	1	lasso	-6.37	1.84e-10	8.14896e-08	3.34107e-06
ENST00000464697.1	ENSG00000196510	ANAPC7	rs4766428	8.46	rs55661717	-0.0133	-2.38	6.29033	701	4	lasso	-6.29	3.16e-10	1.36617e-07	5.73793e-06
ENST00000563955.5	ENSG00000174943	KCTD13	rs3814883	-7.76	rs7193532	-0.0141	-2.29	-7.40699	323	12	enet	6.15389	7.56e-10	3.19243e-07	1.37274e-05
ENST00000531594.1	ENSG00000135870	RC3H1	rs61828917	-6.15	rs61828917	-0.00559	-2.41	-6.1459	953	3	lasso	6.13974	8.27e-10	3.41288e-07	1.50167e-05
ENST00000614001.1	ENSG00000196236	XPNPEP3	rs9623320	6.34	rs5751020	0.107154	-4.54	-4.68519	997	39	enet	6.10461	1.03e-09	4.15616e-07	1.87027e-05
ENST00000529179.1	ENSG00000147813	NAPRT	rs13252406	5.81	rs7465214	0.0835	-3.54	5.75415	1164	2	lasso	-6.08018	1.2e-09	4.73687e-07	2.17896e-05
ENST00000345042.6	ENSG00000144381	HSPD1	rs2914983	7.73	rs787994	0.0142	-3.25	6.89312	986	26	enet	-6.00229	1.95e-09	7.45235e-07	3.54081e-05
ENST00000595240.5	ENSG00000126456	IRF3	rs2304204	-7.53	rs8113357	0.0162	2.76	-6.00067	925	3	lasso	-5.99992	1.97e-09	7.45235e-07	3.57713e-05
ENST00000434420.1	ENSG00000131374	TBC1D5	rs6577597	6.2	rs7632834	-0.0141	2.52	5.99058	1028	1	lasso	5.99058	2.09e-09	7.74494e-07	3.79502e-05
ENST00000228437.9	ENSG00000110851	PRDM4	rs3764002	6.03	rs10861879	-0.0136	3.61	5.69524	1812	4	lasso	5.98	2.26e-09	8.08209e-07	4.10371e-05
ENST00000541170.7	ENSG00000146963	LUC7L2	rs10243922	5.73	rs10235212	0.038121	3.59	5.37657	1142	9	enet	5.98	2.27e-09	8.08209e-07	4.12187e-05
ENST00000557744.1	ENSG00000088808	PPP1R13B	rs722637	7.74	rs10135720	-0.0127	3.49	-2.31891	1203	10	enet	-5.96734	2.41e-09	8.41553e-07	4.37608e-05
ENST00000462207.1	ENSG00000163939	PBRM1	rs2710323	9.63	rs34340609	0.0117	-3.01	-4.52509	1022	4	lasso	5.96138	2.5e-09	8.56509e-07	4.5395e-05
ENST00000455998.5	ENSG00000002822	MAD1L1	rs58120505	-10.65	rs3996329	0.00182	-3.12	5.94936	1485	1	lasso	-5.95	2.69e-09	9.01297e-07	4.8845e-05
ENST00000528837.5	ENSG00000175220	ARHGAP1	rs12285419	8.15	rs11038840	0.0163	2.88	5.94706	651	1	lasso	5.94706	2.73e-09	9.01297e-07	4.95713e-05
ENST00000409403.6	ENSG00000013441	CLK1	rs994280	7.57	rs17532280	-0.0138	3.04	-3.38376	1091	4	enet	-5.93672	2.91e-09	9.43568e-07	5.28398e-05
ENST00000363804.1	ENSG00000200674	RN7SKP160	rs61828917	-6.15	rs12568409	0.105	3.42	-5.9327	1053	4	lasso	-5.93271	2.98e-09	9.49313e-07	5.41108e-05
ENST00000398275.4	ENSG00000214401	KANSL1-AS1	rs8073146	-5.8	rs113871181	0.377	5.79	-5.80029	154	13	lasso	-5.86649	4.45e-09	1.39316e-06	8.08031e-05
ENST00000571722.3	ENSG00000262074	SNORD3B-2	rs4073003	-6.93	rs2233072	0.0453	-3.46	-5.51881	468	23	enet	5.83617	5.34e-09	1.64345e-06	9.69637e-05
ENST00000503362.1	ENSG00000129128	SPCS3	rs41533650	7.459	rs6818081	-0.00795	3.33	5.91598	1867	3	lasso	5.81774	5.96e-09	1.78008e-06	0.000108222
ENST00000295049.8	ENSG00000162944	RFTN2	rs2914983	7.73	rs6434942	0.00578	3	5.80195	1059	20	enet	5.81745	5.98e-09	1.78008e-06	0.000108585
ENST00000576248.1	ENSG00000120071	KANSL1	rs8073146	-5.8	rs113871181	0.121	3.58	-5.80029	154	15	lasso	-5.80017	6.62e-09	1.90803e-06	0.000120206
ENST00000572904.5	ENSG00000120071	KANSL1	rs8073146	-5.8	rs113871181	0.0263	2.32	-5.80029	154	23	lasso	-5.80017	6.62e-09	1.90803e-06	0.000120206
ENST00000482158.1	ENSG00000115524	SF3B1	rs2914983	7.73	rs57862683	0.00513	2.82	5.76956	985	1	lasso	5.76956	7.95e-09	2.25556e-06	0.000144356
ENST00000376922.6	ENSG00000159314	ARHGAP27	rs8073146	-5.8	rs117365970	0.119	3.75	-5.75241	705	1	lasso	-5.75241	8.8e-09	2.45831e-06	0.00015979
ENST00000551416.1	ENSG00000075856	SART3	rs3764002	6.03	rs10861879	-0.00713	3.32	5.69524	1419	2	lasso	5.73	9.99e-09	2.74846e-06	0.000181398
ENST00000394752.7	ENSG00000163935	SFMBT1	rs2710323	9.63	rs11707780	0.0887	-3.95	-4.46486	1368	6	lasso	5.71099	1.12e-08	3.03537e-06	0.00020337
ENST00000546728.5	ENSG00000075856	SART3	rs3764002	6.03	rs10861879	-0.00485	2.82	5.69524	1488	1	lasso	5.7	1.23e-08	3.23686e-06	0.000223343
ENST00000549387.1	ENSG00000110880	CORO1C	rs3764002	6.03	rs10861879	0.00782	2.85	5.69524	1375	1	lasso	5.7	1.23e-08	3.23686e-06	0.000223343
ENST00000564026.1	ENSG00000149929	HIRIP3	rs3814883	-7.76	rs2289292	-0.0119	-2.44	5.67585	367	1	lasso	-5.67585	1.38e-08	3.57972e-06	0.00025058
ENST00000233893.9	ENSG00000115541	HSPE1	rs2914983	7.73	rs788001	-0.014	-2.91	6.74626	973	12	lasso	-5.64911	1.61e-08	4.11752e-06	0.000292344
ENST00000369878.8	ENSG00000148842	CNNM2	rs79668541	-9.97	rs1926030	0.061	3.65	-8.14464	1499	43	enet	-5.61766	1.94e-08	4.89257e-06	0.000352265
ENST00000463873.1	ENSG00000241438	TDGF1P6	rs7432375	-7.82	rs112490075	-0.00917	2.58	2.54206	835	4	lasso	5.60296	2.11e-08	5.24841e-06	0.000383134
ENST00000485521.1	ENSG00000213180	RPL36AP48	rs8073554	4.51	rs1961377	0.0183	3.08	4.33299	1111	4	lasso	5.56583	2.61e-08	6.40438e-06	0.000473924
ENST00000483598.1	ENSG00000197958	RPL12	rs3739554	5.59	rs11790388	-0.00499	3.46	5.53233	859	2	lasso	5.53262	3.15e-08	7.62636e-06	0.000571977
ENST00000473170.5	ENSG00000204120	GIGYF2	rs778371	8.29	rs10209575	0.000221	3.06	-5.51369	1631	1	lasso	-5.51369	3.51e-08	8.38613e-06	0.000637346
ENST00000408840.1	ENSG00000173915	USMG5	rs79668541	-9.97	rs4917384	0.167	4.52	-5.00179	1222	7	lasso	-5.50431	3.71e-08	8.74885e-06	0.000673662
ENST00000263960.6	ENSG00000115520	COQ10B	rs2914983	7.73	rs13029495	-0.012	2.48	5.48039	1005	1	lasso	5.48039	4.24e-08	9.8705e-06	0.000769899
ENST00000425753.6	ENSG00000104522	TSTA3	rs13252406	5.81	rs7464611	0.00241	-3.19	5.46994	1121	1	lasso	-5.46994	4.5e-08	1.03432e-05	0.00081711
ENST00000610631.1	ENSG00000274427	RP11-972P1.10	rs2102949	9.93	rs1727301	0.0537	3.44	-5.45797	968	1	lasso	-5.46	4.82e-08	1.09402e-05	0.000875216
ENST00000321753.7	ENSG00000177096	FAM109B	rs5751191	-7.31	rs134887	-0.012995	-3.08	-5.31493	1092	4	enet	5.45282	4.96e-08	1.1119e-05	0.000900637
ENST00000368706.8	ENSG00000188643	S100A16	rs10127983	5.53	rs111689685	0.0851	-3.76	5.41862	1111	26	enet	-5.44049	5.31e-08	1.17584e-05	0.00096419
ENST00000531847.1	ENSG00000165905	LARGE2	rs12285419	8.15	rs11038830	-0.0116	-3.32	3.02553	965	21	enet	-5.43044	5.62e-08	1.22949e-05	0.00102048
ENST00000473073.1	ENSG00000114054	PCCB	rs7432375	-7.82	rs61791757	-0.0116	-2.56	5.42659	973	1	lasso	-5.42659	5.74e-08	1.23261e-05	0.00104227
ENST00000350435.11	ENSG00000109332	UBE2D3	rs13109272	6.849	rs4235409	-0.0101	-3.44	5.27955	1219	10	lasso	-5.42574	5.77e-08	1.23261e-05	0.00104772
ENST00000617128.1	ENSG00000265185	SNORD3B-1	rs4073003	-6.93	rs7222869	0.0335	-3.27	-3.38856	464	7	enet	5.41645	6.08e-08	1.28373e-05	0.00110401
ENST00000572801.5	ENSG00000167703	SLC43A2	rs7207904	-6.03	rs73292845	-0.0109	-2.88	-5.39685	1045	1	lasso	5.39685	6.78e-08	1.41507e-05	0.00123111
ENST00000552695.5	ENSG00000198855	FICD	rs3764002	6.03	rs10861879	0.044	3.33	5.69524	1467	2	lasso	5.39	7.16e-08	1.4774e-05	0.00130011
ENST00000362821.1	ENSG00000199691	RN7SKP173	rs6065094	-7.7	rs220527	0.00172	3.42	-4.99009	1218	4	lasso	-5.3797	7.46e-08	1.50711e-05	0.00135459
ENST00000486843.1	ENSG00000112640	PPP2R5D	rs113113059	-6.69	rs937590	-0.0107	-2.91	-4.76937	1025	3	lasso	5.37954	7.47e-08	1.50711e-05	0.0013564
ENST00000330244.10	ENSG00000182774	RPS17	rs4779050	6.247	rs1259177	0.47769	-6.13	5.12483	869	33	enet	-5.36781	7.97e-08	1.59032e-05	0.00144719
ENST00000496930.5	ENSG00000176681	LRRC37A	rs8073146	-5.8	rs199495	0.0408	3.15	-2.51391	202	77	enet	-5.36555	8.07e-08	1.59277e-05	0.00146535
ENST00000369039.9	ENSG00000143382	ADAMTSL4	rs11589801	-5.66	rs9659073	0.1	3.46	-3.73744	1187	2	lasso	-5.35413	8.6e-08	1.67913e-05	0.00156159
ENST00000409157.5	ENSG00000155729	KCTD18	rs78988795	8.27	rs1437777	0.0812	-3.63	5.34999	1220	1	lasso	-5.34999	8.8e-08	1.69538e-05	0.0015979
ENST00000307017.8	ENSG00000170185	USP38	rs1510136	-5.675	rs10519675	-0.0137	2.78	-5.29017	1337	7	lasso	-5.34844	8.87e-08	1.69538e-05	0.00161061
ENST00000297107.10	ENSG00000164574	GALNT10	rs815609	-5.63	rs707184	0.010681	3.94	5.34525	1963	2	lasso	5.34266	9.16e-08	1.73156e-05	0.00166327
ENST00000477132.1	ENSG00000115825	PRKD3	rs3770752	-6.65	rs77223722	-0.009	3.06	4.30091	1469	3	lasso	5.34083	9.25e-08	1.73156e-05	0.00167961
ENST00000323303.8	ENSG00000115540	MOB4	rs2914983	7.73	rs75909202	-0.00726	-2.54	-5.31855	1043	1	lasso	5.31855	1.05e-07	1.9455e-05	0.00190659
ENST00000328159.8	ENSG00000143549	TPM3	rs10127983	5.53	rs12142733	-0.00511	-2.77	5.29688	1117	3	lasso	-5.29842	1.17e-07	2.14264e-05	0.00212449
ENST00000548234.1	ENSG00000196510	ANAPC7	rs4766428	8.46	rs12311063	0.0356	2.94	-5.27856	684	4	lasso	-5.3	1.18e-07	2.14264e-05	0.00214264
ENST00000368518.5	ENSG00000143612	C1orf43	rs10127983	5.53	rs12403956	-0.00743	-2.75	5.29289	1094	1	lasso	-5.29289	1.2e-07	2.15739e-05	0.00217896
ENST00000550248.2	ENSG00000174437	ATP2A2	rs4766428	8.46	rs12311063	0.00708	2.44	-5.27856	724	3	lasso	-5.28	1.3e-07	2.31425e-05	0.00236054
ENST00000502690.5	ENSG00000109332	UBE2D3	rs13109272	6.849	rs6842179	-0.0134	-3.12	5.23254	1220	13	lasso	-5.26731	1.38e-07	2.43282e-05	0.0025058
ENST00000410039.5	ENSG00000115942	ORC2	rs10197006	5.26	rs10197006	0.0237	3.17	5.25905	1067	1	lasso	5.25905	1.45e-07	2.53164e-05	0.00263291
ENST00000273986.8	ENSG00000145354	CISD2	rs13109272	6.849	rs2086499	-0.0115	-3.1	5.21613	1216	1	lasso	-5.21613	1.83e-07	3.13947e-05	0.00332291
ENST00000553986.1	ENSG00000100612	DHRS7	rs1957988	5.35	rs10138093	-0.0131	-2.38	5.21471	1078	1	lasso	-5.21472	1.84e-07	3.13947e-05	0.00334107
ENST00000362280.3	ENSG00000199150	MIRLET7G	rs7646741	9.48	rs4434138	-0.00859	2.63	-6.35123	666	11	enet	-5.21362	1.85e-07	3.13947e-05	0.00335923
ENST00000398238.8	ENSG00000073969	NSF	rs199536	-5.61	rs9912530	0.0289	2.45	-5.20644	683	1	lasso	-5.20644	1.92e-07	3.22809e-05	0.00348634
ENST00000402061.7	ENSG00000100147	CCDC134	rs5751191	-7.31	rs6002561	0.031214	-3.24	-5.07667	1066	2	lasso	5.20232	1.97e-07	3.28177e-05	0.00357713
ENST00000461100.5	ENSG00000112655	PTK7	rs113113059	-6.69	rs139267703	0.015	-3.06	-5.27702	875	4	lasso	5.19721	2.02e-07	3.32079e-05	0.00366792
ENST00000535468.1	ENSG00000044090	CUL7	rs113113059	-6.69	rs74839491	0.0743	-3.69	-5.15414	976	3	lasso	5.19666	2.03e-07	3.32079e-05	0.00368607
ENST00000549408.1	ENSG00000111229	ARPC3	rs4766428	8.46	rs58792942	-0.0116	2.79	-5.18244	715	2	lasso	-5.18	2.17e-07	3.51811e-05	0.00394029
ENST00000563513.1	ENSG00000187741	FANCA	rs11076631	-5.96	rs11643662	0.0166	2.89	4.32825	1141	5	enet	5.17675	2.26e-07	3.6316e-05	0.00410371
ENST00000267169.10	ENSG00000184047	DIABLO	rs143116451	5.53	rs10998	-0.0115	2.97	-4.24082	1183	13	lasso	-5.16	2.42e-07	3.85459e-05	0.00439424
ENST00000493743.1	ENSG00000001617	SEMA3F	rs11917680	-6.25	rs11549673	-0.0105	-3.05	4.20974	763	54	enet	-5.15643	2.52e-07	3.94467e-05	0.00457582
ENST00000561068.5	ENSG00000182774	RPS17	rs4779050	6.247	rs4779052	0.113489	4.16	5.12796	869	7	lasso	5.15652	2.52e-07	3.94467e-05	0.00457582
ENST00000476883.5	ENSG00000160741	CRTC2	rs10127983	5.53	rs11583896	-0.00937	-2.85	5.12706	994	15	lasso	-5.13053	2.89e-07	4.48518e-05	0.00524766
ENST00000602573.1	ENSG00000269893	SNHG8	rs28521069	5.501	rs72667473	-0.0139	3.07	5.12083	1287	1	lasso	5.12083	3.04e-07	4.67799e-05	0.00552003
ENST00000572991.5	ENSG00000228696	ARL17B	rs8073146	-5.8	rs199502	0.04	2.66	-5.27969	219	3	lasso	-5.08843	3.61e-07	5.50844e-05	0.00655504
ENST00000432376.5	ENSG00000154822	PLCL2	rs9882532	6.13	rs1372072	-0.0137	-2.97	5.08357	1540	2	lasso	-5.08475	3.68e-07	5.53744e-05	0.00668214
ENST00000570034.1	ENSG00000260075	NSFP1	rs199536	-5.61	rs8079695	0.0132	3.97	-2.43553	274	15	enet	-5.08436	3.69e-07	5.53744e-05	0.0067003
ENST00000617444.4	ENSG00000189339	SLC35E2B	rs2803329	-4.44	rs6699586	-0.0138	2.67	-1.53007	362	14	enet	-5.07738	3.83e-07	5.70042e-05	0.00695451
ENST00000526772.5	ENSG00000198561	CTNND1	rs7938083	6.03	rs641325	-0.00494	2.74	5.07382	1415	1	lasso	5.07382	3.9e-07	5.75741e-05	0.00708162
ENST00000518884.1	ENSG00000167656	LY6D	rs4976992	7.72	rs60959054	-0.00208	-3.19	-4.38107	1617	4	lasso	5.07168	3.94e-07	5.76956e-05	0.00715425
ENST00000618956.1	ENSG00000278701	Metazoa_SRP	rs9891739	-5.6	rs7219770	0.00281	2.51	4.63572	666	3	lasso	5.04474	4.54e-07	6.59121e-05	0.00824373
ENST00000357866.4	ENSG00000182196	ARL6IP4	rs2102949	9.93	rs10847980	-0.00658	2.56	5.04233	698	1	lasso	5.04	4.6e-07	6.59121e-05	0.00835268
ENST00000431375.6	ENSG00000103423	DNAJA3	rs8047438	5.76	rs3747580	0.235	-4.78	4.72537	1209	2	lasso	-5.04186	4.61e-07	6.59121e-05	0.00837084
ENST00000429987.1	ENSG00000106351	AGFG2	rs492430	5.38	rs221789	-0.007926	-3.05	5.03627	825	1	lasso	-5.04	4.75e-07	6.73832e-05	0.00862505
ENST00000567205.1	ENSG00000187741	FANCA	rs11076631	-5.96	rs11640316	0.0347	3.42	4.48315	1166	4	lasso	4.99998	5.73e-07	8.04539e-05	0.0104045
ENST00000448447.6	ENSG00000115540	MOB4	rs2914983	7.73	rs6744206	0.0334	-2.56	-4.99956	1037	3	lasso	4.99924	5.76e-07	8.04539e-05	0.010459
ENST00000574655.5	ENSG00000120071	KANSL1	rs8073146	-5.8	rs1378358	0.27	4.53	-5.05048	169	7	lasso	-4.97615	6.49e-07	8.99583e-05	0.0117845
ENST00000617574.1	ENSG00000274093	RP11-140H17.2	rs13331198	4.78	rs4985462	-0.0127	-2.74	-2.9319	993	40	enet	4.9681	6.76e-07	9.2991e-05	0.0122748
ENST00000526135.5	ENSG00000104529	EEF1D	rs13252406	5.81	rs10109061	-0.0112	-2.88	-4.96354	1153	1	enet	4.96354	6.92e-07	9.44762e-05	0.0125653
ENST00000526253.1	ENSG00000152061	RABGAP1L	rs16846683	-5.93	rs12566477	-0.00452	2.48	-4.94038	1411	3	lasso	-4.9389	7.86e-07	0.000106509	0.0142722
ENST00000283131.3	ENSG00000153147	SMARCA5	rs17747275	4.787	rs35601522	-0.0141	-2.47	4.71335	1449	2	lasso	-4.93051	8.2e-07	0.000110016	0.0148896
ENST00000468441.5	ENSG00000116885	OSCP1	rs659761	-5.79	rs274745	0.0314	3.56	-5.05005	989	4	lasso	-4.92966	8.24e-07	0.000110016	0.0149622
ENST00000553286.5	ENSG00000126214	KLC1	rs722637	7.74	rs11624505	0.00422	3.91	-3.34069	1348	4	lasso	-4.92451	8.46e-07	0.000112129	0.0153617
ENST00000549840.1	ENSG00000174437	ATP2A2	rs4766428	8.46	rs7300001	-0.00562	2.58	-4.2859	692	19	enet	-4.88	1.08e-06	0.000142106	0.0196106
ENST00000573725.1	ENSG00000174231	PRPF8	rs7207904	-6.03	rs2035923	-0.00905	3.54	4.17845	1062	3	lasso	4.8742	1.09e-06	0.00014239	0.0197922
ENST00000528279.1	ENSG00000111011	RSRC2	rs12425850	8.7	rs10847980	-0.00529	3.1	5.04233	991	10	enet	4.87	1.13e-06	0.000146561	0.0205185
ENST00000591673.1	ENSG00000102858	MGRN1	rs8047438	5.76	rs4786512	-0.0135	-3.08	4.86562	1096	1	lasso	-4.86562	1.14e-06	0.000146809	0.0207001
ENST00000474813.5	ENSG00000164855	TMEM184A	rs58120505	-10.65	rs872464	0.000142	3.06	5.25716	1253	3	lasso	4.86	1.2e-06	0.000153448	0.0217896
ENST00000458521.6	ENSG00000166863	TAC3	rs324017	-6.69	rs17119494	-0.0132	2.9	3.94945	858	25	enet	4.85	1.23e-06	0.000156184	0.0223343
ENST00000590026.1	ENSG00000159314	ARHGAP27	rs8073146	-5.8	rs113871181	0.187	4.08	-5.80029	697	147	enet	-4.84294	1.28e-06	0.000161404	0.0232422
ENST00000552981.5	ENSG00000075415	SLC25A3	rs6419378	-5.17	rs4762219	-0.0116	3.13	-4.85981	1325	2	lasso	-4.84	1.29e-06	0.000161544	0.0234238
ENST00000526398.1	ENSG00000140521	POLG	rs7178152	-6.319	rs59321638	0.015036	3.02	-4.83853	1497	2	lasso	-4.83817	1.31e-06	0.000162925	0.023787
ENST00000551172.1	ENSG00000166986	MARS	rs324017	-6.69	rs487722	0.00624	3.07	-5.02199	829	2	lasso	-4.83	1.36e-06	0.000167992	0.0246949
ENST00000543608.5	ENSG00000157837	SPPL3	rs2649999	6.07	rs3751143	-0.0136	-3.43	4.81514	1823	1	lasso	-4.82	1.47e-06	0.000180353	0.0266923
ENST00000536202.1	ENSG00000160551	TAOK1	rs9896721	-4.83	rs9896721	-0.00745	-2.69	-4.83447	858	2	lasso	4.81443	1.48e-06	0.000180361	0.0268738
ENST00000482994.1	ENSG00000164880	INTS1	rs12154473	-10.42	rs60595248	0.014369	-3.32	4.64971	1318	2	lasso	-4.8	1.58e-06	0.000191264	0.0286896
ENST00000489136.5	ENSG00000100395	L3MBTL2	rs9623320	6.34	rs5758209	0.006379	3.21	-5.0845	946	4	lasso	-4.79428	1.63e-06	0.00019601	0.0295975
ENST00000409322.5	ENSG00000135930	EIF4E2	rs778371	8.29	rs72976151	-0.0104	-2.9	5.97735	1498	33	enet	-4.78089	1.75e-06	0.000209056	0.0317765
ENST00000634413.1	ENSG00000120458	MSANTD2	rs1940171	-7.46	rs2226753	0.0192	2.99	4.77036	1568	1	lasso	4.77036	1.84e-06	0.000218371	0.0334107
ENST00000561958.5	ENSG00000141002	TCF25	rs11076631	-5.96	rs28670527	0.0163	-3.1	4.04479	1100	4	lasso	-4.75606	1.97e-06	0.000232281	0.0357713
ENST00000431628.1	ENSG00000183527	PSMG1	rs442972	-4.52	rs428602	0.014164	-3.37	-4.47858	2032	2	lasso	4.74307	2.11e-06	0.000247183	0.0383134
ENST00000490185.1	ENSG00000131503	ANKHD1	rs246024	6.02	rs270163	-0.012916	2.91	-4.69981	952	4	lasso	-4.69817	2.63e-06	0.000305698	0.0477555
ENST00000564192.5	ENSG00000185324	CDK10	rs11076631	-5.96	rs382045	0.0754	3.68	4.5833	1263	3	lasso	4.69662	2.65e-06	0.000305698	0.0481187
ENST00000561186.5	ENSG00000157450	RNF111	rs11854073	-5.337	rs60072785	-0.013427	4.52	4.67511	1380	4	lasso	4.69515	2.66e-06	0.000305698	0.0483003
ENST00000520365.1	ENSG00000253554	RP11-32K4.1	rs10957321	-6.25	rs7815372	0.0231	3.34	-4.6934	1050	1	lasso	-4.6934	2.69e-06	0.000307201	0.048845
ENST00000609067.1	ENSG00000272849	RP11-347I19.8	rs143116451	5.53	rs7299842	-0.0058	2.61	4.68592	1009	1	lasso	4.69	2.79e-06	0.000314663	0.0506608
ENST00000570857.5	ENSG00000103423	DNAJA3	rs8047438	5.76	rs28577186	-0.00879	-3.65	4.67757	1179	2	lasso	-4.68538	2.79e-06	0.000314663	0.0506608
ENST00000478853.1	ENSG00000054118	THRAP3	rs581459	-6.07	rs72661625	-0.0114	2.6	-4.68659	946	12	enet	-4.6792	2.88e-06	0.000320828	0.052295
ENST00000527387.5	ENSG00000109971	HSPA8	rs7927176	6.53	rs2714070	-0.0128	-3.07	4.67891	1606	2	lasso	-4.67899	2.88e-06	0.000320828	0.052295
ENST00000466595.5	ENSG00000104388	RAB2A	rs700726	5.59	rs12550773	-0.0124	-3.53	3.73826	1581	38	enet	-4.67697	2.91e-06	0.000322194	0.0528398
ENST00000559228.5	ENSG00000128923	FAM63B	rs11854073	-5.337	rs60072785	0.003315	4.29	4.67511	1544	1	lasso	4.67511	2.94e-06	0.000323543	0.0533845
ENST00000503873.5	ENSG00000112855	HARS2	rs246024	6.02	rs79683532	-0.000431	3.11	3.40096	927	3	lasso	4.67318	2.97e-06	0.000324875	0.0539293
ENST00000583249.5	ENSG00000175224	ATG13	rs12285419	8.15	rs61884154	0.0086	2.74	4.65768	652	1	lasso	4.65768	3.2e-06	0.000347938	0.0581056
ENST00000504844.1	ENSG00000171604	CXXC5	rs9687282	5.64	rs10447226	-0.012334	-2.91	5.61322	695	2	lasso	-4.65429	3.25e-06	0.000351271	0.0590135
ENST00000559160.1	ENSG00000157450	RNF111	rs11854073	-5.337	rs60072785	-0.007428	3.26	4.67511	1320	2	lasso	4.63745	3.53e-06	0.000379277	0.0640977
ENST00000486322.5	ENSG00000214706	IFRD2	rs11917680	-6.25	rs2624847	-0.00276	-3.15	-5.28544	762	22	enet	4.62267	3.79e-06	0.000404817	0.0688188
ENST00000600310.5	ENSG00000005007	UPF1	rs2905421	7.09	rs8101938	0.114	-3.54	6.23303	1020	7	lasso	-4.61909	3.85e-06	0.00040882	0.0699083
ENST00000409774.5	ENSG00000152133	GPATCH11	rs3770752	-6.65	rs4670163	-0.0125	3.22	-2.43895	1483	13	enet	-4.61512	3.93e-06	0.000414889	0.0713609
ENST00000466462.5	ENSG00000148688	RPP30	rs56393513	-5.84	rs55801282	-0.0141	3.24	-4.568	1672	13	lasso	-4.59858	4.25e-06	0.000446078	0.0771715
ENST00000234179.6	ENSG00000115825	PRKD3	rs3770752	-6.65	rs11885155	-0.00521	2.93	4.86424	1522	9	lasso	4.59277	4.37e-06	0.000456037	0.0793505
ENST00000476387.1	ENSG00000108821	COL1A1	rs198547	-4.59	rs198547	-0.0141	2.89	-4.58927	991	1	lasso	-4.58927	4.45e-06	0.000457541	0.0808031
ENST00000494334.1	ENSG00000108821	COL1A1	rs198547	-4.59	rs198547	-0.0106	2.91	-4.58927	986	1	lasso	-4.58927	4.45e-06	0.000457541	0.0808031
ENST00000487235.5	ENSG00000160741	CRTC2	rs10127983	5.53	rs1194596	0.00503	-2.75	4.14806	1000	5	lasso	-4.58867	4.46e-06	0.000457541	0.0809847
ENST00000314994.4	ENSG00000177946	CENPBD1	rs11076631	-5.96	rs11076618	0.00212	2.76	4.58348	1031	2	lasso	4.58482	4.54e-06	0.000463131	0.0824373
ENST00000450964.1	ENSG00000198876	DCAF12	rs10971924	-4.54	rs10758242	0.0312	-3.41	-4.49666	1642	10	enet	4.58382	4.57e-06	0.000463587	0.0829821
ENST00000529258.1	ENSG00000254862	RP11-159H22.2	rs4074134	-5.3	rs10767650	-0.0135	-2.98	-4.58121	1247	2	lasso	4.5811	4.63e-06	0.000465487	0.0840715
ENST00000636575.1	ENSG00000136928	GABBR2	rs10985811	5.57	rs7869364	0.00211	-3.47	5.46821	1702	19	enet	-4.58052	4.64e-06	0.000465487	0.0842531
ENST00000332245.9	ENSG00000124702	KLHDC3	rs113113059	-6.69	rs61695510	-0.000546	-3.25	-3.96849	1020	4	lasso	4.57793	4.7e-06	0.000468915	0.0853426
ENST00000538504.6	ENSG00000126214	KLC1	rs722637	7.74	rs10131171	0.0186	3.49	-4.41524	1255	4	lasso	-4.57024	4.87e-06	0.000483221	0.0884295
ENST00000365645.1	ENSG00000202515	VTRNA1-3	rs246024	6.02	rs155811	-0.008081	-2.7	-4.55899	929	1	lasso	4.55899	5.14e-06	0.00050724	0.0933321
ENST00000561792.5	ENSG00000103018	CYB5B	rs13331198	4.78	rs17702834	0.000518	-2.79	4.54285	1137	1	lasso	-4.54285	5.55e-06	0.000543764	0.100777
ENST00000563264.1	ENSG00000174943	KCTD13	rs3814883	-7.76	rs9933310	0.0118	-3.08	0.6726	326	14	enet	4.54192	5.57e-06	0.000543764	0.10114
ENST00000362052.7	ENSG00000143420	ENSA	rs11589801	-5.66	rs2305814	0.00467	-2.88	1.7742	1186	9	lasso	-4.53799	5.68e-06	0.00055143	0.103137
ENST00000436679.2	ENSG00000168014	C2CD3	rs10898957	-4.89	rs3819114	0.17	-3.7	-3.87278	1361	3	lasso	4.53681	5.71e-06	0.00055143	0.103682
ENST00000546720.5	ENSG00000196510	ANAPC7	rs4766428	8.46	rs73206853	0.0176	2.8	-4.55287	691	2	lasso	-4.54	5.75e-06	0.00055143	0.104409
ENST00000481273.5	ENSG00000112655	PTK7	rs113113059	-6.69	rs76187039	0.056	-2.66	-4.53461	949	1	lasso	4.53461	5.77e-06	0.00055143	0.104772
ENST00000556907.1	ENSG00000126773	PCNX4	rs1957988	5.35	rs2057248	0.00976	-2.57	4.53008	1168	5	enet	-4.52796	5.96e-06	0.000564497	0.108222
ENST00000424952.6	ENSG00000163812	ZDHHC3	rs76952894	5.16	rs111781708	0.0168	-2.78	4.52593	1300	8	lasso	-4.5269	5.99e-06	0.000564497	0.108766
ENST00000381551.8	ENSG00000100311	PDGFB	rs5995756	6.68	rs5750854	-0.005088	-2.98	4.52639	1313	1	lasso	-4.52639	6e-06	0.000564497	0.108948
ENST00000229379.2	ENSG00000111775	COX6A1	rs1696357	4.82	rs76909052	0.159	-3.66	3.12667	1313	13	enet	-4.52	6.08e-06	0.000569075	0.110401
ENST00000559558.1	ENSG00000196547	MAN2A2	rs4702	9.966	rs7168951	-0.004091	3.48	6.59607	1484	74	enet	4.52111	6.15e-06	0.000572675	0.111672
ENST00000484459.1	ENSG00000143499	SMYD2	rs12125521	-4.7	rs34442733	0.00635	3.11	-4.51973	1500	9	lasso	-4.51901	6.21e-06	0.000575312	0.112761
ENST00000512789.5	ENSG00000170180	GYPA	rs7657795	-5.034	rs6817748	-0.0103	2.83	-4.52086	1332	2	enet	-4.51782	6.25e-06	0.000576079	0.113488
ENST00000372642.4	ENSG00000167136	ENDOG	rs10988250	4.1	rs10122365	-0.0123	-3.04	-3.11315	727	12	enet	4.51359	6.37e-06	0.000584174	0.115666
ENST00000476645.1	ENSG00000068745	IP6K2	rs9878063	4.49	rs12107418	-0.0019	2.64	4.33615	554	10	lasso	4.50538	6.63e-06	0.000603754	0.120388
ENST00000533701.1	ENSG00000234106	RP11-288E14.2	rs935448	-4.46	rs7111174	0.00961	3.2	-3.37991	1597	17	enet	-4.50468	6.65e-06	0.000603754	0.120751
ENST00000396398.7	ENSG00000198951	NAGA	rs5751191	-7.31	rs133338	0.14874	-4.05	-4.05349	1095	2	lasso	4.49981	6.8e-06	0.0006143	0.123474
ENST00000528749.1	ENSG00000143379	SETDB1	rs4970946	-4.57	rs4970946	0.0478	3.73	-4.57413	901	7	lasso	-4.49715	6.89e-06	0.00061935	0.125109
ENST00000520400.5	ENSG00000044115	CTNNA1	rs10117	-6.81	rs10793824	-0.013679	-2.58	4.49034	776	1	lasso	-4.49034	7.11e-06	0.000635977	0.129103
ENST00000396425.7	ENSG00000100167	2022-09-03	rs5751191	-7.31	rs4820451	0.018424	-3.02	-4.48834	1128	4	lasso	4.48898	7.16e-06	0.00063731	0.130011
ENST00000522480.5	ENSG00000180747	SMG1P3	rs41468646	-4.48	rs41468646	-0.0138	2.66	-4.48498	583	1	lasso	-4.48498	7.29e-06	0.000639853	0.132372
ENST00000565758.1	ENSG00000179958	DCTPP1	rs3814883	-7.76	rs4787495	0.000599	2.82	-4.48487	410	2	enet	-4.48456	7.31e-06	0.000639853	0.132735
ENST00000378330.6	ENSG00000167522	ANKRD11	rs11076631	-5.96	rs11640316	0.00113	2.88	4.48315	1296	1	lasso	4.48315	7.36e-06	0.000639853	0.133643
ENST00000498813.1	ENSG00000143753	DEGS1	rs6661430	-4.67	rs57453172	-0.014	-2.71	-4.48231	1202	1	lasso	4.48231	7.38e-06	0.000639853	0.134006
ENST00000496988.1	ENSG00000164880	INTS1	rs58120505	-10.65	rs2280552	0.045488	3.64	4.76785	1306	39	enet	4.48	7.38e-06	0.000639853	0.134006
ENST00000557576.5	ENSG00000205476	CCDC85C	rs11160502	-5.22	rs10129264	0.0289	-3.98	-4.4817	1360	3	lasso	4.48172	7.4e-06	0.000639853	0.134369
ENST00000444355.5	ENSG00000134575	ACP2	rs10838634	7.34	rs3758669	-0.00285	-2.67	1.47953	881	10	enet	-4.47982	7.47e-06	0.000642845	0.13564
ENST00000463229.2	ENSG00000106263	EIF3B	rs58120505	-10.65	rs57014361	-0.010002	3.27	0.943354	1443	37	enet	4.48	7.63e-06	0.000653517	0.138546
ENST00000313833.4	ENSG00000178974	FBXO34	rs3783643	5.14	rs1009647	-0.00863	-2.94	4.46303	1818	1	lasso	-4.46303	8.08e-06	0.000688811	0.146717
ENST00000618771.1	ENSG00000076604	TRAF4	rs9896721	-4.83	rs16964930	0.000955	2.77	-4.42721	747	2	lasso	-4.46017	8.19e-06	0.000694925	0.148714
ENST00000304992.10	ENSG00000174231	PRPF8	rs7207904	-6.03	rs2035923	0.0485	3.57	4.17845	1091	3	lasso	4.45654	8.33e-06	0.000703517	0.151256
ENST00000264452.9	ENSG00000109133	TMEM33	rs7665570	-3.644	rs923309	0.0178	3.11	-3.49173	1529	5	lasso	-4.45219	8.5e-06	0.000714551	0.154343
ENST00000566409.1	ENSG00000187741	FANCA	rs11076631	-5.96	rs7206398	0.0236	3.36	4.39514	1149	2	lasso	4.44909	8.62e-06	0.000717991	0.156522
ENST00000431201.5	ENSG00000241878	PISD	rs2413045	3.41	rs5749227	-0.012552	2.4	3.39845	1176	45	enet	4.44926	8.62e-06	0.000717991	0.156522
ENST00000570820.1	ENSG00000132386	SERPINF1	rs12943566	-6.34	rs2035923	0.0548	3.13	4.17845	1197	4	lasso	4.44586	8.75e-06	0.000725491	0.158883
ENST00000431678.5	ENSG00000163939	PBRM1	rs2710323	9.63	rs7627462	0.0139	-3.29	-4.41722	1074	5	lasso	4.44445	8.81e-06	0.000727145	0.159972
ENST00000559564.1	ENSG00000198146	ZNF770	rs2917627	5.004	rs595807	0.000165	3.31	4.43771	1218	9	lasso	4.44031	8.98e-06	0.000737823	0.163059
ENST00000472354.1	ENSG00000167526	RPL13	rs11076631	-5.96	rs12924133	-0.00322	2.82	4.33359	1387	4	lasso	4.43224	9.33e-06	0.000763127	0.169414
ENST00000584958.2	ENSG00000266111	RP11-296K13.4	rs9896721	-4.83	rs16964930	-0.00877	3.03	-4.42721	830	1	lasso	-4.42721	9.55e-06	0.000767296	0.173409
ENST00000579719.1	ENSG00000198720	ANKRD13B	rs9896721	-4.83	rs16964930	-0.0134	2.85	-4.42721	739	1	lasso	-4.42721	9.55e-06	0.000767296	0.173409
ENST00000261716.7	ENSG00000160551	TAOK1	rs9896721	-4.83	rs16964930	0.0196	3.44	-4.42721	861	1	lasso	-4.42721	9.55e-06	0.000767296	0.173409
ENST00000269033.7	ENSG00000141298	SSH2	rs9896721	-4.83	rs16964930	0.0164	2.8	-4.42721	951	1	lasso	-4.42721	9.55e-06	0.000767296	0.173409
ENST00000578614.1	ENSG00000072210	ALDH3A2	rs4073003	-6.93	rs8066150	0.0388	-3.34	4.00158	699	5	enet	-4.42271	9.75e-06	0.000779914	0.17704
ENST00000465423.5	ENSG00000114054	PCCB	rs7432375	-7.82	rs6439601	-0.00919	2.69	3.61773	906	2	lasso	4.41482	1.01e-05	0.000804368	0.183396
ENST00000540772.1	ENSG00000139433	GLTP	rs4766428	8.46	rs3026425	0.0671	2.87	-4.40641	1176	2	lasso	-4.41	1.05e-05	0.000832572	0.190659
ENST00000467380.1	ENSG00000076685	NT5C2	rs79668541	-9.97	rs1750480	-0.0104	-2.66	-4.40435	1259	2	lasso	4.40448	1.06e-05	0.000836847	0.192475
ENST00000529553.1	ENSG00000110497	AMBRA1	rs12285419	8.15	rs28668543	0.0209	-2.97	4.40252	713	1	lasso	-4.40252	1.07e-05	0.000841085	0.194291
ENST00000531389.2	ENSG00000111011	RSRC2	rs3741530	8.68	rs2277332	-0.0125	-2.83	3.26934	998	19	lasso	-4.4	1.08e-05	0.000845286	0.196106
ENST00000516355.1	ENSG00000252164	RNA5SP282	rs10971924	-4.54	rs1971430	-0.00137	3.4	4.39711	1478	5	lasso	4.39686	1.1e-05	0.000853581	0.199738
ENST00000572129.1	ENSG00000132361	CLUH	rs12943566	-6.34	rs1266470	-0.0126	3.23	4.39711	1102	1	lasso	4.39711	1.1e-05	0.000853581	0.199738
ENST00000567736.5	ENSG00000167522	ANKRD11	rs11076631	-5.96	rs7206398	0.0149	3.05	4.39514	1045	1	lasso	4.39514	1.11e-05	0.000857676	0.201554
ENST00000615131.1	ENSG00000275734	RP11-368I7.6	rs11076631	-5.96	rs7206398	0.0108	3.09	4.39514	1267	4	enet	4.39291	1.12e-05	0.0008581	0.20337
ENST00000566682.1	ENSG00000197912	SPG7	rs11076631	-5.96	rs2280370	0.236	4.97	4.16511	1384	4	lasso	4.39214	1.12e-05	0.0008581	0.20337
ENST00000554206.1	ENSG00000100784	RPS6KA5	rs745467	-4.9	rs113140128	-0.00212	2.88	4.38648	1597	11	lasso	4.38594	1.15e-05	0.000877382	0.208817
ENST00000323301.8	ENSG00000148356	LRSAM1	rs3739554	5.59	rs11790388	0.00741	2.39	5.53233	921	32	enet	4.38045	1.18e-05	0.000892768	0.214264
ENST00000260408.7	ENSG00000137845	ADAM10	rs11854073	-5.337	rs60072785	0.010917	3.42	4.67511	1623	14	enet	4.38142	1.18e-05	0.000892768	0.214264
ENST00000450947.2	ENSG00000138111	MFSD13A	rs11191416	-9.81	rs284863	-0.0137	-3.16	-6.80113	1102	50	enet	4.37926	1.19e-05	0.000896598	0.21608
ENST00000518910.5	ENSG00000044115	CTNNA1	rs10117	-6.81	rs4835691	-0.011064	3.01	-6.53538	865	24	enet	-4.37729	1.2e-05	0.000900397	0.217896
ENST00000596425.1	ENSG00000062822	POLD1	rs7256806	4.98	rs2463240	0.0162	-3	-3.47862	1011	3	lasso	4.37578	1.21e-05	0.000904164	0.219712
ENST00000351193.6	ENSG00000169251	NMD3	rs9858533	-5.87	rs528355	-0.00345	-3.1	-5.81869	1290	20	enet	4.37266	1.23e-05	0.000915342	0.223343
ENST00000594104.1	ENSG00000105053	VRK3	rs2304204	-7.53	rs7258381	-0.0138	-2.83	-3.69603	817	6	enet	4.36451	1.27e-05	0.000941251	0.230607
ENST00000401743.6	ENSG00000170458	CD14	rs246024	6.02	rs753279	0.171838	-4.39	-4.75895	902	5	lasso	4.36269	1.28e-05	0.000944509	0.232422
ENST00000574341.1	ENSG00000197879	MYO1C	rs7207904	-6.03	rs4239042	-0.00699	-3.11	-4.36129	911	1	lasso	4.36129	1.29e-05	0.000944509	0.234238
ENST00000573198.5	ENSG00000197879	MYO1C	rs7207904	-6.03	rs4239042	-0.0137	-2.96	-4.36129	929	1	lasso	4.36129	1.29e-05	0.000944509	0.234238
ENST00000566252.1	ENSG00000013364	MVP	rs3814883	-7.76	rs12373113	-0.00646	2.47	-4.28396	291	3	lasso	-4.36031	1.3e-05	0.000948008	0.236054
ENST00000295324.3	ENSG00000163171	CDC42EP3	rs3770752	-6.65	rs56006332	0.0274	3.8	4.34059	1878	11	lasso	4.35391	1.34e-05	0.000965544	0.243317
ENST00000549183.1	ENSG00000167553	TUBA1C	rs74089572	4.41	rs74089572	0.00539	3.31	4.40806	880	2	lasso	4.35	1.34e-05	0.000965544	0.243317
ENST00000461894.5	ENSG00000132591	ERAL1	rs9896721	-4.83	rs16964930	0.00369	3.43	-4.42721	781	11	lasso	-4.3527	1.34e-05	0.000965544	0.243317
ENST00000602875.5	ENSG00000213523	SRA1	rs246024	6.02	rs6879095	0.039712	3.12	-3.8997	884	25	enet	-4.35032	1.36e-05	0.000968878	0.246949
ENST00000460369.2	ENSG00000117394	SLC2A1	rs4660731	4.94	rs1209702	0.0433	3.4	-4.34845	1309	1	lasso	-4.34845	1.37e-05	0.000968878	0.248765
ENST00000450814.6	ENSG00000163931	TKT	rs2710323	9.63	rs56125165	-0.0131	2.83	4.34798	1382	1	lasso	4.34798	1.37e-05	0.000968878	0.248765
ENST00000378247.7	ENSG00000204991	SPIRE2	rs11076631	-5.96	rs1110331	-0.0059	2.92	4.34402	1126	1	lasso	4.34402	1.4e-05	0.000968878	0.254212
ENST00000465578.1	ENSG00000077942	FBLN1	rs2176039	4.97	rs738222	0.163668	4.28	2.8102	1398	31	enet	4.34338	1.4e-05	0.000968878	0.254212
ENST00000415851.6	ENSG00000117394	SLC2A1	rs4660731	4.94	rs6954	0.00676	-3.05	4.34168	1372	1	lasso	-4.34168	1.41e-05	0.000968878	0.256028
ENST00000500929.2	ENSG00000245975	RP11-30K9.6	rs11854073	-5.337	rs62002557	0.037501	4.35	4.33782	1395	3	lasso	4.33874	1.43e-05	0.000968878	0.259659
ENST00000560532.1	ENSG00000137776	SLTM	rs11854073	-5.337	rs62002557	0.00222	3.87	4.33782	1301	2	lasso	4.33866	1.43e-05	0.000968878	0.259659
ENST00000482945.5	ENSG00000137845	ADAM10	rs11854073	-5.337	rs62002557	0.002687	3.97	4.33782	1419	2	lasso	4.33866	1.43e-05	0.000968878	0.259659
ENST00000560080.1	ENSG00000157450	RNF111	rs11854073	-5.337	rs62002557	0.016132	3.5	4.33782	1320	2	lasso	4.33866	1.43e-05	0.000968878	0.259659
ENST00000497088.5	ENSG00000137776	SLTM	rs11854073	-5.337	rs62002557	0.034015	3.94	4.33782	1301	2	lasso	4.33866	1.43e-05	0.000968878	0.259659
ENST00000474342.1	ENSG00000137776	SLTM	rs11854073	-5.337	rs62002557	-0.012357	3.39	4.33782	1315	2	lasso	4.33866	1.43e-05	0.000968878	0.259659
ENST00000605166.1	ENSG00000270986	RP11-123C21.2	rs11854073	-5.337	rs62002557	-0.013935	3.18	4.33782	1399	2	lasso	4.33866	1.43e-05	0.000968878	0.259659
ENST00000557950.5	ENSG00000137776	SLTM	rs11854073	-5.337	rs62002557	0.068019	3.4	4.33782	1349	2	lasso	4.33866	1.43e-05	0.000968878	0.259659
ENST00000432750.5	ENSG00000137776	SLTM	rs11854073	-5.337	rs62002557	0.100945	4.64	4.33782	1328	2	lasso	4.33866	1.43e-05	0.000968878	0.259659
ENST00000558734.1	ENSG00000137776	SLTM	rs11854073	-5.337	rs62002557	-0.008983	3.15	4.33782	1303	2	lasso	4.33866	1.43e-05	0.000968878	0.259659
ENST00000452467.1	ENSG00000225798	AC025918.2	rs11854073	-5.337	rs62002557	0.056609	4.19	4.33782	1305	3	lasso	4.33552	1.45e-05	0.000978777	0.263291
ENST00000462930.5	ENSG00000172037	LAMB2	rs9878063	4.49	rs6779394	-0.00211	3.06	3.60538	649	59	enet	4.31914	1.57e-05	0.00105585	0.285081
ENST00000567621.5	ENSG00000187741	FANCA	rs11076631	-5.96	rs7206398	0.241	4.91	4.39514	1151	6	lasso	4.31649	1.59e-05	0.00106536	0.288712
ENST00000519309.5	ENSG00000044115	CTNNA1	rs10117	-6.81	rs17171888	-0.012771	-2.96	0.89591	865	3	lasso	-4.31217	1.62e-05	0.00107751	0.29416
ENST00000581015.2	ENSG00000263537	RN7SL387P	rs4766428	8.46	rs56691704	-0.011	2.68	-4.25699	639	5	enet	-4.31	1.62e-05	0.00107751	0.29416
ENST00000481986.1	ENSG00000114982	KANSL3	rs1048675	4.55	rs2579501	-0.00085	3.29	-2.17795	580	14	enet	-4.30816	1.65e-05	0.00109346	0.299607
ENST00000282032.3	ENSG00000152219	ARL14EP	rs605765	-4.96	rs490937	0.0234	3.01	-4.30604	1353	1	lasso	-4.30604	1.66e-05	0.00109608	0.301423
ENST00000377798.8	ENSG00000137054	POLR1E	rs13285624	5.1	rs10814588	0.00986	-3.27	-4.33585	1499	3	enet	4.30323	1.68e-05	0.00110527	0.305054
ENST00000268989.7	ENSG00000141258	SGSM2	rs12943566	-6.34	rs3213696	0.102	3.69	4.0676	1164	3	lasso	4.30282	1.69e-05	0.00110751	0.30687
ENST00000478492.1	ENSG00000114982	KANSL3	rs1048675	4.55	rs2579503	-0.00337	3	-2.19338	572	14	enet	-4.29921	1.71e-05	0.00110751	0.310502
ENST00000349299.7	ENSG00000105968	H2AFV	rs6656	-4.38	rs217384	-0.012219	-2.89	-4.29845	1475	3	lasso	4.3	1.71e-05	0.00110751	0.310502
ENST00000471602.6	ENSG00000196510	ANAPC7	rs4766428	8.46	rs7314248	-0.014	2.59	-4.27388	683	7	lasso	-4.3	1.71e-05	0.00110751	0.310502
ENST00000614243.4	ENSG00000162729	IGSF8	rs2147472	-4.73	rs4656878	0.0223	-3.58	-3.35733	1205	87	enet	4.29824	1.72e-05	0.00110751	0.312318
ENST00000436654.1	ENSG00000144677	CTDSPL	rs71323641	-5.26	rs2844395	0.0544	3.72	-4.29819	1087	1	lasso	-4.29819	1.72e-05	0.00110751	0.312318
ENST00000520427.1	ENSG00000213523	SRA1	rs246024	6.02	rs251366	-0.014057	-2.58	-4.27134	884	4	lasso	4.29136	1.78e-05	0.00114209	0.323212
ENST00000559374.1	ENSG00000196547	MAN2A2	rs4702	9.966	rs6496758	-0.011482	-3.47	-0.85347	1492	26	enet	4.28765	1.81e-05	0.00115319	0.32866
ENST00000619648.1	ENSG00000275808	Metazoa_SRP	rs154433	-5.58	rs7184114	-0.00991	2.86	4.91419	1524	2	lasso	4.28734	1.81e-05	0.00115319	0.32866
ENST00000453664.5	ENSG00000172046	USP19	rs9878063	4.49	rs9812977	-0.0114	2.51	4.28383	651	1	lasso	4.28383	1.84e-05	0.00116821	0.334107
ENST00000538501.5	ENSG00000214517	PPME1	rs10898957	-4.89	rs11236042	0.0222	-3.22	-4.27668	1416	7	lasso	4.27678	1.9e-05	0.0012021	0.345002
ENST00000464738.1	ENSG00000114982	KANSL3	rs1048675	4.55	rs62153900	-0.00448	-2.48	4.27528	583	1	lasso	-4.27528	1.91e-05	0.00120423	0.346818
ENST00000612852.1	ENSG00000273623	TP53TG1_1	rs13233308	-5.44	rs3789243	-0.013967	2.7	-3.16855	1022	4	lasso	-4.27	1.92e-05	0.00120634	0.348634
ENST00000591950.1	ENSG00000267198	RP11-798G7.6	rs8073146	-5.8	rs56005713	0.0498	3.71	-4.26963	489	10	lasso	-4.268	1.97e-05	0.00123349	0.357713
ENST00000344721.8	ENSG00000151623	NR3C2	rs61756942	4.793	rs2358243	0.00825	3.12	-2.62867	1645	56	enet	-4.26598	1.99e-05	0.00124173	0.361344
ENST00000392556.8	ENSG00000056972	TRAF3IP2	rs9487653	5.39	rs6913489	-0.0125	2.85	4.25441	1151	1	lasso	4.25441	2.1e-05	0.00130143	0.381318
ENST00000557563.5	ENSG00000166888	STAT6	rs324017	-6.69	rs61937566	-0.00291	3.68	3.65151	826	3	lasso	4.25	2.1e-05	0.00130143	0.381318
ENST00000602722.1	ENSG00000269910	RP11-73M18.10	rs722637	7.74	rs12885878	-0.00208	2.86	-3.88962	1242	3	lasso	-4.24344	2.2e-05	0.00135876	0.399476
ENST00000473359.1	ENSG00000137776	SLTM	rs11854073	-5.337	rs62002557	0.041015	4.34	4.33782	1295	3	lasso	4.23904	2.24e-05	0.00137878	0.406739
ENST00000504691.1	ENSG00000145730	PAM	rs10463983	4.98	rs1502851	0.046011	-3.19	4.23882	1005	2	lasso	-4.23784	2.26e-05	0.00138172	0.410371
ENST00000431926.5	ENSG00000136485	DCAF7	rs6504163	-6.01	rs9903903	-0.0135	2.48	1.96608	817	5	enet	4.23757	2.26e-05	0.00138172	0.410371
ENST00000497586.5	ENSG00000163935	SFMBT1	rs2710323	9.63	rs13084937	-0.00752	-3.04	-4.23329	1358	1	lasso	4.23329	2.3e-05	0.00139677	0.417634
ENST00000438307.6	ENSG00000170445	HARS	rs246024	6.02	rs1606122	0.021519	-3.16	-4.19373	948	4	lasso	4.23378	2.3e-05	0.00139677	0.417634
ENST00000372455.4	ENSG00000159479	MED8	rs11210892	8.29	rs1749959	0.0356	-3.51	-4.22419	1257	5	enet	4.23187	2.32e-05	0.00140422	0.421266
ENST00000622471.1	ENSG00000276096	Metazoa_SRP	rs8047438	5.76	rs6500614	-0.00649	-3.47	4.87178	1057	13	enet	-4.22269	2.41e-05	0.00145385	0.437608
ENST00000463675.5	ENSG00000100138	SNU13	rs5751191	-7.31	rs74705753	0.011989	2.84	4.21589	1056	1	lasso	4.21589	2.49e-05	0.00149713	0.452134
ENST00000481383.1	ENSG00000114416	FXR1	rs7647398	-8.48	rs13061117	-0.00564	3.48	-5.49383	855	2	lasso	-4.21413	2.51e-05	0.00150418	0.455766
ENST00000489704.1	ENSG00000150337	FCGR1A	rs28366567	-5.71	rs67450539	-0.00664	-2.5	-2.10882	366	2	lasso	4.21272	2.52e-05	0.0015052	0.457582
ENST00000484632.1	ENSG00000055955	ITIH4	rs2710323	9.63	rs409803	0.197	3.87	-2.91818	1205	70	enet	-4.21083	2.54e-05	0.00151217	0.461213
ENST00000520823.6	ENSG00000180747	SMG1P3	rs41468646	-4.48	rs226005	0.0498	3.34	-4.21077	569	2	lasso	-4.20112	2.66e-05	0.00157844	0.483003
ENST00000573056.1	ENSG00000174238	PITPNA	rs7207904	-6.03	rs4790509	-0.00535	2.87	4.19597	1003	1	lasso	4.19598	2.72e-05	0.00160879	0.493898
ENST00000381843.6	ENSG00000113569	NUP155	rs1549250	5.35	rs2973059	-0.001201	-2.73	4.1939	1067	1	lasso	-4.1939	2.74e-05	0.00161535	0.497529
ENST00000180173.9	ENSG00000003987	MTMR7	rs7845103	5.29	rs1043083	-0.0139	3.05	-4.19013	2573	1	lasso	-4.19013	2.79e-05	0.0016348	0.506608
ENST00000402043.2	ENSG00000218048	RP3-407E4.4	rs9341835	-5.24	rs9449312	0.48	-6.25	-3.35103	1169	38	enet	4.18897	2.8e-05	0.0016348	0.508424
ENST00000532035.1	ENSG00000011405	PIK3C2A	rs7932043	-4.8	rs4141194	-0.00657	3.11	-4.18948	1517	1	lasso	-4.18948	2.8e-05	0.0016348	0.508424
ENST00000582626.1	ENSG00000177731	FLII	rs2955373	4.93	rs12946746	0.148	-3.55	4.18001	726	2	lasso	-4.18395	2.86e-05	0.00166448	0.519319
ENST00000225388.8	ENSG00000108256	NUFIP2	rs9896721	-4.83	rs16964930	0.000261	3.04	-4.42721	849	3	lasso	-4.18169	2.89e-05	0.00167657	0.524766
ENST00000542991.1	ENSG00000171681	ATF7IP	rs77642095	-5.31	rs55901548	-0.012	-2.92	0.57691	1388	32	enet	-4.18	2.91e-05	0.0016828	0.528398
ENST00000411958.2	ENSG00000188735	TMEM120B	rs143116451	5.53	rs2017594	-0.0138	2.66	-4.1783	990	1	lasso	-4.18	2.94e-05	0.00169475	0.533845
ENST00000565470.1	ENSG00000185324	CDK10	rs11076631	-5.96	rs4785699	-0.0141	-3.5	-3.61127	1256	6	lasso	4.17746	2.95e-05	0.00169513	0.535661
ENST00000578299.1	ENSG00000112245	PTP4A1	rs9341835	-5.24	rs9362416	0.000472	-2.38	4.1753	1102	2	lasso	-4.17682	2.96e-05	0.00169551	0.537477
ENST00000543633.5	ENSG00000139719	VPS33A	rs143116451	5.53	rs7952868	-0.00865	3.24	-4.20438	1180	4	lasso	-4.17	3.1e-05	0.00177012	0.562898
ENST00000567815.5	ENSG00000167526	RPL13	rs11076631	-5.96	rs2280370	0.251	-5.02	4.16511	1387	1	lasso	-4.16511	3.11e-05	0.00177026	0.564714
ENST00000503731.5	ENSG00000104723	TUSC3	rs62503709	4.45	rs352766	-0.00919	3.61	4.37723	2913	2	lasso	4.16205	3.15e-05	0.00178743	0.571977
ENST00000573924.1	ENSG00000132383	RPA1	rs12943566	-6.34	rs2302458	-0.0113	3	-3.96704	1186	29	enet	-4.15913	3.19e-05	0.00180449	0.57924
ENST00000633140.1	ENSG00000282386	RP11-422P24.12	rs10127983	5.53	rs6719	0.017	-3.11	3.63619	995	5	lasso	-4.15879	3.2e-05	0.00180452	0.581056
ENST00000413831.1	ENSG00000009413	REV3L	rs9487653	5.39	rs174383	0.0191	-2.89	4.14998	1313	1	lasso	-4.14998	3.33e-05	0.00187202	0.604661
ENST00000372343.7	ENSG00000117408	IPO13	rs11210892	8.29	rs12123509	0.000365	2.74	-4.14524	1171	1	lasso	-4.14524	3.39e-05	0.00189402	0.615556
ENST00000441890.5	ENSG00000143569	UBAP2L	rs10127983	5.53	rs12142130	-0.0119	-2.91	-3.24271	1094	7	lasso	4.14523	3.39e-05	0.00189402	0.615556
ENST00000525049.5	ENSG00000166689	PLEKHA7	rs11024188	4.69	rs9645621	-0.00139	-3.06	4.14387	1363	1	lasso	-4.14387	3.42e-05	0.00189909	0.621004
ENST00000581638.1	ENSG00000159314	ARHGAP27	rs8073146	-5.8	rs113871181	-0.014	2.94	-5.80029	695	101	enet	-4.14334	3.42e-05	0.00189909	0.621004
ENST00000568053.5	ENSG00000198064	RP11-347C12.1	rs3814883	-7.76	rs7199462	0.00471	3.84	-4.31321	374	21	enet	-4.14217	3.44e-05	0.00190438	0.624635
ENST00000576769.1	ENSG00000167703	SLC43A2	rs7207904	-6.03	rs8066604	-0.0138	3.08	4.14086	988	3	lasso	4.14067	3.46e-05	0.00190963	0.628267
ENST00000357714.5	ENSG00000117335	CD46	rs10863698	4.78	rs4844393	0.622	7	-4.15366	1453	5	lasso	-4.13916	3.49e-05	0.00192003	0.633714
ENST00000413993.1	ENSG00000233321	RP11-482E14.1	rs17731	7.26	rs1966201	-0.0139	-3.09	4.13856	2200	2	lasso	-4.1385	3.5e-05	0.00192003	0.63553
ENST00000412141.1	ENSG00000204054	LINC00963	rs10988250	4.1	rs10988248	-0.0135	3.16	4.05736	1333	3	lasso	4.13177	3.6e-05	0.00196894	0.653688
ENST00000558443.1	ENSG00000259682	RP11-702L15.4	rs4777185	4.411	rs62024254	0.00287	-3.43	4.13074	916	1	lasso	-4.13074	3.62e-05	0.00197299	0.65732
ENST00000614189.4	ENSG00000180628	PCGF5	rs56393513	-5.84	rs1870189	0.0015	2.96	4.1296	1626	6	lasso	4.12928	3.64e-05	0.00197299	0.660951
ENST00000525587.1	ENSG00000134809	TIMM10	rs7938083	6.03	rs4938870	0.000833	-3.79	3.94455	1179	34	enet	-4.12899	3.64e-05	0.00197299	0.660951
ENST00000467104.2	ENSG00000171634	BPTF	rs8073554	4.51	rs2537832	-0.0141	-2.92	4.12273	1123	1	lasso	-4.12274	3.74e-05	0.00202116	0.679109
ENST00000307126.9	ENSG00000172432	GTPBP2	rs113113059	-6.69	rs7755223	-0.0104	-2.94	4.12108	865	1	lasso	-4.12108	3.77e-05	0.00203133	0.684557
ENST00000535186.1	ENSG00000184445	KNTC1	rs10848428	8.76	rs596940	-0.000873	3.51	4.11853	937	1	enet	4.12	3.81e-05	0.00204077	0.69182
ENST00000526639.2	ENSG00000184209	SNRNP35	rs2102949	9.93	rs596940	-0.0141	3.09	4.11853	940	1	lasso	4.12	3.81e-05	0.00204077	0.69182
ENST00000577678.1	ENSG00000265415	CTD-2510F5.4	rs4968363	-4.33	rs4968361	-0.00279	3.59	-4.1154	859	1	lasso	-4.11541	3.87e-05	0.00206681	0.702715
ENST00000393906.2	ENSG00000099992	TBC1D10A	rs34524925	4.04	rs5749162	-0.014013	-3.09	2.97436	1384	32	enet	-4.11311	3.9e-05	0.00207672	0.708162
ENST00000255641.12	ENSG00000133275	CSNK1G2	rs2301799	-4.34	rs4807215	-0.00509	-2.71	-4.11103	375	1	lasso	4.11103	3.94e-05	0.00209189	0.715425
ENST00000457042.1	ENSG00000164062	APEH	rs2624847	-5.29	rs112890859	-0.0129	-2.74	4.06236	882	6	lasso	-4.10564	4.03e-05	0.00213251	0.731767
ENST00000571819.1	ENSG00000217930	PAM16	rs8047438	5.76	rs886858	-0.00355	-3.63	2.19687	1082	37	enet	-4.10512	4.04e-05	0.00213251	0.733583
ENST00000495805.5	ENSG00000159377	PSMB4	rs6684085	-4.28	rs4603	-0.013	2.78	-4.10541	901	11	enet	-4.09656	4.19e-05	0.00220528	0.76082
ENST00000525332.2	ENSG00000111011	RSRC2	rs3741530	8.68	rs6489159	-0.0123	2.68	-3.38143	999	3	lasso	-4.09	4.22e-05	0.00221465	0.766268
ENST00000549182.1	ENSG00000087502	ERGIC2	rs7312697	-6.58	rs56703053	-0.0133	3.45	4.71772	2119	90	enet	4.09	4.28e-05	0.00223966	0.777162
ENST00000535720.1	ENSG00000256364	RP11-173P15.3	rs2649999	6.07	rs11065344	0.0298	-2.82	-4.08875	1673	1	lasso	4.09	4.34e-05	0.00226453	0.788057
ENST00000574217.1	ENSG00000174231	PRPF8	rs7207904	-6.03	rs4790497	0.134	3.89	4.1627	1074	2	lasso	4.08699	4.37e-05	0.00227365	0.793505
ENST00000468847.1	ENSG00000173531	MST1	rs2624847	-5.29	rs55662945	2.21e-05	-2.42	4.08498	879	2	lasso	-4.08618	4.39e-05	0.00227753	0.797136
ENST00000546771.1	ENSG00000133858	ZFC3H1	rs12301769	6	rs2016880	-0.00934	-2.85	4.0832	1436	4	lasso	-4.08	4.43e-05	0.00229174	0.804399
ENST00000550260.1	ENSG00000161813	LARP4	rs578470	5.59	rs8181679	-0.0113	-3.32	4.70764	945	7	enet	-4.08	4.53e-05	0.00232874	0.822557
ENST00000568359.1	ENSG00000048471	SNX29	rs10163386	-4.05	rs16958789	0.276	-4.63	3.46726	1551	11	lasso	-4.07869	4.53e-05	0.00232874	0.822557
ENST00000576202.1	ENSG00000167721	TSR1	rs12943566	-6.34	rs12453812	-0.0134	2.74	4.07828	1140	1	lasso	4.07828	4.54e-05	0.00232874	0.824373
ENST00000472246.5	ENSG00000015676	NUDCD3	rs6656	-4.38	rs11760674	0.034572	3.1	-4.07736	1157	1	enet	-4.08	4.56e-05	0.00233241	0.828005
ENST00000216968.4	ENSG00000101000	PROCR	rs2236270	4.53	rs6088732	-0.0116	2.83	4.07624	1178	1	lasso	4.0762	4.58e-05	0.00233606	0.831636
ENST00000629296.2	ENSG00000203506	RBMS3-AS2	rs1506297	-5.61	rs7634956	0.0218	3.29	4.06652	1981	1	lasso	4.06652	4.77e-05	0.00242615	0.866137
ENST00000561477.1	ENSG00000185324	CDK10	rs11076631	-5.96	rs1800359	0.131	4.66	4.62711	1259	15	enet	4.06182	4.87e-05	0.00246827	0.884295
ENST00000354848.5	ENSG00000117335	CD46	rs10863698	4.78	rs2761434	0.297	-5.49	-3.98262	1453	10	lasso	4.06142	4.88e-05	0.00246827	0.88611
ENST00000557686.1	ENSG00000126214	KLC1	rs722637	7.74	rs112256421	0.0107	-3.22	-4.05699	1249	2	lasso	4.05674	4.98e-05	0.00251186	0.904268
ENST00000368646.6	ENSG00000198837	DENND4B	rs10127983	5.53	rs4845597	-0.00845	-3.09	4.0553	994	5	lasso	-4.05561	5e-05	0.00251496	0.9079
ENST00000406684.1	ENSG00000218617	RP3-407E4.2	rs9341835	-5.24	rs9449295	0.319	-6.02	-3.17897	1208	30	enet	4.0522	5.07e-05	0.00254312	0.920611
ENST00000464048.1	ENSG00000198837	DENND4B	rs10127983	5.53	rs12145394	-0.000478	2.86	-2.65944	978	9	enet	-4.04712	5.19e-05	0.00259614	0.9424
ENST00000507746.5	ENSG00000170445	HARS	rs246024	6.02	rs1864255	0.008736	2.84	-4.04323	948	1	lasso	-4.04323	5.27e-05	0.00262172	0.956927
ENST00000623309.1	ENSG00000279271	RP11-349F21.3	rs7845103	5.29	rs10094988	0.0356	3.3	4.04319	2209	1	lasso	4.04319	5.27e-05	0.00262172	0.956927
ENST00000569956.5	ENSG00000103502	CDIPT	rs3814883	-7.76	rs6565174	0.00536	3.13	1.02654	299	31	enet	4.04098	5.32e-05	0.00263936	0.966006
ENST00000486316.5	ENSG00000177479	ARIH2	rs9878063	4.49	rs2633958	0.000468	-2.45	4.03691	556	1	lasso	-4.03691	5.42e-05	0.00268164	0.984164
ENST00000557769.5	ENSG00000205476	CCDC85C	rs11160502	-5.22	rs1257436	0.077	3.63	4.21881	1353	3	lasso	4.03428	5.48e-05	0.00270396	0.995058
ENST00000480840.1	ENSG00000131558	EXOC4	rs35792732	-5.72	rs9692288	0.00417	-3.24	-4.02982	1021	1	lasso	4.03	5.58e-05	0.00274333	1
ENST00000390833.1	ENSG00000212135	SNORD67	rs12285419	8.15	rs2306029	-0.0123	2.53	4.02957	653	1	enet	4.02957	5.59e-05	0.00274333	1
ENST00000279488.7	ENSG00000139318	DUSP6	rs10777187	5.55	rs10858911	0.00204	-3.06	-2.35686	915	3	lasso	4.03	5.68e-05	0.00277998	1
ENST00000440461.3	ENSG00000282772	RP11-753C18.12	rs79668541	-9.97	rs1977720	-0.00908	2.98	-4.02482	1274	2	lasso	-4.02376	5.73e-05	0.00279692	1
ENST00000523721.2	ENSG00000121680	PEX16	rs12285419	8.15	rs11038791	-0.0138	2.77	-4.02202	982	1	lasso	-4.02202	5.77e-05	0.00280889	1
ENST00000590891.1	ENSG00000153443	UBALD1	rs8047438	5.76	rs841223	0.0284	-3.22	3.44598	1180	2	lasso	-4.01403	5.97e-05	0.00289848	1
ENST00000482851.1	ENSG00000106868	SUSD1	rs7048773	4.81	rs10817243	-0.0139	-3.5	-4.03462	1828	13	enet	4.00839	6.11e-05	0.00295854	1
ENST00000416649.6	ENSG00000213672	NCKIPSD	rs9878063	4.49	rs2889854	-0.0136	-2.94	2.05473	540	2	enet	-4.00463	6.21e-05	0.00299101	1
ENST00000540016.5	ENSG00000139428	MMAB	rs10774513	6.92	rs1543896	0.0249	4.11	3.351	1452	58	enet	4	6.21e-05	0.00299101	1
ENST00000426530.2	ENSG00000110536	PTPMT1	rs4647709	6.13	rs11605503	0.0412	-3.06	3.40002	940	17	enet	-4.00107	6.31e-05	0.00303114	1
ENST00000517987.5	ENSG00000111879	FAM184A	rs902780	-4.67	rs9401118	-0.00656	2.98	-3.99949	1503	1	lasso	-3.99949	6.35e-05	0.00304218	1
ENST00000488084.1	ENSG00000084090	STARD7	rs1048675	4.55	rs11551400	-0.00665	-2.81	2.61107	345	14	enet	-3.9978	6.39e-05	0.00304218	1
ENST00000528195.5	ENSG00000183020	AP2A2	rs12577324	-4.2	rs4072884	-0.0136	3.27	2.96215	1192	4	lasso	3.99785	6.39e-05	0.00304218	1
ENST00000591414.5	ENSG00000267011	CTB-50L17.16	rs1982468	-4.66	rs2602732	-0.0133	-2.92	-3.99742	726	1	lasso	3.99742	6.4e-05	0.00304218	1
ENST00000489830.5	ENSG00000244405	ETV5	rs10937232	4.9	rs2239625	-0.00895	3.73	3.11555	1149	3	lasso	3.99632	6.43e-05	0.00304677	1
ENST00000488638.1	ENSG00000172037	LAMB2	rs9878063	4.49	rs6779394	0.105	3.62	3.60538	651	5	lasso	3.99542	6.46e-05	0.00304677	1
ENST00000262067.4	ENSG00000106537	TSPAN13	rs11765776	4.74	rs1099979	0.056669	4.24	2.23087	1964	60	enet	4	6.46e-05	0.00304677	1
ENST00000510208.1	ENSG00000145730	PAM	rs1901512	5.22	rs11242473	-0.001463	2.79	3.99447	1368	1	lasso	3.99447	6.48e-05	0.00304829	1
ENST00000453807.6	ENSG00000137869	CYP19A1	rs12591359	-4.64	rs12050772	0.66111	7.34	4.11642	1554	15	lasso	3.9901	6.6e-05	0.00309671	1
ENST00000525684.1	ENSG00000110696	C11orf58	rs11024188	4.69	rs60173525	-0.00866	2.91	-3.98659	1394	3	lasso	-3.98641	6.71e-05	0.00314021	1
ENST00000474927.1	ENSG00000122912	SLC25A16	rs10998457	-4.66	rs61868261	0.00313	-3.12	-3.98325	1581	1	lasso	3.98325	6.8e-05	0.00317415	1
ENST00000537178.5	ENSG00000130779	CLIP1	rs143116451	5.53	rs7397990	-0.00573	2.82	-3.7818	1253	2	lasso	-3.98	6.93e-05	0.00322654	1
ENST00000563528.5	ENSG00000140400	MAN2C1	rs8030014	4.072	rs4886705	0.021875	-3.19	3.77007	874	11	lasso	-3.97812	6.95e-05	0.00322757	1
ENST00000492585.1	ENSG00000178149	DALRD3	rs9878063	4.49	rs2302295	0.0401	3.23	4.18346	572	17	lasso	3.977	6.98e-05	0.00323324	1
ENST00000529558.1	ENSG00000110497	AMBRA1	rs12285419	8.15	rs111999794	0.00582	-2.84	3.97625	680	1	enet	-3.97625	7e-05	0.00323425	1
ENST00000607355.2	ENSG00000272196	HIST2H2AA4	rs28366567	-5.71	rs12138787	0.00787	2.33	-3.99682	487	3	enet	-3.97418	7.06e-05	0.00325369	1
ENST00000435684.5	ENSG00000172113	NME6	rs9878063	4.49	rs1048940	-0.00969	-2.47	3.9657	538	2	lasso	-3.96645	7.3e-05	0.00335578	1
ENST00000566906.6	ENSG00000103495	MAZ	rs3814883	-7.76	rs13331817	-0.0141	2.62	-3.96285	289	1	lasso	-3.96285	7.41e-05	0.00339775	1
ENST00000521440.5	ENSG00000104408	EIF3E	rs4734176	4.57	rs2298603	0.129	-4.01	-4.09847	1604	3	lasso	3.95512	7.65e-05	0.00349017	1
ENST00000583951.1	ENSG00000108599	AKAP10	rs9891739	-5.6	rs7222403	0.0208	2.88	3.95533	851	2	lasso	3.95518	7.65e-05	0.00349017	1
ENST00000415231.1	ENSG00000166863	TAC3	rs324017	-6.69	rs17119494	-0.00901	3.44	3.94945	867	1	lasso	3.95	7.83e-05	0.00356334	1
ENST00000580713.1	ENSG00000177302	TOP3A	rs2955373	4.93	rs4924929	-0.0075	-2.49	-3.94799	746	2	lasso	3.94776	7.89e-05	0.00358167	1
ENST00000514552.5	ENSG00000113448	PDE4D	rs2910823	-4.9	rs17332419	0.000994	3.76	3.63331	1537	5	enet	3.94466	7.99e-05	0.00361802	1
ENST00000580574.1	ENSG00000154898	CCDC144CP	rs9891739	-5.6	rs112063533	-0.0134	2.43	4.06868	666	5	lasso	3.94353	8.03e-05	0.00362708	1
ENST00000428514.1	ENSG00000235284	SNORD62A	rs72761691	5.72	rs116706601	-0.00853	3.13	3.94238	1139	1	lasso	3.94238	8.07e-05	0.00363611	1
ENST00000255784.5	ENSG00000100147	CCDC134	rs5751191	-7.31	rs2269657	0.088109	-3.3	-3.87143	1066	3	lasso	3.94114	8.11e-05	0.00364508	1
ENST00000261811.5	ENSG00000120306	CYSTM1	rs2563293	5.72	rs197197	-0.013086	2.93	-4.3586	932	4	lasso	-3.94014	8.14e-05	0.00364953	1
ENST00000264963.8	ENSG00000114988	LMAN2L	rs1048675	4.55	rs6725867	-0.0106	-2.84	2.39369	543	15	enet	-3.93843	8.2e-05	0.00366738	1
ENST00000638157.1	ENSG00000023171	GRAMD1B	rs7927176	6.53	rs10502276	0.0033	-3.64	-3.21598	2276	21	enet	3.93665	8.26e-05	0.00368514	1
ENST00000592215.1	ENSG00000197256	KANK2	rs322128	5.99	rs4804624	-0.000831	-2.82	3.9358	1031	3	lasso	-3.93488	8.32e-05	0.00369375	1
ENST00000587795.1	ENSG00000171295	ZNF440	rs322138	4.36	rs4804624	-0.00894	-2.86	3.9358	914	3	lasso	-3.93488	8.32e-05	0.00369375	1
ENST00000415147.1	ENSG00000230212	AP000688.14	rs9977048	-4.53	rs2835296	-0.012431	-2.89	-3.93258	1736	1	lasso	3.93258	8.4e-05	0.00372018	1
ENST00000411546.3	ENSG00000183604	SMG1P5	rs3814883	-7.76	rs4471699	0.338	5.11	-3.45736	417	18	enet	-3.92843	8.55e-05	0.00377739	1
ENST00000552087.1	ENSG00000196510	ANAPC7	rs4766428	8.46	rs2238146	0.0303	-2.87	3.92406	686	1	lasso	-3.92	8.71e-05	0.00383874	1
ENST00000461136.5	ENSG00000163463	KRTCAP2	rs61811421	-4.59	rs6696760	-0.0141	-3	0.6704	730	42	enet	3.92152	8.8e-05	0.00384548	1
ENST00000540669.1	ENSG00000139719	VPS33A	rs143116451	5.53	rs11059675	-0.0127	-2.94	2.46295	1168	2	lasso	-3.92	8.8e-05	0.00384548	1
ENST00000377075.2	ENSG00000158158	CNNM4	rs1048675	4.55	rs2579501	0.0083	3.19	-2.17795	520	3	lasso	-3.92131	8.81e-05	0.00384548	1
ENST00000560011.1	ENSG00000259701	RP11-108K3.3	rs12591359	-4.64	rs7172156	0.015561	-3.59	-3.89396	1370	8	enet	3.92112	8.81e-05	0.00384548	1
ENST00000508455.1	ENSG00000197530	MIB2	rs2803329	-4.44	rs36072213	-0.0133	-2.32	-3.82382	277	5	enet	3.91691	8.97e-05	0.00390593	1
ENST00000535142.5	ENSG00000086827	ZW10	rs2514218	-7.79	rs11214763	-0.00378	-2.71	-2.08093	1580	35	enet	3.91616	9e-05	0.00390962	1
ENST00000559592.1	ENSG00000157450	RNF111	rs11854073	-5.337	rs62002557	0.011142	3.89	4.33782	1308	11	enet	3.91033	9.22e-05	0.00399563	1
ENST00000415284.1	ENSG00000228638	FCF1P2	rs9878063	4.49	rs2017859	0.00248	-2.84	-3.30496	531	22	enet	3.9082	9.3e-05	0.00401546	1
ENST00000496872.1	ENSG00000133056	PIK3C2B	rs10900600	-4.45	rs3789044	0.0137	2.98	3.90874	1440	2	lasso	3.90801	9.31e-05	0.00401546	1
ENST00000482086.5	ENSG00000114054	PCCB	rs7432375	-7.82	rs6779603	-0.000906	-2.51	3.90723	982	9	lasso	-3.90712	9.34e-05	0.00401886	1
ENST00000527199.5	ENSG00000177106	EPS8L2	rs12577324	-4.2	rs7129811	0.0241	-3.49	-3.93819	1040	6	lasso	3.90508	9.42e-05	0.00404176	1
ENST00000477701.1	ENSG00000172037	LAMB2	rs9878063	4.49	rs7633840	-0.00997	2.88	4.38329	649	3	lasso	3.90443	9.44e-05	0.00404176	1
ENST00000608424.5	ENSG00000178252	WDR6	rs9878063	4.49	rs6779394	0.114	4.19	3.60538	565	6	lasso	3.90391	9.46e-05	0.00404176	1
ENST00000602775.5	ENSG00000213523	SRA1	rs246024	6.02	rs6879095	0.035461	2.96	-3.8997	884	12	lasso	-3.9004	9.6e-05	0.00409194	1
ENST00000562233.5	ENSG00000178741	COX5A	rs34933034	4.29	rs11072499	-0.009639	2.91	-0.7621	803	29	enet	-3.89674	9.75e-05	0.00414615	1
ENST00000314606.8	ENSG00000179115	FARSA	rs8103241	-4.03	rs7408675	0.0342	2.83	-3.89431	785	1	lasso	-3.89431	9.85e-05	0.00417889	1
ENST00000264977.7	ENSG00000073711	PPP2R3A	rs7432375	-7.82	rs6779603	-0.0122	2.98	3.90723	1051	11	lasso	3.88549	0.000102	0.00431729	1
ENST00000489773.5	ENSG00000117408	IPO13	rs11210892	8.29	rs1889588	0.0102	-3.01	3.88318	1149	1	lasso	-3.88318	0.000103	0.00432934	1
ENST00000474188.1	ENSG00000010322	NISCH	rs2710323	9.63	rs75791629	-0.0141	-2.42	-3.88271	859	1	lasso	3.88271	0.000103	0.00432934	1
ENST00000549416.1	ENSG00000110851	PRDM4	rs3764002	6.03	rs4402351	0.00453	-2.88	0.7113	1765	9	enet	3.88	0.000103	0.00432934	1
ENST00000473466.2	ENSG00000097021	ACOT7	rs11122119	5.59	rs3007421	-0.014	3.56	-2.7582	1205	17	enet	-3.87191	0.000108	0.00451858	1
ENST00000418403.1	ENSG00000237643	RP11-462G2.1	rs7741265	-4.28	rs7341322	-0.0124	-3.82	-3.5626	1407	12	lasso	3.87169	0.000108	0.00451858	1
ENST00000296015.8	ENSG00000163728	TTC14	rs7647398	-8.48	rs62292265	0.0194	-2.49	-3.86963	956	1	lasso	3.86963	0.000109	0.00451877	1
ENST00000497863.1	ENSG00000164054	SHISA5	rs9878063	4.49	rs9834639	-0.00692	3.01	3.18732	546	3	lasso	3.86935	0.000109	0.00451877	1
ENST00000563308.1	ENSG00000048471	SNX29	rs10163386	-4.05	rs28473763	0.315	-5.03	3.87053	2084	1	lasso	-3.87053	0.000109	0.00451877	1
ENST00000569801.5	ENSG00000048471	SNX29	rs10163386	-4.05	rs28473763	0.0524	-3.71	3.87053	1631	1	lasso	-3.87053	0.000109	0.00451877	1
ENST00000484621.1	ENSG00000137075	RNF38	rs2381411	5.69	rs3780350	0.00479	2.9	3.86564	1434	3	lasso	3.86536	0.000111	0.0045912	1
ENST00000373210.3	ENSG00000134698	AGO4	rs581459	-6.07	rs11801360	0.00488	2.5	-3.85045	374	3	lasso	-3.85241	0.000117	0.00478488	1
ENST00000461312.5	ENSG00000142687	KIAA0319L	rs581459	-6.07	rs11801360	-0.00773	2.37	-3.85045	239	3	lasso	-3.85241	0.000117	0.00478488	1
ENST00000488778.1	ENSG00000134698	AGO4	rs581459	-6.07	rs11801360	-0.00702	2.57	-3.85045	362	3	lasso	-3.85241	0.000117	0.00478488	1
ENST00000465449.5	ENSG00000164054	SHISA5	rs9878063	4.49	rs55761431	-0.00259	-2.31	3.85338	546	2	lasso	-3.85326	0.000117	0.00478488	1
ENST00000444213.5	ENSG00000178467	P4HTM	rs9878063	4.49	rs55761431	0.0568	-2.64	3.85338	557	9	lasso	-3.85329	0.000117	0.00478488	1
ENST00000393099.3	ENSG00000167526	RPL13	rs11076631	-5.96	rs3751690	0.117	-3.87	4.30832	1390	5	lasso	-3.84975	0.000118	0.00479339	1
ENST00000341923.10	ENSG00000029725	RABEP1	rs2189336	4.78	rs9747449	0.0102	3.71	4.43736	1985	13	enet	3.84971	0.000118	0.00479339	1
ENST00000609084.1	ENSG00000100058	CRYBB2P1	rs9624836	-4.12	rs6004675	-0.014074	-2.81	-3.84983	993	1	lasso	3.84983	0.000118	0.00479339	1
ENST00000611213.1	ENSG00000185000	DGAT1	rs13252406	5.81	rs7007039	-0.00939	-3.16	3.80571	406	2	lasso	-3.84743	0.000119	0.00482322	1
ENST00000488633.1	ENSG00000144021	CIAO1	rs1048675	4.55	rs2118836	-0.0135	-2.66	3.00441	364	12	lasso	-3.84358	0.000121	0.00488248	1
ENST00000570779.1	ENSG00000262246	CORO7	rs8047438	5.76	rs12598162	0.018	3.63	-3.84328	1116	1	lasso	-3.84328	0.000121	0.00488248	1
ENST00000451964.5	ENSG00000213923	CSNK1E	rs73157117	3.72	rs3827354	-0.008645	-3.04	3.01356	927	13	enet	-3.8401	0.000123	0.00495218	1
ENST00000525669.5	ENSG00000090621	PABPC4	rs13374459	-4.57	rs12562823	-0.013	3.16	1.63571	1004	18	enet	3.83331	0.000126	0.00505057	1
ENST00000427453.5	ENSG00000184381	PLA2G6	rs73157117	3.72	rs11703948	-0.008872	-2.8	2.78687	937	6	enet	-3.83476	0.000126	0.00505057	1
ENST00000529727.1	ENSG00000177030	DEAF1	rs12577324	-4.2	rs12420647	0.0479	-3.65	-3.34843	1055	2	lasso	3.83299	0.000127	0.00507944	1
ENST00000528263.1	ENSG00000111011	RSRC2	rs12425850	8.7	rs7397990	0.064	2.79	-3.7818	1001	2	lasso	-3.83	0.000128	0.00510818	1
ENST00000417097.5	ENSG00000115540	MOB4	rs2914983	7.73	rs12997637	-0.0141	-2.79	2.22532	1038	17	enet	-3.82825	0.000129	0.0051368	1
ENST00000488243.1	ENSG00000010322	NISCH	rs2710323	9.63	rs12495536	-0.0141	-2.49	-3.72879	867	3	enet	3.82726	0.00013	0.0051653	1
ENST00000619513.1	ENSG00000235750	KIAA0040	rs10912850	-4.95	rs3766688	0.148	-3.9	-3.82476	1423	11	lasso	3.82479	0.000131	0.00517108	1
ENST00000423313.5	ENSG00000235750	KIAA0040	rs10912850	-4.95	rs3766688	0.198	3.97	-3.82476	1460	13	lasso	-3.82479	0.000131	0.00517108	1
ENST00000623251.1	ENSG00000280317	RP11-25L19.1	rs12129573	8.26	rs11577544	-0.0029	-2.24	3.82457	1167	1	enet	-3.82457	0.000131	0.00517108	1
ENST00000473683.1	ENSG00000164050	PLXNB1	rs9878063	4.49	rs4858828	-0.0119	2.35	3.81825	541	7	lasso	3.81839	0.000134	0.00527803	1
ENST00000462092.5	ENSG00000156171	DRAM2	rs11102159	5.36	rs3762374	0.0257	-3.24	3.57013	1924	3	enet	-3.81667	0.000135	0.00530591	1
ENST00000566113.5	ENSG00000103502	CDIPT	rs3814883	-7.76	rs3881431	-0.00714	2.77	-2.50689	299	7	enet	-3.81562	0.000136	0.00533367	1
ENST00000567133.1	ENSG00000125107	CNOT1	rs154433	-5.58	rs71389031	-0.00537	3.45	3.40821	1769	27	enet	3.81258	0.000138	0.00540044	1
ENST00000475882.6	ENSG00000118515	SGK1	rs4243448	3.64	rs4243448	0.0123	3.12	3.63675	1339	2	lasso	3.80325	0.000143	0.00558407	1
ENST00000478837.5	ENSG00000116539	ASH1L	rs6699080	4.25	rs1109815	0.0174	3.41	3.59709	519	10	enet	3.80084	0.000144	0.00561106	1
ENST00000466970.3	ENSG00000242863	RN7SL677P	rs12913443	-4.641	rs4965101	-0.006182	3.36	3.73435	1405	5	lasso	3.80002	0.000145	0.00563792	1
ENST00000511986.1	ENSG00000113161	HMGCR	rs12109048	5.18	rs2303152	-0.011776	3.44	4.48539	1211	2	lasso	3.79805	0.000146	0.00566468	1
ENST00000431828.5	ENSG00000114982	KANSL3	rs1048675	4.55	rs2118836	0.0102	-2.96	3.00441	591	12	enet	-3.79585	0.000147	0.0056792	1
ENST00000551310.1	ENSG00000070961	ATP2B1	rs10777187	5.55	rs17461356	-0.00365	3.81	-4.24469	1073	3	lasso	-3.8	0.000147	0.0056792	1
ENST00000492396.5	ENSG00000114209	PDCD10	rs7627289	-4.79	rs56302309	-0.0122	-3.19	-3.7949	1479	1	lasso	3.7949	0.000148	0.0057057	1
ENST00000437146.1	ENSG00000078369	GNB1	rs2803329	-4.44	rs35511469	0.0243	3.1	-3.79356	422	1	enet	-3.79356	0.000149	0.00571996	1
ENST00000461392.1	ENSG00000139631	CSAD	rs3214023	4.99	rs7314769	-0.0139	2.79	-3.7929	1290	8	lasso	-3.79	0.000149	0.00571996	1
ENST00000410457.1	ENSG00000222389	RNU2-28P	rs2255129	-4.75	rs9820815	-0.0133	-2.93	2.88237	1208	2	lasso	-3.78765	0.000152	0.00582282	1
ENST00000165086.8	ENSG00000185864	NPIPB4	rs41468646	-4.48	rs2369818	-0.014	2.7	3.7855	322	4	lasso	3.7851	0.000154	0.00588701	1
ENST00000429798.1	ENSG00000230530	LIMD1-AS1	rs76952894	5.16	rs12633044	0.0155	3.03	3.77957	1593	2	lasso	3.78187	0.000156	0.00595094	1
ENST00000524886.1	ENSG00000165915	SLC39A13	rs4647709	6.13	rs61897973	-0.00283	2.59	-1.87896	920	11	enet	-3.77997	0.000157	0.00597653	1
ENST00000517065.2	ENSG00000252874	Y_RNA	rs3729986	5.98	rs10838843	-0.00823	-2.65	3.65339	1068	3	enet	-3.7753	0.00016	0.0060653	1
ENST00000552879.5	ENSG00000139636	LMBR1L	rs74089572	4.41	rs80011486	0.0283	-3.18	3.7587	922	2	lasso	-3.78	0.00016	0.0060653	1
ENST00000359597.8	ENSG00000141510	TP53	rs507506	-4.39	rs2521985	-0.0131	-2.9	-3.76582	1073	1	lasso	3.76583	0.000166	0.00627964	1
ENST00000612397.1	ENSG00000275634	PART1_2	rs2910823	-4.9	rs1445293	-0.011526	3.06	3.76439	1097	1	lasso	3.76439	0.000167	0.00629126	1
ENST00000463847.1	ENSG00000156639	ZFAND3	rs6908598	-4.16	rs6909008	-0.00594	2.76	3.76447	1593	1	lasso	3.76447	0.000167	0.00629126	1
ENST00000566634.5	ENSG00000140400	MAN2C1	rs8030014	4.072	rs4886700	0.06433	3.2	-3.73037	877	2	lasso	-3.76099	0.000169	0.00635342	1
ENST00000481189.1	ENSG00000148335	NTMT1	rs10988250	4.1	rs10760603	0.0304	2.91	2.96044	1361	3	lasso	3.76058	0.00017	0.00636466	1
ENST00000464025.5	ENSG00000135363	LMO2	rs73497025	3.76	rs6484694	-0.00737	3.34	3.30461	1315	26	enet	3.76055	0.00017	0.00636466	1
ENST00000560012.5	ENSG00000137776	SLTM	rs11854073	-5.337	rs1867758	-0.014054	-2.82	-3.75811	1328	2	lasso	3.75676	0.000172	0.00642629	1
ENST00000437398.5	ENSG00000100014	SPECC1L	rs139748	3.65	rs139742	-0.01104	-2.88	3.3393	1327	3	lasso	-3.75348	0.000174	0.00648766	1
ENST00000531546.1	ENSG00000196954	CASP4	rs1529337	5.28	rs10895735	0.0799	-3.37	3.7509	1317	1	lasso	-3.7509	0.000176	0.00654879	1
ENST00000577988.2	ENSG00000265185	SNORD3B-1	rs4073003	-6.93	rs1624825	0.0491	3.66	-4.62045	466	29	enet	-3.73981	0.000184	0.0068277	1
ENST00000407885.2	ENSG00000217805	RP11-191A15.2	rs7752195	-8.36	rs13217586	-0.0134	-2.88	2.52896	2037	2	enet	-3.73854	0.000185	0.0068277	1
ENST00000616502.4	ENSG00000196411	EPHB4	rs492430	5.38	rs7808970	0.024691	-2.4	-1.75295	1055	4	enet	3.74	0.000185	0.0068277	1
ENST00000290949.7	ENSG00000159720	ATP6V0D1	rs255049	3.88	rs6499141	0.0252	-3.09	3.50228	240	6	lasso	-3.73904	0.000185	0.0068277	1
ENST00000344843.11	ENSG00000242485	MRPL20	rs36072213	-3.82	rs12130589	0.00381	2.9	-3.64089	201	4	lasso	-3.73746	0.000186	0.00685069	1
ENST00000534485.5	ENSG00000183020	AP2A2	rs12577324	-4.2	rs79530285	0.137	3.42	3.73515	1137	2	lasso	3.73536	0.000187	0.00687357	1
ENST00000472018.5	ENSG00000185324	CDK10	rs11076631	-5.96	rs7206398	0.00185	3.55	4.39514	1263	7	enet	3.73004	0.000191	0.00700642	1
ENST00000494831.1	ENSG00000172037	LAMB2	rs9878063	4.49	rs6442130	0.0214	4.13	3.13629	649	30	enet	3.72488	0.000195	0.00712437	1
ENST00000335891.5	ENSG00000145041	DCAF1	rs55698738	4.99	rs62257540	-0.0131	-2.41	-3.7258	556	1	lasso	3.7258	0.000195	0.00712437	1
ENST00000548894.5	ENSG00000139644	TMBIM6	rs578470	5.59	rs11613183	-0.0119	2.68	3.72296	972	1	enet	3.72	0.000197	0.00718298	1
ENST00000341333.9	ENSG00000164081	TEX264	rs352168	6.66	rs4234645	0.00613	3.03	-1.23993	415	18	enet	-3.72083	0.000199	0.00722688	1
ENST00000555375.5	ENSG00000166888	STAT6	rs324017	-6.69	rs61937566	0.0347	3.46	3.65151	826	2	lasso	3.72	0.000199	0.00722688	1
ENST00000494926.5	ENSG00000162604	TM2D1	rs12040431	4.56	rs7511997	0.0071	3.8	-3.71525	1573	1	lasso	-3.71525	0.000203	0.00735743	1
ENST00000588691.1	ENSG00000153443	UBALD1	rs8047438	5.76	rs2289314	-0.00788	-3.32	-3.71179	1180	1	enet	3.71179	0.000206	0.00743648	1
ENST00000575120.5	ENSG00000103415	HMOX2	rs8047438	5.76	rs2289314	0.0303	-2.91	-3.71179	1281	1	lasso	3.71179	0.000206	0.00743648	1
ENST00000484713.1	ENSG00000172037	LAMB2	rs9878063	4.49	rs6785832	0.0439	-3.63	-2.50892	650	17	enet	3.70993	0.000207	0.00745775	1
ENST00000228495.10	ENSG00000110906	KCTD10	rs2280037	5.84	rs35072126	0.199	4.82	-3.64789	1512	4	lasso	-3.7	0.000212	0.00762276	1
ENST00000423777.6	ENSG00000169136	ATF5	rs2304204	-7.53	rs7258381	0.00495	-3.1	-3.69603	799	2	lasso	3.69983	0.000216	0.00775124	1
ENST00000532983.1	ENSG00000183604	SMG1P5	rs3814883	-7.76	rs4471699	0.311	5.01	-3.45736	383	6	lasso	-3.69204	0.000222	0.00793519	1
ENST00000586486.1	ENSG00000130175	PRKCSH	rs322128	5.99	rs4804624	-0.00493	-2.83	3.9358	1120	33	enet	-3.69266	0.000222	0.00793519	1
ENST00000457101.5	ENSG00000118260	CREB1	rs2216375	4.56	rs2663867	-0.0138	3.4	2.06166	1288	8	enet	3.69175	0.000223	0.00793967	1
ENST00000579044.1	ENSG00000265411	RN7SL656P	rs62057122	-5.76	rs1378358	-0.00934	2.37	-5.05048	148	17	enet	-3.69139	0.000223	0.00793967	1
ENST00000581627.1	ENSG00000264211	MIR4492	rs9332816	3.7	rs9332819	0.0108	-2.71	3.68657	1106	1	lasso	-3.68657	0.000227	0.00806627	1
ENST00000480536.1	ENSG00000119335	SET	rs6478861	4.06	rs45609236	-0.000452	2.61	-3.68201	637	1	enet	-3.68201	0.000231	0.00819238	1
ENST00000492987.2	ENSG00000116539	ASH1L	rs6699080	4.25	rs11264283	0.0589	3.06	3.67982	519	3	lasso	3.67979	0.000233	0.00823116	1
ENST00000440195.2	ENSG00000180747	SMG1P3	rs41468646	-4.48	rs226009	0.00129	2.73	-3.68026	567	1	lasso	-3.68026	0.000233	0.00823116	1
ENST00000507888.1	ENSG00000037474	NSUN2	rs274700	-5.09	rs506416	0.394392	5.43	-3.68456	2054	2	lasso	-3.67674	0.000236	0.00830482	1
ENST00000473663.1	ENSG00000198736	MSRB1	rs170447	3.71	rs323030	-0.013	2.67	-3.27812	1374	12	enet	-3.6773	0.000236	0.00830482	1
ENST00000490554.5	ENSG00000176619	LMNB2	rs8105896	4.39	rs2240127	-0.0138	-2.74	-3.67591	724	1	lasso	3.67591	0.000237	0.00832388	1
ENST00000608147.1	ENSG00000273026	RP11-422P24.10	rs10127983	5.53	rs12142130	0.152	3.65	-3.24271	996	2	lasso	-3.67447	0.000238	0.00834286	1
ENST00000562067.5	ENSG00000140400	MAN2C1	rs8030014	4.072	rs1128933	0.159478	4.39	3.6742	874	2	lasso	3.67399	0.000239	0.00836178	1
ENST00000468115.1	ENSG00000164880	INTS1	rs58120505	-10.65	rs59536285	0.035897	-3.34	-0.512659	1327	18	enet	3.67	0.000242	0.00845045	1
ENST00000528131.1	ENSG00000178209	PLEC	rs13252406	5.81	rs7828894	0.0176	2.99	3.66921	767	1	lasso	3.66921	0.000243	0.00845286	1
ENST00000539061.5	ENSG00000168014	C2CD3	rs10898957	-4.89	rs11825568	-0.00989	3.17	3.66963	1454	5	lasso	3.66998	0.000243	0.00845286	1
ENST00000563732.5	ENSG00000149923	PPP4C	rs3814883	-7.76	rs6565183	0.011	3.23	-1.67937	392	6	lasso	-3.66513	0.000247	0.00857558	1
ENST00000559059.1	ENSG00000104093	DMXL2	rs12591359	-4.64	rs17601876	-0.00678	2.69	3.57028	1331	5	lasso	3.66467	0.000248	0.00859386	1
ENST00000460794.1	ENSG00000143374	TARS2	rs28366567	-5.71	rs12406660	-0.0132	-2.49	3.66093	1206	1	lasso	-3.66093	0.000251	0.00868125	1
ENST00000426621.6	ENSG00000185022	MAFF	rs73157117	3.72	rs138385	-0.013533	2.89	-3.66073	951	1	lasso	-3.66073	0.000252	0.00869927	1
ENST00000555318.1	ENSG00000166888	STAT6	rs324017	-6.69	rs3001426	0.0417	3.31	2.5339	827	4	lasso	3.66	0.000253	0.00871722	1
ENST00000372770.4	ENSG00000119392	GLE1	rs2977999	-3.96	rs3750340	-0.0114	-2.9	3.71538	662	7	lasso	-3.65857	0.000254	0.0087351	1
ENST00000543217.6	ENSG00000235423	RP11-282O18.3	rs2102949	9.93	rs1471022	0.0331	3.08	3.65448	786	1	lasso	3.65	0.000258	0.00885589	1
ENST00000457767.5	ENSG00000100359	SGSM3	rs133047	5.64	rs75523970	0.013966	3.14	-2.69518	1018	18	enet	-3.65314	0.000259	0.00887344	1
ENST00000555412.1	ENSG00000100650	SRSF5	rs913479	-4.5	rs8021698	0.0716	3.8	3.12336	1561	3	lasso	3.6507	0.000262	0.00895931	1
ENST00000614327.1	ENSG00000166598	HSP90B1	rs10861176	-5.84	rs2583273	-0.014	3.03	3.64702	2057	1	lasso	3.65	0.000265	0.00904487	1
ENST00000514736.1	ENSG00000251504	LINC01099	rs62339375	4.321	rs6818855	-0.00359	-2.93	3.63572	1773	2	lasso	-3.64314	0.000269	0.00916417	1
ENST00000502512.1	ENSG00000157881	PANK4	rs400132	-3.86	rs400132	-0.00539	-2.81	-3.86366	790	2	lasso	3.64237	0.00027	0.00918025	1
ENST00000585881.5	ENSG00000126653	NSRP1	rs186262	4.61	rs7215160	0.0292	-3.08	-3.64193	653	13	lasso	3.64169	0.000271	0.00918025	1
ENST00000525164.5	ENSG00000127054	CPSF3L	rs12130589	-3.64	rs12130589	0.0743	-2.09	-3.64089	143	1	lasso	3.64089	0.000272	0.00918025	1
ENST00000510595.1	ENSG00000109171	SLAIN2	rs34313992	-4.274	rs17655765	0.0244	3.2	3.07176	1255	5	enet	3.64018	0.000272	0.00918025	1
ENST00000262053.7	ENSG00000123268	ATF1	rs7136702	-4.75	rs11169377	0.0289	3.14	-3.64032	1237	5	lasso	-3.64	0.000272	0.00918025	1
ENST00000505703.1	ENSG00000185129	PURA	rs9687282	5.64	rs2431383	-0.012057	2.45	1.58485	788	22	enet	3.63964	0.000273	0.00919691	1
ENST00000362076.8	ENSG00000143612	C1orf43	rs10127983	5.53	rs12062977	-0.0137	-2.84	3.63507	1099	6	lasso	-3.63511	0.000278	0.00934801	1
ENST00000483800.5	ENSG00000131558	EXOC4	rs35792732	-5.72	rs12536799	0.008645	-2.91	-4.74353	1762	2	enet	3.63	0.000281	0.00943142	1
ENST00000359154.6	ENSG00000198373	WWP2	rs11644691	4.63	rs11075719	-0.00913	2.48	3.63231	954	2	lasso	3.63081	0.000283	0.00946356	1
ENST00000563634.1	ENSG00000260371	RP11-343C2.9	rs13331198	4.78	rs11075719	-0.0135	3.15	3.63231	1110	2	lasso	3.63081	0.000283	0.00946356	1
ENST00000484205.1	ENSG00000171055	FEZ2	rs9636429	6.09	rs759435	0.0169	-2.9	3.62984	1516	1	lasso	-3.62984	0.000284	0.00947954	1
ENST00000583919.1	ENSG00000120925	RNF170	rs13269381	3.67	rs34289571	0.0915	-3.82	3.49969	629	7	lasso	-3.62506	0.000289	0.00959353	1
ENST00000318080.6	ENSG00000095321	CRAT	rs10988250	4.1	rs7866897	-0.0102	-3.06	3.67473	824	3	enet	-3.62474	0.000289	0.00959353	1
ENST00000553064.6	ENSG00000197111	PCBP2	rs3214023	4.99	rs4759113	-0.000529	3.45	-3.75535	1155	4	lasso	-3.62	0.000289	0.00959353	1
ENST00000478421.1	ENSG00000137869	CYP19A1	rs12591359	-4.64	rs700518	0.040595	3.52	3.42083	1384	12	enet	3.62446	0.00029	0.00960916	1
ENST00000431661.1	ENSG00000215533	LINC00189	rs2409331	4.19	rs2735962	0.026623	3.34	3.62194	1543	9	lasso	3.62127	0.000293	0.00968866	1
ENST00000491495.2	ENSG00000135837	CEP350	rs6669967	-3.9	rs3845397	-0.00695	2.9	0.81023	1874	89	enet	3.62067	0.000294	0.00968866	1
ENST00000542570.5	ENSG00000177302	TOP3A	rs2955373	4.93	rs854792	-0.0107	-2.83	2.84515	764	4	enet	-3.62016	0.000294	0.00968866	1
ENST00000418109.5	ENSG00000172037	LAMB2	rs9878063	4.49	rs55935606	0.069	3.68	0.90607	656	9	lasso	3.61931	0.000295	0.009704	1
ENST00000576935.5	ENSG00000153406	NMRAL1	rs8047438	5.76	rs35880878	0.00354	3.05	3.61773	1224	1	lasso	3.61773	0.000297	0.00975213	1
ENST00000588724.5	ENSG00000197256	KANK2	rs322128	5.99	rs11667775	-0.0129	2.94	-3.62354	1033	2	lasso	-3.61602	0.000299	0.00980008	1
ENST00000366957.9	ENSG00000143499	SMYD2	rs12125521	-4.7	rs3767844	0.00231	-3.54	3.76855	1565	2	lasso	-3.61429	0.000301	0.00984785	1
ENST00000484808.1	ENSG00000160285	LSS	rs7280077	-4.9	rs34105866	0.064533	4.17	-3.21051	1798	4	lasso	-3.61186	0.000304	0.00992812	1
ENST00000566228.5	ENSG00000048471	SNX29	rs10163386	-4.05	rs12930612	0.0896	-4.61	3.61392	3047	3	lasso	-3.61068	0.000305	0.00994289	1
ENST00000467849.1	ENSG00000163660	CCNL1	rs73170828	3.98	rs62274120	0.116	3.68	3.6068	1300	1	lasso	3.6068	0.00031	0.0100878	1
ENST00000340552.4	ENSG00000182541	LIMK2	rs62235898	3.68	rs5749227	0.056486	3.45	3.39845	1111	3	lasso	3.60634	0.000311	0.0101022	1
ENST00000543356.6	ENSG00000159921	GNE	rs2381411	5.69	rs10972852	-0.00787	-3.16	-3.60421	1401	1	enet	3.60421	0.000313	0.0101309	1
ENST00000592576.5	ENSG00000108883	EFTUD2	rs60289499	3.89	rs708384	-0.00328	-3.27	-2.64812	1175	4	lasso	3.60432	0.000313	0.0101309	1
ENST00000546758.5	ENSG00000175203	DCTN2	rs324017	-6.69	rs324021	-0.00764	2.72	3.6033	844	1	lasso	3.6	0.000314	0.0101452	1
ENST00000558217.5	ENSG00000140612	SEC11A	rs11638554	-7.269	rs12441936	0.001986	2.73	0.48384	1136	2	lasso	3.60251	0.000315	0.0101594	1
ENST00000511766.2	ENSG00000111875	ASF1A	rs902780	-4.67	rs1012510	0.00858	-3.01	-3.13629	1508	45	enet	3.59789	0.000321	0.0103346	1
ENST00000532321.1	ENSG00000175216	CKAP5	rs12285419	8.15	rs72912175	-0.014	2.5	-0.52023	682	2	lasso	-3.59722	0.000322	0.0103485	1
ENST00000413407.5	ENSG00000163904	SENP2	rs10937232	4.9	rs6791275	-0.014	2.82	3.659	1183	2	lasso	3.594	0.000326	0.0104585	1
ENST00000575142.5	ENSG00000091640	SPAG7	rs2189336	4.78	rs1805430	-0.00456	-3.08	-3.59275	1364	1	enet	3.59276	0.000327	0.0104721	1
ENST00000492630.1	ENSG00000160710	ADAR	rs60633748	5.09	rs1777926	-0.0124	-2.86	-3.59085	1184	1	lasso	3.59085	0.00033	0.0105125	1
ENST00000470779.1	ENSG00000143537	ADAM15	rs9427116	4.9	rs1777926	0.0241	-2.84	-3.59085	819	1	lasso	3.59085	0.00033	0.0105125	1
ENST00000581733.1	ENSG00000171928	TVP23B	rs4073003	-6.93	rs1737944	0.0878	-3.83	-3.5903	509	1	lasso	3.5903	0.00033	0.0105125	1
ENST00000522839.1	ENSG00000164758	MED30	rs16889867	-4.1	rs73325947	0.0075	2.91	-3.58849	1250	1	lasso	-3.58849	0.000333	0.0105895	1
ENST00000446634.1	ENSG00000159840	ZYX	rs7780478	3.8	rs2242491	-0.013877	2.8	3.58336	742	3	lasso	3.58	0.000339	0.0107427	1
ENST00000462997.5	ENSG00000132664	POLR3F	rs6112173	4.05	rs6081437	-0.0135	3.34	3.21269	1891	45	enet	3.5837	0.000339	0.0107427	1
ENST00000363918.1	ENSG00000200788	Y_RNA	rs3739554	5.59	rs10987630	0.00337	2.62	-3.5803	866	1	lasso	-3.5803	0.000343	0.0108505	1
ENST00000540387.5	ENSG00000044115	CTNNA1	rs10117	-6.81	rs4835691	-0.013674	2.67	-6.53538	782	5	enet	-3.57642	0.000348	0.0109895	1
ENST00000548190.1	ENSG00000197111	PCBP2	rs3214023	4.99	rs12828029	-0.0134	2.68	-2.79957	1147	14	enet	-3.58	0.000349	0.011002	1
ENST00000558146.1	ENSG00000138600	SPPL2A	rs12592941	4.425	rs8023263	-0.013892	2.64	3.57465	1548	1	lasso	3.57465	0.000351	0.0110267	1
ENST00000572594.1	ENSG00000262410	RP11-388C12.8	rs62079722	-3.45	rs62079722	0.0275	3	-3.44569	1272	9	lasso	-3.57452	0.000351	0.0110267	1
ENST00000405333.5	ENSG00000115758	ODC1	rs13028656	3.71	rs13387062	-0.00526	3.49	-3.43157	2032	10	enet	-3.57195	0.000354	0.0111018	1
ENST00000504364.1	ENSG00000112200	ZNF451	rs58651731	-4.32	rs74329459	0.00219	-2.69	-3.91312	636	10	lasso	3.5707	0.000356	0.0111121	1
ENST00000561075.5	ENSG00000137869	CYP19A1	rs12591359	-4.64	rs28757201	0.070541	-3.59	3.47231	1562	7	lasso	-3.57	0.000357	0.0111121	1
ENST00000486817.1	ENSG00000178467	P4HTM	rs9878063	4.49	rs4974078	0.043	3.14	3.29952	556	4	lasso	3.56915	0.000358	0.0111121	1
ENST00000479054.5	ENSG00000010322	NISCH	rs2710323	9.63	rs2240921	-0.0125	3.04	-4.7344	881	3	lasso	-3.56958	0.000358	0.0111121	1
ENST00000558414.1	ENSG00000138600	SPPL2A	rs12591359	-4.64	rs4775932	0.098961	3.63	3.5422	1575	6	lasso	3.56907	0.000358	0.0111121	1
ENST00000590661.1	ENSG00000129968	ABHD17A	rs2301799	-4.34	rs7249081	-0.0129	-2.62	-3.0591	335	6	lasso	3.56934	0.000358	0.0111121	1
ENST00000557267.1	ENSG00000126777	KTN1	rs1890256	4.5	rs12587705	-0.0124	3.01	3.56758	1957	1	lasso	3.56758	0.00036	0.0111551	1
ENST00000556681.1	ENSG00000100697	DICER1	rs1243528	3.57	rs1243528	-0.00933	-3.29	3.56511	2172	1	lasso	-3.56511	0.000364	0.0112598	1
ENST00000432959.1	ENSG00000135956	TMEM127	rs1048675	4.55	rs868168	0.0248	2.98	-3.37588	374	11	lasso	-3.56445	0.000365	0.0112715	1
ENST00000495993.1	ENSG00000113812	ACTR8	rs13080668	-6.75	rs62256098	-0.014	2.96	0.4245	1451	53	enet	3.56172	0.000368	0.0113449	1
ENST00000552783.5	ENSG00000050405	LIMA1	rs578470	5.59	rs11169453	0.00834	-3.13	-3.56117	934	1	lasso	3.56	0.000369	0.0113564	1
ENST00000620890.1	ENSG00000233276	GPX1	rs55921200	4.09	rs112017743	0.056	2.86	-2.82358	716	4	lasso	-3.56022	0.000371	0.0113602	1
ENST00000241041.7	ENSG00000121680	PEX16	rs12285419	8.15	rs1348964	-0.0113	3.09	-3.57109	983	3	lasso	-3.56005	0.000371	0.0113602	1
ENST00000451053.2	ENSG00000139719	VPS33A	rs143116451	5.53	rs879132	-0.0109	-3.09	2.99672	1172	3	lasso	-3.56	0.000371	0.0113602	1
ENST00000411005.1	ENSG00000222937	SNORD63	rs10117	-6.81	rs11747974	0.00601	3.15	3.55839	867	1	lasso	3.55839	0.000373	0.0113831	1
ENST00000427848.1	ENSG00000160445	ZER1	rs10988250	4.1	rs184457	0.0182	-2.81	3.08318	705	2	lasso	-3.55881	0.000373	0.0113831	1
ENST00000423633.5	ENSG00000144136	SLC20A1	rs7581524	3.56	rs7581524	-0.00661	-2.75	3.55968	1476	2	lasso	-3.55809	0.000374	0.0113944	1
ENST00000476623.1	ENSG00000156928	MALSU1	rs5029444	-5.29	rs56200701	0.206682	4.01	-3.66681	1330	4	lasso	-3.55	0.000379	0.0115274	1
ENST00000528076.1	ENSG00000134640	MTNR1B	rs935448	-4.46	rs12270559	0.0192	-3.54	3.5675	1454	3	lasso	-3.55156	0.000383	0.0116296	1
ENST00000513572.2	ENSG00000251095	RP11-115D19.1	rs189596	4.723	rs2619344	-0.0113	3.51	3.2954	1459	19	enet	3.5472	0.000389	0.0117921	1
ENST00000566657.5	ENSG00000132600	PRMT7	rs61593058	5.06	rs73613962	0.00141	2.99	3.71216	1014	2	lasso	3.54699	0.00039	0.0118027	1
ENST00000558017.5	ENSG00000183208	GDPGP1	rs113438699	3.307	rs113438699	-0.013819	3.63	3.30685	1573	5	lasso	3.54302	0.000396	0.0119643	1
ENST00000587235.5	ENSG00000071564	TCF3	rs2238604	-4.16	rs2238611	0.182	-4.01	-3.68803	258	31	enet	3.53887	0.000402	0.0121254	1
ENST00000452105.5	ENSG00000160446	ZDHHC12	rs10988250	4.1	rs4295766	0.017	2.57	3.53739	640	1	lasso	3.53739	0.000404	0.0121656	1
ENST00000363105.1	ENSG00000199975	RN7SKP243	rs10898957	-4.89	rs11235965	-0.00694	-2.51	-3.52108	1063	4	lasso	3.53641	0.000406	0.0122055	1
ENST00000467560.5	ENSG00000171953	ATPAF2	rs2955373	4.93	rs74454529	0.103	3.57	3.53434	1045	1	lasso	3.53434	0.000409	0.0122754	1
ENST00000448494.1	ENSG00000232931	LINC00342	rs4907310	4.55	rs62155750	0.0215	2.91	-1.93232	270	6	lasso	-3.53366	0.00041	0.0122851	1
ENST00000442303.1	ENSG00000214253	FIS1	rs314370	4.23	rs2720392	-0.014076	-3.21	-3.53023	1771	1	lasso	3.53	0.000415	0.0124035	1
ENST00000484492.5	ENSG00000143486	EIF2D	rs1044145	-5.04	rs1044145	-0.0124	2.98	-5.03506	746	26	enet	-3.52946	0.000416	0.0124035	1
ENST00000573384.1	ENSG00000070444	MNT	rs12943566	-6.34	rs3213696	-0.00632	2.93	4.0676	1076	4	lasso	3.52947	0.000416	0.0124035	1
ENST00000575677.5	ENSG00000167264	DUS2	rs61593058	5.06	rs61593058	-0.00305	2.36	5.06472	694	23	enet	3.52749	0.00042	0.0125022	1
ENST00000467447.1	ENSG00000112640	PPP2R5D	rs113113059	-6.69	rs78422682	-0.0121	-3.51	-3.7165	1028	6	lasso	3.5257	0.000422	0.0125412	1
ENST00000308775.6	ENSG00000173402	DAG1	rs6765484	4.72	rs4279134	0.014	2.85	3.5248	835	1	lasso	3.5248	0.000424	0.0125801	1
ENST00000501178.2	ENSG00000214772	RP11-174G6.1	rs77642095	-5.31	rs7302985	0.0113	3.44	2.94219	1580	5	enet	3.52	0.000432	0.0127965	1
ENST00000262367.9	ENSG00000005339	CREBBP	rs9922685	3.61	rs447361	-0.00986	-3.02	-3.51868	1291	1	lasso	3.51868	0.000434	0.0128348	1
ENST00000527599.1	ENSG00000198561	CTNND1	rs7938083	6.03	rs662638	-0.011	-2.59	-3.51734	1333	1	lasso	3.51734	0.000436	0.012873	1
ENST00000467506.5	ENSG00000172037	LAMB2	rs9878063	4.49	rs6784111	0.0357	3.11	3.50147	650	7	lasso	3.51674	0.000437	0.0128816	1
ENST00000526895.5	ENSG00000110700	RPS13	rs7932043	-4.8	rs214902	-0.00902	2.9	-3.51479	1428	1	lasso	-3.51479	0.00044	0.0129241	1
ENST00000559909.1	ENSG00000259240	RP11-108K3.1	rs12591359	-4.64	rs700518	0.041736	3.78	3.42083	1800	4	lasso	3.51494	0.00044	0.0129241	1
ENST00000637593.1	ENSG00000181090	EHMT1	rs10867107	3.63	rs4876928	0.0707	-2.68	3.51347	373	1	lasso	-3.51347	0.000442	0.0129241	1
ENST00000637277.1	ENSG00000181090	EHMT1	rs10867107	3.63	rs4876928	-0.0139	-2.31	3.51347	373	1	lasso	-3.51347	0.000442	0.0129241	1
ENST00000546732.1	ENSG00000066084	DIP2B	rs2358538	5.06	rs11169520	0.183	4.13	-3.4994	1164	6	lasso	-3.51	0.000442	0.0129241	1
ENST00000358830.3	ENSG00000126467	TSKS	rs2304204	-7.53	rs9304689	-0.0108	-2.69	-3.12967	901	34	enet	3.51163	0.000445	0.0129909	1
ENST00000560373.1	ENSG00000140575	IQGAP1	rs4702	9.966	rs2072078	-0.013973	-2.8	-3.5077	1608	3	lasso	3.50826	0.000451	0.0131449	1
ENST00000364309.1	ENSG00000201179	RNU6-1322P	rs2252074	7.71	rs2430485	-0.009193	-3.09	-3.50788	1146	5	lasso	3.51	0.000452	0.0131529	1
ENST00000368465.5	ENSG00000163346	PBXIP1	rs9427116	4.9	rs1127313	-0.0118	3.2	3.75928	976	5	lasso	3.50637	0.000454	0.01319	1
ENST00000581811.2	ENSG00000274963	RN7SL600P	rs11589801	-5.66	rs41264469	-0.00295	3.01	-3.50477	1178	1	enet	-3.50477	0.000457	0.0131954	1
ENST00000439719.5	ENSG00000277147	LINC00869	rs28366567	-5.71	rs11808823	-0.0133	-2.42	1.89937	249	2	lasso	-3.50479	0.000457	0.0131954	1
ENST00000486720.1	ENSG00000117362	APH1A	rs28366567	-5.71	rs41264469	0.00955	3.3	-3.50477	1083	1	enet	-3.50477	0.000457	0.0131954	1
ENST00000363701.1	ENSG00000200571	RNU6-1284P	rs7432375	-7.82	rs111862778	-0.00301	3.01	3.64432	945	11	enet	3.50428	0.000458	0.0131954	1
ENST00000266025.3	ENSG00000126062	TMEM115	rs11917680	-6.25	rs2236940	0.0246	3.54	3.50291	794	1	lasso	3.50291	0.00046	0.0131954	1
ENST00000492430.1	ENSG00000003756	RBM5	rs11917680	-6.25	rs2236940	-0.00556	2.68	3.50291	765	1	lasso	3.50291	0.00046	0.0131954	1
ENST00000495798.1	ENSG00000176095	IP6K1	rs2624847	-5.29	rs2236940	-0.0139	2.81	3.50291	876	1	enet	3.50291	0.00046	0.0131954	1
ENST00000616394.1	ENSG00000273979	Metazoa_SRP	rs9623320	6.34	rs2234052	0.012738	3.09	2.77874	1015	7	lasso	3.50328	0.00046	0.0131954	1
ENST00000405011.6	ENSG00000137869	CYP19A1	rs12591359	-4.64	rs2899470	-0.003298	-3.35	-3.13835	1549	11	enet	3.50247	0.000461	0.013198	1
ENST00000464988.1	ENSG00000003756	RBM5	rs11917680	-6.25	rs71324996	-0.0139	-2.47	-3.41488	761	21	enet	3.50101	0.000463	0.013198	1
ENST00000357387.7	ENSG00000164327	RICTOR	rs7729320	3.91	rs72746043	-0.013713	2.9	-2.09942	1305	46	enet	-3.50133	0.000463	0.013198	1
ENST00000530239.1	ENSG00000110651	CD81	rs10832835	-3.5	rs10832835	0.159	-3.69	-3.50112	1139	1	lasso	3.50112	0.000463	0.013198	1
ENST00000626021.2	ENSG00000112245	PTP4A1	rs9341835	-5.24	rs6928683	0.0271	2.98	-3.14043	1103	5	enet	-3.49948	0.000466	0.0132627	1
ENST00000560425.1	ENSG00000172575	RASGRP1	rs61047925	4.34	rs60495215	-0.001875	2.97	3.49758	1624	1	lasso	3.49758	0.000469	0.0133272	1
ENST00000557433.5	ENSG00000182199	SHMT2	rs324017	-6.69	rs703817	-0.0136	2.76	2.27761	937	20	enet	3.5	0.000471	0.0133632	1
ENST00000533707.1	ENSG00000109920	FNBP4	rs3729986	5.98	rs7947874	-0.0117	2.48	3.4952	1047	1	lasso	3.4952	0.000474	0.0134273	1
ENST00000551209.5	ENSG00000139436	GIT2	rs4766428	8.46	rs28619554	0.0139	2.83	3.49385	1091	1	lasso	3.49	0.000476	0.0134629	1
ENST00000367042.5	ENSG00000117335	CD46	rs10863698	4.78	rs2761434	0.436	-6.38	-3.98262	1453	76	enet	3.48922	0.000484	0.0136679	1
ENST00000559526.5	ENSG00000074603	DPP8	rs62014433	3.636	rs2660628	0.062418	2.46	3.48748	1035	4	lasso	3.48884	0.000485	0.0136749	1
ENST00000495054.1	ENSG00000014914	MTMR11	rs28366567	-5.71	rs72696855	0.00324	-2.33	-3.69441	631	4	enet	3.48553	0.000491	0.0137799	1
ENST00000565891.1	ENSG00000197912	SPG7	rs11076631	-5.96	rs35637261	0.077	3.87	4.2276	1383	41	enet	3.48553	0.000491	0.0137799	1
ENST00000565895.1	ENSG00000205517	RGL3	rs322128	5.99	rs4804624	0.00804	-3.61	3.9358	1135	7	enet	-3.48567	0.000491	0.0137799	1
ENST00000361171.7	ENSG00000196814	MVB12B	rs11790388	5.53	rs4240496	-0.013	3.17	3.03517	1774	3	lasso	3.48534	0.000492	0.0137866	1
ENST00000606526.1	ENSG00000272034	SNORD14A	rs7932043	-4.8	rs10766390	-0.00207	-3.3	3.85868	1421	8	lasso	-3.48423	0.000494	0.0138213	1
ENST00000563238.5	ENSG00000205250	E2F4	rs7187623	4.85	rs9972635	0.0128	-2.85	3.41892	377	14	lasso	-3.48307	0.000496	0.013856	1
ENST00000271640.9	ENSG00000143379	SETDB1	rs4970946	-4.57	rs12068631	0.0141	-2.74	-3.48097	990	10	lasso	3.48176	0.000498	0.0138905	1
ENST00000429861.5	ENSG00000104388	RAB2A	rs700726	5.59	rs28643410	-0.0141	-3.39	-3.28773	1540	18	enet	3.4815	0.000499	0.013897	1
ENST00000609620.2	ENSG00000212163	SNORD91A	rs12943566	-6.34	rs3785957	0.0795	-3.42	4.05187	1146	26	enet	-3.47929	0.000503	0.0139869	1
ENST00000413636.6	ENSG00000099622	CIRBP	rs502121	3.48	rs502121	-0.00306	2.15	3.47889	79	1	lasso	3.47889	0.000504	0.0139933	1
ENST00000479456.1	ENSG00000084090	STARD7	rs1048675	4.55	rs2118836	0.00248	-3.44	3.00441	337	14	enet	-3.47728	0.000507	0.0140551	1
ENST00000478914.1	ENSG00000196419	XRCC6	rs5751191	-7.31	rs2269662	0.009846	-2.81	-3.47634	1049	1	lasso	3.47634	0.000508	0.0140614	1
ENST00000574446.1	ENSG00000145354	CISD2	rs13109272	6.849	rs6842179	0.166	-4.34	5.23254	1214	101	enet	-3.47458	0.000512	0.014129	1
ENST00000439686.6	ENSG00000182196	ARL6IP4	rs2102949	9.93	rs10773394	0.0969	3.64	-3.22403	698	47	enet	-3.47	0.000512	0.014129	1
ENST00000503147.1	ENSG00000137207	YIPF3	rs113113059	-6.69	rs732692	-0.0106	2.92	-3.47403	793	1	lasso	-3.47403	0.000513	0.0141351	1
ENST00000420613.6	ENSG00000139620	KANSL2	rs11168749	3.51	rs36000595	-0.0133	2.73	3.47148	1512	3	lasso	3.47	0.000516	0.0141963	1
ENST00000565628.1	ENSG00000204991	SPIRE2	rs11076631	-5.96	rs4785723	-0.0123	-2.85	-3.46931	1106	1	lasso	3.46931	0.000522	0.0143396	1
ENST00000534368.5	ENSG00000111907	TPD52L1	rs1542560	-5.32	rs781486	-0.0116	-2.92	-2.14893	1292	5	lasso	3.46596	0.000528	0.0144825	1
ENST00000624290.1	ENSG00000279533	AC009022.1	rs75031249	3.84	rs12921017	-0.00231	2.75	3.35193	692	4	lasso	3.46574	0.000529	0.0144881	1
ENST00000536790.5	ENSG00000196387	ZNF140	rs7313956	4.7	rs7308250	-0.0017	2.93	-3.46507	779	1	lasso	-3.47	0.00053	0.0144936	1
ENST00000559848.1	ENSG00000140395	WDR61	rs2456020	-7.818	rs62012588	-0.01403	-3.14	-3.46415	1309	1	enet	3.46415	0.000532	0.0145264	1
ENST00000482184.1	ENSG00000146828	SLC12A9	rs492430	5.38	rs79201549	0.005469	3.17	2.02605	1151	3	lasso	3.46	0.000534	0.0145591	1
ENST00000356143.5	ENSG00000013561	RNF14	rs11956411	-4.03	rs12522562	-0.008819	-2.96	-3.46039	1566	1	lasso	3.46039	0.000539	0.0146734	1
ENST00000432260.2	ENSG00000036257	CUL3	rs72974269	-6.31	rs55898315	-0.00123	3.28	-3.45825	1723	1	lasso	-3.45825	0.000544	0.0147534	1
ENST00000301391.7	ENSG00000167740	CYB5D2	rs68089023	4.75	rs2304585	-0.0129	3.14	3.54954	1129	3	lasso	3.45834	0.000544	0.0147534	1
ENST00000606719.5	ENSG00000113712	CSNK1A1	rs6892794	3.86	rs17600407	0.039443	-3.53	2.97688	1445	14	enet	-3.45697	0.000546	0.0147534	1
ENST00000305596.7	ENSG00000169217	CD2BP2	rs3814883	-7.76	rs4471699	0.0815	3.2	-3.45736	389	3	lasso	-3.45711	0.000546	0.0147534	1
ENST00000529428.5	ENSG00000183604	SMG1P5	rs3814883	-7.76	rs4471699	0.618	6.7	-3.45736	417	3	lasso	-3.45711	0.000546	0.0147534	1
ENST00000377031.7	ENSG00000155621	C9orf85	rs7021386	-4.44	rs11143160	-0.0101	2.86	-2.94486	1399	2	lasso	-3.45459	0.000551	0.0148664	1
ENST00000498971.6	ENSG00000170458	CD14	rs246024	6.02	rs753279	-0.00718	-3.23	-4.75895	902	22	enet	3.45301	0.000554	0.0149251	1
ENST00000518680.1	ENSG00000104738	MCM4	rs1231202	-3.21	rs56391539	0.00386	2.83	-2.5339	680	2	lasso	-3.45248	0.000555	0.0149299	1
ENST00000527786.6	ENSG00000151702	FLI1	rs11221503	3.63	rs1540218	0.00802	3.05	3.45202	1619	1	lasso	3.45202	0.000556	0.0149347	1
ENST00000559717.5	ENSG00000196547	MAN2A2	rs4702	9.966	rs2677749	0.082933	-4.14	-3.52493	1528	4	lasso	3.45148	0.000558	0.0149663	1
ENST00000552924.1	ENSG00000167552	TUBA1A	rs74089572	4.41	rs55712069	0.0395	-3.85	3.35512	861	13	lasso	-3.45	0.00056	0.0149724	1
ENST00000543757.5	ENSG00000022840	RNF10	rs2649999	6.07	rs112351333	0.112	-3.71	3.4511	1455	2	lasso	-3.45	0.00056	0.0149724	1
ENST00000532072.1	ENSG00000117410	ATP6V0B	rs11210892	8.29	rs530373	0.0253	-3.54	3.44922	1168	1	lasso	-3.44922	0.000562	0.0149724	1
ENST00000536325.1	ENSG00000122966	CIT	rs2996027	-4.03	rs7979627	0.00866	3.2	-3.30144	1468	4	lasso	-3.45	0.000562	0.0149724	1
ENST00000452104.5	ENSG00000115825	PRKD3	rs3770752	-6.65	rs80131713	0.00528	3.14	3.4474	1405	4	lasso	3.44847	0.000564	0.0149724	1
ENST00000612989.1	ENSG00000186417	GLDN	rs12591359	-4.64	rs8043240	0.330631	-5.12	3.44879	1395	4	lasso	-3.44847	0.000564	0.0149724	1
ENST00000569485.5	ENSG00000261052	SULT1A3	rs3814883	-7.76	rs62056375	0.0203	-2.47	-3.45038	375	2	enet	3.44839	0.000564	0.0149724	1
ENST00000529652.1	ENSG00000141568	FOXK2	rs62079722	-3.45	rs62079722	-0.0133	3.1	-3.44569	1650	1	lasso	-3.44569	0.00057	0.0149784	1
ENST00000578632.1	ENSG00000169660	HEXDC	rs62079722	-3.45	rs62079722	-0.0103	2.86	-3.44569	1380	1	lasso	-3.44569	0.00057	0.0149784	1
ENST00000624980.1	ENSG00000279066	HEXDC-IT1	rs62079722	-3.45	rs62079722	-0.00969	2.77	-3.44569	1365	1	lasso	-3.44569	0.00057	0.0149784	1
ENST00000571316.5	ENSG00000141556	TBCD	rs62079722	-3.45	rs62079722	-0.0129	2.84	-3.44569	1187	1	lasso	-3.44569	0.00057	0.0149784	1
ENST00000572389.1	ENSG00000141556	TBCD	rs62079722	-3.45	rs62079722	-0.0115	3.4	-3.44569	1119	1	lasso	-3.44569	0.00057	0.0149784	1
ENST00000575578.1	ENSG00000141568	FOXK2	rs62079722	-3.45	rs62079722	0.0168	3.31	-3.44569	1655	1	lasso	-3.44569	0.00057	0.0149784	1
ENST00000621148.4	ENSG00000242372	EIF6	rs2236270	4.53	rs2425046	-0.00613	-3.44	3.43709	1213	8	lasso	-3.4457	0.00057	0.0149784	1
ENST00000622913.1	ENSG00000280242	RP5-1037N22.2	rs12943566	-6.34	rs79190840	-0.000491	2.83	3.44427	1224	1	lasso	3.44427	0.000573	0.0150355	1
ENST00000529115.5	ENSG00000023191	RNH1	rs12577324	-4.2	rs72841207	0.0483	3.37	-3.44314	946	1	lasso	-3.44314	0.000575	0.0150662	1
ENST00000438011.5	ENSG00000164062	APEH	rs2624847	-5.29	rs2234385	-0.0126	-2.59	-3.44262	890	7	lasso	3.44251	0.000576	0.0150706	1
ENST00000562564.1	ENSG00000135709	KIAA0513	rs7206590	3.73	rs2291963	-0.0106	-3.06	3.44187	1176	1	lasso	-3.44187	0.000578	0.0151012	1
ENST00000431213.5	ENSG00000225697	SLC26A6	rs9878063	4.49	rs34513961	0.029	3.32	-3.44099	533	1	lasso	-3.44099	0.00058	0.01511	1
ENST00000593654.1	ENSG00000269352	PTOV1-AS2	rs2304204	-7.53	rs73057955	0.0327	3.16	-3.44071	867	1	lasso	-3.44071	0.00058	0.01511	1
ENST00000548666.1	ENSG00000257531	RP3-405J10.2	rs578470	5.59	rs12426444	-0.00388	-3.16	-3.44043	893	1	lasso	3.44	0.000581	0.0151143	1
ENST00000515007.6	ENSG00000145685	LHFPL2	rs6877015	-4.55	rs4572979	-0.011046	3.04	-3.43843	1402	2	enet	-3.43961	0.000583	0.015123	1
ENST00000582969.5	ENSG00000072134	EPN2	rs4073003	-6.93	rs7207570	-0.0109	-2.8	-3.84551	656	2	lasso	3.43922	0.000583	0.015123	1
ENST00000581241.5	ENSG00000141551	CSNK1D	rs62079722	-3.45	rs62079722	-0.0138	2.7	-3.44569	1073	2	lasso	-3.43862	0.000585	0.015136	1
ENST00000460452.5	ENSG00000110514	MADD	rs10838634	7.34	rs11039308	-0.00379	3.21	0.23901	910	35	enet	-3.43811	0.000586	0.015136	1
ENST00000502891.6	ENSG00000157895	C12orf43	rs2649999	6.07	rs34565150	-0.0133	3.24	-3.78843	1641	14	lasso	-3.44	0.000586	0.015136	1
ENST00000440964.1	ENSG00000178537	SLC25A20	rs9878063	4.49	rs4974078	-0.00899	-2.33	3.29952	543	15	enet	-3.43578	0.000591	0.0152434	1
ENST00000422993.2	ENSG00000149187	CELF1	rs4647709	6.13	rs11570094	-0.00595	2.4	-3.43484	949	2	lasso	-3.43471	0.000593	0.0152733	1
ENST00000471247.5	ENSG00000163660	CCNL1	rs73170828	3.98	rs62274120	-0.0114	3.17	3.6068	1308	2	lasso	3.43374	0.000595	0.0152815	1
ENST00000335449.10	ENSG00000186417	GLDN	rs12591359	-4.64	rs8041933	0.006608	-3.39	3.37014	1434	4	lasso	-3.43381	0.000595	0.0152815	1
ENST00000485416.1	ENSG00000198420	TCAF1	rs981968	3.33	rs6957508	-0.011065	-2.97	2.93328	821	25	enet	-3.43	0.000605	0.0155164	1
ENST00000514799.1	ENSG00000214244	SETP21	rs2910823	-4.9	rs4538567	0.051394	3.75	2.99572	1112	5	enet	3.42914	0.000606	0.0155201	1
ENST00000466850.1	ENSG00000177479	ARIH2	rs9878063	4.49	rs55761431	0.0176	-2.75	3.85338	523	18	enet	-3.42689	0.000611	0.0156261	1
ENST00000455824.1	ENSG00000100380	ST13	rs9623320	6.34	rs12627881	0.011305	2.15	-3.43071	1018	9	enet	-3.42584	0.000613	0.0156552	1
ENST00000511341.6	ENSG00000169946	ZFPM2	rs2941625	4.14	rs67638406	-0.00406	3.33	3.42451	1966	1	lasso	3.42451	0.000616	0.0156933	1
ENST00000365357.1	ENSG00000202227	RNU6-282P	rs12713008	-5.54	rs7557600	-0.0138	3.15	3.63221	1819	2	lasso	3.42341	0.000618	0.0156933	1
ENST00000568512.5	ENSG00000167522	ANKRD11	rs11076631	-5.96	rs62052243	-0.0129	-3.17	-2.78778	1265	7	lasso	3.42263	0.00062	0.0156933	1
ENST00000561111.2	ENSG00000259357	RP11-316M1.12	rs4970946	-4.57	rs1355637	0.0243	-3.73	-2.6239	898	13	lasso	3.42212	0.000621	0.0156933	1
ENST00000623040.1	ENSG00000279220	GPR1-AS	rs2058706	4.4	rs7607148	0.159	-4.39	3.24295	1407	2	lasso	-3.42208	0.000621	0.0156933	1
ENST00000534980.5	ENSG00000110367	DDX6	rs9332816	3.7	rs7113994	0.00309	-2.93	3.42245	1241	1	lasso	-3.42245	0.000621	0.0156933	1
ENST00000423346.1	ENSG00000230912	RP3-508I15.10	rs73157117	3.72	rs73157117	-0.012175	-3.07	3.7155	1057	29	enet	-3.42188	0.000622	0.0156933	1
ENST00000395468.8	ENSG00000168175	MAPK1IP1L	rs3783643	5.14	rs10146713	-0.0121	2.76	3.42101	1496	2	lasso	3.42106	0.000624	0.0156933	1
ENST00000624738.1	ENSG00000279665	RP11-507J18.5	rs12592941	4.425	rs700518	-0.011191	2.79	3.42083	1531	3	lasso	3.42081	0.000624	0.0156933	1
ENST00000582691.1	ENSG00000266593	MIR4713	rs12591359	-4.64	rs700518	-0.008533	2.99	3.42083	1369	3	lasso	3.42081	0.000624	0.0156933	1
ENST00000559527.1	ENSG00000138600	SPPL2A	rs12591359	-4.64	rs700518	0.021644	3.16	3.42083	1575	3	lasso	3.42081	0.000624	0.0156933	1
ENST00000261842.9	ENSG00000081014	AP4E1	rs12591359	-4.64	rs6493494	0.062373	3.87	3.52889	1635	2	lasso	3.41601	0.000635	0.0159479	1
ENST00000448220.5	ENSG00000173531	MST1	rs2624847	-5.29	rs71324996	-0.0141	-2.41	-3.41488	879	1	lasso	3.41488	0.000638	0.0160011	1
ENST00000409060.1	ENSG00000124641	MED20	rs9296376	-3.44	rs1884317	-0.00828	3.2	-1.57829	1147	2	lasso	-3.41425	0.00064	0.0160291	1
ENST00000267938.8	ENSG00000140367	UBE2Q2	rs78181637	4.224	rs6495171	-0.013036	2.8	-3.41335	946	1	lasso	-3.41335	0.000642	0.0160571	1
ENST00000544615.5	ENSG00000175567	UCP2	rs10898957	-4.89	rs72974828	0.0343	-2.92	3.07274	1166	51	enet	-3.41097	0.000647	0.0161404	1
ENST00000469056.1	ENSG00000175193	PARL	rs11716004	3.57	rs7629366	0.0246	-3.08	1.8599	1506	8	enet	-3.41067	0.000648	0.0161404	1
ENST00000558543.5	ENSG00000073417	PDE8A	rs11638554	-7.269	rs75315275	0.022865	3.93	3.41064	1620	1	lasso	3.41064	0.000648	0.0161404	1
ENST00000522010.1	ENSG00000078668	VDAC3	rs13269381	3.67	rs139023746	0.0185	-2.81	3.41035	779	1	lasso	-3.41035	0.000649	0.0161432	1
ENST00000273905.6	ENSG00000145283	SLC10A6	rs56023922	-4.724	rs35624376	-0.006	-2.72	-3.39376	1243	7	lasso	3.40993	0.00065	0.016146	1
ENST00000556332.1	ENSG00000258851	RP11-894P9.2	rs722637	7.74	rs79282068	-0.0124	3	-0.745284	1341	34	enet	-3.40678	0.000657	0.0162975	1
ENST00000617319.1	ENSG00000275318	RP11-526D8.11	rs7023321	4.09	rs10992562	0.0395	-3.94	2.93374	1214	21	enet	-3.40302	0.000666	0.0164983	1
ENST00000227752.7	ENSG00000110324	IL10RA	rs609353	-4.17	rs61905337	0.0185	3.7	3.40055	1551	1	lasso	3.40055	0.000672	0.0166016	1
ENST00000616065.4	ENSG00000241839	PLEKHO2	rs4777185	4.411	rs58590788	0.007587	2.59	3.03143	870	10	enet	3.40081	0.000672	0.0166016	1
ENST00000435216.1	ENSG00000234219	CDCA4P4	rs10863698	4.78	rs2148699	-0.0137	2.99	-3.39563	1387	3	lasso	-3.39791	0.000679	0.0167517	1
ENST00000462625.1	ENSG00000182541	LIMK2	rs62235898	3.9	rs5749227	-0.013248	2.78	3.39845	1154	2	lasso	3.39751	0.00068	0.0167536	1
ENST00000606722.1	ENSG00000186010	NDUFA13	rs2905435	7.43	rs6511040	0.0152	3.08	-3.38345	1145	5	enet	-3.39451	0.000688	0.0169278	1
ENST00000526439.1	ENSG00000177697	CD151	rs12577324	-4.2	rs7113204	-0.0125	-3.12	-3.15829	915	23	enet	3.39199	0.000694	0.0170523	1
ENST00000420771.2	ENSG00000112419	PHACTR2	rs2303386	5.34	rs9399440	-0.0137	-3.01	4.58754	1539	8	enet	-3.3895	0.0007	0.0171765	1
ENST00000484731.2	ENSG00000126822	PLEKHG3	rs2763888	4.36	rs74056339	0.00913	3.17	2.53796	1535	11	enet	3.38935	0.000701	0.0171778	1
ENST00000474270.1	ENSG00000119688	ABCD4	rs12434356	-3.81	rs4903221	0.0072	-2.71	3.02443	1582	2	lasso	-3.38329	0.000716	0.0175217	1
ENST00000603160.5	ENSG00000271335	RP11-324I22.4	rs4934735	3.5	rs4934754	0.0305	2.95	1.4596	1116	11	enet	3.38263	0.000718	0.017547	1
ENST00000568544.5	ENSG00000103495	MAZ	rs3814883	-7.76	rs9939514	0.0516	2.58	-3.38105	289	6	lasso	-3.3814	0.000721	0.0175967	1
ENST00000434150.1	ENSG00000225285	RP4-758J18.10	rs2250833	-4.36	rs7531583	-0.000584	-2.9	-3.25199	236	2	lasso	3.38004	0.000725	0.0176705	1
ENST00000493642.5	ENSG00000106144	CASP2	rs7780478	3.8	rs73456447	-0.014023	-2.71	3.37836	880	2	lasso	-3.38	0.000729	0.0177442	1
ENST00000380900.2	ENSG00000183527	PSMG1	rs442972	-4.52	rs35391055	-0.000212	-3.75	-3.39663	2032	25	enet	3.37608	0.000735	0.0178191	1
ENST00000451819.5	ENSG00000114982	KANSL3	rs1048675	4.55	rs868168	-0.0114	2.67	-3.37588	586	1	lasso	-3.37588	0.000736	0.0178191	1
ENST00000435268.1	ENSG00000135956	TMEM127	rs1048675	4.55	rs868168	-0.00828	2.38	-3.37588	369	1	lasso	-3.37588	0.000736	0.0178191	1
ENST00000482925.5	ENSG00000168758	SEMA4C	rs56221936	4.31	rs868168	0.00942	2.4	-3.37588	478	1	lasso	-3.37588	0.000736	0.0178191	1
ENST00000496172.5	ENSG00000125991	ERGIC3	rs55670307	4.52	rs2425018	0.0151	-3.23	2.56425	1077	16	enet	-3.3747	0.000739	0.0178679	1
ENST00000439025.1	ENSG00000185088	RPS27L	rs1444405	3.685	rs8023653	0.011797	-3.06	3.37416	1454	1	lasso	-3.37416	0.00074	0.0178682	1
ENST00000263245.9	ENSG00000242247	ARFGAP3	rs5996168	4.59	rs2413739	0.111133	4.36	2.43822	1727	11	enet	3.37406	0.000741	0.0178686	1
ENST00000472006.1	ENSG00000107164	FUBP3	rs4740348	-3.83	rs10760665	0.144	-3.56	-2.88897	1256	4	lasso	3.37343	0.000742	0.017869	1
ENST00000547157.1	ENSG00000184752	NDUFA12	rs6538539	6.2	rs10777635	0.0319	-3.65	-3.40092	2309	3	enet	3.37	0.000756	0.0181821	1
ENST00000488963.5	ENSG00000177479	ARIH2	rs9878063	4.49	rs62259939	0.00295	2.49	-3.36675	555	8	enet	-3.36761	0.000758	0.018206	1
ENST00000564570.1	ENSG00000140400	MAN2C1	rs8030014	4.072	rs11637068	0.271901	4.98	-3.18732	876	9	lasso	-3.36598	0.000763	0.0183015	1
ENST00000510824.5	ENSG00000109180	OCIAD1	rs34313992	-4.274	rs62309455	0.0715	3.8	2.92163	537	11	enet	3.36564	0.000764	0.0183015	1
ENST00000635736.1	ENSG00000023171	GRAMD1B	rs7927176	6.53	rs12221651	-0.00722	-3.11	-3.69052	2173	4	lasso	3.36514	0.000765	0.0183015	1
ENST00000493571.1	ENSG00000172037	LAMB2	rs9878063	4.49	rs7434187	-0.00155	2.91	0.99282	649	19	enet	3.36097	0.000777	0.0185642	1
ENST00000514110.5	ENSG00000281398	SNHG4	rs9687282	5.64	rs7728095	0.056141	-2.49	3.35845	637	1	enet	-3.35845	0.000784	0.0186816	1
ENST00000361093.9	ENSG00000159131	GART	rs2251854	4.55	rs9647066	0.093178	3.96	-3.38946	1465	2	lasso	-3.35793	0.000785	0.0186816	1
ENST00000466237.1	ENSG00000100412	ACO2	rs5751191	-7.31	rs73165141	-0.013483	-2.7	-3.40177	1042	17	enet	3.35806	0.000785	0.0186816	1
ENST00000578186.2	ENSG00000270882	HIST2H4A	rs28366567	-5.71	rs1498308	0.0213	2.42	1.33768	449	60	enet	3.35405	0.000796	0.0189185	1
ENST00000336812.4	ENSG00000109606	DHX15	rs4697446	5.643	rs2215629	-0.0138	3.48	1.96677	1582	71	enet	3.35215	0.000802	0.0190351	1
ENST00000587021.1	ENSG00000131097	HIGD1B	rs60289499	3.89	rs11870991	0.0332	3.43	-3.35169	1175	1	lasso	-3.35169	0.000803	0.0190351	1
ENST00000517886.1	ENSG00000250479	CHCHD10	rs73394791	-3.57	rs7287369	-0.009946	3.15	-3.40659	1227	3	lasso	-3.34757	0.000815	0.0192944	1
ENST00000565652.1	ENSG00000140400	MAN2C1	rs8030014	4.072	rs12385940	-0.011417	3.07	-0.56702	870	19	enet	-3.34595	0.00082	0.0193874	1
ENST00000460164.1	ENSG00000253364	RP11-731F5.2	rs8003942	2.55	rs11624007	0.0351	-2.37	2.33392	142	4	enet	-3.34506	0.000823	0.0194331	1
ENST00000464536.1	ENSG00000177628	GBA	rs6699080	4.25	rs905938	-0.0138	2.64	-3.34069	699	1	lasso	-3.34069	0.000836	0.0197144	1
ENST00000563474.2	ENSG00000102908	NFAT5	rs13331198	4.78	rs4275849	0.0191	-2.76	-2.50055	980	8	lasso	3.33774	0.000845	0.0199008	1
ENST00000456433.5	ENSG00000105819	PMPCB	rs55817310	3.56	rs11979177	0.0577	3.19	-3.33616	1156	1	lasso	-3.34	0.000849	0.0199668	1
ENST00000549389.5	ENSG00000139624	CERS5	rs578470	5.59	rs79735135	-0.014	-2.84	-3.33598	918	1	lasso	3.34	0.00085	0.0199668	1
ENST00000318109.11	ENSG00000099958	DERL3	rs73394791	-3.57	rs5760071	-0.013761	-3.04	1.89502	1160	15	lasso	-3.33465	0.000854	0.0200348	1
ENST00000353332.9	ENSG00000163719	MTMR14	rs2648539	-4.36	rs2251361	-0.00935	3.13	-3.89374	1340	15	enet	-3.33184	0.000863	0.0202198	1
ENST00000464670.1	ENSG00000130592	LSP1	rs6578554	4.05	rs7129160	0.0118	-3.35	3.13322	1501	3	enet	-3.32864	0.000873	0.0204015	1
ENST00000559269.5	ENSG00000157483	MYO1E	rs11854073	-5.337	rs62002557	-0.009937	3.38	4.33782	1482	4	lasso	3.32859	0.000873	0.0204015	1
ENST00000452942.6	ENSG00000226688	ENTPD1-AS1	rs7893601	3.8	rs10882725	-0.0101	-3.28	-2.29944	1545	24	enet	3.32704	0.000878	0.02048	1
ENST00000284273.5	ENSG00000154127	UBASH3B	rs35483388	-3.88	rs10750219	0.0154	-3.23	2.85292	1775	8	enet	-3.32677	0.000879	0.02048	1
ENST00000470583.5	ENSG00000106415	GLCCI1	rs1557841	5.42	rs1990367	0.112819	4.06	2.07302	2115	19	enet	3.33	0.00088	0.02048	1
ENST00000361464.7	ENSG00000198408	MGEA5	rs7915239	-4.29	rs10883719	-0.00336	3.08	-3.61187	898	3	lasso	-3.32603	0.000881	0.02048	1
ENST00000528439.5	ENSG00000149273	RPS3	rs594144	3.71	rs12419929	-0.00483	-3.13	-3.31645	1095	2	lasso	3.32575	0.000882	0.02048	1
ENST00000383729.8	ENSG00000178467	P4HTM	rs9878063	4.49	rs11720964	0.0285	-2.47	3.32509	563	1	lasso	-3.32509	0.000884	0.0205002	1
ENST00000414921.5	ENSG00000160445	ZER1	rs10988250	4.1	rs7857310	-0.0118	-2.58	3.00429	704	3	lasso	-3.3242	0.000887	0.0205436	1
ENST00000629560.2	ENSG00000228113	AC003991.3	rs6966166	-5.16	rs2888595	-0.009986	2.7	3.32355	1175	3	lasso	3.32	0.000889	0.0205636	1
ENST00000414002.5	ENSG00000203875	SNHG5	rs7757864	-3.88	rs1173416	0.347	-5.39	-2.56829	1518	16	enet	3.32097	0.000897	0.0207223	1
ENST00000552823.5	ENSG00000050405	LIMA1	rs578470	5.59	rs12317778	0.0296	2.61	-2.60453	934	26	enet	-3.32	0.0009	0.0207323	1
ENST00000564776.1	ENSG00000103356	EARS2	rs35862831	-3.61	rs9564	-0.014	3.41	3.20216	1212	2	lasso	3.31964	0.000901	0.0207323	1
ENST00000370473.4	ENSG00000117228	GBP1	rs4529696	-3.93	rs12745026	0.0393	3.34	3.31933	1181	1	lasso	3.31933	0.000902	0.0207323	1
ENST00000563368.5	ENSG00000140400	MAN2C1	rs8030014	4.072	rs4886707	0.427718	6	-2.88832	876	6	lasso	-3.31942	0.000902	0.0207323	1
ENST00000414438.1	ENSG00000189229	AC069277.2	rs3749380	-3.49	rs6789842	-0.0136	3.51	-1.77487	2028	15	enet	-3.31875	0.000904	0.020752	1
ENST00000564220.1	ENSG00000167196	FBXO22	rs78181637	4.224	rs17456573	-0.006648	2.76	3.31943	930	5	lasso	3.31723	0.000909	0.0208404	1
ENST00000602728.1	ENSG00000114902	SPCS1	rs2710323	9.63	rs12632575	-0.00662	-2.89	-4.51472	1070	6	enet	3.31587	0.000914	0.0209286	1
ENST00000271628.8	ENSG00000143368	SF3B4	rs28366567	-5.71	rs7512697	0.0324	-2.81	3.25724	628	8	lasso	-3.31458	0.000918	0.0209866	1
ENST00000340020.10	ENSG00000186063	AIDA	rs17461555	-3.64	rs61825253	0.00545	-2.91	3.40231	533	3	lasso	-3.31423	0.000919	0.0209866	1
ENST00000397317.8	ENSG00000181885	CLDN7	rs507506	-4.39	rs739669	0.0451	-3.21	-3.76961	1082	6	enet	3.31388	0.00092	0.0209866	1
ENST00000280557.10	ENSG00000139726	DENR	rs2102949	9.93	rs7131791	0.105	3.38	-2.87106	851	3	lasso	-3.31	0.000931	0.021173	1
ENST00000490628.1	ENSG00000167110	GOLGA2	rs11792480	-4.54	rs10987923	-0.0128	2.56	3.31038	656	3	lasso	3.31023	0.000932	0.021173	1
ENST00000415526.5	ENSG00000148337	CIZ1	rs34116890	-4.43	rs10987923	-0.0121	2.58	3.31038	707	3	lasso	3.31023	0.000932	0.021173	1
ENST00000239878.8	ENSG00000120686	UFM1	rs2455415	5.91	rs2762070	0.0484	-3.33	3.3097	1291	1	lasso	-3.3097	0.000934	0.021173	1
ENST00000567360.1	ENSG00000140400	MAN2C1	rs8030014	4.072	rs12904319	-0.010233	2.94	-3.35262	874	4	lasso	-3.30983	0.000934	0.021173	1
ENST00000503014.5	ENSG00000120705	ETF1	rs10117	-6.81	rs62380957	0.031555	2.99	2.84746	898	16	enet	3.30847	0.000938	0.0211956	1
ENST00000558426.5	ENSG00000186417	GLDN	rs12591359	-4.64	rs28844024	0.183979	-4.37	3.59588	1388	3	lasso	-3.30832	0.000939	0.0211956	1
ENST00000367313.4	ENSG00000159166	LAD1	rs12126806	-5.55	rs296562	-0.0137	-3.25	3.2894	1731	3	lasso	-3.30776	0.00094	0.0211956	1
ENST00000493993.1	ENSG00000003756	RBM5	rs11917680	-6.25	rs12632110	0.00636	2.73	3.30727	764	1	lasso	3.30727	0.000942	0.0211956	1
ENST00000417905.1	ENSG00000003756	RBM5	rs11917680	-6.25	rs12632110	0.0555	3.18	3.30727	779	1	lasso	3.30727	0.000942	0.0211956	1
ENST00000432042.5	ENSG00000164068	RNF123	rs2624847	-5.29	rs12632110	0.108	3.39	3.30727	899	1	lasso	3.30727	0.000942	0.0211956	1
ENST00000511151.5	ENSG00000131503	ANKHD1	rs991918	5.99	rs6896087	-0.013673	-2.59	-1.90423	964	3	lasso	3.30496	0.00095	0.0213188	1
ENST00000629913.1	ENSG00000213689	TREX1	rs9878063	4.49	rs2017859	-0.00796	-2.29	-3.30496	548	10	lasso	3.30461	0.000951	0.0213188	1
ENST00000589115.5	ENSG00000167468	GPX4	rs502121	3.48	rs502121	-0.00782	2.83	3.47889	78	3	lasso	3.30471	0.000951	0.0213188	1
ENST00000532308.5	ENSG00000104522	TSTA3	rs13252406	5.81	rs4873809	-0.00846	-3.46	3.30414	1121	1	lasso	-3.30414	0.000953	0.0213334	1
ENST00000477591.1	ENSG00000213533	TMEM110	rs2710323	9.63	rs1483186	-0.0134	3.15	-1.21701	1215	5	enet	-3.30388	0.000954	0.0213334	1
ENST00000546822.1	ENSG00000135457	TFCP2	rs4307773	-4.29	rs34645899	-0.00199	-3.15	-2.78717	1298	4	lasso	3.3	0.000958	0.0213702	1
ENST00000591099.6	ENSG00000104886	PLEKHJ1	rs2301799	-4.34	rs74176378	-0.0112	2.57	2.28522	526	10	enet	3.30253	0.000958	0.0213702	1
ENST00000300917.9	ENSG00000167447	SMG8	rs4968363	-4.33	rs2877926	0.0204	2.76	-3.59604	860	4	lasso	-3.30205	0.00096	0.0213886	1
ENST00000483264.1	ENSG00000060339	CCAR1	rs10998457	-4.66	rs2491027	-0.00541	-2.44	-3.12967	1621	75	enet	3.30127	0.000962	0.0214029	1
ENST00000568411.5	ENSG00000103495	MAZ	rs3814883	-7.76	rs9932937	0.0186	-2.69	-3.30349	289	3	lasso	3.30114	0.000963	0.0214029	1
ENST00000371248.3	ENSG00000139722	VPS37B	rs2102949	9.93	rs7131791	-0.0122	2.65	-2.87106	834	3	lasso	-3.3	0.00097	0.0215321	1
ENST00000576972.5	ENSG00000038358	EDC4	rs61593058	5.06	rs3815173	-0.0128	2.44	3.30918	474	11	lasso	3.2979	0.000974	0.0215945	1
ENST00000516781.1	ENSG00000252590	RNU7-143P	rs6966655	5.4	rs11772121	0.027244	2.73	-3.29521	1336	1	lasso	-3.3	0.000984	0.0217896	1
ENST00000492635.1	ENSG00000171148	TADA3	rs2648539	-4.36	rs71314346	0.00442	-2.94	-3.29273	1292	1	lasso	3.29273	0.000992	0.02194	1
ENST00000585676.1	ENSG00000102858	MGRN1	rs8047438	5.76	rs1684605	-0.0139	-3	3.94024	1082	14	enet	-3.29202	0.000995	0.0219796	1
ENST00000467116.5	ENSG00000077150	NFKB2	rs11191416	-9.81	rs7915239	-0.0139	2.88	-4.28578	1042	2	enet	-3.28936	0.001	0.0220364	1
ENST00000542262.5	ENSG00000110906	KCTD10	rs2280037	5.84	rs12316750	0.0041	-3.34	-3.28912	1504	1	lasso	3.29	0.001	0.0220364	1
ENST00000531292.5	ENSG00000127054	CPSF3L	rs12130589	-3.64	rs7515488	-0.0106	2.27	1.80286	143	3	enet	3.28735	0.00101	0.0222029	1
ENST00000385216.1	ENSG00000207951	MIR561	rs11687248	4.21	rs12998150	-0.0141	3.17	-2.93794	1098	4	lasso	-3.28643	0.00101	0.0222029	1
ENST00000494717.1	ENSG00000225697	SLC26A6	rs9878063	4.49	rs35942721	0.0985	3.45	-3.2822	535	2	lasso	-3.28516	0.00102	0.0223147	1
ENST00000226578.8	ENSG00000109323	MANBA	rs13107325	9.466	rs223490	0.0913	4.85	4.32217	1528	11	enet	3.28445	0.00102	0.0223147	1
ENST00000523719.5	ENSG00000147606	SLC26A7	rs2631030	-3.51	rs2054805	0.0694	-3	-3.34898	1133	6	lasso	3.28424	0.00102	0.0223147	1
ENST00000525129.1	ENSG00000149582	TMEM25	rs11216816	-3.87	rs1786176	-0.00181	2.89	-0.11922	1402	46	enet	3.28408	0.00102	0.0223147	1
ENST00000518570.1	ENSG00000253194	RP11-351A11.1	rs902780	-4.67	rs145109373	0.0278	-2.96	2.70468	1675	6	lasso	-3.28139	0.00103	0.0224523	1
ENST00000526610.1	ENSG00000154359	LONRF1	rs13270992	-4.73	rs17514	0.00232	3.28	-1.42485	1080	17	enet	-3.28347	0.00103	0.0224523	1
ENST00000613183.1	ENSG00000066697	MSANTD3	rs2800282	-3.35	rs2800284	0.00271	2.83	-3.28247	1255	2	lasso	-3.28302	0.00103	0.0224523	1
ENST00000619258.1	ENSG00000275515	RP11-295D4.7	rs8047438	5.76	rs1049205	0.0161	2.75	-3.27893	1166	1	lasso	-3.27893	0.00104	0.022616	1
ENST00000598811.1	ENSG00000130313	PGLS	rs71338627	3.45	rs744067	-0.00305	2.67	-2.79456	1056	2	enet	-3.27838	0.00104	0.022616	1
ENST00000591799.1	ENSG00000233725	LINC00284	rs11619756	5.77	rs9533614	-0.00269	3.33	3.2781	1262	1	lasso	3.2781	0.001045	0.0226705	1
ENST00000620543.1	ENSG00000276735	Metazoa_SRP	rs987854	4.1	rs10801173	0.0276	-3.5	-3.27597	1090	1	lasso	3.27597	0.00105	0.0226705	1
ENST00000496043.5	ENSG00000142949	PTPRF	rs11210892	8.29	rs683314	-0.014	-2.79	-0.51016	1198	3	lasso	3.27624	0.00105	0.0226705	1
ENST00000546632.1	ENSG00000166987	MBD6	rs324017	-6.69	rs7965424	-0.0139	-2.65	2.93982	833	2	lasso	-3.28	0.00105	0.0226705	1
ENST00000354300.4	ENSG00000196850	PPTC7	rs4766428	8.46	rs2520218	-0.0135	2.54	3.27758	709	3	lasso	3.28	0.00105	0.0226705	1
ENST00000552449.1	ENSG00000139636	LMBR1L	rs74089572	4.41	rs11168740	-0.0135	-2.6	3.27758	922	2	lasso	-3.28	0.00105	0.0226705	1
ENST00000584320.5	ENSG00000087191	PSMC5	rs6504163	-6.01	rs4968653	-0.00695	-3.52	3.58321	917	24	enet	-3.27322	0.00106	0.0227781	1
ENST00000592506.1	ENSG00000105612	DNASE2	rs8103241	-4.03	rs1133330	0.00982	-3.14	-1.52164	850	36	enet	-3.27368	0.00106	0.0227781	1
ENST00000246801.7	ENSG00000126467	TSKS	rs2304204	-7.53	rs3745480	0.134	3.89	0.53637	920	81	enet	3.27329	0.00106	0.0227781	1
ENST00000476940.1	ENSG00000183597	TANGO2	rs9605070	4.95	rs2238790	-0.002181	2.97	-3.27299	1354	1	lasso	-3.27299	0.00106	0.0227781	1
ENST00000495698.1	ENSG00000183891	TTC32	rs112114744	3.93	rs112114744	0.107	4.28	3.93441	1926	3	lasso	3.2713	0.00107	0.0228577	1
ENST00000480286.1	ENSG00000112651	MRPL2	rs113113059	-6.69	rs17516786	-0.00745	-3.49	-4.27319	938	20	enet	3.27166	0.00107	0.0228577	1
ENST00000541973.5	ENSG00000175582	RAB6A	rs10898957	-4.89	rs61901235	0.0172	2.93	-3.64913	1146	2	lasso	-3.27057	0.00107	0.0228577	1
ENST00000558524.5	ENSG00000128918	ALDH1A2	rs11854073	-5.337	rs7163939	-0.010765	3.38	-3.27893	1622	2	enet	-3.27074	0.00107	0.0228577	1
ENST00000484531.1	ENSG00000077942	FBLN1	rs2176039	4.97	rs738222	0.002115	4.16	2.8102	1397	10	lasso	3.27182	0.00107	0.0228577	1
ENST00000468885.1	ENSG00000163938	GNL3	rs2710323	9.63	rs58660500	0.0258	-2.21	-4.3995	1047	33	enet	3.26833	0.00108	0.0230172	1
ENST00000561353.2	ENSG00000103876	FAH	rs7175982	-4.113	rs1380642	0.066455	4.22	-0.09452	1857	48	enet	3.2685	0.00108	0.0230172	1
ENST00000490672.1	ENSG00000163463	KRTCAP2	rs61811421	-4.59	rs4845687	0.00734	3.06	3.62893	730	4	lasso	3.26544	0.00109	0.0232031	1
ENST00000459917.1	ENSG00000168389	MFSD2A	rs3768320	-4.09	rs710913	0.0222	-2.99	-3.11283	1144	2	lasso	3.26318	0.0011	0.0233067	1
ENST00000342166.9	ENSG00000162961	DPY30	rs6543636	3.4	rs56156729	-0.00104	2.36	3.26672	815	2	lasso	3.26441	0.0011	0.0233067	1
ENST00000517502.5	ENSG00000104365	IKBKB	rs13269381	3.67	rs1362890	-0.00994	2.95	3.26387	816	1	enet	3.26387	0.0011	0.0233067	1
ENST00000570632.1	ENSG00000132510	KDM6B	rs9902772	-4.13	rs67594392	-0.00831	3.41	-2.9117	1212	6	lasso	-3.26251	0.0011	0.0233067	1
ENST00000340622.7	ENSG00000181220	ZNF746	rs1202448	3.5	rs3801978	0.000274	3.13	1.89283	1318	2	lasso	3.26	0.00111	0.0234638	1
ENST00000478708.2	ENSG00000140992	PDPK1	rs170447	3.64	rs1981539	-0.00295	-2.61	3.06758	628	4	lasso	-3.26022	0.00111	0.0234638	1
ENST00000581312.5	ENSG00000264522	OTUD7B	rs28366567	-5.71	rs7512697	-0.00824	-2.69	3.25724	801	6	lasso	-3.25748	0.00112	0.0235928	1
ENST00000581066.2	ENSG00000266472	MRPS21	rs28366567	-5.71	rs7512697	0.0371	-2.52	3.25724	1114	6	lasso	-3.25748	0.00112	0.0235928	1
ENST00000619680.1	ENSG00000276233	PART1_3	rs2910823	-4.9	rs10939838	-0.012051	-2.65	-1.7444	1099	10	enet	3.25766	0.00112	0.0235928	1
ENST00000484043.5	ENSG00000214706	IFRD2	rs11917680	-6.25	rs73080976	0.0247	-3.53	4.18891	763	4	lasso	-3.25543	0.00113	0.0237483	1
ENST00000603482.5	ENSG00000139629	GALNT6	rs303811	-3.6	rs6580841	0.0535	3.16	-3.25674	1278	7	lasso	-3.26	0.00113	0.0237483	1
ENST00000491365.1	ENSG00000178252	WDR6	rs9878063	4.49	rs6785832	0.0148	-2.58	-2.50892	562	3	lasso	3.25426	0.00114	0.0238756	1
ENST00000514362.5	ENSG00000138674	SEC31A	rs6841021	-3.254	rs6841021	0.0218	-3.15	-3.25448	1459	1	lasso	3.25448	0.00114	0.0238756	1
ENST00000507721.5	ENSG00000152795	HNRNPDL	rs2583636	-4.383	rs6841021	-0.00792	-2.88	-3.25448	1581	1	lasso	3.25448	0.00114	0.0238756	1
ENST00000510745.5	ENSG00000052723	SIKE1	rs72687877	-5.06	rs8453	-0.0108	-2.67	2.71323	1262	6	enet	-3.25097	0.00115	0.0240296	1
ENST00000624594.1	ENSG00000279244	AL645728.1	rs2803329	-4.44	rs7531583	-0.0141	-2.39	-3.25199	252	1	lasso	3.25199	0.00115	0.0240296	1
ENST00000524463.5	ENSG00000109861	CTSC	rs11827676	-4.36	rs633687	-0.0115	3.36	2.22816	1898	5	enet	3.24573	0.00117	0.0243913	1
ENST00000540355.5	ENSG00000110906	KCTD10	rs2280037	5.84	rs10850141	0.157	4.39	-3.25473	1501	10	lasso	-3.25	0.00117	0.0243913	1
ENST00000479464.1	ENSG00000176095	IP6K1	rs2624847	-5.29	rs12632110	0.0239	3.37	3.30727	869	4	lasso	3.24423	0.00118	0.0244874	1
ENST00000397604.7	ENSG00000023191	RNH1	rs12577324	-4.2	rs6598008	0.0134	2.98	-2.67729	946	5	lasso	-3.24379	0.00118	0.0244874	1
ENST00000560603.5	ENSG00000075413	MARK3	rs722637	7.74	rs72708820	0.0194	2.99	-4.27504	1303	2	lasso	-3.24364	0.00118	0.0244874	1
ENST00000427834.5	ENSG00000100359	SGSM3	rs133047	5.64	rs59098711	-0.013768	3.06	-2.73143	993	108	enet	-3.24429	0.00118	0.0244874	1
ENST00000420475.1	ENSG00000136826	KLF4	rs7861304	-3.36	rs10978798	0.0107	-3.26	-3.07303	1561	2	lasso	3.24048	0.00119	0.0246667	1
ENST00000485737.1	ENSG00000173473	SMARCC1	rs6796490	-3.99	rs9862131	-0.00431	2.24	-3.90726	485	4	lasso	-3.23889	0.0012	0.0248456	1
ENST00000486072.1	ENSG00000197530	MIB2	rs2803329	-4.44	rs6603813	0.00609	-2.44	-3.23675	279	1	lasso	3.23675	0.00121	0.0249672	1
ENST00000509246.5	ENSG00000109180	OCIAD1	rs34313992	-4.274	rs1565219	-0.0123	2.72	2.70342	537	14	enet	3.23555	0.00121	0.0249672	1
ENST00000532273.5	ENSG00000149115	TNKS1BP1	rs7938083	6.03	rs1783818	-0.0134	2.73	-4.43342	1449	11	enet	-3.23703	0.00121	0.0249672	1
ENST00000271002.14	ENSG00000142856	ITGB3BP	rs10489494	-3.4	rs1260836	-0.00475	3.33	-3.23323	1800	1	lasso	-3.23323	0.00122	0.0250314	1
ENST00000410051.5	ENSG00000144366	GULP1	rs11687248	4.21	rs13003679	0.0731	-3.36	1.06318	1415	18	enet	-3.23392	0.00122	0.0250314	1
ENST00000549970.5	ENSG00000111237	VPS29	rs4766428	8.46	rs1814251	-0.0109	2.74	-4.55997	731	6	enet	-3.23	0.00122	0.0250314	1
ENST00000579606.1	ENSG00000141027	NCOR1	rs12601710	2.75	rs7223313	-0.0102	3.08	1.85771	675	14	enet	3.23449	0.00122	0.0250314	1
ENST00000471037.1	ENSG00000099995	SF3A1	rs34524925	4.04	rs9608921	0.022364	3.13	-1.58397	1398	21	enet	-3.23455	0.00122	0.0250314	1
ENST00000466424.5	ENSG00000164054	SHISA5	rs9878063	4.49	rs6779517	-0.0137	-2.78	-3.25498	545	2	enet	3.23196	0.00123	0.0251513	1
ENST00000555164.2	ENSG00000126777	KTN1	rs1890256	4.5	rs72715786	-0.00952	-2.89	3.23276	1914	1	lasso	-3.23276	0.00123	0.0251513	1
ENST00000571064.5	ENSG00000103353	UBFD1	rs35862831	-3.61	rs4967977	0.00308	-3.04	-3.04679	1216	4	lasso	3.23111	0.00123	0.0251513	1
ENST00000617124.4	ENSG00000258644	SYNJ2BP-COX16	rs2526882	5.14	rs12886990	0.00301	-3.22	3.22952	2060	8	lasso	-3.22958	0.00124	0.0252704	1
ENST00000559412.1	ENSG00000157483	MYO1E	rs11854073	-5.337	rs2899640	-0.014041	3.28	4.47264	1365	5	lasso	3.23014	0.00124	0.0252704	1
ENST00000575203.5	ENSG00000167261	DPEP2	rs61593058	5.06	rs1985437	-0.00119	-2.66	3.22837	564	1	lasso	-3.22837	0.00124	0.0252704	1
ENST00000368804.5	ENSG00000159450	TCHH	rs4466658	3.93	rs2275920	0.0122	3.54	2.08367	1139	71	enet	3.22805	0.00125	0.0253887	1
ENST00000539612.5	ENSG00000089053	ANAPC5	rs2649999	6.07	rs12826999	-0.00822	2.95	-3.22745	1368	2	lasso	-3.23	0.00125	0.0253887	1
ENST00000559672.2	ENSG00000259306	RP11-108K3.2	rs12591359	-4.64	rs7172156	0.04449	-3.74	-3.89396	1376	29	enet	3.22704	0.00125	0.0253887	1
ENST00000474378.1	ENSG00000090621	PABPC4	rs13374459	-4.57	rs710913	-0.0137	-3.37	-3.11283	996	12	enet	3.22454	0.00126	0.0255062	1
ENST00000425991.1	ENSG00000225032	RP11-228B15.4	rs34116890	-4.43	rs6478767	-0.0138	-2.84	-2.7264	933	2	lasso	3.22538	0.00126	0.0255062	1
ENST00000531857.1	ENSG00000184363	PKP3	rs12577324	-4.2	rs4623937	-0.0123	-2.75	-2.95153	763	4	lasso	3.22507	0.00126	0.0255062	1
ENST00000562947.5	ENSG00000102901	CENPT	rs55757091	4.71	rs73612697	0.0314	-3.12	3.26855	400	4	enet	-3.22231	0.00127	0.02568	1
ENST00000328221.5	ENSG00000185885	IFITM1	rs12577324	-4.2	rs72841204	-0.00811	2.53	-3.22065	721	1	lasso	-3.22065	0.00128	0.0258247	1
ENST00000554101.5	ENSG00000100612	DHRS7	rs1957988	5.35	rs1952044	0.0026	-3.2	-2.55693	1081	3	lasso	3.22115	0.00128	0.0258247	1
ENST00000502423.5	ENSG00000164258	NDUFS4	rs10069374	3.59	rs10805445	-0.0094	3.58	3.40015	2081	8	lasso	3.21783	0.00129	0.0259688	1
ENST00000591461.1	ENSG00000123143	PKN1	rs11671204	-3.96	rs10420894	0.0155	3.31	0.20061	1075	33	enet	-3.21863	0.00129	0.0259688	1
ENST00000581837.1	ENSG00000265421	MIR4459	rs10069374	3.59	rs3776686	0.146378	-4.22	3.34572	2018	5	lasso	-3.21434	0.00131	0.026313	1
ENST00000405913.7	ENSG00000137869	CYP19A1	rs12591359	-4.64	rs12911748	0.323877	5.63	3.45994	1405	52	enet	3.21337	0.00131	0.026313	1
ENST00000622634.1	ENSG00000274415	RP11-433J22.2	rs61838368	5.13	rs11240117	0.128	-4.51	2.38714	837	23	enet	-3.21107	0.00132	0.0264554	1
ENST00000492164.5	ENSG00000113845	TIMMDC1	rs13095752	3.21	rs13095752	-0.014	2.81	3.21138	1629	2	lasso	3.21103	0.00132	0.0264554	1
ENST00000552475.1	ENSG00000139116	KIF21A	rs1463209	5.91	rs4768051	0.0478	-2.88	-0.2861	1139	17	enet	-3.21	0.00133	0.0266264	1
ENST00000460311.1	ENSG00000168288	MMADHC	rs4667332	-4.56	rs2376608	0.00703	3.26	2.04343	1428	10	enet	3.20408	0.00135	0.0269081	1
ENST00000519326.1	ENSG00000076641	PAG1	rs4574807	3.99	rs5003154	-0.0127	-3.4	3.81825	1234	6	lasso	-3.20595	0.00135	0.0269081	1
ENST00000215832.10	ENSG00000100030	MAPK1	rs5749696	-5.3	rs743407	0.00793	2.8	3.80085	1012	2	lasso	3.20491	0.00135	0.0269081	1
ENST00000348657.6	ENSG00000100227	POLDIP3	rs1058167	-6.69	rs135007	0.006563	-3.15	2.73792	1569	4	lasso	-3.20428	0.00135	0.0269081	1
ENST00000620626.1	ENSG00000276103	U4	rs11589801	-5.66	rs12067556	0.0226	-3.29	3.11652	1187	2	lasso	-3.2033	0.00136	0.0270777	1
ENST00000496382.1	ENSG00000156976	EIF4A2	rs1426810	3.82	rs266718	0.00585	-3.26	-3.20111	1552	1	lasso	3.20111	0.00137	0.0272171	1
ENST00000292494.10	ENSG00000160932	LY6E	rs62523388	-5.15	rs67544367	-0.00835	-3.21	1.35757	1548	7	lasso	-3.20063	0.00137	0.0272171	1
ENST00000579043.2	ENSG00000264592	RN7SL131P	rs581459	-6.07	rs4653159	0.0123	-2.93	-3.19548	821	2	lasso	3.1993	0.00138	0.0273261	1
ENST00000426292.7	ENSG00000147813	NAPRT	rs13252406	5.81	rs872935	0.0156	-3.26	2.92723	1166	2	lasso	-3.19901	0.00138	0.0273261	1
ENST00000262370.11	ENSG00000102858	MGRN1	rs8047438	5.76	rs11641452	0.000932	3.15	3.28248	1190	2	lasso	3.19959	0.00138	0.0273261	1
ENST00000354884.8	ENSG00000165915	SLC39A13	rs7120113	6.69	rs7118178	-0.0138	2.6	-3.19776	921	1	lasso	-3.19776	0.00139	0.0274642	1
ENST00000484607.1	ENSG00000100225	FBXO7	rs241716	3.94	rs76034896	0.025819	3.3	-3.38003	2018	8	enet	-3.19671	0.00139	0.0274642	1
ENST00000226574.8	ENSG00000109320	NFKB1	rs13107325	9.466	rs72688563	0.0313	-3.23	-3.20727	1498	5	lasso	3.1939	0.0014	0.0275419	1
ENST00000612661.1	ENSG00000277443	MARCKS	rs28558559	4.45	rs6905868	-0.000254	3.21	3.19548	1473	1	lasso	3.19548	0.0014	0.0275419	1
ENST00000573517.6	ENSG00000005339	CREBBP	rs9922685	3.61	rs2532004	0.0106	-3.05	-3.19506	1207	1	lasso	3.19506	0.0014	0.0275419	1
ENST00000233078.8	ENSG00000071626	DAZAP1	rs502121	3.48	rs7256029	-0.00741	2.89	-3.19403	165	1	lasso	-3.19403	0.0014	0.0275419	1
ENST00000253270.11	ENSG00000130958	SLC35D2	rs56900509	3.48	rs4743522	0.0435	-2.83	-3.19321	1106	1	lasso	3.19321	0.00141	0.0276488	1
ENST00000524399.1	ENSG00000111011	RSRC2	rs7305511	8.69	rs116896792	0.0403	3.52	-2.51126	994	8	enet	-3.19	0.00141	0.0276488	1
ENST00000526748.1	ENSG00000119703	ZC2HC1C	rs722599	-4.46	rs8004084	0.0381	-2.28	-3.46214	1106	6	enet	3.192	0.00141	0.0276488	1
ENST00000368433.5	ENSG00000160688	FLAD1	rs9427116	4.9	rs3820225	-0.014	-3.36	-3.18974	934	1	lasso	3.18974	0.00142	0.0276953	1
ENST00000368516.1	ENSG00000143612	C1orf43	rs10127983	5.53	rs12048950	-0.0125	3.23	-2.65824	1094	2	lasso	-3.19055	0.00142	0.0276953	1
ENST00000479050.1	ENSG00000178537	SLC25A20	rs9878063	4.49	rs9874474	-0.0141	-2.73	3.02383	504	16	enet	-3.19098	0.00142	0.0276953	1
ENST00000629941.1	ENSG00000177981	ASB8	rs11615078	3.64	rs10875714	0.0154	3.3	-3.19076	1943	2	lasso	-3.19	0.00142	0.0276953	1
ENST00000355937.8	ENSG00000101166	PRELID3B	rs6100162	-3.22	rs76537891	0.0342	3.48	2.40056	1186	4	lasso	3.1915	0.00142	0.0276953	1
ENST00000621879.1	ENSG00000278462	RP11-165D6.1	rs4942562	3.76	rs4942571	-0.0139	-3.15	3.023	1491	18	enet	-3.1897	0.001424	0.0277436	1
ENST00000368921.4	ENSG00000213190	MLLT11	rs6684085	-4.28	rs878471	-0.00999	-2.6	3.18913	852	1	lasso	-3.18913	0.00143	0.0278008	1
ENST00000485454.1	ENSG00000116560	SFPQ	rs676614	-4.68	rs35040123	-0.0131	-2.57	-3.18913	346	2	lasso	3.18951	0.00143	0.0278008	1
ENST00000478561.5	ENSG00000172053	QARS	rs9878063	4.49	rs9834639	0.0205	-2.31	3.18732	627	1	lasso	-3.18732	0.00144	0.0279056	1
ENST00000506346.1	ENSG00000152990	ADGRA3	rs13107647	-3.025	rs7434704	-0.00374	3.41	0.03861	1464	38	enet	-3.18726	0.00144	0.0279056	1
ENST00000622488.5	ENSG00000283191	AC138645.1	rs199536	-5.61	rs62071987	0.000444	-2.41	2.26979	396	8	lasso	-3.18685	0.00144	0.0279056	1
ENST00000477746.1	ENSG00000198837	DENND4B	rs10127983	5.53	rs12758402	0.0107	3.06	-1.16708	975	4	enet	-3.18375	0.00145	0.0280097	1
ENST00000449094.5	ENSG00000164050	PLXNB1	rs9878063	4.49	rs6804828	-0.0141	-2.28	-3.18371	546	1	lasso	3.18371	0.00145	0.0280097	1
ENST00000596233.1	ENSG00000131153	GINS2	rs12149168	3.73	rs421043	-0.0114	3.5	3.18471	1112	1	lasso	3.18471	0.00145	0.0280097	1
ENST00000373178.4	ENSG00000116863	ADPRHL2	rs581459	-6.07	rs72659678	-0.00207	3.12	-3.81244	713	7	lasso	-3.18212	0.00146	0.0281131	1
ENST00000488842.1	ENSG00000159166	LAD1	rs12126806	-5.55	rs1819291	0.00512	3.55	-0.84448	1716	18	enet	-3.18297	0.00146	0.0281131	1
ENST00000542921.5	ENSG00000171988	JMJD1C	rs61526386	4.97	rs9651304	-0.00778	3.02	2.50371	1488	17	enet	3.18272	0.00146	0.0281131	1
ENST00000369152.5	ENSG00000178096	BOLA1	rs28366567	-5.71	rs10888573	-0.0106	2.5	-3.56389	575	22	enet	-3.18092	0.00147	0.0281267	1
ENST00000415265.6	ENSG00000178252	WDR6	rs9878063	4.49	rs6786665	-0.0121	2.59	3.11204	565	3	enet	3.18059	0.00147	0.0281267	1
ENST00000620635.1	ENSG00000277782	RP11-775C24.5	rs2627320	-4.503	rs113441703	-0.014084	3.07	3.18133	1312	1	enet	3.18133	0.00147	0.0281267	1
ENST00000608376.1	ENSG00000233327	USP32P2	rs2955373	4.93	rs4924772	0.0398	-3.11	-3.50782	822	21	enet	3.18144	0.00147	0.0281267	1
ENST00000585184.1	ENSG00000266495	RP11-17J14.2	rs28594790	-3.78	rs4800144	-0.012477	3.09	-3.18133	874	1	enet	-3.18133	0.00147	0.0281267	1
ENST00000330205.10	ENSG00000160284	SPATC1L	rs7280077	-4.9	rs34105866	0.198086	5	-3.21051	1830	29	enet	-3.18042	0.00147	0.0281267	1
ENST00000527580.5	ENSG00000070081	NUCB2	rs7932043	-4.8	rs615358	0.0668	-3.25	-3.18954	1527	5	lasso	3.17796	0.00148	0.0282585	1
ENST00000556330.5	ENSG00000100650	SRSF5	rs913479	-4.5	rs8021698	0.0581	3.64	3.12336	1564	8	lasso	3.1793	0.00148	0.0282585	1
ENST00000535022.1	ENSG00000256001	RP11-575F12.2	rs7969033	-4.4	rs4765117	-0.0108	3.53	2.82677	1929	14	enet	3.18	0.00149	0.02836	1
ENST00000565784.5	ENSG00000140400	MAN2C1	rs8030014	4.072	rs11637068	-0.005159	3.03	-3.18732	876	2	lasso	-3.17573	0.00149	0.02836	1
ENST00000565777.1	ENSG00000103495	MAZ	rs3814883	-7.76	rs56183743	-0.00023	2.48	2.6967	289	4	lasso	3.17618	0.00149	0.02836	1
ENST00000374751.7	ENSG00000108094	CUL2	rs4934735	3.5	rs6481950	-0.0126	-3.09	2.99739	1229	6	lasso	-3.17451	0.0015	0.0285204	1
ENST00000434234.5	ENSG00000138081	FBXO11	rs12713008	-5.54	rs7562048	0.015	-2.86	-3.16988	1279	1	lasso	3.16988	0.00152	0.0288102	1
ENST00000446771.5	ENSG00000177683	THAP5	rs11536567	-4.37	rs17155187	-0.006261	2.64	-3.17122	1305	3	lasso	-3.17	0.00152	0.0288102	1
ENST00000548643.5	ENSG00000139436	GIT2	rs4766428	8.46	rs11539159	0.0297	3.11	-3.1716	962	1	lasso	-3.17	0.00152	0.0288102	1
ENST00000372994.1	ENSG00000171159	C9orf16	rs34116890	-4.43	rs3003599	0.0126	2.64	3.16403	710	1	lasso	3.16403	0.00156	0.0295068	1
ENST00000539576.5	ENSG00000182196	ARL6IP4	rs2102949	9.93	rs10773429	-0.0135	3.02	-1.18732	698	10	lasso	-3.16	0.00156	0.0295068	1
ENST00000433877.6	ENSG00000111011	RSRC2	rs12425850	8.7	rs61954257	0.0101	2.67	3.16272	1003	3	lasso	3.16	0.00157	0.029665	1
ENST00000520614.1	ENSG00000164951	PDP1	rs7000733	3.72	rs111531382	-0.00606	-3.33	2.80936	1251	16	enet	-3.15701	0.00159	0.0299805	1
ENST00000329410.3	ENSG00000185905	C16orf54	rs3814883	-7.76	rs62056371	-0.0123	2.39	-3.22335	319	4	lasso	-3.1572	0.00159	0.0299805	1
ENST00000409580.5	ENSG00000144366	GULP1	rs11687248	4.21	rs6724428	0.0269	-3.43	3.07571	1506	7	enet	-3.1566	0.0016	0.0301065	1
ENST00000408960.4	ENSG00000221962	TMEM14EP	rs13068236	-3.9	rs2164170	0.0264	-3.75	3.21664	1330	4	lasso	-3.15681	0.0016	0.0301065	1
ENST00000556403.5	ENSG00000213930	GALT	rs568300	-4.64	rs34722487	0.0627	-3.44	2.78323	1136	4	lasso	-3.15349	0.00161	0.0302633	1
ENST00000369727.3	ENSG00000156384	SFR1	rs10883990	-4.39	rs112292859	-0.0102	3.88	-3.15192	1140	2	lasso	-3.15142	0.00162	0.030357	1
ENST00000451813.6	ENSG00000100991	TRPC4AP	rs2236270	4.53	rs7267608	-0.00963	-2.81	2.45855	1231	3	lasso	-3.1531	0.00162	0.030357	1
ENST00000484021.5	ENSG00000100151	PICK1	rs73157117	3.72	rs9610830	-0.013495	2.58	-0.317057	968	8	enet	-3.15259	0.00162	0.030357	1
ENST00000561321.1	ENSG00000185033	SEMA4B	rs113438699	3.326	rs3934860	0.016901	3.02	3.15016	1582	1	enet	3.15016	0.00163	0.0304815	1
ENST00000597152.5	ENSG00000095059	DHPS	rs8103241	-4.03	rs422563	0.173	-3.89	-3.02663	761	20	enet	3.14963	0.00163	0.0304815	1
ENST00000462680.5	ENSG00000143545	RAB13	rs10127983	5.53	rs72696241	-0.0138	3.05	-2.56358	975	3	lasso	-3.14788	0.00164	0.0305427	1
ENST00000515038.1	ENSG00000171604	CXXC5	rs9687282	5.64	rs156090	-0.0122	-2.96	3.14852	669	3	lasso	-3.14845	0.00164	0.0305427	1
ENST00000580906.1	ENSG00000150593	PDCD4	rs79944778	-3.42	rs10884983	-0.000843	3.41	3.32355	1424	4	lasso	3.14894	0.00164	0.0305427	1
ENST00000492852.1	ENSG00000137869	CYP19A1	rs12591359	-4.64	rs700518	0.050812	3.68	3.42083	1407	31	enet	3.14784	0.00164	0.0305427	1
ENST00000527100.1	ENSG00000255015	RP11-716H6.1	rs35483388	-3.88	rs643499	-0.0133	3.14	-3.18832	1367	6	lasso	-3.14677	0.00165	0.0306974	1
ENST00000543525.3	ENSG00000214517	PPME1	rs10898957	-4.89	rs35893979	0.00995	2.74	3.1427	1431	1	lasso	3.1427	0.00167	0.0309743	1
ENST00000559923.1	ENSG00000100664	EIF5	rs722637	7.74	rs78536850	-0.0141	3.18	-1.19599	1211	61	enet	-3.14413	0.00167	0.0309743	1
ENST00000403210.2	ENSG00000198792	TMEM184B	rs73157117	3.72	rs17752670	-0.012812	-2.97	0.509148	945	15	enet	-3.14267	0.00167	0.0309743	1
ENST00000481385.6	ENSG00000118482	PHF3	rs4529285	5.49	rs6928683	0.00107	2.88	-3.14043	1137	3	lasso	-3.14096	0.00168	0.0310646	1
ENST00000261401.7	ENSG00000110880	CORO1C	rs3764002	6.03	rs723466	0.0152	3.53	-0.41834	1537	80	enet	3.14	0.00168	0.0310646	1
ENST00000269394.3	ENSG00000141579	ZNF750	rs62079722	-3.45	rs62079722	0.0385	3.15	-3.44569	1272	2	lasso	-3.14248	0.00168	0.0310646	1
ENST00000546126.6	ENSG00000090612	ZNF268	rs7313956	4.7	rs7137653	-0.0099	2.55	1.42693	617	5	lasso	3.14	0.0017	0.0314024	1
ENST00000559679.1	ENSG00000185551	NR2F2	rs6496165	-4.444	rs4984520	-0.013305	-3.1	-3.13732	1325	2	lasso	3.13714	0.00171	0.031523	1
ENST00000396503.7	ENSG00000171490	RSL1D1	rs10163386	-4.05	rs13330782	0.0313	3.04	-3.13663	1659	1	lasso	-3.13663	0.00171	0.031523	1
ENST00000599293.1	ENSG00000161671	EMC10	rs7256806	4.98	rs1673018	0.00357	-3.21	-3.13407	976	3	lasso	3.13417	0.00172	0.0316752	1
ENST00000556328.1	ENSG00000258789	RP11-507K2.3	rs2006239	-4.45	rs4243682	-0.0141	-3.12	-3.2211	1394	44	enet	3.13363	0.00173	0.0318271	1
ENST00000473909.5	ENSG00000169251	NMD3	rs9858533	-5.87	rs73166039	-0.00921	2.55	2.79781	1260	6	lasso	3.13113	0.00174	0.0319787	1
ENST00000474566.1	ENSG00000117395	EBNA1BP2	rs11210892	8.29	rs839763	-0.00243	3.52	-4.11144	1245	29	enet	-3.12981	0.00175	0.0320975	1
ENST00000555451.1	ENSG00000126215	XRCC3	rs722637	7.74	rs8018979	-0.0141	2.97	-3.30706	1236	14	lasso	-3.13001	0.00175	0.0320975	1
ENST00000460610.1	ENSG00000132155	RAF1	rs160211	4.2	rs62240408	-0.00901	-2.97	3.12867	1501	1	lasso	-3.12867	0.00176	0.0322158	1
ENST00000446951.1	ENSG00000100023	PPIL2	rs5749696	-5.3	rs8140372	-0.007489	3.88	-0.631674	901	29	enet	-3.12863	0.00176	0.0322158	1
ENST00000497969.6	ENSG00000264538	SUZ12P1	rs186262	4.61	rs216472	-0.0141	-2.85	-3.54656	864	4	lasso	3.12618	0.00177	0.0323337	1
ENST00000606983.5	ENSG00000064666	CNN2	rs502121	3.48	rs7256029	-0.00716	-2.04	-3.19403	78	10	lasso	3.12688	0.00177	0.0323337	1
ENST00000526720.1	ENSG00000226232	RP11-419C5.2	rs28637633	4.03	rs4985462	0.105	-4.33	-2.9319	722	2	lasso	3.1249	0.00178	0.0324837	1
[truncated: 17,163 more rows]

## Sheet: S16_uniquegenes&tx_females
A. Placental TWAS genes and transcripts associated with schizophrenia in the female sample																				B. UNIQUE GENES
[truncated: 267 more rows]

[truncated: 12 more sheets: S17_TWASgenes_males, S18_TWAStx_males, S19_uniquegenes&tx_males, S20_TWASfemale_concordant_inSMR, S21_TWASmale_concordant_inSMR, S22_f&m_overlap, S23_WGCNA_F, S24_WGCNA_M, S25_overlap_count, S26_overlap_p, S27_modules, S28_modulePathways]
