# Supplementary material for: Prioritization of potential causative genes for schizophrenia in placenta
Source: Nat Commun. 2023 May 15;14:2613. doi: 10.1038/s41467-023-38140-1 (PMC10185564; doi:10.1038/s41467-023-38140-1)
Supplement: Supplementary file 6 — Supplementary Dataset 29-43 [file 41467_2023_38140_MOESM6_ESM.xlsx]

## Sheet: S29_sample_fetalbrain
	N	Sex		RIN			Gestational Week
		Female	Male	mean	SD	range	mean	SD	range
TWAS - gene and transcript level	166	67	99	8.516	0.72	7.1 - 9.6	17.15	1.71	14 - 21

## Sheet: S30_TWASg_fb
gencodeID	ensemblID	ID	BEST.GWAS.ID	BEST.GWAS.Z	EQTL.ID	EQTL.R2	EQTL.Z	EQTL.GWAS.Z	NSNP	NWGT	MODEL	TWAS.Z	TWAS.P	TWAS.P.FDR	TWAS.P.BONF
ENSG00000282772.1	ENSG00000282772	AL358790.1	rs11191434	-10.4	rs10883765	0.0359	3.86	-9.56227	1291	2	lasso	-10.0877	6.26e-24	5.55825e-20	5.55825e-20
ENSG00000150967.18	ENSG00000150967	ABCB9	rs2102949	9.93	rs2102949	0.00493	-3.07	9.92696	797	6	enet	-9.70748	2.8e-22	1.24306e-18	2.48612e-18
ENSG00000168268.11	ENSG00000168268	NT5DC2	rs2710323	9.63	rs9879090	0.0103	3.43	8.72748	877	5	lasso	8.98312	2.63e-19	7.78392e-16	2.33518e-15
ENSG00000139722.7	ENSG00000139722	VPS37B	rs2102949	9.93	rs7957096	0.0164	2.61	8.681	862	1	lasso	8.681	3.92e-18	8.70142e-15	3.48057e-14
ENSG00000243224.1	ENSG00000243224	AC006252.1	rs2577831	9.48	rs610060	0.0434	3.38	8.39392	597	7	lasso	8.39778	4.55e-17	8.07989e-14	4.03995e-13
ENSG00000114904.13	ENSG00000114904	NEK4	rs2710323	9.63	rs1014969	0.0889	-4.8	-7.78168	1199	29	enet	8.37157	5.69e-17	8.42025e-14	5.05215e-13
ENSG00000226124.7	ENSG00000226124	FTCDNL1	rs1658810	8.43	rs281771	0.0423	-3.87	8.40333	978	4	lasso	-8.13976	3.96e-16	4.4284e-13	3.51608e-12
ENSG00000140564.12	ENSG00000140564	FURIN	rs1894401	-8.89	rs6227	0.0261	3.66	-7.6715	1581	2	lasso	-8.13887	3.99e-16	4.4284e-13	3.54272e-12
ENSG00000111325.16	ENSG00000111325	OGFOD2	rs2102949	9.93	rs4275659	0.0168	4.01	8.13844	726	8	enet	8.10228	5.39e-16	5.31753e-13	4.78578e-12
ENSG00000010327.10	ENSG00000010327	STAB1	rs2710323	9.63	rs6778735	-0.00488	-2.78	7.90031	865	1	lasso	-7.90031	2.78e-15	2.46836e-12	2.46836e-11
ENSG00000252768.1	ENSG00000252768	RNU6-856P	rs2710323	9.63	rs7620039	0.0154	-3.3	-7.65858	884	1	lasso	7.65858	1.88e-14	1.50203e-11	1.66925e-10
ENSG00000196547.15	ENSG00000196547	MAN2A2	rs1894401	-8.89	rs1894400	-0.00132	3.4	-7.30234	1540	6	enet	-7.6484	2.03e-14	1.50203e-11	1.80244e-10
ENSG00000221518.1	ENSG00000221518	RNU6ATAC16P	rs2710323	9.63	rs6788993	-0.00588	2.56	-7.62214	899	1	lasso	-7.62214	2.49e-14	1.70067e-11	2.21087e-10
ENSG00000149179.13	ENSG00000149179	C11orf49	rs7108770	8.13	rs11038974	-0.00441	-2.43	7.5892	947	1	lasso	-7.58915	3.22e-14	2.04217e-11	2.85904e-10
ENSG00000164091.12	ENSG00000164091	WDR82	rs2710323	9.63	rs610060	0.0118	-3.33	8.39392	635	4	lasso	-7.53849	4.75e-14	2.81168e-11	4.21752e-10
ENSG00000163938.17	ENSG00000163938	GNL3	rs2710323	9.63	rs11130321	0.0221	-4.19	-7.57838	1007	4	enet	7.49933	6.41e-14	3.54638e-11	5.69144e-10
ENSG00000079616.12	ENSG00000079616	KIF22	rs3814883	-7.76	rs4788202	-0.00369	2.71	-7.4919	303	1	lasso	-7.49193	6.79e-14	3.54638e-11	6.02884e-10
ENSG00000010318.21	ENSG00000010318	PHF7	rs2710323	9.63	rs3755799	-0.00511	-3.01	-7.58398	734	9	enet	7.42453	1.13e-13	5.57404e-11	1.00333e-09
ENSG00000148798.11	ENSG00000148798	INA	rs76752100	-10.16	rs12219246	-0.0047	3.55	-8.44338	1287	7	enet	-7.41341	1.23e-13	5.74798e-11	1.09212e-09
ENSG00000182511.12	ENSG00000182511	FES	rs1894401	-8.89	rs8027450	-0.00513	-2.98	-7.46464	1548	1	lasso	7.30234	2.83e-13	1.25638e-10	2.51276e-09
ENSG00000105053.11	ENSG00000105053	VRK3	rs2304204	-7.53	rs12104272	0.029701	3.85	-7.52009	880	7	lasso	-7.26911	3.62e-13	1.53057e-10	3.2142e-09
ENSG00000269352.1	ENSG00000269352	PTOV1-AS2	rs2304204	-7.53	rs7047	0.020759	3.37	-7.26629	858	2	lasso	-7.23576	4.63e-13	1.86863e-10	4.11098e-09
ENSG00000258748.1	ENSG00000258748	AL359399.1	rs722637	7.74	rs12433109	-0.004619	-3.59	7.17143	1137	1	enet	-7.17143	7.42e-13	2.86444e-10	6.58822e-09
ENSG00000168237.18	ENSG00000168237	GLYCTK	rs2710323	9.63	rs34228726	0.0543	-3.67	-7.13422	646	1	lasso	7.13422	9.73e-13	3.59969e-10	8.63927e-09
ENSG00000239557.1	ENSG00000239557	AC092045.1	rs2710323	9.63	rs11130306	0.0342	3.33	8.43419	708	22	enet	7.09944	1.25e-12	4.4395e-10	1.10988e-08
ENSG00000265185.5	ENSG00000265185	SNORD3B-1	rs28550346	-7.3	rs959071	0.0736	4.49	-6.92089	495	6	lasso	-7.02668	2.12e-12	7.2398e-10	1.88235e-08
ENSG00000204852.16	ENSG00000204852	TCTN1	rs4766428	8.46	rs28764794	0.114	-4.86	-7.22975	555	26	enet	7.00266	2.51e-12	8.08623e-10	2.22863e-08
ENSG00000197696.10	ENSG00000197696	NMB	rs11638554	-7.27	rs11634320	0.149	6.53	-6.6534	1133	5	lasso	-7.00074	2.55e-12	8.08623e-10	2.26414e-08
ENSG00000162971.11	ENSG00000162971	TYW5	rs1658810	8.43	rs1704191	0.0728	-5.02	5.57672	958	14	lasso	-6.99538	2.65e-12	8.11357e-10	2.35294e-08
ENSG00000247735.2	ENSG00000247735	AC120114.1	rs3814883	-7.76	rs4788190	0.0212	3.34	6.9744	344	1	lasso	6.97444	3.07e-12	9.08618e-10	2.72585e-08
ENSG00000166272.18	ENSG00000166272	WBP1L	rs11191434	-10.43	rs284860	0.000996	3.04	-6.83154	1363	8	enet	-6.85808	6.98e-12	1.99921e-09	6.19754e-08
ENSG00000183066.14	ENSG00000183066	WBP2NL	rs5751191	-7.31	rs6002571	0.283	7.18	6.77167	1161	45	enet	6.6817	2.36e-11	6.54826e-09	2.09544e-07
ENSG00000266758.1	ENSG00000266758	MIR3680-2	rs3814883	-7.76	rs11150581	-0.0057	-2.55	-6.6249	506	1	lasso	6.62489	3.48e-11	9.36331e-09	3.08989e-07
ENSG00000076685.18	ENSG00000076685	NT5C2	rs11191434	-10.28	rs72841270	0.00168	3.34	-7.84315	1390	29	enet	-6.61822	3.64e-11	9.50575e-09	3.23196e-07
ENSG00000281538.1	ENSG00000281538	AC254562.3	rs5751191	-7.31	rs12158568	0.142	-4.96	-6.41312	1173	3	lasso	6.54551	5.93e-11	1.50436e-08	5.26525e-07
ENSG00000183172.9	ENSG00000183172	SMDT1	rs5751191	-7.31	rs6002605	0.476	-9.16	-6.43845	1120	10	lasso	6.44805	1.13e-10	2.78702e-08	1.00333e-06
ENSG00000272054.1	ENSG00000272054	AC007390.2	rs3770752	-6.65	rs7568510	-0.00436	3.82	-5.9304	1378	2	lasso	-6.43903	1.2e-10	2.87968e-08	1.06548e-06
ENSG00000163933.10	ENSG00000163933	RFT1	rs2710323	9.63	rs145226981	-0.00527	-3.06	-6.42741	1323	1	lasso	6.42741	1.3e-10	3.03755e-08	1.15427e-06
ENSG00000200397.1	ENSG00000200397	Y_RNA	rs6943762	-8.36	rs13230321	0.004114	-3.07	-6.3738	1002	2	lasso	6.41923	1.37e-10	3.11903e-08	1.21642e-06
ENSG00000228696.9	ENSG00000228696	ARL17B	rs8073146	-5.8	rs113871181	0.419	9.39	-5.80029	275	42	enet	-6.30392	2.9e-10	6.43727e-08	2.57491e-06
ENSG00000248383.4	ENSG00000248383	PCDHAC1	rs405192	6.12	rs251376	0.0543	4.19	5.81821	1094	3	lasso	6.16769	6.93e-10	1.48618e-07	6.15315e-06
ENSG00000162753.13	ENSG00000162753	SLC9C2	rs61828917	-6.15	rs61828917	0.168	6.51	-6.1459	1076	14	lasso	-6.16532	7.03e-10	1.48618e-07	6.24194e-06
ENSG00000184445.12	ENSG00000184445	KNTC1	rs10848428	8.76	rs61955586	-0.00182	2.79	2.21108	998	8	enet	6.0956	1.09e-09	2.25072e-07	9.67811e-06
ENSG00000204856.12	ENSG00000204856	FAM216A	rs4766428	8.46	rs1973505	-0.00583	-2.38	-6.07838	645	1	lasso	6.07838	1.21e-09	2.44173e-07	1.07436e-05
ENSG00000252941.1	ENSG00000252941	RNA5SP340	rs3729986	5.98	rs3729986	0.0149	2.76	5.9835	1075	1	lasso	5.98349	2.18e-09	4.30138e-07	1.93562e-05
ENSG00000156587.16	ENSG00000156587	UBE2L6	rs7938083	6.03	rs7938083	0.0126	-2.89	6.0341	1221	2	lasso	-5.95078	2.67e-09	5.15368e-07	2.37069e-05
ENSG00000199865.1	ENSG00000199865	RNU6-495P	rs9623320	6.34	rs136402	-0.00591	2.62	5.93898	920	3	lasso	5.93826	2.88e-09	5.44075e-07	2.55715e-05
ENSG00000100197.22	ENSG00000100197	CYP2D6	rs5751191	-7.31	rs5751216	0.225	-6.93	5.59361	1152	9	lasso	-5.92684	3.09e-09	5.71586e-07	2.74361e-05
ENSG00000264429.1	ENSG00000264429	MIR3183	rs7207904	-6.03	rs9896486	0.00806	-3.6	5.79572	1011	2	lasso	-5.87328	4.27e-09	7.73741e-07	3.79133e-05
ENSG00000243232.6	ENSG00000243232	PCDHAC2	rs405192	6.11	rs7710380	0.0147	3.34	5.93818	1080	2	lasso	5.85555	4.75e-09	8.43505e-07	4.21752e-05
ENSG00000114779.19	ENSG00000114779	ABHD14B	rs9311474	8.68	rs34228726	0.00967	-2.93	-7.13422	407	2	lasso	5.84801	4.97e-09	8.65267e-07	4.41286e-05
ENSG00000238723.1	ENSG00000238723	Y_RNA	rs8073146	-5.8	rs41457044	0.0393	3.18	-5.67132	166	2	enet	-5.83218	5.47e-09	9.34003e-07	4.85681e-05
ENSG00000204956.5	ENSG00000204956	PCDHGA1	rs405192	6.12	rs10038174	-0.00598	-2.89	5.80693	1347	1	lasso	-5.80693	6.36e-09	1.05561e-06	5.64704e-05
ENSG00000166793.12	ENSG00000166793	YPEL4	rs7938083	6.03	rs10896647	0.0178	-3.78	5.9363	1219	5	lasso	-5.80542	6.42e-09	1.05561e-06	5.70032e-05
ENSG00000010319.7	ENSG00000010319	SEMA3G	rs2710323	9.63	rs57630131	0.00518	-3.06	-7.03529	762	6	lasso	5.78092	7.43e-09	1.19947e-06	6.5971e-05
ENSG00000287222.1	ENSG00000287222	AC234917.3	rs13252406	5.81	rs34691721	0.003917	3.54	5.5748	764	2	lasso	5.7686	7.99e-09	1.26684e-06	7.09432e-05
ENSG00000115825.10	ENSG00000115825	PRKD3	rs3770752	-6.65	rs12993090	0.0035	3.36	-5.76551	1476	1	lasso	-5.76551	8.14e-09	1.26798e-06	7.22751e-05
ENSG00000176681.14	ENSG00000176681	LRRC37A	rs8073146	-5.8	rs62054760	0.407	9.12	-5.69987	210	9	lasso	-5.75937	8.44e-09	1.29205e-06	7.49388e-05
ENSG00000100138.15	ENSG00000100138	SNU13	rs5751191	-7.31	rs2413684	-0.00474	-2.78	5.73821	1102	1	lasso	-5.73821	9.57e-09	1.3959e-06	8.4972e-05
ENSG00000214425.8	ENSG00000214425	LRRC37A4P	rs8073146	-5.8	rs17689918	0.221	-7.8	-5.69276	558	17	lasso	5.73789	9.59e-09	1.3959e-06	8.51496e-05
ENSG00000264070.1	ENSG00000264070	DND1P1	rs8073146	-5.8	rs28364025	0.13	-5.24	-5.73788	404	1	lasso	5.73788	9.59e-09	1.3959e-06	8.51496e-05
ENSG00000041880.14	ENSG00000041880	PARP3	rs9311474	8.68	rs9868101	0.0285	-3.57	-2.28968	408	28	enet	5.73249	9.9e-09	1.41778e-06	8.79021e-05
ENSG00000184208.12	ENSG00000184208	C22orf46	rs5751191	-7.31	rs2413684	-0.00212	2.65	5.73821	1095	3	lasso	5.72601	1.03e-08	1.45165e-06	9.14537e-05
ENSG00000196419.12	ENSG00000196419	XRCC6	rs5751191	-7.31	rs2743461	-0.00517	-2.52	5.72004	1119	1	lasso	-5.72004	1.07e-08	1.48446e-06	9.50053e-05
ENSG00000214401.4	ENSG00000214401	KANSL1-AS1	rs8073146	-5.8	rs1876828	0.564	10.39	-5.67278	161	18	lasso	-5.71416	1.1e-08	1.4975e-06	9.7669e-05
ENSG00000213790.2	ENSG00000213790	OLA1P1	rs5751191	-7.31	rs7288838	-0.00179	-2.73	4.27645	1131	2	lasso	-5.71182	1.12e-08	1.4975e-06	9.94448e-05
ENSG00000234073.1	ENSG00000234073	AC011816.1	rs75968099	6.57	rs906482	-0.00581	3.13	-6.01134	1205	2	lasso	-5.70937	1.13e-08	1.4975e-06	0.000100333
ENSG00000285184.3	ENSG00000285184	AC244033.2	rs2319280	-5.68	rs2319280	0.00286	-2.83	-5.67772	677	1	lasso	5.67772	1.36e-08	1.7758e-06	0.000120754
ENSG00000100147.13	ENSG00000100147	CCDC134	rs5751191	-7.31	rs1800754	-0.00405	-3.14	5.64291	1100	2	enet	-5.64471	1.65e-08	2.12324e-06	0.000146504
ENSG00000278770.1	ENSG00000278770	Metazoa_SRP	rs8073146	-5.8	rs1876828	0.096	-5.02	-5.67278	527	7	lasso	5.59459	2.21e-08	2.80323e-06	0.000196226
ENSG00000112893.9	ENSG00000112893	MAN2A1	rs35164357	6.32	rs13157374	-0.00603	3.25	6.12624	1873	5	enet	5.58716	2.31e-08	2.8888e-06	0.000205105
ENSG00000279144.1	ENSG00000279144	AC099667.1	rs2710323	9.63	rs4687715	-0.00577	2.83	-5.56331	1168	1	enet	-5.56331	2.65e-08	3.25969e-06	0.000235294
ENSG00000169592.15	ENSG00000169592	INO80E	rs3814883	-7.76	rs4788190	0.000489	3.46	6.9744	382	3	lasso	5.56114	2.68e-08	3.25969e-06	0.000237957
ENSG00000263503.1	ENSG00000263503	MAPK8IP1P2	rs8073146	-5.8	rs62057151	0.432	10.38	-5.70492	373	18	lasso	-5.55172	2.83e-08	3.39562e-06	0.000251276
ENSG00000174939.11	ENSG00000174939	ASPHD1	rs3814883	-7.76	rs35605010	-0.0029	-3.09	-5.5409	341	3	lasso	5.54502	2.94e-08	3.48057e-06	0.000261043
ENSG00000204969.7	ENSG00000204969	PCDHA2	rs405192	6.13	rs3806842	0.0105	4.6	5.7545	1181	11	enet	5.53384	3.13e-08	3.65675e-06	0.000277913
ENSG00000262500.1	ENSG00000262500	MAPK8IP1P1	rs8073146	-5.8	rs62054760	0.26	7.24	-5.69987	185	10	lasso	-5.52871	3.23e-08	3.72457e-06	0.000286792
ENSG00000263707.1	ENSG00000263707	AC005277.1	rs12950148	6.05	rs1044569	0.0468	4.32	-5.51229	1791	3	lasso	-5.50663	3.66e-08	4.1663e-06	0.000324971
ENSG00000264589.4	ENSG00000264589	MAPT-AS1	rs8073146	-5.8	rs55915917	0.128	-5.26	-5.75539	193	8	lasso	5.50138	3.77e-08	4.23719e-06	0.000334738
ENSG00000073969.18	ENSG00000073969	NSF	rs199536	-5.61	rs199454	0.0848	4.41	-5.57743	673	14	enet	-5.48528	4.13e-08	4.58378e-06	0.000366703
ENSG00000238083.7	ENSG00000238083	LRRC37A2	rs199536	-5.61	rs199528	0.513	9.78	-5.00919	364	33	enet	-5.47027	4.49e-08	4.92182e-06	0.000398667
ENSG00000200051.1	ENSG00000200051	AC011399.1	rs405192	6.03	rs702399	0.0686	-3.75	5.46681	896	2	lasso	-5.46686	4.58e-08	4.95925e-06	0.000406658
ENSG00000200674.1	ENSG00000200674	RN7SKP160	rs61828917	-6.15	rs61828923	0.025	4.55	-5.54373	987	57	enet	-5.44098	5.3e-08	5.66972e-06	0.000470587
ENSG00000227370.1	ENSG00000227370	AC254562.1	rs5751191	-7.31	rs1058167	0.123	-5.2	-6.68719	1156	7	lasso	5.40562	6.46e-08	6.82837e-06	0.000573583
ENSG00000204967.12	ENSG00000204967	PCDHA4	rs405192	6.13	rs753280	-0.00536	-3.1	5.39998	1170	1	enet	-5.39998	6.67e-08	6.9674e-06	0.000592229
ENSG00000262074.6	ENSG00000262074	SNORD3B-2	rs28550346	-7.3	rs4924987	0.244	-7.5	-5.71362	497	23	enet	5.39727	6.77e-08	6.98963e-06	0.000601108
ENSG00000171928.14	ENSG00000171928	TVP23B	rs28550346	-7.15	rs9909104	0.0403	3.74	2.33163	558	19	enet	5.38299	7.33e-08	7.48081e-06	0.000650831
ENSG00000006744.19	ENSG00000006744	ELAC2	rs12950148	6.05	rs2523	0.188	-5.81	-5.38001	1833	1	lasso	5.38001	7.45e-08	7.51688e-06	0.000661486
ENSG00000143578.16	ENSG00000143578	CREB3L4	rs10127983	5.53	rs4845360	-0.00554	3.55	4.69136	1012	17	enet	5.35621	8.5e-08	8.43017e-06	0.000754715
ENSG00000076321.11	ENSG00000076321	KLHL20	rs61828917	-6.15	rs56365513	-0.00394	2.74	-5.35389	1046	2	lasso	-5.35389	8.61e-08	8.43017e-06	0.000764482
ENSG00000234741.8	ENSG00000234741	GAS5	rs61828917	-6.15	rs9425436	0.0122	2.95	-5.48068	988	2	lasso	-5.35331	8.64e-08	8.43017e-06	0.000767146
ENSG00000260075.1	ENSG00000260075	NSFP1	rs199536	-5.61	rs199454	0.111	5.86	-5.57743	282	36	enet	-5.34939	8.83e-08	8.52191e-06	0.000784016
ENSG00000102882.12	ENSG00000102882	MAPK3	rs3814883	-7.76	rs4788190	0.00781	3.31	6.9744	412	3	lasso	5.3412	9.23e-08	8.81217e-06	0.000819532
ENSG00000064547.14	ENSG00000064547	LPAR2	rs2916068	7.45	rs17751061	-0.004962	-2.86	5.33696	1225	3	lasso	-5.33696	9.45e-08	8.92623e-06	0.000839066
ENSG00000281772.1	ENSG00000281772	AC019226.2	rs7592232	5.06	rs78228129	-0.00228	2.57	2.72971	1185	23	enet	5.30191	1.15e-07	1.06182e-05	0.00102108
ENSG00000115816.15	ENSG00000115816	CEBPZ	rs3770752	-6.65	rs3213745	0.017	-4.03	-5.88193	1456	2	lasso	5.29977	1.16e-07	1.06182e-05	0.00102996
ENSG00000261575.2	ENSG00000261575	AC005829.1	rs8073146	-5.8	rs1378358	0.115	5.54	-5.05048	194	12	lasso	-5.29984	1.16e-07	1.06182e-05	0.00102996
ENSG00000248971.2	ENSG00000248971	KRT8P46	rs13105581	6.125	rs223378	0.0949	-4.64	5.08579	1323	3	lasso	-5.28198	1.28e-07	1.15971e-05	0.00113651
ENSG00000009413.15	ENSG00000009413	REV3L	rs9487653	5.39	rs2038014	-0.00209	3.46	5.16856	1435	2	lasso	5.27234	1.35e-07	1.21077e-05	0.00119867
ENSG00000232710.1	ENSG00000232710	AC254562.2	rs5751191	-7.31	rs133367	0.00549	3.8	-5.23209	1173	1	lasso	-5.23209	1.68e-07	1.49167e-05	0.00149167
ENSG00000206989.1	ENSG00000206989	SNORD63	rs10117	-6.81	rs2350640	-0.00479	2.62	5.22221	876	2	lasso	5.22241	1.77e-07	1.54077e-05	0.00157158
ENSG00000279342.2	ENSG00000279342	AP000866.6	rs6590093	-7.5	rs2075713	-0.00372	-3.33	-5.0655	1523	32	enet	5.2222	1.77e-07	1.54077e-05	0.00157158
ENSG00000163728.11	ENSG00000163728	TTC14	rs7647398	-8.48	rs6774942	0.142	5.97	-4.58257	968	6	lasso	-5.21177	1.87e-07	1.61201e-05	0.00166037
ENSG00000100029.18	ENSG00000100029	PES1	rs2299825	-3.8	rs4820872	-0.00496	3.57	-2.4653	1368	41	enet	-5.19189	2.08e-07	1.7758e-05	0.00184683
ENSG00000113119.12	ENSG00000113119	TMCO6	rs405192	6.05	rs11554680	0.028	3.71	3.50078	932	4	lasso	5.18013	2.22e-07	1.87727e-05	0.00197114
ENSG00000226328.7	ENSG00000226328	NUP50-DT	rs2176039	4.97	rs10854830	0.0301	-4.17	4.84006	1895	25	enet	-5.15798	2.5e-07	2.0941e-05	0.00221975
ENSG00000154144.13	ENSG00000154144	TBRG1	rs6590093	-7.5	rs544368	0.032	-3.89	5.1283	1732	1	lasso	-5.12835	2.92e-07	2.41706e-05	0.00259267
ENSG00000284738.1	ENSG00000284738	AL358472.5	rs10127983	5.53	rs11583896	0.131	5.07	5.12706	997	1	lasso	5.12706	2.94e-07	2.41706e-05	0.00261043
ENSG00000184584.13	ENSG00000184584	TMEM173	rs9687282	5.64	rs673632	0.00127	2.86	5.11563	634	2	lasso	5.11851	3.08e-07	2.50893e-05	0.00273473
ENSG00000228423.2	ENSG00000228423	AL357552.2	rs11121172	6.16	rs6674651	0.0169	2.95	-4.55275	1131	3	lasso	-5.10574	3.3e-07	2.6637e-05	0.00293007
ENSG00000130921.8	ENSG00000130921	C12orf65	rs2102949	9.93	rs28583837	-0.00571	-3.1	5.36912	850	33	enet	-5.09775	3.44e-07	2.75169e-05	0.00305438
ENSG00000178922.16	ENSG00000178922	HYI	rs11210892	8.29	rs4660731	0.0535	4.07	4.93503	1227	2	lasso	5.07579	3.86e-07	3.06008e-05	0.00342729
ENSG00000100418.8	ENSG00000100418	DESI1	rs5751191	-7.31	rs6002548	0.0142	3.82	-6.48171	1069	6	lasso	-5.07202	3.94e-07	3.09586e-05	0.00349833
ENSG00000114446.5	ENSG00000114446	IFT57	rs167924	-5.68	rs62267863	0.0368	3.79	-4.96998	1432	72	enet	-5.03454	4.79e-07	3.73074e-05	0.00425304
ENSG00000260279.4	ENSG00000260279	AC137932.1	rs4785721	-5.76	rs1061646	0.00422	3.42	-4.4446	1033	3	lasso	-5.031	4.88e-07	3.76778e-05	0.00433295
ENSG00000263142.5	ENSG00000263142	LRRC37A17P	rs199536	-5.61	rs199528	0.00645	-3.3	-5.00919	1078	2	lasso	5.00898	5.47e-07	4.18691e-05	0.00485681
ENSG00000145050.18	ENSG00000145050	MANF	rs55698738	4.99	rs55698738	-0.00605	-2.36	4.98997	547	1	lasso	-4.98997	6.04e-07	4.58369e-05	0.00536292
ENSG00000272572.1	ENSG00000272572	AL138762.1	rs2273654	4.55	rs3802725	0.0697	4.86	4.40869	1294	33	enet	4.98573	6.17e-07	4.64266e-05	0.00547834
ENSG00000103740.10	ENSG00000103740	ACSBG1	rs2456020	-7.82	rs28669908	0.0433	-3.59	-7.74918	1488	4	lasso	4.95558	7.21e-07	5.3496e-05	0.00640176
ENSG00000259775.1	ENSG00000259775	AL138976.2	rs722637	7.74	rs2281824	0.098165	4.91	-4.9321	1216	7	lasso	-4.95502	7.23e-07	5.3496e-05	0.00641952
ENSG00000203737.5	ENSG00000203737	GPR52	rs16846683	-5.93	rs60039606	-0.00594	2.14	-4.93963	1018	4	lasso	-4.9397	7.82e-07	5.73833e-05	0.00694338
ENSG00000112852.7	ENSG00000112852	PCDHB2	rs405192	6.12	rs2569159	0.00951	-3.78	5.31272	1089	45	enet	-4.93032	8.21e-07	5.97513e-05	0.00728966
ENSG00000272335.1	ENSG00000272335	AC093297.2	rs10035564	7.97	rs72754296	0.0632	-4.91	3.59491	852	22	enet	-4.92593	8.4e-07	6.06371e-05	0.00745836
ENSG00000286224.1	ENSG00000286224	AP000471.1	rs7280077	-4.9	rs9981941	-0.00296	3.07	-4.2485	1502	3	lasso	-4.82536	1.4e-06	0.000100247	0.0124306
ENSG00000173930.9	ENSG00000173930	SLCO4C1	rs1901512	5.22	rs3114661	0.177	-6.34	4.45108	1960	51	enet	-4.81781	1.45e-06	0.000102996	0.0128746
ENSG00000271858.5	ENSG00000271858	CYB561D2	rs11917680	-6.25	rs2282762	0.00788	-3.74	3.57893	771	17	enet	-4.79744	1.61e-06	0.000113454	0.0142952
ENSG00000153406.13	ENSG00000153406	NMRAL1	rs8047438	5.76	rs7191664	0.141	5.7	4.8802	1289	6	lasso	4.78064	1.75e-06	0.000122348	0.0155382
ENSG00000199150.3	ENSG00000199150	MIRLET7G	rs7646741	9.48	rs352162	-0.0012	-2.81	6.93089	618	12	enet	-4.77773	1.77e-06	0.00012278	0.0157158
ENSG00000143374.17	ENSG00000143374	TARS2	rs2319280	-5.68	rs12129037	0.162	5.31	-4.00514	1063	3	lasso	-4.73623	2.18e-06	0.000150048	0.0193562
ENSG00000144566.11	ENSG00000144566	RAB5A	rs13324769	-4.87	rs111785660	0.0517	-3.39	-4.72643	1751	1	lasso	4.72643	2.28e-06	0.000155724	0.0202441
ENSG00000132600.16	ENSG00000132600	PRMT7	rs61593058	5.06	rs2863973	0.0831	4.91	4.8145	1082	5	lasso	4.72155	2.34e-06	0.000158073	0.0207769
ENSG00000263050.1	ENSG00000263050	AC090617.5	rs12943566	-6.34	rs2019872	-0.00605	-2.97	4.72099	1148	1	lasso	-4.72099	2.35e-06	0.000158073	0.0208656
ENSG00000198554.12	ENSG00000198554	WDHD1	rs3783643	5.14	rs28693954	0.008175	-3.3	3.91918	1315	2	lasso	-4.71893	2.37e-06	0.00015822	0.0210432
ENSG00000103485.19	ENSG00000103485	QPRT	rs3814883	-7.76	rs8058049	0.00552	-3.46	0.809	406	3	lasso	-4.65566	3.23e-06	0.000214024	0.0286792
ENSG00000229994.1	ENSG00000229994	RPL5P4	rs11264211	-5.55	rs615315	-0.0024	-3.05	-4.04501	205	4	lasso	4.63114	3.64e-06	0.000239404	0.0323196
ENSG00000137500.9	ENSG00000137500	CCDC90B	rs12294291	4.67	rs2507857	0.078	4.23	4.1205	1294	10	lasso	4.60799	4.07e-06	0.000265717	0.0361375
ENSG00000112667.12	ENSG00000112667	DNPH1	rs113113059	-6.69	rs75187159	0.111	-5.38	-4.41204	818	15	lasso	4.60252	4.17e-06	0.0002683	0.0370254
ENSG00000229656.7	ENSG00000229656	ITGB1-DT	rs3851080	5.04	rs7910623	0.0748	3.71	4.60272	2117	1	lasso	4.60272	4.17e-06	0.0002683	0.0370254
ENSG00000259953.2	ENSG00000259953	AL138756.1	rs7048773	4.81	rs7040713	0.108	5.13	4.60539	1894	3	lasso	4.59924	4.24e-06	0.000270841	0.037647
ENSG00000284015.1	ENSG00000284015	MIR1281	rs9623320	6.34	rs5758172	-0.00344	-2.46	4.59392	1024	1	lasso	-4.59392	4.35e-06	0.000275883	0.0386237
ENSG00000126091.20	ENSG00000126091	ST3GAL3	rs11210892	8.29	rs12145999	0.0456	3.09	4.60398	1344	3	lasso	4.59125	4.41e-06	0.000277705	0.0391564
ENSG00000140939.14	ENSG00000140939	NOL3	rs7187623	4.85	rs363167	0.0282	3.55	4.6974	380	2	lasso	4.58532	4.53e-06	0.000283253	0.0402219
ENSG00000131508.16	ENSG00000131508	UBE2D2	rs9687282	5.64	rs356450	-0.000275	-2.94	5.23045	709	34	enet	-4.58112	4.62e-06	0.000286718	0.041021
ENSG00000255520.1	ENSG00000255520	AC090589.2	rs7108770	8.13	rs3136505	0.0227	2.89	4.5801	848	1	lasso	4.58012	4.65e-06	0.000286718	0.0412874
ENSG00000261340.1	ENSG00000261340	LINC01616	rs605765	-4.96	rs10767841	-0.00604	2.81	4.3715	1272	8	lasso	4.5708	4.86e-06	0.0002976	0.0431519
ENSG00000204991.11	ENSG00000204991	SPIRE2	rs11076631	-5.96	rs423135	0.00941	3.55	-3.8452	1186	3	lasso	-4.53654	5.72e-06	0.000345561	0.0507879
ENSG00000278946.1	ENSG00000278946	AC005609.4	rs405192	6.04	rs251379	0.0324	3.95	-4.21015	968	2	lasso	-4.53612	5.73e-06	0.000345561	0.0508767
ENSG00000170185.10	ENSG00000170185	USP38	rs1510136	-5.675	rs35601522	0.0974	-4.16	4.71717	1350	2	lasso	-4.53507	5.76e-06	0.000345561	0.051143
ENSG00000259726.1	ENSG00000259726	CSPG4P11	rs11638554	-7.27	rs2063036	0.231	6.82	4.04862	1081	40	enet	4.51311	6.39e-06	0.000380784	0.0567368
ENSG00000131981.16	ENSG00000131981	LGALS3	rs3783643	5.14	rs17253619	0.003573	-3.23	4.4987	1287	1	lasso	-4.4987	6.84e-06	0.000402201	0.0607324
ENSG00000126787.13	ENSG00000126787	DLGAP5	rs3783643	5.14	rs17253619	-0.00418	-3.21	4.4987	1310	1	lasso	-4.4987	6.84e-06	0.000402201	0.0607324
ENSG00000182700.5	ENSG00000182700	IGIP	rs9687282	5.64	rs11167532	0.00725	2.98	-4.4929	795	2	lasso	-4.49279	7.03e-06	0.00040797	0.0624194
ENSG00000167526.13	ENSG00000167526	RPL13	rs11076631	-5.96	rs67643661	0.0705	-4.03	4.5685	1450	2	lasso	-4.49279	7.03e-06	0.00040797	0.0624194
ENSG00000270084.2	ENSG00000270084	GAS5-AS1	rs61828917	-6.15	rs12564699	0.00928	-3.62	-5.13284	981	38	enet	4.48579	7.26e-06	0.000418581	0.0644615
ENSG00000275695.1	ENSG00000275695	UBE2Q2P6	rs4779054	6.27	rs72753916	0.0355	3.69	-4.09085	936	4	lasso	-4.46945	7.84e-06	0.000447365	0.0696114
ENSG00000114395.10	ENSG00000114395	CYB561D2	rs11917680	-6.25	rs2236948	0.00889	-3.81	4.30379	774	2	lasso	-4.46885	7.86e-06	0.000447365	0.0697889
ENSG00000109576.14	ENSG00000109576	AADAT	rs3797040	6.197	rs62333164	-0.00602	3.39	4.68695	1412	2	lasso	4.46113	8.15e-06	0.000460916	0.0723638
ENSG00000253553.7	ENSG00000253553	AC090578.1	rs1915019	6.28	rs35259465	-0.005428	3.35	4.4534	2027	1	enet	4.4534	8.45e-06	0.000474858	0.0750275
ENSG00000198885.9	ENSG00000198885	ITPRIPL1	rs1048675	4.55	rs62153900	0.000708	-3.32	4.27528	407	5	enet	-4.45173	8.52e-06	0.00047578	0.0756491
ENSG00000187944.3	ENSG00000187944	C2orf66	rs7592748	6.37	rs16858525	0.0262	-3.56	2.81916	1171	56	enet	-4.44885	8.63e-06	0.000478911	0.0766258
ENSG00000095397.14	ENSG00000095397	WHRN	rs111320077	4.17	rs111397270	-0.00256	3.26	3.99878	1688	11	enet	4.44468	8.8e-06	0.000485312	0.0781352
ENSG00000262691.1	ENSG00000262691	AC040160.1	rs7187623	4.85	rs45519535	-0.000393	2.22	4.4369	312	1	lasso	4.43691	9.13e-06	0.000500403	0.0810653
ENSG00000149091.15	ENSG00000149091	DGKZ	rs12285419	8.15	rs2306029	0.0172	-2.77	4.0296	720	2	lasso	-4.43251	9.31e-06	0.000506753	0.0826635
ENSG00000231252.3	ENSG00000231252	AC099792.1	rs3900555	5.44	rs898727	-0.00347	-3.45	4.44021	1317	4	lasso	-4.43153	9.36e-06	0.000506753	0.0831074
ENSG00000072210.19	ENSG00000072210	ALDH3A2	rs28550346	-7.21	rs6587215	-0.00345	2.58	-4.42667	724	1	lasso	-4.42667	9.57e-06	0.000514982	0.084972
ENSG00000278915.1	ENSG00000278915	AC005609.3	rs405192	6.04	rs155808	0.0542	4.31	-3.82344	970	9	enet	-4.42065	9.84e-06	0.000526321	0.0873694
ENSG00000174365.20	ENSG00000174365	SNHG11	rs6065094	-7.7	rs6064903	0.00299	-2.99	4.4184	1148	1	lasso	-4.4184	9.94e-06	0.000528487	0.0882573
ENSG00000002822.15	ENSG00000002822	MAD1L1	rs58120505	-10.65	rs11770552	0.036697	-3.37	4.41438	1841	1	lasso	-4.41438	1.01e-05	0.000533797	0.0896779
ENSG00000198919.13	ENSG00000198919	DZIP3	rs17232450	-5.21	rs62264098	-0.00545	3.05	-4.40333	1835	1	lasso	-4.40333	1.07e-05	0.000562162	0.0950053
ENSG00000180008.9	ENSG00000180008	SOCS4	rs3783643	5.14	rs143750335	0.02569	-3.51	4.39751	1286	1	lasso	-4.39751	1.09e-05	0.000569301	0.0967811
ENSG00000275734.2	ENSG00000275734	AC010538.1	rs11076631	-5.96	rs2115401	0.112	5.36	4.2313	1323	8	lasso	4.39486	1.11e-05	0.000576356	0.0985569
ENSG00000115828.17	ENSG00000115828	QPCT	rs3770752	-6.65	rs11887829	0.0655	3.66	4.38218	1561	1	lasso	4.38218	1.17e-05	0.000603978	0.103884
ENSG00000252427.1	ENSG00000252427	AC115088.1	rs12285419	8.15	rs6485676	0.00101	-2.54	2.618	642	4	lasso	-4.38143	1.18e-05	0.00060562	0.104772
ENSG00000004534.15	ENSG00000004534	RBM6	rs11917680	-6.25	rs2624843	0.0734	4.34	4.55474	878	8	lasso	4.37688	1.2e-05	0.000612345	0.106548
ENSG00000131979.19	ENSG00000131979	GCH1	rs3783643	5.14	rs8010689	0.128472	-4.74	4.34981	1118	1	lasso	-4.34981	1.36e-05	0.000690025	0.120754
ENSG00000143590.14	ENSG00000143590	EFNA3	rs9427116	4.9	rs6426880	0.0111	-3.19	1.38028	815	38	enet	-4.33874	1.43e-05	0.000721419	0.12697
ENSG00000117013.17	ENSG00000117013	KCNQ4	rs6694677	4.65	rs12060189	0.0289	2.93	4.06555	1608	18	lasso	4.32928	1.5e-05	0.000752458	0.133185
ENSG00000226085.3	ENSG00000226085	UQCRFS1P1	rs5995756	6.68	rs2899319	-0.00609	3.12	-4.32534	840	1	lasso	-4.32534	1.52e-05	0.000754715	0.134961
ENSG00000117407.17	ENSG00000117407	ARTN	rs11210892	8.29	rs7556565	0.107	5.07	4.52639	1161	6	lasso	4.324	1.53e-05	0.000754715	0.135849
ENSG00000208028.1	ENSG00000208028	MIR616	rs324017	-6.69	rs324019	0.0014	2.89	-4.24295	828	3	lasso	-4.32398	1.53e-05	0.000754715	0.135849
ENSG00000075399.14	ENSG00000075399	VPS9D1	rs11076631	-5.96	rs423135	0.0037	3.5	-3.8634	1290	3	lasso	-4.32089	1.55e-05	0.000760356	0.137625
ENSG00000102904.14	ENSG00000102904	TSNAXIP1	rs55757091	4.71	rs1975802	0.0122	3.49	4.4796	416	3	lasso	4.31954	1.56e-05	0.000761057	0.138512
ENSG00000117724.13	ENSG00000117724	CENPF	rs12125521	-4.7	rs1007334	0.0386	-4.21	-4.36659	1827	3	lasso	4.30011	1.71e-05	0.000829677	0.151831
ENSG00000204650.14	ENSG00000204650	LINC02210	rs8073146	-5.8	rs55671319	0.0529	3.91	-4.29259	345	3	lasso	-4.29584	1.74e-05	0.000839645	0.154495
ENSG00000138111.14	ENSG00000138111	MFSD13A	rs11191434	-10.33	rs11593583	0.191	5.99	-2.73395	1088	35	enet	-4.28594	1.82e-05	0.000873502	0.161598
ENSG00000120071.14	ENSG00000120071	KANSL1	rs8073146	-5.8	rs62054760	0.216	7.02	-5.69987	176	25	enet	-4.28235	1.85e-05	0.000883126	0.164262
ENSG00000114378.17	ENSG00000114378	HYAL1	rs11917680	-6.25	rs6776145	0.0562	-4.48	4.27342	757	5	lasso	-4.27755	1.89e-05	0.000897396	0.167813
ENSG00000181135.16	ENSG00000181135	ZNF707	rs13252406	5.81	rs6999943	-0.004029	-2.74	4.2701	1023	1	lasso	-4.2701	1.95e-05	0.00092096	0.173141
ENSG00000185760.15	ENSG00000185760	KCNQ5	rs1856507	-6.3	rs1883821	-0.00606	3.31	4.26826	2222	1	lasso	4.26826	1.97e-05	0.000925285	0.174916
ENSG00000114416.18	ENSG00000114416	FXR1	rs7647398	-8.48	rs62291039	-0.00531	2.75	-4.2668	924	1	enet	-4.2668	1.98e-05	0.000925285	0.175804
ENSG00000066056.14	ENSG00000066056	TIE1	rs11210892	8.29	rs2842179	0.000749	-3.44	-4.20751	1277	4	lasso	4.25438	2.1e-05	0.000976225	0.186459
ENSG00000104969.10	ENSG00000104969	SGTA	rs8105896	4.39	rs8110934	-0.005029	-3.17	3.86105	733	4	lasso	-4.25237	2.12e-05	0.00097991	0.188235
ENSG00000088298.13	ENSG00000088298	EDEM2	rs2236270	4.53	rs6060266	0.000532	-2.72	4.2517	1202	2	lasso	-4.2512	2.13e-05	0.00097991	0.189123
ENSG00000200755.1	ENSG00000200755	RNA5SP68	rs61828917	-6.15	rs76900682	0.00979	-3.22	3.6743	914	4	lasso	-4.24771	2.16e-05	0.00098352	0.191786
ENSG00000196236.13	ENSG00000196236	XPNPEP3	rs9623320	6.34	rs5758064	-0.00588	-2.52	-4.24736	1097	1	lasso	4.24736	2.16e-05	0.00098352	0.191786
ENSG00000250067.12	ENSG00000250067	YJEFN3	rs2916068	7.45	rs739461	0.048053	-3.66	4.80675	1142	4	enet	-4.24221	2.21e-05	0.00100115	0.196226
ENSG00000276710.4	ENSG00000276710	CSPG4P10	rs4779054	6.29	rs72753916	-0.000466	3.69	-4.09085	926	4	lasso	-4.21767	2.47e-05	0.00111326	0.219311
ENSG00000117335.19	ENSG00000117335	CD46	rs10863698	4.78	rs2761434	0.364	-8.18	-3.98262	1392	8	lasso	4.21129	2.54e-05	0.00113776	0.225527
ENSG00000278901.1	ENSG00000278901	AC005609.1	rs405192	6.04	rs251379	0.209	6.23	-4.21015	976	1	lasso	-4.21015	2.55e-05	0.00113776	0.226414
ENSG00000174776.11	ENSG00000174776	WDR49	rs7627289	-4.79	rs75658220	-0.00542	-3.12	-4.5751	1601	4	enet	4.18824	2.81e-05	0.0012475	0.2495
ENSG00000164037.17	ENSG00000164037	SLC9B1	rs13107511	5.812	rs223413	0.000625	-3	4.34559	1367	5	lasso	-4.16962	3.05e-05	0.00134731	0.270809
ENSG00000175662.17	ENSG00000175662	TOM1L2	rs12948749	4.89	rs9891957	-0.00579	-3.44	4.29309	1207	4	lasso	-4.16756	3.08e-05	0.00135383	0.273473
ENSG00000199691.1	ENSG00000199691	RN7SKP173	rs6065094	-7.7	rs6027384	0.00394	-3.29	4.3946	1133	9	enet	-4.166	3.1e-05	0.00135591	0.275249
ENSG00000140995.16	ENSG00000140995	DEF8	rs11076631	-5.96	rs4785763	-0.00578	2.85	-2.8168	1095	2	lasso	-4.16257	3.15e-05	0.00137102	0.279689
ENSG00000272077.1	ENSG00000272077	AC124045.1	rs113379120	4.91	rs6763832	0.00524	3.08	3.77595	1127	5	lasso	4.15182	3.3e-05	0.0014293	0.293007
ENSG00000234286.1	ENSG00000234286	AC006026.3	rs6966655	5.4	rs12700456	0.301158	7.27	3.4358	1537	47	enet	4.13063	3.62e-05	0.00156029	0.32142
ENSG00000259511.2	ENSG00000259511	UBE2Q2L	rs11638554	-7.27	rs4842943	0.252	7.01	3.50699	1092	6	lasso	4.12603	3.69e-05	0.00158278	0.327635
ENSG00000175203.15	ENSG00000175203	DCTN2	rs324017	-6.69	rs7976512	0.00817	-3.03	-4.14677	884	3	enet	4.12066	3.78e-05	0.00161359	0.335626
ENSG00000169570.10	ENSG00000169570	DTWD2	rs1995794	-4.49	rs10478421	0.0187	3.56	-4.11865	1506	1	lasso	-4.11865	3.81e-05	0.00161861	0.33829
ENSG00000117592.9	ENSG00000117592	PRDX6	rs61828917	-6.15	rs6425233	0.00552	-3.28	-4.01183	1016	4	lasso	4.11718	3.84e-05	0.00162359	0.340954
ENSG00000012171.20	ENSG00000012171	SEMA3B	rs11917680	-6.25	rs62263597	0.00745	3.54	-4.27353	749	3	lasso	-4.10829	3.99e-05	0.00167901	0.354272
ENSG00000239389.8	ENSG00000239389	PCDHA13	rs405192	6.12	rs155808	0.161	5.85	-3.82344	1110	7	lasso	-4.10255	4.09e-05	0.00171298	0.363151
ENSG00000254427.2	ENSG00000254427	LINC02696	rs72895359	-4.67	rs2242044	0.0642	4.43	-2.2844	1294	4	lasso	-4.10042	4.12e-05	0.00171744	0.365815
ENSG00000233956.1	ENSG00000233956	BTF3P6	rs2251854	4.55	rs2300375	-0.00205	3.54	3.6492	1435	7	lasso	4.09297	4.26e-05	0.0017675	0.378245
ENSG00000160803.8	ENSG00000160803	UBQLN4	rs490498	4.01	rs670523	-0.00421	-3.23	3.95879	687	3	lasso	-4.08754	4.36e-05	0.00180058	0.387124
ENSG00000115808.12	ENSG00000115808	STRN	rs3770752	-6.65	rs2540926	-0.00604	-3.14	-5.15451	1575	2	lasso	4.08386	4.43e-05	0.00180809	0.39334
ENSG00000272977.1	ENSG00000272977	AL008721.2	rs9624836	-4.12	rs6004655	0.495	-9.34	-4.04686	957	4	lasso	4.08273	4.45e-05	0.00180809	0.395116
ENSG00000228126.1	ENSG00000228126	FALEC	rs2319280	-5.68	rs74335909	0.00774	3.46	-4.34607	1065	9	lasso	-4.08224	4.46e-05	0.00180809	0.396003
ENSG00000126067.12	ENSG00000126067	PSMB2	rs581459	-6.07	rs615315	0.0448	3.53	-4.04501	273	2	lasso	-4.08136	4.48e-05	0.00180809	0.397779
ENSG00000259006.1	ENSG00000259006	AC092143.2	rs11076631	-5.96	rs13330285	-0.00358	-3.25	4.9594	1115	24	enet	-4.08117	4.48e-05	0.00180809	0.397779
ENSG00000141127.15	ENSG00000141127	PRPSAP2	rs28550346	-7.34	rs3764444	0.126	5.44	-3.77023	513	15	enet	-4.0791	4.52e-05	0.00181598	0.401331
ENSG00000089639.11	ENSG00000089639	GMIP	rs2916068	7.45	rs10412176	0.05742	-3.53	3.83298	1248	2	lasso	-4.06271	4.85e-05	0.00193978	0.430632
ENSG00000250565.7	ENSG00000250565	ATP6V1E2	rs1456010	4.32	rs1001745	0.136	-5.63	-2.44863	1720	48	enet	4.06048	4.9e-05	0.00194625	0.435071
ENSG00000261226.1	ENSG00000261226	AC092384.3	rs3114896	-4.52	rs72819343	-0.006	3.49	-4.06	514	1	lasso	-4.05997	4.91e-05	0.00194625	0.435959
ENSG00000092853.14	ENSG00000092853	CLSPN	rs581459	-6.07	rs67839730	-0.00419	-2.61	-4.05755	278	4	lasso	4.05775	4.95e-05	0.00195338	0.439511
ENSG00000100330.15	ENSG00000100330	MTMR3	rs5753127	-3.81	rs6006406	-0.0055	2.99	2.82496	1532	2	lasso	4.05599	4.99e-05	0.00196045	0.443062
ENSG00000164088.18	ENSG00000164088	PPM1M	rs2577831	9.48	rs34228726	0.0715	-4.43	-7.13422	606	14	enet	4.04692	5.19e-05	0.00203004	0.46082
ENSG00000100058.12	ENSG00000100058	CRYBB2P1	rs9624836	-4.12	rs6004655	0.313	-7.46	-4.04686	1087	2	lasso	4.02392	5.72e-05	0.00222754	0.507879
ENSG00000081842.18	ENSG00000081842	PCDHA6	rs405192	6.12	rs36095340	0.0089	3.39	-1.78692	1146	11	lasso	-4.01847	5.86e-05	0.00227209	0.520309
ENSG00000117266.15	ENSG00000117266	CDK18	rs11240341	4.38	rs2595967	-0.00188	-3.05	4.06404	1392	3	lasso	-4.01094	6.05e-05	0.00233556	0.53718
ENSG00000085491.17	ENSG00000085491	SLC25A24	rs533233	-3.7	rs554709	0.236	-6.57	-3.59359	1488	4	lasso	4.00419	6.22e-05	0.0023908	0.552274
ENSG00000100380.14	ENSG00000100380	ST13	rs9623320	6.34	rs11575919	0.0131	-3.18	-3.99956	1027	1	enet	3.99956	6.35e-05	0.00243024	0.563817
ENSG00000185829.17	ENSG00000185829	ARL17A	rs199536	-5.61	rs8079695	0.0304	4.13	-2.43553	405	24	enet	-3.98722	6.69e-05	0.00254938	0.594005
ENSG00000134575.12	ENSG00000134575	ACP2	rs10838634	7.34	rs901750	0.0412	4.18	-5.0763	885	17	enet	-3.98511	6.74e-05	0.00255746	0.598445
ENSG00000197121.15	ENSG00000197121	PGAP1	rs4685	7.57	rs68062151	0.00891	3.47	-5.96436	1221	4	enet	-3.9811	6.86e-05	0.00259191	0.609099
ENSG00000237827.1	ENSG00000237827	RPS15AP29	rs11191434	-10.35	rs11191737	-0.00595	-2.9	1.23804	1258	4	lasso	-3.97496	7.04e-05	0.00264865	0.625082
ENSG00000168917.9	ENSG00000168917	SLC35G2	rs7432375	-7.82	rs7434143	0.0796	4.17	3.56082	1256	4	lasso	3.96413	7.37e-05	0.00276111	0.654382
ENSG00000163812.15	ENSG00000163812	ZDHHC3	rs76952894	5.16	rs72864805	0.00525	-3.34	2.97572	1331	2	lasso	-3.95756	7.57e-05	0.00282412	0.67214
ENSG00000286460.1	ENSG00000286460	AC006538.4	rs8105896	4.39	rs8110934	0.006126	-2.9	3.86105	672	3	lasso	-3.95348	7.7e-05	0.00285608	0.683683
ENSG00000227835.8	ENSG00000227835	CARM1P1	rs914494	-3.45	rs10971976	0.0107	3.46	2.63925	1901	9	enet	3.95307	7.72e-05	0.00285608	0.685459
ENSG00000151665.13	ENSG00000151665	PIGF	rs1456010	4.32	rs57955462	0.184	6.04	3.07928	1720	6	lasso	3.95134	7.77e-05	0.00286265	0.689898
ENSG00000114302.16	ENSG00000114302	PRKAR2A	rs9878063	4.49	rs6442110	0.059	3.55	-3.87143	623	4	enet	-3.92754	8.58e-05	0.00314801	0.761818
ENSG00000124074.12	ENSG00000124074	ENKD1	rs7193701	4.65	rs7201591	0.00471	3.05	3.8453	318	4	lasso	3.91683	8.97e-05	0.00327756	0.796446
ENSG00000229453.2	ENSG00000229453	SPINK8	rs9878063	4.49	rs9831531	0.0513	-4.29	-3.91899	547	6	lasso	3.90206	9.54e-05	0.00347154	0.847057
ENSG00000127903.14	ENSG00000127903	ZNF835	rs12610410	5.35	rs11881089	0.053049	5.02	1.83174	1416	16	enet	3.88507	0.000102	0.00369656	0.905658
ENSG00000132612.16	ENSG00000132612	VPS4A	rs13331198	4.78	rs8053736	-0.00535	2.85	3.9339	1015	2	lasso	3.87936	0.000105	0.00378982	0.932295
ENSG00000200742.1	ENSG00000200742	Y_RNA	rs1890256	4.5	rs10498479	0.000785	3.22	2.65962	1610	21	enet	3.87622	0.000106	0.00381042	0.941174
ENSG00000136381.13	ENSG00000136381	IREB2	rs2456020	-7.82	rs8043123	-0.00608	2.98	-3.87437	1554	1	lasso	-3.87437	0.000107	0.00383086	0.950053
ENSG00000206567.10	ENSG00000206567	AC022007.1	rs2075314	4.03	rs34909	0.00977	-3.69	3.77361	1458	2	lasso	-3.86961	0.000109	0.00387124	0.967811
ENSG00000041357.16	ENSG00000041357	PSMA4	rs2456020	-7.82	rs62008174	0.0088	3.75	1.50587	1549	41	enet	3.87051	0.000109	0.00387124	0.967811
ENSG00000171962.18	ENSG00000171962	DRC3	rs12948749	4.89	rs9910090	0.0421	3.9	2.36234	1094	73	enet	3.86061	0.000113	0.00399732	1
ENSG00000272604.1	ENSG00000272604	AC073073.2	rs2057884	7.3	rs1728654	-0.006089	3.78	-2.3824	1390	31	enet	-3.84973	0.000118	0.00415763	1
ENSG00000164078.13	ENSG00000164078	MST1R	rs709210	-5.76	rs2777888	0.027	3.93	-3.85338	805	4	lasso	-3.84402	0.000121	0.00422976	1
ENSG00000234719.9	ENSG00000234719	NPIPB2	rs10163386	-4.05	rs393329	0.661	10.7	3.9219	1665	16	enet	3.84462	0.000121	0.00422976	1
ENSG00000271914.1	ENSG00000271914	AL139286.2	rs581459	-6.07	rs11264188	-0.00532	2.93	-3.84268	477	1	enet	-3.84268	0.000122	0.0042314	1
ENSG00000273211.1	ENSG00000273211	AC137630.4	rs9878063	4.49	rs7623023	-0.00105	-2.6	3.23793	531	4	enet	-3.84149	0.000122	0.0042314	1
ENSG00000134321.12	ENSG00000134321	RSAD2	rs3922041	3.9	rs57743637	-0.00392	-3.7	3.83356	1879	1	enet	-3.83356	0.000126	0.00435313	1
ENSG00000268288.1	ENSG00000268288	AL589765.5	rs6684085	-4.28	rs2769264	-0.00568	2.91	-2.9825	1004	10	lasso	-3.82987	0.000128	0.00438808	1
ENSG00000248476.1	ENSG00000248476	BACH1-IT1	rs2409331	4.19	rs2832163	0.0133	-3.93	3.8312	1251	1	lasso	-3.83124	0.000128	0.00438808	1
ENSG00000198561.13	ENSG00000198561	CTNND1	rs7938083	6.03	rs7121288	-0.00182	-2.73	3.8259	1464	1	lasso	-3.82589	0.00013	0.00442249	1
ENSG00000185864.16	ENSG00000185864	NPIPB4	rs41468646	-4.48	rs12918235	0.0102	-3.19	1.2108	289	5	lasso	-3.82613	0.00013	0.00442249	1
ENSG00000260224.1	ENSG00000260224	UBL5P4	rs10163386	-4.05	rs2869492	0.376	8.01	3.4853	1525	3	lasso	3.82503	0.000131	0.0044395	1
ENSG00000175220.12	ENSG00000175220	ARHGAP1	rs12285419	8.15	rs11038982	0.00445	-3.3	4.2847	647	3	lasso	-3.81856	0.000134	0.0045239	1
ENSG00000129993.15	ENSG00000129993	CBFA2T3	rs4785674	-5.37	rs56291251	-0.00403	2.75	-2.7617	563	3	enet	-3.8142	0.000137	0.00460766	1
ENSG00000248121.8	ENSG00000248121	SMURF2P1	rs186262	4.61	rs17731038	0.0243	3.27	3.69684	931	2	lasso	3.80609	0.000141	0.0047243	1
ENSG00000180422.3	ENSG00000180422	LINC00304	rs4785573	-5.41	rs455527	0.00226	2.94	-3.7946	683	1	lasso	-3.79457	0.000148	0.00492169	1
ENSG00000187741.15	ENSG00000187741	FANCA	rs11076631	-5.96	rs455527	-0.00552	-2.76	-3.7946	1231	1	lasso	3.79457	0.000148	0.00492169	1
ENSG00000268707.1	ENSG00000268707	AL158151.4	rs10988250	4.1	rs3118634	0.166	5.61	3.78388	848	3	lasso	3.78611	0.000153	0.00506432	1
ENSG00000113209.9	ENSG00000113209	PCDHB5	rs405192	6.12	rs1864254	0.028	-4.6	5.33463	1059	47	enet	-3.78459	0.000154	0.00506432	1
ENSG00000156273.16	ENSG00000156273	BACH1	rs2409331	4.19	rs9978171	-0.00202	-3.23	3.7852	2096	1	lasso	-3.78518	0.000154	0.00506432	1
ENSG00000285777.1	ENSG00000285777	AL139142.2	rs61828917	-6.15	rs2067079	-0.0039	2.9	-4.27975	1075	3	lasso	-3.7815	0.000156	0.00509237	1
ENSG00000197498.13	ENSG00000197498	RPF2	rs9487653	5.39	rs2493335	-0.00554	-4.17	0.9629	1249	35	enet	-3.78081	0.000156	0.00509237	1
ENSG00000176619.13	ENSG00000176619	LMNB2	rs8105896	4.39	rs3815147	-0.004115	2.9	-3.7802	732	1	lasso	-3.7802	0.000157	0.00510624	1
ENSG00000090263.16	ENSG00000090263	MRPS33	rs6662	-4.69	rs9800952	-0.001721	2.97	-3.75437	1095	2	lasso	-3.75361	0.000174	0.0056298	1
ENSG00000113108.19	ENSG00000113108	APBB3	rs405192	6.03	rs801459	0.000424	3	3.7529	895	1	lasso	3.7529	0.000175	0.0056298	1
ENSG00000119689.15	ENSG00000119689	DLST	rs722599	-4.46	rs12435583	0.202407	6.44	3.48869	1136	10	enet	3.75317	0.000175	0.0056298	1
ENSG00000112996.11	ENSG00000112996	MRPS30	rs10035564	7.97	rs72754296	0.0664	-4.16	3.59491	865	4	enet	-3.75041	0.000177	0.00567358	1
ENSG00000163322.14	ENSG00000163322	ABRAXAS1	rs57980547	4.521	rs77900216	0.000371	-2.85	3.74513	1530	1	lasso	-3.74513	0.00018	0.00574899	1
ENSG00000111877.17	ENSG00000111877	MCM9	rs902780	-4.67	rs6934262	0.0765	4.19	-2.98465	1626	4	lasso	-3.74011	0.000184	0.00585568	1
ENSG00000059378.12	ENSG00000059378	PARP12	rs2270163	4.52	rs6948786	0.002266	-3.71	-3.77315	1094	8	enet	3.73579	0.000187	0.0059299	1
ENSG00000133069.17	ENSG00000133069	TMCC2	rs6702469	4.71	rs3903399	0.00705	-4.51	3.73262	1597	2	lasso	-3.73013	0.000191	0.00601379	1
ENSG00000241291.3	ENSG00000241291	RN7SL791P	rs1126057	-5.17	rs178547	-0.00447	2.84	-3.73063	1253	1	lasso	-3.73063	0.000191	0.00601379	1
ENSG00000231889.7	ENSG00000231889	TRAF3IP2-AS1	rs9487653	5.39	rs2075965	0.0111	3.72	-1.15376	1306	19	enet	-3.72225	0.000197	0.00618079	1
ENSG00000162585.17	ENSG00000162585	FAAP20	rs2803329	-4.44	rs56383911	0.045	3.6	-3.65329	683	2	lasso	-3.719	0.0002	0.00625282	1
ENSG00000143549.21	ENSG00000143549	TPM3	rs10127983	5.53	rs112780312	-2.4e-05	3.17	4.62896	1144	12	enet	3.71404	0.000204	0.00635549	1
ENSG00000260630.7	ENSG00000260630	SNAI3-AS1	rs72819343	-4.06	rs7193657	0.0171	3.67	-3.7133	343	1	lasso	-3.71327	0.000205	0.00636432	1
ENSG00000227811.3	ENSG00000227811	INKA2-AS1	rs2076590	4.83	rs61788767	0.179	5.83	3.70284	1983	1	lasso	3.70284	0.000213	0.00658964	1
ENSG00000008130.15	ENSG00000008130	NADK	rs2803329	-4.44	rs12410859	0.00396	2.76	-3.73731	406	3	lasso	-3.69811	0.000217	0.00666693	1
ENSG00000176087.15	ENSG00000176087	SLC35A4	rs405192	6.03	rs72798893	0.00174	2.68	3.69777	889	1	lasso	3.69777	0.000217	0.00666693	1
ENSG00000052802.13	ENSG00000052802	MSMO1	rs7699241	5.315	rs55897156	0.0174	3.3	3.68983	1899	2	lasso	3.68985	0.000224	0.00683469	1
ENSG00000153989.8	ENSG00000153989	NUS1	rs9285425	-5.38	rs17574630	0.0105	-3.98	4.00922	1380	2	lasso	-3.69033	0.000224	0.00683469	1
ENSG00000178093.14	ENSG00000178093	TSSK6	rs2916068	7.45	rs34755166	0.006114	2.81	3.59204	1112	3	lasso	3.68669	0.000227	0.00690251	1
ENSG00000221879.3	ENSG00000221879	MRPS21P3	rs76004643	3.82	rs2488395	-0.00415	2.68	-3.43261	961	3	lasso	-3.68491	0.000229	0.00693956	1
ENSG00000270441.1	ENSG00000270441	AC135506.1	rs9878063	4.49	rs1134043	-0.00486	2.33	3.68301	655	1	enet	3.68301	0.00023	0.00694616	1
ENSG00000236411.1	ENSG00000236411	NDUFAF4P3	rs71323641	-5.26	rs1984311	0.00522	-3.41	-2.22606	916	9	enet	3.6758	0.000237	0.0071333	1
ENSG00000067606.17	ENSG00000067606	PRKCZ	rs2803329	-4.44	rs74877653	-0.00552	3.05	-3.84288	709	4	lasso	-3.67325	0.000239	0.00716919	1
ENSG00000271830.1	ENSG00000271830	AC012213.4	rs6986683	4.26	rs17238501	-0.003548	2.97	3.6177	2003	17	lasso	3.6709	0.000242	0.00723474	1
ENSG00000272108.1	ENSG00000272108	AC244517.1	rs405192	6.12	rs3733694	0.0482	4.32	-2.9115	1079	19	enet	-3.66544	0.000247	0.00735944	1
ENSG00000150938.10	ENSG00000150938	CRIM1	rs9636429	6.09	rs7575563	0.0477	-3.9	3.11749	2011	3	lasso	-3.66017	0.000252	0.0074833	1
ENSG00000197958.13	ENSG00000197958	RPL12	rs74817453	5.73	rs10739692	0.117	-4.99	-3.64403	879	5	lasso	3.64429	0.000268	0.00793191	1
ENSG00000141447.18	ENSG00000141447	OSBPL1A	rs9961964	-4.39	rs12964732	0.0141	-3.48	2.8471	1652	3	enet	-3.6413	0.000271	0.00799405	1
ENSG00000255575.1	ENSG00000255575	AC004812.1	rs2996027	-4.03	rs11064884	-0.00423	3.02	3.6407	1190	1	lasso	3.6407	0.000272	0.00799698	1
ENSG00000132563.16	ENSG00000132563	REEP2	rs10117	-6.81	rs6859482	0.0397	3.37	3.63712	926	1	lasso	3.63712	0.000276	0.0080878	1
ENSG00000112130.17	ENSG00000112130	RNF8	rs6908598	-4.16	rs17572320	-0.00203	3.95	3.00441	1695	3	lasso	3.63409	0.000279	0.00814882	1
ENSG00000162728.5	ENSG00000162728	KCNJ9	rs2147472	-4.73	rs6699059	-0.00594	3.09	3.32726	1213	3	lasso	3.62741	0.000286	0.00832588	1
ENSG00000170802.16	ENSG00000170802	FOXN2	rs12713008	-5.54	rs77520628	-0.00281	-3.55	0.841264	1523	9	enet	-3.61495	0.0003	0.0087049	1
ENSG00000259538.1	ENSG00000259538	UBE2Q2P11	rs11638554	-7.27	rs609515	0.122	6.2	1.79239	1006	8	lasso	3.61376	0.000302	0.00873439	1
ENSG00000242615.1	ENSG00000242615	AC022415.1	rs4804624	3.94	rs11673196	0.005184	2.79	-3.52757	1179	2	lasso	-3.61197	0.000304	0.00876369	1
ENSG00000282100.1	ENSG00000282100	HSP90AB4P	rs11854073	-5.34	rs2099190	0.0426	-3.73	3.60806	1354	1	lasso	-3.60806	0.000308	0.00885027	1
ENSG00000171790.15	ENSG00000171790	SLFNL1	rs6694677	4.65	rs3737776	-0.00515	3.88	1.41646	1623	96	enet	3.60726	0.000309	0.00885036	1
ENSG00000169692.13	ENSG00000169692	AGPAT2	rs11103381	3.66	rs72773790	-0.00151	-2.86	3.53824	478	3	lasso	-3.60568	0.000311	0.008879	1
ENSG00000156253.7	ENSG00000156253	RWDD2B	rs2409331	4.19	rs2247809	0.313	7.54	3.1455	1658	5	lasso	3.6053	0.000312	0.008879	1
ENSG00000180113.16	ENSG00000180113	TDRD6	rs1687120	-3.67	rs6899519	0.249	-6.62	-3.4841	1324	3	lasso	3.60134	0.000317	0.00899247	1
ENSG00000164434.12	ENSG00000164434	FABP7	rs7761403	-4.12	rs1485644	0.0178	3.53	2.90377	1635	14	enet	3.58866	0.000332	0.00935818	1
ENSG00000271138.1	ENSG00000271138	IGLVIVOR22-1	rs5760750	4.14	rs6004655	0.0324	-4.72	-4.04686	981	3	lasso	3.58909	0.000332	0.00935818	1
ENSG00000177374.13	ENSG00000177374	HIC1	rs12943566	-6.34	rs9914101	0.0487	-4.83	3.78036	1157	4	lasso	-3.58532	0.000337	0.00946906	1
ENSG00000255489.1	ENSG00000255489	AC115990.1	rs1025883	-6.29	rs61877476	-0.00567	-3.1	-3.5802	2329	1	lasso	3.58022	0.000343	0.00960725	1
ENSG00000258526.7	ENSG00000258526	AL049828.1	rs12897272	4.88	rs12590172	0.212085	-6.05	3.84109	3681	11	lasso	-3.57346	0.000352	0.00982535	1
ENSG00000134247.10	ENSG00000134247	PTGFRN	rs1127215	-3.77	rs3767793	-0.000147	-3.23	3.38993	1057	2	lasso	-3.57314	0.000353	0.00982535	1
ENSG00000237950.2	ENSG00000237950	AL357079.1	rs11210892	8.29	rs11210934	0.056	-4.9	4.75393	1167	6	lasso	-3.56958	0.000358	0.00993338	1
ENSG00000274925.1	ENSG00000274925	ZKSCAN2-DT	rs4310857	3.68	rs7190786	-0.00562	-3.08	3.5677	1622	1	lasso	-3.56772	0.00036	0.00995776	1
ENSG00000108854.16	ENSG00000108854	SMURF2	rs1991401	-3.79	rs1991401	-0.00606	2.94	-3.79256	562	3	enet	-3.56486	0.000364	0.0100371	1
ENSG00000095059.16	ENSG00000095059	DHPS	rs8103241	-4.03	rs73925240	-0.000832	3.19	3.70691	799	2	lasso	3.56131	0.000369	0.0101435	1
ENSG00000164978.18	ENSG00000164978	NUDT2	rs10971924	-4.54	rs10971956	0.0481	-5.28	2.88349	1347	30	enet	-3.55634	0.000376	0.010268	1
ENSG00000137601.16	ENSG00000137601	NEK1	rs61405217	6.56	rs13150073	-0.00555	3.17	3.55568	1578	1	enet	3.55568	0.000377	0.010268	1
ENSG00000108958.4	ENSG00000108958	AC130689.1	rs12943566	-6.34	rs4239070	-0.00605	3.02	2.66039	1194	2	lasso	3.5559	0.000377	0.010268	1
ENSG00000164048.14	ENSG00000164048	ZNF589	rs9878063	4.49	rs11928691	0.00718	3.98	-3.93144	559	14	lasso	-3.54846	0.000387	0.0105032	1
ENSG00000189339.12	ENSG00000189339	SLC35E2B	rs2803329	-4.44	rs6603813	-0.0056	3.04	-3.23675	360	7	enet	-3.54826	0.000388	0.0105032	1
ENSG00000225151.10	ENSG00000225151	GOLGA2P7	rs11638554	-7.27	rs4842943	0.00837	4.4	3.50699	1090	34	enet	3.54509	0.000392	0.0105472	1
ENSG00000205534.6	ENSG00000205534	SMG1P2	rs3814883	-7.76	rs35467921	-0.00609	2.65	-6.1907	506	10	lasso	-3.54511	0.000392	0.0105472	1
ENSG00000167136.7	ENSG00000167136	ENDOG	rs10988250	4.1	rs2805102	0.0932	-4.26	-3.88177	733	6	lasso	3.54239	0.000397	0.0106494	1
ENSG00000259820.1	ENSG00000259820	AC083843.3	rs11986453	4.54	rs28629309	0.042017	-4.19	3.5467	1719	2	lasso	-3.539	0.000402	0.0107511	1
ENSG00000183527.12	ENSG00000183527	PSMG1	rs442972	-4.52	rs2836996	0.00253	3.98	-1.4024	2066	27	enet	-3.53612	0.000406	0.0108196	1
ENSG00000141627.13	ENSG00000141627	DYM	rs28862462	-4.2	rs16949865	-0.00574	3.22	-3.53531	2427	1	lasso	-3.5353	0.000407	0.0108196	1
ENSG00000271086.7	ENSG00000271086	NAMA	rs10988860	4.19	rs11794595	-0.000828	3.47	3.53228	1061	1	enet	3.53228	0.000412	0.0108814	1
ENSG00000177479.19	ENSG00000177479	ARIH2	rs9878063	4.49	rs4364202	-0.0049	-2.3	3.5308	567	2	lasso	-3.53156	0.000413	0.0108814	1
ENSG00000125952.20	ENSG00000125952	MAX	rs2763888	4.36	rs10873184	0.004484	-3.48	3.25418	1625	18	enet	-3.53156	0.000413	0.0108814	1
ENSG00000229372.1	ENSG00000229372	SZT2-AS1	rs11210892	8.29	rs12741964	0.00683	-2.92	-3.53029	1236	1	lasso	3.53029	0.000415	0.0108958	1
ENSG00000254732.1	ENSG00000254732	AP001931.1	rs7938083	6.03	rs662638	0.0213	3.38	-3.5173	1431	2	lasso	-3.52962	0.000416	0.0108958	1
ENSG00000232931.6	ENSG00000232931	LINC00342	rs1048675	4.55	rs62152972	-0.00288	2.72	3.14287	298	16	enet	3.52503	0.000423	0.0110465	1
ENSG00000154079.6	ENSG00000154079	SDHAF4	rs7741265	-4.28	rs13654	0.122	-5.23	-3.28634	1555	2	lasso	3.52309	0.000427	0.0110793	1
ENSG00000278434.1	ENSG00000278434	AC023830.3	rs8047438	5.76	rs13335685	0.00363	3.8	5.1813	1283	4	lasso	3.52189	0.000428	0.0110793	1
ENSG00000108578.15	ENSG00000108578	BLMH	rs186262	4.61	rs11656408	0.0189	-2.77	-3.52244	868	1	lasso	3.52244	0.000428	0.0110793	1
ENSG00000143575.14	ENSG00000143575	HAX1	rs10127983	5.53	rs111885536	-0.00393	-3.21	-2.19996	1130	7	lasso	3.51964	0.000432	0.0111504	1
ENSG00000276547.1	ENSG00000276547	PCDHGB5	rs405192	6.1	rs34577963	0.013	3.47	-3.44626	1307	3	enet	-3.51858	0.000434	0.0111695	1
ENSG00000132718.9	ENSG00000132718	SYT11	rs490498	4.01	rs2842863	-0.00218	-2.77	-1.74888	601	3	enet	3.5172	0.000436	0.0111886	1
ENSG00000108587.15	ENSG00000108587	GOSR1	rs186262	4.61	rs216473	0.035	3.53	-3.51497	976	1	enet	-3.51497	0.00044	0.0112587	1
ENSG00000136861.18	ENSG00000136861	CDK5RAP2	rs4837761	3.91	rs1112863	0.0534	4.02	3.50935	989	2	enet	3.5121	0.000445	0.0113539	1
ENSG00000286782.1	ENSG00000286782	AL355377.3	rs568300	-4.64	rs507403	0.0215	3.9	-3.46613	947	6	lasso	-3.51082	0.000447	0.0113722	1
ENSG00000252212.1	ENSG00000252212	RNU2-58P	rs4968363	-4.33	rs62084384	0.00592	3.08	3.23487	908	3	lasso	3.50705	0.000453	0.011492	1
ENSG00000254974.1	ENSG00000254974	AP001372.4	rs146194204	-4.97	rs34746876	0.0203	2.86	-3.5041	1197	1	lasso	-3.50407	0.000458	0.0115857	1
ENSG00000197785.14	ENSG00000197785	ATAD3A	rs2803329	-4.44	rs4970405	0.0426	3.12	-1.15156	249	11	enet	-3.50237	0.000461	0.0116285	1
ENSG00000068745.15	ENSG00000068745	IP6K2	rs9878063	4.49	rs4974078	-0.0029	-3.38	3.29952	579	2	enet	-3.49764	0.000469	0.0117967	1
ENSG00000037474.15	ENSG00000037474	NSUN2	rs274700	-5.09	rs6555403	0.418	8.75	-3.54683	1991	17	enet	-3.49489	0.000474	0.0118888	1
ENSG00000141646.13	ENSG00000141646	SMAD4	rs2969972	-3.98	rs77310792	-0.00589	-3.19	-3.49408	1358	1	lasso	3.4941	0.000476	0.0119054	1
ENSG00000123268.9	ENSG00000123268	ATF1	rs7136702	-4.75	rs113923834	-0.00517	-3.23	3.00349	1280	6	lasso	-3.48669	0.000489	0.0121593	1
ENSG00000149187.18	ENSG00000149187	CELF1	rs3729986	5.98	rs12279350	-0.00348	-2.37	3.4856	973	1	lasso	-3.48562	0.000491	0.0121593	1
ENSG00000095383.20	ENSG00000095383	TBC1D2	rs10985811	5.57	rs10985634	0.0358	4.36	3.86301	1905	15	enet	3.48511	0.000492	0.0121593	1
ENSG00000069943.10	ENSG00000069943	PIGB	rs3759865	-3.81	rs12902710	0.274	6.83	3.47221	1816	4	lasso	3.48495	0.000492	0.0121593	1
ENSG00000168282.6	ENSG00000168282	MGAT2	rs941608	4.23	rs10133640	0.006427	-4.21	-2.46477	1238	12	enet	3.48449	0.000493	0.0121593	1
ENSG00000188042.8	ENSG00000188042	ARL4C	rs56382905	-4.02	rs2364316	0.0291	4.08	-3.27303	1881	7	lasso	-3.48365	0.000495	0.0121748	1
ENSG00000245975.2	ENSG00000245975	AC090515.2	rs11854073	-5.34	rs1869132	-0.00423	3.01	-3.47931	1359	1	lasso	-3.47931	0.000503	0.0123374	1
ENSG00000122218.16	ENSG00000122218	COPA	rs2147472	-4.73	rs11591179	-0.00334	-3.85	3.76331	1193	34	enet	-3.47146	0.000518	0.0126703	1
ENSG00000281649.2	ENSG00000281649	EBLN3P	rs13285624	5.1	rs7857803	-0.00507	-3.42	2.84429	1387	3	lasso	-3.46929	0.000522	0.0126982	1
ENSG00000250917.1	ENSG00000250917	AL035458.2	rs13044413	4.29	rs6142047	0.00219	-3.25	-1.9658	879	15	enet	3.4693	0.000522	0.0126982	1
ENSG00000244380.1	ENSG00000244380	AC134772.1	rs9878063	4.49	rs11707997	-0.00486	-2.69	-3.46588	552	4	lasso	3.46665	0.000527	0.0127771	1
ENSG00000102878.16	ENSG00000102878	HSF4	rs7187623	4.85	rs363167	0.0149	3.6	4.6974	381	12	enet	3.46571	0.000529	0.0127771	1
ENSG00000161179.13	ENSG00000161179	YDJC	rs5749696	-5.3	rs13515	0.0116	3.05	-3.46466	602	1	lasso	-3.46466	0.000531	0.0127771	1
ENSG00000100034.14	ENSG00000100034	PPM1F	rs5749696	-5.3	rs13515	0.0494	3.43	-3.46466	763	1	lasso	-3.46466	0.000531	0.0127771	1
ENSG00000265078.2	ENSG00000265078	RN7SL664P	rs6796490	-3.99	rs4371540	-0.00506	2.53	-3.46274	553	1	lasso	-3.46274	0.000535	0.0128039	1
ENSG00000091129.20	ENSG00000091129	NRCAM	rs2158139	4.11	rs12531607	0.007004	3.68	-2.6438	1779	2	lasso	-3.46269	0.000535	0.0128039	1
ENSG00000072134.15	ENSG00000072134	EPN2	rs28550346	-7.28	rs8070707	-0.00453	2.75	4.14643	698	4	lasso	3.46086	0.000538	0.0128411	1
ENSG00000201176.1	ENSG00000201176	RNU6-853P	rs61273788	6.355	rs13151266	-0.00543	2.99	3.45979	1549	1	lasso	3.45979	0.000541	0.0128781	1
ENSG00000184117.12	ENSG00000184117	NIPSNAP1	rs36573	-3.63	rs9613968	0.0208	-3.72	3.45392	1291	1	lasso	-3.45392	0.000552	0.0131048	1
ENSG00000186615.11	ENSG00000186615	KTN1-AS1	rs10139354	4.88	rs12432588	0.09724	5.01	3.38635	1610	4	lasso	3.45283	0.000555	0.0131409	1
ENSG00000269929.3	ENSG00000269929	AL158152.1	rs4744312	3.7	rs10992865	-0.00331	-3.35	-3.45028	1877	1	lasso	3.45028	0.00056	0.013224	1
ENSG00000278886.1	ENSG00000278886	AC087821.1	rs4298523	5.43	rs10089420	-0.003649	-3.3	3.1202	2375	2	lasso	-3.4495	0.000562	0.0132361	1
ENSG00000164049.14	ENSG00000164049	FBXW12	rs9878063	4.49	rs62263001	0.00845	-3.22	-3.26881	553	3	lasso	3.44828	0.000564	0.0132365	1
ENSG00000255035.2	ENSG00000255035	SDHCP4	rs7932043	-4.8	rs2237974	0.000447	-3.28	3.7756	1413	2	lasso	-3.4479	0.000565	0.0132365	1
ENSG00000253537.3	ENSG00000253537	PCDHGA7	rs405192	6.1	rs34577963	-0.00592	3.08	-3.44626	1317	1	lasso	-3.44626	0.000568	0.0132718	1
ENSG00000165494.11	ENSG00000165494	PCF11	rs12294291	4.67	rs7934399	-0.0061	3	3.6103	1374	15	lasso	3.44385	0.000573	0.0133417	1
ENSG00000021300.14	ENSG00000021300	PLEKHB1	rs146194204	-4.95	rs3781907	0.00285	2.88	-3.2446	999	2	lasso	-3.44381	0.000574	0.0133417	1
ENSG00000143198.13	ENSG00000143198	MGST3	rs7554904	-3.87	rs4147592	0.452	-8.85	3.4546	1812	4	lasso	-3.44238	0.000577	0.0133647	1
ENSG00000235954.7	ENSG00000235954	TTC28-AS1	rs5762549	3.84	rs5762549	-0.00572	3.16	3.84027	1179	2	lasso	3.4416	0.000578	0.0133647	1
ENSG00000139372.15	ENSG00000139372	TDG	rs10861176	-5.84	rs7961041	-0.00482	-3.33	-3.43576	1975	1	lasso	3.43576	0.000591	0.0136282	1
ENSG00000111913.19	ENSG00000111913	RIPOR2	rs7752195	-8.36	rs4712899	-0.00449	3.58	-3.54174	2502	4	lasso	-3.43428	0.000594	0.0136282	1
ENSG00000226609.2	ENSG00000226609	AL390067.1	rs7869209	4.72	rs10981581	-0.00479	-2.76	-1.40946	1577	22	enet	3.43426	0.000594	0.0136282	1
ENSG00000262492.1	ENSG00000262492	AC104581.1	rs8071166	-3.85	rs35261002	0.0611	3.44	-3.42954	1236	2	lasso	-3.42938	0.000605	0.0138448	1
ENSG00000156414.19	ENSG00000156414	TDRD9	rs722637	7.74	rs10149651	0.1971	6.75	-3.2844	1369	5	lasso	-3.42317	0.000619	0.0141288	1
ENSG00000285398.1	ENSG00000285398	AC079799.2	rs10250881	4.3	rs13239217	-0.005656	2.92	3.41961	1889	1	lasso	3.41961	0.000627	0.0142245	1
ENSG00000283839.1	ENSG00000283839	AC096667.1	rs11693094	-7.34	rs12470178	0.00742	3.7	2.41489	1206	3	lasso	3.41938	0.000628	0.0142245	1
ENSG00000250056.7	ENSG00000250056	LINC01018	rs274700	-5.09	rs66578740	-0.00391	-3.24	3.3725	1948	2	lasso	-3.41903	0.000628	0.0142245	1
ENSG00000114388.14	ENSG00000114388	NPRL2	rs11917680	-6.25	rs10049413	0.00435	3.32	-3.51715	775	9	enet	-3.41598	0.000636	0.0143637	1
ENSG00000090661.12	ENSG00000090661	CERS4	rs693941	-3.89	rs523648	-0.004308	2.84	3.41467	958	1	lasso	3.41467	0.000639	0.0143637	1
ENSG00000287254.1	ENSG00000287254	AC011509.3	rs11671204	-3.96	rs755892	0.023508	3.43	-3.91951	662	25	enet	-3.41458	0.000639	0.0143637	1
ENSG00000140400.17	ENSG00000140400	MAN2C1	rs8030014	4.07	rs11637068	0.226	6.59	-3.18732	911	5	lasso	-3.41265	0.000643	0.0144172	1
ENSG00000100612.14	ENSG00000100612	DHRS7	rs1957988	5.35	rs11849495	-0.003544	-2.65	-3.40775	1102	2	enet	3.41057	0.000648	0.0144786	1
ENSG00000261072.2	ENSG00000261072	AC084783.1	rs1631474	4.56	rs28673063	-0.00466	3.12	-2.68676	1755	16	enet	-3.41017	0.000649	0.0144786	1
ENSG00000285731.1	ENSG00000285731	AC090644.1	rs9882532	6.13	rs4634099	0.0328	3.87	-2.1637	1210	5	lasso	-3.40858	0.000653	0.0145031	1
ENSG00000221491.2	ENSG00000221491	SNORA2C	rs11168749	3.51	rs9668292	-0.0057	-3.1	3.47613	1351	2	lasso	-3.40796	0.000655	0.0145031	1
ENSG00000176024.18	ENSG00000176024	ZNF613	rs12462109	3.87	rs8105497	-0.006097	-3.21	3.40784	1985	1	lasso	-3.40784	0.000655	0.0145031	1
ENSG00000055332.18	ENSG00000055332	EIF2AK2	rs3770752	-6.65	rs7340267	-0.0061	-3.38	-3.40584	1493	1	lasso	3.40584	0.00066	0.0145775	1
ENSG00000235173.7	ENSG00000235173	HGH1	rs13252406	5.81	rs72693371	-0.006096	-2.93	3.1053	443	3	lasso	-3.4039	0.000664	0.0146294	1
ENSG00000047849.21	ENSG00000047849	MAP4	rs6796490	-3.99	rs1872164	0.00621	-3.23	1.92989	680	41	enet	-3.40331	0.000666	0.0146307	1
ENSG00000075035.10	ENSG00000075035	WSCD2	rs3764002	6.03	rs933845	0.00356	3.16	3.40235	1886	1	lasso	3.40235	0.000668	0.0146307	1
ENSG00000122741.16	ENSG00000122741	DCAF10	rs7036132	4.85	rs7044163	-0.00243	3.01	3.4019	1706	1	lasso	3.4019	0.000669	0.0146307	1
ENSG00000186792.17	ENSG00000186792	HYAL3	rs11917680	-6.25	rs2526383	0.0902	5.34	2.40101	744	11	enet	3.3845	0.000713	0.0155382	1
ENSG00000106868.16	ENSG00000106868	SUSD1	rs7048773	4.81	rs10817298	0.0806	4.99	4.60978	2019	6	lasso	3.38423	0.000714	0.0155382	1
ENSG00000278621.1	ENSG00000278621	AC037198.2	rs62002527	4.31	rs2412426	-0.00542	-3.52	-3.38115	1380	1	lasso	3.38115	0.000722	0.0156739	1
ENSG00000196950.14	ENSG00000196950	SLC39A10	rs13027938	-4.73	rs10931676	-0.00575	-3.31	-0.876607	1274	22	enet	-3.37944	0.000726	0.0157223	1
ENSG00000170502.13	ENSG00000170502	NUDT9	rs56023922	-4.724	rs6816563	0.00311	-3.58	-3.2238	1864	8	enet	3.37797	0.00073	0.0157705	1
ENSG00000164465.18	ENSG00000164465	DCBLD1	rs9285425	-5.38	rs13218378	0.0214	3.16	3.39182	1582	3	lasso	3.37691	0.000733	0.0157849	1
ENSG00000110514.19	ENSG00000110514	MADD	rs10838634	7.34	rs4320917	0.11	-4.69	1.671	960	23	enet	-3.37631	0.000735	0.0157849	1
ENSG00000233276.5	ENSG00000233276	GPX1	rs6795772	3.78	rs73086105	-0.00238	2.78	3.37578	704	1	lasso	3.37578	0.000736	0.0157849	1
ENSG00000167065.13	ENSG00000167065	DUSP18	rs2299825	-3.8	rs9608859	-0.00416	2.99	3.62425	1363	2	lasso	3.36728	0.000759	0.0162389	1
ENSG00000154447.15	ENSG00000154447	SH3RF1	rs61405217	6.56	rs6833014	0.00607	3.32	3.362	1540	5	lasso	3.36273	0.000772	0.0164774	1
ENSG00000241878.11	ENSG00000241878	PISD	rs2413045	3.41	rs5749306	0.00924	3.49	2.09681	966	11	enet	3.36086	0.000777	0.0165443	1
ENSG00000206838.1	ENSG00000206838	SNORA5A	rs3757565	-4.1	rs1294967	0.02216	3.71	-3.11443	1503	20	enet	-3.35814	0.000785	0.0166747	1
ENSG00000169255.15	ENSG00000169255	B3GALNT1	rs9823346	-4.57	rs17487799	-0.00512	3.18	-3.17103	1245	6	lasso	-3.35132	0.000804	0.0170375	1
ENSG00000122694.16	ENSG00000122694	GLIPR2	rs7039586	5.17	rs10972835	-0.00496	-3.52	4.45358	1391	4	lasso	-3.34987	0.000808	0.017062	1
ENSG00000132153.15	ENSG00000132153	DHX30	rs6796490	-3.99	rs4404473	0.0153	3.22	-3.52321	590	2	lasso	-3.34959	0.000809	0.017062	1
ENSG00000276188.1	ENSG00000276188	AC069234.4	rs2649999	6.07	rs503667	-0.00205	-3.03	3.26207	1626	2	lasso	-3.34323	0.000828	0.0174214	1
ENSG00000267855.6	ENSG00000267855	NDUFA7	rs693941	-3.89	rs494677	-0.004927	2.74	3.34059	875	4	lasso	3.34066	0.000836	0.0175276	1
ENSG00000268520.1	ENSG00000268520	AC008750.5	rs12462109	3.87	rs8108477	-0.002787	-3.14	3.34043	1672	2	lasso	-3.34031	0.000837	0.0175276	1
ENSG00000103042.9	ENSG00000103042	SLC38A7	rs154433	-5.58	rs4784972	-0.00603	-3.38	-3.7901	1787	2	lasso	3.33497	0.000853	0.0178207	1
ENSG00000213197.3	ENSG00000213197	AC012066.1	rs17326195	-4.39	rs28754536	-0.00568	3.09	-3.37095	1522	8	lasso	-3.33012	0.000868	0.0180915	1
ENSG00000141956.13	ENSG00000141956	PRDM15	rs456744	3.6	rs12151990	-0.0033	-3.63	-3.0188	1961	5	lasso	3.32927	0.000871	0.0181115	1
ENSG00000226471.6	ENSG00000226471	Z93930.2	rs5762882	4.67	rs11556025	0.0272	-4.53	3.70272	930	9	enet	-3.323	0.000891	0.0184841	1
ENSG00000274191.1	ENSG00000274191	AC026333.4	rs10848428	8.76	rs11060762	-0.00537	2.63	3.32142	843	1	lasso	3.32142	0.000896	0.0185445	1
ENSG00000159792.10	ENSG00000159792	PSKH1	rs61593058	5.06	rs16957489	0.000151	2.75	3.2888	513	3	lasso	3.31649	0.000912	0.0188086	1
ENSG00000130783.14	ENSG00000130783	CCDC62	rs2102949	9.93	rs61954382	0.0301	-2.62	2.79719	879	6	enet	-3.31619	0.000913	0.0188086	1
ENSG00000095321.17	ENSG00000095321	CRAT	rs10988250	4.1	rs34055941	0.0846	-4.14	3.26986	838	5	enet	-3.31367	0.000921	0.0189295	1
ENSG00000225697.13	ENSG00000225697	SLC26A6	rs9878063	4.49	rs12486944	0.000367	2.68	-3.31279	537	1	lasso	-3.31279	0.000924	0.0189419	1
ENSG00000250091.3	ENSG00000250091	DNAH10OS	rs12311848	5.64	rs7133378	0.0441	3.46	4.86771	1290	16	lasso	3.31202	0.000926	0.0189419	1
ENSG00000134809.9	ENSG00000134809	TIMM10	rs7938083	6.03	rs2467327	0.0786	5.24	-1.973	1201	5	lasso	-3.31157	0.000928	0.0189419	1
ENSG00000267062.1	ENSG00000267062	AC018761.2	rs8103241	-4.03	rs8111617	-0.000496	2.68	-3.3062	767	1	lasso	-3.3062	0.000946	0.019265	1
ENSG00000248015.7	ENSG00000248015	AC005329.1	rs502121	3.48	rs11666067	0.036726	-3.3	3.30311	141	1	lasso	-3.30311	0.000956	0.0194127	1
ENSG00000164054.15	ENSG00000164054	SHISA5	rs9878063	4.49	rs11713476	0.0199	3.23	-3.45197	562	5	enet	-3.30196	0.00096	0.0194127	1
ENSG00000219355.2	ENSG00000219355	RPL31P52	rs2649999	6.07	rs7294425	0.000785	3.12	3.30202	1343	1	lasso	3.30202	0.00096	0.0194127	1
ENSG00000131480.9	ENSG00000131480	AOC2	rs62078395	3.54	rs8176318	-0.00365	-2.87	2.63693	848	18	enet	-3.30142	0.000962	0.0194127	1
ENSG00000272402.1	ENSG00000272402	AL031775.2	rs2394371	-4.63	rs2760135	0.0725	5.12	-2.62276	1863	4	lasso	-3.29752	0.000975	0.0196304	1
ENSG00000112144.15	ENSG00000112144	ICK	rs148083240	-4.34	rs6923218	-0.00233	3.13	3.28828	1624	1	lasso	3.28828	0.00101	0.0202891	1
ENSG00000240747.7	ENSG00000240747	KRBOX1	rs481663	-3.67	rs11715896	0.0376	3.87	3.28165	1388	1	lasso	3.28165	0.00103	0.0205977	1
ENSG00000199200.2	ENSG00000199200	Y_RNA	rs950886	-5.18	rs72794429	-0.00411	3.14	-3.28138	1151	1	lasso	-3.28138	0.00103	0.0205977	1
ENSG00000159063.13	ENSG00000159063	ALG8	rs613686	-3.71	rs1263738	0.0495	3.91	2.9354	1515	3	lasso	3.28022	0.00104	0.0207509	1
ENSG00000162408.11	ENSG00000162408	NOL9	rs11122119	5.59	rs4908915	0.0422	4.26	-0.53103	1131	10	enet	-3.27334	0.00106	0.0211026	1
ENSG00000250983.1	ENSG00000250983	AC022296.3	rs4306857	4.29	rs7614582	0.0104	3.74	-3.23519	1554	2	enet	-3.26499	0.00109	0.0216513	1
ENSG00000136273.13	ENSG00000136273	HUS1	rs2686829	3.67	rs143715679	-0.00529	-3.38	2.96631	2124	11	enet	-3.26447	0.0011	0.0218011	1
ENSG00000203812.2	ENSG00000203812	HIST2H2AA3	rs2319280	-5.68	rs59054339	-0.000474	3.01	-2.2675	319	28	enet	-3.25531	0.00113	0.0222467	1
ENSG00000255409.1	ENSG00000255409	RSF1-IT1	rs613686	-3.71	rs667207	0.0126	-2.69	-2.9486	1497	13	lasso	3.25514	0.00113	0.0222467	1
ENSG00000006116.3	ENSG00000006116	CACNG3	rs2283540	4.81	rs2560918	-0.00437	-3.54	3.257	1676	1	lasso	-3.25699	0.00113	0.0222467	1
ENSG00000131778.19	ENSG00000131778	CHD1L	rs61838368	5.13	rs10900326	0.049	-4.22	2.79017	1157	9	lasso	-3.25448	0.00114	0.0223445	1
ENSG00000233287.1	ENSG00000233287	AC009362.1	rs10226689	-4.18	rs7795830	0.003125	3.75	-1.2707	1228	11	enet	-3.25468	0.00114	0.0223445	1
ENSG00000231449.1	ENSG00000231449	AC097359.1	rs75968099	6.57	rs4678547	-0.000205	-3.27	0.27567	1073	3	lasso	-3.25188	0.00115	0.0224909	1
ENSG00000198948.12	ENSG00000198948	MFAP3L	rs3797040	6.197	rs13550	-0.00334	-3.08	2.52988	1420	48	enet	-3.24873	0.00116	0.0225375	1
ENSG00000234776.5	ENSG00000234776	C11orf94	rs12285419	8.15	rs7109981	-0.00606	3.67	2.826	959	12	enet	3.24924	0.00116	0.0225375	1
ENSG00000274253.5	ENSG00000274253	AC138649.1	rs12900552	-3.19	rs12900552	0.0491	4.17	-3.19219	160	3	lasso	-3.24919	0.00116	0.0225375	1
ENSG00000178252.18	ENSG00000178252	WDR6	rs9878063	4.49	rs7638154	-0.00561	2.96	3.70971	560	11	lasso	3.24656	0.00117	0.0226822	1
ENSG00000143858.12	ENSG00000143858	SYT2	rs34597136	-3.69	rs12728991	0.0417	-3.31	3.24367	1304	2	lasso	-3.2436	0.00118	0.0228262	1
ENSG00000107929.14	ENSG00000107929	LARP4B	rs12782916	3.94	rs4881274	-0.00488	3.06	-2.26668	1582	3	lasso	-3.24026	0.00119	0.0229696	1
ENSG00000124562.10	ENSG00000124562	SNRPC	rs206930	3.19	rs13210323	0.0328	-3.63	-2.7876	1342	3	lasso	3.23878	0.0012	0.0230623	1
ENSG00000154001.14	ENSG00000154001	PPP2R5E	rs113932154	4.16	rs8009717	-0.004695	3.09	3.23817	1463	1	enet	3.23817	0.0012	0.0230623	1
ENSG00000157870.16	ENSG00000157870	PRXL2B	rs400132	-3.86	rs6603813	0.0297	3.39	-3.23675	885	1	lasso	-3.23675	0.00121	0.0232043	1
ENSG00000265596.1	ENSG00000265596	MIR3659	rs2637865	-4.59	rs12564999	0.012	3.18	3.23299	1201	2	lasso	3.23308	0.00122	0.0233456	1
ENSG00000272265.1	ENSG00000272265	AC034236.3	rs6879929	4.64	rs74583480	0.0495	3.59	3.22998	1952	1	lasso	3.22998	0.00124	0.0236773	1
ENSG00000252494.1	ENSG00000252494	RNU6-126P	rs613686	-3.71	rs2511176	-0.00183	-3.23	-3.2103	1468	2	enet	3.2261	0.00125	0.0238171	1
ENSG00000177873.14	ENSG00000177873	ZNF619	rs6599116	-2.92	rs12636688	-0.00318	2.84	-2.2025	847	6	lasso	-3.22425	0.00126	0.0239562	1
ENSG00000248445.5	ENSG00000248445	SEMA6A-AS1	rs6879929	4.64	rs62384474	0.0314	-3.74	3.2229	2092	1	lasso	-3.2229	0.00127	0.0240433	1
ENSG00000251865.1	ENSG00000251865	RNU6-518P	rs7210714	-4.67	rs16943326	-0.00608	2.68	3.22313	909	1	lasso	3.22313	0.00127	0.0240433	1
ENSG00000185742.7	ENSG00000185742	C11orf87	rs11600810	-4.65	rs11518315	-0.00431	3.15	1.5023	992	2	lasso	3.21712	0.00129	0.02437	1
ENSG00000227773.1	ENSG00000227773	ASH1L-IT1	rs2335409	3.85	rs2242193	-0.000787	2.56	3.18954	492	3	enet	3.20464	0.00135	0.0253418	1
ENSG00000272057.1	ENSG00000272057	AC016575.1	rs73046760	-3.3	rs468239	0.0565	3.97	3.10419	1063	5	lasso	3.20612	0.00135	0.0253418	1
ENSG00000070501.12	ENSG00000070501	POLB	rs35734305	3.51	rs2978457	0.035829	3.32	-3.2155	802	2	enet	-3.2061	0.00135	0.0253418	1
ENSG00000142945.13	ENSG00000142945	KIF2C	rs35810066	-3.84	rs56061701	0.000678	-3.08	-2.66539	1120	2	lasso	3.20271	0.00136	0.0254756	1
ENSG00000166922.8	ENSG00000166922	SCG5	rs2600521	3.82	rs17816321	-0.00458	3.62	3.1103	1141	5	lasso	3.20163	0.00137	0.0256089	1
ENSG00000151532.13	ENSG00000151532	VTI1A	rs11195970	-3.8	rs7081397	0.00771	-3.32	-1.57742	1310	7	enet	3.19543	0.0014	0.02606	1
ENSG00000151773.13	ENSG00000151773	CCDC122	rs11619756	5.77	rs3816311	0.167	-5.99	3.98726	1425	67	enet	-3.19418	0.0014	0.02606	1
ENSG00000104332.12	ENSG00000104332	SFRP1	rs12547436	4.93	rs7015276	-0.004476	-3.28	3.4184	1895	15	enet	-3.182	0.00146	0.02712	1
ENSG00000182934.12	ENSG00000182934	SRPRA	rs685903	3.95	rs2276025	0.0212	-3.76	-2.7755	1831	2	lasso	3.18111	0.00147	0.0271919	1
ENSG00000232545.1	ENSG00000232545	AC253536.3	rs73394791	-3.57	rs9624241	-0.00608	-2.7	-3.18015	1099	4	lasso	3.18024	0.00147	0.0271919	1
ENSG00000226476.5	ENSG00000226476	LINC01748	rs3900555	5.44	rs7540049	-0.00532	3.34	-3.1776	1275	1	lasso	-3.1776	0.00148	0.02732	1
ENSG00000200575.1	ENSG00000200575	RNU6-414P	rs12040431	4.56	rs12026380	-0.00585	-3.11	-2.91354	1699	3	lasso	3.17744	0.00149	0.0274475	1
ENSG00000177042.14	ENSG00000177042	TMEM80	rs12577324	-4.2	rs10794332	0.154	6.33	-2.1935	1062	32	enet	-3.17516	0.0015	0.0275745	1
ENSG00000244490.1	ENSG00000244490	RWDD4P1	rs2252074	7.71	rs7777200	0.006772	-3.72	-1.91018	1144	11	enet	-3.17289	0.00151	0.027701	1
ENSG00000271967.1	ENSG00000271967	AL583856.2	rs7741265	-4.28	rs13199529	0.103	-4.63	-3.11733	1495	9	enet	3.17158	0.00152	0.0277697	1
ENSG00000198265.12	ENSG00000198265	HELZ	rs8073554	4.51	rs1032971	-0.00247	-3.14	2.9464	1438	2	lasso	-3.17111	0.00152	0.0277697	1
ENSG00000152219.5	ENSG00000152219	ARL14EP	rs605765	-4.96	rs35078732	0.00384	2.97	3.1373	1376	3	lasso	3.16915	0.00153	0.027895	1
ENSG00000270075.1	ENSG00000270075	AL162742.1	rs2496034	4.82	rs157081	0.169	-6.8	-2.94448	1101	8	lasso	3.16641	0.00154	0.0280198	1
ENSG00000151779.13	ENSG00000151779	NBAS	rs1559041	-3.85	rs2287274	0.174	6.46	-2.63138	2236	64	enet	-3.16272	0.00156	0.0283256	1
ENSG00000203875.12	ENSG00000203875	SNHG5	rs7757864	-3.88	rs9444354	0.23	-6.78	-3.2675	1616	30	enet	3.16015	0.00158	0.0286302	1
ENSG00000160404.18	ENSG00000160404	TOR2A	rs34116890	-4.43	rs6478770	0.0037	2.89	-2.87682	938	2	lasso	-3.15714	0.00159	0.0287528	1
ENSG00000200882.1	ENSG00000200882	RNU6-681P	rs7609876	5.74	rs6443362	0.0108	3.28	2.39325	1548	12	lasso	3.1562	0.0016	0.0288162	1
ENSG00000166435.15	ENSG00000166435	XRRA1	rs7924914	-4.75	rs4944963	0.741	11.1	-3.4374	1530	51	enet	-3.15635	0.0016	0.0288162	1
ENSG00000143369.15	ENSG00000143369	ECM1	rs2319280	-5.68	rs74589051	0.0508	4.3	-4.42933	1061	14	lasso	-3.15397	0.00161	0.0288792	1
ENSG00000139433.10	ENSG00000139433	GLTP	rs4766428	8.46	rs11612572	-0.00599	-2.79	3.15336	1038	1	lasso	-3.15336	0.00161	0.0288792	1
ENSG00000236088.10	ENSG00000236088	COX10-AS1	rs8075558	3.51	rs4792433	0.0311	4.49	-3.06181	2474	4	lasso	-3.1521	0.00162	0.0289416	1
ENSG00000169683.8	ENSG00000169683	LRRC45	rs3935140	3.25	rs1127678	-0.00166	2.52	3.15156	1103	1	lasso	3.15156	0.00162	0.0289416	1
ENSG00000254629.1	ENSG00000254629	AP002370.1	rs12294291	4.67	rs2507851	-0.00531	3.16	4.0627	1574	12	enet	3.14341	0.00167	0.029775	1
ENSG00000158050.5	ENSG00000158050	DUSP2	rs1048675	4.55	rs11679899	-0.00512	2.43	-2.41814	344	3	lasso	-3.14007	0.00169	0.0300712	1
ENSG00000278879.1	ENSG00000278879	AP000560.1	rs7924914	-4.75	rs10793107	0.579	9.91	-3.0056	1314	6	lasso	-3.13643	0.00171	0.0302452	1
ENSG00000258429.2	ENSG00000258429	PDF	rs13331198	4.78	rs62051389	-0.00608	2.69	-2.4212	1009	4	lasso	-3.13584	0.00171	0.0302452	1
ENSG00000263165.1	ENSG00000263165	AC087292.1	rs68089023	4.75	rs12939728	-0.00127	2.83	3.13698	1134	1	lasso	3.13698	0.00171	0.0302452	1
ENSG00000273486.1	ENSG00000273486	AC096992.2	rs7432375	-7.82	rs1533445	-0.000185	-3.97	4.00453	1213	10	enet	-3.13516	0.00172	0.0303616	1
ENSG00000280422.1	ENSG00000280422	AC115284.2	rs9311474	8.68	rs323881	0.0153	-2.94	-1.96633	404	2	enet	3.13272	0.00173	0.0304172	1
ENSG00000271614.1	ENSG00000271614	ATP2B1-AS1	rs1492914	5.36	rs11105328	-0.00579	-3.08	-3.13288	1020	1	lasso	3.13288	0.00173	0.0304172	1
ENSG00000158473.6	ENSG00000158473	CD1D	rs7366587	3.72	rs3768541	0.012	-3.18	-3.12567	1602	3	lasso	3.1318	0.00174	0.0305325	1
ENSG00000148834.13	ENSG00000148834	GSTO1	rs10883990	-4.39	rs2282326	-0.00575	3.53	-2.86161	1146	4	enet	-3.12731	0.00176	0.0308226	1
ENSG00000149150.9	ENSG00000149150	SLC43A1	rs7938083	6.03	rs2848630	0.0635	4.65	-2.3245	1251	8	lasso	-3.12705	0.00177	0.0309367	1
ENSG00000216135.3	ENSG00000216135	MIR885	rs11128528	4.45	rs3843384	0.0204	-3.29	3.12551	1611	1	lasso	-3.12551	0.00178	0.0310503	1
ENSG00000171714.11	ENSG00000171714	ANO5	rs4635079	-4.24	rs7938061	0.214	6.51	-2.9969	2399	4	lasso	-3.12275	0.00179	0.0311635	1
ENSG00000255670.1	ENSG00000255670	AC007619.1	rs7308005	4.1	rs28932168	0.0224	4.45	2.74729	1357	3	lasso	3.1187	0.00182	0.0316238	1
ENSG00000101447.15	ENSG00000101447	FAM83D	rs6065094	-7.7	rs6015979	-0.0055	3.56	-4.0107	1244	8	enet	-3.1163	0.00183	0.0317355	1
ENSG00000260806.1	ENSG00000260806	AL163051.1	rs12323849	4.04	rs11625090	0.010231	3.5	2.97635	1590	8	enet	3.11132	0.00186	0.0321929	1
ENSG00000207982.1	ENSG00000207982	MIR548B	rs902780	-4.67	rs1499571	-0.006	2.83	3.10888	1563	1	lasso	3.10888	0.00188	0.0324127	1
ENSG00000264577.1	ENSG00000264577	AC010761.1	rs9896721	-4.83	rs16964821	-0.00426	2.94	-3.10841	718	1	lasso	-3.10841	0.00188	0.0324127	1
ENSG00000272663.1	ENSG00000272663	AC093635.1	rs12713008	-5.54	rs4356705	0.00414	-3.93	2.44092	1540	19	enet	-3.10126	0.00193	0.0332102	1
ENSG00000183604.14	ENSG00000183604	SMG1P5	rs3814883	-7.76	rs1132812	0.587	9.98	-3.993	419	24	enet	-3.09915	0.00194	0.0333177	1
ENSG00000143543.15	ENSG00000143543	JTB	rs10127983	5.53	rs4845372	-0.000658	2.9	2.84847	997	3	lasso	3.09837	0.00195	0.0334248	1
ENSG00000119335.16	ENSG00000119335	SET	rs6478861	4.06	rs10760593	-0.00536	3	3.05843	655	2	lasso	3.09604	0.00196	0.033467	1
ENSG00000151348.14	ENSG00000151348	EXT2	rs17530472	3.59	rs3923808	0.321	7.36	-2.695	1652	3	lasso	-3.0966	0.00196	0.033467	1
ENSG00000270072.1	ENSG00000270072	AC090559.2	rs3729986	5.98	rs61897859	0.00614	-2.93	3.0941	941	8	lasso	-3.09255	0.00198	0.0337436	1
ENSG00000286039.1	ENSG00000286039	AC093849.2	rs6815485	-3.868	rs6844807	-0.00497	-3.36	1.9942	1205	31	enet	-3.0904	0.002	0.0340192	1
ENSG00000283621.1	ENSG00000283621	MIR6759	rs487722	-5.02	rs11172190	0.00133	-3.26	-2.98048	974	13	enet	3.08853	0.00201	0.0340588	1
ENSG00000128923.11	ENSG00000128923	MINDY2	rs11854073	-5.34	rs12910580	-0.00448	3.59	-2.96468	1496	2	lasso	-3.08913	0.00201	0.0340588	1
ENSG00000135390.20	ENSG00000135390	ATP5MC2	rs3214023	4.99	rs11170643	0.068	4.51	-3.67111	1068	8	lasso	-3.08768	0.00202	0.034163	1
ENSG00000143612.20	ENSG00000143612	C1orf43	rs10127983	5.53	rs111885536	0.0168	-3.47	-2.19996	1120	12	enet	3.0864	0.00203	0.0342018	1
ENSG00000282164.3	ENSG00000282164	PEG13	rs984793	4.63	rs13278664	-0.003826	3.04	3.0861	1436	1	lasso	3.0861	0.00203	0.0342018	1
ENSG00000108559.12	ENSG00000108559	NUP88	rs2189336	4.78	rs12601818	-0.00269	-3.67	-3.46009	1954	5	lasso	3.08013	0.00207	0.0348097	1
ENSG00000143315.8	ENSG00000143315	PIGM	rs2147472	-4.73	rs6686701	-0.00312	-3.06	3.079	1202	1	lasso	-3.079	0.00208	0.0348163	1
ENSG00000011426.11	ENSG00000011426	ANLN	rs2718180	-3.3	rs17333672	0.012695	3.22	-2.14055	1779	2	lasso	-3.07859	0.00208	0.0348163	1
ENSG00000212226.1	ENSG00000212226	RNU6-907P	rs28463872	3.05	rs3796670	0.0189	-3.13	3.00889	1582	2	lasso	-3.07768	0.00209	0.0348163	1
ENSG00000199731.1	ENSG00000199731	RNU6-1079P	rs35298027	3.2	rs919335	-0.00603	-3.57	-3.13064	1268	14	enet	3.07745	0.00209	0.0348163	1
ENSG00000131475.7	ENSG00000131475	VPS25	rs62078395	3.54	rs1554227	0.0183	-3.7	-2.62273	833	14	enet	3.07693	0.00209	0.0348163	1
ENSG00000172350.10	ENSG00000172350	ABCG4	rs139202878	-3.84	rs4938619	-0.000872	3.17	3.0732	1439	1	lasso	3.07317	0.00212	0.03525	1
ENSG00000273196.1	ENSG00000273196	AC062037.2	rs908304	3.95	rs67943011	0.0203	-4.21	-1.75161	1364	9	enet	3.07137	0.00213	0.0352841	1
ENSG00000189227.6	ENSG00000189227	C15orf61	rs17242605	4.67	rs2583577	0.0152	4.11	-2.64052	1446	16	enet	-3.07124	0.00213	0.0352841	1
ENSG00000015171.19	ENSG00000015171	ZMYND11	rs7086003	3.97	rs725314	0.0547	-3.71	3.05124	676	2	lasso	-3.06833	0.00215	0.0354172	1
ENSG00000235370.6	ENSG00000235370	DNM1P51	rs11638554	-7.27	rs60602924	0.0272	-4.83	1.653	1036	27	enet	3.06877	0.00215	0.0354172	1
ENSG00000177200.17	ENSG00000177200	CHD9	rs35618081	3.57	rs3886418	0.00229	-3.23	-3.1239	1736	11	lasso	3.06848	0.00215	0.0354172	1
ENSG00000169299.14	ENSG00000169299	PGM2	rs34126634	-4.454	rs11733779	0.114	4.59	-3.04953	2084	5	lasso	-3.06704	0.00216	0.0354504	1
ENSG00000103145.10	ENSG00000103145	HCFC1R1	rs1981539	3.07	rs1981539	-0.00342	-2.86	3.0676	1019	1	lasso	-3.06758	0.00216	0.0354504	1
ENSG00000134569.10	ENSG00000134569	LRP4	rs7108770	8.13	rs3751097	-0.00515	-2.41	3.0663	796	1	lasso	-3.06634	0.00217	0.0355488	1
ENSG00000269924.1	ENSG00000269924	AC024451.4	rs2955067	-3.16	rs4521758	-0.006097	-2.14	-3.0611	341	1	lasso	3.0611	0.00221	0.0360003	1
ENSG00000250838.1	ENSG00000250838	AC091133.3	rs35929648	-4.38	rs62078437	0.0123	3.42	2.84437	1255	2	lasso	3.06111	0.00221	0.0360003	1
ENSG00000258796.1	ENSG00000258796	AL133241.1	rs28772914	-3.67	rs28521841	0.000312	2.79	-2.70067	735	5	lasso	-3.0586	0.00222	0.0360003	1
ENSG00000137845.15	ENSG00000137845	ADAM10	rs11854073	-5.34	rs28585976	0.0061	3.9	-1.06517	1595	41	enet	-3.0585	0.00222	0.0360003	1
ENSG00000235560.4	ENSG00000235560	AC002310.1	rs35105141	-6.92	rs8050401	0.0193	3.32	-4.1925	390	2	lasso	-3.05967	0.00222	0.0360003	1
ENSG00000144021.3	ENSG00000144021	CIAO1	rs1048675	4.55	rs2579498	-0.00609	2.75	-2.38069	377	10	lasso	-3.05787	0.00223	0.0360003	1
ENSG00000103671.10	ENSG00000103671	TRIP4	rs72756918	4.42	rs673931	0.0604	4.3	3.05735	804	1	lasso	3.05735	0.00223	0.0360003	1
ENSG00000196696.12	ENSG00000196696	AC009022.1	rs28637633	4.03	rs2270843	0.0336	-4.12	-3.0578	707	1	lasso	3.05776	0.00223	0.0360003	1
ENSG00000146776.14	ENSG00000146776	ATXN7L1	rs2057884	7.3	rs212428	-0.003073	3.45	2.55549	1843	5	lasso	3.05607	0.00224	0.0360961	1
ENSG00000198053.11	ENSG00000198053	SIRPA	rs2277761	-4.85	rs12625754	-0.0061	-3.32	-2.9578	1954	3	lasso	3.0515	0.00228	0.0366741	1
ENSG00000164898.13	ENSG00000164898	FMC1	rs10243922	5.73	rs73154134	0.01139	-3.47	-2.9853	1056	2	lasso	3.04904	0.0023	0.0369289	1
ENSG00000166128.13	ENSG00000166128	RAB8B	rs1444405	3.69	rs1986112	-0.000298	3.82	3.67993	1519	8	lasso	3.04473	0.00233	0.0372758	1
ENSG00000272578.5	ENSG00000272578	AP000347.1	rs73394791	-3.57	rs7291110	-0.00566	3	-3.04433	1386	3	lasso	-3.04437	0.00233	0.0372758	1
ENSG00000283414.1	ENSG00000283414	U6	rs11210892	8.29	rs67752000	-0.00155	-3.15	1.85344	1176	5	enet	-3.04389	0.00234	0.0373014	1
ENSG00000099958.14	ENSG00000099958	DERL3	rs73394791	-3.57	rs9624234	-0.0061	-2.82	-3.04394	1188	1	lasso	3.04394	0.00234	0.0373014	1
ENSG00000138107.13	ENSG00000138107	ACTR1A	rs11191434	-10.39	rs10786678	-0.00116	-3.31	-3.28056	1123	5	enet	3.04201	0.00235	0.0373267	1
ENSG00000177946.6	ENSG00000177946	CENPBD1	rs11076631	-5.96	rs4350572	0.0065	3.97	-2.58	1075	4	lasso	-3.04265	0.00235	0.0373267	1
ENSG00000093183.14	ENSG00000093183	SEC22C	rs481663	-3.67	rs704903	-0.000887	-3.62	-3.02785	1562	8	lasso	3.03563	0.0024	0.0380529	1
ENSG00000183060.15	ENSG00000183060	LYSMD4	rs325405	3.1	rs2123927	0.198	7.02	-2.22547	2038	5	lasso	-3.03477	0.00241	0.0381433	1
ENSG00000222357.1	ENSG00000222357	RNU2-20P	rs7649942	3.8	rs3851395	-0.00533	2.68	3.03205	1068	1	lasso	3.03205	0.00243	0.0382553	1
ENSG00000197627.3	ENSG00000197627	UBE2Q2P12	rs11638554	-7.27	rs56400200	0.233	6.76	2.60603	1070	53	enet	3.03142	0.00243	0.0382553	1
ENSG00000270083.1	ENSG00000270083	AL021878.2	rs5751191	-7.31	rs4822100	0.241	6.35	2.15355	1130	6	lasso	3.03139	0.00243	0.0382553	1
ENSG00000065833.9	ENSG00000065833	ME1	rs2022265	-6.26	rs531081	-0.00497	-2.97	3.06318	1374	4	lasso	-3.03055	0.00244	0.0383447	1
ENSG00000160766.14	ENSG00000160766	GBAP1	rs6699080	4.25	rs2297480	0.000374	-2.95	2.09546	709	3	lasso	-3.02867	0.00246	0.0385226	1
ENSG00000151690.15	ENSG00000151690	MFSD6	rs4274625	3.29	rs4274625	0.0426	-4.03	3.29228	1477	15	lasso	-3.02871	0.00246	0.0385226	1
ENSG00000164251.5	ENSG00000164251	F2RL1	rs2460505	3.55	rs4703719	0.0957	4.67	-2.12556	1486	4	lasso	-3.02686	0.00247	0.0386111	1
ENSG00000197948.11	ENSG00000197948	FCHSD1	rs60712207	-4.79	rs251022	-0.00586	2.95	-3.02528	1331	1	lasso	-3.02528	0.00248	0.0386993	1
ENSG00000164035.10	ENSG00000164035	EMCN	rs722735	-4.349	rs58656951	0.0191	3.12	-3.02346	2302	3	lasso	-3.02256	0.00251	0.0390988	1
ENSG00000226721.2	ENSG00000226721	EEF1DP2	rs7023321	4.09	rs7873954	0.269	-6.96	-2.85277	1173	14	enet	3.0209	0.00252	0.0391858	1
ENSG00000108784.10	ENSG00000108784	NAGLU	rs62078395	3.54	rs4796664	0.0545	4.46	2.87021	748	10	enet	3.0202	0.00253	0.0392725	1
ENSG00000173473.11	ENSG00000173473	SMARCC1	rs6796490	-3.99	rs6797587	0.0178	-3.24	-3.2028	574	4	enet	3.01824	0.00254	0.0393589	1
ENSG00000249476.2	ENSG00000249476	AC008467.1	rs35164357	6.32	rs414724	0.439	8.69	3.0494	1922	3	lasso	3.01682	0.00255	0.039445	1
ENSG00000180628.15	ENSG00000180628	PCGF5	rs56393513	-5.84	rs2226116	-0.000694	-3.89	2.99242	1573	5	lasso	-3.01587	0.00256	0.0394622	1
ENSG00000099991.18	ENSG00000099991	CABIN1	rs73394791	-3.57	rs9624241	-0.000355	-2.85	-3.18015	1194	5	lasso	3.01584	0.00256	0.0394622	1
ENSG00000201184.1	ENSG00000201184	RNU4-68P	rs722637	7.74	rs77743349	0.009547	2.96	-2.8893	1363	2	lasso	-3.01538	0.00257	0.0395477	1
ENSG00000246465.1	ENSG00000246465	AC138904.1	rs8045501	3.82	rs205376	0.0138	-3.11	-3.0442	816	2	lasso	3.01424	0.00258	0.0396329	1
ENSG00000128590.5	ENSG00000128590	DNAJB9	rs1849639	4.35	rs1513921	-0.005941	2.88	4.04926	1394	2	lasso	3.01179	0.0026	0.0398024	1
ENSG00000259152.1	ENSG00000259152	AC104002.2	rs2376832	3.41	rs4411468	-0.00589	-3.1	-2.80716	1468	2	lasso	3.0109	0.0026	0.0398024	1
ENSG00000117586.11	ENSG00000117586	TNFSF4	rs61828917	-6.15	rs16845662	-0.00607	2.81	-3.00866	1113	1	lasso	-3.00866	0.00262	0.0400396	1
ENSG00000131652.14	ENSG00000131652	THOC6	rs1981539	3.07	rs1053871	0.0301	2.72	-1.3067	1021	12	enet	-3.00378	0.00267	0.0407336	1
ENSG00000285331.2	ENSG00000285331	AC090517.5	rs1631474	4.56	rs11629673	0.029	-3.61	3.59427	1372	3	lasso	-3.00123	0.00269	0.0408282	1
ENSG00000167186.11	ENSG00000167186	COQ7	rs9673542	4.49	rs2072076	0.0052	3.89	-1.3255	1181	42	enet	-3.00074	0.00269	0.0408282	1
ENSG00000166579.15	ENSG00000166579	NDEL1	rs8071166	-4.27	rs4791710	0.0554	-3.79	-2.98649	1274	3	lasso	3.0014	0.00269	0.0408282	1
ENSG00000239881.1	ENSG00000239881	RPS27P25	rs3213572	4.76	rs4766957	0.0476	-3.45	1.70358	1287	5	lasso	-2.99683	0.00273	0.0412942	1
ENSG00000258896.1	ENSG00000258896	SCOCP1	rs1957988	5.35	rs8020393	-0.00157	-3.26	2.91852	1083	6	enet	-2.9964	0.00273	0.0412942	1
ENSG00000185596.16	ENSG00000185596	WASH3P	rs7495422	-3.69	rs1513981	0.193	5.79	-2.80281	512	2	lasso	-2.99477	0.00275	0.0415259	1
ENSG00000266498.1	ENSG00000266498	AC055811.3	rs138113734	-3.38	rs12952237	-0.00609	2.87	-3.07571	1170	4	enet	-2.993	0.00276	0.0416062	1
ENSG00000258890.7	ENSG00000258890	CEP95	rs1991401	-3.79	rs1991401	-0.000481	2.9	-3.79256	456	6	enet	-2.99003	0.00279	0.0419871	1
ENSG00000257815.6	ENSG00000257815	AC025159.1	rs221074	3.91	rs80250905	0.0234	4.4	-2.34671	2595	74	enet	-2.9887	0.0028	0.0420663	1
ENSG00000164062.13	ENSG00000164062	APEH	rs2624847	-5.29	rs34915642	-0.00279	2.37	2.98682	882	1	lasso	2.98682	0.00282	0.0422239	1
ENSG00000259183.1	ENSG00000259183	MED28P6	rs62019200	3.6	rs12908985	0.00894	3.51	-1.18277	1008	26	enet	-2.98665	0.00282	0.0422239	1
ENSG00000099377.14	ENSG00000099377	HSD3B7	rs1557672	3.37	rs3751847	0.000363	-2.67	2.9854	627	1	lasso	-2.98541	0.00283	0.0422312	1
ENSG00000099622.14	ENSG00000099622	CIRBP	rs502121	3.48	rs2240241	-0.001824	2.16	-2.98606	79	1	lasso	-2.98606	0.00283	0.0422312	1
ENSG00000078018.19	ENSG00000078018	MAP2	rs7562585	-3.8	rs13017716	-0.00401	3.04	2.9824	1763	1	enet	2.9824	0.00286	0.0424648	1
ENSG00000167005.14	ENSG00000167005	NUDT21	rs2432539	4.2	rs6416768	-0.00187	3.13	2.4687	1479	3	lasso	2.98279	0.00286	0.0424648	1
ENSG00000268379.1	ENSG00000268379	AC025588.1	rs2052241	5.1	rs112470673	0.57964	9.84	2.98484	1616	24	enet	2.98189	0.00286	0.0424648	1
ENSG00000170854.18	ENSG00000170854	RIOX2	rs301960	3.73	rs2873394	0.0302	-3.17	-2.98144	1876	1	lasso	2.98144	0.00287	0.0424712	1
ENSG00000177683.14	ENSG00000177683	THAP5	rs1849639	4.35	rs848383	-0.004615	3.79	3.38411	1388	2	lasso	2.98081	0.00287	0.0424712	1
ENSG00000196653.12	ENSG00000196653	ZNF502	rs113379120	4.91	rs72864805	0.00351	-3.44	2.97572	1246	1	lasso	-2.97572	0.00292	0.0431392	1
ENSG00000243802.2	ENSG00000243802	AC090589.1	rs61884301	7.59	rs4752929	-0.0037	2.49	4.2633	872	2	lasso	2.97392	0.00294	0.0433626	1
ENSG00000025796.14	ENSG00000025796	SEC63	rs6913627	5.14	rs9486602	0.0137	-3.43	-2.93532	982	3	lasso	2.97158	0.00296	0.043513	1
ENSG00000236444.5	ENSG00000236444	UBE2L5	rs592892	-3.46	rs4769036	0.00111	-4.04	2.09456	1545	3	lasso	-2.97182	0.00296	0.043513	1
ENSG00000214796.8	ENSG00000214796	AC098934.1	rs34597136	-3.69	rs3935652	-0.000103	-3.22	1.38714	1115	13	lasso	-2.96892	0.00299	0.0438813	1
ENSG00000119333.11	ENSG00000119333	WDR34	rs6478861	4.06	rs12238268	0.0125	-2.66	-2.96569	653	1	lasso	2.96569	0.00302	0.0442485	1
ENSG00000170745.12	ENSG00000170745	KCNS3	rs2061607	4.36	rs62130868	-0.00226	3.82	0.914222	2362	5	lasso	2.96358	0.00304	0.0444681	1
ENSG00000222686.1	ENSG00000222686	RNU4-72P	rs7757864	-3.88	rs6909767	-0.00184	-3.85	-3.6528	1389	8	lasso	2.9594	0.00308	0.0449791	1
ENSG00000172260.15	ENSG00000172260	NEGR1	rs1121296	-5.9	rs6683448	-0.0057	-3.15	-2.30655	2021	5	lasso	2.95862	0.00309	0.0450511	1
ENSG00000115457.10	ENSG00000115457	IGFBP2	rs62180635	-3.83	rs8179823	0.00451	-3.39	-2.38091	1315	4	lasso	2.95701	0.00311	0.0452683	1
ENSG00000283236.1	ENSG00000283236	AC074141.1	rs12462109	3.87	rs7253396	0.279433	7.45	2.43214	1981	21	enet	2.95531	0.00312	0.0453396	1
ENSG00000276814.1	ENSG00000276814	AC004801.6	rs11615078	3.64	rs12316410	-0.00609	3.19	-2.27294	1775	3	enet	-2.95304	0.00315	0.0456262	1
ENSG00000230662.1	ENSG00000230662	TNPO1P2	rs12948749	4.89	rs854792	0.05	-3.92	2.84515	904	4	lasso	-2.95244	0.00315	0.0456262	1
ENSG00000181588.16	ENSG00000181588	MEX3D	rs502121	3.48	rs1054972	-0.004077	2.61	-2.7559	242	2	lasso	-2.95127	0.00316	0.0456965	1
ENSG00000232311.1	ENSG00000232311	AL512303.1	rs11153171	2.94	rs35299411	-0.00217	-2.87	0.45446	1174	9	enet	-2.95054	0.00317	0.0457666	1
ENSG00000231952.3	ENSG00000231952	DPY19L1P2	rs7788070	4.36	rs13245904	0.001073	3.65	-2.63661	2006	26	enet	-2.94795	0.0032	0.0459754	1
ENSG00000005108.16	ENSG00000005108	THSD7A	rs4371900	3.99	rs39190	0.006159	-3.75	3.07486	3418	54	enet	-2.9477	0.0032	0.0459754	1
ENSG00000101421.4	ENSG00000101421	CHMP4B	rs6088461	4.09	rs2747537	0.162	5.41	-2.9482	775	1	lasso	-2.9482	0.0032	0.0459754	1
ENSG00000064393.16	ENSG00000064393	HIPK2	rs2270163	4.52	rs58599202	0.005444	3.04	-0.69498	1069	5	lasso	-2.94578	0.00322	0.0461822	1
ENSG00000116396.14	ENSG00000116396	KCNC4	rs11102159	5.36	rs12747833	0.00737	-3.34	-1.67829	1494	4	lasso	2.94504	0.00323	0.0461822	1
ENSG00000100731.16	ENSG00000100731	PCNX1	rs2526882	5.14	rs4902836	0.012739	-3.47	0.16086	1542	42	enet	-2.9445	0.00323	0.0461822	1
ENSG00000255115.2	ENSG00000255115	AP002812.4	rs613686	-3.71	rs2508175	0.00584	-2.62	-2.776	1487	2	lasso	2.94232	0.00326	0.0465294	1
ENSG00000169519.21	ENSG00000169519	METTL15	rs10767734	-6.2	rs9787909	0.0441	4.32	-3.882	1404	20	lasso	-2.94109	0.00327	0.0465294	1
ENSG00000172992.12	ENSG00000172992	DCAKD	rs62065438	-4.33	rs12950988	0.263	-7.22	2.77519	1077	6	lasso	-2.94112	0.00327	0.0465294	1
ENSG00000183963.18	ENSG00000183963	SMTN	rs7286054	3.62	rs9621179	-0.0061	-3.62	-0.47232	1212	18	enet	2.93793	0.0033	0.0468811	1
ENSG00000095209.12	ENSG00000095209	TMEM38B	rs1567368	4.29	rs10759127	-0.00347	3.38	2.60621	1300	4	lasso	2.9352	0.00333	0.0472317	1
ENSG00000116473.14	ENSG00000116473	RAP1A	rs2076590	4.83	rs4839152	0.00101	-4.3	-2.84422	2182	99	enet	2.93401	0.00335	0.0472888	1
ENSG00000266680.1	ENSG00000266680	AL135905.1	rs9341835	-5.24	rs3121608	0.0038	3.23	-2.06875	1133	3	lasso	-2.93319	0.00335	0.0472888	1
ENSG00000207023.1	ENSG00000207023	RNU6-975P	rs7739433	-4.57	rs1935530	-0.00426	2.82	-2.9661	1541	3	enet	-2.93375	0.00335	0.0472888	1
ENSG00000166575.17	ENSG00000166575	TMEM135	rs58568018	-3.77	rs17149659	-0.00525	3.31	3.0241	2853	20	enet	2.9327	0.00336	0.0473547	1
ENSG00000278818.1	ENSG00000278818	Metazoa_SRP	rs3783643	5.14	rs1009648	0.008678	3.48	3.73076	1316	7	enet	2.93204	0.00337	0.0474203	1
ENSG00000143507.18	ENSG00000143507	DUSP10	rs13375371	-3.21	rs4317817	-0.00184	3	3.01639	1601	2	lasso	2.93042	0.00339	0.0476263	1
ENSG00000272995.1	ENSG00000272995	AC097505.1	rs12651518	4.039	rs12641186	0.00058	-3.75	2.7955	1670	11	enet	-2.92802	0.00341	0.0478316	1
ENSG00000153208.17	ENSG00000153208	MERTK	rs7581524	3.56	rs17781007	0.00471	3.69	2.31214	936	7	enet	2.92691	0.00342	0.0478962	1
ENSG00000267077.1	ENSG00000267077	AC020663.2	rs8047438	5.76	rs7546	0.168	5.85	-2.7788	1051	5	lasso	-2.92657	0.00343	0.0479494	1
ENSG00000087085.15	ENSG00000087085	ACHE	rs492430	5.38	rs2720393	0.007592	3.36	-2.87152	1258	2	lasso	-2.92503	0.00344	0.0479494	1
ENSG00000156218.13	ENSG00000156218	ADAMTSL3	rs4842939	-6.74	rs1155070	0.0291	-3.4	3.06744	1430	2	lasso	-2.92501	0.00344	0.0479494	1
ENSG00000207342.1	ENSG00000207342	Y_RNA	rs2006239	-4.45	rs4904448	0.008801	3.12	2.92397	1219	1	lasso	2.92397	0.00346	0.0481526	1
ENSG00000130725.8	ENSG00000130725	UBE2M	rs4756	-3.16	rs7253055	-0.006079	3.17	2.39611	800	4	enet	2.92188	0.00348	0.0483551	1
ENSG00000278376.1	ENSG00000278376	AP004609.3	rs139202878	-3.82	rs7933859	0.45	8.85	2.9046	1229	6	lasso	2.92059	0.00349	0.0484183	1
ENSG00000235989.4	ENSG00000235989	MORC2-AS1	rs28360657	-3.7	rs5753383	0.0914	4.41	-2.85336	1273	2	lasso	-2.92014	0.0035	0.0484813	1
ENSG00000261292.2	ENSG00000261292	AC110491.1	rs301960	3.73	rs1552749	-0.00503	-2.74	2.74398	1421	5	enet	-2.91842	0.00352	0.0486824	1
ENSG00000272991.1	ENSG00000272991	AF129408.1	rs442972	-4.52	rs2150411	0.00186	-3.51	3.3626	2060	19	enet	-2.91757	0.00353	0.0487447	1
ENSG00000260337.4	ENSG00000260337	AC091544.4	rs11634207	4.44	rs17523778	0.00504	3.5	3.0433	1799	2	lasso	2.91631	0.00354	0.0488069	1
ENSG00000231160.10	ENSG00000231160	KLF3-AS1	rs34126634	-4.454	rs7654470	-0.0061	3.75	-2.56728	2013	9	enet	-2.9151	0.00356	0.0489307	1
ENSG00000258011.2	ENSG00000258011	HMGA1P3	rs4766428	8.46	rs34648858	0.093	-4.25	-2.86546	617	2	lasso	2.91513	0.00356	0.0489307	1
ENSG00000272942.1	ENSG00000272942	AL022324.3	rs5760750	4.14	rs5752152	0.164	5.65	2.10249	979	17	enet	2.91256	0.00358	0.0491296	1
ENSG00000238754.1	ENSG00000238754	SCARNA18B	rs2251699	-4.02	rs6661522	-0.00486	-2.68	2.03362	959	2	lasso	-2.91133	0.0036	0.0493126	1
ENSG00000178913.8	ENSG00000178913	TAF7	rs405192	6.1	rs12654953	-0.00523	-3.35	-3.11077	1137	5	lasso	2.91006	0.00361	0.0493126	1
ENSG00000019505.8	ENSG00000019505	SYT13	rs72895359	-4.67	rs4755945	0.00562	3.19	-3.1847	1399	2	lasso	-2.91048	0.00361	0.0493126	1
ENSG00000188315.8	ENSG00000188315	C3orf62	rs6795772	3.78	rs112736626	-0.00538	-2.45	3.3921	674	28	enet	-2.90647	0.00366	0.0499188	1
ENSG00000274421.1	ENSG00000274421	AL162390.1	rs58879007	3.88	rs2182735	-0.00396	2.59	3.15192	1605	22	enet	2.90429	0.00368	0.0501146	1
ENSG00000246560.2	ENSG00000246560	UBE2D3-AS1	rs13107511	5.812	rs2711899	-0.00397	-2.77	2.90309	1255	1	lasso	-2.90309	0.00369	0.0501738	1
ENSG00000248278.1	ENSG00000248278	SUMO2P17	rs35929648	-4.38	rs36002028	-0.00609	3.41	1.9307	1364	2	lasso	2.90288	0.0037	0.0502329	1
ENSG00000109680.11	ENSG00000109680	TBC1D19	rs79098423	4.331	rs7658999	0.0287	-3.8	-2.91772	1204	5	lasso	2.901	0.00372	0.0504273	1
ENSG00000090857.13	ENSG00000090857	PDPR	rs7198170	4.78	rs1463436	0.0066	3.25	2.9144	671	10	enet	2.89788	0.00376	0.0508918	1
ENSG00000138669.9	ENSG00000138669	PRKG2	rs2868131	-4.76	rs4694006	-0.00565	-2.77	-0.01705	1272	2	lasso	-2.89605	0.00378	0.0510847	1
ENSG00000165650.12	ENSG00000165650	PDZD8	rs12268087	3.28	rs10377	-0.00587	-2.86	2.89472	1217	5	lasso	-2.89482	0.00379	0.051142	1
ENSG00000262470.2	ENSG00000262470	TVP23CP2	rs4781536	4.24	rs116165082	-0.000839	3.42	2.9233	983	2	lasso	2.89404	0.0038	0.0511991	1
ENSG00000117593.12	ENSG00000117593	DARS2	rs61828917	-6.15	rs6681627	-1.36e-05	3.19	0.42986	1025	27	enet	2.89178	0.00383	0.0515251	1
ENSG00000243845.3	ENSG00000243845	RN7SL30P	rs2149992	4.63	rs72767017	-0.00526	-3.02	-2.89061	817	1	lasso	2.89061	0.00384	0.0515815	1
ENSG00000244356.3	ENSG00000244356	RN7SL398P	rs950886	-5.18	rs1187064	-0.0054	2.96	-2.88987	1754	1	lasso	-2.88987	0.00385	0.0516377	1
ENSG00000228031.4	ENSG00000228031	AC078842.1	rs13230189	-8.83	rs1863037	-0.005944	-3.14	2.41651	1197	4	lasso	-2.8894	0.00386	0.0516718	1
ENSG00000238004.1	ENSG00000238004	AC009227.2	rs62170976	4.46	rs10211143	-0.00569	3.54	3.12767	1444	3	lasso	2.8887	0.00387	0.0516718	1
ENSG00000111602.12	ENSG00000111602	TIMELESS	rs725957	-5.47	rs10876891	-0.00554	2.85	2.8293	769	2	lasso	2.88846	0.00387	0.0516718	1
ENSG00000279465.1	ENSG00000279465	AC090950.2	rs1598255	3.31	rs6442566	-0.00197	-3.22	2.88808	1477	1	lasso	-2.88808	0.00388	0.0517275	1
ENSG00000127445.13	ENSG00000127445	PIN1	rs17273881	-3.74	rs12461440	0.005141	-3.04	-3.19035	1436	4	lasso	2.88554	0.00391	0.0520493	1
ENSG00000070601.10	ENSG00000070601	FRMPD1	rs7036132	4.85	rs6476656	0.0346	-4.07	2.31615	1632	17	enet	-2.88228	0.00395	0.0525031	1
ENSG00000230188.1	ENSG00000230188	AL158156.1	rs13285624	5.1	rs4878694	0.135	-5.6	-2.32354	1471	14	lasso	2.88103	0.00396	0.0525573	1
ENSG00000240771.8	ENSG00000240771	ARHGEF25	rs487722	-5.02	rs10877034	0.00442	3.33	-1.36136	892	7	lasso	-2.88005	0.00398	0.0527439	1
ENSG00000117399.14	ENSG00000117399	CDC20	rs11210892	8.29	rs4660249	-0.00609	3.16	0.77169	1270	10	lasso	2.8778	0.004	0.05293	1
ENSG00000132664.12	ENSG00000132664	POLR3F	rs6112173	4.05	rs2424204	-0.00607	3.09	-2.8772	1890	1	lasso	-2.8772	0.00401	0.0529578	1
ENSG00000230551.4	ENSG00000230551	AC021078.1	rs6892794	3.86	rs17600379	-0.00605	3.26	2.9108	1422	2	lasso	2.8767	0.00402	0.0529578	1
ENSG00000137522.18	ENSG00000137522	RNF121	rs55987044	-3.46	rs12289841	0.00307	2.83	0.6222	654	21	enet	2.87669	0.00402	0.0529578	1
ENSG00000136877.15	ENSG00000136877	FPGS	rs34116890	-4.43	rs10739691	0.0232	3.22	-2.8744	981	1	lasso	-2.8744	0.00405	0.0531166	1
ENSG00000136830.12	ENSG00000136830	NIBAN2	rs7035698	5.68	rs10739691	-0.00161	3.08	-2.8744	929	1	lasso	-2.8744	0.00405	0.0531166	1
ENSG00000258568.1	ENSG00000258568	RHOQP1	rs941608	4.21	rs12435094	-0.005903	-2.82	-2.87393	1215	1	lasso	2.87393	0.00405	0.0531166	1
ENSG00000101361.17	ENSG00000101361	NOP56	rs11087565	4.47	rs7260969	0.0869	5.14	-2.0459	1726	5	lasso	-2.8691	0.00412	0.0538755	1
ENSG00000254995.4	ENSG00000254995	STX16-NPEPL1	rs6100162	-3.22	rs6128402	0.0963	4.6	-3.1423	1295	6	enet	-2.869	0.00412	0.0538755	1
ENSG00000177084.17	ENSG00000177084	POLE	rs7313956	4.7	rs4883625	0.151	6.38	-3.52138	956	28	enet	-2.86641	0.00415	0.054188	1
ENSG00000163512.14	ENSG00000163512	AZI2	rs4308234	4.58	rs13064468	-9.78e-05	2.93	2.86607	1465	1	lasso	2.86607	0.00416	0.0542388	1
ENSG00000276505.1	ENSG00000276505	AP000892.3	rs609353	-4.17	rs56371319	0.00755	-3.12	-3.2675	1574	2	lasso	2.86538	0.00417	0.0542895	1
ENSG00000227267.3	ENSG00000227267	AC072039.1	rs7427564	-7.76	rs67692166	0.00264	3.28	2.86342	804	22	lasso	2.8633	0.00419	0.0543904	1
ENSG00000277387.1	ENSG00000277387	MIR8058	rs11647188	-5.5	rs62036793	-0.00162	-3.27	2.1331	2432	2	lasso	-2.8635	0.00419	0.0543904	1
ENSG00000176155.19	ENSG00000176155	CCDC57	rs62079722	-3.45	rs72863348	0.00516	3.17	2.5373	1302	3	lasso	2.86304	0.0042	0.0544113	1
ENSG00000168758.11	ENSG00000168758	SEMA4C	rs56221936	4.31	rs6758174	-0.00321	-3.56	2.48077	502	10	enet	-2.86185	0.00421	0.0544113	1
ENSG00000226904.1	ENSG00000226904	AL353608.2	rs4744680	-3.02	rs6560316	0.0134	3.19	-3.00361	284	4	lasso	-2.86203	0.00421	0.0544113	1
ENSG00000228878.8	ENSG00000228878	SEPTIN7-AS1	rs74849143	3.31	rs17171927	0.002355	-3.58	3.13068	1817	27	enet	-2.85884	0.00425	0.0547689	1
ENSG00000065621.15	ENSG00000065621	GSTO2	rs2496034	4.82	rs641071	0.313	-7.36	-2.7785	1139	5	lasso	2.85902	0.00425	0.0547689	1
ENSG00000237977.1	ENSG00000237977	EIF4HP2	rs2299825	-3.8	rs9606802	-0.00553	-3.27	-2.02439	1275	3	lasso	2.85689	0.00428	0.0549046	1
ENSG00000125611.15	ENSG00000125611	CHCHD5	rs7581524	3.56	rs768069	0.0204	4.11	-2.95705	1369	4	lasso	-2.85599	0.00429	0.0549046	1
ENSG00000102763.18	ENSG00000102763	VWA8	rs4393467	-4.74	rs9562349	-0.00511	3.24	-0.26475	1830	46	enet	2.85627	0.00429	0.0549046	1
ENSG00000028203.18	ENSG00000028203	VEZT	rs6538539	6.2	rs7133053	-0.000658	-3.38	-2.73442	2320	4	lasso	2.85518	0.0043	0.0549046	1
ENSG00000279253.1	ENSG00000279253	AL121753.2	rs2236270	4.53	rs6579227	0.0186	-3.65	3.32	1223	17	enet	-2.8549	0.0043	0.0549046	1
ENSG00000198408.14	ENSG00000198408	OGA	rs77449307	4.24	rs34254992	-0.00373	-3.11	-1.12309	788	20	enet	2.85464	0.00431	0.0549046	1
ENSG00000165478.7	ENSG00000165478	HEPACAM	rs6590093	-7.47	rs35285862	-0.00528	3.37	1.5946	1367	10	enet	2.85423	0.00431	0.0549046	1
ENSG00000262246.6	ENSG00000262246	CORO7	rs8047438	5.76	rs28606635	-0.00366	3.37	2.7903	1222	2	lasso	2.85452	0.00431	0.0549046	1
ENSG00000236456.1	ENSG00000236456	AL035458.1	rs13044413	4.29	rs4911414	0.000461	-2.95	-2.754	832	6	lasso	2.8535	0.00432	0.0549531	1
ENSG00000240915.2	ENSG00000240915	AC120042.1	rs891691	3.69	rs56081236	0.056769	-4.03	2.9396	1787	2	lasso	-2.852	0.00434	0.0551286	1
ENSG00000163655.16	ENSG00000163655	GMPS	rs116044791	3.39	rs66459918	-0.00481	-2.76	2.85138	1299	2	lasso	-2.85148	0.00435	0.0551766	1
ENSG00000244462.8	ENSG00000244462	RBM12	rs7280	4.24	rs2250205	-0.00604	2.67	2.8554	929	4	lasso	2.8508	0.00436	0.0552246	1
ENSG00000130508.11	ENSG00000130508	PXDN	rs62116636	3.52	rs10164788	0.146	-5.71	2.90411	1869	3	lasso	-2.84906	0.00438	0.0553989	1
ENSG00000243403.1	ENSG00000243403	AC090543.2	rs4777185	4.41	rs56010111	-0.00293	2.76	3.04809	616	3	lasso	2.84829	0.0044	0.0555727	1
ENSG00000241112.1	ENSG00000241112	RPL29P14	rs6892794	3.86	rs32588	-0.00604	3.27	2.69202	1440	44	enet	2.84703	0.00441	0.0556199	1
ENSG00000126005.17	ENSG00000126005	MMP24OS	rs2236270	4.53	rs2250205	0.367	-8.14	2.8554	1270	7	lasso	-2.8456	0.00443	0.0557929	1
ENSG00000272512.1	ENSG00000272512	AL645608.7	rs3766186	3.26	rs7515488	0.00712	-2.59	1.80286	58	3	lasso	-2.84469	0.00445	0.0559654	1
ENSG00000172554.12	ENSG00000172554	SNTG2	rs35244364	4.11	rs10189974	0.0393	4.42	-2.34338	3340	5	lasso	-2.84294	0.00447	0.0561374	1
ENSG00000237321.1	ENSG00000237321	AL354936.1	rs9320948	-4.16	rs2153134	-0.00379	-3.14	-2.84073	1265	1	lasso	2.84073	0.0045	0.0564343	1
ENSG00000242797.3	ENSG00000242797	GLYCTK-AS1	rs2710323	9.63	rs9873175	0.000463	-2.59	-2.83981	651	1	enet	2.83981	0.00451	0.05648	1
ENSG00000187189.11	ENSG00000187189	TSPYL4	rs9968822	-3.44	rs3798231	0.00499	-2.87	-2.83932	1206	1	lasso	2.83932	0.00452	0.0565255	1
ENSG00000227124.11	ENSG00000227124	ZNF717	rs17788404	4.23	rs62268954	-0.00606	-3	-3.80746	648	3	lasso	2.83466	0.00459	0.0573201	1
ENSG00000135740.17	ENSG00000135740	SLC9A5	rs7187623	4.85	rs404176	-0.00593	-2.65	-0.8172	348	7	lasso	2.83238	0.00462	0.0576137	1
ENSG00000287562.1	ENSG00000287562	AL109615.4	rs7742030	4.15	rs2396165	0.0866	-4.41	2.87753	961	5	lasso	-2.82973	0.00466	0.0580311	1
ENSG00000136144.12	ENSG00000136144	RCBTB1	rs4942851	5.12	rs4942853	0.0633	-5.43	3.64442	1501	59	enet	-2.82753	0.00469	0.0582413	1
ENSG00000135723.14	ENSG00000135723	FHOD1	rs7187623	4.85	rs8062484	-0.000702	3.06	2.8274	349	3	lasso	2.8276	0.00469	0.0582413	1
ENSG00000272420.1	ENSG00000272420	AL513477.2	rs2803329	-4.44	rs263532	0.0901	4.44	-3.03883	675	4	lasso	-2.82663	0.0047	0.0582839	1
ENSG00000089775.11	ENSG00000089775	ZBTB25	rs4902295	-4.03	rs10151656	-0.004068	-3.08	2.62629	1381	8	enet	-2.82626	0.00471	0.0583265	1
ENSG00000181798.3	ENSG00000181798	LINC00471	rs1131171	4.09	rs28685161	0.275	-6.89	2.66793	1105	3	lasso	-2.82585	0.00472	0.0583689	1
ENSG00000199545.1	ENSG00000199545	RNA5SP195	rs9687282	5.64	rs10052399	0.0225	-3.92	-0.01228	636	17	enet	2.82315	0.00476	0.0587817	1
ENSG00000163053.11	ENSG00000163053	SLC16A14	rs35920432	-4.28	rs7423377	-0.00378	-3.15	-3.0519	1818	3	enet	2.8224	0.00477	0.0588234	1
ENSG00000141994.16	ENSG00000141994	DUS3L	rs628271	-4.73	rs2290776	0.058006	-4.84	-3.01592	838	7	enet	2.82181	0.00478	0.0588649	1
ENSG00000228834.1	ENSG00000228834	AL445189.2	rs2153960	6.12	rs12528081	-0.000488	-3.23	-2.09557	1229	25	enet	2.8195	0.00481	0.0591116	1
ENSG00000167216.17	ENSG00000167216	KATNAL2	rs2246877	-3.64	rs9304340	0.0584	4.56	-2.99294	1584	6	lasso	-2.8192	0.004814	0.0591116	1
ENSG00000006071.14	ENSG00000006071	ABCC8	rs7932043	-4.8	rs722341	-0.00133	3.5	1.4516	1510	7	enet	2.81909	0.00482	0.0591116	1
ENSG00000104112.9	ENSG00000104112	SCG3	rs12591359	-4.64	rs11070885	0.0213	3.51	-2.31505	1266	2	lasso	-2.8177	0.00484	0.059275	1
ENSG00000134697.13	ENSG00000134697	GNL2	rs3795494	4.35	rs4074961	-0.00594	-3.12	-2.81419	1328	1	lasso	2.81419	0.00489	0.0598048	1
ENSG00000275318.1	ENSG00000275318	AL136981.2	rs7023321	4.09	rs4625094	0.137	-4.85	-3.05216	1182	31	enet	2.81376	0.0049	0.0598447	1
ENSG00000214875.2	ENSG00000214875	MED28P1	rs10998457	-4.66	rs2491032	0.00436	-2.99	-2.81027	1650	1	lasso	2.81027	0.00495	0.0603723	1
ENSG00000198912.11	ENSG00000198912	C1orf174	rs6426389	-3.73	rs10797354	0.102	-5.94	1.99301	1489	27	enet	-2.80717	0.005	0.0608151	1
ENSG00000235573.2	ENSG00000235573	AC005005.2	rs7286054	3.62	rs2413045	-0.0057	3.09	3.41322	1157	3	enet	2.80696	0.005	0.0608151	1
ENSG00000213104.3	ENSG00000213104	NPM1P46	rs2914983	7.73	rs6754223	-0.00486	2.87	2.80588	973	1	lasso	2.80588	0.00502	0.0608846	1
ENSG00000273923.1	ENSG00000273923	AC104260.1	rs12101914	3.33	rs11857039	0.00124	3.34	2.80549	1637	1	lasso	2.80549	0.00502	0.0608846	1
ENSG00000253931.1	ENSG00000253931	AC105118.1	rs13252406	5.81	rs13277214	-0.006034	-3.18	4.2349	1291	3	lasso	-2.8052	0.00503	0.0608846	1
ENSG00000116213.16	ENSG00000116213	WRAP73	rs6424070	4.89	rs12757620	0.118	4.64	-2.80459	1271	1	lasso	-2.80459	0.00504	0.0608846	1
ENSG00000139168.8	ENSG00000139168	ZCRB1	rs12311447	3.45	rs10880283	0.104	-5.36	2.75003	1664	15	enet	-2.80424	0.00504	0.0608846	1
ENSG00000136856.18	ENSG00000136856	SLC2A8	rs7035698	5.68	rs10987605	0.068	-4.35	2.22457	938	13	enet	-2.80233	0.00507	0.0611638	1
ENSG00000075239.14	ENSG00000075239	ACAT1	rs4028251	3.4	rs10890798	0.0496	-4.38	2.8793	1358	18	enet	-2.80124	0.00509	0.0613217	1
ENSG00000272196.2	ENSG00000272196	HIST2H2AA4	rs2319280	-5.68	rs59054339	0.0256	4.33	-2.2675	341	4	lasso	-2.79778	0.00515	0.061793	1
ENSG00000232983.2	ENSG00000232983	AL160270.2	rs3088305	-4.6	rs950048	-0.00604	2.92	-2.45471	1244	5	lasso	-2.79771	0.00515	0.061793	1
ENSG00000273424.1	ENSG00000273424	AL008582.1	rs9623320	6.34	rs202664	0.0118	3.08	2.08247	957	5	lasso	2.79765	0.00515	0.061793	1
ENSG00000229657.2	ENSG00000229657	AL391822.1	rs6702469	4.71	rs12758745	0.016	3.83	-3.13974	1509	4	lasso	-2.79584	0.00518	0.061855	1
ENSG00000261334.1	ENSG00000261334	AL353803.4	rs10988250	4.1	rs1017508	-0.00125	-3.6	2.7955	1273	1	lasso	-2.7955	0.00518	0.061855	1
ENSG00000134330.19	ENSG00000134330	IAH1	rs59288259	2.77	rs56004632	-0.00601	3.05	-1.79678	1730	17	enet	-2.79525	0.00519	0.061855	1
ENSG00000103199.14	ENSG00000103199	ZNF500	rs8047438	5.76	rs7546	-0.00458	3.22	-2.7788	1087	10	enet	-2.79471	0.00519	0.061855	1
ENSG00000272945.1	ENSG00000272945	AL356299.2	rs13044413	4.29	rs6059685	0.00474	-3.06	-2.368	840	4	lasso	2.7949	0.00519	0.061855	1
ENSG00000226009.2	ENSG00000226009	KCNIP2-AS1	rs77449307	4.24	rs772014	-0.00382	3	1.00832	721	9	enet	2.79464	0.0052	0.0618912	1
ENSG00000178458.5	ENSG00000178458	H3F3AP6	rs72943005	4.636	rs706310	-0.00248	-3.13	3.18311	1257	2	lasso	-2.79147	0.00525	0.0624026	1
ENSG00000168528.12	ENSG00000168528	SERINC2	rs10914327	2.88	rs34406633	-0.0051	-3.38	0.08629	1370	18	enet	2.7897	0.00528	0.0626753	1
ENSG00000288235.1	ENSG00000288235	FAM106C	rs138113734	-3.38	rs113484313	0.035	4.18	-2.81962	1058	4	lasso	-2.78851	0.0053	0.0628142	1
ENSG00000197479.7	ENSG00000197479	PCDHB11	rs405192	6.13	rs6869960	0.0104	3.57	-2.84215	1086	4	enet	-2.78746	0.00531	0.0628142	1
ENSG00000067082.15	ENSG00000067082	KLF6	rs17731	7.26	rs1660979	-0.00608	3.24	-2.31378	1837	5	lasso	-2.78709	0.00532	0.0628142	1
ENSG00000240342.3	ENSG00000240342	RPS2P5	rs7961565	-3.03	rs2954821	-0.000605	-3.28	2.62914	1521	2	lasso	-2.78675	0.00532	0.0628142	1
ENSG00000142556.19	ENSG00000142556	ZNF614	rs12462109	3.87	rs11879336	0.014483	-3.84	3.59572	1858	3	lasso	-2.78561	0.00534	0.0629666	1
ENSG00000179115.11	ENSG00000179115	FARSA	rs8103241	-4.03	rs17706531	-0.006073	2.86	2.78348	810	1	lasso	2.78348	0.00538	0.0633541	1
ENSG00000183023.18	ENSG00000183023	SLC8A1	rs1558654	-4.56	rs6742885	-0.0061	3.4	2.77761	2358	1	lasso	2.77761	0.00548	0.0644463	1
ENSG00000026297.15	ENSG00000026297	RNASET2	rs491700	-4.02	rs6904892	0.026	3.73	2.77566	2032	1	enet	2.77566	0.00551	0.0647133	1
ENSG00000242696.3	ENSG00000242696	RN7SL40P	rs74766638	-3.12	rs55691518	-0.0061	2.83	2.77219	1085	1	lasso	2.77219	0.00557	0.0653316	1
ENSG00000088992.18	ENSG00000088992	TESC	rs10774910	4.62	rs1093287	-0.00402	3.44	-2.77483	1379	4	lasso	-2.77111	0.00559	0.0654797	1
ENSG00000259345.7	ENSG00000259345	AC013652.1	rs61047925	4.34	rs2664136	-0.00609	-3.54	-1.55435	2332	31	enet	2.76864	0.00563	0.0658614	1
ENSG00000101365.21	ENSG00000101365	IDH3B	rs11087565	4.52	rs12481390	-0.00512	-3.37	3.248	1714	3	lasso	-2.7682	0.00564	0.0658915	1
ENSG00000279616.1	ENSG00000279616	AL096817.1	rs7769360	-4.56	rs77122620	0.00417	-3.35	-2.87331	1355	16	enet	2.76584	0.00568	0.0662716	1
ENSG00000254791.1	ENSG00000254791	FAR1-IT1	rs1950039	-3.37	rs2618510	-0.00299	-2.88	-2.7802	1842	3	enet	2.7649	0.00569	0.0663012	1
ENSG00000155011.9	ENSG00000155011	DKK2	rs4956123	3.06	rs2726667	-0.00424	3.68	2.76018	1607	3	lasso	2.7637	0.00571	0.066447	1
ENSG00000011376.12	ENSG00000011376	LARS2	rs76952894	5.16	rs13099924	0.0543	-4.53	0.04024	1779	66	enet	-2.76338	0.00572	0.0664763	1
ENSG00000162572.21	ENSG00000162572	SCNN1D	rs34238514	-3.62	rs7515488	-0.00142	-2.78	1.80286	136	8	enet	-2.76252	0.00574	0.0665345	1
ENSG00000272862.1	ENSG00000272862	AC106052.1	rs7665570	-3.644	rs11733756	-0.00512	-2.86	-2.76216	1437	1	lasso	2.76216	0.00574	0.0665345	1
ENSG00000176715.16	ENSG00000176715	ACSF3	rs4785573	-5.41	rs56291251	-0.00582	2.69	-2.7617	750	1	lasso	-2.76165	0.00575	0.0665348	1
ENSG00000138182.14	ENSG00000138182	KIF20B	rs1536315	4.84	rs11814174	0.0024	-3.89	-1.52805	1760	2	lasso	2.76134	0.00576	0.0665348	1
ENSG00000242960.1	ENSG00000242960	FTH1P23	rs6772575	3.74	rs983775	-0.00166	-3.21	-2.52896	1460	2	lasso	2.76057	0.00577	0.0665348	1
ENSG00000213398.8	ENSG00000213398	LCAT	rs61593058	5.06	rs11643701	6.7e-05	-2.63	-1.5822	520	8	lasso	2.76063	0.00577	0.0665348	1
ENSG00000101290.14	ENSG00000101290	CDS2	rs6085019	-3.2	rs6053188	0.0037	3.52	-2.7501	1890	5	lasso	-2.7598	0.00578	0.0665637	1
ENSG00000122679.8	ENSG00000122679	RAMP3	rs2293105	-3.81	rs76744184	-0.000419	2.72	1.69077	1553	3	enet	2.75933	0.00579	0.0665925	1
ENSG00000261150.2	ENSG00000261150	EPPK1	rs13252406	5.81	rs77232959	0.102813	5.2	1.2974	734	28	enet	2.7585	0.00581	0.0667361	1
ENSG00000277423.1	ENSG00000277423	AC069234.5	rs2649999	6.07	rs2859266	-0.00608	-3.17	2.76341	1627	5	enet	-2.75665	0.00584	0.066994	1
ENSG00000227220.1	ENSG00000227220	AL133346.1	rs6923939	-3.13	rs9483454	0.0198	3.52	-2.75412	1524	1	lasso	-2.75412	0.00588	0.0673658	1
ENSG00000268798.1	ENSG00000268798	AC027307.3	rs502121	3.48	rs1054972	-0.006092	2.71	-2.7559	163	2	lasso	-2.75196	0.00592	0.0677367	1
ENSG00000132155.11	ENSG00000132155	RAF1	rs160217	4.2	rs62232950	-0.0054	3.1	2.91648	1573	2	lasso	2.75103	0.00594	0.0678781	1
ENSG00000240869.3	ENSG00000240869	RN7SL128P	rs13203361	-3.73	rs4712476	0.000195	3.73	-3.00383	1533	3	enet	-2.74931	0.00597	0.0679852	1
ENSG00000206762.1	ENSG00000206762	RNU6-418P	rs10900457	3.79	rs61822590	-0.00552	2.95	-2.74893	1251	1	lasso	-2.74893	0.00598	0.0679852	1
ENSG00000196455.8	ENSG00000196455	PIK3R4	rs184423	-3.55	rs1497324	-0.00229	-3.28	-1.28899	1246	3	lasso	2.74907	0.00598	0.0679852	1
ENSG00000141013.17	ENSG00000141013	GAS8	rs11076631	-5.96	rs12925087	0.00339	-3.41	1.7871	989	4	lasso	-2.74909	0.00598	0.0679852	1
ENSG00000218766.1	ENSG00000218766	AL450338.1	rs7757864	-3.88	rs9362210	0.0186	-3.53	-1.75511	1312	8	enet	2.74836	0.00599	0.0680118	1
ENSG00000276390.1	ENSG00000276390	AC004241.3	rs11615078	3.64	rs2244818	-0.00304	3.47	-1.97068	1873	25	enet	-2.74686	0.00602	0.0681098	1
ENSG00000228049.7	ENSG00000228049	POLR2J2	rs55817310	3.56	rs5025411	0.02552	4.22	-1.84169	575	2	lasso	-2.74629	0.00603	0.0681098	1
ENSG00000261115.6	ENSG00000261115	TMEM178B	rs6662	-4.69	rs579518	0.011473	-3.11	-2.74566	1351	1	lasso	2.74566	0.00604	0.0681098	1
ENSG00000204947.9	ENSG00000204947	ZNF425	rs1202448	3.5	rs10251621	0.238654	-6.87	2.79681	1254	5	lasso	-2.74495	0.00605	0.0681098	1
ENSG00000281207.1	ENSG00000281207	SLFNL1-AS1	rs6694677	4.65	rs9728828	0.0168	3.39	2.70337	1660	2	lasso	2.74466	0.00606	0.0681098	1
ENSG00000113205.5	ENSG00000113205	PCDHB3	rs405192	6.12	rs12521934	0.0583	4.33	-0.66477	1079	9	lasso	-2.74451	0.00606	0.0681098	1
ENSG00000273262.1	ENSG00000273262	AL121928.1	rs11191434	-10.38	rs12570201	-0.00355	2.66	-2.74441	1089	1	lasso	-2.74441	0.00606	0.0681098	1
ENSG00000207781.1	ENSG00000207781	MIR625	rs2763888	4.36	rs12895203	0.001847	2.94	2.7443	1352	1	lasso	2.7443	0.00606	0.0681098	1
ENSG00000188933.16	ENSG00000188933	USP32P1	rs138113734	-3.38	rs113085706	0.0404	4.33	-2.92379	1080	5	lasso	-2.74401	0.00607	0.0681359	1
ENSG00000243704.3	ENSG00000243704	RN7SL105P	rs7207904	-6.03	rs9905316	0.00525	3.17	-2.69509	1012	2	enet	-2.74266	0.00609	0.0682741	1
ENSG00000159708.18	ENSG00000159708	LRRC36	rs7187623	4.85	rs8062484	0.206	6.06	2.8274	296	32	enet	2.73981	0.00615	0.0688598	1
ENSG00000268218.1	ENSG00000268218	AC137932.3	rs886952	-5.7	rs9923863	0.0301	3.84	-2.6358	952	4	enet	-2.73854	0.00617	0.0689968	1
ENSG00000165516.11	ENSG00000165516	KLHDC2	rs941608	4.29	rs10141515	0.084508	-4.57	-2.61426	1325	3	lasso	2.73665	0.00621	0.0693567	1
ENSG00000166341.8	ENSG00000166341	DCHS1	rs10742977	3.97	rs11040804	-0.0057	3.35	-1.0054	1784	2	lasso	-2.73501	0.00624	0.0696042	1
ENSG00000106771.13	ENSG00000106771	TMEM245	rs646234	5.21	rs140839022	0.00288	3.36	1.80484	2117	5	lasso	2.7318	0.0063	0.0701853	1
ENSG00000164002.11	ENSG00000164002	EXO5	rs6694677	4.65	rs4660415	0.232	6.38	2.72883	1410	2	lasso	2.72897	0.00635	0.0704771	1
ENSG00000146001.5	ENSG00000146001	PCDHB18P	rs405192	6.11	rs1017091	0.245	-6.58	-3.0019	1088	4	lasso	2.72901	0.00635	0.0704771	1
ENSG00000259287.2	ENSG00000259287	AC010809.1	rs2279686	-4.62	rs22824	0.00767	-3.89	-1.81529	1838	52	enet	2.72904	0.00635	0.0704771	1
ENSG00000283491.1	ENSG00000283491	AC017104.5	rs1131171	4.09	rs28685161	0.258	-6.61	2.66793	1136	2	lasso	-2.72888	0.00636	0.0704999	1
ENSG00000071564.16	ENSG00000071564	TCF3	rs2238604	-4.16	rs11669766	0.006517	2.86	-2.29279	269	3	lasso	-2.72596	0.00641	0.0708337	1
ENSG00000163374.19	ENSG00000163374	YY1AP1	rs490498	4.01	rs12047756	0.192	6.06	2.76905	475	11	lasso	2.72543	0.00642	0.0708337	1
ENSG00000243517.1	ENSG00000243517	AC024940.3	rs661992	3.88	rs11051310	-0.00602	-3.52	1.01859	1639	24	enet	-2.72511	0.00643	0.0708337	1
ENSG00000262728.6	ENSG00000262728	AC123768.3	rs2600521	3.82	rs11071936	-0.00602	-2.92	2.97836	1011	3	lasso	-2.72491	0.00643	0.0708337	1
ENSG00000141258.13	ENSG00000141258	SGSM2	rs12943566	-6.34	rs7217107	-0.00431	-2.98	2.72506	1146	1	lasso	-2.72506	0.00643	0.0708337	1
ENSG00000151838.12	ENSG00000151838	CCDC175	rs1957988	5.35	rs7157903	-0.004791	-3.31	-3.05508	1659	10	lasso	2.72224	0.00648	0.0712961	1
ENSG00000165730.16	ENSG00000165730	STOX1	rs10998457	-4.66	rs71478855	0.0277	4.52	1.46986	1654	10	lasso	2.72196	0.00649	0.0713177	1
ENSG00000105928.16	ENSG00000105928	GSDME	rs79210963	6.67	rs16472	-0.001227	-3.4	2.3087	2009	3	enet	-2.72135	0.0065	0.0713393	1
ENSG00000235688.2	ENSG00000235688	SNTG2-AS1	rs35244364	4.11	rs10189974	0.0315	3.81	-2.34338	2629	3	lasso	-2.72095	0.00651	0.0713609	1
ENSG00000283312.1	ENSG00000283312	AC017104.4	rs1131171	4.09	rs28685161	0.407	-8.25	2.66793	1132	2	lasso	-2.71994	0.00653	0.0714918	1
ENSG00000279700.1	ENSG00000279700	AC131212.2	rs7313956	4.7	rs4883518	0.0281	-3.32	-2.71284	888	1	lasso	2.71284	0.00667	0.0729346	1
ENSG00000287760.1	ENSG00000287760	AC099521.3	rs61593058	5.06	rs7204192	-0.00608	-2.96	2.533	1153	2	lasso	-2.71229	0.00668	0.0729541	1
ENSG00000166965.12	ENSG00000166965	RCCD1	rs1894401	-8.89	rs6496746	0.0091	3.4	-2.55137	1473	2	lasso	-2.7108	0.00671	0.0730124	1
ENSG00000089847.12	ENSG00000089847	ANKRD24	rs10407871	-2.7	rs350856	0.033866	3.38	-2.18389	685	4	lasso	-2.71111	0.00671	0.0730124	1
ENSG00000125835.18	ENSG00000125835	SNRPB	rs13040012	4.3	rs58220726	-0.0041	-3.19	-2.3656	1866	2	lasso	2.7107	0.00671	0.0730124	1
ENSG00000165417.12	ENSG00000165417	GTF2A1	rs10149681	4.84	rs12895990	-0.001526	-3.67	3.78876	1552	16	enet	-2.70709	0.00679	0.0737924	1
ENSG00000272070.1	ENSG00000272070	AC005618.1	rs405192	6.11	rs76570441	0.0222	-3.56	2.70342	1078	8	lasso	-2.70409	0.00685	0.0743535	1
ENSG00000138722.10	ENSG00000138722	MMRN1	rs356223	4.868	rs6814481	0.0302	-4.58	-3.23983	1419	5	lasso	2.70344	0.00686	0.0743711	1
ENSG00000235100.4	ENSG00000235100	AL157400.3	rs1536315	4.84	rs10881645	0.0824	4.53	-1.46654	1730	16	enet	-2.70244	0.00688	0.0744062	1
ENSG00000254786.1	ENSG00000254786	AP001636.1	rs7124107	3.03	rs563191	0.0139	-4.26	2.6833	1244	7	lasso	-2.70269	0.00688	0.0744062	1
ENSG00000168807.16	ENSG00000168807	SNTB2	rs13331198	4.78	rs13335300	-0.00342	-3.39	0.6291	1231	5	lasso	-2.70104	0.00691	0.0746398	1
ENSG00000207827.1	ENSG00000207827	MIR30A	rs16881513	-4.14	rs852946	-0.00391	-3.33	2.70053	1644	1	lasso	-2.70053	0.00692	0.074657	1
ENSG00000175356.13	ENSG00000175356	SCUBE2	rs1353730	2.27	rs56135790	0.0411	3.98	-1.7791	1413	34	enet	-2.70024	0.00693	0.0746741	1
ENSG00000262096.2	ENSG00000262096	PCDHB19P	rs405192	6.1	rs1017091	0.0254	-3.85	-3.0019	1082	3	lasso	2.69933	0.00695	0.0747083	1
ENSG00000088888.18	ENSG00000088888	MAVS	rs6037811	-4.47	rs1741330	-0.000643	-3.47	0.9561	1716	7	enet	-2.6993	0.00695	0.0747083	1
ENSG00000177954.14	ENSG00000177954	RPS27	rs10127983	5.53	rs14021	-0.00416	-3.58	-2.18909	970	13	enet	2.69722	0.00699	0.0748664	1
ENSG00000203943.8	ENSG00000203943	SAMD13	rs2143757	-5.01	rs316634	-0.00304	3.83	-2.5942	1356	3	lasso	-2.69724	0.00699	0.0748664	1
ENSG00000273219.1	ENSG00000273219	AC091736.1	rs1622491	-3.51	rs34508502	0.152581	5.58	-2.67094	1539	4	lasso	-2.69755	0.00699	0.0748664	1
ENSG00000225513.1	ENSG00000225513	AL158824.1	rs7048773	4.81	rs10739335	-0.00109	3.46	-2.88149	1753	3	lasso	-2.6967	0.007	0.0748831	1
ENSG00000200788.1	ENSG00000200788	Y_RNA	rs74817453	5.75	rs11792030	0.0914	4.29	2.16224	880	2	lasso	2.69449	0.00705	0.0753273	1
ENSG00000189136.9	ENSG00000189136	UBE2Q2P1	rs11638554	-7.27	rs72630463	-0.00606	-2.94	2.69409	1165	1	lasso	-2.6941	0.00706	0.0753434	1
ENSG00000168765.17	ENSG00000168765	GSTM4	rs501163	3.01	rs11101980	0.199	-6.83	-2.70289	1024	3	lasso	2.69286	0.00708	0.0754662	1
ENSG00000231903.1	ENSG00000231903	AC079354.2	rs74766638	-3.12	rs7599810	0.0052	3.25	-2.44989	1175	2	lasso	-2.69089	0.00713	0.075908	1
ENSG00000161040.16	ENSG00000161040	FBXL13	rs55817310	3.56	rs6977040	-0.003385	3.25	2.54846	918	11	enet	2.69004	0.00714	0.0759234	1
ENSG00000261056.2	ENSG00000261056	AC079416.2	rs35618081	3.57	rs12931618	-0.00609	-3.25	-2.6896	1370	10	lasso	2.68951	0.00716	0.0759542	1
ENSG00000126581.13	ENSG00000126581	BECN1	rs62078395	3.54	rs1554227	-0.00382	-2.96	-2.63775	843	4	lasso	2.68928	0.00716	0.0759542	1
ENSG00000250519.7	ENSG00000250519	AP002784.1	rs1518565	-3.57	rs7119285	0.0138	3.72	1.6041	1610	6	lasso	2.68769	0.00719	0.0761814	1
ENSG00000185745.10	ENSG00000185745	IFIT1	rs1536315	4.84	rs304442	0.0426	-3.79	2.66082	1705	22	enet	-2.68543	0.00724	0.0765431	1
ENSG00000168152.13	ENSG00000168152	THAP9	rs1379617	-3.209	rs11732419	0.0385	-3.63	-2.68533	1406	1	lasso	2.68533	0.00725	0.0765431	1
ENSG00000006459.11	ENSG00000006459	KDM7A	rs2270163	4.52	rs7781071	0.009893	3.03	-2.68523	1185	1	lasso	-2.68523	0.00725	0.0765431	1
ENSG00000166598.15	ENSG00000166598	HSP90B1	rs10861176	-5.84	rs1165683	-0.00551	3.23	2.68252	2000	1	lasso	2.68252	0.00731	0.0770849	1
ENSG00000246705.4	ENSG00000246705	H2AFJ	rs4763388	3.91	rs247333	-0.00445	2.7	2.27012	1346	8	enet	2.68135	0.00733	0.0772041	1
ENSG00000170191.5	ENSG00000170191	NANP	rs11697384	3.55	rs8115509	-0.00525	-2.54	2.6806	908	7	lasso	-2.6806	0.00735	0.077323	1
ENSG00000135090.14	ENSG00000135090	TAOK3	rs7961565	-3.03	rs4357790	-0.00505	3.29	-2.73437	1889	5	lasso	-2.67796	0.00741	0.077862	1
ENSG00000129911.9	ENSG00000129911	KLF16	rs2301799	-4.34	rs893541	0.019983	-3.12	-2.86906	346	3	lasso	2.67604	0.00745	0.0781898	1
ENSG00000174501.14	ENSG00000174501	ANKRD36C	rs1048675	4.55	rs12717775	-0.00325	-2.71	0.576318	340	17	enet	2.67487	0.00748	0.0783195	1
ENSG00000124275.15	ENSG00000124275	MTRR	rs10065659	3.89	rs162031	0.0372	4.17	-2.70139	1933	2	lasso	-2.67454	0.00748	0.0783195	1
ENSG00000261582.1	ENSG00000261582	AL121753.1	rs2236270	4.53	rs2425033	-0.00342	-3.22	2.4372	1231	2	lasso	-2.6741	0.00749	0.0783318	1
ENSG00000114735.9	ENSG00000114735	HEMK1	rs11917680	-6.25	rs6779819	0.124	-5.12	0.85203	787	4	lasso	-2.67253	0.00753	0.0786575	1
ENSG00000112210.12	ENSG00000112210	RAB23	rs58651731	-4.32	rs35440408	0.0162	3.35	-2.46661	629	3	lasso	-2.67068	0.00757	0.0789824	1
ENSG00000225171.2	ENSG00000225171	DUTP6	rs56407270	-4.35	rs2232521	0.288	7.3	2.75973	1671	9	lasso	2.66624	0.00767	0.0799318	1
ENSG00000258536.1	ENSG00000258536	FKBP1BP1	rs12883922	3.78	rs12050289	-0.004456	3.15	-2.5717	1445	3	enet	-2.6653	0.00769	0.0800463	1
ENSG00000186907.8	ENSG00000186907	RTN4RL2	rs7938083	6.03	rs7107352	-0.00226	-3.14	3.2372	1209	2	lasso	-2.66438	0.00771	0.0801605	1
ENSG00000261395.3	ENSG00000261395	HSPE1P5	rs61593058	5.06	rs112147266	0.0283	3.42	2.6525	1178	2	lasso	2.66371	0.00773	0.0801807	1
ENSG00000131469.14	ENSG00000131469	RPL27	rs62078395	3.54	rs8072193	0.000498	3.82	1.42175	806	18	enet	2.66372	0.00773	0.0801807	1
ENSG00000124733.5	ENSG00000124733	MEA1	rs113113059	-6.69	rs73426717	0.0683	2.71	-2.66151	1043	1	lasso	-2.66151	0.00778	0.0805112	1
ENSG00000091137.14	ENSG00000091137	SLC26A4	rs10487842	-3.58	rs423686	0.006149	-2.84	-2.31487	1290	16	enet	2.66147	0.00778	0.0805112	1
ENSG00000143195.13	ENSG00000143195	ILDR2	rs56407270	-4.35	rs6427046	0.00369	3.6	2.73643	1746	3	lasso	2.66046	0.0078	0.0806242	1
ENSG00000126070.20	ENSG00000126070	AGO3	rs581459	-6.07	rs274133	0.00628	-3.26	-3.14959	664	7	enet	2.65914	0.00783	0.0808402	1
ENSG00000215912.12	ENSG00000215912	TTC34	rs6424070	4.89	rs2764848	0.0488	4.18	2.7039	1001	2	lasso	2.65907	0.00784	0.0808494	1
ENSG00000273210.1	ENSG00000273210	AP001437.1	rs9982990	-3.17	rs2073356	0.00243	-3.09	1.9495	1684	2	lasso	-2.65786	0.00786	0.0809616	1
ENSG00000131435.13	ENSG00000131435	PDLIM4	rs247001	2.67	rs10463891	0.0828	4.66	1.19471	1166	20	enet	2.65573	0.00791	0.0813823	1
ENSG00000279608.1	ENSG00000279608	AL353795.3	rs568300	-4.64	rs4879848	-0.00175	-3.58	2.69556	950	2	lasso	-2.65543	0.00792	0.0813908	1
ENSG00000270175.1	ENSG00000270175	AC023509.3	rs3214023	4.99	rs1527067	-0.00606	3.15	1.05113	1099	7	lasso	2.64998	0.00805	0.0826312	1
ENSG00000205704.7	ENSG00000205704	LINC00634	rs5751191	-7.31	rs2267442	-0.0015	-3.18	-2.61503	1128	2	lasso	2.64935	0.00806	0.0826383	1
ENSG00000234819.1	ENSG00000234819	AL353705.4	rs2989585	-3.67	rs7024889	-0.0061	2.92	2.64754	1266	1	lasso	2.64754	0.00811	0.0829593	1
ENSG00000198231.13	ENSG00000198231	DDX42	rs6504163	-6.01	rs2665821	0.134	-6.13	-1.99696	926	46	enet	2.64733	0.00811	0.0829593	1
ENSG00000227542.1	ENSG00000227542	AC092614.1	rs35220355	3.2	rs68014803	0.104	-4.5	-2.60779	1141	3	lasso	2.64709	0.00812	0.082966	1
ENSG00000136449.15	ENSG00000136449	MYCBPAP	rs198547	-4.59	rs1460213	0.12	4.76	-2.62335	1109	11	lasso	-2.64515	0.00817	0.083381	1
ENSG00000183520.12	ENSG00000183520	UTP11	rs2637865	-4.59	rs2494441	0.114	-4.53	-1.41183	1251	3	lasso	2.64331	0.00821	0.083597	1
ENSG00000261490.1	ENSG00000261490	AC005674.2	rs12498927	-2.84	rs16895909	-0.00448	-3.4	-1.9882	1964	13	enet	2.64316	0.00821	0.083597	1
ENSG00000251022.6	ENSG00000251022	THAP9-AS1	rs1379617	-3.209	rs6535412	0.231	-6.72	-2.52835	1397	8	lasso	2.64224	0.00824	0.0838064	1
ENSG00000163155.12	ENSG00000163155	LYSMD1	rs6684085	-4.28	rs34718348	0.0432	3.16	2.63803	848	3	lasso	2.63836	0.00833	0.0846248	1
ENSG00000279384.1	ENSG00000279384	AC080188.2	rs7683893	5.483	rs28415626	-0.00582	3.05	2.63803	1599	1	lasso	2.63803	0.00834	0.0846296	1
ENSG00000261118.1	ENSG00000261118	AC092123.1	rs11076631	-5.96	rs3102383	0.00128	-3.3	-2.8488	1333	3	lasso	2.63697	0.00837	0.0847403	1
ENSG00000275056.1	ENSG00000275056	AC020663.3	rs8047438	5.76	rs1997285	-0.00191	3	2.6366	1108	1	lasso	2.63661	0.00837	0.0847403	1
ENSG00000269425.1	ENSG00000269425	AC104521.1	rs10407871	-2.7	rs918484	0.008823	-2.76	2.6358	686	1	lasso	-2.6358	0.00839	0.0847769	1
ENSG00000275445.1	ENSG00000275445	AC092119.3	rs41468646	-4.48	rs71376705	0.00291	3.34	1.7963	293	7	lasso	2.63461	0.00842	0.0847769	1
ENSG00000151967.18	ENSG00000151967	SCHIP1	rs61794701	3.08	rs17799227	-0.00606	-2.97	2.63394	1027	1	lasso	-2.63394	0.00844	0.0847769	1
ENSG00000242516.2	ENSG00000242516	LINC00960	rs17788404	4.23	rs4974344	0.216	6.63	-1.93443	628	38	enet	-2.63379	0.00844	0.0847769	1
ENSG00000140307.11	ENSG00000140307	GTF2A2	rs12900331	5.07	rs1871500	0.0772	4.58	-2.53953	1443	3	lasso	-2.63395	0.00844	0.0847769	1
ENSG00000287766.1	ENSG00000287766	AC006130.3	rs8105896	4.39	rs13344762	0.050718	3.95	-2.52927	736	3	lasso	-2.63401	0.00844	0.0847769	1
ENSG00000272566.1	ENSG00000272566	AF250324.1	rs62342928	3.337	rs1869941	-0.00571	-3.21	-2.6335	924	2	enet	2.63363	0.00845	0.0847769	1
ENSG00000254507.2	ENSG00000254507	DEFB131E	rs2256760	-3.36	rs34199627	0.04404	4.51	1.8895	1143	8	enet	2.6336	0.00845	0.0847769	1
ENSG00000125462.18	ENSG00000125462	C1orf61	rs490498	4.01	rs12035664	-0.00571	3.14	1.97755	939	20	enet	2.63142	0.0085	0.0851823	1
ENSG00000211581.1	ENSG00000211581	MIR765	rs1572412	4.09	rs866605	0.0273	-3.77	-2.38198	1346	3	lasso	2.6295	0.00855	0.0855235	1
ENSG00000143889.16	ENSG00000143889	HNRNPLL	rs3099977	-4.01	rs77578088	-0.00533	-3.58	1.23079	1365	29	enet	-2.62826	0.00858	0.0855235	1
ENSG00000177666.17	ENSG00000177666	PNPLA2	rs12577324	-4.2	rs4963128	-0.00253	3.13	-2.6452	932	2	lasso	-2.62838	0.00858	0.0855235	1
ENSG00000160200.17	ENSG00000160200	CBS	rs7278528	4.38	rs234706	0.428	-8.54	-2.5976	1590	2	lasso	2.6283	0.00858	0.0855235	1
ENSG00000138050.15	ENSG00000138050	THUMPD2	rs13400213	4.52	rs9973394	-0.00237	-3.36	1.5423	1415	20	enet	-2.62785	0.00859	0.0855235	1
ENSG00000214376.6	ENSG00000214376	VSTM5	rs1518565	-3.57	rs6483298	-0.00496	-3.02	-2.5199	1543	7	lasso	2.62674	0.00862	0.0855235	1
ENSG00000090612.21	ENSG00000090612	ZNF268	rs7313956	4.7	rs73162463	0.0892	-5.57	-1.82401	658	7	lasso	2.62677	0.00862	0.0855235	1
ENSG00000162062.15	ENSG00000162062	TEDC2	rs170447	3.72	rs3094472	-0.0038	-2.95	2.6268	598	1	lasso	-2.62677	0.00862	0.0855235	1
ENSG00000158710.14	ENSG00000158710	TAGLN2	rs2147472	-4.73	rs10797066	-0.00582	-2.96	2.61518	1288	14	enet	-2.6264	0.00863	0.0855235	1
ENSG00000142949.17	ENSG00000142949	PTPRF	rs11210892	8.29	rs606684	-0.00165	3.05	-0.41533	1369	3	lasso	2.62612	0.00864	0.0855235	1
ENSG00000023892.11	ENSG00000023892	DEF6	rs6911621	3.14	rs35233923	-0.00423	-3.36	-2.86395	1145	4	lasso	2.6261	0.00864	0.0855235	1
ENSG00000223537.3	ENSG00000223537	AL109947.1	rs11153171	2.94	rs7773950	0.137	-5.36	1.84664	1460	80	enet	-2.62501	0.00866	0.0855344	1
ENSG00000044524.11	ENSG00000044524	EPHA3	rs4855822	3.39	rs13086861	-0.00479	2.98	-2.16706	1473	2	lasso	-2.62485	0.00867	0.0855344	1
ENSG00000256223.6	ENSG00000256223	ZNF10	rs7313956	4.7	rs59272889	0.0242	3.44	2.5741	757	13	lasso	2.62494	0.00867	0.0855344	1
ENSG00000280028.1	ENSG00000280028	AC007431.3	rs4793888	6.27	rs920747	-0.00574	-3.57	1.68091	1193	14	enet	2.6244	0.00868	0.085538	1
ENSG00000187815.10	ENSG00000187815	ZFP69	rs6694677	4.65	rs74823942	-0.00601	-3.45	1.7504	1383	16	enet	-2.61994	0.00879	0.086526	1
ENSG00000276576.1	ENSG00000276576	MRPL30P1	rs58651731	-4.32	rs35434542	-0.00352	2.9	-2.55594	740	14	lasso	-2.61989	0.0088	0.0865285	1
ENSG00000197177.15	ENSG00000197177	ADGRA1	rs3747880	2.9	rs61450969	0.0975	-4.43	-2.64027	931	3	lasso	2.61881	0.00882	0.0866292	1
ENSG00000163319.11	ENSG00000163319	MRPS18C	rs57980547	4.521	rs17359809	0.0108	3.62	-1.81835	1480	2	lasso	-2.61825	0.00884	0.086634	1
ENSG00000198498.10	ENSG00000198498	TMA16	rs36007543	-3.141	rs4057779	-0.00448	-2.94	1.80159	1230	4	enet	-2.61834	0.00884	0.086634	1
ENSG00000213753.11	ENSG00000213753	CENPBD1P1	rs4756	-3.16	rs7257669	0.079895	-4.63	-3.02565	761	5	lasso	2.61729	0.00886	0.0867342	1
ENSG00000153563.15	ENSG00000153563	CD8A	rs1400032	3.95	rs7558827	0.0847	-4.22	-2.55333	634	2	lasso	2.61666	0.00888	0.0868343	1
ENSG00000139547.7	ENSG00000139547	RDH16	rs324017	-6.69	rs34095989	-0.00551	-3.24	2.61549	877	1	lasso	-2.61549	0.00891	0.0870318	1
ENSG00000238045.9	ENSG00000238045	AC009133.1	rs3814883	-7.76	rs7198549	0.0123	3.22	-2.7145	300	2	lasso	-2.61461	0.00893	0.0871313	1
ENSG00000266618.1	ENSG00000266618	MIR4742	rs11579952	4	rs12062871	-0.00513	3.53	3.8846	1150	19	enet	2.61317	0.00897	0.0874255	1
ENSG00000241537.1	ENSG00000241537	AC134050.1	rs6772575	3.74	rs4676902	-0.005	3.38	-2.04617	1343	12	enet	-2.61275	0.00898	0.087427	1
ENSG00000075624.16	ENSG00000075624	ACTB	rs4724690	3.63	rs2966438	0.004518	3.47	2.39395	880	11	enet	2.61015	0.00905	0.088012	1
ENSG00000204406.13	ENSG00000204406	MBD5	rs7592232	5.06	rs75228846	0.026	3.78	2.61768	1685	15	lasso	2.60984	0.00906	0.0880128	1
ENSG00000146005.4	ENSG00000146005	PSD2	rs9687282	5.64	rs13161922	-0.00512	-3.13	1.41455	789	28	enet	-2.60675	0.00914	0.088693	1
ENSG00000187870.7	ENSG00000187870	RNFT1P3	rs11204300	-4	rs8075403	0.0623	4.79	2.17795	698	16	enet	2.60481	0.00919	0.0890808	1
ENSG00000258725.2	ENSG00000258725	PRC1-AS1	rs1894401	-8.89	rs3826033	-0.000661	-3.03	-2.9211	1494	2	lasso	2.60113	0.00929	0.0898539	1
ENSG00000267002.4	ENSG00000267002	AC060780.1	rs9897504	3.39	rs2292750	-0.00351	2.94	-2.6019	871	2	lasso	-2.60114	0.00929	0.0898539	1
ENSG00000140350.15	ENSG00000140350	ANP32A	rs4777129	-3.52	rs7182924	-0.00377	-2.95	-2.61415	1023	2	enet	2.59993	0.00932	0.0900446	1
ENSG00000259570.1	ENSG00000259570	AC243562.1	rs11638554	-7.27	rs7180051	0.102	5.38	1.18075	986	35	enet	-2.59975	0.00933	0.0900446	1
ENSG00000272334.1	ENSG00000272334	AC011816.2	rs75968099	6.57	rs35595120	-0.00233	-2.62	5.67822	1132	65	enet	-2.59821	0.00937	0.0903325	1
ENSG00000151422.13	ENSG00000151422	FER	rs31607	5.79	rs13178668	-0.00523	3.57	-2.52077	2433	5	enet	-2.59698	0.0094	0.0904254	1
ENSG00000140598.15	ENSG00000140598	EFL1	rs4779054	6.25	rs1514325	-0.00598	3.56	1.15205	1086	9	lasso	2.59722	0.0094	0.0904254	1
ENSG00000165506.14	ENSG00000165506	DNAAF2	rs941608	4.23	rs10141515	0.027994	-3.39	-2.61426	1247	2	lasso	2.59648	0.00942	0.0905178	1
ENSG00000255240.6	ENSG00000255240	AP001636.3	rs7124107	3.03	rs505054	0.105	-4.91	2.5205	1361	6	lasso	-2.59612	0.00943	0.0905178	1
ENSG00000176293.19	ENSG00000176293	ZNF135	rs4756	-3.16	rs1469087	0.120507	-4.77	2.59424	1446	1	lasso	-2.59424	0.00948	0.0908995	1
ENSG00000139567.12	ENSG00000139567	ACVRL1	rs303811	-3.6	rs12832364	-0.00501	-3.78	3.32136	1395	32	enet	-2.59235	0.00953	0.0912777	1
ENSG00000197978.9	ENSG00000197978	GOLGA6L9	rs4779054	6.27	rs62012046	0.0138	3.38	-4.24265	958	23	enet	-2.59213	0.00954	0.0912777	1
ENSG00000223825.5	ENSG00000223825	DAZAP2P1	rs74766638	-3.12	rs12467512	-0.00436	2.74	-2.58812	1154	3	lasso	-2.58773	0.00966	0.0923263	1
ENSG00000188659.9	ENSG00000188659	SAXO2	rs4779050	6.25	rs114586219	0.648	10.66	-1.10468	935	46	enet	-2.58534	0.00973	0.0928953	1
ENSG00000264706.2	ENSG00000264706	RN7SL217P	rs709210	-5.76	rs11709503	-0.00464	3.18	-2.2736	808	2	lasso	-2.58461	0.00975	0.0929863	1
ENSG00000181284.3	ENSG00000181284	TMEM102	rs507506	-4.39	rs17732541	0.00689	3.11	2.58284	1001	1	lasso	2.58284	0.0098	0.0933629	1
ENSG00000177830.18	ENSG00000177830	CHID1	rs12577324	-4.2	rs2740375	-0.0035	2.74	-2.5813	1103	1	lasso	-2.58133	0.00984	0.0936435	1
ENSG00000167523.13	ENSG00000167523	SPATA33	rs11076631	-5.96	rs4350572	-0.00409	2.78	-2.58	1342	1	lasso	-2.58	0.00988	0.0938123	1
ENSG00000262903.1	ENSG00000262903	AC027796.4	rs12452601	4.14	rs2976217	0.0254	-3.97	1.74606	1856	2	lasso	-2.57986	0.00988	0.0938123	1
ENSG00000089154.11	ENSG00000089154	GCN1	rs10774563	4.25	rs7966124	0.0109	-3.59	1.71443	1293	4	lasso	-2.57966	0.00989	0.0938123	1
ENSG00000271993.1	ENSG00000271993	AC126118.1	rs75968099	6.57	rs197730	-0.00608	-3.31	0.12819	1080	13	enet	-2.57942	0.0099	0.0938123	1
ENSG00000144560.15	ENSG00000144560	VGLL4	rs160217	4.2	rs6798713	-0.00547	3.08	2.82049	1672	4	lasso	2.57741	0.00995	0.0941856	1
ENSG00000278997.1	ENSG00000278997	AL662907.1	rs4652891	3.34	rs12040683	-0.00025	3.43	-2.57239	1047	4	enet	-2.57572	0.01	0.0944574	1
ENSG00000148680.16	ENSG00000148680	HTR7	rs56393513	-5.84	rs1892108	0.0489	4.34	2.57479	1792	1	lasso	2.57479	0.01	0.0944574	1
ENSG00000274386.5	ENSG00000274386	TMEM269	rs2275180	-4.14	rs1467809	-3.93e-05	2.84	-3.78745	1477	3	enet	-2.57203	0.0101	0.0947969	1
ENSG00000272325.2	ENSG00000272325	NUDT3	rs9461916	-6.41	rs59832183	0.0016	3.51	-0.0925	1647	11	enet	-2.57116	0.0101	0.0947969	1
ENSG00000132436.11	ENSG00000132436	FIGNL1	rs3807563	3.52	rs11764792	0.275379	6.91	2.51628	1780	22	enet	2.57285	0.0101	0.0947969	1
ENSG00000285688.1	ENSG00000285688	AL161443.1	rs7022345	-4.35	rs913588	0.0123	-3.61	3.98915	2684	4	lasso	-2.57362	0.0101	0.0947969	1
ENSG00000241170.3	ENSG00000241170	AP001992.1	rs7924914	-4.75	rs4944961	0.159	-5.74	-2.9643	1385	29	enet	2.5707	0.0101	0.0947969	1
ENSG00000205352.11	ENSG00000205352	PRR13	rs3214023	4.99	rs17104190	-0.00415	3.05	1.53616	1107	4	lasso	2.57167	0.0101	0.0947969	1
ENSG00000272462.3	ENSG00000272462	U91328.1	rs35942569	-11.28	rs12192649	-0.00203	-4.07	2.31359	1952	11	lasso	-2.56941	0.0102	0.0953324	1
ENSG00000089163.4	ENSG00000089163	SIRT4	rs3213572	4.76	rs1179454	0.0309	3.63	-2.03402	1247	4	lasso	-2.56967	0.0102	0.0953324	1
ENSG00000258986.7	ENSG00000258986	TMEM179	rs11627297	-3.61	rs11625777	0.09069	4.89	-1.41934	1130	6	lasso	-2.56748	0.0102	0.0953324	1
ENSG00000108786.10	ENSG00000108786	HSD17B1	rs62078395	3.54	rs11651246	0.0247	3.54	2.40687	751	3	lasso	2.57057	0.0102	0.0953324	1
ENSG00000187953.10	ENSG00000187953	PMS2CL	rs7794450	3.54	rs9639026	0.391984	-8.66	1.31295	1263	37	enet	-2.56492	0.0103	0.095763	1
ENSG00000147669.11	ENSG00000147669	POLR2K	rs4434590	-2.88	rs12550092	-0.003942	-2.46	-2.0242	922	3	enet	2.564	0.0103	0.095763	1
ENSG00000095564.14	ENSG00000095564	BTAF1	rs17107539	3.43	rs10882053	0.00952	-3.61	2.45803	1249	2	lasso	-2.56645	0.0103	0.095763	1
ENSG00000259609.1	ENSG00000259609	AC027807.1	rs4842939	-6.74	rs7164782	-0.00591	3.27	1.95325	1153	11	lasso	2.56497	0.0103	0.095763	1
ENSG00000242737.1	ENSG00000242737	AC012170.1	rs7170302	4.25	rs12910368	0.0192	3.12	2.56627	1699	1	lasso	2.56627	0.0103	0.095763	1
ENSG00000138378.19	ENSG00000138378	STAT4	rs35220355	3.2	rs68014803	0.407	-8.27	-2.60779	1277	5	lasso	2.56089	0.0104	0.0965916	1
ENSG00000272750.1	ENSG00000272750	AL592148.3	rs17461555	-3.64	rs17163360	0.282	7.43	2.5741	531	14	enet	2.55783	0.0105	0.097013	1
ENSG00000213383.2	ENSG00000213383	AC104297.1	rs6577597	6.2	rs2003005	0.000464	-2.73	2.17208	859	2	lasso	-2.55894	0.0105	0.097013	1
ENSG00000158458.20	ENSG00000158458	NRG2	rs9687282	5.64	rs13181561	-0.0012	-3.35	2.55924	834	1	lasso	-2.55924	0.0105	0.097013	1
ENSG00000135317.13	ENSG00000135317	SNX14	rs7757864	-3.88	rs10806320	0.0565	-3.28	-2.55858	1869	1	lasso	2.55858	0.0105	0.097013	1
ENSG00000178974.10	ENSG00000178974	FBXO34	rs3783643	5.14	rs2184560	0.002146	2.72	2.08148	1518	15	enet	2.55822	0.0105	0.097013	1
ENSG00000183978.8	ENSG00000183978	COA3	rs62078395	3.54	rs4793005	0.0512	-4.15	-2.51391	824	3	lasso	2.55466	0.0106	0.0976322	1
ENSG00000253392.3	ENSG00000253392	AC119403.1	rs8105896	4.39	rs2238614	0.009387	-3.97	2.89896	747	30	enet	-2.55655	0.0106	0.0976322	1
ENSG00000063245.14	ENSG00000063245	EPN1	rs2288419	4.08	rs73062405	0.001493	3.28	2.55627	1046	1	enet	2.55627	0.0106	0.0976322	1
ENSG00000235919.4	ENSG00000235919	ASH1L-AS1	rs490498	4.01	rs12026057	0.0365	-3.18	2.57273	507	2	lasso	-2.55219	0.0107	0.0982475	1
ENSG00000230074.2	ENSG00000230074	AL162231.2	rs568300	-4.64	rs12006215	0.206	-5.93	-2.67058	1242	59	enet	2.553	0.0107	0.0982475	1
ENSG00000128487.16	ENSG00000128487	SPECC1	rs9891739	-5.6	rs2453590	0.0328	3.48	1.84505	881	3	enet	2.55298	0.0107	0.0982475	1
ENSG00000230063.1	ENSG00000230063	AL360091.2	rs76432728	-4.05	rs10863957	-0.00114	-3.11	-2.28284	1492	3	lasso	2.54713	0.0109	0.0996716	1
ENSG00000123104.12	ENSG00000123104	ITPR2	rs10771245	3.9	rs35878200	0.00547	3.78	2.28182	2727	3	enet	2.5448	0.0109	0.0996716	1
ENSG00000234911.2	ENSG00000234911	TEX21P	rs4902295	-4.03	rs41301473	-0.00605	3.11	-2.54749	1340	1	lasso	-2.54749	0.0109	0.0996716	1
ENSG00000225200.2	ENSG00000225200	AC246787.1	rs8003942	2.55	rs8013827	-0.002764	1.47	2.54653	7	1	lasso	2.54653	0.0109	0.0996716	1
ENSG00000138640.15	ENSG00000138640	FAM13A	rs2127864	3.471	rs6821678	-0.00599	-3.19	0.03548	1823	20	enet	2.54402	0.011	0.100379	1
ENSG00000135249.8	ENSG00000135249	RINT1	rs2057884	7.3	rs2392747	0.025553	-3.41	-2.56593	1410	2	lasso	2.54265	0.011	0.100379	1
ENSG00000143156.14	ENSG00000143156	NME7	rs3753292	-2.83	rs6027	-0.00572	3.01	2.5408	2645	1	lasso	2.5408	0.0111	0.100671	1
ENSG00000280336.1	ENSG00000280336	AC244517.12	rs405192	6.13	rs73271757	0.0618	4.39	-3.2725	1070	49	enet	-2.53912	0.0111	0.100671	1
ENSG00000237821.1	ENSG00000237821	AC083873.1	rs35792732	-5.72	rs10234129	-0.00482	-3.02	2.09557	1050	5	enet	-2.54027	0.0111	0.100671	1
ENSG00000140284.11	ENSG00000140284	SLC27A2	rs6493409	-3.82	rs4775860	0.0371	-3.93	2.98122	1719	14	lasso	-2.53852	0.0111	0.100671	1
ENSG00000168096.15	ENSG00000168096	ANKS3	rs8047438	5.76	rs8046435	-0.00413	-3.1	0.0296	1148	23	enet	-2.53817	0.0111	0.100671	1
ENSG00000142188.17	ENSG00000142188	TMEM50B	rs2251854	4.55	rs6517175	0.0989	-5.25	3.2844	1445	4	lasso	-2.53797	0.0111	0.100671	1
ENSG00000164659.15	ENSG00000164659	KIAA1324L	rs6943762	-8.36	rs139316935	0.083791	4.23	2.33395	1521	11	lasso	2.53566	0.0112	0.101371	1
ENSG00000239697.11	ENSG00000239697	TNFSF12	rs507506	-4.39	rs8065407	-0.00489	3.08	0.61766	1021	10	enet	2.53632	0.0112	0.101371	1
ENSG00000260645.2	ENSG00000260645	AL359715.2	rs78084727	-2.93	rs1454456	-0.00591	-3.22	-0.95872	1966	54	enet	2.53218	0.0113	0.102172	1
ENSG00000264099.1	ENSG00000264099	MIR4803	rs35580407	-3.71	rs63338061	0.015	-2.8	2.53173	1385	1	lasso	-2.53173	0.0114	0.102866	1
ENSG00000187051.9	ENSG00000187051	RPS19BP1	rs5995756	6.68	rs5757720	-0.00543	-2.88	2.52958	1193	1	lasso	-2.52958	0.0114	0.102866	1
ENSG00000110395.6	ENSG00000110395	CBL	rs139202878	-3.84	rs11217508	0.0115	-3.13	-2.5283	1491	1	lasso	2.52826	0.0115	0.103349	1
ENSG00000198393.8	ENSG00000198393	ZNF26	rs7313956	4.7	rs74898829	-0.000798	2.53	2.52682	886	4	lasso	2.5268	0.0115	0.103349	1
ENSG00000198752.11	ENSG00000198752	CDC42BPB	rs2403196	6.64	rs8014069	0.048702	-3.57	-1.20062	1301	2	lasso	2.52782	0.0115	0.103349	1
ENSG00000136444.10	ENSG00000136444	RSAD1	rs198547	-4.59	rs3760405	0.0735	-3.85	2.52621	1093	1	lasso	-2.52621	0.0115	0.103349	1
ENSG00000198658.4	ENSG00000198658	ABHD17AP1	rs10465885	-3.01	rs10900398	0.00435	3.77	2.38541	371	4	enet	2.52327	0.0116	0.103932	1
ENSG00000173214.6	ENSG00000173214	MFSD4B	rs9487653	5.39	rs6912110	-0.00285	3.21	-2.28284	1446	6	lasso	-2.52278	0.0116	0.103932	1
ENSG00000154874.15	ENSG00000154874	CCDC144B	rs12948749	4.89	rs2428380	0.0371	-3.5	2.47833	851	3	lasso	-2.52391	0.0116	0.103932	1
ENSG00000043514.17	ENSG00000043514	TRIT1	rs3768320	-4.09	rs12123609	0.0472	-4.6	2.42048	1111	3	lasso	-2.52221	0.0117	0.104617	1
ENSG00000140525.17	ENSG00000140525	FANCI	rs7178152	-6.32	rs72764539	0.00443	-3.61	-2.01143	1539	4	lasso	2.52122	0.0117	0.104617	1
ENSG00000272106.1	ENSG00000272106	AL691432.2	rs2803329	-4.44	rs74865318	0.00463	2.88	-0.68111	278	3	lasso	-2.51666	0.0118	0.104668	1
ENSG00000166275.16	ENSG00000166275	BORCS7	rs11191434	-10.39	rs3740392	0.144	-5.38	-2.48818	1297	3	lasso	2.5174	0.0118	0.104668	1
ENSG00000078124.12	ENSG00000078124	ACER3	rs7928101	-3.79	rs1234832	-0.00493	-2.92	2.5172	1555	1	lasso	-2.51718	0.0118	0.104668	1
ENSG00000278112.1	ENSG00000278112	AC145423.3	rs2102949	9.93	rs10846564	-0.00559	-3.01	2.4879	1004	2	lasso	-2.51724	0.0118	0.104668	1
ENSG00000137871.20	ENSG00000137871	ZNF280D	rs1631474	4.56	rs72742686	-0.00605	-2.61	-2.51717	1359	1	lasso	2.51718	0.0118	0.104668	1
ENSG00000166912.17	ENSG00000166912	MTMR10	rs34693358	4.35	rs10438322	-0.00234	2.89	-2.04474	1226	5	lasso	-2.5179	0.0118	0.104668	1
ENSG00000279764.1	ENSG00000279764	AC009102.3	rs2432539	4.2	rs12932570	-0.00552	2.97	-2.5043	1356	3	lasso	-2.51892	0.0118	0.104668	1
ENSG00000169710.9	ENSG00000169710	FASN	rs3935140	3.25	rs7222326	-0.00419	2.55	2.51747	1184	1	lasso	2.51747	0.0118	0.104668	1
ENSG00000224261.2	ENSG00000224261	RPSAP18	rs2147472	-4.73	rs2737705	0.0684	3.76	2.5148	1109	1	lasso	2.5148	0.0119	0.104926	1
ENSG00000157741.15	ENSG00000157741	UBN2	rs10243922	5.73	rs6973895	-0.004173	2.93	-1.19548	1183	3	lasso	-2.51456	0.0119	0.104926	1
ENSG00000072110.13	ENSG00000072110	ACTN1	rs72722115	3.5	rs12586230	-0.000311	3.17	2.39171	1805	2	lasso	2.51511	0.0119	0.104926	1
ENSG00000279812.1	ENSG00000279812	AC120057.4	rs507506	-4.39	rs3809816	-0.00604	-3.92	2.42331	1047	22	enet	-2.51549	0.0119	0.104926	1
ENSG00000177731.16	ENSG00000177731	FLII	rs12948749	4.89	rs111713274	-0.00608	-2.96	-0.0311	742	24	enet	2.51554	0.0119	0.104926	1
ENSG00000131470.14	ENSG00000131470	PSMC3IP	rs62078395	3.54	rs4793005	-0.00512	3.11	-2.51391	752	1	lasso	-2.51391	0.0119	0.104926	1
ENSG00000264358.1	ENSG00000264358	MIR3122	rs12136095	-3.98	rs11119886	0.00821	-3.54	-2.16484	1419	3	lasso	2.51352	0.012	0.105598	1
ENSG00000278765.1	ENSG00000278765	AC004477.3	rs34463696	-4.15	rs71369829	0.00211	3.53	-2.83178	1416	29	enet	-2.51351	0.012	0.105598	1
ENSG00000233602.1	ENSG00000233602	ERI3-IT1	rs803679	5.82	rs12754891	0.0143	2.91	1.25504	1118	6	enet	2.5102	0.0121	0.106057	1
ENSG00000229276.1	ENSG00000229276	REV3L-IT1	rs9487653	5.39	rs12205868	0.00307	-2.87	1.72526	1258	3	lasso	-2.5097	0.0121	0.106057	1
ENSG00000185324.22	ENSG00000185324	CDK10	rs11076631	-5.96	rs34526810	0.0104	-3.33	-1.0783	1322	3	enet	2.51021	0.0121	0.106057	1
ENSG00000284130.1	ENSG00000284130	AC002472.3	rs4384889	3.74	rs2516541	0.0214	3.87	-2.4805	827	2	lasso	-2.50989	0.0121	0.106057	1
ENSG00000229930.1	ENSG00000229930	AC138393.2	rs6661430	-4.67	rs6688925	-0.00462	-2.95	2.50573	1079	1	lasso	-2.50573	0.0122	0.106513	1
ENSG00000213399.3	ENSG00000213399	AC022210.1	rs908304	3.95	rs17759198	-0.000357	2.57	1.45815	1137	19	enet	2.50652	0.0122	0.106513	1
ENSG00000260350.1	ENSG00000260350	AC012173.1	rs56229615	-3.62	rs39782	0.000932	-3.29	-1.9097	2115	12	enet	2.50526	0.0122	0.106513	1
ENSG00000243762.1	ENSG00000243762	AC006547.2	rs9605070	4.95	rs393174	0.002	-3.37	-2.52866	1205	2	lasso	2.50556	0.0122	0.106513	1
ENSG00000203739.4	ENSG00000203739	AL645568.1	rs61828917	-6.15	rs6670071	0.0029	-3.82	-4.07802	1058	25	enet	2.50333	0.0123	0.106756	1
ENSG00000113070.8	ENSG00000113070	HBEGF	rs991918	5.99	rs10076717	0.0181	3.37	-2.50428	928	1	lasso	-2.50428	0.0123	0.106756	1
ENSG00000272010.1	ENSG00000272010	AC100814.1	rs4324954	3.25	rs4637885	0.163353	-5.67	-2.4764	1295	6	lasso	2.5042	0.0123	0.106756	1
ENSG00000185963.14	ENSG00000185963	BICD2	rs7023321	4.09	rs7873954	-0.0059	2.91	-2.85277	1166	4	lasso	-2.50242	0.0123	0.106756	1
ENSG00000216937.13	ENSG00000216937	CCDC7	rs1360457	-4.41	rs4749723	0.0585	5.05	-2.03164	2820	79	enet	-2.50374	0.0123	0.106756	1
ENSG00000160199.15	ENSG00000160199	PKNOX1	rs7278528	4.38	rs429121	0.0325	-4.38	-2.5008	1675	30	enet	2.50414	0.0123	0.106756	1
ENSG00000228655.7	ENSG00000228655	AC079793.1	rs10928169	-4.07	rs57832086	0.04	3.67	2.28437	1452	2	lasso	2.50087	0.0124	0.107205	1
ENSG00000017260.19	ENSG00000017260	ATP2C1	rs184423	-3.55	rs72995285	-0.00532	-2.96	-1.45561	1304	3	lasso	2.50182	0.0124	0.107205	1
ENSG00000126804.13	ENSG00000126804	ZBTB1	rs4902295	-4.03	rs926803	-0.00217	-2.95	3.07529	1325	3	enet	-2.5006	0.0124	0.107205	1
ENSG00000128973.13	ENSG00000128973	CLN6	rs3784695	4.62	rs7173622	-0.00609	-3.25	2.5017	1356	1	enet	-2.5017	0.0124	0.107205	1
ENSG00000196378.11	ENSG00000196378	ZNF34	rs12719778	3.27	rs2958519	0.031859	-4.2	1.5573	505	5	lasso	-2.4972	0.0125	0.10786	1
ENSG00000099940.12	ENSG00000099940	SNAP29	rs4384889	3.74	rs5761335	0.137	-5.58	2.60925	1079	6	lasso	-2.49745	0.0125	0.10786	1
ENSG00000184209.15	ENSG00000184209	SNRNP35	rs2102949	9.93	rs7959519	-0.0061	-2.77	2.46087	981	4	enet	-2.49463	0.0126	0.108512	1
ENSG00000242071.3	ENSG00000242071	RPL7AP6	rs913479	-4.5	rs61982107	-0.006095	-3.13	2.46608	1476	4	lasso	-2.49439	0.0126	0.108512	1
ENSG00000079819.19	ENSG00000079819	EPB41L2	rs6904454	-4.84	rs6908154	-0.0048	4	-2.48956	2062	3	lasso	-2.48875	0.0128	0.110021	1
ENSG00000176953.12	ENSG00000176953	NFATC2IP	rs62036658	2.82	rs6565293	-0.00605	2.7	2.1774	516	2	lasso	2.4903	0.0128	0.110021	1
ENSG00000136247.14	ENSG00000136247	ZDHHC4	rs7794450	3.54	rs10277061	0.00612	3.7	2.83967	1006	10	enet	2.4859	0.0129	0.110773	1
ENSG00000116151.14	ENSG00000116151	MORN1	rs2803329	-4.44	rs11584896	-0.00199	-2.85	1.6169	694	25	enet	-2.48398	0.013	0.111524	1
ENSG00000150873.11	ENSG00000150873	C2orf50	rs6714903	-3.49	rs6432185	0.0973	-4.83	-1.68926	1583	9	lasso	2.48112	0.0131	0.111841	1
ENSG00000168763.16	ENSG00000168763	CNNM3	rs1048675	4.55	rs6758174	-0.00513	-2.47	2.48077	509	1	lasso	-2.48077	0.0131	0.111841	1
ENSG00000235529.1	ENSG00000235529	AGAP1-IT1	rs4663624	5.18	rs13013244	-0.00598	-2.96	-2.48186	1720	1	lasso	2.48186	0.0131	0.111841	1
ENSG00000055955.17	ENSG00000055955	ITIH4	rs2710323	9.63	rs13083728	0.0705	4.42	-7.1963	1183	5	lasso	-2.48071	0.0131	0.111841	1
ENSG00000130956.14	ENSG00000130956	HABP4	rs56900509	3.48	rs6477495	0.0198	3.27	-2.12007	934	2	lasso	-2.48056	0.0131	0.111841	1
ENSG00000259459.6	ENSG00000259459	LINC02568	rs1444405	3.69	rs12916532	0.378	8.73	1.92973	1581	17	enet	2.47929	0.0132	0.112587	1
ENSG00000130024.15	ENSG00000130024	PHF10	rs12193106	-2.72	rs9478030	-0.00587	-3.37	-2.20835	1459	8	enet	2.47491	0.0133	0.113222	1
ENSG00000257681.1	ENSG00000257681	AC025265.1	rs10861176	-5.84	rs15918	0.105	5.52	-0.69238	1915	37	enet	-2.47502	0.0133	0.113222	1
ENSG00000157916.20	ENSG00000157916	RER1	rs2803329	-4.44	rs6668720	-0.00469	3.06	-1.79239	662	2	lasso	-2.47367	0.0134	0.113529	1
ENSG00000223198.1	ENSG00000223198	RNU2-22P	rs1131171	4.09	rs12987307	0.134	-4.81	2.46116	1108	2	lasso	-2.47308	0.0134	0.113529	1
ENSG00000157837.16	ENSG00000157837	SPPL3	rs2649999	6.07	rs3213567	0.0373	4.01	-3.56239	1778	7	enet	-2.47273	0.0134	0.113529	1
ENSG00000260443.1	ENSG00000260443	AC127455.1	rs9924812	4.26	rs4843700	-0.000786	-3.51	2.084	1215	4	enet	-2.4736	0.0134	0.113529	1
ENSG00000100068.13	ENSG00000100068	LRP5L	rs2024647	4.16	rs9612797	-0.00571	2.96	0.67591	1048	16	enet	2.47403	0.0134	0.113529	1
ENSG00000126107.15	ENSG00000126107	HECTD3	rs11573542	2.79	rs270729	0.000197	2.87	2.46977	1122	1	lasso	2.46977	0.0135	0.11405	1
ENSG00000144802.11	ENSG00000144802	NFKBIZ	rs1479365	-3.03	rs2679232	-0.00265	3.18	2.46425	1588	4	lasso	2.47131	0.0135	0.11405	1
ENSG00000124097.7	ENSG00000124097	HMGB1P1	rs2179706	3.32	rs6025714	0.0336	-3.18	2.4703	1649	1	lasso	-2.4703	0.0135	0.11405	1
ENSG00000165280.16	ENSG00000165280	VCP	rs568300	-4.64	rs10972437	0.0298	-3.26	-2.15515	944	17	enet	2.46796	0.0136	0.114677	1
ENSG00000177889.10	ENSG00000177889	UBE2N	rs10859490	-3.22	rs148038742	0.0293	3.66	-2.25793	1382	3	lasso	-2.46894	0.0136	0.114677	1
ENSG00000163082.10	ENSG00000163082	SGPP2	rs7578570	3.87	rs6710844	0.00915	3.25	2.46503	1657	1	lasso	2.46503	0.0137	0.115192	1
ENSG00000116120.11	ENSG00000116120	FARSB	rs348984	3.16	rs6710844	0.0325	3.35	2.46503	1760	1	lasso	2.46503	0.0137	0.115192	1
ENSG00000172828.13	ENSG00000172828	CES3	rs7187623	4.85	rs67504868	0.00756	3.8	2.4719	424	3	lasso	2.46613	0.0137	0.115192	1
ENSG00000163527.10	ENSG00000163527	STT3B	rs4955124	4.91	rs17027453	-0.00348	2.96	2.46139	1620	1	lasso	2.46139	0.0138	0.115923	1
ENSG00000196189.13	ENSG00000196189	SEMA4A	rs490498	4.01	rs11264478	-0.00348	-3.11	0.66445	739	4	lasso	-2.45873	0.0139	0.116322	1
ENSG00000155621.15	ENSG00000155621	C9orf85	rs7021386	-4.44	rs59800293	-0.00549	3.3	-2.61438	1253	4	enet	-2.46107	0.0139	0.116322	1
ENSG00000243911.3	ENSG00000243911	RN7SL430P	rs7048773	4.81	rs10981215	-0.00594	-2.98	-0.12655	1703	2	lasso	2.45856	0.0139	0.116322	1
ENSG00000257337.7	ENSG00000257337	AC068888.1	rs3214023	4.99	rs17099205	-0.00377	-3.78	-3.03921	1465	2	lasso	2.46074	0.0139	0.116322	1
ENSG00000010322.16	ENSG00000010322	NISCH	rs2710323	9.63	rs62253604	0.0106	-2.74	2.45649	837	2	lasso	-2.45604	0.014	0.116391	1
ENSG00000264013.1	ENSG00000264013	MIR3938	rs1825561	-3.86	rs13098894	0.0571	-3.29	2.45675	1500	2	lasso	-2.45662	0.014	0.116391	1
ENSG00000197837.3	ENSG00000197837	HIST4H4	rs4763388	3.91	rs73294677	0.0172	3.72	3.13698	1346	16	enet	2.45832	0.014	0.116391	1
ENSG00000177082.12	ENSG00000177082	WDR73	rs11638554	-7.27	rs2341203	-0.00552	3.57	2.34182	1141	11	enet	2.45761	0.014	0.116391	1
ENSG00000140455.17	ENSG00000140455	USP3	rs1444405	3.69	rs72750990	-0.00544	2.88	2.45624	1573	1	lasso	2.45624	0.014	0.116391	1
ENSG00000108395.14	ENSG00000108395	TRIM37	rs7210714	-4.68	rs9916216	0.0113	3.3	-0.7308	1043	9	enet	-2.45688	0.014	0.116391	1
ENSG00000127528.5	ENSG00000127528	KLF2	rs55987419	-3.26	rs185076510	-0.006074	3.37	2.12888	1504	5	enet	2.4581	0.014	0.116391	1
ENSG00000266245.1	ENSG00000266245	MIR4644	rs9356590	4.69	rs6456213	0.00982	-3.01	2.45343	1112	6	lasso	-2.45372	0.0141	0.116894	1
ENSG00000247416.4	ENSG00000247416	AP000802.1	rs7948028	-7.48	rs10789930	-0.00585	-3.8	1.5871	1561	33	enet	-2.45482	0.0141	0.116894	1
ENSG00000167840.13	ENSG00000167840	ZNF232	rs2189336	4.78	rs8066500	0.00868	4.3	2.71313	1501	9	lasso	2.45547	0.0141	0.116894	1
ENSG00000226564.1	ENSG00000226564	FTH1P20	rs10930926	-3.97	rs17666257	0.0355	4.32	2.57548	1721	2	lasso	2.45339	0.0142	0.117285	1
ENSG00000122643.21	ENSG00000122643	NT5C3A	rs7788070	4.36	rs2392206	0.074706	4.4	2.42949	1858	12	lasso	2.45131	0.0142	0.117285	1
ENSG00000077616.11	ENSG00000077616	NAALAD2	rs17236022	3.49	rs17235041	0.0339	-2.85	2.4536	1455	2	lasso	-2.45216	0.0142	0.117285	1
ENSG00000287001.1	ENSG00000287001	AC010624.5	rs2304204	-7.53	rs45526739	-0.003065	2.99	2.19144	874	2	lasso	2.45189	0.0142	0.117285	1
ENSG00000215790.7	ENSG00000215790	SLC35E2A	rs2803329	-4.44	rs876029	0.0723	-4.09	0.77998	379	12	enet	-2.45058	0.0143	0.117565	1
ENSG00000279708.1	ENSG00000279708	AC133637.1	rs7178152	-6.32	rs28405200	0.004	3.15	-2.46139	1468	3	lasso	-2.45038	0.0143	0.117565	1
ENSG00000262039.1	ENSG00000262039	AC091180.5	rs35929648	-4.38	rs11655704	0.0577	4.43	-1.88337	1058	69	enet	-2.45088	0.0143	0.117565	1
ENSG00000264940.4	ENSG00000264940	SNORD3C	rs28550346	-7.3	rs12150592	0.0281	3.04	2.44989	618	1	lasso	2.44989	0.0143	0.117565	1
ENSG00000141551.14	ENSG00000141551	CSNK1D	rs62079722	-3.45	rs66871014	-0.00367	2.61	2.44964	1120	1	lasso	2.44964	0.0143	0.117565	1
ENSG00000244112.3	ENSG00000244112	RN7SL508P	rs2723880	-4.36	rs7304387	-0.00368	-3.54	2.44613	1793	9	lasso	-2.44616	0.0144	0.118168	1
ENSG00000139767.10	ENSG00000139767	SRRM4	rs2723880	-4.36	rs7304387	-0.00492	-3.06	2.44613	2076	9	lasso	-2.44616	0.0144	0.118168	1
ENSG00000254815.6	ENSG00000254815	AP006284.1	rs12577324	-4.2	rs4963194	-0.00437	3.49	-2.3226	985	9	enet	-2.44367	0.0145	0.118769	1
ENSG00000260874.5	ENSG00000260874	AC106820.5	rs170447	3.71	rs323036	-0.006	-3.1	-1.8921	593	2	lasso	2.44429	0.0145	0.118769	1
ENSG00000101773.19	ENSG00000101773	RBBP8	rs28594790	-3.78	rs7226652	-0.00446	-2.9	-2.48984	1321	4	lasso	2.443	0.014564	0.119183	1
ENSG00000146263.11	ENSG00000146263	MMS22L	rs35104491	-3.42	rs7749532	0.0237	3.45	-2.44339	1427	1	lasso	-2.44339	0.0146	0.119258	1
ENSG00000256299.1	ENSG00000256299	AC073912.2	rs117616131	-3.62	rs4759788	0.487	9.28	-2.23511	1850	36	enet	-2.44255	0.0146	0.119258	1
ENSG00000033867.16	ENSG00000033867	SLC4A7	rs17020606	-2.96	rs78107121	-0.00554	3.06	-2.32039	1835	24	enet	-2.43948	0.0147	0.119964	1
ENSG00000200571.1	ENSG00000200571	RNU6-1284P	rs7432375	-7.82	rs112124471	-0.000957	2.67	2.70938	935	2	lasso	2.4373	0.0148	0.120448	1
ENSG00000112139.16	ENSG00000112139	MDGA1	rs6908598	-4.16	rs11756258	0.0333	4.29	3.02945	1537	9	enet	2.43769	0.0148	0.120448	1
ENSG00000129951.18	ENSG00000129951	PLPPR3	rs2074916	2.69	rs7254684	-0.005005	2.5	-1.95817	163	3	lasso	-2.43796	0.0148	0.120448	1
ENSG00000162511.8	ENSG00000162511	LAPTM5	rs6704487	4.09	rs112873088	-0.00458	-3.26	3.07685	1849	2	lasso	-2.43436	0.0149	0.120819	1
ENSG00000135587.9	ENSG00000135587	SMPD2	rs11153171	2.94	rs9480948	0.0128	2.73	2.43383	1460	1	lasso	2.43383	0.0149	0.120819	1
ENSG00000280359.1	ENSG00000280359	AC105133.2	rs28661259	4.87	rs4587942	-0.00107	-3.5	-1.90224	1425	4	lasso	2.43547	0.0149	0.120819	1
ENSG00000261692.1	ENSG00000261692	AC092120.1	rs11076631	-5.96	rs2277908	-0.00501	-2.8	-1.9038	1214	5	lasso	2.43447	0.0149	0.120819	1
ENSG00000272374.1	ENSG00000272374	Z97832.2	rs6911621	3.14	rs72896231	-0.006	2.66	-2.43021	1216	1	lasso	-2.43021	0.0151	0.121995	1
ENSG00000136840.19	ENSG00000136840	ST6GALNAC4	rs34116890	-4.43	rs28452648	0.00224	-2.76	2.42963	851	1	lasso	-2.42963	0.0151	0.121995	1
ENSG00000197748.12	ENSG00000197748	CFAP43	rs10883990	-4.39	rs34564259	0.0894	-4.84	-2.2605	1231	5	lasso	2.42897	0.0151	0.121995	1
ENSG00000159140.20	ENSG00000159140	SON	rs2251854	4.55	rs11701813	-0.00545	3.14	-2.293	1470	3	lasso	-2.42952	0.0151	0.121995	1
ENSG00000229806.1	ENSG00000229806	RPS15P5	rs4258997	-3.44	rs11130401	-0.00602	3.24	-1.28441	1661	2	lasso	-2.42701	0.0152	0.122247	1
ENSG00000223559.1	ENSG00000223559	AC073136.1	rs36049923	3.38	rs6593289	-0.00498	-3.5	-1.30146	1788	12	enet	2.42716	0.0152	0.122247	1
ENSG00000283210.1	ENSG00000283210	MIR1322	rs3088186	5.28	rs4841342	0.052226	4.11	2.3324	1967	3	lasso	2.4271	0.0152	0.122247	1
ENSG00000214391.3	ENSG00000214391	TUBAP2	rs17236022	3.49	rs75299094	-0.00214	-2.57	2.4278	1370	1	lasso	-2.42783	0.0152	0.122247	1
ENSG00000102977.16	ENSG00000102977	ACD	rs7193701	4.65	rs12923138	-0.000731	2.36	2.4281	316	1	lasso	2.42806	0.0152	0.122247	1
ENSG00000153560.12	ENSG00000153560	UBP1	rs575596	-3.63	rs12634161	0.00172	3.85	-3.24658	1394	8	enet	-2.42529	0.0153	0.122829	1
ENSG00000184486.10	ENSG00000184486	POU3F2	rs6569771	3.65	rs2572107	-0.00603	-2.92	-2.42496	1249	2	lasso	2.42494	0.0153	0.122829	1
ENSG00000278467.1	ENSG00000278467	AC138393.3	rs6661430	-4.67	rs6696053	0.0139	3.55	-2.42189	1084	1	lasso	-2.42189	0.0154	0.123075	1
ENSG00000255181.3	ENSG00000255181	CCDC166	rs13252406	5.81	rs62523607	0.072866	3.75	2.4231	1010	4	lasso	2.423	0.0154	0.123075	1
ENSG00000234043.3	ENSG00000234043	NUDT9P1	rs56393513	-5.84	rs12413660	0.00126	-2.89	2.42166	1359	1	lasso	-2.42166	0.0154	0.123075	1
ENSG00000132382.14	ENSG00000132382	MYBBP1A	rs66679234	4.89	rs12942675	-0.00439	2.93	2.4226	1146	1	lasso	2.4226	0.0154	0.123075	1
ENSG00000227077.3	ENSG00000227077	AC107983.1	rs2472708	-4.74	rs55673732	-0.000106	-2.67	2.43553	816	3	lasso	-2.42233	0.0154	0.123075	1
ENSG00000265478.2	ENSG00000265478	AC107982.3	rs28550346	-7.15	rs9709286	0.00905	3.26	2.45855	518	7	enet	2.41949	0.0155	0.123652	1
ENSG00000136436.14	ENSG00000136436	CALCOCO2	rs35929648	-4.38	rs80052868	0.00015	3.22	0.86252	1361	13	enet	2.42131	0.0155	0.123652	1
ENSG00000126814.7	ENSG00000126814	TRMT5	rs11623261	3.58	rs10135773	-0.002216	3.29	1.72161	736	19	enet	2.41733	0.0156	0.124226	1
ENSG00000278979.1	ENSG00000278979	AC007598.3	rs10163386	-4.05	rs12919195	-0.00191	3.55	-2.4172	2103	1	lasso	-2.41721	0.0156	0.124226	1
ENSG00000196843.16	ENSG00000196843	ARID5A	rs1048675	4.55	rs6753926	-0.00552	2.74	-2.41675	577	1	lasso	-2.41675	0.0157	0.124465	1
ENSG00000217648.1	ENSG00000217648	AL136116.3	rs2303386	5.34	rs6924104	-0.00414	-3.52	-2.24094	1462	4	lasso	2.41468	0.0157	0.124465	1
ENSG00000213539.4	ENSG00000213539	YBX1P6	rs646234	5.21	rs12552952	-0.00404	-3.41	-2.46425	1697	2	enet	2.41568	0.0157	0.124465	1
ENSG00000019144.19	ENSG00000019144	PHLDB1	rs11216816	-3.87	rs80126726	-0.00271	3.24	3.1768	1457	22	enet	2.41588	0.0157	0.124465	1
ENSG00000165533.18	ENSG00000165533	TTC8	rs2006239	-4.45	rs61982604	0.009966	-2.9	2.41643	1332	1	lasso	-2.41643	0.0157	0.124465	1
ENSG00000269210.2	ENSG00000269210	AC019171.1	rs3099977	-4.01	rs8179664	-0.00259	-2.9	-1.93901	963	2	lasso	2.41303	0.0158	0.124923	1
ENSG00000118997.14	ENSG00000118997	DNAH7	rs13027938	-4.73	rs2176724	0.0484	-3.99	-1.69235	1500	3	lasso	2.41238	0.0158	0.124923	1
ENSG00000185477.5	ENSG00000185477	GPRIN3	rs356223	4.845	rs12505194	0.0329	3.07	-1.10837	1715	7	enet	-2.4129	0.0158	0.124923	1
ENSG00000170633.16	ENSG00000170633	RNF34	rs2649999	6.07	rs3751150	2.88e-05	-3.12	-2.41052	1340	1	lasso	2.41052	0.0159	0.125267	1
ENSG00000110917.8	ENSG00000110917	MLEC	rs2649999	6.07	rs3751150	-0.00538	-2.84	-2.41052	1636	1	enet	2.41052	0.0159	0.125267	1
ENSG00000270580.5	ENSG00000270580	AC139256.2	rs35811052	3.69	rs7404466	0.0643	-3.77	-2.4135	263	2	lasso	2.41178	0.0159	0.125267	1
ENSG00000271283.1	ENSG00000271283	AC011458.2	rs2916068	7.45	rs61096607	0.043652	3.91	2.54175	1160	12	enet	2.41128	0.0159	0.125267	1
ENSG00000230084.6	ENSG00000230084	AC006059.1	rs481663	-3.67	rs3774389	-0.0014	-2.98	2.63921	1558	2	lasso	-2.40912	0.016	0.125277	1
ENSG00000272529.1	ENSG00000272529	AC090948.3	rs9882532	6.13	rs12485458	-0.00481	3.44	2.44888	1925	2	enet	2.40787	0.016	0.125277	1
ENSG00000184139.8	ENSG00000184139	RPL7AP28	rs4496594	3.002	rs72673606	-0.00538	2.94	-1.98792	1481	2	lasso	-2.40828	0.016	0.125277	1
ENSG00000174527.9	ENSG00000174527	MYO1H	rs2280037	5.84	rs7955608	-0.00547	3.19	-0.66617	1444	17	lasso	-2.41	0.016	0.125277	1
ENSG00000140395.9	ENSG00000140395	WDR61	rs2456020	-7.82	rs7178402	0.000135	-3.29	2.4096	1337	1	lasso	-2.4096	0.016	0.125277	1
ENSG00000140945.17	ENSG00000140945	CDH13	rs11647188	-5.5	rs4078496	-0.00418	3.54	-1.9896	5287	3	lasso	-2.40925	0.016	0.125277	1
ENSG00000260647.1	ENSG00000260647	AC127537.1	rs12948749	4.89	rs9909104	0.0128	3.35	2.33163	733	2	lasso	2.4093	0.016	0.125277	1
ENSG00000244363.3	ENSG00000244363	RPL7P23	rs3756594	3.46	rs10474500	0.0244	3.95	2.5066	1449	2	lasso	2.40602	0.0161	0.125727	1
ENSG00000158683.8	ENSG00000158683	PKD1L1	rs2686829	3.67	rs2686839	0.102957	6.22	3.12833	2315	97	enet	2.40579	0.0161	0.125727	1
ENSG00000254473.1	ENSG00000254473	AL354920.1	rs13296528	3.87	rs17080575	0.149	5.93	2.57666	1730	4	lasso	2.40631	0.0161	0.125727	1
ENSG00000272627.1	ENSG00000272627	AC016542.1	rs77579177	-2.4	rs77579177	-0.00312	2.15	-2.40415	835	1	lasso	-2.40415	0.0162	0.126397	1
ENSG00000114742.14	ENSG00000114742	WDR48	rs7651854	3.63	rs34253405	0.013	-3.3	-1.78107	1785	3	lasso	2.40269	0.0163	0.126732	1
ENSG00000197579.8	ENSG00000197579	TOPORS	rs10733465	4.58	rs57492779	-0.00573	-3.09	3.25323	1972	16	enet	-2.40273	0.0163	0.126732	1
ENSG00000180263.14	ENSG00000180263	FGD6	rs6538539	6.2	rs4762214	-0.00599	3.27	2.25172	2382	5	enet	2.40144	0.0163	0.126732	1
ENSG00000100401.19	ENSG00000100401	RANGAP1	rs9623320	6.34	rs132903	0.0407	-3.32	2.40732	911	2	lasso	-2.40203	0.0163	0.126732	1
ENSG00000206651.1	ENSG00000206651	Y_RNA	rs4661078	4.05	rs947661	0.00168	-2.96	-1.88426	913	8	enet	2.39886	0.0164	0.127286	1
ENSG00000230185.5	ENSG00000230185	C9orf147	rs7048773	4.81	rs7031304	-0.00572	3.63	3.65578	1798	23	enet	2.39965	0.0164	0.127286	1
ENSG00000275383.1	ENSG00000275383	AC126773.6	rs61593058	5.06	rs9927758	0.0111	3.25	-2.3915	1206	3	lasso	-2.39693	0.0165	0.127839	1
ENSG00000119574.13	ENSG00000119574	ZBTB45	rs4756	-3.16	rs7253055	-0.001846	3	2.39611	818	2	enet	2.39816	0.0165	0.127839	1
ENSG00000254685.6	ENSG00000254685	FPGT	rs6659748	2.75	rs567060	0.213	-6.59	-2.27895	1152	14	lasso	2.39655	0.0166	0.128278	1
ENSG00000144061.12	ENSG00000144061	NPHP1	rs28634501	3.28	rs76394468	-0.00374	2.58	-2.39435	153	1	lasso	-2.39435	0.0166	0.128278	1
ENSG00000083838.16	ENSG00000083838	ZNF446	rs4756	-3.16	rs7253055	-0.004223	2.62	2.39611	914	1	lasso	2.39611	0.0166	0.128278	1
ENSG00000286447.1	ENSG00000286447	AC109782.1	rs928958	-3.15	rs62263710	-0.00336	2.87	-2.20024	833	5	enet	-2.39414	0.0167	0.128939	1
ENSG00000182185.18	ENSG00000182185	RAD51B	rs8008961	-3.35	rs12586230	0.003057	3.07	2.39171	2528	1	lasso	2.39171	0.0168	0.129149	1
ENSG00000133961.20	ENSG00000133961	NUMB	rs12433157	3.81	rs142868766	0.006596	3.11	2.39193	1837	1	lasso	2.39193	0.0168	0.129149	1
ENSG00000252690.3	ENSG00000252690	AC105339.2	rs4779054	6.32	rs59669012	0.00217	2.98	1.86011	762	4	lasso	2.39164	0.0168	0.129149	1
ENSG00000198740.8	ENSG00000198740	ZNF652	rs35929648	-4.38	rs677521	-0.00488	-2.81	2.39106	1016	1	lasso	-2.39106	0.0168	0.129149	1
ENSG00000185651.14	ENSG00000185651	UBE2L3	rs5749696	-5.3	rs710172	-0.00574	-3.2	-2.51628	686	3	lasso	2.39134	0.0168	0.129149	1
ENSG00000235944.8	ENSG00000235944	ZNF815P	rs4724690	3.63	rs2287589	0.025129	-4.09	-0.99036	843	10	enet	2.38892	0.0169	0.129693	1
ENSG00000107829.15	ENSG00000107829	FBXW4	rs77449307	4.24	rs4917924	0.0163	-3.63	2.4252	1011	14	enet	-2.38801	0.0169	0.129693	1
ENSG00000110218.9	ENSG00000110218	PANX1	rs1518565	-3.57	rs7119285	-0.00554	3.43	1.6041	1592	8	enet	2.38674	0.017	0.130123	1
ENSG00000149548.15	ENSG00000149548	CCDC15	rs1940171	-7.46	rs634005	0.00386	3.24	4.0567	1420	82	enet	2.38662	0.017	0.130123	1
ENSG00000262333.1	ENSG00000262333	HNRNPA1P16	rs12943566	-6.34	rs8076193	-0.000323	3.31	0.69589	1140	25	enet	-2.38661	0.017	0.130123	1
ENSG00000234112.2	ENSG00000234112	AC099066.3	rs2854455	3.84	rs72753068	0.0276	3.83	-2.38326	1205	2	lasso	-2.38388	0.0171	0.130551	1
ENSG00000259318.1	ENSG00000259318	AL356801.1	rs3783643	5.14	rs17675223	0.017815	4.23	2.42119	1399	3	lasso	2.38484	0.0171	0.130551	1
ENSG00000103591.13	ENSG00000103591	AAGAB	rs17242605	4.67	rs55894213	0.0398	3.41	-2.35166	1625	2	lasso	-2.38388	0.0171	0.130551	1
ENSG00000168116.14	ENSG00000168116	KIAA1586	rs58651731	-4.32	rs704480	-0.00327	-2.87	-2.37836	726	3	lasso	2.38252	0.0172	0.131089	1
ENSG00000196531.11	ENSG00000196531	NACA	rs324017	-6.69	rs2291738	0.0602	-3.88	-2.38348	874	2	lasso	2.38328	0.0172	0.131089	1
ENSG00000286388.1	ENSG00000286388	AC026748.3	rs7727745	2.5	rs27996	0.435	-8.89	-2.4653	1243	3	lasso	2.38109	0.0173	0.131625	1
ENSG00000176915.15	ENSG00000176915	ANKLE2	rs7313956	4.7	rs7956329	-2.44e-05	3.23	-2.37963	903	1	lasso	-2.37963	0.0173	0.131625	1
ENSG00000181449.4	ENSG00000181449	SOX2	rs7617548	-7.77	rs10937058	0.00516	-3.14	2.37688	543	2	lasso	-2.37775	0.0174	0.131934	1
ENSG00000119523.10	ENSG00000119523	ALG2	rs10988860	4.19	rs10988885	-0.00598	-3.66	2.2961	1117	2	lasso	-2.37775	0.0174	0.131934	1
ENSG00000183354.12	ENSG00000183354	KIAA2026	rs16924301	4.3	rs1478938	0.00409	3.17	-1.41557	1424	2	lasso	-2.37833	0.0174	0.131934	1
ENSG00000051128.19	ENSG00000051128	HOMER3	rs2916068	7.5	rs79049278	-0.001573	-3.14	-2.37751	986	1	lasso	2.37751	0.0174	0.131934	1
ENSG00000114988.11	ENSG00000114988	LMAN2L	rs1048675	4.55	rs11688674	0.00174	-2.68	1.80875	552	2	lasso	-2.37693	0.0175	0.132016	1
ENSG00000175110.11	ENSG00000175110	MRPS22	rs7641106	2.97	rs9873981	0.0116	3.09	-2.91949	1670	2	lasso	-2.376	0.0175	0.132016	1
ENSG00000081818.4	ENSG00000081818	PCDHB4	rs405192	6.12	rs31848	-0.00434	-3.09	1.24895	1077	45	enet	-2.3756	0.0175	0.132016	1
ENSG00000118690.13	ENSG00000118690	ARMC2	rs2153960	6.12	rs4428538	-0.0042	2.79	2.37666	1322	1	lasso	2.37666	0.0175	0.132016	1
ENSG00000224972.1	ENSG00000224972	AL513412.1	rs7022345	-4.35	rs10976036	-0.00214	-3.28	1.86816	2563	58	enet	-2.37537	0.0175	0.132016	1
ENSG00000100483.14	ENSG00000100483	VCPKMT	rs941608	4.43	rs12893070	-0.004852	-2.87	2.37688	1207	1	lasso	-2.37688	0.0175	0.132016	1
ENSG00000107130.10	ENSG00000107130	NCS1	rs4740348	-3.83	rs75935310	0.0167	-3.82	2.373	1469	1	lasso	-2.373	0.0176	0.132545	1
ENSG00000257657.3	ENSG00000257657	AC079950.1	rs11183097	3.97	rs10880792	-0.00589	3.39	3.49992	1176	14	enet	2.37468	0.0176	0.132545	1
ENSG00000183199.6	ENSG00000183199	HSP90AB3P	rs13119417	4.116	rs10028444	-0.00598	-3.15	-2.37204	1761	1	lasso	2.37204	0.0177	0.133072	1
ENSG00000277602.1	ENSG00000277602	AC005363.2	rs170447	3.73	rs9928472	-0.00363	-2.89	-2.4144	1339	27	enet	2.37178	0.0177	0.133072	1
ENSG00000227888.4	ENSG00000227888	FAM66A	rs6530965	4.34	rs6601641	0.152283	-5.54	-2.2313	689	5	lasso	2.3688	0.0178	0.133485	1
ENSG00000270964.1	ENSG00000270964	AC016355.1	rs17242605	4.67	rs10518734	0.0511	4.41	-2.94862	1406	3	lasso	-2.36921	0.0178	0.133485	1
ENSG00000204653.10	ENSG00000204653	ASPDH	rs7256806	4.98	rs12976720	-0.006046	3.53	2.29349	1000	2	lasso	2.36977	0.0178	0.133485	1
ENSG00000087191.13	ENSG00000087191	PSMC5	rs6504163	-6.01	rs2665799	-0.00572	3.37	0.4546	902	56	enet	2.36776	0.0179	0.134122	1
ENSG00000236617.2	ENSG00000236617	AC127070.1	rs7313956	4.7	rs4883571	-0.00292	2.6	-2.36275	903	1	lasso	-2.36275	0.0181	0.135278	1
ENSG00000134532.18	ENSG00000134532	SOX5	rs1120004	4.95	rs11047102	-0.00527	3.64	-2.45191	2851	2	lasso	-2.36389	0.0181	0.135278	1
ENSG00000063046.17	ENSG00000063046	EIF4B	rs3214023	4.99	rs2638500	0.0165	-3.8	2.36418	1461	1	lasso	-2.36418	0.0181	0.135278	1
ENSG00000254676.1	ENSG00000254676	AP000873.4	rs12294291	4.67	rs2043208	-0.00578	-2.97	-1.7023	1344	3	lasso	2.36074	0.0182	0.135911	1
ENSG00000249751.4	ENSG00000249751	ECSCR	rs9687282	5.64	rs75457264	0.0241	-3.07	-2.35909	623	3	lasso	2.35984	0.0183	0.136428	1
ENSG00000215478.8	ENSG00000215478	CES5AP1	rs73394791	-3.57	rs34481096	0.00201	-4.3	2.37885	1462	2	enet	-2.36043	0.0183	0.136428	1
ENSG00000153827.13	ENSG00000153827	TRIP12	rs35920432	-4.28	rs11687391	0.00338	-3.57	-2.31993	2018	2	lasso	2.35696	0.0184	0.136944	1
ENSG00000250257.1	ENSG00000250257	LDHAL6DP	rs12294291	4.67	rs111307729	-0.00518	-2.92	-2.3571	1575	1	lasso	2.35707	0.0184	0.136944	1
ENSG00000160094.15	ENSG00000160094	ZNF362	rs4652891	3.34	rs804429	-0.00593	-2.92	2.35586	1181	1	lasso	-2.35586	0.0185	0.137342	1
ENSG00000114982.19	ENSG00000114982	KANSL3	rs1048675	4.55	rs6758174	-0.00352	-2.84	2.48077	597	8	lasso	-2.35529	0.0185	0.137342	1
ENSG00000037897.17	ENSG00000037897	METTL1	rs487722	-5.02	rs1806652	-0.000796	-3.44	1.9854	1013	14	enet	-2.35541	0.0185	0.137342	1
ENSG00000252782.1	ENSG00000252782	RNU6-341P	rs311851	2.79	rs7159556	-0.006028	3.07	-1.01062	1207	2	lasso	-2.35261	0.0186	0.137739	1
ENSG00000259673.6	ENSG00000259673	IQCH-AS1	rs17242605	4.67	rs2583577	0.24	6.75	-2.64052	1959	7	lasso	-2.35404	0.0186	0.137739	1
ENSG00000170160.17	ENSG00000170160	CCDC144A	rs41283373	-3.39	rs56265828	0.0355	4.01	-2.92415	1086	26	enet	-2.35315	0.0186	0.137739	1
ENSG00000199740.1	ENSG00000199740	Y_RNA	rs7136702	-4.75	rs764606	-0.00512	2.74	-2.34908	1303	1	lasso	-2.34908	0.0188	0.138873	1
ENSG00000275120.3	ENSG00000275120	AC048382.5	rs11638554	-7.27	rs6496284	0.00949	4.18	-5.01443	1158	19	enet	-2.34969	0.0188	0.138873	1
ENSG00000265095.1	ENSG00000265095	FTLP12	rs12601710	2.75	rs9905083	0.0913	-5.01	1.7007	829	10	enet	-2.35043	0.0188	0.138873	1
ENSG00000165891.16	ENSG00000165891	E2F7	rs310840	3.22	rs998531	-0.000764	3.05	2.19869	1690	4	lasso	2.34807	0.0189	0.139264	1
ENSG00000257576.1	ENSG00000257576	HSPD1P4	rs725957	-5.47	rs12313431	0.0354	3.39	2.27328	782	13	lasso	2.3471	0.0189	0.139264	1
ENSG00000085721.12	ENSG00000085721	RRN3	rs35811052	3.69	rs2280017	0.0829	5.38	-2.9028	259	20	enet	-2.34731	0.0189	0.139264	1
ENSG00000248569.1	ENSG00000248569	AC026410.3	rs4703801	-3.56	rs17885983	0.0256	-3.27	2.5741	1855	3	lasso	-2.34532	0.019	0.139422	1
ENSG00000168913.7	ENSG00000168913	ENHO	rs3088305	-4.6	rs10122933	-0.00156	2.81	2.34514	1273	2	lasso	2.34503	0.019	0.139422	1
ENSG00000095485.18	ENSG00000095485	CWF19L1	rs2273696	-3.39	rs1408579	-0.00596	3.08	-2.34514	1128	1	lasso	-2.34514	0.019	0.139422	1
ENSG00000140749.9	ENSG00000140749	IGSF6	rs41468646	-4.48	rs62033374	0.00527	-2.94	2.709	350	3	lasso	-2.34639	0.019	0.139422	1
ENSG00000124164.15	ENSG00000124164	VAPB	rs1334105	-3.26	rs2268923	0.000821	3.56	1.4848	1494	8	lasso	2.3461	0.019	0.139422	1
ENSG00000160753.16	ENSG00000160753	RUSC1	rs6699080	4.25	rs11264367	-0.00603	-2.59	2.34338	586	1	lasso	-2.34338	0.0191	0.14004	1
ENSG00000253309.6	ENSG00000253309	SERPINE3	rs7330764	-3.55	rs9526732	0.00371	-3.53	2.37963	1013	5	lasso	-2.343	0.01913	0.140145	1
ENSG00000243398.3	ENSG00000243398	RN7SL141P	rs4894430	-3.34	rs11926110	-0.00304	-3.16	2.34143	1499	1	lasso	-2.34143	0.0192	0.140426	1
ENSG00000172893.15	ENSG00000172893	DHCR7	rs7130526	-3.68	rs1123007	-0.00601	-3.36	-1.4863	984	6	enet	2.34073	0.0192	0.140426	1
ENSG00000003987.14	ENSG00000003987	MTMR7	rs7845103	5.29	rs6981281	0.031747	-4.44	2.6908	2519	3	lasso	-2.3405	0.0193	0.140694	1
ENSG00000277713.1	ENSG00000277713	MIR6856	rs4740348	-3.83	rs3088012	0.00745	3.31	2.33988	1245	2	lasso	2.33985	0.0193	0.140694	1
ENSG00000186868.15	ENSG00000186868	MAPT	rs8073146	-5.8	rs6503437	0.0444	-3.05	2.24032	182	2	lasso	-2.33879	0.0193	0.140694	1
ENSG00000182628.13	ENSG00000182628	SKA2	rs4968363	-4.33	rs7224035	-0.00279	-4.06	-1.87669	960	5	lasso	2.33989	0.0193	0.140694	1
ENSG00000143079.15	ENSG00000143079	CTTNBP2NL	rs3790609	-3.87	rs7525808	-0.00593	2.92	-2.33833	1485	1	enet	-2.33833	0.0194	0.140844	1
ENSG00000133056.13	ENSG00000133056	PIK3C2B	rs10900600	-4.45	rs66482341	0.00649	3.17	-2.33795	1532	1	lasso	-2.33795	0.0194	0.140844	1
ENSG00000260152.2	ENSG00000260152	AC113208.2	rs34933034	4.29	rs2305668	0.0072	3.16	0.677798	775	12	enet	2.33782	0.0194	0.140844	1
ENSG00000170296.10	ENSG00000170296	GABARAP	rs507506	-4.39	rs73977632	-0.00206	3.64	2.33756	1062	1	enet	2.33756	0.0194	0.140844	1
ENSG00000273350.1	ENSG00000273350	AC004832.5	rs2299825	-3.8	rs5749131	-0.000169	3.17	-2.15387	1373	3	lasso	-2.33685	0.0194	0.140844	1
ENSG00000260773.1	ENSG00000260773	AC055855.1	rs62014433	3.64	rs8042593	-0.0017	3.16	1.09048	1543	5	lasso	2.33607	0.0195	0.141224	1
ENSG00000275413.1	ENSG00000275413	AC002553.2	rs12601710	2.75	rs11871923	-0.00222	-3.13	-2.24063	715	5	lasso	2.33553	0.0195	0.141224	1
ENSG00000236194.3	ENSG00000236194	AC099811.1	rs62078395	3.54	rs11654144	-0.00551	-2.82	2.33526	877	1	lasso	-2.33526	0.0195	0.141224	1
ENSG00000230454.1	ENSG00000230454	U73166.1	rs11917680	-6.25	rs6446296	0.0109	-2.89	0.6207	750	4	lasso	-2.33469	0.0196	0.141602	1
ENSG00000165379.13	ENSG00000165379	LRFN5	rs12883922	3.78	rs4904788	-0.005197	-3.14	2.33411	1957	1	lasso	-2.33411	0.0196	0.141602	1
ENSG00000185347.17	ENSG00000185347	TEDC1	rs8003942	2.55	rs11624007	-0.005802	-2.36	2.33392	447	1	lasso	-2.33392	0.0196	0.141602	1
ENSG00000242485.6	ENSG00000242485	MRPL20	rs36072213	-3.82	rs3813199	0.061	3.89	3.22155	207	18	enet	2.33263	0.0197	0.141747	1
ENSG00000163050.17	ENSG00000163050	COQ8A	rs75670590	3.66	rs16846644	-0.00433	3.23	-2.3322	2248	1	lasso	-2.3322	0.0197	0.141747	1
ENSG00000187147.18	ENSG00000187147	RNF220	rs4660761	5.5	rs16832024	0.00216	3.36	-0.34034	1400	24	enet	-2.33131	0.0197	0.141747	1
ENSG00000217130.1	ENSG00000217130	AL139100.1	rs206930	3.19	rs1307274	0.0087	3.33	1.90539	1332	14	enet	2.33146	0.0197	0.141747	1
ENSG00000156103.16	ENSG00000156103	MMP16	rs1915019	6.28	rs12546847	-0.006027	-3.08	2.3322	1870	2	lasso	-2.3322	0.0197	0.141747	1
ENSG00000254615.3	ENSG00000254615	AC027031.2	rs10097329	2.84	rs10094896	-0.004058	-3.15	2.698	1444	9	enet	-2.3276	0.0199	0.142955	1
ENSG00000267216.1	ENSG00000267216	ZNF8-ERVK3-1	rs4756	-3.16	rs425605	0.135028	5.34	2.32879	1145	9	enet	2.32733	0.0199	0.142955	1
ENSG00000175697.10	ENSG00000175697	GPR156	rs7612000	-4.54	rs6438562	0.00629	3.22	2.32597	1255	1	lasso	2.32597	0.02	0.143441	1
ENSG00000139970.17	ENSG00000139970	RTN1	rs1957988	5.35	rs10483717	0.000425	3.36	-1.41251	1762	4	lasso	-2.32693	0.02	0.143441	1
ENSG00000256073.3	ENSG00000256073	URB1-AS1	rs12106429	3.61	rs57658834	-0.000612	-3.71	1.4452	1480	11	enet	-2.32312	0.0202	0.144642	1
ENSG00000237668.1	ENSG00000237668	RPS15AP38	rs2071709	4.03	rs2022068	-0.00391	3.52	-2.64575	1410	16	enet	-2.32256	0.0202	0.144642	1
ENSG00000133026.12	ENSG00000133026	MYH10	rs8071166	-4.85	rs1431307	0.0687	-3.58	-2.49799	1462	5	enet	2.32052	0.0203	0.145124	1
ENSG00000182093.16	ENSG00000182093	GET1	rs442972	-4.52	rs2837002	0.323	7.74	-2.3376	2354	4	lasso	-2.32083	0.0203	0.145124	1
ENSG00000075391.16	ENSG00000075391	RASAL2	rs10913420	-5.05	rs2761473	-0.00593	-2.99	2.31744	1730	1	lasso	-2.31744	0.0205	0.1462	1
ENSG00000275936.1	ENSG00000275936	AC004263.1	rs10774563	4.25	rs71454654	-0.00378	-3.03	2.48818	1242	14	enet	-2.31727	0.0205	0.1462	1
ENSG00000135423.13	ENSG00000135423	GLS2	rs725957	-5.47	rs7980378	-0.00127	3	-1.32945	799	4	lasso	-2.31654	0.0205	0.1462	1
ENSG00000164068.16	ENSG00000164068	RNF123	rs2624847	-5.29	rs9814765	0.0831	4.44	-2.33988	895	12	lasso	-2.31456	0.0206	0.146678	1
ENSG00000177570.14	ENSG00000177570	SAMD12	rs2465371	4.44	rs17503900	0.000784	-3.33	-0.8299	2106	5	enet	2.3145	0.0206	0.146678	1
ENSG00000015479.19	ENSG00000015479	MATR3	rs9687282	5.64	rs260724	-0.000837	3.16	1.21177	664	17	enet	2.31365	0.0207	0.146801	1
ENSG00000136193.17	ENSG00000136193	SCRN1	rs17810805	-3.4	rs10244079	-0.006097	3.05	1.70976	1512	3	lasso	2.31405	0.0207	0.146801	1
ENSG00000104763.19	ENSG00000104763	ASAH1	rs13278191	5.5	rs10112690	0.013549	3.44	2.2543	2538	2	enet	2.3136	0.0207	0.146801	1
ENSG00000188779.12	ENSG00000188779	SKOR1	rs17242605	4.67	rs745213	0.0156	-3.56	-2.69424	1234	5	lasso	2.31253	0.0207	0.146801	1
ENSG00000154102.11	ENSG00000154102	C16orf74	rs709805	3.58	rs9308364	0.0482	-3.75	2.3141	1135	1	lasso	-2.31414	0.0207	0.146801	1
ENSG00000174306.21	ENSG00000174306	ZHX3	rs6072407	3.73	rs4142346	0.00642	-3.15	-2.3114	1292	1	enet	2.3114	0.0208	0.147393	1
ENSG00000253954.3	ENSG00000253954	HMGN1P38	rs11634207	4.44	rs112196833	0.00659	3.36	0.032592	1750	25	enet	2.30978	0.0209	0.147983	1
ENSG00000186063.13	ENSG00000186063	AIDA	rs17461555	-3.64	rs17461555	-0.00465	3.07	-3.63947	536	8	enet	-2.30775	0.021	0.148573	1
ENSG00000146021.15	ENSG00000146021	KLHL3	rs41298968	3.95	rs71589379	0.0134	3.14	-1.76472	1217	7	enet	-2.30639	0.0211	0.149043	1
ENSG00000286874.1	ENSG00000286874	AC072054.1	rs679630	4.35	rs604403	-0.0056	3.15	2.37586	1709	2	lasso	2.30581	0.0211	0.149043	1
ENSG00000241963.3	ENSG00000241963	RN7SL655P	rs815609	-5.63	rs283450	-0.000718	-3.02	2.05998	1557	3	lasso	-2.304	0.0212	0.14963	1
ENSG00000212452.1	ENSG00000212452	SNORD69	rs2710323	9.63	rs4687571	-0.00575	-3.22	1.02535	999	8	lasso	2.30232	0.0213	0.14986	1
ENSG00000080546.13	ENSG00000080546	SESN1	rs2153960	6.12	rs12203834	0.00832	3.44	2.30334	1453	1	lasso	2.30334	0.0213	0.14986	1
ENSG00000169018.6	ENSG00000169018	FEM1B	rs4539549	4.15	rs398674	-0.00441	-3.4	2.33872	1260	13	enet	-2.30188	0.0213	0.14986	1
ENSG00000266967.7	ENSG00000266967	AARSD1	rs62078395	3.54	rs62079603	-0.00124	-2.64	-2.30315	810	1	lasso	2.30315	0.0213	0.14986	1
ENSG00000118507.17	ENSG00000118507	AKAP7	rs761840	-4.15	rs6908154	0.0857	4.12	-2.48956	1783	5	enet	-2.30052	0.0214	0.150444	1
ENSG00000145700.9	ENSG00000145700	ANKRD31	rs12109048	5.18	rs3761742	0.0264	-3.04	2.28607	1397	4	enet	-2.29846	0.0215	0.150894	1
ENSG00000172346.15	ENSG00000172346	CSDC2	rs5751191	-7.31	rs5758321	0.00755	-2.45	2.34475	1048	58	enet	2.2996	0.0215	0.150894	1
ENSG00000178467.18	ENSG00000178467	P4HTM	rs9878063	4.49	rs9882443	0.000246	-2.75	1.18504	558	4	lasso	-2.29709	0.0216	0.150894	1
ENSG00000185127.6	ENSG00000185127	C6orf120	rs12193106	-2.72	rs3055	0.0386	4.43	1.93525	1464	55	enet	2.29657	0.0216	0.150894	1
ENSG00000261678.3	ENSG00000261678	SCRT1	rs7465214	5.75	rs13275522	-0.003099	2.56	1.5117	410	4	enet	2.2972	0.0216	0.150894	1
ENSG00000287960.1	ENSG00000287960	AC008567.3	rs17273881	-3.74	rs10406764	-0.001325	-3.44	-2.14496	1693	11	enet	2.29788	0.0216	0.150894	1
ENSG00000286125.1	ENSG00000286125	AC006115.2	rs12610410	5.35	rs62130953	0.026533	-3.74	-2.33354	1683	2	lasso	2.29798	0.0216	0.150894	1
ENSG00000160310.18	ENSG00000160310	PRMT2	rs7280077	-4.9	rs1008549	-0.00601	3.08	2.3191	993	6	enet	2.2971	0.0216	0.150894	1
ENSG00000254531.1	ENSG00000254531	AP001816.1	rs11931658	4.853	rs11936512	0.0233	4.54	-3.29958	1406	5	lasso	-2.29437	0.0218	0.152172	1
ENSG00000170581.14	ENSG00000170581	STAT2	rs10735863	3.15	rs10783804	-0.0058	2.86	-2.40551	615	33	enet	-2.2928	0.0219	0.152749	1
ENSG00000171016.12	ENSG00000171016	PYGO1	rs3759865	-3.81	rs7175969	0.0229	-3.6	-2.19996	1834	4	lasso	2.28964	0.022	0.153206	1
ENSG00000159842.15	ENSG00000159842	ABR	rs7207904	-6.03	rs4790290	-0.005	-3.47	-2.30673	1154	2	enet	2.28967	0.022	0.153206	1
ENSG00000243317.8	ENSG00000243317	STMP1	rs1622491	-3.51	rs73721678	0.110613	5.1	0.77863	1621	5	lasso	2.28793	0.0221	0.153782	1
ENSG00000147813.16	ENSG00000147813	NAPRT	rs55930529	5.82	rs2305496	0.558762	-9.89	1.3497	1165	28	enet	-2.2861	0.0222	0.154357	1
ENSG00000254604.1	ENSG00000254604	AP002336.2	rs7926926	-4.46	rs60917762	0.0887	-4.65	1.5268	1687	6	lasso	-2.28452	0.0223	0.154931	1
ENSG00000134201.12	ENSG00000134201	GSTM5	rs11810910	-3.18	rs12045101	0.101	5.15	1.15278	1025	39	enet	2.28345	0.0224	0.15514	1
ENSG00000138442.9	ENSG00000138442	WDR12	rs2117266	3.19	rs11680734	-0.00534	-3.41	1.76194	839	6	lasso	-2.28278	0.0224	0.15514	1
ENSG00000213326.4	ENSG00000213326	RPS7P11	rs199536	-5.61	rs59428921	-0.00446	2.59	2.20477	593	3	enet	2.28328	0.0224	0.15514	1
ENSG00000237373.1	ENSG00000237373	BRWD1-IT1	rs442972	-4.52	rs6517522	0.0841	5.07	-2.2837	2031	1	lasso	-2.28369	0.0224	0.15514	1
ENSG00000227615.1	ENSG00000227615	AP001324.1	rs7924914	-4.75	rs603093	-0.006	2.74	-0.9099	1305	2	lasso	-2.28242	0.0225	0.15559	1
ENSG00000139155.8	ENSG00000139155	SLCO1C1	rs4762954	-3.01	rs4141474	-0.00435	3.21	-2.29944	2188	2	lasso	-2.28248	0.0225	0.15559	1
ENSG00000196263.8	ENSG00000196263	ZNF471	rs12610410	5.35	rs10419385	0.050886	-3.85	1.55814	1313	4	lasso	-2.27953	0.0226	0.15616	1
ENSG00000159208.16	ENSG00000159208	CIART	rs2319280	-5.68	rs68144650	0.0192	2.81	-1.99055	914	2	lasso	-2.2756	0.0229	0.157864	1
ENSG00000085978.22	ENSG00000085978	ATG16L1	rs778371	8.29	rs11684260	-0.00598	-3.17	-2.27427	1767	1	lasso	2.27427	0.0229	0.157864	1
ENSG00000100532.12	ENSG00000100532	CGRRF1	rs3783643	5.14	rs111368121	0.11663	4.98	-0.73244	1191	4	lasso	-2.2757	0.0229	0.157864	1
ENSG00000152583.12	ENSG00000152583	SPARCL1	rs56023922	-4.724	rs17012782	0.0712	4.35	2.47403	1953	4	lasso	2.27302	0.023	0.158431	1
ENSG00000224415.1	ENSG00000224415	AC007683.1	rs55817310	3.56	rs1122670	-0.001495	3.3	1.41557	912	6	enet	2.27219	0.0231	0.15875	1
ENSG00000212124.2	ENSG00000212124	TAS2R19	rs2252664	3.36	rs67420003	0.191	-6.11	1.14515	1745	83	enet	-2.27111	0.0231	0.15875	1
ENSG00000234337.4	ENSG00000234337	AC026462.1	rs9937346	-3.26	rs1420316	-0.00505	-2.86	2.2721	1509	1	lasso	-2.27211	0.0231	0.15875	1
ENSG00000264370.1	ENSG00000264370	MIR3125	rs779915	-3.67	rs10929808	0.00882	3.29	1.76484	1681	7	enet	2.2697	0.0232	0.159314	1
ENSG00000152443.13	ENSG00000152443	ZNF776	rs10410631	-2.77	rs6510110	-0.000533	-2.85	2.267	1687	1	enet	-2.267	0.0234	0.160563	1
ENSG00000235908.1	ENSG00000235908	RHOA-IT1	rs9859813	-4.3	rs3870336	0.00153	-2.66	0.93867	707	4	lasso	-2.2646	0.0235	0.161	1
ENSG00000130005.13	ENSG00000130005	GAMT	rs502121	3.48	rs11669443	-0.005129	-2.67	2.26537	141	1	lasso	-2.26537	0.0235	0.161	1
ENSG00000119403.15	ENSG00000119403	PHF19	rs4837761	3.91	rs10985064	-0.0039	-2.81	-2.26309	922	3	lasso	2.26306	0.0236	0.161436	1
ENSG00000065613.15	ENSG00000065613	SLK	rs10883990	-4.39	rs11597779	0.00716	3.41	-1.65522	1256	6	lasso	-2.26374	0.0236	0.161436	1
ENSG00000184144.12	ENSG00000184144	CNTN2	rs6702469	4.71	rs1322673	0.00218	-3.52	-0.86854	1566	7	enet	-2.26164	0.0237	0.161996	1
ENSG00000238260.1	ENSG00000238260	AL513320.1	rs6424070	4.89	rs6663840	-0.00274	3.34	-2.2597	1214	1	enet	-2.2597	0.0238	0.162055	1
ENSG00000163535.18	ENSG00000163535	SGO2	rs78988795	8.27	rs868396	0.0125	3.23	2.73606	1202	2	lasso	2.26053	0.0238	0.162055	1
ENSG00000222430.1	ENSG00000222430	Y_RNA	rs11191286	-4.38	rs35213151	-0.00101	-3.29	2.2597	625	1	lasso	-2.2597	0.0238	0.162055	1
ENSG00000259420.5	ENSG00000259420	AC046168.2	rs28661259	4.87	rs12899390	0.139	5.61	-2.21152	1335	3	lasso	-2.26062	0.0238	0.162055	1
ENSG00000125965.9	ENSG00000125965	GDF5	rs2236270	4.53	rs6060314	-0.00571	3.25	1.7852	1217	10	enet	2.2596	0.0238	0.162055	1
ENSG00000264676.2	ENSG00000264676	RN7SL204P	rs4663624	5.18	rs10174783	0.00796	2.94	-2.25777	1214	1	lasso	-2.25777	0.024	0.162849	1
ENSG00000152784.15	ENSG00000152784	PRDM8	rs7677853	-3.148	rs74739012	-0.00344	3.12	1.69519	1312	9	lasso	2.25777	0.024	0.162849	1
ENSG00000253676.1	ENSG00000253676	TAGLN2P1	rs16874443	2.49	rs2345799	-0.00044	2.85	-2.2574	1647	1	lasso	-2.2574	0.024	0.162849	1
ENSG00000196123.13	ENSG00000196123	KIAA0895L	rs7187623	4.85	rs57036977	0.00044	2.87	0.9078	377	8	enet	2.25699	0.024	0.162849	1
ENSG00000274776.1	ENSG00000274776	AC090241.3	rs2246877	-3.64	rs4890339	0.0139	-3.26	-2.25873	1151	2	lasso	2.2567	0.024027	0.162849	1
ENSG00000157150.5	ENSG00000157150	TIMP4	rs160217	4.2	rs2920499	-0.00237	-2.91	2.33679	1393	2	lasso	-2.25595	0.0241	0.162849	1
ENSG00000220563.1	ENSG00000220563	PKMP3	rs7757864	-3.88	rs9450277	0.0419	-4	-2.49432	1546	3	lasso	2.25481	0.0241	0.162849	1
ENSG00000158669.11	ENSG00000158669	GPAT4	rs1362890	3.26	rs10096250	0.043456	4.23	1.814	1608	5	lasso	2.2562	0.0241	0.162849	1
ENSG00000229097.1	ENSG00000229097	CALM2P2	rs77285106	3.5	rs1904589	0.00204	-3.11	-1.78335	1843	6	lasso	2.25548	0.0241	0.162849	1
ENSG00000182541.18	ENSG00000182541	LIMK2	rs2413045	3.41	rs11913992	0.00445	3.47	1.40182	1151	11	enet	2.25581	0.0241	0.162849	1
ENSG00000213563.7	ENSG00000213563	C8orf82	rs12719778	3.27	rs28970743	-0.005316	-3.05	2.508	475	5	enet	-2.2543	0.0242	0.163152	1
ENSG00000128989.10	ENSG00000128989	ARPP19	rs1693531	-4.76	rs17542520	0.00285	-4.04	-2.25394	1364	12	lasso	2.25428	0.0242	0.163152	1
ENSG00000224905.7	ENSG00000224905	AP001347.1	rs9984230	3.09	rs4611722	0.087	-4.4	2.1224	1391	2	lasso	-2.25439	0.0242	0.163152	1
ENSG00000005189.19	ENSG00000005189	REXO5	rs163246	3.37	rs193067531	0.0385	3.73	-2.6617	1255	14	enet	-2.25225	0.0243	0.163702	1
ENSG00000160285.15	ENSG00000160285	LSS	rs7280077	-4.9	rs11701729	0.141	-5.4	-0.6283	1646	9	lasso	2.25142	0.0244	0.164251	1
ENSG00000136270.14	ENSG00000136270	TBRG4	rs3757565	-4.1	rs7803214	0.031289	2.96	-0.77964	1515	10	enet	-2.2498	0.0245	0.164675	1
ENSG00000130193.8	ENSG00000130193	THEM6	rs13262595	8.75	rs2257840	0.115866	-5.39	-3.0971	1696	8	enet	2.2489	0.0245	0.164675	1
ENSG00000183696.14	ENSG00000183696	UPP1	rs11772633	3.75	rs3763504	0.234235	-6.35	-2.0663	2222	5	lasso	2.24738	0.0246	0.164972	1
ENSG00000257752.1	ENSG00000257752	AC091516.1	rs1381141	3.97	rs61941051	-0.00542	3.03	0.24246	944	37	enet	2.24728	0.0246	0.164972	1
ENSG00000125651.14	ENSG00000125651	GTF2F1	rs628271	-3.89	rs2304196	0.008085	-4.2	1.06938	866	23	enet	-2.24741	0.0246	0.164972	1
ENSG00000169976.7	ENSG00000169976	SF3B5	rs9376824	5.06	rs6930813	0.0249	3.87	2.20038	1121	3	lasso	2.24434	0.0248	0.165813	1
ENSG00000165813.20	ENSG00000165813	CCDC186	rs11196627	3.2	rs138778240	0.079	4.36	2.37519	1686	4	lasso	2.24481	0.0248	0.165813	1
ENSG00000198496.12	ENSG00000198496	NBR2	rs62078395	3.54	rs8069622	0.128	-5.56	1.60543	877	4	lasso	-2.24386	0.0248	0.165813	1
ENSG00000197714.9	ENSG00000197714	ZNF460	rs73064718	3.31	rs7343126	0.033114	3.67	-0.02783	1549	2	lasso	-2.24417	0.0248	0.165813	1
ENSG00000266126.1	ENSG00000266126	AC005730.3	rs9891739	-5.6	rs2453595	-0.00124	-2.6	2.24187	835	1	lasso	-2.24187	0.025	0.167024	1
ENSG00000101412.13	ENSG00000101412	E2F1	rs2747568	3.51	rs6142109	-0.00301	-2.78	-2.2397	761	1	lasso	2.2397	0.0251	0.167566	1
ENSG00000111727.12	ENSG00000111727	HCFC2	rs10861176	-5.84	rs17505884	0.0498	3.6	2.23878	2132	1	lasso	2.23878	0.0252	0.168107	1
ENSG00000201644.2	ENSG00000201644	Y_RNA	rs28609645	-3.601	rs13115648	-0.00591	-3.31	-1.59774	2145	9	lasso	2.23353	0.0255	0.169853	1
ENSG00000273797.1	ENSG00000273797	AL133445.2	rs59299321	-4.06	rs17175458	-0.005947	3.06	2.23344	1310	1	lasso	2.23344	0.0255	0.169853	1
ENSG00000112599.9	ENSG00000112599	GUCA1B	rs9296376	-3.44	rs2180172	0.368	-7.99	-1.60816	1215	38	enet	2.23205	0.0256	0.170137	1
ENSG00000228283.3	ENSG00000228283	KATNBL1P6	rs2206956	-5.96	rs17076589	-0.00575	-3.14	2.2871	966	2	lasso	-2.23279	0.0256	0.170137	1
ENSG00000151553.15	ENSG00000151553	FAM160B1	rs758585	-3.68	rs11196753	-0.0057	-3.06	2.66819	1195	4	enet	-2.23205	0.0256	0.170137	1
ENSG00000271122.1	ENSG00000271122	AC018647.2	rs74849143	3.31	rs6971426	0.138598	4.88	2.34829	1720	2	lasso	2.23113	0.0257	0.170546	1
ENSG00000197969.14	ENSG00000197969	VPS13A	rs10747004	-3.26	rs12341776	0.0383	-3.51	-2.2726	1817	12	lasso	2.23132	0.0257	0.170546	1
ENSG00000002549.12	ENSG00000002549	LAP3	rs16895971	2.881	rs7678654	0.0467	-3.56	-2.1042	1630	3	lasso	2.22892	0.0258	0.170826	1
ENSG00000140009.18	ENSG00000140009	ESR2	rs4902295	-4.03	rs7148440	0.007966	3.25	-2.15247	1422	51	enet	-2.22914	0.0258	0.170826	1
ENSG00000157450.15	ENSG00000157450	RNF111	rs11854073	-5.34	rs2082149	0.0132	-3.71	-0.280231	1658	3	lasso	-2.22887	0.0258	0.170826	1
ENSG00000226520.1	ENSG00000226520	KIRREL1-IT1	rs7366587	3.72	rs7416983	0.00785	3.18	-2.22786	1688	1	lasso	-2.22786	0.0259	0.170979	1
ENSG00000231579.3	ENSG00000231579	RPL7P21	rs1027187	3.45	rs149485	0.0272	-3.81	1.94463	1267	2	lasso	-2.22757	0.0259	0.170979	1
ENSG00000169682.18	ENSG00000169682	SPNS1	rs62036658	2.82	rs8049439	0.0287	4.09	2.2644	515	5	lasso	2.22716	0.0259	0.170979	1
ENSG00000183762.12	ENSG00000183762	KREMEN1	rs5762882	4.67	rs2301291	0.000139	-3.08	1.63428	1227	10	enet	-2.22696	0.0259	0.170979	1
ENSG00000248936.1	ENSG00000248936	AC027607.1	rs7669853	4.766	rs34021170	-0.00153	3.09	1.82434	2050	2	lasso	2.22548	0.026	0.171257	1
ENSG00000139323.14	ENSG00000139323	POC1B	rs1492914	5.36	rs7308306	0.12	-4.93	1.97932	1036	13	lasso	-2.22595	0.026	0.171257	1
ENSG00000276529.1	ENSG00000276529	AP001505.1	rs35515701	-3.09	rs1974167	0.198	6.71	-2.151	1270	3	lasso	-2.22672	0.026	0.171257	1
ENSG00000109944.10	ENSG00000109944	JHY	rs35483388	-3.88	rs2077542	0.0119	3.87	1.4301	1714	3	lasso	2.22337	0.0262	0.172318	1
ENSG00000263742.1	ENSG00000263742	MIR3165	rs55987044	-3.46	rs650542	0.00136	-2.71	-2.1604	503	1	lasso	2.22279	0.0262	0.172318	1
ENSG00000183831.7	ENSG00000183831	ANKRD45	rs61828917	-6.15	rs34697014	0.0283	3.68	0.44627	1063	5	lasso	2.22217	0.0263	0.17272	1
ENSG00000132182.12	ENSG00000132182	NUP210	rs557593	3.66	rs1836061	0.00674	-3.38	-1.00707	1847	17	enet	2.22192	0.0263	0.17272	1
ENSG00000134245.18	ENSG00000134245	WNT2B	rs3790609	-3.87	rs1175630	0.0484	4.92	2.41029	1380	24	enet	2.22092	0.0264	0.172738	1
ENSG00000213669.2	ENSG00000213669	AL137074.1	rs7023321	4.09	rs10115813	-0.00536	2.61	-2.22013	1076	2	lasso	-2.22018	0.0264	0.172738	1
ENSG00000170290.4	ENSG00000170290	SLN	rs4028251	3.4	rs72986689	-0.00593	2.97	1.7172	1778	5	enet	2.2205	0.0264	0.172738	1
ENSG00000141101.13	ENSG00000141101	NOB1	rs11644691	4.63	rs251798	0.00383	-3.15	-2.245	839	2	lasso	2.22086	0.0264	0.172738	1
ENSG00000131462.8	ENSG00000131462	TUBG1	rs62078395	3.54	rs8073311	0.0303	4.05	-2.5888	783	2	lasso	-2.2209	0.0264	0.172738	1
ENSG00000074800.16	ENSG00000074800	ENO1	rs2252865	6.15	rs10779704	0.000252	-3.02	-3.97796	1158	3	lasso	2.2183	0.0265	0.173137	1
ENSG00000184922.14	ENSG00000184922	FMNL1	rs62065438	-4.33	rs2906778	-0.00605	2.9	-2.21866	768	1	lasso	-2.21866	0.0265	0.173137	1
ENSG00000112039.4	ENSG00000112039	FANCE	rs6911621	3.14	rs9462088	-0.00588	-3.36	0.27099	1073	31	enet	-2.2178	0.0266	0.173663	1
ENSG00000164418.20	ENSG00000164418	GRIK2	rs9322627	3.18	rs9390626	0.00405	3.53	-2.68224	2542	2	lasso	-2.21647	0.0267	0.17406	1
ENSG00000104059.4	ENSG00000104059	FAM189A1	rs11853442	-4.18	rs56993958	-0.00561	3.67	-1.43495	1548	10	enet	-2.21572	0.0267	0.17406	1
ENSG00000267717.1	ENSG00000267717	SRSF10P1	rs321893	3.06	rs12967532	0.0215	4.01	2.21486	1225	1	lasso	2.2149	0.02677	0.1742	1
ENSG00000163749.17	ENSG00000163749	CCDC158	rs7679463	3.855	rs12649105	0.0367	4.84	-2.07941	2226	16	enet	-2.21412	0.0268	0.1742	1
ENSG00000285907.1	ENSG00000285907	AL161910.1	rs3763616	-3.1	rs3138489	0.468	8.93	2.22116	1446	4	lasso	2.21386	0.0268	0.1742	1
ENSG00000260475.1	ENSG00000260475	AL353719.1	rs2494655	4.51	rs78606180	-0.00555	2.84	2.21384	1393	1	lasso	2.21384	0.0268	0.1742	1
ENSG00000274460.1	ENSG00000274460	AC092119.2	rs41468646	-4.48	rs215887	-0.0055	-2.66	-1.8665	293	3	enet	2.21104	0.027	0.175372	1
ENSG00000207996.1	ENSG00000207996	MIR301A	rs4968363	-4.33	rs62081321	0.0712	-4.55	-2.20975	900	1	lasso	2.20975	0.0271	0.175892	1
ENSG00000109606.13	ENSG00000109606	DHX15	rs4697446	5.643	rs800382	-0.00563	3.31	2.18471	1549	5	enet	2.20802	0.0272	0.176155	1
ENSG00000241357.1	ENSG00000241357	AC092849.2	rs492430	5.38	rs1059129	0.01446	-3.2	-1.97169	838	6	lasso	2.20827	0.0272	0.176155	1
ENSG00000108828.16	ENSG00000108828	VAT1	rs62078395	3.54	rs1554227	-0.00436	-3.02	-2.55988	822	5	lasso	2.20858	0.0272	0.176155	1
ENSG00000167106.12	ENSG00000167106	FAM102A	rs34116890	-4.43	rs10819326	-0.00399	3.3	1.78922	879	5	enet	2.20675	0.0273	0.176674	1
ENSG00000229589.1	ENSG00000229589	ACVR2B-AS1	rs9849052	-3.82	rs6599206	0.0411	4.53	-2.55991	1267	4	lasso	-2.20511	0.0274	0.177063	1
ENSG00000203872.7	ENSG00000203872	C6orf163	rs7769360	-4.56	rs2025490	0.00431	3.64	0.63076	1388	19	enet	2.20643	0.0274	0.177063	1
ENSG00000160193.12	ENSG00000160193	WDR4	rs7278528	4.38	rs35879780	0.0114	-2.99	-2.2042	1821	1	lasso	2.2042	0.0275	0.17758	1
ENSG00000013573.17	ENSG00000013573	DDX11	rs10771749	3.9	rs7309520	0.696	-10.92	-2.21007	1714	15	lasso	2.2026	0.0276	0.178096	1
ENSG00000146858.8	ENSG00000146858	ZC3HAV1L	rs10243922	5.73	rs80232372	0.040012	-3.43	2.2492	1187	2	lasso	-2.20008	0.0278	0.179126	1
ENSG00000149136.9	ENSG00000149136	SSRP1	rs7938083	6.03	rs1943479	-0.00587	3.29	-2.3401	1345	3	enet	-2.19996	0.0278	0.179126	1
ENSG00000233860.2	ENSG00000233860	AC107072.2	rs7679463	3.855	rs55889196	0.0634	4.04	-1.80203	1921	4	lasso	-2.19824	0.0279	0.17938	1
ENSG00000279726.2	ENSG00000279726	AC005609.5	rs405192	6.05	rs7736152	0.00216	-2.77	0.4245	1017	33	enet	-2.19891	0.0279	0.17938	1
ENSG00000212195.2	ENSG00000212195	U3	rs7210714	-4.68	rs2270097	0.00707	3.52	0.51923	968	26	enet	-2.19831	0.0279	0.17938	1
ENSG00000272966.1	ENSG00000272966	AC064836.2	rs74766638	-3.12	rs147851075	0.0343	5.65	-2.19435	1073	53	enet	-2.19777	0.028	0.179633	1
ENSG00000125650.4	ENSG00000125650	PSPN	rs628271	-3.9	rs11878905	-0.005673	3.03	-1.59327	879	3	lasso	-2.19718	0.028	0.179633	1
ENSG00000242748.1	ENSG00000242748	RPL23AP81	rs6072407	3.68	rs16989541	-0.00491	2.7	1.3064	1146	13	enet	2.1977	0.028	0.179633	1
ENSG00000079246.16	ENSG00000079246	XRCC5	rs62180635	-3.83	rs9288517	0.0592	-4.44	-2.00728	1369	2	lasso	2.196	0.0281	0.179876	1
ENSG00000279048.1	ENSG00000279048	AC080080.1	rs17675101	-4.04	rs10233044	-0.003499	3.71	-2.11771	1579	5	lasso	-2.19596	0.0281	0.179876	1
ENSG00000283335.1	ENSG00000283335	MIR219B	rs2977999	-3.96	rs80014601	-0.00599	-2.56	-2.19589	684	1	lasso	2.19589	0.0281	0.179876	1
ENSG00000162692.12	ENSG00000162692	VCAM1	rs11166518	-4.33	rs17123757	-0.00461	-3.11	-2.19408	1268	1	lasso	2.19408	0.0282	0.179876	1
ENSG00000257277.2	ENSG00000257277	AC092652.2	rs16855320	-5.43	rs7602624	0.0343	-3.53	2.1938	1022	4	lasso	-2.19381	0.0282	0.179876	1
ENSG00000231758.3	ENSG00000231758	AC092652.1	rs10928169	-4.07	rs7602624	0.0279	-3.56	2.1938	1044	4	lasso	-2.19381	0.0282	0.179876	1
ENSG00000261570.2	ENSG00000261570	AC073878.1	rs6662	-4.69	rs73169531	0.007873	-3.57	1.8347	993	3	enet	-2.19422	0.0282	0.179876	1
ENSG00000104738.18	ENSG00000104738	MCM4	rs2955067	-3.16	rs72637694	-0.006063	2.35	-1.8755	701	25	enet	-2.1943	0.0282	0.179876	1
ENSG00000168172.9	ENSG00000168172	HOOK3	rs35734305	3.51	rs2084709	-0.00264	-2.54	-2.1935	573	1	lasso	2.1935	0.0283	0.180385	1
ENSG00000254999.4	ENSG00000254999	BRK1	rs2075314	4.03	rs190910699	0.225	-6.29	-2.68787	1445	48	enet	2.19118	0.0284	0.180762	1
ENSG00000213551.6	ENSG00000213551	DNAJC9	rs57006370	-2.57	rs57006370	0.212	-6.49	-2.57273	852	6	lasso	2.19195	0.0284	0.180762	1
ENSG00000188786.10	ENSG00000188786	MTF1	rs2637865	-4.59	rs11586388	0.00242	3.2	2.19089	1345	1	lasso	2.19089	0.0285	0.181269	1
ENSG00000102858.13	ENSG00000102858	MGRN1	rs8047438	5.76	rs841219	0.0137	-3.74	2.6663	1230	7	enet	-2.18896	0.0286	0.181775	1
ENSG00000023734.11	ENSG00000023734	STRAP	rs10846201	4.01	rs7302059	-0.00569	3.29	-2.18717	985	8	lasso	-2.1871	0.0287	0.18215	1
ENSG00000159256.13	ENSG00000159256	MORC3	rs9977048	-4.53	rs2835344	0.00375	-3.19	-0.1538	1719	3	lasso	-2.18808	0.0287	0.18215	1
ENSG00000225558.1	ENSG00000225558	UBE2D3P2	rs75968099	6.57	rs4678980	-0.0016	-3.07	-2.18608	1133	1	lasso	2.18608	0.0288	0.182654	1
ENSG00000265213.1	ENSG00000265213	MIR3684	rs12501645	-2.735	rs1406031	-0.00609	2.89	-2.18485	1752	1	lasso	-2.18485	0.0289	0.182766	1
ENSG00000255537.1	ENSG00000255537	AP000708.1	rs537046	4.38	rs12276292	0.000151	-2.86	1.0608	1713	3	lasso	-2.18534	0.0289	0.182766	1
ENSG00000111077.17	ENSG00000111077	TNS2	rs3214023	4.99	rs1474214	0.0143	-3.68	-1.51056	1387	10	enet	2.18418	0.0289	0.182766	1
ENSG00000037042.9	ENSG00000037042	TUBG2	rs62078395	3.54	rs4793005	-0.00442	3.14	-2.51391	798	6	lasso	-2.18476	0.0289	0.182766	1
ENSG00000233830.2	ENSG00000233830	EIF4HP1	rs2391485	-3.15	rs10486556	0.012299	2.95	-2.18335	1428	1	lasso	-2.18335	0.029	0.183137	1
ENSG00000164919.11	ENSG00000164919	COX6C	rs4434590	-2.88	rs62534593	0.006936	-2.48	-2.1832	810	2	lasso	2.184	0.029	0.183137	1
ENSG00000270273.1	ENSG00000270273	AC121334.2	rs12817660	5.98	rs35790935	-0.00103	-2.87	2.23177	1132	2	lasso	-2.18268	0.0291	0.183638	1
ENSG00000259430.2	ENSG00000259430	CERS3-AS1	rs7171745	3.62	rs12910735	0.000391	3.97	-1.18353	1879	26	enet	-2.1811	0.0292	0.183747	1
ENSG00000011260.14	ENSG00000011260	UTP18	rs8073271	-3.71	rs4794213	-0.00596	3.69	1.72654	1370	3	lasso	2.18031	0.0292	0.183747	1
ENSG00000170832.13	ENSG00000170832	USP32	rs58413314	2.59	rs76309818	0.00985	2.78	2.39633	595	3	lasso	2.1811	0.0292	0.183747	1
ENSG00000235609.7	ENSG00000235609	AF127577.4	rs9975024	6.02	rs2823020	0.00379	3.79	-2.1804	1759	1	lasso	-2.18037	0.0292	0.183747	1
ENSG00000167315.18	ENSG00000167315	ACAA2	rs28862462	-4.2	rs1623892	0.0123	3.33	2.3305	2006	9	lasso	2.1802	0.029245	0.1839	1
ENSG00000178952.11	ENSG00000178952	TUFM	rs62036658	2.82	rs7185232	0.0549	3.75	1.9003	516	3	lasso	2.17742	0.0294	0.184744	1
ENSG00000109103.11	ENSG00000109103	UNC119	rs8064530	-2.97	rs9896239	-0.00601	-2.77	-2.09557	590	6	enet	2.17594	0.0296	0.185869	1
ENSG00000267454.6	ENSG00000267454	ZNF582-AS1	rs12610410	5.35	rs7258010	0.216353	-6.29	2.18745	1507	2	lasso	-2.17367	0.0297	0.186365	1
ENSG00000278972.1	ENSG00000278972	AC015920.1	rs9909582	-3.47	rs817545	0.0141	3.32	2.00841	1223	2	lasso	2.17307	0.0298	0.18686	1
ENSG00000011114.15	ENSG00000011114	BTBD7	rs10144144	4.73	rs17129203	-0.005307	-3.19	1.75266	1548	3	lasso	-2.17096	0.0299	0.187355	1
ENSG00000146197.9	ENSG00000146197	SCUBE3	rs6911621	3.14	rs55987213	-0.00108	-2.68	2.17022	1251	1	lasso	-2.17022	0.03	0.187717	1
ENSG00000266589.1	ENSG00000266589	MIR4512	rs7163250	3.24	rs2439349	-0.00602	-3	1.11816	1723	2	lasso	-2.17018	0.03	0.187717	1
ENSG00000231227.1	ENSG00000231227	AC006450.1	rs2670139	3.71	rs9408949	-0.0052	-2.82	2.16744	1256	1	lasso	-2.16744	0.0302	0.188702	1
ENSG00000232888.4	ENSG00000232888	RPS11P5	rs7313956	4.7	rs11147164	-0.00537	-3	2.16693	903	1	lasso	-2.16693	0.0302	0.188702	1
ENSG00000163545.10	ENSG00000163545	NUAK2	rs6702469	4.71	rs11582848	-0.00571	-3.19	2.16602	1577	1	lasso	-2.16602	0.0303	0.188928	1
ENSG00000169629.12	ENSG00000169629	RGPD8	rs7581524	3.56	rs71414642	0.0815	-6.03	1.94546	1347	33	enet	-2.16587	0.0303	0.188928	1
ENSG00000275092.1	ENSG00000275092	AL031710.2	rs9928010	2.87	rs2076453	0.00293	-3.64	-2.0283	1406	10	enet	2.16625	0.0303	0.188928	1
ENSG00000270165.1	ENSG00000270165	AC010530.1	rs7193701	4.65	rs79577483	-0.00112	-2.41	2.3954	346	2	lasso	-2.16513	0.0304	0.189419	1
ENSG00000287067.1	ENSG00000287067	AC106791.3	rs41298968	3.95	rs3849045	0.0526	-3.52	-2.05272	997	2	lasso	2.16339	0.0305	0.189775	1
ENSG00000239468.3	ENSG00000239468	RN7SL569P	rs10260314	3.61	rs12704036	-0.004074	-3.13	-1.25467	1327	6	enet	2.16382	0.0305	0.189775	1
ENSG00000206585.1	ENSG00000206585	RNVU1-7	rs10465885	-3.01	rs11240130	0.012	2.97	1.935	452	4	lasso	2.1605	0.0307	0.190619	1
ENSG00000231782.7	ENSG00000231782	LINC00575	rs2583636	-4.383	rs6840	-0.00591	-3.87	-0.27424	1396	42	enet	2.1613	0.0307	0.190619	1
ENSG00000285948.1	ENSG00000285948	AC123768.5	rs2600521	3.82	rs7167407	0.00623	3	2.16081	1073	1	lasso	2.16081	0.0307	0.190619	1
ENSG00000251050.1	ENSG00000251050	AC112184.1	rs17237492	4.28	rs66984401	0.00999	3.26	-2.15784	1665	1	lasso	-2.15784	0.0309	0.191459	1
ENSG00000108797.12	ENSG00000108797	CNTNAP1	rs62078395	3.54	rs8064765	0.0163	-3.55	-1.74239	832	2	lasso	2.15824	0.0309	0.191459	1
ENSG00000274422.1	ENSG00000274422	AC245060.5	rs151680	-3.86	rs743517	0.000395	-2.69	2.84451	481	4	lasso	-2.15845	0.0309	0.191459	1
ENSG00000239969.5	ENSG00000239969	AC091390.4	rs1617152	3.14	rs1293838	-0.00598	3.06	2.99518	877	6	enet	2.1575	0.031	0.191811	1
ENSG00000286311.1	ENSG00000286311	AL034550.3	rs57351160	-3.04	rs6141734	0.00202	3.46	1.0281	1095	4	lasso	2.1577	0.031	0.191811	1
ENSG00000265688.2	ENSG00000265688	MAFG-DT	rs3935140	3.25	rs12600624	0.0193	2.97	-1.93541	1031	3	enet	-2.1557	0.0311	0.192296	1
ENSG00000215014.5	ENSG00000215014	AL645728.1	rs2803329	-4.44	rs3766176	0.0108	2.97	3.56678	249	6	enet	2.15435	0.0312	0.192646	1
ENSG00000233579.1	ENSG00000233579	KRT8P15	rs2117266	3.19	rs4675310	0.0172	-3.35	-2.07529	800	3	lasso	2.15511	0.0312	0.192646	1
ENSG00000261386.2	ENSG00000261386	AC027682.4	rs56303487	4.23	rs12923138	-0.00462	2.43	2.4281	259	2	lasso	2.15215	0.0314	0.193368	1
ENSG00000182871.16	ENSG00000182871	COL18A1	rs11701130	-5.09	rs4819079	-0.00608	-3.02	-0.6175	1305	19	enet	2.15194	0.0314	0.193368	1
ENSG00000011198.10	ENSG00000011198	ABHD5	rs7639253	-5.23	rs13100991	0.111	4.68	0.01692	1022	22	enet	2.15013	0.0315	0.193368	1
ENSG00000271860.7	ENSG00000271860	AL589740.1	rs9401593	-3.51	rs9489315	-0.00409	3.56	-2.15019	2342	1	lasso	-2.15019	0.0315	0.193368	1
ENSG00000166450.13	ENSG00000166450	PRTG	rs3759865	-3.81	rs11855737	0.00095	3.03	1.31206	2020	2	lasso	2.15089	0.0315	0.193368	1
ENSG00000109047.8	ENSG00000109047	RCVRN	rs9907053	4.23	rs4668	0.342	7.86	2.23147	1705	2	lasso	2.15025	0.0315	0.193368	1
ENSG00000276649.1	ENSG00000276649	AL117335.1	rs2277761	-4.85	rs6045087	-0.0025	3.14	-2.5952	1835	2	lasso	-2.1502	0.0315	0.193368	1
ENSG00000100216.6	ENSG00000100216	TOMM22	rs73157117	3.72	rs2267382	-0.00548	-3.19	-2.15045	1033	1	lasso	2.15045	0.0315	0.193368	1
ENSG00000072195.15	ENSG00000072195	SPEG	rs6715064	3.89	rs10167337	-0.0058	3.48	2.14541	1321	3	lasso	2.14945	0.0316	0.193368	1
ENSG00000251323.3	ENSG00000251323	LINC02728	rs613686	-3.71	rs4945300	0.00433	-3.09	-0.7069	1403	3	lasso	2.15005	0.0316	0.193368	1
ENSG00000182963.10	ENSG00000182963	GJC1	rs60289499	3.89	rs2239925	0.0109	-3.57	-1.94421	1201	2	lasso	2.14889	0.0316	0.193368	1
ENSG00000196867.8	ENSG00000196867	ZFP28	rs12610410	5.35	rs7253545	0.115101	-4.74	-2.14918	1317	4	lasso	2.14925	0.0316	0.193368	1
ENSG00000180509.12	ENSG00000180509	KCNE1	rs74569671	-3.61	rs3453	-0.00561	3.44	-1.2118	1504	4	lasso	-2.14915	0.0316	0.193368	1
ENSG00000006530.18	ENSG00000006530	AGK	rs4726268	-4.69	rs1181777	0.008498	3.24	-0.36033	1029	3	lasso	-2.14634	0.0318	0.194324	1
ENSG00000180185.11	ENSG00000180185	FAHD1	rs170447	3.67	rs3813759	0.469	9.24	-2.0673	1400	10	lasso	-2.14717	0.0318	0.194324	1
ENSG00000143622.11	ENSG00000143622	RIT1	rs490498	4.01	rs4661172	0.0094	3.48	2.50284	612	11	enet	2.14597	0.0319	0.194667	1
ENSG00000197580.12	ENSG00000197580	BCO2	rs11214218	4.92	rs10736459	0.00751	3.41	-0.4868	1044	4	lasso	-2.14578	0.0319	0.194667	1
ENSG00000183853.18	ENSG00000183853	KIRREL1	rs7366587	3.72	rs2317883	0.00137	2.89	-2.14416	1845	1	lasso	-2.14416	0.032	0.194875	1
ENSG00000215630.6	ENSG00000215630	GUSBP9	rs149114	2.37	rs277940	0.00162	2.9	2.15991	362	2	lasso	2.14485	0.032	0.194875	1
ENSG00000237989.1	ENSG00000237989	LINC01679	rs7278528	4.38	rs579870	0.000804	3.29	2.1442	1212	2	lasso	2.14415	0.032	0.194875	1
ENSG00000029534.20	ENSG00000029534	ANK1	rs1362890	3.26	rs10112594	0.011289	-3.29	-2.143	1624	2	lasso	2.1426	0.0321	0.195216	1
ENSG00000120699.13	ENSG00000120699	EXOSC8	rs4941844	3.7	rs58229785	0.00195	2.85	2.14329	1564	2	lasso	2.14321	0.0321	0.195216	1
ENSG00000272305.5	ENSG00000272305	AC096887.1	rs2710323	9.63	rs62255897	0.0516	-4.14	2.01438	1366	6	lasso	-2.14088	0.0323	0.196298	1
ENSG00000123999.5	ENSG00000123999	INHA	rs6715064	3.89	rs62191888	-0.00341	3.98	2.14717	1382	2	lasso	2.13912	0.0324	0.196572	1
ENSG00000155096.14	ENSG00000155096	AZIN1	rs7002992	-5.87	rs6981411	-0.005907	3.27	2.1479	1774	2	lasso	2.1401	0.0324	0.196572	1
ENSG00000023228.14	ENSG00000023228	NDUFS1	rs71410861	4.55	rs7590432	0.207	-6.57	2.2134	1196	14	lasso	-2.13818	0.0325	0.196572	1
ENSG00000235330.2	ENSG00000235330	RPL12P25	rs6476810	3.19	rs10815001	0.0463	4.29	0.80313	1950	3	lasso	2.13794	0.0325	0.196572	1
ENSG00000110002.16	ENSG00000110002	VWA5A	rs12787539	-5.19	rs4316519	0.0126	-3.36	-2.1004	2166	9	enet	2.13817	0.0325	0.196572	1
ENSG00000100744.15	ENSG00000100744	GSKIP	rs12323849	4.04	rs17310169	0.020872	3.37	-2.1387	1640	1	lasso	-2.1387	0.0325	0.196572	1
ENSG00000223768.2	ENSG00000223768	LINC00205	rs11701130	-5.09	rs914214	0.452	-8.86	2.0776	1100	4	lasso	-2.13845	0.0325	0.196572	1
ENSG00000176624.11	ENSG00000176624	MEX3C	rs321893	3.06	rs57976196	-0.00542	-3.43	-2.02284	1359	2	lasso	2.1373	0.032576	0.196775	1
ENSG00000226383.7	ENSG00000226383	LINC01876	rs1881046	-5.41	rs7589499	0.353	8.2	-1.12734	1466	19	enet	-2.13756	0.0326	0.196775	1
ENSG00000100412.16	ENSG00000100412	ACO2	rs5751191	-7.31	rs5758307	-0.00431	3.02	2.1507	1110	6	lasso	2.13746	0.0326	0.196775	1
ENSG00000162775.16	ENSG00000162775	RBM15	rs11102159	5.36	rs35959539	-0.00421	3.16	2.1355	1440	1	lasso	2.1355	0.0327	0.196976	1
ENSG00000131495.8	ENSG00000131495	NDUFA2	rs405192	6.05	rs58027502	-0.000609	2.77	3.76885	939	2	lasso	2.13627	0.0327	0.196976	1
ENSG00000237135.1	ENSG00000237135	DDX10P1	rs2642193	2.82	rs61843571	-0.00598	3.17	1.90178	1584	2	lasso	2.1359	0.0327	0.196976	1
ENSG00000166548.16	ENSG00000166548	TK2	rs7187623	4.85	rs8050957	-0.00597	2.9	1.3803	1039	3	lasso	2.13427	0.0328	0.197445	1
ENSG00000120685.20	ENSG00000120685	PROSER1	rs55713408	3.15	rs9576717	-0.00608	-3.02	2.13367	1620	1	lasso	-2.13367	0.03287	0.197511	1
ENSG00000057663.16	ENSG00000057663	ATG5	rs4946713	3.57	rs12203972	0.00037	-3.69	1.97296	2186	4	lasso	-2.13321	0.0329	0.197511	1
ENSG00000139163.16	ENSG00000139163	ETNK1	rs2300720	4.41	rs7958661	-0.00596	-3.32	2.13355	1372	1	lasso	-2.13355	0.0329	0.197511	1
ENSG00000101464.10	ENSG00000101464	PIGU	rs2236270	4.53	rs6059685	-0.00209	-2.97	-2.3356	1111	2	lasso	2.1333	0.0329	0.197511	1
ENSG00000145248.7	ENSG00000145248	SLC10A4	rs34313992	-4.274	rs12649528	0.00582	-3.15	2.53081	1147	2	lasso	-2.13197	0.033	0.197711	1
ENSG00000181513.14	ENSG00000181513	ACBD4	rs62065438	-4.33	rs11653145	0.00841	3.26	2.1322	858	1	lasso	2.1322	0.033	0.197711	1
ENSG00000166770.11	ENSG00000166770	ZNF667-AS1	rs12610410	5.35	rs9749084	0.055162	-4.65	-0.54945	1400	7	lasso	2.13177	0.033	0.197711	1
ENSG00000143179.16	ENSG00000143179	UCK2	rs7554904	-3.87	rs4584370	0.00159	-3.37	1.77064	1718	4	enet	-2.13104	0.0331	0.197776	1
ENSG00000106333.13	ENSG00000106333	PCOLCE	rs492430	5.38	rs6952341	-0.004088	-3.23	-1.90262	909	2	lasso	2.13086	0.0331	0.197776	1
ENSG00000043591.6	ENSG00000043591	ADRB1	rs11196627	3.2	rs2497706	-0.00545	2.86	2.37963	1621	30	enet	2.13138	0.0331	0.197776	1
ENSG00000180747.15	ENSG00000180747	SMG1P3	rs41468646	-4.48	rs28874396	0.107	-5.21	0.6529	567	48	enet	-2.13105	0.0331	0.197776	1
ENSG00000023572.9	ENSG00000023572	GLRX2	rs2251699	-4.02	rs1231748	0.00156	-2.92	-2.12941	955	1	lasso	2.12941	0.0332	0.198107	1
ENSG00000148187.18	ENSG00000148187	MRRF	rs13295747	-4.01	rs35609526	0.00723	3.48	2.13014	1328	1	lasso	2.13014	0.0332	0.198107	1
ENSG00000161798.7	ENSG00000161798	AQP5	rs578470	5.59	rs12372344	-0.00524	-3.8	1.93468	875	13	enet	-2.12822	0.0333	0.198437	1
ENSG00000171587.15	ENSG00000171587	DSCAM	rs34619204	-3.76	rs73229152	-0.00601	-3.32	1.8807	3603	3	lasso	-2.12864	0.0333	0.198437	1
ENSG00000230847.4	ENSG00000230847	OCLNP1	rs149114	2.37	rs149114	-0.00441	-2.75	2.37414	226	8	enet	-2.12669	0.0334	0.198899	1
ENSG00000125124.12	ENSG00000125124	BBS2	rs2432539	4.2	rs9940094	0.045	-4.17	-0.7909	1565	3	lasso	2.12638	0.0335	0.199361	1
ENSG00000106367.15	ENSG00000106367	AP1S1	rs492430	5.38	rs221795	0.022972	-2.99	1.64714	1692	2	lasso	-2.12516	0.0336	0.199822	1
ENSG00000241061.3	ENSG00000241061	RPL5P1	rs112526219	2.77	rs2554430	0.00876	-3.93	2.12809	1564	2	lasso	-2.12315	0.0337	0.200149	1
ENSG00000235808.1	ENSG00000235808	MYL6P2	rs442972	-4.52	rs142857839	0.00197	3.4	-0.1303	2247	2	lasso	-2.12312	0.0337	0.200149	1
ENSG00000144712.12	ENSG00000144712	CAND2	rs13323506	4.07	rs79122486	-0.0055	-3.43	-2.66273	1644	7	enet	2.1208	0.0339	0.200589	1
ENSG00000286536.1	ENSG00000286536	AL591506.1	rs1567368	4.29	rs7039564	0.00914	-3.23	2.12078	2271	1	lasso	-2.12078	0.0339	0.200589	1
ENSG00000279649.1	ENSG00000279649	AC020978.9	rs61593058	5.06	rs35583019	0.017	-2.93	1.3703	1006	10	enet	-2.12175	0.0339	0.200589	1
ENSG00000286132.1	ENSG00000286132	AC022415.2	rs35697610	-4.31	rs138644472	-0.005391	3.16	-1.56967	1303	3	lasso	-2.12118	0.0339	0.200589	1
ENSG00000203814.6	ENSG00000203814	HIST2H2BF	rs2319280	-5.68	rs956796	0.00785	-2.6	2.11995	281	1	lasso	-2.11995	0.034	0.200589	1
ENSG00000183598.3	ENSG00000183598	HIST2H3D	rs2319280	-5.68	rs956796	0.0569	-3.56	2.11995	282	1	lasso	-2.11995	0.034	0.200589	1
ENSG00000014914.21	ENSG00000014914	MTMR11	rs2319280	-5.68	rs956796	0.01	-2.75	2.11995	481	1	lasso	-2.11995	0.034	0.200589	1
ENSG00000184270.5	ENSG00000184270	HIST2H2AB	rs2319280	-5.68	rs956796	0.00143	-2.91	2.11995	388	1	lasso	-2.11995	0.034	0.200589	1
ENSG00000132467.4	ENSG00000132467	UTP3	rs3852090	-2.759	rs78771710	0.00462	-3.15	2.12019	1491	1	lasso	-2.12019	0.034	0.200589	1
ENSG00000200304.1	ENSG00000200304	RNU6-1255P	rs298609	5.05	rs60582620	-0.004214	-3.07	2.7079	1470	3	lasso	-2.1204	0.034	0.200589	1
ENSG00000250802.7	ENSG00000250802	ZBED3-AS1	rs2460505	3.55	rs253086	-0.00532	3.26	-2.45065	1698	3	lasso	-2.11818	0.0342	0.201367	1
ENSG00000258847.1	ENSG00000258847	AL391261.2	rs8013990	4.34	rs7145569	-0.005557	3.09	-2.75935	1129	3	lasso	-2.11749	0.0342	0.201367	1
ENSG00000276768.1	ENSG00000276768	AL121890.2	rs6085019	-3.2	rs35598946	-0.00575	-3.13	-1.6997	1896	2	lasso	2.1176	0.0342	0.201367	1
ENSG00000168890.14	ENSG00000168890	TMEM150A	rs908304	3.95	rs2292653	0.0132	3.23	-2.11676	1498	1	enet	-2.11676	0.0343	0.201822	1
ENSG00000236939.2	ENSG00000236939	BAALC-AS2	rs7002992	-5.87	rs1845430	0.014267	3.46	-2.1154	1763	1	enet	-2.1154	0.0344	0.201875	1
ENSG00000107736.21	ENSG00000107736	CDH23	rs10999895	4.88	rs11549858	-0.00328	-3.67	2.03392	2405	2	enet	-2.11581	0.0344	0.201875	1
ENSG00000260089.2	ENSG00000260089	ADAM3B	rs933561	3.81	rs9745785	0.0342	4.04	1.4054	1378	6	lasso	2.1149	0.0344	0.201875	1
ENSG00000176054.6	ENSG00000176054	RPL23P2	rs2409331	4.19	rs56092435	0.00645	3.66	-1.2351	1625	27	enet	-2.11504	0.0344	0.201875	1
ENSG00000106733.21	ENSG00000106733	NMRK1	rs500102	5.48	rs10869495	0.38	-8.55	2.07518	1607	12	enet	-2.1114	0.0347	0.203502	1
ENSG00000145736.14	ENSG00000145736	GTF2H2	rs149114	2.37	rs7732361	-0.00472	-2.36	2.25505	169	4	enet	-2.11039	0.0348	0.203819	1
ENSG00000005339.14	ENSG00000005339	CREBBP	rs9922685	3.61	rs112638290	0.1	-4.25	-2.1109	1218	1	lasso	2.11091	0.0348	0.203819	1
ENSG00000169136.11	ENSG00000169136	ATF5	rs2304204	-7.53	rs3826777	0.035893	-3.71	2.1101	792	1	lasso	-2.1101	0.0349	0.20427	1
ENSG00000160710.17	ENSG00000160710	ADAR	rs60633748	5.09	rs11264222	0.0846	-4.74	-1.06164	1256	4	lasso	2.10832	0.035	0.204451	1
ENSG00000054356.14	ENSG00000054356	PTPRN	rs6715064	3.89	rs1810144	0.0148	3.11	2.10882	1013	1	lasso	2.10882	0.035	0.204451	1
ENSG00000207357.1	ENSG00000207357	RNU6-2	rs502121	3.48	rs757232	0.022141	1.92	-1.57049	77	11	enet	-2.1079	0.035	0.204451	1
ENSG00000174514.13	ENSG00000174514	MFSD4A	rs10900457	3.79	rs2369634	0.0856	4.61	2.02167	1295	9	lasso	2.10664	0.0351	0.2049	1
ENSG00000153823.18	ENSG00000153823	PID1	rs35920432	-4.28	rs1419949	-0.00502	3.38	-1.29884	2306	20	enet	-2.1064	0.0352	0.205214	1
ENSG00000167695.15	ENSG00000167695	TLCD3A	rs9916269	3	rs2657621	0.067	5.61	2.26537	767	10	enet	2.1057	0.0352	0.205214	1
ENSG00000279319.1	ENSG00000279319	AC105074.1	rs2612546	-3.78	rs66532783	-0.000926	-3.42	-2.33949	1353	2	lasso	2.1039	0.035388	0.205839	1
ENSG00000113312.11	ENSG00000113312	TTC1	rs10463077	-3.52	rs4921283	-0.00188	-2.99	-2.10341	1547	1	enet	2.10341	0.0354	0.205839	1
ENSG00000100865.15	ENSG00000100865	CINP	rs7140494	4.1	rs11160687	0.001907	3.22	-1.28784	1016	19	enet	-2.10319	0.0354	0.205839	1
ENSG00000131095.13	ENSG00000131095	GFAP	rs60289499	3.89	rs34813202	-0.00462	3.25	2.10398	1147	1	lasso	2.10398	0.0354	0.205839	1
ENSG00000161654.9	ENSG00000161654	LSM12	rs72822685	3.24	rs1728182	-0.00591	-3.13	2.10272	1029	1	lasso	-2.10272	0.0355	0.206286	1
ENSG00000228203.7	ENSG00000228203	RNF144A-AS1	rs3922041	3.9	rs1797557	0.000716	-3.24	2.10169	1774	1	lasso	-2.10169	0.0356	0.206731	1
ENSG00000196656.7	ENSG00000196656	AC004057.1	rs7689214	4.464	rs17676840	0.00987	-3.56	-2.13099	1265	2	lasso	2.10049	0.0357	0.206771	1
ENSG00000083097.14	ENSG00000083097	DOP1A	rs2022265	-6.26	rs1180187	-0.00398	-3.34	2.57763	1406	3	lasso	-2.10063	0.0357	0.206771	1
ENSG00000175183.10	ENSG00000175183	CSRP2	rs310840	3.22	rs7302529	0.00954	2.85	2.09987	1516	2	lasso	2.10015	0.0357	0.206771	1
ENSG00000197054.12	ENSG00000197054	ZNF763	rs35697610	-4.31	rs3852901	0.142788	-5.24	2.05904	1199	6	lasso	-2.10031	0.0357	0.206771	1
ENSG00000174672.16	ENSG00000174672	BRSK2	rs6578554	4.05	rs113480084	-0.00519	-3.01	2.093	1357	4	lasso	-2.09964	0.0358	0.20708	1
ENSG00000184110.14	ENSG00000184110	EIF3C	rs62036658	2.82	rs6565259	0.00023	3.55	2.2706	572	6	lasso	2.09965	0.0358	0.20708	1
ENSG00000231840.2	ENSG00000231840	AC073342.1	rs7780478	3.8	rs56170468	0.00296	3.42	-2.14068	868	12	lasso	-2.09784	0.0359	0.207388	1
ENSG00000165233.18	ENSG00000165233	CARD19	rs6479487	5.68	rs116841729	0.00132	3.5	-2.09828	1367	1	lasso	-2.09828	0.0359	0.207388	1
ENSG00000079308.19	ENSG00000079308	TNS1	rs744753	3.98	rs12466441	-0.00256	2.88	0.279319	1471	2	lasso	-2.0964	0.036	0.207426	1
ENSG00000109534.17	ENSG00000109534	GAR1	rs197230	3.507	rs1026884	-0.00504	3.17	-1.61274	1310	5	enet	-2.09713	0.036	0.207426	1
ENSG00000288033.1	ENSG00000288033	AC137894.3	rs12577324	-4.2	rs59229796	-0.0048	2.7	-3.0252	964	4	enet	-2.09743	0.036	0.207426	1
ENSG00000185917.13	ENSG00000185917	SETD4	rs9977048	-4.53	rs11088335	0.0977	-4.99	-1.351	1748	57	enet	2.09749	0.036	0.207426	1
ENSG00000277825.1	ENSG00000277825	AC020917.3	rs55987419	-3.26	rs62116820	-0.004609	3.23	2.09614	1430	1	lasso	2.09614	0.0361	0.207868	1
ENSG00000213763.4	ENSG00000213763	ACTBP2	rs13163558	4.1	rs10039112	-0.00241	-3.04	1.67932	1437	7	enet	-2.09256	0.0364	0.209459	1
ENSG00000146267.12	ENSG00000146267	FAXC	rs6569771	3.65	rs4493749	0.115	4.68	-1.6132	1898	4	lasso	-2.08776	0.0368	0.211487	1
ENSG00000175215.11	ENSG00000175215	CTDSP2	rs487722	-5.02	rs10783886	0.00777	-2.59	2.08787	1098	4	lasso	-2.08786	0.0368	0.211487	1
ENSG00000201047.1	ENSG00000201047	Y_RNA	rs57006370	-2.57	rs12570380	0.0117	3.41	-1.97156	865	23	enet	-2.08719	0.0369	0.211651	1
ENSG00000230989.7	ENSG00000230989	HSBP1	rs55759856	3.79	rs12596367	0.0103	3.38	2.0607	2340	3	lasso	2.08739	0.0369	0.211651	1
ENSG00000266934.1	ENSG00000266934	AC005746.1	rs7214743	3.73	rs61319091	-0.0046	-3.25	2.04769	746	23	enet	-2.08642	0.0369	0.211651	1
ENSG00000138316.11	ENSG00000138316	ADAMTS14	rs77285106	3.5	rs10999373	-0.0023	-3.23	1.08822	2250	9	enet	-2.0854	0.037	0.212087	1
ENSG00000174606.14	ENSG00000174606	ANGEL2	rs6696022	-3.14	rs3002284	0.071	4.47	-2.00973	1264	16	enet	-2.08428	0.0371	0.212523	1
ENSG00000143373.18	ENSG00000143373	ZNF687	rs6684085	-4.28	rs2275920	-0.00545	-2.74	2.08367	850	1	lasso	-2.08367	0.0372	0.212959	1
ENSG00000266495.1	ENSG00000266495	AC011731.1	rs28594790	-3.78	rs9962573	0.0653	3.51	2.08214	879	1	lasso	2.0821	0.03733	0.213565	1
ENSG00000270021.1	ENSG00000270021	AC026691.1	rs60002745	-4.65	rs2252859	0.26	-6.78	2.08072	1429	3	lasso	-2.08056	0.0375	0.2144	1
ENSG00000228446.2	ENSG00000228446	AC073052.1	rs72974269	-6.31	rs1523917	0.0218	3.72	2.19144	1646	4	lasso	2.07936	0.0376	0.214833	1
ENSG00000170445.15	ENSG00000170445	HARS	rs405192	6.02	rs801459	-0.00581	2.67	3.7529	969	2	lasso	2.07808	0.0377	0.214989	1
ENSG00000274993.1	ENSG00000274993	AC254629.1	rs492430	5.38	rs4582488	0.067266	-4.51	1.02048	1373	27	enet	-2.07774	0.0377	0.214989	1
ENSG00000274883.1	ENSG00000274883	Metazoa_SRP	rs8073146	-5.8	rs9892359	0.0035	-2.51	-2.07799	182	1	lasso	2.07799	0.0377	0.214989	1
ENSG00000287368.1	ENSG00000287368	AL589645.1	rs568300	-4.64	rs1811684	-0.00449	3.47	-1.82726	1138	11	enet	-2.07585	0.0379	0.215853	1
ENSG00000108592.17	ENSG00000108592	FTSJ3	rs6504163	-6.01	rs6504177	0.418	-8.36	-2.01105	906	5	lasso	2.07602	0.0379	0.215853	1
ENSG00000114686.9	ENSG00000114686	MRPL3	rs13068772	-3.45	rs35501439	0.00754	-3.42	-2.62335	1729	2	lasso	2.07448	0.038	0.216145	1
ENSG00000287910.1	ENSG00000287910	AC104024.4	rs138113734	-3.38	rs78365041	0.0641	-4.44	-2.52348	1083	3	lasso	2.07468	0.038	0.216145	1
ENSG00000244026.6	ENSG00000244026	FAM86DP	rs9873896	-2.49	rs4974344	0.00418	3.3	-1.93443	613	5	lasso	-2.07253	0.0382	0.216589	1
ENSG00000156162.16	ENSG00000156162	DPY19L4	rs13250117	-2.77	rs2599710	-0.005945	2.96	1.3931	1809	8	enet	2.0725	0.0382	0.216589	1
ENSG00000148219.16	ENSG00000148219	ASTN2	rs72762224	-3.55	rs1329050	-0.00599	3.21	-2.07259	3011	1	lasso	-2.07259	0.0382	0.216589	1
ENSG00000122882.11	ENSG00000122882	ECD	rs57006370	-2.57	rs7072404	0.00592	2.88	-2.07249	849	1	lasso	-2.07249	0.0382	0.216589	1
ENSG00000110851.12	ENSG00000110851	PRDM4	rs3764002	6.03	rs10861840	0.0417	4.02	2.0521	1786	5	lasso	2.07251	0.0382	0.216589	1
ENSG00000272866.1	ENSG00000272866	AL135786.2	rs10975124	3.38	rs75354502	0.0127	-3.13	-2.89348	1352	3	lasso	2.07178	0.0383	0.217017	1
ENSG00000123094.15	ENSG00000123094	RASSF8	rs10771245	3.9	rs12426143	-0.00278	-2.98	2.07077	1814	3	lasso	-2.07082	0.0384	0.217445	1
ENSG00000273784.4	ENSG00000273784	AL137058.2	rs7337857	4.02	rs1057478	0.0172	-3.23	1.66441	1021	3	lasso	-2.06897	0.03855	0.218155	1
ENSG00000276645.1	ENSG00000276645	Metazoa_SRP	rs4652891	3.34	rs1625735	-0.00491	2.81	2.06768	984	1	lasso	2.06768	0.0387	0.218725	1
ENSG00000115947.13	ENSG00000115947	ORC4	rs74323032	-4.45	rs2059422	0.0401	4	0.61478	1276	19	enet	2.06737	0.0387	0.218725	1
ENSG00000228206.2	ENSG00000228206	AC016717.1	rs78468604	3.56	rs12328588	0.00826	-3.4	-0.825302	1371	4	enet	2.06611	0.0388	0.219012	1
ENSG00000197016.12	ENSG00000197016	ZNF470	rs12610410	5.35	rs10422532	0.001105	-3.25	-2.06651	1327	1	lasso	2.06651	0.0388	0.219012	1
ENSG00000162591.16	ENSG00000162591	MEGF6	rs6424070	4.89	rs61770363	-0.00485	3.02	-2.06567	1383	1	lasso	-2.06567	0.0389	0.219158	1
ENSG00000079332.15	ENSG00000079332	SAR1A	rs77285106	3.5	rs15801	0.00381	3.71	-1.2402	1907	9	lasso	-2.06565	0.0389	0.219158	1
ENSG00000258759.1	ENSG00000258759	AL049779.2	rs8008961	-3.35	rs10133655	-0.003626	2.95	2.1612	989	2	lasso	2.0649	0.0389	0.219158	1
ENSG00000226891.9	ENSG00000226891	LINC01359	rs6700762	-4.87	rs6696692	0.0228	-3.39	1.99585	1272	3	lasso	-2.06441	0.039	0.219165	1
ENSG00000162614.18	ENSG00000162614	NEXN	rs3104464	-4.07	rs2647503	-0.00556	-2.77	-2.5666	1174	2	lasso	2.064	0.039	0.219165	1
ENSG00000256092.2	ENSG00000256092	SBNO1-AS1	rs2102949	9.93	rs112316270	-0.00573	-2.52	1.45561	876	21	enet	-2.06427	0.039	0.219165	1
ENSG00000091536.19	ENSG00000091536	MYO15A	rs12948749	4.89	rs854796	0.0114	-4.35	-0.47709	887	6	lasso	2.06395	0.039	0.219165	1
ENSG00000205609.12	ENSG00000205609	EIF3CL	rs8045501	3.82	rs34835	0.0035	3.48	1.6681	713	5	lasso	2.06352	0.0391	0.219588	1
ENSG00000160218.13	ENSG00000160218	TRAPPC10	rs9983354	3.13	rs2236665	-0.00288	2.98	2.0617	943	1	lasso	2.06166	0.0392	0.220011	1
ENSG00000180855.16	ENSG00000180855	ZNF443	rs17001926	-3.61	rs35870818	0.107755	-4.95	-2.06093	920	1	lasso	2.06093	0.0393	0.220433	1
ENSG00000162923.16	ENSG00000162923	WDR26	rs17519749	4.1	rs10916645	-0.00445	3.19	0.95535	1193	46	enet	2.06001	0.0394	0.220715	1
ENSG00000110013.13	ENSG00000110013	SIAE	rs6590093	-7.5	rs4936963	-0.00388	-3.25	-0.2895	1835	3	lasso	-2.05964	0.0394	0.220715	1
ENSG00000265681.7	ENSG00000265681	RPL17	rs28862462	-4.2	rs58077877	-0.00253	3.31	2.22621	1819	8	lasso	2.0596	0.039433	0.22076	1
ENSG00000158711.13	ENSG00000158711	ELK4	rs10900457	3.79	rs11807208	0.0307	-3.52	-1.40608	1247	2	lasso	2.05934	0.0395	0.220857	1
ENSG00000145555.15	ENSG00000145555	MYO10	rs2929726	3.71	rs12186924	0.00276	3.73	-1.419	1907	2	lasso	-2.05885	0.0395	0.220857	1
ENSG00000223459.6	ENSG00000223459	TCAF1P1	rs7780478	3.8	rs28855384	-0.001673	3.14	-0.54857	842	3	enet	-2.05658	0.0397	0.221835	1
ENSG00000272316.1	ENSG00000272316	AL021368.2	rs9500327	2.58	rs6915273	0.0248	3.42	-2.15797	771	4	lasso	-2.05445	0.0399	0.222531	1
ENSG00000164430.16	ENSG00000164430	CGAS	rs7739433	-4.57	rs9360630	0.00226	-3.02	-0.72167	1565	3	lasso	2.05344	0.04	0.222531	1
ENSG00000243353.1	ENSG00000243353	RPS29P19	rs2514218	-7.79	rs2734847	-0.0056	-3.35	2.2428	1546	2	enet	-2.05383	0.04	0.222531	1
ENSG00000130511.16	ENSG00000130511	SSBP4	rs1862646	3	rs12610610	0.002795	-3.05	-2.05375	1173	6	lasso	2.05403	0.04	0.222531	1
ENSG00000006015.17	ENSG00000006015	REX1BD	rs112693319	3.07	rs12610610	0.002722	-3.06	-2.05375	1101	6	lasso	2.05403	0.04	0.222531	1
ENSG00000267809.1	ENSG00000267809	NDUFV2P1	rs8107688	2.76	rs10426913	-0.005783	3.1	1.89359	1392	2	lasso	2.05342	0.04	0.222531	1
ENSG00000125779.22	ENSG00000125779	PANK2	rs6037811	-4.47	rs6052166	0.00994	4.13	2.0541	1754	1	lasso	2.0541	0.04	0.222531	1
ENSG00000159388.6	ENSG00000159388	BTG2	rs114629482	-3.34	rs782803	-0.00606	2.92	-2.05272	1092	1	lasso	-2.05272	0.0401	0.222808	1
ENSG00000099194.6	ENSG00000099194	SCD	rs2273696	-3.39	rs11816136	-0.00439	2.93	-2.05303	1103	1	lasso	-2.05303	0.0401	0.222808	1
ENSG00000078369.18	ENSG00000078369	GNB1	rs2803329	-4.44	rs3128330	0.000459	3.19	-0.80816	483	5	lasso	-2.05219	0.0402	0.223224	1
ENSG00000102547.19	ENSG00000102547	CAB39L	rs4942851	5.12	rs4942835	0.0178	4.2	-0.85401	1685	57	enet	-2.04986	0.04038	0.223915	1
ENSG00000077232.18	ENSG00000077232	DNAJC10	rs10169420	-3.43	rs2623438	-0.00347	-3.43	-0.829892	1546	30	enet	2.04974	0.0404	0.223915	1
ENSG00000127081.14	ENSG00000127081	ZNF484	rs7023321	4.09	rs7873954	0.0505	-4.89	-2.85277	1246	22	enet	2.04938	0.0404	0.223915	1
ENSG00000117362.13	ENSG00000117362	APH1A	rs2319280	-5.68	rs956796	-0.0061	-3.32	2.11995	898	2	lasso	-2.04858	0.0405	0.224189	1
ENSG00000114999.8	ENSG00000114999	TTL	rs7581524	3.56	rs11890681	0.00234	-3.53	1.85364	1373	3	lasso	-2.04895	0.0405	0.224189	1
ENSG00000116750.13	ENSG00000116750	UCHL5	rs2251699	-4.02	rs2369893	-0.00602	-3.01	2.11641	1012	1	lasso	-2.04729	0.0406	0.224603	1
ENSG00000144647.6	ENSG00000144647	POMGNT2	rs1018175	-3.54	rs17075597	-0.00106	-3.35	-1.96911	1059	3	lasso	2.04527	0.0408	0.225428	1
ENSG00000112619.8	ENSG00000112619	PRPH2	rs113113059	-6.69	rs12333110	0.202	5.89	-2.56965	1065	7	lasso	-2.04592	0.0408	0.225428	1
ENSG00000214212.9	ENSG00000214212	C19orf38	rs322128	5.99	rs111646115	0.002931	3.16	-2.04051	1204	3	enet	-2.04333	0.041	0.226392	1
ENSG00000202215.1	ENSG00000202215	RNU1-51P	rs62342928	3.337	rs6835543	-0.00254	-2.65	-2.04323	905	2	lasso	2.04277	0.0411	0.226804	1
ENSG00000272455.1	ENSG00000272455	AL391244.2	rs36072213	-3.82	rs2649588	-0.00326	-2.76	-1.42347	209	11	enet	2.04117	0.0412	0.226932	1
ENSG00000162654.9	ENSG00000162654	GBP4	rs4529696	-3.93	rs519963	-0.00427	-2.99	1.00188	1246	6	lasso	-2.04112	0.0412	0.226932	1
ENSG00000135451.13	ENSG00000135451	TROAP	rs74089572	4.41	rs2878287	-0.00428	2.7	-0.40812	883	3	lasso	-2.04199	0.0412	0.226932	1
ENSG00000117475.14	ENSG00000117475	BLZF1	rs3753292	-2.83	rs12024849	0.0022	3.21	2.04101	2251	1	enet	2.04101	0.0413	0.227048	1
ENSG00000280078.1	ENSG00000280078	AC016526.3	rs2543366	4.12	rs6574273	0.219795	-6.26	1.94813	1486	2	lasso	-2.04041	0.0413	0.227048	1
ENSG00000075461.6	ENSG00000075461	CACNG4	rs8073554	4.51	rs75358182	0.00438	3.37	-2.04069	1463	1	lasso	-2.04069	0.0413	0.227048	1
ENSG00000177788.6	ENSG00000177788	AL162595.1	rs7546521	-3.19	rs440392	0.00705	3.43	1.46179	1306	24	enet	2.039	0.0414	0.227048	1
ENSG00000229087.1	ENSG00000229087	AC007738.1	rs1559041	-3.85	rs6731349	0.0204	4.3	-2.40261	1798	5	lasso	-2.03904	0.0414	0.227048	1
ENSG00000168297.16	ENSG00000168297	PXK	rs6767498	3.29	rs13082844	-0.00169	3.64	2.14541	1576	4	lasso	2.03993	0.0414	0.227048	1
ENSG00000186174.12	ENSG00000186174	BCL9L	rs139202878	-3.81	rs4938619	-0.00603	3.55	3.0732	1214	16	enet	2.03978	0.0414	0.227048	1
ENSG00000223916.1	ENSG00000223916	AC097638.1	rs1491708	4.97	rs13087788	0.0361	4.06	-1.72688	1023	12	enet	-2.03881	0.0415	0.227175	1
ENSG00000164972.13	ENSG00000164972	C9orf24	rs10971924	-4.54	rs10814091	0.00558	-3.94	-2.04171	1350	41	enet	2.03895	0.0415	0.227175	1
ENSG00000254114.1	ENSG00000254114	HMGN1P28	rs12948356	3.06	rs9901337	-0.00587	-2.73	1.90592	394	4	enet	-2.03824	0.0415	0.227175	1
ENSG00000287726.1	ENSG00000287726	AC005740.5	rs11956411	-4.03	rs17610222	0.0551	3.44	2.03732	1430	1	enet	2.03732	0.0416	0.227569	1
ENSG00000115524.16	ENSG00000115524	SF3B1	rs2914983	7.73	rs11685247	-0.00599	-3.17	-0.668209	1011	5	enet	2.03687	0.0417	0.227569	1
ENSG00000140105.18	ENSG00000140105	WARS	rs12892571	3.38	rs2234530	0.097618	4.81	2.30103	1075	12	lasso	2.03671	0.0417	0.227569	1
ENSG00000103495.14	ENSG00000103495	MAZ	rs3814883	-7.76	rs7189550	0.00368	-2.83	-2.0364	295	1	lasso	2.0364	0.0417	0.227569	1
ENSG00000285043.1	ENSG00000285043	AC093512.2	rs3814883	-7.76	rs7189550	0.00861	-2.48	-2.0364	400	1	lasso	2.0364	0.0417	0.227569	1
ENSG00000226801.2	ENSG00000226801	OSTCP8	rs10971924	-4.54	rs4879735	-0.00411	3.11	-1.42416	1426	11	lasso	-2.03555	0.0418	0.227695	1
ENSG00000212135.1	ENSG00000212135	SNORD67	rs12285419	8.15	rs17787912	-0.00244	-2.35	-2.0353	644	1	lasso	2.03533	0.0418	0.227695	1
ENSG00000105708.9	ENSG00000105708	ZNF14	rs2916068	7.45	rs248968	-0.006095	-3.35	-0.66805	1178	5	lasso	2.03534	0.0418	0.227695	1
ENSG00000277581.1	ENSG00000277581	AL023803.3	rs6065094	-7.7	rs73291083	-0.00381	-2.81	-2.0348	1242	1	lasso	2.0348	0.0419	0.228099	1
ENSG00000072364.13	ENSG00000072364	AFF4	rs256868	3.15	rs4593320	0.00782	-3.71	2.03223	1307	1	lasso	-2.03223	0.0421	0.229048	1
ENSG00000048471.14	ENSG00000048471	SNX29	rs10163386	-4.05	rs3826103	-0.00264	3.51	2.0315	3084	1	lasso	2.03154	0.0422	0.229171	1
ENSG00000252685.1	ENSG00000252685	RNU6-928P	rs6504424	-4.36	rs28625506	-0.00548	-3.1	-2.03164	1798	3	lasso	2.03149	0.0422	0.229171	1
ENSG00000154719.13	ENSG00000154719	MRPL39	rs425146	3.33	rs9974244	-0.00233	-3.38	1.754	1300	2	lasso	-2.03133	0.0422	0.229171	1
ENSG00000112200.17	ENSG00000112200	ZNF451	rs58651731	-4.32	rs55786720	-0.00131	2.86	-2.52988	666	6	lasso	-2.03022	0.0423	0.229275	1
ENSG00000241157.1	ENSG00000241157	AC104763.1	rs78799708	2.35	rs8064423	-0.00609	-2.36	2.03036	362	1	lasso	-2.03036	0.0423	0.229275	1
ENSG00000212232.1	ENSG00000212232	SNORD17	rs6080887	-3.58	rs62206502	0.00229	-4.01	0.9443	1764	14	enet	-2.0308	0.0423	0.229275	1
ENSG00000076641.4	ENSG00000076641	PAG1	rs4574807	3.99	rs539593	-0.002587	3.4	-1.4833	1306	12	enet	-2.0298	0.0424	0.229275	1
ENSG00000167130.18	ENSG00000167130	DOLPP1	rs10988250	4.1	rs17440439	-0.0053	-2.81	2.13956	832	5	enet	-2.02937	0.0424	0.229275	1
ENSG00000149591.17	ENSG00000149591	TAGLN	rs609353	-4.17	rs11216284	0.0941	-5.03	2.1346	1674	11	enet	-2.02953	0.0424	0.229275	1
ENSG00000230568.1	ENSG00000230568	SF3A3P1	rs2670314	4.26	rs235528	1.8e-05	2.87	-2.0296	1403	1	lasso	-2.0296	0.0424	0.229275	1
ENSG00000143155.13	ENSG00000143155	TIPRL	rs73030261	-2.81	rs1080628	0.00114	3.76	1.9027	1307	14	enet	2.02872	0.0425	0.229676	1
ENSG00000278991.1	ENSG00000278991	AC090181.3	rs78928643	3.03	rs59418918	0.00907	2.84	-2.08598	1094	5	lasso	-2.02644	0.0427	0.230616	1
ENSG00000103168.16	ENSG00000103168	TAF1C	rs66694225	3.75	rs11641676	-0.00428	-3.68	2.1786	2347	3	lasso	-2.02539	0.0428	0.231016	1
ENSG00000286626.1	ENSG00000286626	AC090469.1	rs73497025	3.76	rs11032393	0.0104	-4.26	-0.3292	1543	4	lasso	2.02485	0.0429	0.231415	1
ENSG00000153214.11	ENSG00000153214	TMEM87B	rs7581524	3.56	rs62157789	0.0265	-4.12	2.67005	1065	19	enet	-2.02333	0.043	0.231696	1
ENSG00000147679.12	ENSG00000147679	UTP23	rs68097674	3.28	rs72679557	-0.002254	3.2	2.0226	1344	1	enet	2.0226	0.0431	0.231696	1
ENSG00000283180.1	ENSG00000283180	MIR6767	rs170447	3.73	rs2335545	0.0298	3.15	-2.0224	566	1	lasso	-2.02235	0.0431	0.231696	1
ENSG00000105669.14	ENSG00000105669	COPE	rs2916068	7.51	rs12610610	0.032211	-3.03	-2.05375	992	7	lasso	2.0225	0.0431	0.231696	1
ENSG00000279499.1	ENSG00000279499	AL157770.1	rs592892	-3.46	rs4769027	-0.00553	3.15	2.02216	1515	1	lasso	2.02216	0.04316	0.231696	1
ENSG00000200142.1	ENSG00000200142	Y_RNA	rs1894401	-8.89	rs17181698	0.0161	-3.02	1.81457	1449	2	lasso	-2.02224	0.0432	0.231696	1
ENSG00000280069.1	ENSG00000280069	AC127024.8	rs186262	4.61	rs7220999	0.103	-5	-2.0159	926	23	enet	2.02198	0.0432	0.231696	1
ENSG00000267317.2	ENSG00000267317	AC027307.2	rs502121	3.48	rs10419707	-0.004881	-2.51	0.48624	189	3	enet	-2.02146	0.0432	0.231696	1
ENSG00000205930.10	ENSG00000205930	C21orf62-AS1	rs9808685	3.39	rs7277167	0.00824	3.8	1.9583	1842	7	enet	2.02134	0.0432	0.231696	1
ENSG00000255423.1	ENSG00000255423	EBLN2	rs6772575	3.74	rs144025297	0.00775	-3.74	-1.40912	1441	2	lasso	2.02047	0.0433	0.231696	1
ENSG00000259771.1	ENSG00000259771	AC092756.1	rs793571	-5.28	rs4369593	0.00197	-2.81	-2.02119	1395	1	lasso	2.02119	0.0433	0.231696	1
ENSG00000279589.1	ENSG00000279589	AC079416.3	rs35618081	3.57	rs8047334	-0.00598	-3.05	2.425	1379	8	lasso	-2.02102	0.0433	0.231696	1
ENSG00000213246.7	ENSG00000213246	SUPT4H1	rs7210714	-4.66	rs302863	-0.00409	-2.81	-2.02119	993	1	lasso	2.02119	0.0433	0.231696	1
ENSG00000221829.9	ENSG00000221829	FANCG	rs568300	-4.64	rs10972202	-0.00428	2.66	2.25109	931	6	enet	2.02003	0.0434	0.231696	1
ENSG00000015413.9	ENSG00000015413	DPEP1	rs11076631	-5.96	rs112783727	-0.000706	-3.87	-3.6521	1417	2	lasso	2.02032	0.0434	0.231696	1
ENSG00000100325.15	ENSG00000100325	ASCC2	rs36573	-3.63	rs11705378	-0.00442	-3.2	-2.01965	1265	1	lasso	2.01965	0.0434	0.231696	1
ENSG00000178381.11	ENSG00000178381	ZFAND2A	rs4719730	4.04	rs10227709	0.113608	-4.61	2.09221	1194	3	lasso	-2.01885	0.0435	0.231696	1
ENSG00000255250.2	ENSG00000255250	AP003059.2	rs643902	-3.46	rs11234748	0.0218	3.93	-1.7011	2417	3	lasso	-2.01928	0.0435	0.231696	1
ENSG00000179195.16	ENSG00000179195	ZNF664	rs12311848	5.64	rs7315108	-0.00549	-3	1.8434	1351	3	lasso	-2.019	0.0435	0.231696	1
ENSG00000257027.1	ENSG00000257027	AC010186.3	rs599970	-2.3	rs55738961	0.0418	-3.87	1.94562	611	6	enet	-2.01916	0.0435	0.231696	1
ENSG00000185567.7	ENSG00000185567	AHNAK2	rs7146406	2.92	rs11628289	0.010067	3.34	-2.01907	891	2	lasso	-2.01909	0.0435	0.231696	1
ENSG00000075188.9	ENSG00000075188	NUP37	rs1533688	2.92	rs1073084	-0.00196	3.11	2.19729	1291	2	lasso	2.01835	0.0436	0.232089	1
ENSG00000259146.4	ENSG00000259146	AC005476.2	rs2526882	5.14	rs36561	0.002834	3.01	1.91239	1133	6	lasso	2.01738	0.0437	0.232482	1
ENSG00000274001.1	ENSG00000274001	AL512506.1	rs11619756	5.77	rs73174289	-0.00479	-4.07	2.00279	1353	4	lasso	-2.01638	0.04376	0.232662	1
ENSG00000225408.1	ENSG00000225408	AL136980.1	rs10975124	3.38	rs10123831	-0.00138	2.83	2.01648	1331	1	lasso	2.01648	0.0438	0.232735	1
ENSG00000106078.19	ENSG00000106078	COBL	rs6593340	4.07	rs72601723	-0.005615	3.62	0.77812	2174	14	enet	2.01394	0.044	0.233518	1
ENSG00000169684.13	ENSG00000169684	CHRNA5	rs2456020	-7.82	rs7495518	0.275	7.51	2.07099	1562	5	lasso	2.01445	0.044	0.233518	1
ENSG00000172954.13	ENSG00000172954	LCLAT1	rs6725294	-3.91	rs35116667	0.0609	5.31	-1.09094	2017	80	enet	-2.01229	0.0442	0.23444	1
ENSG00000163344.6	ENSG00000163344	PMVK	rs9427116	4.9	rs77716853	-0.00111	4.01	-0.21932	1010	2	lasso	-2.0099	0.0444	0.235079	1
ENSG00000256235.2	ENSG00000256235	SMIM3	rs75294883	-2.91	rs17659056	-0.000377	-3.27	0.77135	1362	7	enet	-2.01051	0.0444	0.235079	1
ENSG00000236799.1	ENSG00000236799	LINC02626	rs758585	-3.68	rs10787572	-0.000873	-3.43	-1.36836	1099	27	enet	2.01065	0.0444	0.235079	1
ENSG00000224083.1	ENSG00000224083	MTCO1P11	rs10975124	3.38	rs13284412	0.107	4.34	1.89359	1641	2	lasso	2.00713	0.0447	0.236526	1
ENSG00000266852.2	ENSG00000266852	MIR4482	rs10883990	-4.39	rs568526	0.047	4.34	-2.58411	1084	3	lasso	-2.00679	0.0448	0.236914	1
ENSG00000243568.2	ENSG00000243568	AC020779.1	rs150038767	-2.59	rs16955938	0.0139	-2.72	-2.00606	579	1	enet	2.00606	0.0449	0.237161	1
ENSG00000141098.13	ENSG00000141098	GFOD2	rs7193701	4.65	rs73597575	-0.006	-2.43	0.6344	358	2	lasso	-2.00535	0.0449	0.237161	1
ENSG00000197548.12	ENSG00000197548	ATG7	rs11128528	4.45	rs11923057	0.00655	3.46	1.72175	1880	4	lasso	2.00473	0.045	0.237265	1
ENSG00000274932.1	ENSG00000274932	MIR7150	rs2670139	3.71	rs4339710	0.0767	-3.88	1.92772	807	2	lasso	-2.00457	0.045	0.237265	1
ENSG00000231015.1	ENSG00000231015	AL049594.1	rs858060	3.19	rs6049624	0.000373	2.9	-2.0047	1861	1	lasso	-2.0047	0.045	0.237265	1
ENSG00000092969.12	ENSG00000092969	TGFB2	rs41313730	-3.99	rs2027567	-0.00542	-3.06	2.00363	1851	1	lasso	-2.00363	0.0451	0.237511	1
ENSG00000269699.6	ENSG00000269699	ZIM2	rs12610410	5.35	rs73062836	0.002313	3.82	2.15913	1684	4	enet	2.00355	0.0451	0.237511	1
ENSG00000148296.7	ENSG00000148296	SURF6	rs602184	3.88	rs2051680	0.00428	4.23	0.86963	1336	7	lasso	2.0029	0.0452	0.237577	1
ENSG00000272808.4	ENSG00000272808	AC015712.6	rs7171745	3.62	rs4965734	0.033	4.51	-1.69894	1657	2	lasso	-2.00236	0.0452	0.237577	1
ENSG00000267769.1	ENSG00000267769	AC011498.6	rs1982468	-4.66	rs72976977	0.014094	-3.73	-2.44413	723	3	lasso	2.0032	0.0452	0.237577	1
ENSG00000185053.14	ENSG00000185053	SGCZ	rs7015855	-4.41	rs13262304	-0.006034	3.63	-0.5075	6236	12	enet	2.0023	0.0453	0.237577	1
ENSG00000139324.12	ENSG00000139324	TMTC3	rs1381141	3.97	rs1534291	0.0302	-3.35	2.00177	958	1	lasso	-2.00177	0.0453	0.237577	1
ENSG00000273729.1	ENSG00000273729	AC007686.3	rs8006081	-3.1	rs205812	-0.006028	-3.14	-2.00204	1583	1	lasso	2.00204	0.0453	0.237577	1
ENSG00000236858.2	ENSG00000236858	AL008638.2	rs9625070	-3.87	rs738160	0.096	4.66	-1.67126	2077	25	enet	-2.00184	0.0453	0.237577	1
ENSG00000124766.7	ENSG00000124766	SOX4	rs1740867	3.03	rs2475883	-0.00547	-2.97	-0.65868	1507	22	enet	2.0009	0.0454	0.237961	1
ENSG00000128342.5	ENSG00000128342	LIF	rs2299825	-3.8	rs73166584	-0.00268	3.24	-1.99954	1353	1	lasso	-1.99954	0.0456	0.238869	1
ENSG00000060688.13	ENSG00000060688	SNRNP40	rs7530117	-3.84	rs2292988	-0.00393	3.5	1.62859	1457	3	lasso	1.99831	0.0457	0.23911	1
ENSG00000184939.16	ENSG00000184939	ZFP90	rs61593058	5.06	rs4783624	-0.00425	3.89	2.7635	1230	3	lasso	1.99796	0.0457	0.23911	1
ENSG00000157869.15	ENSG00000157869	RAB28	rs12651430	2.755	rs481213	0.00745	-3.4	-1.99742	1556	1	lasso	1.99742	0.0458	0.239492	1
ENSG00000132329.11	ENSG00000132329	RAMP1	rs12731	4.19	rs45534541	-0.00208	3.26	1.67886	1790	5	enet	1.99563	0.046	0.240397	1
ENSG00000106624.11	ENSG00000106624	AEBP1	rs10257749	-4.38	rs1004558	-0.005045	3.15	0.00577	1298	9	enet	1.99462	0.0461	0.240778	1
ENSG00000272870.3	ENSG00000272870	AC097534.2	rs6815485	-3.868	rs6844807	0.00819	3.23	1.9942	1081	2	lasso	1.99391	0.0462	0.240972	1
ENSG00000224967.1	ENSG00000224967	AC009303.1	rs1544828	-3.06	rs4848493	-0.00196	3.23	1.58353	1524	3	lasso	1.99261	0.0463	0.240972	1
ENSG00000231697.3	ENSG00000231697	NANOGP5	rs11791618	3.64	rs72733370	0.0404	-2.54	-2.71328	999	2	lasso	1.99245	0.0463	0.240972	1
ENSG00000023041.11	ENSG00000023041	ZDHHC6	rs11195970	-3.8	rs72821869	0.0164	3.55	-1.93313	1065	3	enet	-1.99283	0.0463	0.240972	1
ENSG00000212128.2	ENSG00000212128	TAS2R13	rs2252664	3.36	rs3851581	0.04	4.2	-0.88029	1679	37	enet	-1.993	0.0463	0.240972	1
ENSG00000272418.1	ENSG00000272418	AC090607.4	rs2456020	-7.82	rs1519820	0.0169	-3.69	-1.81197	1301	2	lasso	1.99265	0.0463	0.240972	1
ENSG00000204136.10	ENSG00000204136	GGTA1P	rs13295747	-4.01	rs35609526	-0.00485	3.12	2.13014	1264	2	lasso	1.99076	0.0465	0.241871	1
ENSG00000113578.18	ENSG00000113578	FGF1	rs56171866	-3.72	rs11167786	0.0952	-4.4	1.99028	1418	1	lasso	-1.99028	0.0466	0.241966	1
ENSG00000165501.17	ENSG00000165501	LRR1	rs941608	4.2	rs10135096	-0.002072	2.84	3.09247	1251	2	lasso	1.99007	0.0466	0.241966	1
ENSG00000122257.20	ENSG00000122257	RBBP6	rs2283540	4.81	rs8045618	-0.00149	3.68	2.1639	1474	3	enet	1.99006	0.0466	0.241966	1
ENSG00000154781.16	ENSG00000154781	CCDC174	rs34408172	2.68	rs7619363	-0.00383	-3.43	-2.07648	1678	3	lasso	1.98922	0.0467	0.242202	1
ENSG00000272599.2	ENSG00000272599	AC016394.2	rs57006370	-2.57	rs80144800	0.0198	3.07	-1.98892	830	2	lasso	-1.98908	0.0467	0.242202	1
ENSG00000149273.15	ENSG00000149273	RPS3	rs594144	3.71	rs12292210	0.0334	-4.26	1.3931	1082	40	enet	-1.98854	0.0468	0.242437	1
ENSG00000168517.10	ENSG00000168517	HEXIM2	rs62065438	-4.33	rs12604082	0.0137	-3.68	-1.98774	804	1	lasso	1.98774	0.0468	0.242437	1
ENSG00000169193.12	ENSG00000169193	CCDC126	rs6966655	5.4	rs227920	0.020962	3.76	-2.08543	1563	4	lasso	-1.98604	0.047	0.243331	1
ENSG00000177182.11	ENSG00000177182	CLVS1	rs4738868	-3.8	rs72660971	0.109956	4.6	1.7579	1999	3	lasso	1.9854	0.0471	0.243707	1
ENSG00000104960.15	ENSG00000104960	PTOV1	rs2304204	-7.53	rs111817044	0.002486	3.04	-2.21836	863	3	lasso	-1.98447	0.0472	0.244082	1
ENSG00000150394.14	ENSG00000150394	CDH8	rs55735986	-4.2	rs5002281	0.0286	-3.45	2.3769	1615	3	lasso	-1.98367	0.0473	0.244457	1
ENSG00000080224.17	ENSG00000080224	EPHA6	rs301960	3.73	rs9859954	0.00755	3.03	-1.58266	2190	5	lasso	-1.98285	0.0474	0.244547	1
ENSG00000170291.15	ENSG00000170291	ELP5	rs507506	-4.39	rs114532955	0.00453	3.25	-1.63019	1055	2	lasso	-1.98244	0.0474	0.244547	1
ENSG00000264840.1	ENSG00000264840	RN7SL404P	rs1991401	-3.79	rs8070333	-0.00152	3.45	-1.62859	663	18	enet	-1.98294	0.0474	0.244547	1
ENSG00000103528.17	ENSG00000103528	SYT17	rs9673542	4.49	rs7193785	-0.00607	-2.83	-1.9802	1407	1	lasso	1.98021	0.0477	0.245951	1
ENSG00000233994.2	ENSG00000233994	GDI2P2	rs12127723	-4.83	rs78063562	-0.00541	2.66	1.77705	1072	8	enet	1.97898	0.0478	0.246038	1
ENSG00000225807.2	ENSG00000225807	AC069281.1	rs492430	5.38	rs489830	-0.004794	2.93	-1.81412	808	3	lasso	-1.97957	0.0478	0.246038	1
ENSG00000179468.5	ENSG00000179468	OR9A2	rs7780478	3.8	rs13236916	-0.005498	3.36	-2.24606	1083	12	lasso	-1.97905	0.0478	0.246038	1
ENSG00000253554.7	ENSG00000253554	LINC01414	rs10957321	-6.25	rs60975712	-0.006018	-3.4	1.9504	1712	16	enet	-1.9781	0.0479	0.246268	1
ENSG00000171435.14	ENSG00000171435	KSR2	rs10774910	4.62	rs59848754	-0.00315	3.23	-1.97121	2209	3	enet	-1.97857	0.0479	0.246268	1
ENSG00000068489.12	ENSG00000068489	PRR11	rs4968363	-4.33	rs304268	0.00289	-2.88	-1.98693	947	10	lasso	1.97748	0.048	0.246639	1
ENSG00000137070.17	ENSG00000137070	IL11RA	rs568300	-4.64	rs12554120	0.00122	2.76	1.48027	1174	3	enet	1.97523	0.0482	0.247523	1
ENSG00000135596.18	ENSG00000135596	MICAL1	rs11153171	2.94	rs4946967	-0.00502	-2.77	1.97358	1474	3	lasso	-1.97363	0.0484	0.248263	1
ENSG00000232859.9	ENSG00000232859	LYRM9	rs9910631	2.42	rs2108949	0.205	-6.04	2.17647	1058	3	lasso	-1.97421	0.0484	0.248263	1
ENSG00000132591.12	ENSG00000132591	ERAL1	rs9896721	-4.83	rs16964692	-0.00549	-3.12	-0.99549	791	5	lasso	1.9732	0.0485	0.248633	1
ENSG00000253964.1	ENSG00000253964	RPL31P40	rs1404605	-4.32	rs2591008	0.014638	-3.28	-1.9724	1708	1	lasso	1.9724	0.0486	0.248714	1
ENSG00000254017.1	ENSG00000254017	IGHEP2	rs10975124	3.38	rs2890658	0.00226	-2.71	-1.62389	1645	5	enet	1.97184	0.0486	0.248714	1
ENSG00000111786.9	ENSG00000111786	SRSF9	rs2649999	6.07	rs526940	-0.0028	-3.48	1.92981	1366	2	lasso	-1.9725	0.0486	0.248714	1
ENSG00000267681.1	ENSG00000267681	AC135721.1	rs11654121	3.41	rs8069622	0.0551	-3.86	1.60543	827	2	lasso	-1.97085	0.0487	0.249083	1
ENSG00000259358.1	ENSG00000259358	AC026951.1	rs34693358	4.35	rs8036370	-0.00504	2.93	-1.88589	1107	2	lasso	-1.97062	0.0488	0.249244	1
ENSG00000232528.3	ENSG00000232528	AL109809.1	rs2277761	-4.85	rs156341	-0.00129	-3.63	1.9711	1764	2	lasso	-1.9707	0.0488	0.249244	1
ENSG00000213337.9	ENSG00000213337	ANKRD39	rs62153905	4.46	rs10203346	0.03	2.9	1.96151	511	2	lasso	1.96954	0.0489	0.249244	1
ENSG00000174912.7	ENSG00000174912	METTL15P1	rs73170828	3.98	rs4273327	0.0203	-3.55	1.11162	1210	6	lasso	-1.96959	0.0489	0.249244	1
ENSG00000205212.4	ENSG00000205212	CCDC144NL	rs9912844	-3.64	rs8067432	0.0433	4.73	1.59505	646	4	lasso	1.96951	0.0489	0.249244	1
ENSG00000241913.1	ENSG00000241913	RPS29P21	rs4968363	-4.33	rs1295923	-0.0029	-2.92	1.34384	670	3	enet	-1.96976	0.0489	0.249244	1
ENSG00000138400.13	ENSG00000138400	MDH1B	rs2216375	4.56	rs10932164	0.32	7.84	-1.82826	1491	70	enet	-1.9685	0.049	0.249467	1
ENSG00000137040.10	ENSG00000137040	RANBP6	rs16924301	4.3	rs34422907	-0.00428	3.09	1.95224	1162	2	lasso	1.96821	0.049	0.249467	1
ENSG00000231690.3	ENSG00000231690	LINC00574	rs76301666	3.94	rs3800550	0.262	-6.87	2.215	1409	27	enet	-1.96733	0.0491	0.24969	1
ENSG00000284610.1	ENSG00000284610	AC107918.4	rs2256760	-3.36	rs34199627	0.370277	7.89	1.8837	1135	3	lasso	1.9673	0.0491	0.24969	1
ENSG00000088826.18	ENSG00000088826	SMOX	rs6037811	-4.47	rs1382033	0.0503	-3.94	1.6569	1906	4	lasso	-1.9666	0.0492	0.250055	1
ENSG00000287707.1	ENSG00000287707	AC115284.4	rs9311474	8.68	rs323881	0.0883	-4.08	-1.96633	404	1	lasso	1.96633	0.0493	0.250277	1
ENSG00000274015.2	ENSG00000274015	AL136038.5	rs113932154	4.16	rs12895742	-0.006097	2.99	-1.62389	1233	6	lasso	-1.96592	0.0493	0.250277	1
ENSG00000153832.12	ENSG00000153832	FBXO36	rs35920432	-4.28	rs927594	0.149	-5.8	2.0603	1887	25	enet	-1.96532	0.0494	0.250355	1
ENSG00000081377.17	ENSG00000081377	CDC14B	rs56900509	3.48	rs6477493	-0.00576	3.17	-2.04	949	3	lasso	-1.96498	0.0494	0.250355	1
ENSG00000167283.8	ENSG00000167283	ATP5MG	rs11216816	-3.87	rs595964	0.0303	3.61	-2.0481	1563	3	lasso	-1.96536	0.0494	0.250355	1
ENSG00000163156.11	ENSG00000163156	SCNM1	rs6684085	-4.28	rs4970934	-0.00501	-3.15	-2.46766	855	9	lasso	1.96221	0.0497	0.251589	1
ENSG00000148331.12	ENSG00000148331	ASB6	rs10988250	4.1	rs75935310	-0.0057	-3	2.42092	1322	2	lasso	-1.96291	0.0497	0.251589	1
ENSG00000240764.3	ENSG00000240764	PCDHGC5	rs60712207	-4.79	rs17610222	-0.00608	2.85	1.96032	1193	1	enet	1.96032	0.05	0.252963	1
ENSG00000231880.2	ENSG00000231880	KF459542.1	rs3729986	5.98	rs7118665	0.00288	2.93	2.0974	928	10	enet	1.95946	0.0501	0.253325	1
ENSG00000263603.1	ENSG00000263603	AC127024.2	rs186262	4.61	rs141877761	0.16	-6.04	-2.12929	918	62	enet	1.95828	0.0502	0.253686	1
ENSG00000171793.16	ENSG00000171793	CTPS1	rs6694677	4.65	rs2971988	-0.0056	-3.12	-1.95715	1660	1	lasso	1.95715	0.0503	0.253758	1
ENSG00000111358.14	ENSG00000111358	GTF2H3	rs2102949	9.93	rs11057374	0.00126	3.43	1.82382	1231	3	lasso	1.95753	0.0503	0.253758	1
ENSG00000101347.9	ENSG00000101347	SAMHD1	rs11697895	2.95	rs6071949	0.0185	-3.6	1.9571	683	1	lasso	-1.9571	0.0503	0.253758	1
ENSG00000156564.9	ENSG00000156564	LRFN2	rs6935623	4.59	rs4520011	-0.00601	-2.91	-1.95655	1957	2	lasso	1.95675	0.0504	0.253974	1
ENSG00000146352.13	ENSG00000146352	CLVS2	rs7761403	-4.12	rs7760232	-0.00469	3.28	1.02811	1757	22	enet	1.95671	0.0504	0.253974	1
ENSG00000254851.1	ENSG00000254851	AP005018.2	rs609353	-4.17	rs634960	0.445	8.75	1.9474	1808	3	lasso	1.95291	0.0508	0.255334	1
ENSG00000160714.10	ENSG00000160714	UBE2Q1	rs60633748	5.09	rs7533471	-0.00608	-3.08	1.42209	1189	9	enet	-1.95216	0.0509	0.255334	1
ENSG00000243696.5	ENSG00000243696	AC006254.1	rs2710323	9.63	rs4687657	0.0725	4.57	-6.54476	1185	3	lasso	-1.95258	0.0509	0.255334	1
ENSG00000174839.13	ENSG00000174839	DENND6A	rs4597680	-3.47	rs2246601	-0.00515	-2.87	-1.95224	1344	1	lasso	1.95224	0.0509	0.255334	1
ENSG00000179832.17	ENSG00000179832	MROH1	rs13252406	5.81	rs6985302	-0.000966	-2.78	1.044	442	2	lasso	-1.9526	0.0509	0.255334	1
ENSG00000227540.1	ENSG00000227540	AC016394.1	rs57006370	-2.57	rs7903695	0.0233	-3.59	-1.60634	828	5	enet	1.95204	0.0509	0.255334	1
ENSG00000180881.19	ENSG00000180881	CAPS2	rs2204576	-5.13	rs113492734	-0.00417	3.55	-0.94199	1549	18	enet	-1.95272	0.0509	0.255334	1
ENSG00000103197.18	ENSG00000103197	TSC2	rs170447	3.68	rs12386039	-0.00602	2.78	-1.58	1174	2	lasso	-1.95242	0.0509	0.255334	1
ENSG00000170903.11	ENSG00000170903	MSANTD4	rs3824911	3.3	rs582479	0.00377	3.53	1.6912	1367	11	lasso	1.95156	0.051	0.255691	1
ENSG00000258454.1	ENSG00000258454	AC016526.2	rs2543366	4.12	rs6574273	0.106591	-4.94	1.94813	1492	4	lasso	-1.95045	0.0511	0.256048	1
ENSG00000143119.14	ENSG00000143119	CD53	rs11102159	5.36	rs629687	-0.00374	-3.03	1.94988	1993	1	lasso	-1.94988	0.0512	0.256115	1
ENSG00000280167.1	ENSG00000280167	AP000943.3	rs17586515	-3.26	rs4073615	0.000136	3.29	1.9499	1237	1	lasso	1.94988	0.0512	0.256115	1
ENSG00000256053.7	ENSG00000256053	COA8	rs722637	7.74	rs6575984	-0.004262	3.64	-2.94248	1380	12	enet	-1.94986	0.0512	0.256115	1
ENSG00000285212.1	ENSG00000285212	AL009178.3	rs4708633	2.03	rs4708633	-0.00561	3.13	2.0283	985	16	enet	1.94906	0.0513	0.256183	1
ENSG00000201772.1	ENSG00000201772	SNORA5C	rs3757565	-4.1	rs7778729	0.014883	3.55	-2.05385	1504	3	enet	-1.9486	0.0513	0.256183	1
ENSG00000273391.1	ENSG00000273391	AC083880.1	rs10243922	5.73	rs8192803	-0.006032	-2.96	-1.94896	1048	1	lasso	1.94896	0.0513	0.256183	1
ENSG00000199030.2	ENSG00000199030	MIRLET7C	rs35242193	-4.08	rs2823920	0.0427	-3.02	-1.9483	1034	1	lasso	1.94829	0.0514	0.256538	1
ENSG00000277978.1	ENSG00000277978	AC010542.5	rs7187623	4.85	rs3759994	0.0114	3.32	1.9937	917	3	enet	1.94698	0.0515	0.256892	1
ENSG00000273320.1	ENSG00000273320	AC007032.1	rs78418450	-4.3	rs61330082	0.024475	-3.71	1.94646	1633	1	lasso	-1.94646	0.0516	0.256958	1
ENSG00000254944.1	ENSG00000254944	ATP5PBP5	rs35483388	-3.88	rs4936775	-0.00577	3.16	1.246	1595	3	lasso	1.9464	0.0516	0.256958	1
ENSG00000188827.11	ENSG00000188827	SLX4	rs447361	-3.52	rs112638290	0.0392	-3.46	-2.1109	1093	2	lasso	1.94621	0.0516	0.256958	1
ENSG00000134215.16	ENSG00000134215	VAV3	rs533233	-3.7	rs2336644	0.0474	-4.07	-1.57959	1926	3	lasso	1.94541	0.0517	0.257168	1
ENSG00000168899.5	ENSG00000168899	VAMP5	rs908304	3.95	rs1877954	0.00136	3.29	-2.65389	1509	6	enet	-1.94563	0.0517	0.257168	1
ENSG00000108947.5	ENSG00000108947	EFNB3	rs507506	-4.39	rs55781423	-0.00601	2.81	-2.22447	1060	2	enet	-1.94484	0.0518	0.257377	1
ENSG00000279792.1	ENSG00000279792	AC015909.5	rs198547	-4.59	rs112333628	0.103	5.25	1.97235	1102	2	lasso	1.94456	0.0518	0.257377	1
ENSG00000266490.1	ENSG00000266490	AC127024.5	rs186262	4.61	rs7504112	0.246	6.55	-1.70604	937	27	enet	-1.94363	0.0519	0.257685	1
ENSG00000275805.1	ENSG00000275805	AC090206.1	rs1183074	3.26	rs566381	-0.00573	3.13	-1.9438	1270	1	lasso	-1.9438	0.05192	0.257685	1
ENSG00000112079.9	ENSG00000112079	STK38	rs732394	-3.01	rs66517711	-0.00415	-3.23	1.97358	1690	2	lasso	-1.94282	0.052	0.257793	1
ENSG00000261430.1	ENSG00000261430	AL031600.2	rs9928010	2.87	rs366606	0.0319	-3.49	-1.9433	1390	1	lasso	1.9433	0.052	0.257793	1
ENSG00000114480.13	ENSG00000114480	GBE1	rs9825613	-5.97	rs9873073	-0.005	-2.78	-1.06054	1525	2	lasso	1.94221	0.0521	0.258001	1
ENSG00000232855.7	ENSG00000232855	AF165147.1	rs2409331	4.19	rs2776210	0.204	7.49	2.1517	2728	7	lasso	1.94209	0.0521	0.258001	1
ENSG00000184261.4	ENSG00000184261	KCNK12	rs67882902	4.61	rs11125113	0.0143	3.75	2.2657	1347	2	lasso	1.94117	0.0522	0.258208	1
ENSG00000136237.19	ENSG00000136237	RAPGEF5	rs1174973	3.37	rs9648281	0.021308	-3.42	1.94165	2428	1	lasso	-1.94165	0.0522	0.258208	1
ENSG00000177628.16	ENSG00000177628	GBA	rs6699080	4.25	rs12049375	-0.00607	-2.66	1.93967	705	1	lasso	-1.93967	0.0524	0.258765	1
ENSG00000163041.11	ENSG00000163041	H3F3A	rs2854455	3.84	rs34374657	-0.00574	-3.12	-1.11745	1243	9	enet	1.93945	0.0524	0.258765	1
ENSG00000167685.15	ENSG00000167685	ZNF444	rs62130913	4.19	rs10406992	0.000782	-3.36	1.93959	1507	1	lasso	-1.93959	0.0524	0.258765	1
ENSG00000065615.14	ENSG00000065615	CYB5R4	rs2022265	-6.26	rs1556111	-0.00531	2.92	-2.08312	1017	4	lasso	-1.93742	0.0527	0.259957	1
ENSG00000104218.14	ENSG00000104218	CSPP1	rs10441562	2.56	rs2956250	-0.002999	2.57	-1.7733	426	5	enet	-1.9373	0.0527	0.259957	1
ENSG00000152292.17	ENSG00000152292	SH2D6	rs908304	3.95	rs56017561	0.134	-5.11	-1.90462	1433	2	lasso	1.93615	0.0528	0.260162	1
ENSG00000275101.1	ENSG00000275101	MIR6766	rs7178152	-6.32	rs62022623	0.0215	-3.46	-2.04485	1495	14	enet	-1.93643	0.0528	0.260162	1
ENSG00000047662.5	ENSG00000047662	FAM184B	rs16895971	2.881	rs6811009	0.0121	3.44	-1.93557	1791	1	lasso	-1.93557	0.0529	0.26051	1
ENSG00000100522.10	ENSG00000100522	GNPNAT1	rs2125250	-4.49	rs75628511	-0.004401	-3.12	-0.15211	1369	16	enet	1.93503	0.053	0.260858	1
ENSG00000266719.1	ENSG00000266719	MIR4676	rs12264150	-1.88	rs12244364	0.00121	2	-1.5456	773	39	enet	-1.93434	0.0531	0.261205	1
ENSG00000185721.13	ENSG00000185721	DRG1	rs2413045	3.41	rs11704616	0.0101	-2.99	-1.93321	1107	1	lasso	1.93321	0.0532	0.261552	1
ENSG00000151014.6	ENSG00000151014	NOCT	rs7676185	-4.49	rs7692637	0.00739	-2.84	1.93191	1457	1	lasso	-1.93191	0.0534	0.2621	1
ENSG00000058600.16	ENSG00000058600	POLR3E	rs8045314	-3	rs8053245	0.0641	-3.62	-1.9318	377	1	lasso	1.93183	0.0534	0.2621	1
ENSG00000206824.1	ENSG00000206824	Y_RNA	rs198547	-4.59	rs9905321	-0.00171	-2.94	2.1079	1090	6	enet	-1.93159	0.0534	0.2621	1
ENSG00000140470.14	ENSG00000140470	ADAMTS17	rs7171745	3.62	rs12441141	-0.00269	3.28	-0.679691	2667	24	enet	-1.93093	0.0535	0.262301	1
ENSG00000242220.8	ENSG00000242220	TCP10L	rs1782988	3.26	rs59453134	0.0934	-5.18	-1.6225	1430	90	enet	1.93099	0.0535	0.262301	1
ENSG00000253873.6	ENSG00000253873	PCDHGA11	rs405192	6.1	rs6859246	0.00239	-3.02	-1.93046	1284	1	lasso	1.93046	0.0536	0.262501	1
ENSG00000171772.16	ENSG00000171772	SYCE1	rs3747880	2.9	rs4363513	0.0307	-3.95	1.73744	480	17	enet	-1.93007	0.0536	0.262501	1
ENSG00000206828.1	ENSG00000206828	U1	rs2319280	-5.68	rs68144650	-0.00521	-2.36	-1.99055	138	28	enet	1.9295	0.0537	0.262701	1
ENSG00000253738.2	ENSG00000253738	OTUD6B-AS1	rs2631030	-3.51	rs10216413	-0.00556	2.6	-1.9295	957	1	lasso	-1.9295	0.0537	0.262701	1
ENSG00000266824.1	ENSG00000266824	AC129492.4	rs8071166	-3.86	rs56033313	-0.00414	3.37	-2.48544	1046	2	enet	-1.92802	0.0539	0.263534	1
ENSG00000135046.14	ENSG00000135046	ANXA1	rs2490203	-3.08	rs7035041	-0.00313	3.08	-1.92676	1177	1	lasso	-1.92676	0.054	0.263878	1
ENSG00000141252.20	ENSG00000141252	VPS53	rs9916269	3	rs62067115	0.0311	-3.36	2.11995	777	3	lasso	-1.9259	0.0541	0.264076	1
ENSG00000267938.1	ENSG00000267938	EIF1P6	rs10407871	-2.7	rs3760905	-0.005746	2.9	-1.92628	677	3	lasso	-1.92626	0.0541	0.264076	1
ENSG00000156017.13	ENSG00000156017	CARNMT1	rs500102	5.48	rs35478415	0.0106	-2.92	-1.92499	1603	1	lasso	1.92499	0.0542	0.264273	1
ENSG00000196116.8	ENSG00000196116	TDRD7	rs57298275	3.86	rs62575562	-0.00567	-2.67	-0.94394	1328	31	enet	1.92499	0.0542	0.264273	1
ENSG00000143801.17	ENSG00000143801	PSEN2	rs75670590	3.66	rs17600747	0.016	3.61	2.13063	2094	4	lasso	1.92479	0.0543	0.26447	1
ENSG00000124615.20	ENSG00000124615	MOCS1	rs62403320	3.45	rs716136	-0.00184	-3.48	1.38386	1479	3	enet	-1.9243	0.0543	0.26447	1
ENSG00000207771.1	ENSG00000207771	MIR550A1	rs174956	-3.33	rs174956	-0.002379	3.15	-3.33272	1036	15	enet	-1.92367	0.0544	0.264667	1
ENSG00000275457.1	ENSG00000275457	AL117332.1	rs4815035	4.33	rs2424403	-0.00185	-2.67	0.3261	969	5	enet	-1.9238	0.0544	0.264667	1
ENSG00000226986.4	ENSG00000226986	AC092017.1	rs10863882	-3.37	rs34440485	0.00742	-3.39	-2.2445	1541	18	enet	1.92205	0.0546	0.265495	1
ENSG00000109466.14	ENSG00000109466	KLHL2	rs7699241	5.315	rs1370686	0.0564	-3.98	-1.89615	2267	2	lasso	1.92123	0.0547	0.265835	1
ENSG00000261879.7	ENSG00000261879	AC087500.1	rs2189336	4.78	rs16942615	0.0175	4.26	1.15693	1737	41	enet	-1.92076	0.0548	0.266176	1
ENSG00000163126.15	ENSG00000163126	ANKRD23	rs1048675	4.55	rs62152793	-0.00585	-2.45	1.91919	517	2	lasso	-1.91905	0.055	0.266564	1
ENSG00000135537.17	ENSG00000135537	AFG1L	rs2153960	6.12	rs7751750	-0.000709	-3.35	1.91864	1069	1	lasso	-1.91864	0.055	0.266564	1
ENSG00000265393.1	ENSG00000265393	AC084125.4	rs12719778	3.27	rs2306386	0.008351	-3.3	2.2204	449	4	lasso	-1.9192	0.055	0.266564	1
ENSG00000153944.11	ENSG00000153944	MSI2	rs4793888	6.27	rs8073734	0.000463	3.41	2.12407	1648	4	lasso	1.91899	0.055	0.266564	1
ENSG00000143545.9	ENSG00000143545	RAB13	rs10127983	5.53	rs7547455	-0.00609	-2.92	-1.91805	987	1	lasso	1.91805	0.0551	0.266612	1
ENSG00000277306.1	ENSG00000277306	AC092156.1	rs13024753	-4.68	rs11887229	0.00282	3.05	1.91769	1746	1	lasso	1.91769	0.0551	0.266612	1
ENSG00000253121.1	ENSG00000253121	AC120042.2	rs891691	3.69	rs35394874	-0.005874	3	1.9182	1784	1	lasso	1.9182	0.0551	0.266612	1
ENSG00000123374.11	ENSG00000123374	CDK2	rs10876891	2.83	rs3809125	-0.00409	-3.03	-1.91706	701	1	lasso	1.91706	0.0552	0.26695	1
ENSG00000159202.18	ENSG00000159202	UBE2Z	rs35929648	-4.38	rs76796325	0.0197	-3.33	-2.19338	1329	2	lasso	1.91595	0.0554	0.267772	1
ENSG00000267858.6	ENSG00000267858	MZF1-AS1	rs4756	-3.16	rs11670864	-0.004954	-2.82	-1.08324	795	7	enet	1.91405	0.0556	0.268592	1
ENSG00000238446.1	ENSG00000238446	RNU7-38P	rs10999895	4.88	rs1227055	0.00422	-3.46	-2.10238	1497	7	lasso	1.913	0.0557	0.268929	1
ENSG00000153066.12	ENSG00000153066	TXNDC11	rs10163386	-4.05	rs7188511	0.189	5.75	1.9128	1948	1	lasso	1.91275	0.0558	0.269119	1
ENSG00000006695.12	ENSG00000006695	COX10	rs12449969	3.44	rs2323090	0.0384	4.88	-1.89517	2365	3	lasso	-1.91281	0.0558	0.269119	1
ENSG00000237852.1	ENSG00000237852	AC119800.1	rs6588168	-6.19	rs1782754	-0.000143	2.82	0.90796	1640	5	lasso	1.91211	0.0559	0.269163	1
ENSG00000196391.11	ENSG00000196391	ZNF774	rs4932178	-6.78	rs7496379	0.0394	-4.48	1.08573	1599	3	lasso	-1.91148	0.0559	0.269163	1
ENSG00000011638.10	ENSG00000011638	TMEM159	rs41468646	-4.48	rs28648969	0.131	4.96	-2.2839	818	19	enet	-1.91199	0.0559	0.269163	1
ENSG00000102804.15	ENSG00000102804	TSC22D1	rs12872902	4.07	rs7334540	-0.00581	2.99	1.91034	1203	1	lasso	1.91034	0.05609	0.269293	1
ENSG00000131013.4	ENSG00000131013	PPIL4	rs9688861	3.04	rs2880075	0.00592	-3.89	1.58222	1674	16	enet	-1.91011	0.0561	0.269293	1
ENSG00000136878.13	ENSG00000136878	USP20	rs7024495	3.38	rs75935310	-0.00397	-3.04	2.37709	1385	6	enet	-1.91013	0.0561	0.269293	1
ENSG00000182621.18	ENSG00000182621	PLCB1	rs6055620	-3.21	rs6056428	0.0385	4.12	1.6192	3192	2	lasso	1.9106	0.0561	0.269293	1
ENSG00000269925.1	ENSG00000269925	Z98884.2	rs2001143	-2.81	rs11121022	0.087	-4.71	1.73823	1515	3	lasso	-1.90972	0.0562	0.269293	1
ENSG00000131386.19	ENSG00000131386	GALNT15	rs7618461	-5.42	rs7641891	0.356	8.01	1.90909	1895	1	lasso	1.90909	0.0562	0.269293	1
ENSG00000152359.15	ENSG00000152359	POC5	rs12109048	5.18	rs888786	-0.00556	-3.79	2.33031	1488	44	enet	-1.90931	0.0562	0.269293	1
ENSG00000165527.7	ENSG00000165527	ARF6	rs941608	4.41	rs11624993	-0.005962	-3.25	-0.37293	1332	2	lasso	1.90973	0.0562	0.269293	1
ENSG00000229330.2	ENSG00000229330	AC006947.1	rs6504424	-4.36	rs34169044	0.0108	-3.65	1.04181	1766	4	lasso	-1.90952	0.0562	0.269293	1
ENSG00000155868.8	ENSG00000155868	MED7	rs2081275	3.23	rs863681	0.0754	-4.24	-1.9077	1643	1	lasso	1.9077	0.0564	0.269814	1
ENSG00000173638.19	ENSG00000173638	SLC19A1	rs11701130	-5.09	rs2838887	-0.000878	2.74	1.9082	1285	1	lasso	1.90824	0.0564	0.269814	1
ENSG00000128254.14	ENSG00000128254	C22orf24	rs6518752	3.17	rs130259	0.0113	4.29	-1.25055	1433	34	enet	-1.90809	0.0564	0.269814	1
ENSG00000153094.23	ENSG00000153094	BCL2L11	rs1606588	-3.3	rs7565457	0.0341	-3.94	2.01266	846	2	lasso	-1.90708	0.0565	0.269857	1
ENSG00000257225.1	ENSG00000257225	AC079601.1	rs12311447	3.45	rs10880301	0.583	9.93	-1.36104	1650	31	enet	-1.90706	0.0565	0.269857	1
ENSG00000237316.1	ENSG00000237316	Z82196.2	rs7290180	3.69	rs4821340	-0.00563	-2.92	-0.74562	2137	44	enet	1.9068	0.0565	0.269857	1
ENSG00000188603.19	ENSG00000188603	CLN3	rs8045501	3.82	rs8049439	0.0204	3.88	2.2644	576	6	lasso	1.90675	0.0566	0.270189	1
ENSG00000275202.1	ENSG00000275202	AL161421.1	rs9535201	-2.51	rs7331168	0.0287	-4.15	1.28555	1066	4	lasso	-1.90543	0.05672	0.270562	1
ENSG00000253276.3	ENSG00000253276	CCDC71L	rs6955822	-3.96	rs2028009	0.0123	-3.64	-1.7371	1446	2	lasso	1.90507	0.0568	0.270562	1
ENSG00000140943.17	ENSG00000140943	MBTPS1	rs66694225	3.75	rs2875857	0.0302	-4.5	1.908	2503	6	lasso	-1.90508	0.0568	0.270562	1
ENSG00000103510.20	ENSG00000103510	KAT8	rs55861648	-2.57	rs7187995	0.115	-4.51	1.9048	862	1	lasso	-1.90479	0.0568	0.270562	1
ENSG00000102743.15	ENSG00000102743	SLC25A15	rs61963129	-2.98	rs4943783	-0.00411	2.97	0.59372	1172	14	enet	1.90281	0.05707	0.271699	1
ENSG00000271870.1	ENSG00000271870	AC024060.2	rs2279977	3.91	rs2630819	0.0017	4.05	2.06683	2094	3	enet	1.90287	0.0571	0.271699	1
ENSG00000163563.8	ENSG00000163563	MNDA	rs11265142	-4.14	rs11265079	-0.00247	-3.93	-0.35659	1758	29	enet	1.89838	0.0576	0.2732	1
ENSG00000138642.14	ENSG00000138642	HERC6	rs13119417	4.116	rs10516806	0.013	3.29	-1.8985	1259	1	lasso	-1.8985	0.0576	0.2732	1
ENSG00000245060.8	ENSG00000245060	LINC00847	rs67466093	-2.93	rs56142918	0.0203	-4.24	1.80007	1045	3	lasso	-1.89898	0.0576	0.2732	1
ENSG00000233351.1	ENSG00000233351	AL356124.2	rs62421091	4.67	rs4624895	-0.00544	-3.24	-0.87845	1582	42	enet	1.89853	0.0576	0.2732	1
ENSG00000239617.1	ENSG00000239617	AC073610.1	rs75022468	3.82	rs17119723	-0.00597	3.15	0.92033	1156	6	lasso	1.89902	0.0576	0.2732	1
ENSG00000284473.1	ENSG00000284473	MIR4720	rs4243209	3.42	rs6564918	0.000648	3.19	2.0122	2279	2	lasso	1.89873	0.0576	0.2732	1
ENSG00000141030.13	ENSG00000141030	COPS3	rs11655029	4.82	rs75220852	-0.00245	3.02	1.89769	1197	1	lasso	1.89769	0.0577	0.273528	1
ENSG00000234915.1	ENSG00000234915	AL360091.3	rs76432728	-4.06	rs3099112	0.00394	3.54	1.98065	1546	4	lasso	1.89711	0.0578	0.27371	1
ENSG00000258302.2	ENSG00000258302	AC025034.1	rs1492914	5.36	rs10858909	0.0704	4.95	-1.89729	1027	1	lasso	-1.89729	0.0578	0.27371	1
ENSG00000242457.1	ENSG00000242457	RBBP4P2	rs67369555	2.86	rs71326823	0.00716	-3.25	1.91675	833	2	lasso	-1.89612	0.0579	0.273746	1
ENSG00000237575.4	ENSG00000237575	PYY2	rs9910631	2.42	rs55746797	-0.00419	3	0.84126	691	3	lasso	1.89677	0.0579	0.273746	1
ENSG00000282393.1	ENSG00000282393	AC016588.2	rs8101526	-2.05	rs3813154	-0.006063	-3.03	-0.81757	179	9	enet	1.89666	0.0579	0.273746	1
ENSG00000140577.16	ENSG00000140577	CRTC3	rs1894401	-8.89	rs9707882	-0.00295	-3.3	2.6656	1907	19	enet	-1.89575	0.058	0.274072	1
ENSG00000237928.6	ENSG00000237928	NFIA-AS2	rs3900555	5.44	rs1355912	0.00389	3.36	-1.20838	1286	11	enet	-1.89449	0.0582	0.274725	1
ENSG00000166197.16	ENSG00000166197	NOLC1	rs10883761	-9.42	rs61874770	0.0262	-4.02	-1.12144	743	16	lasso	1.89382	0.0582	0.274725	1
ENSG00000207651.1	ENSG00000207651	MIR28	rs13085568	5.38	rs9834431	0.00119	3.12	1.28555	988	3	lasso	1.89381	0.0583	0.274905	1
ENSG00000135476.11	ENSG00000135476	ESPL1	rs3214023	4.99	rs7295340	0.03	-3.89	1.87612	1138	2	lasso	-1.89378	0.0583	0.274905	1
ENSG00000113296.14	ENSG00000113296	THBS4	rs17237492	4.28	rs60565926	0.126	-5.69	-1.91291	1795	3	lasso	1.89176	0.0585	0.275555	1
ENSG00000183935.5	ENSG00000183935	HTR7P1	rs7954376	-3.81	rs1291364	0.122	-5.64	2.14441	1419	10	enet	-1.8921	0.0585	0.275555	1
ENSG00000115760.14	ENSG00000115760	BIRC6	rs62142083	3.17	rs2123917	0.00137	-3.33	0.199336	1504	11	enet	1.89059	0.0587	0.275912	1
ENSG00000133997.11	ENSG00000133997	MED6	rs2526882	5.14	rs1959482	0.011821	2.94	3.07515	1576	4	lasso	1.89073	0.0587	0.275912	1
ENSG00000103550.14	ENSG00000103550	KNOP1	rs9673542	4.49	rs80214103	0.0279	3.87	-1.8454	1596	4	lasso	-1.89013	0.0587	0.275912	1
ENSG00000136492.8	ENSG00000136492	BRIP1	rs7214743	3.73	rs1157995	-0.00382	-3.32	1.89043	1095	1	lasso	-1.89043	0.0587	0.275912	1
ENSG00000065060.17	ENSG00000065060	UHRF1BP1	rs206930	3.19	rs2235571	-0.0044	3.56	-1.07027	1355	55	enet	-1.88966	0.0588	0.276236	1
ENSG00000170962.13	ENSG00000170962	PDGFD	rs10895712	4.68	rs11604564	-0.00556	-3.39	2.2761	2616	26	enet	-1.88879	0.0589	0.276559	1
ENSG00000133059.17	ENSG00000133059	DSTYK	rs6702469	4.71	rs12039805	0.0259	-3.79	2.8737	1655	23	enet	-1.88855	0.059	0.27659	1
ENSG00000138443.16	ENSG00000138443	ABI2	rs2117266	3.19	rs56205412	-0.00599	-2.69	1.50432	932	3	lasso	-1.88827	0.059	0.27659	1
ENSG00000125863.20	ENSG00000125863	MKKS	rs362570	-3.23	rs10485737	0.0436	-4.05	-1.8803	1656	3	lasso	1.8878	0.059	0.27659	1
ENSG00000088930.8	ENSG00000088930	XRN2	rs4815035	4.33	rs17736848	-0.0051	-2.98	2.7959	1082	13	enet	-1.8876	0.0591	0.276912	1
ENSG00000205544.4	ENSG00000205544	TMEM256	rs507506	-4.39	rs6503008	-0.00306	3.5	1.04592	999	2	lasso	1.88684	0.0592	0.277235	1
ENSG00000184060.11	ENSG00000184060	ADAP2	rs186262	4.61	rs11656462	0.129	5.43	-1.75231	956	14	lasso	-1.88536	0.0594	0.278025	1
ENSG00000128699.14	ENSG00000128699	ORMDL1	rs4853633	2.86	rs1233265	-0.00602	3.21	-1.88455	934	1	lasso	-1.88455	0.0595	0.278346	1
ENSG00000186111.9	ENSG00000186111	PIP5K1C	rs10407871	-2.7	rs312059	-0.003925	3.08	-1.28727	560	14	enet	-1.88242	0.0598	0.279602	1
ENSG00000236905.2	ENSG00000236905	AC104333.3	rs76432728	-4.17	rs1546046	-0.000837	-3.02	1.88131	1339	1	enet	-1.88131	0.0599	0.279775	1
ENSG00000261819.1	ENSG00000261819	AC138932.3	rs35811052	3.69	rs4985155	0.08	-4.89	2.5446	242	22	enet	-1.8812	0.0599	0.279775	1
ENSG00000197702.14	ENSG00000197702	PARVA	rs10765940	-3.37	rs2403598	0.0249	4.09	1.8608	1868	2	lasso	1.88108	0.06	0.280095	1
ENSG00000147799.11	ENSG00000147799	ARHGAP39	rs12719778	3.27	rs6985302	0.025287	-2.99	1.044	545	21	enet	1.8782	0.0604	0.281666	1
ENSG00000232229.6	ENSG00000232229	LINC00865	rs1536315	4.84	rs3802651	0.201	6.29	-1.21229	1742	35	enet	-1.87771	0.0604	0.281666	1
ENSG00000188825.14	ENSG00000188825	LINC00910	rs4792987	3.02	rs77662948	0.569	9.7	1.81773	1057	4	lasso	1.87607	0.0606	0.28245	1
ENSG00000074935.14	ENSG00000074935	TUBE1	rs2038014	5.17	rs1624814	2.63e-05	-3.51	-1.87531	1275	1	enet	1.87531	0.0607	0.282471	1
ENSG00000179091.5	ENSG00000179091	CYC1	rs55930529	5.94	rs67286843	-0.00082	-3.42	1.6818	476	3	lasso	-1.8755	0.0607	0.282471	1
ENSG00000174680.10	ENSG00000174680	GRIK1-AS1	rs13049680	3.17	rs61547678	0.0733	-5.13	2.9359	1191	24	enet	-1.87554	0.0607	0.282471	1
ENSG00000286689.1	ENSG00000286689	AC090946.1	rs1598255	3.31	rs4685281	0.201	-6.36	1.70998	1576	51	enet	-1.87411	0.0609	0.282957	1
ENSG00000256453.2	ENSG00000256453	DND1	rs405192	6.03	rs72798893	0.0122	4.32	3.69777	937	17	enet	1.87408	0.0609	0.282957	1
ENSG00000175445.17	ENSG00000175445	LPL	rs17480272	4.42	rs4625053	-0.00509	-3.26	1.8741	2207	1	lasso	-1.8741	0.0609	0.282957	1
ENSG00000096092.6	ENSG00000096092	TMEM14A	rs72934790	-4.22	rs2073184	-0.00236	3.29	-2.04841	1481	8	enet	-1.87354	0.061	0.283061	1
ENSG00000207573.1	ENSG00000207573	MIR550A2	rs7788070	4.36	rs35165932	0.028228	3.77	-1.59238	2056	5	lasso	-1.87343	0.061	0.283061	1
ENSG00000263904.1	ENSG00000263904	AC015563.1	rs173032	-4.29	rs11081720	-0.00322	2.8	1.87335	1313	11	lasso	1.8734	0.061018	0.283061	1
ENSG00000160294.11	ENSG00000160294	MCM3AP	rs7280077	-4.9	rs11089077	0.0188	3.16	0.0588	1595	6	lasso	1.87266	0.0611	0.283166	1
ENSG00000206573.9	ENSG00000206573	THUMPD3-AS1	rs2648539	-4.36	rs2669999	0.000302	-3.72	-0.20842	1439	26	enet	1.8718	0.0612	0.283166	1
ENSG00000151611.16	ENSG00000151611	MMAA	rs17019992	-3.426	rs4835003	0.0126	-3.11	1.87212	1105	1	lasso	-1.87212	0.0612	0.283166	1
ENSG00000148300.12	ENSG00000148300	REXO4	rs602184	3.88	rs3118666	0.0856	-4.52	-1.93762	1330	2	lasso	1.8719	0.0612	0.283166	1
ENSG00000160179.18	ENSG00000160179	ABCG1	rs456744	3.6	rs67367819	-0.00439	3.36	-0.6655	2076	2	lasso	-1.87189	0.0612	0.283166	1
ENSG00000163468.15	ENSG00000163468	CCT3	rs490498	4.01	rs2075166	0.191	-6.01	1.72543	865	4	lasso	-1.87118	0.0613	0.283481	1
ENSG00000172006.12	ENSG00000172006	ZNF554	rs8105896	4.39	rs1640271	0.105776	4.85	1.9027	751	16	enet	1.87081	0.0614	0.283519	1
ENSG00000116128.11	ENSG00000116128	BCL9	rs61838368	5.13	rs35837126	-3.49e-05	3.12	-1.86968	1243	1	lasso	-1.86968	0.0615	0.283519	1
ENSG00000010256.11	ENSG00000010256	UQCRC1	rs9878063	4.49	rs11713476	0.0273	3.11	-3.45197	545	4	enet	-1.86996	0.0615	0.283519	1
ENSG00000196776.16	ENSG00000196776	CD47	rs167924	-5.68	rs73207913	-0.00463	-3.03	0.14704	1470	3	lasso	-1.86987	0.0615	0.283519	1
ENSG00000100505.13	ENSG00000100505	TRIM9	rs2999392	-5.18	rs61985517	0.015527	3.21	1.72316	1860	2	lasso	1.86967	0.0615	0.283519	1
ENSG00000140067.6	ENSG00000140067	FAM181A	rs7147607	4.57	rs4905111	0.008432	3.45	-1.66132	1646	2	lasso	-1.86979	0.0615	0.283519	1
ENSG00000146733.14	ENSG00000146733	PSPH	rs36049923	3.38	rs845755	0.049164	4.72	3.00762	1597	20	enet	1.86899	0.0616	0.283833	1
ENSG00000165118.15	ENSG00000165118	C9orf64	rs13296528	3.87	rs10125673	0.138	-4.94	-1.86816	1698	2	lasso	1.86817	0.0617	0.284146	1
ENSG00000186047.10	ENSG00000186047	DLEU7	rs9568442	3.84	rs200218	-0.00449	-3.35	-1.86816	1704	1	lasso	1.86816	0.06174	0.284183	1
ENSG00000105701.16	ENSG00000105701	FKBP8	rs112693319	3.07	rs17757406	-0.005396	-3.12	-1.86737	1160	1	lasso	1.86737	0.0619	0.284772	1
ENSG00000236806.1	ENSG00000236806	RPL7AP15	rs61838368	5.13	rs12406844	0.0392	3.83	-1.00562	1065	4	lasso	-1.86647	0.062	0.284789	1
ENSG00000207597.1	ENSG00000207597	MIR490	rs13230189	-8.83	rs10954570	-0.001017	3.52	-0.48525	1440	24	enet	-1.86613	0.062	0.284789	1
ENSG00000104368.18	ENSG00000104368	PLAT	rs35734305	3.51	rs6474369	-0.004282	-2.91	-0.9123	972	3	lasso	1.8666	0.062	0.284789	1
ENSG00000186660.15	ENSG00000186660	ZFP91	rs35401618	3.27	rs77532821	-0.000576	-3.68	1.8651	1667	1	lasso	-1.86508	0.0622	0.285413	1
ENSG00000242689.3	ENSG00000242689	CNTF	rs3853676	3.09	rs77532821	-0.00609	-2.71	1.8651	1587	1	lasso	-1.86508	0.0622	0.285413	1
ENSG00000198547.9	ENSG00000198547	C20orf203	rs57351160	-3.04	rs28501317	0.083	4.55	1.8644	1260	1	lasso	1.8644	0.0623	0.285724	1
ENSG00000263272.1	ENSG00000263272	AC004148.1	rs2189336	4.78	rs1050390	0.247	6.83	-1.90025	1890	6	lasso	-1.86097	0.0627	0.28741	1
ENSG00000120963.12	ENSG00000120963	ZNF706	rs7010161	-3.4	rs7009260	0.005176	-2.83	1.8607	1243	1	lasso	-1.8607	0.0628	0.287423	1
ENSG00000204839.9	ENSG00000204839	MROH6	rs55930529	5.82	rs2305496	0.304933	-7.83	1.3497	1172	7	lasso	-1.8605	0.0628	0.287423	1
ENSG00000148200.17	ENSG00000148200	NR6A1	rs2767759	3.4	rs35843221	-0.00539	-3.19	1.47384	1360	20	enet	-1.8607	0.0628	0.287423	1
ENSG00000267416.1	ENSG00000267416	AC025048.4	rs78799708	2.35	rs9907155	0.00249	-2.54	-1.41592	511	13	lasso	1.85826	0.0631	0.288648	1
ENSG00000164398.14	ENSG00000164398	ACSL6	rs247001	2.67	rs6860806	0.028	-3.35	2.00111	1139	2	lasso	-1.85795	0.0632	0.288659	1
ENSG00000253722.1	ENSG00000253722	AC010834.1	rs7000733	3.72	rs72666479	0.014274	3.08	1.8579	1239	1	lasso	1.8579	0.0632	0.288659	1
ENSG00000149313.11	ENSG00000149313	AASDHPPT	rs3824911	3.3	rs4755153	-0.00142	2.76	1.8577	1387	1	lasso	1.85771	0.0632	0.288659	1
ENSG00000120088.14	ENSG00000120088	CRHR1	rs8073146	-5.8	rs171441	0.0437	3.09	-1.85715	201	1	lasso	-1.85715	0.0633	0.288967	1
ENSG00000173744.17	ENSG00000173744	AGFG1	rs6720355	4.48	rs11688249	-0.0021	-3.61	-0.356722	2171	13	enet	1.85629	0.0634	0.288978	1
ENSG00000183718.5	ENSG00000183718	TRIM52	rs7729642	-2.22	rs2010351	0.00842	3.44	-2.05406	520	3	lasso	-1.85648	0.0634	0.288978	1
ENSG00000261441.1	ENSG00000261441	AC124068.2	rs7178152	-6.32	rs11634377	-0.00469	-3.68	0.202789	1477	39	enet	-1.85632	0.0634	0.288978	1
ENSG00000249042.6	ENSG00000249042	AC008771.1	rs4703801	-3.56	rs4704609	0.00104	3.13	1.85553	1959	1	lasso	1.85553	0.0635	0.289137	1
ENSG00000112578.10	ENSG00000112578	BYSL	rs9296376	-3.44	rs2395786	-0.00208	-3.02	1.5628	1127	3	lasso	-1.85587	0.0635	0.289137	1
ENSG00000177888.7	ENSG00000177888	ZBTB41	rs7524776	-4.3	rs34331968	-0.0033	2.87	-1.8533	939	1	lasso	-1.8533	0.0638	0.289908	1
ENSG00000135048.14	ENSG00000135048	CEMIP2	rs7021386	-4.44	rs4475568	-0.000283	3.4	-0.71826	1402	21	enet	-1.85381	0.0638	0.289908	1
ENSG00000232060.3	ENSG00000232060	SLC4A1APP1	rs12237880	2.89	rs6476226	-0.00159	2.8	1.85344	1581	1	lasso	1.85344	0.0638	0.289908	1
ENSG00000274225.1	ENSG00000274225	AP001065.3	rs9983354	3.13	rs11537798	0.00298	3.09	-1.1792	1200	4	lasso	-1.85323	0.0638	0.289908	1
ENSG00000196605.7	ENSG00000196605	ZNF846	rs17273881	-3.74	rs57943754	-0.001953	-3.46	-1.829	1455	5	lasso	1.85306	0.0639	0.290214	1
ENSG00000239462.1	ENSG00000239462	AC091212.1	rs3772091	2.8	rs55650073	-0.00526	2.88	-1.85183	1792	1	lasso	-1.85183	0.064	0.290223	1
ENSG00000221214.1	ENSG00000221214	MIR548E	rs11593053	3.35	rs4350299	-0.00275	-2.92	1.91322	1546	2	lasso	-1.85188	0.064	0.290223	1
ENSG00000090061.17	ENSG00000090061	CCNK	rs11160502	-5.22	rs35125160	-0.001006	3.37	1.89941	1421	9	enet	1.85218	0.064	0.290223	1
ENSG00000257531.2	ENSG00000257531	AC008147.3	rs578470	5.59	rs7139363	-0.00594	2.82	-1.85176	898	1	lasso	-1.85176	0.0641	0.290528	1
ENSG00000103404.14	ENSG00000103404	USP31	rs35862831	-3.61	rs239349	-0.00592	2.43	-1.0167	1167	6	enet	1.84983	0.0643	0.291286	1
ENSG00000286592.1	ENSG00000286592	AL024495.1	rs7290180	3.69	rs4821340	0.015	-3.87	-0.74562	2332	44	enet	1.84942	0.0644	0.29159	1
ENSG00000267871.6	ENSG00000267871	ZNF460-AS1	rs73064718	3.31	rs7247638	0.016001	3.98	0.68539	1553	10	enet	1.84863	0.0645	0.291894	1
ENSG00000114650.20	ENSG00000114650	SCAP	rs11713101	2.96	rs12492433	-0.000648	2.49	1.84733	525	2	lasso	1.84737	0.0647	0.292352	1
ENSG00000133835.16	ENSG00000133835	HSD17B4	rs1995794	-4.49	rs2678070	0.0374	-3.77	-1.54976	1599	3	lasso	1.84743	0.0647	0.292352	1
ENSG00000072682.18	ENSG00000072682	P4HA2	rs247001	2.67	rs2227284	0.000127	-3.49	1.46691	1225	2	lasso	-1.84726	0.0647	0.292352	1
ENSG00000144867.12	ENSG00000144867	SRPRB	rs56226608	4.25	rs4443173	-0.0061	-3.52	-1.17274	1582	4	lasso	1.84671	0.0648	0.292655	1
ENSG00000182670.13	ENSG00000182670	TTC3	rs9982990	-3.17	rs79431559	0.064	-3.67	1.8453	1724	1	lasso	-1.84533	0.065	0.293409	1
ENSG00000266472.5	ENSG00000266472	MRPS21	rs2319280	-5.68	rs3754214	0.145	-6.21	2.44989	927	37	enet	-1.84441	0.0651	0.293562	1
ENSG00000007384.15	ENSG00000007384	RHBDF1	rs3830160	-3.24	rs112807872	0.00542	3.86	0.8925	451	11	enet	1.84449	0.0651	0.293562	1
ENSG00000272337.1	ENSG00000272337	RNU6-90P	rs752865	-4.07	rs28521367	-0.00583	-3.04	-2.73061	1087	4	lasso	1.84314	0.0653	0.294165	1
ENSG00000234773.7	ENSG00000234773	AC012618.3	rs286272	3.82	rs279273	0.014908	3.48	1.49851	1111	11	lasso	1.84328	0.0653	0.294165	1
ENSG00000256663.1	ENSG00000256663	AC112777.1	rs4762954	-3.01	rs4762978	0.00958	3.85	-1.56621	1975	59	enet	-1.84243	0.0654	0.294317	1
ENSG00000267370.1	ENSG00000267370	AC008752.3	rs17273881	-3.74	rs889177	0.042154	-3.51	-1.84245	1436	1	lasso	1.84245	0.0654	0.294317	1
ENSG00000277662.1	ENSG00000277662	AL354696.1	rs4393467	-4.74	rs9315801	-0.00566	-3.44	-1.57959	1036	3	lasso	1.84208	0.06546	0.294437	1
ENSG00000144959.10	ENSG00000144959	NCEH1	rs4894430	-3.34	rs56261559	0.159	-5.71	-2.66421	1582	42	enet	1.83965	0.0658	0.295817	1
ENSG00000096080.11	ENSG00000096080	MRPS18A	rs113113059	-6.69	rs9394964	-0.00428	2.95	1.83856	895	1	lasso	1.83856	0.066	0.296566	1
ENSG00000170624.13	ENSG00000170624	SGCD	rs12652777	5.72	rs28582761	-0.00597	3.39	0.4705	2751	58	enet	1.83769	0.0661	0.296865	1
ENSG00000265279.1	ENSG00000265279	CLUHP6	rs173032	-4.29	rs8087124	-0.00352	2.82	0.11392	1246	1	lasso	1.8375	0.06614	0.296894	1
ENSG00000197170.10	ENSG00000197170	PSMD12	rs8073554	4.51	rs1032971	0.00416	-3.25	2.9464	1067	6	enet	-1.83693	0.0662	0.297014	1
ENSG00000153071.15	ENSG00000153071	DAB2	rs13177882	-3.65	rs3792860	-0.00564	3.31	-1.59864	1480	16	enet	-1.83633	0.0663	0.297312	1
ENSG00000181026.15	ENSG00000181026	AEN	rs62019266	3.56	rs6496548	0.0145	3.22	0.003259	1274	2	lasso	1.8358	0.0664	0.29761	1
ENSG00000178660.6	ENSG00000178660	ARMC10P1	rs67369555	2.86	rs73177760	-0.00275	-2.76	-1.83511	1236	1	lasso	1.83511	0.0665	0.297908	1
ENSG00000126106.14	ENSG00000126106	TMEM53	rs1089896	-4.16	rs11211020	-0.0059	2.99	2.24559	1103	17	enet	1.83392	0.0667	0.298653	1
ENSG00000267222.1	ENSG00000267222	AC107993.1	rs62078395	3.54	rs62075834	0.0161	3	-1.88311	718	4	lasso	-1.83298	0.0668	0.298795	1
ENSG00000145506.14	ENSG00000145506	NKD2	rs7727745	2.5	rs10474845	-0.000718	3.02	-1.83255	768	1	lasso	-1.83255	0.0669	0.298795	1
ENSG00000279289.1	ENSG00000279289	AL136164.3	rs16881513	-4.14	rs9351810	0.0313	-3.81	1.83221	1649	4	lasso	-1.8322	0.0669	0.298795	1
ENSG00000135185.12	ENSG00000135185	TMEM243	rs6943762	-8.36	rs73194657	0.084992	3.91	1.83261	1026	1	lasso	1.83261	0.0669	0.298795	1
ENSG00000256167.1	ENSG00000256167	ATF4P4	rs2514218	-7.79	rs7115090	-0.00204	3.12	-3.5719	1538	2	lasso	-1.83258	0.0669	0.298795	1
ENSG00000176927.15	ENSG00000176927	EFCAB5	rs186262	4.61	rs7207021	0.0735	4.86	1.22759	815	17	lasso	1.83155	0.067	0.299092	1
ENSG00000203685.10	ENSG00000203685	STUM	rs75670590	3.66	rs17600747	0.0286	3.78	2.13063	1469	5	lasso	1.83099	0.0671	0.299237	1
ENSG00000231991.4	ENSG00000231991	ANXA2P2	rs10971924	-4.54	rs4879666	0.0385	-3.21	1.829	1416	2	lasso	-1.83087	0.0671	0.299237	1
ENSG00000215190.9	ENSG00000215190	LINC00680	rs9500327	2.58	rs6931014	0.321	7.49	1.63148	789	7	lasso	1.83031	0.0672	0.299533	1
ENSG00000086991.13	ENSG00000086991	NOX4	rs76750573	-3.02	rs514981	0.0239	3.84	-0.9844	1146	19	enet	-1.82996	0.0673	0.299828	1
ENSG00000112715.22	ENSG00000112715	VEGFA	rs2651194	-4.83	rs2025704	-0.000328	3.13	-1.82873	849	1	lasso	-1.82873	0.0674	0.300123	1
ENSG00000166439.6	ENSG00000166439	RNF169	rs7924914	-4.75	rs7943857	-0.00308	3.02	1.8282	1395	1	lasso	1.8282	0.0675	0.300267	1
ENSG00000258101.2	ENSG00000258101	AC010173.1	rs74089572	4.41	rs10467103	0.0941	-4.44	-2.0715	872	6	lasso	1.82808	0.0675	0.300267	1
ENSG00000079691.18	ENSG00000079691	CARMIL1	rs7752195	-8.36	rs2254974	0.0081	-3.12	2.03233	2665	2	enet	-1.82756	0.0676	0.300554	1
ENSG00000228643.1	ENSG00000228643	AC079779.2	rs2867133	-3.36	rs12465676	0.0283	3.64	-1.827	1367	1	lasso	-1.827	0.0677	0.300554	1
ENSG00000133640.20	ENSG00000133640	LRRIQ1	rs10779208	-3.29	rs12582761	0.00821	-2.74	-1.82713	1521	1	lasso	1.82713	0.0677	0.300554	1
[truncated: 6,880 more rows]

## Sheet: S31_TWAStx_fb
gencodeID	ID	gene_id	CHR	P0	P1	HSQ	BEST.GWAS.ID	BEST.GWAS.Z	EQTL.ID	EQTL.R2	EQTL.Z	EQTL.GWAS.Z	NSNP	NWGT	MODEL	TWAS.Z	TWAS.P	TWAS.P.FDR	TWAS.P.BONF
ENST00000343289.9	NT5C2	ENSG00000076685.18	10	103000000	103000000	0.1	rs11191434	-10.28	rs150786824	0.00947	3.08	-9.7652	1390	4	lasso	-9.98779	1.72e-23	5.65656e-19	5.65656e-19
ENST00000461461.5	NT5C2	ENSG00000076685.18	10	103000000	103000000	0.1	rs11191434	-10.28	rs12411886	0.0823	4.46	-9.75419	1380	1	lasso	-9.75419	1.77e-22	2.9105e-18	5.821e-18
ENST00000454885.6	ARL6IP4	ENSG00000182196.13	12	123000000	123000000	0.1	rs2102949	9.93	rs949143	0.0343	-4.74	8.54071	720	26	enet	-9.49721	2.16e-21	1.83071e-17	7.10359e-17
ENST00000545556.6	MPHOSPH9	ENSG00000051825.15	12	123000000	123000000	0.1	rs2102949	9.93	rs1727302	0.0175	-3.11	9.49234	924	1	lasso	-9.49234	2.26e-21	1.83071e-17	7.43246e-17
ENST00000464769.1	STIMATE	ENSG00000213533.12	3	52800000	52800000	0.1	rs2710323	9.63	rs2710323	-0.00502	-3.29	9.63098	1172	4	lasso	-9.46873	2.83e-21	1.83071e-17	9.30702e-17
ENST00000474423.1	GNL3	ENSG00000163938.17	3	52700000	52700000	0.1	rs2710323	9.63	rs13072537	0.0057	-3.55	-8.34938	998	5	enet	9.45152	3.34e-21	1.83071e-17	1.09843e-16
ENST00000394799.6	GNL3	ENSG00000163938.17	3	52700000	52700000	0.1	rs2710323	9.63	rs13083798	0.391	8.15	9.4071	1004	20	enet	9.39382	5.79e-21	2.72022e-17	1.90416e-16
ENST00000492555.5	NT5DC2	ENSG00000168268.11	3	52500000	52500000	0.1	rs2710323	9.63	rs10933	0.0188	3.78	8.77875	877	6	lasso	8.96347	3.15e-19	1.29493e-15	1.03594e-14
ENST00000489173.1	GLYCTK	ENSG00000168237.18	3	52300000	52300000	0.1	rs2710323	9.63	rs34228726	-0.00444	-2.88	-7.13422	646	26	enet	8.82096	1.13e-18	4.12915e-15	3.71623e-14
ENST00000516959.1	RNU6-856P	ENSG00000252768.1	3	52600000	52600000	0.1	rs2710323	9.63	rs7612624	-0.006	-2.89	-8.71236	884	2	lasso	8.78725	1.53e-18	5.03171e-15	5.03171e-14
ENST00000478091.1	NT5DC2	ENSG00000168268.11	3	52500000	52500000	0.1	rs2710323	9.63	rs13059862	0.0139	-2.91	-7.61832	870	8	lasso	8.68707	3.72e-18	1.11218e-14	1.2234e-13
ENST00000394783.7	GLT8D1	ENSG00000016864.18	3	52700000	52700000	0.1	rs2710323	9.63	rs7614981	-0.00572	2.99	8.20216	1017	8	enet	8.59628	8.23e-18	2.2555e-14	2.7066e-13
ENST00000315580.9	ARL6IP4	ENSG00000182196.13	12	123000000	123000000	0.1	rs2102949	9.93	rs11613937	0.202	-6.82	8.62515	721	5	lasso	-8.57173	1.02e-17	2.58036e-14	3.35447e-13
ENST00000242607.12	HVCN1	ENSG00000122986.13	12	111000000	111000000	0.1	rs4766428	8.46	rs4766428	-0.00341	2.49	8.46281	547	1	lasso	8.46282	2.61e-17	6.13108e-14	8.58351e-13
ENST00000542678.5	ABCB9	ENSG00000150967.18	12	123000000	123000000	0.1	rs2102949	9.93	rs12425850	0.596	-10.13	8.69955	792	26	enet	-8.44042	3.16e-17	6.92819e-14	1.03923e-12
ENST00000546049.5	PITPNM2	ENSG00000090975.12	12	123000000	123000000	0.1	rs2102949	9.93	rs7397990	-0.0061	2.77	-3.7818	802	9	enet	-8.34442	7.16e-17	1.43349e-13	2.35471e-12
ENST00000492349.5	GNL3	ENSG00000163938.17	3	52700000	52700000	0.1	rs2710323	9.63	rs2564930	0.00461	-3.33	-8.88745	1000	7	lasso	8.34032	7.41e-17	1.43349e-13	2.43693e-12
ENST00000406539.6	OGFOD2	ENSG00000111325.16	12	123000000	123000000	0.1	rs2102949	9.93	rs61955214	0.0794	4.28	8.17507	726	2	lasso	8.2592	1.47e-16	2.68577e-13	4.83439e-12
ENST00000354611.9	TYW5	ENSG00000162971.11	2	200000000	200000000	0.1	rs1658810	8.427	rs203766	-0.00415	-2.97	8.14098	958	1	lasso	-8.14098	3.92e-16	6.5774e-13	1.28917e-11
ENST00000425637.2	C12orf65	ENSG00000130921.8	12	123000000	123000000	0.1	rs2102949	9.93	rs28642812	0.069	3.7	8.13774	850	1	lasso	8.13774	4.03e-16	6.5774e-13	1.32535e-11
ENST00000409151.5	SPATS2L	ENSG00000196141.14	2	200000000	200000000	0.1	rs1658810	8.427	rs76568708	-0.00391	-3.02	8.13265	1298	1	enet	-8.13265	4.2e-16	6.5774e-13	1.38125e-11
ENST00000253233.6	C12orf65	ENSG00000130921.8	12	123000000	123000000	0.1	rs2102949	9.93	rs12820906	0.026	-3.78	5.85647	850	7	enet	-8.06323	7.43e-16	1.11068e-12	2.4435e-11
ENST00000463947.5	NT5DC2	ENSG00000168268.11	3	52500000	52500000	0.1	rs2710323	9.63	rs4475032	0.00347	-3.51	-6.4997	869	13	enet	8.02893	9.83e-16	1.34837e-12	3.23279e-11
ENST00000469989.1	STAB1	ENSG00000010327.10	3	52500000	52500000	0.1	rs2710323	9.63	rs6778735	0.139	-5.74	7.90031	865	8	lasso	-8.02883	9.84e-16	1.34837e-12	3.23608e-11
ENST00000467380.1	NT5C2	ENSG00000076685.18	10	103000000	103000000	0.1	rs11191434	-10.26	rs10883765	0.0161	-3.36	-9.56227	1272	3	lasso	7.95074	1.85e-15	2.43364e-12	6.08409e-11
ENST00000540866.2	AC026362.1	ENSG00000256028.2	12	123000000	123000000	0.1	rs2102949	9.93	rs61955214	0.0876	5.07	8.17507	726	14	enet	7.92225	2.33e-15	2.94718e-12	7.66267e-11
ENST00000346530.9	ABCB9	ENSG00000150967.18	12	123000000	123000000	0.1	rs2102949	9.93	rs28496545	-0.00555	3.3	6.79017	792	3	lasso	7.9056	2.67e-15	3.25216e-12	8.78083e-11
ENST00000476842.1	SMIM4	ENSG00000168273.8	3	52500000	52600000	0.1	rs2710323	9.63	rs6778735	0.0406	-2.88	7.90031	953	1	lasso	-7.90031	2.78e-15	3.26521e-12	9.14259e-11
ENST00000607967.1	AL391121.1	ENSG00000272933.1	10	103000000	103000000	0.1	rs11191434	-10.45	rs884825	0.00804	3.24	-7.81607	1244	1	lasso	-7.81607	5.45e-15	6.18049e-12	1.79234e-10
ENST00000476671.5	KMT2E	ENSG00000005483.21	7	105000000	105000000	0.1	rs2252074	7.71	rs17777642	0.0508	3.8	7.64658	1302	4	lasso	7.80843	5.79e-15	6.34719e-12	1.90416e-10
ENST00000408840.1	MIR1307	ENSG00000283867.1	10	103000000	103000000	0.1	rs76752100	-10.1	rs7903004	9.73e-05	2.86	-4.88429	1216	11	enet	-7.79392	6.5e-15	6.89566e-12	2.13765e-10
ENST00000357402.10	MVP	ENSG00000013364.19	16	29820462	29848021	0.1	rs3814883	-7.76	rs3814883	-0.000496	2.86	-7.75525	309	1	enet	-7.75525	8.82e-15	8.7898e-12	2.90063e-10
ENST00000565081.1	SLX1A	ENSG00000132207.17	16	30193887	30197531	0.1	rs3814883	-7.76	rs3814883	0.00457	2.76	-7.75525	387	1	lasso	-7.75525	8.82e-15	8.7898e-12	2.90063e-10
ENST00000438490.2	RALGAPB	ENSG00000170471.15	20	38497480	38575070	0.1	rs6065094	-7.7	rs6129108	-0.006	-2.96	-7.56553	1222	4	lasso	7.69751	1.39e-14	1.31548e-11	4.57129e-10
ENST00000558281.5	PSMA4	ENSG00000041357.16	15	78500000	78500000	0.1	rs2456020	-7.82	rs8192478	0.0432	4.62	-7.3322	1549	11	enet	-7.69636	1.4e-14	1.31548e-11	4.60418e-10
ENST00000543566.5	ARL6IP4	ENSG00000182196.13	12	123000000	123000000	0.1	rs2102949	9.93	rs28406193	0.0226	4.02	5.33482	721	27	enet	7.67112	1.71e-14	1.56213e-11	5.62368e-10
ENST00000481211.1	NISCH	ENSG00000010322.16	3	52500000	52500000	0.1	rs2710323	9.63	rs2286798	0.00706	-3.42	-7.46576	812	2	lasso	7.66429	1.8e-14	1.59991e-11	5.91966e-10
ENST00000526424.5	C11orf49	ENSG00000149179.13	11	46900000	47100000	0.1	rs7108770	8.13	rs2864072	-0.0059	2.47	7.65601	906	1	lasso	7.66	1.92e-14	1.66166e-11	6.3143e-10
ENST00000484952.6	ALAS1	ENSG00000023330.15	3	52200000	52200000	0.1	rs2577831	9.48	rs187084	0.0138	3.23	-7.47921	593	2	lasso	-7.63053	2.34e-14	1.97322e-11	7.69556e-10
ENST00000529192.1	HARBI1	ENSG00000180423.4	11	46600000	46600000	0.1	rs12285419	8.15	rs80031726	-0.00597	2.75	7.62737	622	1	lasso	7.63	2.4e-14	1.97322e-11	7.89288e-10
ENST00000490681.1	NT5DC2	ENSG00000168268.11	3	52500000	52500000	0.1	rs2710323	9.63	rs13621	0.16	-5.89	-6.87415	873	8	lasso	7.60845	2.77e-14	2.22188e-11	9.1097e-10
ENST00000477591.1	STIMATE	ENSG00000213533.12	3	52800000	52800000	0.1	rs2710323	9.63	rs3732834	0.00702	-3.3	-5.84042	1170	4	lasso	7.60529	2.84e-14	2.22379e-11	9.33991e-10
ENST00000160827.8	KIF22	ENSG00000079616.12	16	29790720	29805385	0.1	rs3814883	-7.76	rs4788204	0.00783	2.88	-7.60146	303	2	lasso	-7.59026	3.19e-14	2.43976e-11	1.0491e-09
ENST00000296490.8	WDR82	ENSG00000164091.12	3	52300000	52300000	0.1	rs7646741	9.48	rs610060	0.0518	-3.61	8.39392	627	9	lasso	-7.54679	4.46e-14	3.33355e-11	1.46676e-09
ENST00000409729.1	HSPE1	ENSG00000115541.11	2	198000000	198000000	0.1	rs2914983	7.728	rs6434930	-0.00205	2.96	7.56509	965	4	lasso	7.53911	4.73e-14	3.45679e-11	1.55556e-09
ENST00000526876.2	CKAP5	ENSG00000175216.15	11	46800000	46800000	0.1	rs12285419	8.15	rs56349329	-0.0061	-2.46	7.33015	651	2	lasso	-7.53	4.91e-14	3.51033e-11	1.61475e-09
ENST00000593636.1	MED25	ENSG00000104973.18	19	49818289	49819950	0.1	rs2304204	-7.53	rs2304204	-0.00511	2.79	-7.53085	860	1	lasso	-7.53085	5.04e-14	3.52661e-11	1.6575e-09
ENST00000395344.7	MADD	ENSG00000110514.19	11	47300000	47300000	0.1	rs10838634	7.34	rs7112518	-0.00517	-2.69	6.81025	957	7	enet	-7.52	5.67e-14	3.88478e-11	1.86469e-09
ENST00000532692.1	SPA17	ENSG00000064199.6	11	125000000	125000000	0.1	rs6590093	-7.51	rs55799041	0.0363	-4.17	-4.22513	1740	12	enet	7.47	7.86e-14	5.27534e-11	2.58492e-09
ENST00000557470.5	VPS33B	ENSG00000184056.14	15	91000000	91000000	0.1	rs1894401	-8.89	rs8027450	-0.00427	-3.27	-7.46464	1493	1	lasso	7.46464	8.35e-14	5.49213e-11	2.74606e-09
ENST00000557433.5	SHMT2	ENSG00000182199.11	12	57200000	57200000	0.1	rs324017	-6.69	rs324017	-0.00126	-2.88	-6.6917	954	3	lasso	7.40201	1.34e-13	8.6409e-11	4.40686e-09
ENST00000536198.1	MPHOSPH9	ENSG00000051825.15	12	123000000	123000000	0.1	rs2102949	9.93	rs11057254	0.105	4.47	7.37278	771	4	lasso	7.36709	1.74e-13	1.10045e-10	5.72234e-09
ENST00000429587.2	C12orf65	ENSG00000130921.8	12	123000000	123000000	0.1	rs2102949	9.93	rs11057261	-0.0056	2.64	7.36198	846	1	lasso	7.36198	1.81e-13	1.12312e-10	5.95255e-09
ENST00000552185.5	NT5C2	ENSG00000076685.18	10	103000000	103000000	0.1	rs11191434	-10.35	rs12260436	-0.00581	2.79	-7.32074	1261	1	lasso	-7.32074	2.47e-13	1.50428e-10	8.12309e-09
ENST00000469224.5	ALAS1	ENSG00000023330.15	3	52200000	52200000	0.1	rs2577831	9.48	rs352140	-0.00605	-2.73	6.90075	593	3	lasso	-7.22977	4.84e-13	2.89406e-10	1.59173e-08
ENST00000606321.1	MPHOSPH9	ENSG00000051825.15	12	123000000	123000000	0.1	rs2102949	9.93	rs12322888	0.00989	4.04	5.53877	794	4	lasso	7.20318	5.88e-13	3.45313e-10	1.93376e-08
ENST00000231721.7	SEMA3G	ENSG00000010319.7	3	52400000	52400000	0.1	rs2710323	9.63	rs3844291	0.00332	-2.48	-7.19015	762	1	lasso	7.19015	6.47e-13	3.73296e-10	2.12779e-08
ENST00000652026.1	SF3B1	ENSG00000115524.16	2	197000000	197000000	0.1	rs2914983	7.728	rs788018	0.0393	3.82	7.49068	1011	7	enet	7.14761	8.83e-13	5.00676e-10	2.90392e-08
ENST00000307076.8	NT5DC2	ENSG00000168268.11	3	52500000	52500000	0.1	rs2710323	9.63	rs2535627	-0.00132	3.54	9.18047	877	13	enet	7.04585	1.84e-12	9.97393e-10	6.05121e-08
ENST00000472755.1	TWF2	ENSG00000247596.9	3	52200000	52200000	0.1	rs2577831	9.48	rs3852064	-0.00138	-2.56	-7.04542	600	1	lasso	7.04542	1.85e-12	9.97393e-10	6.08409e-08
ENST00000323588.9	PPM1M	ENSG00000164088.18	3	52200000	52300000	0.1	rs2577831	9.48	rs3852064	0.0421	-2.94	-7.04542	606	1	lasso	7.04542	1.85e-12	9.97393e-10	6.08409e-08
ENST00000429081.1	RFTN2	ENSG00000162944.11	2	198000000	198000000	0.1	rs2914983	7.728	rs2564380	-0.00344	-2.44	7.29301	990	8	enet	-7.03213	2.03e-12	1.07678e-09	6.67606e-08
ENST00000468885.1	GNL3	ENSG00000163938.17	3	52700000	52700000	0.1	rs2710323	9.63	rs7618915	0.00591	2.79	-7.02649	998	2	lasso	-7.02656	2.12e-12	1.10667e-09	6.97204e-08
ENST00000569957.5	INO80E	ENSG00000169592.15	16	29996238	30005774	0.1	rs3814883	-7.76	rs35105141	0.0806	-4.3	-6.9207	382	3	lasso	7.01206	2.35e-12	1.20757e-09	7.72844e-08
ENST00000239614.8	MSANTD2	ENSG00000120458.11	11	125000000	125000000	0.1	rs6590093	-7.49	rs7939412	0.208	-6.23	-6.67753	1615	9	lasso	7	2.55e-12	1.29018e-09	8.38618e-08
ENST00000498242.5	EIF4E2	ENSG00000135930.14	2	233000000	233000000	0.1	rs778371	8.293	rs10933406	0.00242	-3.13	6.97633	1488	7	lasso	-6.98691	2.81e-12	1.37929e-09	9.24125e-08
ENST00000440841.1	B9D1	ENSG00000108641.17	17	19346950	19362542	0.1	rs28550346	-7.28	rs2048230	-0.0039	2.88	-5.85725	636	8	enet	-6.9868	2.81e-12	1.37929e-09	9.24125e-08
ENST00000565525.1	BOLA2B	ENSG00000169627.9	16	30192935	30193524	0.1	rs3814883	-7.76	rs4788190	-0.00602	-2.6	6.97444	386	1	lasso	-6.97444	3.07e-12	1.48475e-09	1.00963e-07
ENST00000559054.1	CIB2	ENSG00000136425.14	15	78100000	78100000	0.1	rs2456020	-7.82	rs7183158	-0.00416	-3.46	-2.49601	1380	4	lasso	6.97129	3.14e-12	1.4966e-09	1.03265e-07
ENST00000559146.5	PSMA4	ENSG00000041357.16	15	78500000	78500000	0.1	rs2456020	-7.82	rs7164594	0.243	-6.48	-6.92898	1549	14	lasso	6.96711	3.24e-12	1.51929e-09	1.06554e-07
ENST00000560408.5	GOLGA2P7	ENSG00000225151.10	15	84200000	84200000	0.1	rs11638554	-7.27	rs12911736	0.000452	-3.18	-6.96504	1057	1	lasso	6.96504	3.28e-12	1.51929e-09	1.07869e-07
ENST00000554481.1	UNC45A	ENSG00000140553.18	15	90900000	90900000	0.1	rs1894401	-8.89	rs8027450	0.0841	4.34	-7.46464	1478	4	lasso	-6.85055	7.36e-12	3.36178e-09	2.42048e-07
ENST00000529904.2	SNRNP35	ENSG00000184209.15	12	123000000	123000000	0.1	rs2102949	9.93	rs1790120	-0.00608	-2.98	6.48811	968	3	lasso	-6.83231	8.36e-12	3.76624e-09	2.74935e-07
ENST00000547262.1	R3HDM2	ENSG00000179912.20	12	57300000	57300000	0.1	rs324017	-6.69	rs324017	-0.00482	-3.14	-6.6917	962	3	enet	6.82709	8.67e-12	3.85311e-09	2.8513e-07
ENST00000486040.1	MRM2	ENSG00000122687.18	7	2230000	2240000	0.1	rs58120505	-10.65	rs6967286	0.0231	3.95	-7.51482	1575	4	lasso	-6.80278	1.03e-11	4.50033e-09	3.38736e-07
ENST00000581015.2	RN7SL387P	ENSG00000263537.2	12	111000000	111000000	0.1	rs4766428	8.46	rs10774603	-0.00289	-2.65	-6.80169	544	5	lasso	6.80141	1.04e-11	4.50033e-09	3.42025e-07
ENST00000424564.2	ASTN1	ENSG00000152092.16	1	177000000	177000000	0.1	rs16851048	6.975	rs6670165	0.00454	3.16	6.79568	1560	1	lasso	6.79568	1.08e-11	4.61272e-09	3.5518e-07
ENST00000559249.5	EIF5	ENSG00000100664.11	14	103000000	103000000	0.1	rs722637	7.74	rs7154587	-0.00505	-3.9	-3.01356	1222	40	enet	6.76863	1.3e-11	5.48117e-09	4.27531e-07
ENST00000553325.5	KLC1	ENSG00000126214.21	14	104000000	104000000	0.1	rs722637	7.74	rs10873539	0.00656	3.58	6.95116	1267	10	lasso	6.75546	1.42e-11	5.91133e-09	4.66995e-07
ENST00000554136.1	PPP1R13B	ENSG00000088808.18	14	104000000	104000000	0.1	rs722637	7.74	rs8004408	0.0451	-3.69	7.11428	1332	2	lasso	-6.71338	1.9e-11	7.81066e-09	6.24853e-07
ENST00000360476.8	NMB	ENSG00000197696.10	15	84700000	84700000	0.1	rs11638554	-7.27	rs11634320	0.146	6.41	-6.6534	1133	4	lasso	-6.71057	1.94e-11	7.87664e-09	6.38008e-07
ENST00000311027.9	MADD	ENSG00000110514.19	11	47300000	47300000	0.1	rs10838634	7.34	rs6485706	0.0103	2.4	6.70486	960	3	lasso	6.71	2e-11	8.02122e-09	6.5774e-07
ENST00000556980.5	XRCC3	ENSG00000126215.14	14	104000000	104000000	0.1	rs722637	7.74	rs2273175	-0.00549	2.71	6.69424	1239	1	lasso	6.69424	2.17e-11	8.59817e-09	7.13648e-07
ENST00000452200.5	HSPD1	ENSG00000144381.17	2	197000000	198000000	0.1	rs2914983	7.728	rs6434930	-0.00393	-3.3	7.56509	973	3	lasso	-6.68987	2.23e-11	8.73072e-09	7.3338e-07
ENST00000636321.1	AC090582.1	ENSG00000283338.1	11	47300000	47300000	0.1	rs10838634	7.34	rs2867206	-0.00154	-2.37	6.67717	904	4	lasso	-6.68	2.44e-11	9.4405e-09	8.02443e-07
ENST00000573185.5	ARL17A	ENSG00000185829.17	17	46548207	46579651	0.1	rs199536	-5.61	rs199531	0.0328	3.8	-5.38444	405	24	enet	-6.6682	2.59e-11	9.90434e-09	8.51773e-07
ENST00000558311.5	WDR61	ENSG00000140395.9	15	78300000	78300000	0.1	rs2456020	-7.82	rs35031105	-0.00218	3.03	-6.66023	1331	1	lasso	-6.66023	2.73e-11	1.03197e-08	8.97815e-07
ENST00000238936.8	MFSD13A	ENSG00000138111.14	10	102000000	102000000	0.1	rs11191434	-10.33	rs7899004	0.0111	4.45	-4.21771	1088	5	lasso	-6.65262	2.88e-11	1.0763e-08	9.47146e-07
ENST00000575698.5	ARL17B	ENSG00000228696.9	17	46330345	46361726	0.1	rs16940677	-5.72	rs199531	0.0441	3.8	-5.38444	162	5	lasso	-6.64996	2.93e-11	1.08268e-08	9.63589e-07
ENST00000610579.4	FURIN	ENSG00000140564.12	15	90900000	90900000	0.1	rs1894401	-8.89	rs17514846	-0.000309	3.27	-8.67676	1575	3	lasso	-6.64346	3.06e-11	1.11816e-08	1.00634e-06
ENST00000566715.1	AC090260.1	ENSG00000260988.1	15	78100000	78100000	0.1	rs2456020	-7.82	rs7181245	-0.00211	-2.92	-6.6399	1344	2	lasso	6.63996	3.14e-11	1.12602e-08	1.03265e-06
ENST00000486366.1	NSF	ENSG00000073969.18	17	46590760	46630643	0.1	rs199536	-5.61	rs199523	0.0388	3.82	-5.42406	484	17	enet	-6.63939	3.15e-11	1.12602e-08	1.03594e-06
ENST00000459938.3	RN7SL417P	ENSG00000244056.3	15	84400000	84400000	0.1	rs11638554	-7.27	rs72748702	0.158	6.15	-6.45357	983	7	lasso	-6.62495	3.47e-11	1.22452e-08	1.14118e-06
ENST00000559668.5	GOLGA2P7	ENSG00000225151.10	15	84200000	84200000	0.1	rs11638554	-7.27	rs150961	-0.00185	-3.3	-6.32262	1090	4	lasso	6.62384	3.5e-11	1.22452e-08	1.15105e-06
ENST00000445922.2	BAG5	ENSG00000166170.9	14	104000000	104000000	0.1	rs722637	7.74	rs2295145	-0.00381	3.38	6.59898	1355	1	enet	6.59898	4.14e-11	1.41825e-08	1.36152e-06
ENST00000557450.5	KLC1	ENSG00000126214.21	14	104000000	104000000	0.1	rs722637	7.74	rs2295145	0.013	3.36	6.59898	1370	1	lasso	6.59898	4.14e-11	1.41825e-08	1.36152e-06
ENST00000622723.1	ABCB9	ENSG00000150967.18	12	123000000	123000000	0.1	rs2102949	9.93	rs7135296	0.261	-6.91	8.63169	726	31	enet	-6.58587	4.52e-11	1.53247e-08	1.48649e-06
ENST00000559828.1	PRC1	ENSG00000198901.14	15	91000000	91000000	0.1	rs1894401	-8.89	rs3759929	-0.00607	3.37	6.54973	1461	1	lasso	6.54973	5.76e-11	1.93295e-08	1.89429e-06
ENST00000553286.5	KLC1	ENSG00000126214.21	14	104000000	104000000	0.1	rs722637	7.74	rs12896171	0.248	-6.51	6.40305	1362	12	lasso	-6.52818	6.66e-11	2.2124e-08	2.19027e-06
ENST00000380038.7	KLC1	ENSG00000126214.21	14	104000000	104000000	0.1	rs722637	7.74	rs61637848	0.118	-4.66	6.50145	1363	4	lasso	-6.50127	7.96e-11	2.61781e-08	2.61781e-06
ENST00000470812.1	WBP2NL	ENSG00000183066.14	22	42030546	42032931	0.1	rs5751191	-7.31	rs6002571	0.0242	4.13	6.77167	1139	6	lasso	6.48064	9.13e-11	2.9695e-08	3.00258e-06
ENST00000622488.6	ARL17A	ENSG00000185829.17	17	46528685	46579673	0.1	rs199536	-5.61	rs199452	0.0127	3.03	-5.54992	405	2	lasso	-6.47931	9.21e-11	2.9695e-08	3.02889e-06
ENST00000561015.5	GOLGA2P7	ENSG00000225151.10	15	84200000	84200000	0.1	rs11638554	-7.27	rs12905475	0.108	-4.78	-6.69377	1055	3	lasso	6.47643	9.39e-11	2.99814e-08	3.08809e-06
ENST00000497953.5	GLT8D1	ENSG00000016864.18	3	52700000	52700000	0.1	rs2710323	9.63	rs2015971	0.0013	-3.16	-6.43509	1022	3	lasso	6.43975	1.2e-10	3.79465e-08	3.94644e-06
ENST00000280560.13	ABCB9	ENSG00000150967.18	12	123000000	123000000	0.1	rs2102949	9.93	rs61955214	0.184	6.23	8.17507	792	75	enet	6.42233	1.34e-10	4.19701e-08	4.40686e-06
ENST00000658335.1	U91328.1	ENSG00000272462.3	6	26000000	26000000	0.1	rs35942569	-11.28	rs78058930	-0.00368	-3.38	1.91494	1950	33	enet	6.41502	1.41e-10	4.37459e-08	4.63707e-06
ENST00000422252.1	SMDT1	ENSG00000183172.9	22	42079691	42083353	0.1	rs5751191	-7.31	rs2269524	0.201	-5.96	-6.41448	1120	8	lasso	6.40247	1.53e-10	4.70253e-08	5.03171e-06
ENST00000526423.1	ARHGAP1	ENSG00000175220.12	11	46700000	46700000	0.1	rs12285419	8.15	rs3136512	-0.00331	-2.8	3.90524	628	3	enet	-6.39	1.7e-10	5.17666e-08	5.59079e-06
ENST00000494346.1	RFTN2	ENSG00000162944.11	2	198000000	198000000	0.1	rs2914983	7.728	rs4850787	0.00039	2.96	6.35606	1009	1	lasso	6.35606	2.07e-10	6.24551e-08	6.80761e-06
ENST00000527567.1	DPH2	ENSG00000132768.14	1	44000000	44000000	0.1	rs11210892	8.285	rs10157599	0.0228	-3.3	2.29698	1183	27	enet	-6.35415	2.1e-10	6.27843e-08	6.90627e-06
ENST00000541002.7	CDK2AP1	ENSG00000111328.7	12	123000000	123000000	0.1	rs2102949	9.93	rs1616131	-0.00236	-2.42	5.98635	848	3	lasso	-6.35262	2.12e-10	6.28112e-08	6.97204e-06
ENST00000559989.1	CSPG4P12	ENSG00000259295.6	15	85200000	85200000	0.1	rs35828350	-7.24	rs12908699	0.00801	-3.46	-6.98807	1780	10	lasso	6.35036	2.15e-10	6.31313e-08	7.07071e-06
ENST00000558550.1	EFL1P1	ENSG00000259404.5	15	84100000	84100000	0.1	rs11632395	-6.95	rs4586394	-0.00508	2.86	-6.70443	1124	7	enet	-6.34118	2.28e-10	6.63561e-08	7.49824e-06
ENST00000637102.1	ACY1	ENSG00000243989.9	3	52000000	52000000	0.1	rs9311474	8.68	rs614288	0.0317	-3.14	6.34965	402	2	enet	-6.33137	2.43e-10	7.01012e-08	7.99154e-06
ENST00000559065.1	AC048382.4	ENSG00000259551.1	15	84500000	84500000	0.1	rs11638554	-7.27	rs72748702	0.0786	-4.86	-6.44479	1066	2	lasso	6.32901	2.47e-10	7.06356e-08	8.12309e-06
ENST00000411906.1	AL139339.1	ENSG00000234699.1	10	103000000	103000000	0.1	rs76752100	-10.09	rs11191479	-0.00511	3.37	-9.73013	1202	21	enet	-6.32084	2.6e-10	7.3299e-08	8.55062e-06
ENST00000417097.5	MOB4	ENSG00000115540.15	2	198000000	198000000	0.1	rs2914983	7.728	rs919433	-0.00429	2.82	6.24493	1029	2	lasso	6.31899	2.63e-10	7.3299e-08	8.64928e-06
ENST00000497436.5	GLT8D1	ENSG00000016864.18	3	52700000	52700000	0.1	rs2710323	9.63	rs6805298	0.0402	-3.64	-6.31921	1022	1	lasso	6.31921	2.63e-10	7.3299e-08	8.64928e-06
ENST00000498072.5	TCTN1	ENSG00000204852.16	12	111000000	111000000	0.1	rs4766428	8.46	rs12825235	-0.00518	2.94	6.10041	552	3	lasso	6.30997	2.79e-10	7.71048e-08	9.17547e-06
ENST00000570034.1	NSFP1	ENSG00000260075.1	17	46372855	46487141	0.1	rs199536	-5.61	rs199454	0.218	6.61	-5.57743	282	23	enet	-6.3068	2.85e-10	7.81066e-08	9.3728e-06
ENST00000392290.5	MAIP1	ENSG00000162972.10	2	200000000	200000000	0.1	rs1658810	8.427	rs74724807	0.0111	-4.24	7.87143	950	33	enet	-6.30204	2.94e-10	7.99073e-08	9.66878e-06
ENST00000558110.1	AC136698.1	ENSG00000259694.1	15	84200000	84200000	0.1	rs11638554	-7.27	rs72748702	0.0786	-4.86	-6.45523	1090	4	lasso	6.29276	3.12e-10	8.41045e-08	1.02607e-05
ENST00000379066.5	PRKD3	ENSG00000115825.10	2	37300000	37300000	0.1	rs3770752	-6.654	rs7563610	0.0137	3.57	-6.23631	1465	2	lasso	-6.28293	3.32e-10	8.87682e-08	1.09185e-05
ENST00000637041.1	UBE2Q2L	ENSG00000259511.2	15	84200000	84200000	0.1	rs11638554	-7.27	rs11635505	0.137	-5.1	-6.42076	1092	3	lasso	6.2782	3.43e-10	9.09697e-08	1.12802e-05
ENST00000458117.5	COA8	ENSG00000256053.7	14	104000000	104000000	0.1	rs722637	7.74	rs8017993	0.113	-6.11	6.58558	1379	29	enet	-6.27568	3.48e-10	9.15574e-08	1.14447e-05
ENST00000471505.1	ITIH4	ENSG00000055955.17	3	52800000	52800000	0.1	rs2710323	9.63	rs34585187	-0.00501	2.91	-6.29912	1158	3	lasso	-6.2665	3.69e-10	9.63119e-08	1.21353e-05
ENST00000555708.1	PPP1R13B	ENSG00000088808.18	14	104000000	104000000	0.1	rs722637	7.74	rs34633710	-0.00487	2.99	6.26326	1216	1	lasso	6.26326	3.77e-10	9.76252e-08	1.23984e-05
ENST00000418022.1	HSPD1	ENSG00000144381.17	2	197000000	197000000	0.1	rs2914983	7.728	rs1429414	-0.00504	2.51	6.2604	962	1	lasso	6.2604	3.84e-10	9.8661e-08	1.26286e-05
ENST00000559328.5	MARK3	ENSG00000075413.18	14	103000000	103000000	0.1	rs722637	7.74	rs2006281	0.00336	3.5	5.24843	1318	2	lasso	6.25832	3.89e-10	9.91709e-08	1.2793e-05
ENST00000492146.1	SFMBT1	ENSG00000163935.14	3	52900000	52900000	0.1	rs2710323	9.63	rs34585187	0.0219	3.86	-6.27448	1213	3	lasso	-6.244	4.27e-10	1.08021e-07	1.40427e-05
ENST00000286452.5	KIF5A	ENSG00000155980.12	12	57600000	57600000	0.1	rs324017	-6.69	rs324015	0.0188	3.79	-6.19156	919	2	lasso	-6.23848	4.42e-10	1.10962e-07	1.45361e-05
ENST00000002125.9	NDUFAF7	ENSG00000003509.16	2	37200000	37200000	0.1	rs3770752	-6.654	rs7563610	-0.0051	-3.13	-6.23631	1379	1	lasso	6.23631	4.48e-10	1.11616e-07	1.47334e-05
ENST00000328823.13	WBP2NL	ENSG00000183066.14	22	41998788	42028475	0.1	rs5751191	-7.31	rs6519298	0.119	5.49	6.71221	1160	5	lasso	6.22514	4.81e-10	1.18937e-07	1.58186e-05
ENST00000539759.5	MTCH2	ENSG00000109919.10	11	47600000	47600000	0.1	rs3729986	5.98	rs3729986	0.00237	3.62	5.98349	988	36	enet	6.2	5.74e-10	1.40874e-07	1.88771e-05
ENST00000503417.1	KIF20A	ENSG00000112984.12	5	138000000	138000000	0.1	rs10117	-6.813	rs11750854	-0.00503	3.229	-6.30039	830	2	lasso	-6.17228	6.73e-10	1.63948e-07	2.2133e-05
ENST00000650142.1	AC097636.2	ENSG00000285749.2	3	51800000	51800000	0.1	rs9311474	8.68	rs57466127	-0.00516	2.93	-2.41535	405	7	lasso	-6.16563	7.02e-10	1.69755e-07	2.30867e-05
ENST00000406029.5	SEPTIN3	ENSG00000100167.20	22	41976845	41997728	0.1	rs5751191	-7.31	rs60751895	-0.00485	-2.9	-5.28428	1151	3	lasso	6.16406	7.09e-10	1.70196e-07	2.33169e-05
ENST00000348956.7	CKB	ENSG00000166165.13	14	104000000	104000000	0.1	rs722637	7.74	rs1535099	0.000677	3.12	6.15882	1327	1	lasso	6.15882	7.33e-10	1.74682e-07	2.41062e-05
ENST00000367714.4	SLC9C2	ENSG00000162753.13	1	174000000	174000000	0.1	rs61828917	-6.146	rs61828917	0.141	6.38	-6.1459	1076	6	lasso	-6.12912	8.84e-10	2.09152e-07	2.90721e-05
ENST00000430592.1	RABGAP1L-DT	ENSG00000227373.6	1	174000000	174000000	0.1	rs61826814	-6.089	rs12561796	0.00186	-3.04	-5.66445	947	2	lasso	6.12758	8.92e-10	2.09537e-07	2.93352e-05
ENST00000559790.1	CDC42BPB	ENSG00000198752.11	14	103000000	103000000	0.1	rs12432904	-5.88	rs12432904	-0.00543	-3.29	-5.87529	1113	2	lasso	6.12479	9.08e-10	2.11681e-07	2.98614e-05
ENST00000506219.5	GPM6A	ENSG00000150625.16	4	176000000	176000000	0.1	rs41533650	7.459	rs7688623	-0.000719	-3.2	6.12382	877	1	lasso	-6.12382	9.14e-10	2.11681e-07	3.00587e-05
ENST00000409098.5	EIF4E2	ENSG00000135930.14	2	233000000	233000000	0.1	rs778371	8.293	rs1190449	-0.00242	-3.24	1.77468	1521	4	lasso	-6.11387	9.72e-10	2.2354e-07	3.19662e-05
ENST00000610449.1	AC117415.2	ENSG00000278026.1	3	182000000	182000000	0.1	rs7617548	-7.77	rs62291695	-0.00523	3.01	-4.38933	542	6	enet	-6.10062	1.06e-09	2.40415e-07	3.48602e-05
ENST00000570099.5	YPEL3	ENSG00000090238.12	16	30092314	30094880	0.1	rs3814883	-7.76	rs62057756	-0.00585	2.68	-6.10025	405	1	enet	-6.10025	1.06e-09	2.40415e-07	3.48602e-05
ENST00000558282.5	CSPG4P12	ENSG00000259295.6	15	85200000	85200000	0.1	rs35828350	-7.24	rs12908699	0.0625	4.96	-6.98807	1763	10	lasso	-6.09916	1.07e-09	2.41021e-07	3.51891e-05
ENST00000331479.4	SMDT1	ENSG00000183172.9	22	42079700	42084284	0.1	rs5751191	-7.31	rs6002605	0.312	-7.28	-6.43845	1121	7	lasso	6.09685	1.08e-09	2.41619e-07	3.5518e-05
ENST00000479441.1	CACNA2D2	ENSG00000007402.11	3	50400000	50500000	0.1	rs11917680	-6.25	rs709210	-0.00602	2.82	-5.75663	905	2	lasso	-6.09569	1.09e-09	2.42208e-07	3.58468e-05
ENST00000638269.1	KANSL1	ENSG00000120071.14	17	46092870	46225361	0.1	rs8073146	-5.8	rs171441	-0.0011	-2.96	-1.85715	176	7	enet	6.08954	1.13e-09	2.49411e-07	3.71623e-05
ENST00000570618.5	ARL17B	ENSG00000228696.9	17	46274784	46361764	0.1	rs8073146	-5.8	rs199523	0.314	7.72	-5.42406	275	22	enet	-6.06172	1.35e-09	2.95983e-07	4.43974e-05
ENST00000578242.1	MIR744	ENSG00000266297.1	17	12081899	12081996	0.1	rs758425	-3.71	rs34350789	0.00196	-3.18	-3.38476	1287	32	enet	6.04461	1.5e-09	3.26692e-07	4.93305e-05
ENST00000660667.1	LINC01608	ENSG00000253877.6	8	111000000	111000000	0.1	rs6990323	6.86	rs4735158	-0.00597	-2.53	6.03425	1114	1	lasso	-6.03425	1.6e-09	3.43916e-07	5.26192e-05
ENST00000625299.1	PNKP	ENSG00000039650.12	19	49864392	49865542	0.1	rs2304204	-7.53	rs73058052	-0.00128	2.9	-6.03435	849	1	lasso	-6.03435	1.6e-09	3.43916e-07	5.26192e-05
ENST00000491523.5	RPL13	ENSG00000167526.13	16	89560677	89562393	0.1	rs11076631	-5.96	rs164746	0.0258	-3.74	4.57815	1443	2	lasso	-6.03073	1.63e-09	3.4809e-07	5.36058e-05
ENST00000441346.1	AC011816.1	ENSG00000234073.1	3	36900000	36900000	0.1	rs75968099	6.57	rs906482	0.0231	3.58	-6.01134	1205	1	lasso	-6.01134	1.84e-09	3.87898e-07	6.05121e-05
ENST00000232888.7	RRP9	ENSG00000114767.7	3	51900000	51900000	0.1	rs9311474	8.68	rs352162	0.035	-3.27	6.93089	404	2	lasso	-6.01164	1.84e-09	3.87898e-07	6.05121e-05
ENST00000478833.1	BORCS7	ENSG00000166275.16	10	103000000	103000000	0.1	rs11191434	-10.39	rs78014000	0.0119	2.92	4.23793	1295	4	lasso	6.00351	1.93e-09	4.0428e-07	6.34719e-05
ENST00000547759.1	FAR2	ENSG00000064763.11	12	29300000	29300000	0.1	rs7312697	-6.58	rs7970465	0.00124	3.41	-5.83656	2167	3	lasso	-5.99923	1.98e-09	4.12128e-07	6.51163e-05
ENST00000528488.5	C11orf49	ENSG00000149179.13	11	46900000	47200000	0.1	rs7108770	8.13	rs3729986	0.00211	-2.62	5.98349	943	1	lasso	-5.98	2.18e-09	4.48085e-07	7.16937e-05
ENST00000532048.5	CELF1	ENSG00000149187.18	11	47500000	47500000	0.1	rs3729986	5.98	rs3729986	0.0324	2.45	5.98349	953	1	lasso	5.98	2.18e-09	4.48085e-07	7.16937e-05
ENST00000655235.1	AC005609.5	ENSG00000279726.2	5	141000000	141000000	0.1	rs405192	6.051	rs246072	0.00514	-3.466	5.97944	1017	1	lasso	-5.97944	2.24e-09	4.57558e-07	7.36669e-05
ENST00000354764.9	PGAP1	ENSG00000197121.15	2	197000000	197000000	0.1	rs4685	7.568	rs68062151	-0.00586	2.98	-5.96436	1221	1	lasso	-5.96436	2.46e-09	4.99395e-07	8.0902e-05
ENST00000559923.1	EIF5	ENSG00000100664.11	14	103000000	103000000	0.1	rs722637	7.74	rs12432904	-0.00609	-3.01	-5.87529	1221	2	lasso	5.96232	2.49e-09	5.02384e-07	8.18886e-05
ENST00000596095.1	PTOV1	ENSG00000104960.15	19	49851403	49852696	0.1	rs2304204	-7.53	rs3760707	-0.00609	2.67	-5.95848	851	2	lasso	-5.96026	2.52e-09	5.05337e-07	8.28752e-05
ENST00000477224.6	CAMKV	ENSG00000164076.17	3	49900000	49900000	0.1	rs709210	-5.76	rs4688759	-0.00569	2.23	2.51362	814	7	enet	5.93779	2.89e-09	5.76021e-07	9.50434e-05
ENST00000554625.5	COA8	ENSG00000256053.7	14	104000000	104000000	0.1	rs722637	7.74	rs12891477	-0.00607	3.58	6.81645	1371	32	enet	5.91534	3.31e-09	6.55759e-07	0.000108856
ENST00000507185.1	PFDN1	ENSG00000113068.10	5	140000000	140000000	0.1	rs7733403	5.971	rs2531347	0.0889	-4.233	5.40003	940	6	enet	-5.90667	3.49e-09	6.87279e-07	0.000114776
ENST00000637853.1	UBE2Q2L	ENSG00000259511.2	15	84200000	84200000	0.1	rs11638554	-7.27	rs11635505	0.114	-5.6	-6.42076	1092	12	enet	5.90526	3.52e-09	6.89061e-07	0.000115762
ENST00000535979.5	CDK2AP1	ENSG00000111328.7	12	123000000	123000000	0.1	rs2102949	9.93	rs1790099	0.0215	-3.77	5.62491	856	8	enet	-5.90073	3.62e-09	7.04443e-07	0.000119051
ENST00000447946.1	AC097359.1	ENSG00000231449.1	3	37200000	37200000	0.1	rs75968099	6.57	rs906482	0.0139	3.17	-6.01134	1073	3	lasso	-5.89851	3.67e-09	7.09972e-07	0.000120695
ENST00000560634.1	CSPG4P11	ENSG00000259726.1	15	84200000	84200000	0.1	rs11638554	-7.27	rs11635505	0.231	-6.7	-6.42076	1081	40	enet	5.89654	3.71e-09	7.13513e-07	0.000122011
ENST00000602544.5	SFXN2	ENSG00000156398.13	10	103000000	103000000	0.1	rs11191434	-10.41	rs2902548	0.254	6.77	-5.80367	1302	2	lasso	-5.89027	3.86e-09	7.38045e-07	0.000126944
ENST00000456676.6	MLH1	ENSG00000076242.14	3	37000000	37100000	0.1	rs75968099	6.57	rs906482	-0.000893	2.96	-6.01134	1264	3	lasso	-5.88868	3.89e-09	7.39482e-07	0.00012793
ENST00000558611.1	MARK3	ENSG00000075413.18	14	103000000	103000000	0.1	rs722637	7.74	rs12432904	0.000816	-2.74	-5.87529	1304	1	lasso	5.87529	4.22e-09	7.84086e-07	0.000138783
ENST00000556463.5	MARK3	ENSG00000075413.18	14	103000000	104000000	0.1	rs722637	7.74	rs12432904	-0.00601	-2.79	-5.87529	1323	1	lasso	5.87529	4.22e-09	7.84086e-07	0.000138783
ENST00000535194.2	KLC1	ENSG00000126214.21	14	104000000	104000000	0.1	rs722637	7.74	rs12432904	0.0707	-3.79	-5.87529	1263	1	lasso	5.87529	4.22e-09	7.84086e-07	0.000138783
ENST00000556253.6	COA8	ENSG00000256053.7	14	104000000	104000000	0.1	rs722637	7.74	rs12432904	0.00582	-2.66	-5.87529	1379	1	enet	5.87529	4.22e-09	7.84086e-07	0.000138783
ENST00000422183.5	GAS5	ENSG00000234741.8	1	174000000	174000000	0.1	rs61828917	-6.146	rs12078824	0.00354	3.15	-5.45705	979	10	enet	-5.86425	4.51e-09	8.33261e-07	0.00014832
ENST00000645670.1	ST3GAL3	ENSG00000126091.20	1	43900000	43900000	0.1	rs11210892	8.285	rs4660761	-0.00209	3.56	5.50051	1164	8	lasso	5.85513	4.77e-09	8.76374e-07	0.000156871
ENST00000639150.1	KANSL1	ENSG00000120071.14	17	46033080	46224693	0.1	rs8073146	-5.8	rs4327090	0.0525	3.42	-5.68992	176	11	enet	-5.85401	4.8e-09	8.76987e-07	0.000157858
ENST00000545974.5	MPHOSPH9	ENSG00000051825.15	12	123000000	123000000	0.1	rs2102949	9.93	rs7980687	-0.0051	3.11	5.47005	773	8	lasso	5.81188	6.18e-09	1.12288e-06	0.000203242
ENST00000374979.7	MSANTD2	ENSG00000120458.11	11	125000000	125000000	0.1	rs6590093	-7.49	rs12278912	-0.00235	3.39	-5.80325	1614	1	lasso	-5.8	6.5e-09	1.17454e-06	0.000213765
ENST00000585071.2	Metazoa_SRP	ENSG00000278770.1	17	45526466	45526746	0.1	rs8073146	-5.8	rs62057147	0.162	-5.83	-5.72654	527	3	lasso	5.78649	7.19e-09	1.29212e-06	0.000236458
ENST00000369849.9	INA	ENSG00000148798.11	10	103000000	103000000	0.1	rs76752100	-10.16	rs7088714	-0.00065	3.49	-1.18126	1287	13	enet	-5.78388	7.3e-09	1.30476e-06	0.000240075
ENST00000585118.5	LINC02210	ENSG00000204650.14	17	45620328	45636394	0.1	rs8073146	-5.8	rs8072451	-0.00466	-2.8	-5.7825	345	2	lasso	5.78285	7.34e-09	1.30481e-06	0.000241391
ENST00000624176.1	AC005609.5	ENSG00000279726.2	5	141000000	141000000	0.1	rs405192	6.048	rs2261651	-0.00574	-3.069	5.65805	972	2	enet	-5.77325	7.78e-09	1.3756e-06	0.000255861
ENST00000430169.5	TBC1D5	ENSG00000131374.14	3	17400000	17700000	0.1	rs6577597	6.2	rs13095510	0.0107	3.32	4.4076	1204	6	enet	5.77193	7.84e-09	1.37879e-06	0.000257834
ENST00000518825.5	CTNNA1	ENSG00000044115.21	5	139000000	139000000	0.1	rs10117	-6.813	rs7703010	-0.00554	2.517	5.7627	898	5	lasso	5.76249	8.29e-09	1.44598e-06	0.000272633
ENST00000656849.1	ARL17B	ENSG00000228696.9	17	46285276	46361750	0.1	rs8073146	-5.8	rs56319902	0.639	11.51	-5.78838	261	58	enet	-5.76195	8.31e-09	1.44598e-06	0.000273291
ENST00000443187.1	PRKD3	ENSG00000115825.10	2	37300000	37300000	0.1	rs3770752	-6.654	rs12993090	0.0102	3.52	-5.76551	1452	3	lasso	-5.75898	8.46e-09	1.46434e-06	0.000278224
ENST00000586411.1	AC091132.5	ENSG00000267246.1	17	45549781	45558738	0.1	rs8073146	-5.8	rs55915917	0.0971	4.93	-5.75539	493	2	lasso	-5.75531	8.65e-09	1.48939e-06	0.000284473
ENST00000634876.1	MAPT-AS1	ENSG00000264589.4	17	45799390	45895630	0.1	rs8073146	-5.8	rs8072451	0.0592	-3.76	-5.7825	193	3	lasso	5.75127	8.86e-09	1.5176e-06	0.000291379
ENST00000439686.6	ARL6IP4	ENSG00000182196.13	12	123000000	123000000	0.1	rs2102949	9.93	rs1727309	-0.00455	-2.63	5.94814	720	3	lasso	-5.73939	9.5e-09	1.61879e-06	0.000312426
ENST00000398275.4	KANSL1-AS1	ENSG00000214401.4	17	46193576	46196721	0.1	rs8073146	-5.8	rs113871181	0.565	10.66	-5.80029	161	20	lasso	-5.73098	9.99e-09	1.69351e-06	0.000328541
ENST00000617217.1	UBE2Q2P6	ENSG00000275695.1	15	82400000	82500000	0.1	rs4779054	6.27	rs8030185	0.00622	-3.19	5.72804	936	1	lasso	-5.72804	1.02e-08	1.72024e-06	0.000335447
ENST00000571172.5	NSF	ENSG00000073969.18	17	46602442	46640147	0.1	rs199536	-5.61	rs199444	0.00165	3.01	-5.52735	498	7	lasso	-5.71734	1.08e-08	1.81214e-06	0.00035518
ENST00000396398.8	NAGA	ENSG00000198951.12	22	42058334	42070812	0.1	rs5751191	-7.31	rs5751250	0.136	5.18	5.70861	1117	1	lasso	5.70861	1.14e-08	1.90311e-06	0.000374912
ENST00000565103.1	SPIRE2	ENSG00000204991.11	16	89818250	89822530	0.1	rs11076631	-5.96	rs3743859	0.0177	4.03	-5.56644	1186	4	lasso	-5.70329	1.18e-08	1.95993e-06	0.000388067
ENST00000573466.5	MAPK7	ENSG00000166484.20	17	19378504	19380166	0.1	rs28550346	-7.28	rs7502046	0.0416	-2.89	-5.7013	555	1	lasso	5.7013	1.19e-08	1.96661e-06	0.000391355
ENST00000568177.1	AL133367.1	ENSG00000260285.1	14	104000000	104000000	0.1	rs722637	7.74	rs11847162	-0.00603	-2.91	-5.32951	1328	2	lasso	5.69275	1.25e-08	2.04521e-06	0.000411087
ENST00000570299.5	MAPT	ENSG00000186868.15	17	45894576	46018730	0.1	rs8073146	-5.8	rs17689918	0.011	-2.41	-5.69276	182	1	lasso	5.69276	1.25e-08	2.04521e-06	0.000411087
ENST00000525929.2	PCDHA7	ENSG00000204963.6	5	141000000	141000000	0.1	rs405192	6.121	rs4404730	0.0313	3.588	5.75975	1139	2	lasso	5.69121	1.26e-08	2.05137e-06	0.000414376
ENST00000602657.1	SRA1	ENSG00000213523.10	5	141000000	141000000	0.1	rs405192	6.034	rs10060640	0.0235	-3.77	5.86646	897	3	lasso	-5.67716	1.37e-08	2.21947e-06	0.000450552
ENST00000458981.1	Y_RNA	ENSG00000238723.1	17	46215070	46215171	0.1	rs8073146	-5.8	rs41457044	0.00663	3.01	-5.67132	166	1	lasso	-5.67132	1.42e-08	2.28293e-06	0.000466995
ENST00000557079.1	COA8	ENSG00000256053.7	14	104000000	104000000	0.1	rs722637	7.74	rs4900574	0.0844	-3.93	4.91769	1368	2	lasso	-5.67026	1.43e-08	2.28293e-06	0.000470284
ENST00000562129.1	CORO1A	ENSG00000102879.15	16	30188075	30188572	0.1	rs3814883	-7.76	rs7201780	0.0023	2.47	5.66952	384	1	lasso	5.66952	1.43e-08	2.28293e-06	0.000470284
ENST00000563767.1	FANCA	ENSG00000187741.15	16	89791044	89792011	0.1	rs11076631	-5.96	rs4785595	0.0105	3.96	-5.69181	1199	2	lasso	-5.66665	1.46e-08	2.31957e-06	0.00048015
ENST00000648458.1	DARS2	ENSG00000117593.12	1	174000000	174000000	0.1	rs61828917	-6.146	rs2227588	0.0369	-3.67	-5.30971	1018	3	lasso	5.65196	1.59e-08	2.51396e-06	0.000522903
ENST00000623634.1	DNM1P41	ENSG00000280038.1	15	84200000	84200000	0.1	rs11638554	-7.27	rs67804993	0.0582	-4.06	-6.46485	1096	29	enet	5.64735	1.63e-08	2.56487e-06	0.000536058
ENST00000579913.5	LRRC37A4P	ENSG00000214425.8	17	45506741	45515156	0.1	rs8073146	-5.8	rs113871181	0.153	-7.29	-5.80029	558	14	lasso	5.64179	1.68e-08	2.63096e-06	0.000552502
ENST00000441905.1	NDUFAF7	ENSG00000003509.16	2	37200000	37300000	0.1	rs3770752	-6.654	rs1056021	0.0873	4.31	-5.64137	1344	1	lasso	-5.64137	1.69e-08	2.63408e-06	0.00055579
ENST00000639099.1	KANSL1	ENSG00000120071.14	17	46152904	46225367	0.1	rs8073146	-5.8	rs62057151	0.207	6.8	-5.70492	176	104	enet	-5.63983	1.7e-08	2.63717e-06	0.000559079
ENST00000472110.3	C22orf46	ENSG00000184208.12	22	41688937	41697886	0.1	rs5751191	-7.31	rs5758578	-0.00608	2.77	5.63834	1095	1	lasso	5.63834	1.72e-08	2.65566e-06	0.000565656
ENST00000432075.1	NDUFAF7	ENSG00000003509.16	2	37200000	37200000	0.1	rs3770752	-6.654	rs10193295	0.035	-2.99	5.63049	1379	1	lasso	-5.63049	1.8e-08	2.75581e-06	0.000591966
ENST00000282272.15	ANKRD44	ENSG00000065413.20	2	197000000	197000000	0.1	rs2914983	7.728	rs4286272	0.00809	-3.54	5.62944	1315	1	lasso	-5.62944	1.81e-08	2.75581e-06	0.000595255
ENST00000486181.5	HSPD1	ENSG00000144381.17	2	197000000	197000000	0.1	rs2914983	7.728	rs4286272	-0.0051	2.85	5.62944	969	1	lasso	5.62944	1.81e-08	2.75581e-06	0.000595255
ENST00000581296.2	LRRC37A4P	ENSG00000214425.8	17	45508109	45550335	0.1	rs8073146	-5.8	rs17689918	0.251	-7.6	-5.69276	556	3	lasso	5.62039	1.91e-08	2.89466e-06	0.000628142
ENST00000650958.1	AC011997.2	ENSG00000286020.1	2	198000000	198000000	0.1	rs2914983	7.728	rs4850437	-0.00405	2.68	5.61906	1014	1	lasso	5.61906	1.92e-08	2.89647e-06	0.00063143
ENST00000417586.1	AC254562.1	ENSG00000227370.1	22	42132543	42132998	0.1	rs5751191	-7.31	rs1058167	0.088	-5.13	-6.68719	1156	8	lasso	5.61488	1.97e-08	2.95833e-06	0.000647874
ENST00000502944.1	MATR3	ENSG00000015479.19	5	139000000	139000000	0.1	rs9687282	5.644	rs10447226	-0.00563	3.399	5.61322	629	1	lasso	5.61322	1.99e-08	2.96132e-06	0.000654451
ENST00000331327.5	PURA	ENSG00000185129.7	5	140000000	140000000	0.1	rs9687282	5.644	rs10447226	-0.00595	2.656	5.61322	785	1	lasso	5.61322	1.99e-08	2.96132e-06	0.000654451
ENST00000394789.7	SLC9B1	ENSG00000164037.17	4	103000000	103000000	0.1	rs13107511	5.812	rs7697171	0.0405	-4.13	5.37073	1367	27	enet	-5.60669	2.06e-08	3.05168e-06	0.000677472
ENST00000571806.1	TSR1	ENSG00000167721.10	17	2334785	2336657	0.1	rs12943566	-6.34	rs4790885	-0.00594	2.99	-5.6058	1124	1	lasso	-5.6058	2.07e-08	3.05274e-06	0.000680761
ENST00000434053.5	CNTN4	ENSG00000144619.15	3	2510000	2750000	0.1	rs17194490	6.72	rs17194490	0.0165	3.19	6.71755	2551	4	enet	5.6032	2.1e-08	3.08316e-06	0.000690627
ENST00000661058.1	LRRC37A4P	ENSG00000214425.8	17	45518636	45551537	0.1	rs8073146	-5.8	rs113871181	0.148	-7.63	-5.80029	540	25	lasso	5.58249	2.37e-08	3.4641e-06	0.000779422
ENST00000639853.1	KANSL1	ENSG00000120071.14	17	46038636	46171416	0.1	rs8073146	-5.8	rs55915917	0.0582	3.83	-5.75539	161	5	lasso	-5.58118	2.39e-08	3.47787e-06	0.000785999
ENST00000560763.5	EIF5	ENSG00000100664.11	14	103000000	103000000	0.1	rs722637	7.74	rs78746387	0.0214	3.64	-4.35743	1222	3	lasso	-5.57792	2.43e-08	3.51949e-06	0.000799154
ENST00000568100.2	ANKRD11	ENSG00000167522.16	16	89285166	89288977	0.1	rs4785721	-5.76	rs12928256	0.00875	3.32	-5.57721	999	1	lasso	-5.57721	2.44e-08	3.51949e-06	0.000802443
ENST00000544798.2	CCDC92	ENSG00000119242.8	12	124000000	124000000	0.1	rs12311848	5.64	rs11057396	0.104	4.71	5.31408	1297	17	enet	5.57	2.55e-08	3.66047e-06	0.000838619
ENST00000642888.2	AC244033.2	ENSG00000285184.3	1	150000000	150000000	0.1	rs2319280	-5.678	rs12063329	-0.00347	-2.59	-5.66561	677	6	lasso	5.56944	2.56e-08	3.66047e-06	0.000841907
ENST00000521825.1	TSNARE1	ENSG00000171045.16	8	142000000	142000000	0.1	rs13262595	8.75	rs10088138	-0.00583	3.03	2.88373	1648	6	enet	5.56649	2.6e-08	3.70157e-06	0.000855062
ENST00000491249.1	HSPD1	ENSG00000144381.17	2	197000000	197000000	0.1	rs2914983	7.728	rs4286272	0.0442	3.69	5.62944	969	2	lasso	5.56378	2.64e-08	3.74037e-06	0.000868217
ENST00000576040.5	NSF	ENSG00000073969.18	17	46591021	46626663	0.1	rs199536	-5.61	rs199452	0.039	3.72	-5.54992	481	4	lasso	-5.56335	2.65e-08	3.74037e-06	0.000871506
ENST00000438105.2	BAALC	ENSG00000164929.17	8	103000000	103000000	0.1	rs7002992	-5.87	rs3191333	0.033	3.77	-5.59699	1957	2	lasso	-5.56189	2.67e-08	3.75249e-06	0.000878083
ENST00000566693.1	ASPHD1	ENSG00000174939.11	16	29900858	29919864	0.1	rs3814883	-7.76	rs12444415	-0.00601	-2.4	-5.55109	341	1	lasso	5.55109	2.84e-08	3.97443e-06	0.000933991
ENST00000426302.1	U73166.1	ENSG00000230454.1	3	50300000	50300000	0.1	rs11917680	-6.25	rs11715758	-0.00459	-2.89	-5.54846	748	2	enet	5.54863	2.88e-08	4.01333e-06	0.000947146
ENST00000467350.1	RERE	ENSG00000142599.19	1	8350000	8360000	0.1	rs11121172	6.163	rs12753546	0.00652	-3.59	4.18382	1166	2	lasso	-5.53902	3.04e-08	4.21451e-06	0.000999765
ENST00000606704.1	MPHOSPH9	ENSG00000051825.15	12	123000000	123000000	0.1	rs2102949	9.93	rs12322888	0.0205	3.25	5.53877	773	1	lasso	5.53877	3.05e-08	4.21451e-06	0.00100305
ENST00000579044.1	RN7SL656P	ENSG00000265411.1	17	46319679	46319959	0.1	rs62057122	-5.76	rs199528	0.224	7.23	-5.00919	156	8	lasso	-5.52881	3.22e-08	4.4308e-06	0.00105896
ENST00000402580.7	XRCC6	ENSG00000196419.12	22	41621295	41664048	0.1	rs5751191	-7.31	rs5996091	0.00778	3.13	-5.50875	1119	2	lasso	-5.50881	3.61e-08	4.93987e-06	0.00118722
ENST00000230431.10	DNPH1	ENSG00000112667.12	6	43200000	43200000	0.1	rs113113059	-6.69	rs45553043	0.182	-5.76	-5.29797	818	20	lasso	5.50853	3.62e-08	4.93987e-06	0.00119051
ENST00000300022.8	YPEL4	ENSG00000166793.12	11	57600000	57600000	0.1	rs7938083	6.03	rs11602109	-0.0025	-3.51	5.79434	1219	42	enet	-5.51	3.65e-08	4.96023e-06	0.00120038
ENST00000559999.5	MAN2A2	ENSG00000196547.15	15	90900000	90900000	0.1	rs1894401	-8.89	rs4932379	0.0139	3.71	-3.11976	1527	39	enet	-5.49923	3.81e-08	5.1487e-06	0.00125299
ENST00000445539.1	RPS15AP29	ENSG00000237827.1	10	103000000	103000000	0.1	rs11191434	-10.35	rs7082288	-0.00605	2.64	-5.49898	1258	1	enet	-5.49898	3.82e-08	5.1487e-06	0.00125628
ENST00000537270.1	KMT5A	ENSG00000183955.13	12	123000000	123000000	0.1	rs2102949	9.93	rs28372579	-0.00528	-3.35	5.44375	888	2	lasso	-5.47985	4.26e-08	5.71831e-06	0.00140099
ENST00000469024.1	TEKT2	ENSG00000092850.12	1	36100000	36100000	0.1	rs581459	-6.065	rs3754080	-0.00295	-2.91	-4.86424	673	2	lasso	5.47791	4.3e-08	5.74854e-06	0.00141414
ENST00000553941.5	JKAMP	ENSG00000050130.18	14	59500000	59500000	0.1	rs1957988	5.35	rs28661494	0.00273	-3.17	2.35385	1646	23	enet	-5.4751	4.37e-08	5.81847e-06	0.00143716
ENST00000373237.4	PSMB2	ENSG00000126067.12	1	35600000	35600000	0.1	rs581459	-6.065	rs811114	-0.0015	-2.26	-5.46207	273	9	lasso	5.46198	4.71e-08	6.24588e-06	0.00154898
ENST00000194155.7	PCDHB2	ENSG00000112852.7	5	141000000	141000000	0.1	rs405192	6.119	rs1864254	0.0525	-4.26	5.33463	1090	12	enet	-5.46092	4.74e-08	6.26042e-06	0.00155884
ENST00000563616.1	SLX1A	ENSG00000132207.17	16	30196658	30197403	0.1	rs3814883	-7.76	rs73530179	-0.00579	-2.6	-5.46685	386	1	lasso	5.4536	4.94e-08	6.49847e-06	0.00162462
ENST00000522353.3	PCDHA3	ENSG00000255408.4	5	141000000	141000000	0.1	rs405192	6.128	rs2563267	-0.00127	-3.695	5.69317	1177	8	lasso	-5.45137	5e-08	6.5512e-06	0.00164435
ENST00000577988.2	SNORD3B-1	ENSG00000265185.5	17	19061912	19062669	0.1	rs28550346	-7.3	rs12938066	0.199	5.93	-4.72714	495	30	enet	-5.44671	5.13e-08	6.69485e-06	0.0016871
ENST00000464423.1	UFM1	ENSG00000120686.12	13	38300000	38400000	0.1	rs2455415	5.91	rs9532191	0.0103	2.95	5.44379	1292	2	lasso	5.4435	5.22e-08	6.78538e-06	0.0017167
ENST00000512140.5	BRD8	ENSG00000112983.17	5	138000000	138000000	0.1	rs10117	-6.813	rs4835687	-0.0061	-2.494	-5.43587	857	1	lasso	5.43587	5.45e-08	7.05646e-06	0.00179234
ENST00000262043.7	PHF3	ENSG00000118482.11	6	63600000	63700000	0.1	rs4529285	5.49	rs9344821	-0.00428	2.94	5.42296	1206	1	lasso	5.42296	5.86e-08	7.55756e-06	0.00192718
ENST00000369865.3	MPHOSPH9	ENSG00000051825.15	12	123000000	123000000	0.1	rs2102949	9.93	rs2682427	0.00297	2.82	-5.42063	817	2	lasso	-5.42092	5.93e-08	7.61797e-06	0.0019502
ENST00000301031.8	SPATA33	ENSG00000167523.13	16	89657802	89671267	0.1	rs11076631	-5.96	rs12928256	-0.0028	3.7	-5.57721	1342	4	enet	-5.41535	6.12e-08	7.83146e-06	0.00201268
ENST00000524782.6	ARFGAP2	ENSG00000149182.15	11	47200000	47200000	0.1	rs7926389	7.71	rs12294921	0.031	-2.17	6.79134	872	21	enet	-5.41	6.36e-08	8.10703e-06	0.00209161
ENST00000567695.6	CDIP1	ENSG00000089486.17	16	4510669	4538773	0.1	rs8047438	5.76	rs934929	-0.00483	3.61	4.6749	1307	16	enet	5.40017	6.66e-08	8.40446e-06	0.00219027
ENST00000378126.4	PCDHA6	ENSG00000081842.18	5	141000000	141000000	0.1	rs405192	6.05	rs753280	0.0529	-4.521	5.39998	977	1	lasso	-5.39998	6.67e-08	8.40446e-06	0.00219356
ENST00000433049.5	ANKHD1	ENSG00000131503.21	5	141000000	141000000	0.1	rs405192	6.047	rs753280	0.0235	-3.474	5.39998	905	1	lasso	-5.39998	6.67e-08	8.40446e-06	0.00219356
ENST00000489415.1	MADD	ENSG00000110514.19	11	47300000	47300000	0.1	rs10838634	7.34	rs752850	-0.00138	3.52	-4.94619	904	35	enet	-5.39	6.86e-08	8.61087e-06	0.00225605
ENST00000368490.2	ATP8B2	ENSG00000143515.18	1	154000000	154000000	0.1	rs10127983	5.535	rs10908526	-0.00605	2.88	5.38454	1188	1	lasso	5.38454	7.26e-08	9.05638e-06	0.0023876
ENST00000510104.5	HARS2	ENSG00000112855.17	5	141000000	141000000	0.1	rs405192	6.023	rs778593	-0.00155	-3.022	5.38439	949	5	lasso	-5.3844	7.27e-08	9.05638e-06	0.00239088
ENST00000558800.1	EIF5	ENSG00000100664.11	14	103000000	103000000	0.1	rs722637	7.74	rs10143623	0.0392	-4.43	-3.55422	1221	8	lasso	5.38078	7.42e-08	9.20836e-06	0.00244022
ENST00000395962.6	ELAC2	ENSG00000006744.19	17	12992392	13018021	0.1	rs12950148	6.05	rs2523	0.161	-5.46	-5.38001	1830	1	lasso	5.38001	7.45e-08	9.21083e-06	0.00245008
ENST00000320201.8	PITPNM2	ENSG00000090975.12	12	123000000	123000000	0.1	rs2102949	9.93	rs28583837	-0.00585	2.67	5.36912	870	1	lasso	5.36912	7.91e-08	9.74293e-06	0.00260136
ENST00000355296.8	DNAJA3	ENSG00000103423.14	16	4425860	4456775	0.1	rs8047438	5.76	rs6500596	0.0767	4.78	4.63157	1214	5	lasso	5.36747	7.99e-08	9.80474e-06	0.00262767
ENST00000302206.9	TPM3	ENSG00000143549.21	1	154000000	154000000	0.1	rs10127983	5.535	rs11584755	-0.0061	-3.16	-4.00087	1128	4	lasso	5.36333	8.17e-08	9.98836e-06	0.00268687
ENST00000638898.1	AP000866.6	ENSG00000279342.2	11	125000000	125000000	0.1	rs6590093	-7.5	rs2075713	0.0029	-2.98	-5.06551	1523	18	enet	5.36	8.49e-08	1.03411e-05	0.00279211
ENST00000463555.1	TARS2	ENSG00000143374.17	1	150000000	151000000	0.1	rs2319280	-5.678	rs2318763	-0.00604	-2.85	-5.37047	1063	4	enet	5.35169	8.71e-08	1.057e-05	0.00286446
ENST00000421851.1	RC3H1-IT1	ENSG00000236535.1	1	174000000	174000000	0.1	rs61828917	-6.146	rs61827956	-0.00502	-2.37	-5.3478	926	1	lasso	5.3478	8.9e-08	1.07608e-05	0.00292694
ENST00000537368.5	GTF2H3	ENSG00000111358.14	12	124000000	124000000	0.1	rs2102949	9.93	rs11057399	-0.00469	3.03	5.3463	1196	3	lasso	5.34654	8.97e-08	1.08057e-05	0.00294996
ENST00000512037.2	KRT8P46	ENSG00000248971.2	4	103000000	103000000	0.1	rs13105581	6.125	rs7688014	0.0739	4.37	-5.15071	1323	8	enet	-5.34531	9.03e-08	1.08109e-05	0.0029697
ENST00000646199.1	AIG1	ENSG00000146416.19	6	143000000	143000000	0.1	rs2303386	5.34	rs2303386	-0.003	4.11	5.34495	1841	1	lasso	5.34495	9.04e-08	1.08109e-05	0.00297298
ENST00000465065.5	TTC14	ENSG00000163728.11	3	181000000	181000000	0.1	rs7647398	-8.48	rs62292265	-0.00562	3.45	-3.86963	965	4	lasso	-5.34266	9.16e-08	1.09147e-05	0.00301245
ENST00000359308.8	XRCC6	ENSG00000196419.12	22	41621350	41664039	0.1	rs5751191	-7.31	rs78863773	-0.00607	2.49	-5.34125	1119	1	lasso	-5.34125	9.23e-08	1.09584e-05	0.00303547
ENST00000289272.3	PCDHA13	ENSG00000239389.8	5	141000000	141000000	0.1	rs405192	6.118	rs59479	0.0573	4.841	-4.24428	1110	25	enet	-5.33924	9.33e-08	1.10373e-05	0.00306836
ENST00000475511.1	CNNM2	ENSG00000148842.18	10	103000000	103000000	0.1	rs11191434	-10.33	rs56060736	-0.0057	-2.75	3.23044	1256	4	lasso	-5.33683	9.46e-08	1.11111e-05	0.00311111
ENST00000333412.3	LRRC37A2	ENSG00000238083.7	17	46512710	46555650	0.1	rs199536	-5.61	rs199528	0.619	10.55	-5.00919	364	25	enet	-5.33675	9.46e-08	1.11111e-05	0.00311111
ENST00000504366.5	HARS	ENSG00000170445.15	5	141000000	141000000	0.1	rs405192	6.025	rs1864254	-0.00546	-2.477	5.33463	955	1	lasso	-5.33463	9.57e-08	1.12003e-05	0.00314729
ENST00000603982.1	AC097359.3	ENSG00000271653.1	3	37200000	37200000	0.1	rs75968099	6.57	rs11707149	-0.00396	3.18	-5.9116	1052	2	lasso	-5.3304	9.8e-08	1.14288e-05	0.00322293
ENST00000592428.1	LINC02210	ENSG00000204650.14	17	45639437	45646232	0.1	rs8073146	-5.8	rs28364025	0.00151	3.81	-5.73788	318	3	lasso	-5.32079	1.03e-07	1.19273e-05	0.00338736
ENST00000450673.3	ARL17B	ENSG00000228696.9	17	46339397	46361764	0.1	rs113856644	-5.66	rs8079695	0.0895	5.18	-2.43553	128	18	enet	-5.32151	1.03e-07	1.19273e-05	0.00338736
ENST00000378132.2	PCDHA2	ENSG00000204969.7	5	141000000	141000000	0.1	rs405192	6.045	rs251376	-0.000124	3.719	5.81821	960	74	enet	5.31389	1.07e-07	1.23039e-05	0.00351891
ENST00000555659.5	CKB	ENSG00000166165.13	14	104000000	104000000	0.1	rs722637	7.74	rs941474	0.0143	4.14	4.94596	1326	3	lasso	5.31447	1.07e-07	1.23039e-05	0.00351891
ENST00000514254.3	DNAH10OS	ENSG00000250091.3	12	124000000	124000000	0.1	rs12311848	5.64	rs4930726	0.0748	3.73	5.30159	1290	1	lasso	5.30159	1.15e-07	1.31777e-05	0.00378201
ENST00000457918.6	HAX1	ENSG00000143575.14	1	154000000	154000000	0.1	rs10127983	5.535	rs10908427	-0.00566	-3.28	-1.99991	1130	14	enet	5.29139	1.21e-07	1.38171e-05	0.00397933
ENST00000568691.5	VPS9D1	ENSG00000075399.14	16	89710933	89713080	0.1	rs11076631	-5.96	rs174035	-0.000771	-3.46	3.69303	1283	3	lasso	-5.29048	1.22e-07	1.38831e-05	0.00401221
ENST00000449241.5	C3orf18	ENSG00000088543.15	3	50600000	50600000	0.1	rs11917680	-6.25	rs41499647	-0.00326	-2.58	-5.27206	773	2	lasso	5.2813	1.28e-07	1.45156e-05	0.00420954
ENST00000555501.1	ZFYVE21	ENSG00000100711.13	14	104000000	104000000	0.1	rs722637	7.74	rs12432904	-0.0043	-2.82	-5.87529	1196	2	lasso	5.28045	1.29e-07	1.45788e-05	0.00424242
ENST00000398238.8	NSF	ENSG00000073969.18	17	46590669	46757464	0.1	rs199536	-5.61	rs199454	-0.00216	3.25	-5.57743	673	6	lasso	-5.27566	1.32e-07	1.48667e-05	0.00434108
ENST00000569240.5	CNOT1	ENSG00000125107.18	16	58520695	58629834	0.1	rs154433	-5.58	rs246195	0.0697	3.83	-5.26802	1840	18	lasso	-5.26862	1.37e-07	1.53772e-05	0.00450552
ENST00000516950.1	Y_RNA	ENSG00000252759.1	2	201000000	201000000	0.1	rs994280	7.573	rs17447598	-0.0058	2.85	-5.26776	1084	1	lasso	-5.26776	1.38e-07	1.54368e-05	0.00453841
ENST00000514785.1	LRRC37A15P	ENSG00000230069.3	4	103000000	103000000	0.1	rs13105581	6.125	rs223378	0.00804	-2.94	5.08579	1328	2	lasso	-5.23081	1.69e-07	1.88403e-05	0.0055579
ENST00000333479.12	KNTC1	ENSG00000184445.12	12	123000000	123000000	0.1	rs10848428	8.76	rs10847980	-0.00385	2.73	5.04233	998	2	lasso	5.22956	1.7e-07	1.88878e-05	0.00559079
ENST00000460646.5	LRRFIP2	ENSG00000093167.18	3	37100000	37100000	0.1	rs75968099	6.57	rs906482	-0.00608	2.94	-6.01134	1201	2	lasso	-5.22692	1.72e-07	1.89818e-05	0.00565656
ENST00000504897.2	WDR55	ENSG00000120314.18	5	141000000	141000000	0.1	rs405192	6.026	rs2563333	0.343	-7.599	5.18007	940	3	lasso	-5.22748	1.72e-07	1.89818e-05	0.00565656
ENST00000465506.5	NDUFB2	ENSG00000090266.13	7	141000000	141000000	0.1	rs6662	-4.69	rs11979322	-0.00416	-3.34	-3.85401	1178	10	enet	5.22246	1.77e-07	1.94682e-05	0.005821
ENST00000316848.9	MINDY2	ENSG00000128923.11	15	58800000	58900000	0.1	rs11854073	-5.34	rs12439457	-0.006	-3.27	-5.29274	1496	2	lasso	5.21111	1.88e-07	2.06092e-05	0.00618276
ENST00000560914.1	PRC1	ENSG00000198901.14	15	91000000	91000000	0.1	rs1894401	-8.89	rs3759929	0.000154	3.41	6.54973	1456	25	enet	5.20815	1.91e-07	2.08685e-05	0.00628142
ENST00000623280.3	YTHDF3	ENSG00000185728.17	8	63200000	63200000	0.1	rs1217091	-5.35	rs11777872	0.00536	2.81	-5.20252	1704	1	lasso	-5.20252	1.97e-07	2.14528e-05	0.00647874
ENST00000605528.2	RPS10-NUDT3	ENSG00000270800.3	6	34300000	34400000	0.1	rs9461916	-6.41	rs9368789	0.00564	-3.11	-5.13456	1657	2	lasso	5.18988	2.1e-07	2.2793e-05	0.00690627
ENST00000672073.1	ACP2	ENSG00000134575.12	11	47200000	47200000	0.1	rs10838634	7.34	rs17787912	-0.00607	4.02	-1.55431	885	31	enet	-5.18	2.17e-07	2.3353e-05	0.00713648
ENST00000672636.1	ACP2	ENSG00000134575.12	11	47200000	47200000	0.1	rs10838634	7.34	rs17787912	-0.00607	4.02	-1.55431	885	31	enet	-5.18	2.17e-07	2.3353e-05	0.00713648
ENST00000412756.6	TTC14	ENSG00000163728.11	3	181000000	181000000	0.1	rs7647398	-8.48	rs28766343	0.0308	4.33	-4.572	965	6	lasso	-5.18364	2.18e-07	2.3353e-05	0.00716937
ENST00000422563.6	GOLGA6L4	ENSG00000184206.12	15	84200000	84200000	0.1	rs11638554	-7.27	rs2063036	0.0699	4.94	4.04862	1052	2	lasso	5.18343	2.18e-07	2.3353e-05	0.00716937
ENST00000582915.1	AC005277.1	ENSG00000263707.1	17	12990149	12990610	0.1	rs12950148	6.05	rs2523	0.0562	4.22	-5.38001	1791	3	lasso	-5.1822	2.19e-07	2.33839e-05	0.00720225
ENST00000591271.5	LINC02210	ENSG00000204650.14	17	45620340	45655156	0.1	rs8073146	-5.8	rs8072451	0.0474	4.31	-5.7825	345	4	lasso	-5.17928	2.23e-07	2.3734e-05	0.0073338
ENST00000639279.1	KANSL1	ENSG00000120071.14	17	46088428	46094641	0.1	rs8073146	-5.8	rs171441	0.00376	-2.65	-1.85715	161	7	enet	5.17628	2.26e-07	2.39757e-05	0.00743246
ENST00000448190.6	SNHG4	ENSG00000281398.4	5	139000000	139000000	0.1	rs9687282	5.644	rs585101	-0.0056	2.504	5.1704	628	1	lasso	5.1704	2.34e-07	2.46652e-05	0.00769556
ENST00000469133.1	GSDME	ENSG00000105928.16	7	24700000	24700000	0.1	rs79210963	6.67	rs6960530	-0.0061	3.44	3.30402	1880	4	lasso	5.16971	2.34e-07	2.46652e-05	0.00769556
ENST00000522052.5	CTNNA1	ENSG00000044115.21	5	139000000	139000000	0.1	rs10117	-6.813	rs4835682	0.0201	-2.561	4.97158	771	2	lasso	-5.16927	2.35e-07	2.46915e-05	0.00772844
ENST00000505007.5	UBE2D2	ENSG00000131508.16	5	140000000	140000000	0.1	rs9687282	5.644	rs356454	-0.00332	2.93	5.18666	673	2	lasso	5.1574	2.5e-07	2.61839e-05	0.00822175
ENST00000307940.3	MCL1	ENSG00000143384.13	1	151000000	151000000	0.1	rs7521783	-5.623	rs72694943	-0.00554	-2.96	-5.33436	1059	8	enet	5.14917	2.62e-07	2.73536e-05	0.00861639
ENST00000409361.5	PPIL3	ENSG00000240344.9	2	201000000	201000000	0.1	rs994280	7.573	rs4672791	0.0222	3.74	-5.04425	1102	2	lasso	-5.14703	2.65e-07	2.75793e-05	0.00871505
ENST00000560266.5	SEC11A	ENSG00000140612.14	15	84700000	84700000	0.1	rs11638554	-7.27	rs8033343	-0.00171	2.81	-5.14496	1196	1	lasso	-5.14496	2.68e-07	2.78035e-05	0.00881372
ENST00000572723.1	PRPF8	ENSG00000174231.17	17	1650840	1652146	0.1	rs7207904	-6.03	rs2760751	-0.00442	2.96	5.07319	1062	3	lasso	5.14351	2.7e-07	2.79229e-05	0.00887949
ENST00000515388.1	GAB1	ENSG00000109458.8	4	143000000	143000000	0.1	rs1510136	-5.675	rs35601522	-0.0045	-2.87	4.74945	1577	2	lasso	-5.13682	2.79e-07	2.87632e-05	0.00917547
ENST00000657350.1	AC010378.2	ENSG00000286403.1	5	140000000	140000000	0.1	rs9687282	5.644	rs601728	0.0146	3.546	5.13344	652	2	lasso	5.1333	2.85e-07	2.929e-05	0.00937279
ENST00000545756.5	SIAE	ENSG00000110013.13	11	125000000	125000000	0.1	rs6590093	-7.51	rs544368	-0.00472	-3.55	5.12835	1795	1	lasso	-5.13	2.92e-07	2.99159e-05	0.009603
ENST00000484235.1	SMDT1	ENSG00000183172.9	22	42079700	42082225	0.1	rs5751191	-7.31	rs2269524	0.0392	-4.45	-6.41448	1119	17	enet	5.12519	2.97e-07	3.03337e-05	0.00976744
ENST00000481296.1	KDM4A	ENSG00000066135.13	1	43700000	43700000	0.1	rs11210892	8.285	rs10890286	-0.00591	2.83	4.78699	1219	2	lasso	5.11891	3.07e-07	3.12579e-05	0.0100963
ENST00000492729.1	CREB3L4	ENSG00000143578.16	1	154000000	154000000	0.1	rs10127983	5.535	rs6719	0.000872	2.86	3.63619	1006	4	enet	5.11411	3.15e-07	3.19735e-05	0.0103594
ENST00000324350.9	AGO3	ENSG00000126070.20	1	35900000	36000000	0.1	rs581459	-6.065	rs793959	-0.00564	-2.7	-4.65988	592	4	lasso	5.11307	3.17e-07	3.20775e-05	0.0104252
ENST00000537055.4	ZNF835	ENSG00000127903.14	19	56661980	56671757	0.1	rs12610410	5.35	rs9304781	0.0923	4.2	5.06537	1416	3	lasso	5.10567	3.3e-07	3.32905e-05	0.0108527
ENST00000572218.5	KANSL1	ENSG00000120071.14	17	46029916	46046121	0.1	rs8073146	-5.8	rs171441	0.0179	-2.5	-1.85715	161	5	enet	5.10301	3.34e-07	3.3591e-05	0.0109843
ENST00000558801.1	DNM1P51	ENSG00000235370.6	15	84400000	84400000	0.1	rs11638554	-7.27	rs1864257	0.0349	4.47	2.83006	1036	9	enet	5.09913	3.41e-07	3.41865e-05	0.0112145
ENST00000537218.1	TCHP	ENSG00000139437.18	12	110000000	110000000	0.1	rs4766428	8.46	rs78776966	-0.00245	-3.36	-4.40973	980	6	lasso	5.09889	3.42e-07	3.41865e-05	0.0112474
ENST00000397901.8	CHMP1A	ENSG00000131165.15	16	89644435	89657708	0.1	rs11076631	-5.96	rs6500454	0.0253	-3.98	4.52544	1343	9	enet	-5.08723	3.63e-07	3.61757e-05	0.011938
ENST00000650398.1	FAM120AOS	ENSG00000188938.17	9	93400000	93500000	0.1	rs6479487	5.68	rs7036984	0.146	5.32	5.08052	1796	5	lasso	5.08658	3.65e-07	3.62651e-05	0.0120038
ENST00000307896.10	THAP3	ENSG00000041988.15	1	6630000	6630000	0.1	rs11122119	5.587	rs12124126	-0.00106	-3.07	4.95358	1186	5	lasso	-5.08518	3.67e-07	3.6354e-05	0.0120695
ENST00000630477.1	PSMB2	ENSG00000126067.12	1	35600000	35600000	0.1	rs581459	-6.065	rs644095	-0.00587	-2.36	-5.08143	264	1	enet	5.08143	3.75e-07	3.6912e-05	0.0123326
ENST00000470175.1	ZMYM4	ENSG00000146463.12	1	35400000	35400000	0.1	rs11264211	-5.552	rs1768560	0.00419	-2.79	-4.57217	205	3	lasso	5.08065	3.76e-07	3.6912e-05	0.0123655
ENST00000649557.1	FAM120AOS	ENSG00000188938.17	9	93400000	93500000	0.1	rs6479487	5.68	rs7036984	0.433	8.61	5.08052	1801	1	lasso	5.08052	3.76e-07	3.6912e-05	0.0123655
ENST00000539211.6	ZNF583	ENSG00000198440.9	19	56404330	56414393	0.1	rs12610410	5.35	rs2052240	-0.00595	-3.04	5.06996	1519	1	lasso	-5.06996	3.98e-07	3.89554e-05	0.013089
ENST00000634973.1	METTL15	ENSG00000169519.21	11	28100000	28400000	0.1	rs10767734	-6.2	rs2356013	0.0242	-3.64	-5.06848	1247	1	lasso	5.07	4.01e-07	3.90168e-05	0.0131877
ENST00000662190.1	LINC02742	ENSG00000249867.6	11	28700000	28900000	0.1	rs10767734	-6.2	rs2356013	0.00514	-3.26	-5.06848	1392	1	lasso	5.07	4.01e-07	3.90168e-05	0.0131877
ENST00000650095.1	MSANTD2	ENSG00000120458.11	11	125000000	125000000	0.1	rs6590093	-7.5	rs2075713	0.000998	-3.01	-5.06551	1586	1	lasso	5.07	4.07e-07	3.94838e-05	0.013385
ENST00000265728.6	DBF4	ENSG00000006634.8	7	87900000	87900000	0.1	rs13233308	-5.44	rs2091766	-0.00203	3	3.93892	798	2	lasso	5.06262	4.14e-07	4.00448e-05	0.0136152
ENST00000559126.5	WDR73	ENSG00000177082.12	15	84600000	84700000	0.1	rs11638554	-7.27	rs3825877	0.0982	-4.71	-4.88697	1137	5	lasso	5.05948	4.2e-07	4.0506e-05	0.0138125
ENST00000462715.1	TRAPPC3	ENSG00000054116.12	1	36100000	36100000	0.1	rs581459	-6.065	rs6665591	0.0123	-3.2	-5.29304	729	2	lasso	5.05779	4.24e-07	4.07722e-05	0.0139441
ENST00000656071.1	LINC01807	ENSG00000232023.3	2	228000000	229000000	0.1	rs12620112	-5.204	rs67714256	0.00469	3.26	-5.10511	1716	6	lasso	-5.05701	4.26e-07	4.08451e-05	0.0140099
ENST00000639356.1	KANSL1	ENSG00000120071.14	17	46148125	46225367	0.1	rs8073146	-5.8	rs62057151	0.625	11.4	-5.70492	176	123	enet	-5.04833	4.46e-07	4.26101e-05	0.0146676
ENST00000477116.5	COA8	ENSG00000256053.7	14	104000000	104000000	0.1	rs722637	7.74	rs2273175	0.00169	3.51	6.69424	1379	50	enet	5.04768	4.47e-07	4.26101e-05	0.0147005
ENST00000563318.1	FANCA	ENSG00000187741.15	16	89752161	89767147	0.1	rs11076631	-5.96	rs2377043	0.206	7.1	-4.3591	1220	7	lasso	-5.04705	4.49e-07	4.26771e-05	0.0147663
ENST00000535772.5	MAPT	ENSG00000186868.15	17	45894382	46028334	0.1	rs8073146	-5.8	rs149366495	0.0336	-3.21	-4.30208	182	5	lasso	5.03945	4.67e-07	4.426e-05	0.0153582
ENST00000509876.5	PHF3	ENSG00000118482.11	6	63600000	63700000	0.1	rs4529285	5.49	rs9294396	-0.00606	2.54	5.03623	1205	1	lasso	5.03623	4.75e-07	4.47602e-05	0.0156213
ENST00000482860.1	LUC7L2	ENSG00000146963.18	7	139000000	139000000	0.1	rs7804738	4.86	rs2774960	-0.00606	-2.87	3.18611	1018	3	enet	-5.03616	4.75e-07	4.47602e-05	0.0156213
ENST00000576629.5	LRRC37A2	ENSG00000238083.7	17	46511511	46555650	0.1	rs199536	-5.61	rs199451	0.0323	-3.42	-5.01588	364	3	lasso	5.02917	4.93e-07	4.63237e-05	0.0162133
ENST00000580842.1	DND1P1	ENSG00000264070.1	17	45585871	45586929	0.1	rs8073146	-5.8	rs28364025	0.136	-4.93	-5.73788	404	10	enet	5.02756	4.97e-07	4.65665e-05	0.0163448
ENST00000578752.1	RN7SL199P	ENSG00000265315.1	17	46537534	46537814	0.1	rs199536	-5.61	rs199528	0.223	7.23	-5.00919	353	4	lasso	-5.0268	4.99e-07	4.66211e-05	0.0164106
ENST00000646451.1	MANBA	ENSG00000109323.11	4	103000000	103000000	0.1	rs13105581	6.125	rs7688014	0.0196	4.06	-5.15071	1345	21	enet	-5.02503	5.03e-07	4.68616e-05	0.0165422
ENST00000617166.1	NCAM1	ENSG00000149294.16	11	113000000	113000000	0.1	rs2514218	-7.79	rs2511516	-0.00399	2.97	5.0331	1682	2	enet	5.02	5.16e-07	4.7937e-05	0.0169697
ENST00000506477.5	HSPA9	ENSG00000113013.15	5	139000000	139000000	0.1	rs10117	-6.813	rs219278	-0.00414	-2.515	-5.01433	875	1	enet	5.01433	5.32e-07	4.92842e-05	0.0174959
ENST00000507358.1	MANBA	ENSG00000109323.11	4	103000000	103000000	0.1	rs13105581	6.125	rs223490	0.0104	-3.21	4.32217	1240	3	lasso	-5.01245	5.37e-07	4.94687e-05	0.0176603
ENST00000336125.5	ARL17A	ENSG00000185829.17	17	46554044	46579682	0.1	rs199536	-5.61	rs4074247	-0.00192	3.66	0.32365	405	37	enet	-5.01256	5.37e-07	4.94687e-05	0.0176603
ENST00000514822.1	PHF3	ENSG00000118482.11	6	63700000	63700000	0.1	rs4529285	5.49	rs9450883	-0.00432	2.76	4.90485	1075	3	lasso	5.00926	5.46e-07	5.01573e-05	0.0179563
ENST00000540338.5	CLIP1	ENSG00000130779.20	12	122000000	122000000	0.1	rs143116451	5.53	rs10773176	-0.00588	3.29	-3.98901	1274	21	enet	-5.00097	5.7e-07	5.22161e-05	0.0187456
ENST00000564806.1	TLCD3B	ENSG00000149926.13	16	30024452	30029536	0.1	rs3814883	-7.76	rs62057756	-0.00569	-3	-6.10025	389	2	lasso	4.99917	5.76e-07	5.26192e-05	0.0189429
ENST00000554116.5	TUBB3	ENSG00000258947.7	16	89923345	89932108	0.1	rs11076631	-5.96	rs11640316	0.0284	-3.84	4.48315	1113	5	lasso	-4.99835	5.78e-07	5.26556e-05	0.0190087
ENST00000559717.6	MAN2A2	ENSG00000196547.15	15	90900000	90900000	0.1	rs1894401	-8.89	rs1063147	0.00308	2.99	-1.41421	1543	2	lasso	-4.98844	6.09e-07	5.53265e-05	0.0200282
ENST00000517533.5	CTNNA1	ENSG00000044115.21	5	139000000	139000000	0.1	rs10117	-6.813	rs10900855	0.00409	2.609	-5.28457	771	3	lasso	-4.9837	6.24e-07	5.6533e-05	0.0205215
ENST00000442291.1	CROT	ENSG00000005469.11	7	87300000	87400000	0.1	rs13233308	-5.44	rs12704294	-0.0044	3.19	-4.98056	978	1	lasso	-4.98056	6.34e-07	5.72812e-05	0.0208504
ENST00000334239.12	MAPT	ENSG00000186868.15	17	45894668	46024183	0.1	rs8073146	-5.8	rs8072451	0.0835	4.42	-5.7825	182	7	lasso	-4.97724	6.45e-07	5.81154e-05	0.0212121
ENST00000478140.1	SZT2	ENSG00000198198.17	1	43400000	43400000	0.1	rs11210892	8.285	rs7551551	0.000259	-2.99	-4.97366	1259	3	lasso	4.97502	6.52e-07	5.85856e-05	0.0214423
ENST00000495339.1	INPP5K	ENSG00000132376.20	17	1497758	1507020	0.1	rs7207904	-6.03	rs2302458	0.0234	3.35	-3.99061	957	2	lasso	-4.97061	6.67e-07	5.97701e-05	0.0219356
ENST00000538983.1	DNAH10	ENSG00000197653.15	12	124000000	124000000	0.1	rs12311848	5.64	rs12311114	0.0504	-4.21	5.24159	1290	26	enet	-4.96722	6.79e-07	6.06801e-05	0.0223303
ENST00000372454.6	TJAP1	ENSG00000137221.14	6	43500000	43500000	0.1	rs113113059	-6.69	rs6902806	-0.00596	-3.33	-4.96075	813	1	lasso	4.96075	7.02e-07	6.23964e-05	0.0230867
ENST00000513451.1	XPO5	ENSG00000124571.18	6	43500000	43500000	0.1	rs113113059	-6.69	rs6902806	-0.00561	3.08	-4.96075	808	1	enet	-4.96075	7.02e-07	6.23964e-05	0.0230867
ENST00000398841.6	YPEL3	ENSG00000090238.12	16	30092314	30096213	0.1	rs3814883	-7.76	rs3809627	-0.00571	-3.46	4.83687	405	7	enet	-4.95964	7.06e-07	6.25828e-05	0.0232182
ENST00000381158.3	RAB3C	ENSG00000152932.8	5	58800000	58900000	0.1	rs39967	-5.624	rs16888496	-0.00591	-3.097	-0.932458	2033	31	enet	4.94801	7.5e-07	6.63044e-05	0.0246652
ENST00000510241.5	APBB3	ENSG00000113108.19	5	141000000	141000000	0.1	rs405192	6.033	rs13164503	0.0818	3.886	-4.82586	895	5	enet	-4.94344	7.68e-07	6.77137e-05	0.0252572
ENST00000458392.1	FAM215B	ENSG00000232300.1	17	46558830	46562795	0.1	rs199536	-5.61	rs36056466	-0.00321	3.72	0.29264	379	30	enet	-4.94228	7.72e-07	6.78844e-05	0.0253888
ENST00000434715.7	DCTN2	ENSG00000175203.15	12	57500000	57500000	0.1	rs324017	-6.69	rs572198	-0.00503	-2.66	-4.93654	883	1	lasso	4.93654	7.95e-07	6.96225e-05	0.0261452
ENST00000543178.5	CELF1	ENSG00000149187.18	11	47500000	47500000	0.1	rs3729986	5.98	rs3729986	0.000335	2.82	5.98349	946	32	enet	4.94	7.96e-07	6.96225e-05	0.0261781
ENST00000377705.6	NOL9	ENSG00000162408.11	1	6520000	6550000	0.1	rs11122119	5.587	rs200441	0.0706	3.68	-4.96799	1131	2	lasso	-4.93471	8.03e-07	7.00484e-05	0.0264083
ENST00000426784.1	DNAJC11	ENSG00000007923.16	1	6650000	6700000	0.1	rs11122119	5.587	rs12755051	0.0487	-3.49	4.93121	1233	1	lasso	-4.93121	8.17e-07	7.10812e-05	0.0268687
ENST00000490926.1	CYB561D2	ENSG00000114395.10	3	50400000	50400000	0.1	rs11917680	-6.25	rs2233474	0.0615	-3.9	4.37079	774	7	enet	-4.92722	8.34e-07	7.23688e-05	0.0274278
ENST00000403099.5	METTL15	ENSG00000169519.21	11	28100000	28100000	0.1	rs10767734	-6.2	rs4923522	0.000935	-2.99	-3.92684	827	15	enet	4.92	8.56e-07	7.40823e-05	0.0281513
ENST00000472726.2	AL139300.1	ENSG00000256500.5	14	104000000	104000000	0.1	rs722637	7.74	rs2403203	0.00264	-3.95	-3.499	1382	5	lasso	4.91942	8.68e-07	7.49237e-05	0.0285459
ENST00000463386.1	SATB2	ENSG00000119042.17	2	199000000	199000000	0.1	rs1658810	8.427	rs17243099	-0.00161	2.65	-4.91687	786	1	lasso	-4.91687	8.79e-07	7.56745e-05	0.0289077
ENST00000296015.9	TTC14	ENSG00000163728.11	3	181000000	181000000	0.1	rs7647398	-8.48	rs9756743	-0.000728	3.92	-4.61484	965	9	lasso	-4.91258	8.99e-07	7.71943e-05	0.0295654
ENST00000465024.1	IFT57	ENSG00000114446.5	3	108000000	108000000	0.1	rs17232450	-5.21	rs9839167	0.000622	3.5	-4.91146	1381	2	lasso	-4.91084	9.07e-07	7.76784e-05	0.0298285
ENST00000464632.6	APTX	ENSG00000137074.19	9	33000000	33000000	0.1	rs10733465	4.58	rs10733465	-0.00564	-3.14	4.57602	1643	26	enet	-4.9067	9.26e-07	7.90996e-05	0.0304534
ENST00000373178.5	ADPRHL2	ENSG00000116863.11	1	36100000	36100000	0.1	rs581459	-6.065	rs795047	0.00035	-2.99	-4.9048	675	1	lasso	4.90481	9.35e-07	7.96615e-05	0.0307493
ENST00000484663.5	MAPK3	ENSG00000102882.12	16	30114106	30122968	0.1	rs3814883	-7.76	rs4630562	-0.000162	-3.13	-2.54429	411	5	lasso	4.9005	9.56e-07	8.11156e-05	0.03144
ENST00000455497.2	BX248409.1	ENSG00000225591.2	1	174000000	174000000	0.1	rs61828917	-6.146	rs34931189	-0.00563	-2.6	-4.90028	986	1	lasso	4.90028	9.57e-07	8.11156e-05	0.0314729
ENST00000508639.5	SIL1	ENSG00000120725.13	5	139000000	139000000	0.1	rs10117	-6.813	rs10447226	-0.00156	3.307	5.61322	757	10	enet	4.89147	1e-06	8.45424e-05	0.032887
ENST00000472174.7	ATP6V0B	ENSG00000117410.14	1	44000000	44000000	0.1	rs11210892	8.285	rs226072	-0.00327	-3.14	2.54493	1185	2	lasso	-4.88714	1.02e-06	8.60122e-05	0.0335447
ENST00000520899.1	MFAP3	ENSG00000037749.12	5	154000000	154000000	0.1	rs815609	-5.633	rs1428122	0.0102	3.312	5.29017	1864	6	lasso	4.88574	1.03e-06	8.66333e-05	0.0338736
ENST00000530909.1	ARL14EP	ENSG00000152219.5	11	30300000	30300000	0.1	rs605765	-4.96	rs515997	0.139	-5.69	-4.06212	1363	41	enet	4.88	1.04e-06	8.72512e-05	0.0342025
ENST00000231130.3	PCDHB3	ENSG00000113205.5	5	141000000	141000000	0.1	rs405192	6.122	rs11554680	-0.00175	-3.178	3.50078	1079	18	enet	-4.882	1.05e-06	8.7866e-05	0.0345314
ENST00000666672.1	AP3B2	ENSG00000103723.15	15	82700000	82700000	0.1	rs4779054	6.3	rs28876157	-0.00605	3.48	-4.23067	792	4	lasso	-4.86985	1.12e-06	9.34859e-05	0.0368334
ENST00000469535.5	CD46	ENSG00000117335.19	1	208000000	208000000	0.1	rs10863698	4.779	rs61821293	0.0893	-5.17	-4.3989	1392	9	lasso	4.86582	1.14e-06	9.49144e-05	0.0374912
ENST00000468944.1	TOM1L2	ENSG00000175662.17	17	17861903	17862780	0.1	rs12948749	4.89	rs12946913	-0.00601	-3.24	4.5762	1146	18	enet	-4.86343	1.15e-06	9.55052e-05	0.0378201
ENST00000565981.5	NDRG4	ENSG00000103034.14	16	58505989	58513413	0.1	rs154433	-5.58	rs149428	-0.000828	3.07	-4.86201	1714	1	lasso	-4.86201	1.16e-06	9.6093e-05	0.0381489
ENST00000485811.5	CCDC24	ENSG00000159214.13	1	44000000	44000000	0.1	rs11210892	8.285	rs76546746	0.0104	2.43	5.06062	1188	6	enet	4.85526	1.2e-06	9.91568e-05	0.0394644
ENST00000368607.8	CREB3L4	ENSG00000143578.16	1	154000000	154000000	0.1	rs10127983	5.535	rs6671362	0.0311	4.21	4.87357	1011	3	lasso	4.85192	1.22e-06	0.000100557	0.0401221
ENST00000622877.4	ARL17B	ENSG00000228696.9	17	46311185	46361797	0.1	rs8073146	-5.8	rs199501	0.0302	4.29	-5.5659	240	27	enet	-4.847	1.25e-06	0.000102772	0.0411087
ENST00000310954.7	SLCO4C1	ENSG00000173930.9	5	102000000	102000000	0.1	rs1901512	5.218	rs6878190	0.116	-5.388	4.44983	1960	29	enet	-4.84291	1.28e-06	0.000104976	0.0420954
ENST00000364314.1	RNU4-68P	ENSG00000201184.1	14	104000000	104000000	0.1	rs722637	7.74	rs11160740	0.0079	-2.82	3.81101	1363	8	enet	-4.83826	1.31e-06	0.000107169	0.043082
ENST00000582536.1	AC010761.2	ENSG00000265073.1	17	28742230	28743102	0.1	rs9896721	-4.83	rs9896721	0.00742	-2.94	-4.83447	738	1	lasso	4.83447	1.33e-06	0.000108535	0.0437397
ENST00000425154.6	MCM9	ENSG00000111877.17	6	119000000	119000000	0.1	rs902780	-4.67	rs139447489	0.0309	3.83	-4.43639	1466	24	enet	-4.82819	1.38e-06	0.000112337	0.0453841
ENST00000465884.1	TBC1D5	ENSG00000131374.14	3	17300000	17400000	0.1	rs6577597	6.2	rs13095510	-0.00378	3.13	4.88417	886	3	lasso	4.82307	1.41e-06	0.000113933	0.0463707
ENST00000560603.5	MARK3	ENSG00000075413.18	14	103000000	103000000	0.1	rs722637	7.74	rs7143609	0.00212	-3.13	4.84455	1318	2	lasso	-4.82424	1.41e-06	0.000113933	0.0463707
ENST00000610593.4	CYP2D7	ENSG00000205702.11	22	42141242	42144549	0.1	rs5751191	-7.31	rs3021083	0.0515	4.07	5.72723	1181	10	lasso	4.82328	1.41e-06	0.000113933	0.0463707
ENST00000567284.6	FANCA	ENSG00000187741.15	16	89770430	89778850	0.1	rs11076631	-5.96	rs7206546	0.0623	-3.69	4.83838	1209	2	lasso	-4.82275	1.42e-06	0.00011446	0.0466995
ENST00000610250.5	NDUFA6-DT	ENSG00000237037.9	22	42118256	42124899	0.1	rs5751191	-7.31	rs73169118	0.0251	-2.94	-4.8212	1145	1	lasso	4.8212	1.43e-06	0.000114984	0.0470284
ENST00000548399.1	PRPF40B	ENSG00000110844.13	12	49600000	49600000	0.1	rs578470	5.59	rs860698	0.00436	-3.09	4.8109	947	1	lasso	-4.8109	1.5e-06	0.000120318	0.0493305
ENST00000311528.9	RPL13	ENSG00000167526.13	16	89560657	89566828	0.1	rs11076631	-5.96	rs4522419	0.0485	-4.17	4.4005	1450	22	enet	-4.80795	1.52e-06	0.000121626	0.0499882
ENST00000487987.1	RABGAP1L	ENSG00000152061.23	1	174000000	174000000	0.1	rs61826814	-6.089	rs41266044	-0.00605	2.19	-4.80689	981	1	lasso	-4.80689	1.53e-06	0.000121833	0.0503171
ENST00000458210.7	YJEFN3	ENSG00000250067.12	19	19528882	19537578	0.1	rs2916068	7.45	rs739461	0.0593	-3.47	4.80675	1142	2	lasso	-4.80684	1.53e-06	0.000121833	0.0503171
ENST00000368433.5	FLAD1	ENSG00000160688.19	1	155000000	155000000	0.1	rs9427116	4.897	rs61811421	0.00494	3.08	-4.59258	943	3	enet	-4.8045	1.55e-06	0.000122831	0.0509749
ENST00000627766.2	MELK	ENSG00000165304.8	9	36600000	36700000	0.1	rs7039586	5.17	rs7853371	0.00299	-3.13	4.62896	1456	4	lasso	-4.8049	1.55e-06	0.000122831	0.0509749
ENST00000491254.1	PHF5A	ENSG00000100410.8	22	41460432	41468499	0.1	rs4822076	-6.71	rs6002524	-0.00466	2.89	-3.48178	1023	3	lasso	-4.80356	1.56e-06	0.000123326	0.0513037
ENST00000476329.1	KIAA0319L	ENSG00000142687.18	1	35500000	35600000	0.1	rs581459	-6.065	rs615315	0.0162	-3.08	-4.04501	229	7	enet	4.80054	1.58e-06	0.00012431	0.0519615
ENST00000392061.6	CEBPZOS	ENSG00000218739.10	2	37200000	37200000	0.1	rs3770752	-6.654	rs2268990	0.00137	3.06	-5.76973	1411	2	lasso	-4.80101	1.58e-06	0.00012431	0.0519615
ENST00000409192.7	FAM221A	ENSG00000188732.11	7	23700000	23700000	0.1	rs6966655	5.4	rs13237857	0.191	-6.15	-5.00217	1574	4	lasso	4.79254	1.65e-06	0.000129507	0.0542636
ENST00000500929.2	AC090515.2	ENSG00000245975.2	15	58800000	58800000	0.1	rs11854073	-5.34	rs632811	-0.00249	3.35	-4.78593	1359	1	lasso	-4.78593	1.7e-06	0.000133114	0.0559079
ENST00000579701.1	RDM1P1	ENSG00000266504.1	17	45553710	45559070	0.1	rs8073146	-5.8	rs149366495	0.208	7.47	-4.30208	489	28	enet	-4.78489	1.71e-06	0.000133579	0.0562368
ENST00000355630.9	MRTFA	ENSG00000196588.17	22	40410289	40636719	0.1	rs9623320	6.34	rs12627881	0.00721	3.37	-3.43071	1172	15	lasso	-4.78104	1.74e-06	0.0001356	0.0572234
ENST00000464260.5	PPM1L	ENSG00000163590.14	3	161000000	161000000	0.1	rs9823346	-4.57	rs1450517	0.0259	-2.74	-4.56941	1388	2	lasso	4.77799	1.77e-06	0.000137612	0.05821
ENST00000461110.2	FLII	ENSG00000177731.16	17	18252115	18254638	0.1	rs12948749	4.89	rs11649804	0.00856	-3.02	4.77212	730	1	lasso	-4.77212	1.82e-06	0.000141166	0.0598543
ENST00000394801.8	UBE2D3	ENSG00000109332.20	4	103000000	103000000	0.1	rs13105581	6.125	rs223498	-0.00273	-2.77	4.74784	1259	2	enet	-4.77162	1.83e-06	0.000141608	0.0601832
ENST00000616435.5	JKAMP	ENSG00000050130.18	14	59500000	59500000	0.1	rs1957988	5.35	rs1253107	0.00738	3.01	-4.98872	1646	2	lasso	-4.76741	1.87e-06	0.000144363	0.0614987
ENST00000584420.1	PLEKHM1	ENSG00000225190.11	17	45475211	45490738	0.1	rs8073146	-5.8	rs56005713	0.045	-3.7	-4.26963	578	7	lasso	4.76602	1.88e-06	0.000144795	0.0618276
ENST00000438969.2	AC078842.1	ENSG00000228031.4	7	137000000	137000000	0.1	rs13230189	-8.83	rs1731947	0.00262	-3.24	5.95292	1197	18	enet	-4.76239	1.91e-06	0.000146762	0.0628142
ENST00000636114.1	CD46	ENSG00000117335.19	1	208000000	208000000	0.1	rs10863698	4.779	rs2466572	0.31	-7.72	-4.03596	1369	81	enet	4.7519	2.02e-06	0.000154853	0.0664317
ENST00000515592.1	IK	ENSG00000113141.18	5	141000000	141000000	0.1	rs405192	6.037	rs12523494	-0.00378	-2.95	4.74774	933	1	lasso	-4.74774	2.06e-06	0.000157552	0.0677472
ENST00000470575.5	SFMBT1	ENSG00000163935.14	3	53000000	53000000	0.1	rs2710323	9.63	rs6777794	-0.00609	-2.73	1.37672	1320	15	enet	4.74074	2.13e-06	0.000162527	0.0700493
ENST00000623251.1	AL732618.1	ENSG00000280317.1	1	73000000	73000000	0.1	rs12129573	8.263	rs11210255	0.0341	-3.25	4.72948	876	5	lasso	-4.7401	2.14e-06	0.000162912	0.0703782
ENST00000572638.1	LRRC37A2	ENSG00000238083.7	17	46547225	46555643	0.1	rs199536	-5.61	rs199528	0.265	7.35	-5.00919	364	36	enet	-4.73866	2.15e-06	0.000163296	0.070707
ENST00000273590.3	TCTA	ENSG00000145022.4	3	49400000	49400000	0.1	rs58766761	-4.38	rs9859813	-0.00582	-2.42	-4.29909	721	11	lasso	4.73595	2.18e-06	0.000165193	0.0716937
ENST00000231134.8	PCDHB5	ENSG00000113209.9	5	141000000	141000000	0.1	rs405192	6.121	rs1864254	0.047	-4.876	5.33463	1060	36	enet	-4.7299	2.25e-06	0.000170105	0.0739957
ENST00000488778.1	AGO4	ENSG00000134698.11	1	35800000	35900000	0.1	rs581459	-6.065	rs408986	-0.00538	-2.55	-4.34292	320	9	enet	4.72781	2.27e-06	0.000171224	0.0746535
ENST00000535656.1	MLEC	ENSG00000110917.8	12	121000000	121000000	0.1	rs2649999	6.07	rs10849832	0.00481	3.12	-2.77572	1619	4	lasso	-4.72374	2.32e-06	0.000174196	0.0762978
ENST00000392495.7	SPPL3	ENSG00000157837.16	12	121000000	121000000	0.1	rs2649999	6.07	rs11608262	-0.00589	-3.19	4.69524	1697	5	enet	-4.72327	2.32e-06	0.000174196	0.0762978
ENST00000671393.1	AC020584.1	ENSG00000286980.1	2	184000000	184000000	0.1	rs11693094	-7.336	rs75685699	0.0165	-2.96	4.71978	1617	3	lasso	-4.71972	2.36e-06	0.000176796	0.0776133
ENST00000523705.5	FAM114A2	ENSG00000055147.19	5	154000000	154000000	0.1	rs815609	-5.633	rs286965	0.172	-5.87	4.5494	1878	16	lasso	-4.71819	2.38e-06	0.000177889	0.0782711
ENST00000194152.4	PCDHB4	ENSG00000081818.4	5	141000000	141000000	0.1	rs405192	6.124	rs753280	0.0077	-3.168	5.39998	1079	16	enet	-4.71719	2.39e-06	0.000178231	0.0785999
ENST00000565023.1	VPS9D1	ENSG00000075399.14	16	89707784	89710642	0.1	rs11076631	-5.96	rs459920	-0.00599	-2.82	4.91805	1288	2	lasso	-4.71457	2.42e-06	0.00018006	0.0795865
ENST00000607283.5	AC096887.1	ENSG00000272305.5	3	53000000	53100000	0.1	rs2710323	9.63	rs2710332	0.00194	3.34	6.4763	1348	16	enet	4.71052	2.47e-06	0.000183365	0.0812309
ENST00000566857.1	SPATA33	ENSG00000167523.13	16	89660828	89661508	0.1	rs11076631	-5.96	rs164749	0.0183	-3.17	4.70862	1338	1	lasso	-4.70862	2.49e-06	0.000184434	0.0818886
ENST00000363181.1	AC011399.1	ENSG00000200051.1	5	141000000	141000000	0.1	rs405192	6.034	rs2569160	0.0778	-4.111	5.27828	896	3	lasso	-4.70735	2.51e-06	0.000185497	0.0825464
ENST00000546588.1	VPS29	ENSG00000111237.19	12	110000000	111000000	0.1	rs4766428	8.46	rs3026447	-0.00598	-2.33	-4.70659	631	1	lasso	4.70659	2.52e-06	0.000185819	0.0828752
ENST00000563989.1	AL138976.2	ENSG00000259775.1	14	103000000	103000000	0.1	rs722637	7.74	rs7147939	0.0279	4.3	-4.54517	1216	11	lasso	-4.70076	2.59e-06	0.000190437	0.0851773
ENST00000575068.5	NSF	ENSG00000073969.18	17	46624036	46756059	0.1	rs199536	-5.61	rs199451	0.0164	3.59	-5.01588	670	6	lasso	-4.70002	2.6e-06	0.000190437	0.0855062
ENST00000652508.1	AP000471.1	ENSG00000286224.1	21	46326288	46326491	0.1	rs7280077	-4.9	rs2249060	-0.00381	2.94	-4.70013	1502	1	lasso	-4.70013	2.6e-06	0.000190437	0.0855062
ENST00000423723.1	NCDN	ENSG00000020129.16	1	35600000	35600000	0.1	rs581459	-6.065	rs12082263	0.0107	-2.5	-4.53392	230	2	lasso	4.69262	2.7e-06	0.000197322	0.0887949
ENST00000251195.9	CLSPN	ENSG00000092853.14	1	35700000	35800000	0.1	rs581459	-6.065	rs793959	-0.0041	-2.67	-4.65988	278	5	enet	4.69182	2.71e-06	0.000197614	0.0891238
ENST00000495595.1	STRN	ENSG00000115808.12	2	36900000	36900000	0.1	rs3770752	-6.654	rs2540992	-0.00507	-2.95	-4.6903	1450	1	lasso	4.6903	2.73e-06	0.000198632	0.0897815
ENST00000473629.6	TBRG1	ENSG00000154144.13	11	125000000	125000000	0.1	rs6590093	-7.5	rs7130836	0.0227	3.58	4.78428	1732	4	lasso	4.68	2.8e-06	0.000203275	0.0920836
ENST00000470063.5	MBD5	ENSG00000204406.13	2	148000000	148000000	0.1	rs7592232	5.061	rs61110519	0.0491	3.5	4.66157	1408	3	lasso	4.68079	2.86e-06	0.000207174	0.0940568
ENST00000540801.6	SSH2	ENSG00000141298.19	17	29625938	29930228	0.1	rs9896721	-4.83	rs16964949	-0.00506	2.58	-4.67728	977	3	lasso	-4.67697	2.91e-06	0.000210332	0.0957012
ENST00000456248.1	LINC01923	ENSG00000236653.3	2	198000000	198000000	0.1	rs7426237	7.145	rs62180151	0.0026	3.06	2.98229	1160	3	lasso	4.67368	2.96e-06	0.000213477	0.0973455
ENST00000455511.7	ANAPC7	ENSG00000196510.12	12	110000000	110000000	0.1	rs4766428	8.46	rs138107887	-0.00574	2.45	-4.67157	629	1	enet	-4.67157	2.99e-06	0.000215169	0.0983321
ENST00000478929.1	KIF20B	ENSG00000138182.14	10	89700000	89800000	0.1	rs1536315	4.84	rs12773865	0.0286	-3.82	-4.60549	1731	7	lasso	4.66801	3.04e-06	0.000218289	0.0999765
ENST00000412997.6	SGO1	ENSG00000129810.15	3	20200000	20200000	0.1	rs13324769	-4.87	rs9823585	-0.0055	-3.03	-4.66481	1957	1	lasso	4.66481	3.09e-06	0.000221396	0.101621
ENST00000472394.2	RUFY2	ENSG00000204130.13	10	68400000	68400000	0.1	rs10998457	-4.66	rs10998457	-0.00123	2.98	-4.66395	1570	1	lasso	-4.66395	3.1e-06	0.00022163	0.10195
ENST00000344275.11	ABCB9	ENSG00000150967.18	12	123000000	123000000	0.1	rs2102949	9.93	rs71444571	-0.00336	-3.29	5.49223	797	15	enet	-4.6618	3.13e-06	0.000223289	0.102936
ENST00000337003.4	ATP5MD	ENSG00000173915.16	10	103000000	103000000	0.1	rs76752100	-10.11	rs7917388	0.455	9.12	-4.53622	1233	9	lasso	-4.65602	3.22e-06	0.000229212	0.105896
ENST00000373159.1	TRAPPC3	ENSG00000054116.12	1	36100000	36100000	0.1	rs581459	-6.065	rs11579904	0.0289	-3.45	-3.96382	736	4	lasso	4.65575	3.23e-06	0.000229428	0.106225
ENST00000505270.1	MSMO1	ENSG00000052802.13	4	165000000	165000000	0.1	rs7699241	5.315	rs6823874	-0.00379	3.24	4.65505	1883	1	lasso	4.65505	3.24e-06	0.000229642	0.106554
ENST00000560958.1	ACTG1P17	ENSG00000259315.1	15	82700000	82700000	0.1	rs4779054	6.32	rs34125390	-0.00597	2.74	-3.02358	799	2	lasso	-4.65381	3.26e-06	0.000230563	0.107212
ENST00000524595.5	IL18	ENSG00000150782.12	11	112000000	112000000	0.1	rs11214218	4.92	rs61901396	-0.00295	-2.97	4.65171	985	1	lasso	-4.65	3.29e-06	0.000232185	0.108198
ENST00000586728.5	CDIP1	ENSG00000089486.17	16	4513694	4538404	0.1	rs8047438	5.76	rs860891	0.0262	4.15	4.70409	1303	6	lasso	4.64916	3.33e-06	0.000234505	0.109514
ENST00000502367.1	NFKB1	ENSG00000109320.13	4	103000000	103000000	0.1	rs13105581	6.125	rs11097788	-0.00601	-2.71	-2.53173	1433	2	enet	4.64027	3.48e-06	0.000244544	0.114447
ENST00000583951.1	AKAP10	ENSG00000108599.15	17	19909239	19931866	0.1	rs9891739	-5.6	rs2453570	-0.00333	-2.98	-4.16111	840	16	enet	4.63869	3.51e-06	0.000246127	0.115433
ENST00000373116.6	MRPS15	ENSG00000116898.12	1	36500000	36500000	0.1	rs659761	-5.785	rs795047	-0.00477	-2.89	-4.9048	996	2	lasso	4.63769	3.52e-06	0.000246303	0.115762
ENST00000462613.1	SF3B1	ENSG00000115524.16	2	197000000	197000000	0.1	rs2914983	7.728	rs7601800	-0.00543	-2.57	7.49861	959	20	enet	-4.63649	3.54e-06	0.000247176	0.11642
ENST00000293880.9	SSRP1	ENSG00000149136.9	11	57300000	57300000	0.1	rs7938083	6.03	rs138770460	-0.00606	-2.78	4.92302	1345	21	enet	-4.64	3.56e-06	0.000247522	0.117078
ENST00000341952.8	CCDC62	ENSG00000130783.14	12	123000000	123000000	0.1	rs2102949	9.93	rs7486414	-0.0044	-2.61	4.63531	879	1	lasso	-4.63531	3.56e-06	0.000247522	0.117078
ENST00000571448.5	NMRAL1	ENSG00000153406.13	16	4461692	4466405	0.1	rs8047438	5.76	rs8046295	0.101	4.36	4.63317	1210	4	lasso	4.63386	3.59e-06	0.000249081	0.118064
ENST00000377577.10	DNAJC11	ENSG00000007923.16	1	6630000	6700000	0.1	rs11122119	5.587	rs11122105	0.000841	-3.58	5.043	1243	7	lasso	-4.63144	3.63e-06	0.000251326	0.11938
ENST00000469522.1	SNU13	ENSG00000100138.15	22	41687742	41688847	0.1	rs5751191	-7.31	rs739293	-0.000614	-2.65	-4.62975	1094	1	lasso	4.62975	3.66e-06	0.000252871	0.120366
ENST00000562879.5	RPL13	ENSG00000167526.13	16	89560682	89563473	0.1	rs11076631	-5.96	rs3211568	0.244	6.71	4.41631	1443	16	enet	4.62241	3.79e-06	0.000261303	0.124642
ENST00000602353.1	AC015726.1	ENSG00000270091.1	17	19896590	19897270	0.1	rs9891739	-5.6	rs17794370	-0.00546	-2.79	2.67978	836	5	enet	-4.62114	3.82e-06	0.000262821	0.125628
ENST00000307534.8	PANK1	ENSG00000152782.16	10	89600000	89600000	0.1	rs1536315	4.84	rs17128182	0.0761	-3.89	-4.77897	1804	2	lasso	4.61588	3.91e-06	0.000268145	0.128588
ENST00000563848.1	DEF8	ENSG00000140995.16	16	89958432	89962123	0.1	rs11076631	-5.96	rs8050717	-0.00389	2.88	4.48539	1081	4	lasso	4.6156	3.92e-06	0.000268145	0.128917
ENST00000520823.6	SMG1P3	ENSG00000180747.15	16	21446683	21467160	0.1	rs41468646	-4.48	rs62044219	0.0667	3.98	-4.0593	552	8	lasso	-4.61526	3.93e-06	0.000268145	0.129246
ENST00000637630.1	NRIP1	ENSG00000180530.11	21	14988141	15065936	0.1	rs9975024	6.02	rs909387	-0.00573	-3.48	4.15408	1573	35	enet	-4.61486	3.93e-06	0.000268145	0.129246
ENST00000563032.1	TCF25	ENSG00000141002.20	16	89873643	89874855	0.1	rs11076631	-5.96	rs7189711	0.0315	3.98	-4.65265	1148	2	lasso	-4.61424	3.95e-06	0.000268952	0.129904
ENST00000643813.1	ST3GAL3	ENSG00000126091.20	1	43700000	43900000	0.1	rs11210892	8.285	rs943513	-0.00588	2.82	-4.61289	1302	1	lasso	-4.61289	3.97e-06	0.000269755	0.130561
ENST00000554101.5	DHRS7	ENSG00000100612.14	14	60100000	60200000	0.1	rs1957988	5.35	rs12896125	0.00213	-3.1	4.61237	1095	1	lasso	-4.61237	3.98e-06	0.000269877	0.13089
ENST00000440630.5	SH2D3C	ENSG00000095370.20	9	128000000	128000000	0.1	rs34116890	-4.43	rs2257055	0.00763	3.72	3.30106	953	27	enet	4.61007	4.03e-06	0.000272705	0.132535
ENST00000426868.6	TRPC4	ENSG00000133107.14	13	37600000	37900000	0.1	rs2455415	5.91	rs9576472	-0.00607	3.09	4.60747	2456	1	lasso	4.6075	4.08e-06	0.000275521	0.134179
ENST00000432299.5	MLH1	ENSG00000076242.14	3	37000000	37000000	0.1	rs75968099	6.57	rs906482	-0.00493	2.97	-6.01134	1184	2	lasso	-4.60689	4.09e-06	0.000275631	0.134508
ENST00000382584.8	TTC14	ENSG00000163728.11	3	181000000	181000000	0.1	rs7647398	-8.48	rs6774942	0.0502	4.01	-4.58257	968	9	lasso	-4.60572	4.11e-06	0.000275848	0.135166
ENST00000260753.8	KIF20B	ENSG00000138182.14	10	89700000	89800000	0.1	rs1536315	4.84	rs12773865	-0.00507	-3.24	-4.60549	1760	1	lasso	4.60549	4.11e-06	0.000275848	0.135166
ENST00000379463.6	NAE1	ENSG00000159593.15	16	66802880	66830976	0.1	rs7187623	4.85	rs58727720	0.177	6.69	4.67075	618	25	enet	4.6025	4.17e-06	0.000279305	0.137139
ENST00000482360.5	ZBTB48	ENSG00000204859.13	1	6590000	6590000	0.1	rs11122119	5.587	rs2235566	-0.00431	-3.34	5.07921	1156	3	lasso	-4.60139	4.2e-06	0.000280743	0.138125
ENST00000467447.1	PPP2R5D	ENSG00000112640.15	6	43000000	43000000	0.1	rs113113059	-6.69	rs58537733	-0.00334	-2.84	-4.59926	1046	1	lasso	4.59926	4.24e-06	0.000282269	0.139441
ENST00000534791.5	GRINA	ENSG00000178719.17	8	144000000	144000000	0.1	rs55930529	5.83	rs73373197	-0.00353	-2.67	4.59921	675	1	lasso	-4.59921	4.24e-06	0.000282269	0.139441
ENST00000482020.1	NFIA	ENSG00000162599.17	1	61400000	61400000	0.1	rs12040431	4.558	rs11207745	-0.00609	-3.34	4.07823	1227	3	lasso	-4.59899	4.25e-06	0.000282363	0.13977
ENST00000434805.1	RPL5P4	ENSG00000229994.1	1	35400000	35400000	0.1	rs11264211	-5.552	rs574384	0.0284	-3.8	-4.66216	205	8	enet	4.59608	4.31e-06	0.000285197	0.141743
ENST00000453178.1	C1orf216	ENSG00000142686.8	1	35700000	35700000	0.1	rs581459	-6.065	rs6425948	0.0188	3.5	-4.59584	256	1	lasso	-4.59584	4.31e-06	0.000285197	0.141743
ENST00000496723.1	CD46	ENSG00000117335.19	1	208000000	208000000	0.1	rs10863698	4.779	rs2466572	0.2	-6.38	-4.03596	1331	64	enet	4.59431	4.34e-06	0.000286606	0.14273
ENST00000423516.5	TKT	ENSG00000163931.16	3	53200000	53300000	0.1	rs2710323	9.63	rs73840256	0.0257	-3.53	1.45417	1388	6	lasso	-4.59182	4.39e-06	0.000289327	0.144374
ENST00000637390.1	AC019330.1	ENSG00000225421.2	2	198000000	199000000	0.1	rs1451488	-8.352	rs10191739	0.0049	-2.94	1.59909	1141	4	enet	-4.59066	4.42e-06	0.000290721	0.145361
ENST00000636008.1	GATAD2B	ENSG00000143614.10	1	154000000	154000000	0.1	rs10127983	5.535	rs11265040	0.021	-3.29	4.27134	1004	9	enet	-4.58359	4.57e-06	0.000299987	0.150294
ENST00000576911.5	DNAJA3	ENSG00000103423.14	16	4425865	4455951	0.1	rs8047438	5.76	rs9923354	0.0698	-4.95	4.44525	1209	2	lasso	-4.58093	4.63e-06	0.00030332	0.152267
ENST00000505268.1	DNAJC18	ENSG00000170464.10	5	139000000	139000000	0.1	rs9687282	5.644	rs13174863	-0.00564	3.394	4.1804	605	11	enet	4.57838	4.69e-06	0.00030664	0.15424
ENST00000380393.7	PTPRA	ENSG00000132670.20	20	2864184	3038674	0.1	rs13040012	4.3	rs619498	0.0343	-3.77	4.09329	1954	4	lasso	-4.57712	4.71e-06	0.000307337	0.154898
ENST00000560338.5	EIF5	ENSG00000100664.11	14	103000000	103000000	0.1	rs722637	7.74	rs8021359	0.075	-5.02	-3.34854	1224	15	enet	4.56949	4.89e-06	0.00031845	0.160817
ENST00000577784.1	MAP3K3	ENSG00000198909.7	17	63688529	63689692	0.1	rs6504163	-6.01	rs4351	0.00243	2.82	4.56736	881	1	lasso	4.56736	4.94e-06	0.000321071	0.162462
ENST00000558974.1	EFL1	ENSG00000140598.15	15	82300000	82300000	0.1	rs4779054	6.26	rs783528	-0.00552	-2.72	4.5663	913	1	lasso	-4.5663	4.96e-06	0.000321735	0.16312
ENST00000395139.7	HYAL2	ENSG00000068001.14	3	50300000	50300000	0.1	rs11917680	-6.25	rs4688759	-0.00518	2.82	2.51362	764	13	enet	4.56489	5e-06	0.000323691	0.164435
ENST00000544615.5	UCP2	ENSG00000175567.10	11	74000000	74000000	0.1	rs146194204	-4.99	rs724111	0.0315	3.83	2.79462	1073	4	lasso	4.56	5.02e-06	0.000324347	0.165093
ENST00000493743.1	SEMA3F	ENSG00000001617.12	3	50200000	50200000	0.1	rs11917680	-6.25	rs12496973	0.00511	-2.46	4.5608	732	5	lasso	-4.56079	5.1e-06	0.00032887	0.167724
ENST00000569348.5	NAE1	ENSG00000159593.15	16	66823281	66830976	0.1	rs7187623	4.85	rs3785089	0.101	4.89	4.60418	607	7	lasso	4.55929	5.13e-06	0.000329512	0.16871
ENST00000590700.5	ELOF1	ENSG00000130165.10	19	11553591	11559223	0.1	rs322128	5.99	rs282749	0.00715	2.87	-2.84898	1129	2	lasso	-4.55936	5.13e-06	0.000329512	0.16871
ENST00000664149.1	NFIA	ENSG00000162599.17	1	61100000	61500000	0.1	rs3900555	5.44	rs12040431	-0.0061	-3.03	4.55846	1670	1	lasso	-4.55846	5.15e-06	0.000330152	0.169368
ENST00000635033.1	ATP2B1	ENSG00000070961.15	12	89600000	89600000	0.1	rs1492914	5.36	rs704086	0.00593	-3	-4.55781	993	1	lasso	4.55781	5.17e-06	0.000330789	0.170026
ENST00000416682.6	MARK3	ENSG00000075413.18	14	103000000	104000000	0.1	rs722637	7.74	rs36032081	-0.00551	-2.84	-2.96549	1386	25	enet	4.55706	5.19e-06	0.000331424	0.170684
ENST00000454079.5	RBM6	ENSG00000004534.15	3	49900000	50100000	0.1	rs11917680	-6.25	rs2624843	0.048	3.65	4.55474	858	6	lasso	4.5547	5.25e-06	0.000334606	0.172657
ENST00000510891.1	ABCC3	ENSG00000108846.16	17	50674216	50676289	0.1	rs198547	-4.59	rs198547	-0.00608	3.04	-4.58927	1103	8	lasso	-4.55365	5.27e-06	0.000335219	0.173314
ENST00000342556.6	NAB2	ENSG00000166886.13	12	57100000	57100000	0.1	rs324017	-6.69	rs17119494	0.0157	3.2	3.94945	855	2	lasso	4.55319	5.28e-06	0.000335219	0.173643
ENST00000467978.1	HEATR5B	ENSG00000008869.12	2	37000000	37100000	0.1	rs3770752	-6.654	rs6544068	0.00858	-3.42	4.47739	1426	3	lasso	-4.5515	5.33e-06	0.000337741	0.175288
ENST00000495660.1	TTC14	ENSG00000163728.11	3	181000000	181000000	0.1	rs7647398	-8.48	rs28495789	0.0152	3.41	-4.54826	961	5	lasso	-4.54829	5.41e-06	0.000342151	0.177919
ENST00000475021.1	CDC23	ENSG00000094880.11	5	138000000	138000000	0.1	rs10117	-6.813	rs3777114	-0.00455	2.551	2.67707	819	2	lasso	4.54751	5.43e-06	0.00034273	0.178576
ENST00000577083.1	DNAJA3	ENSG00000103423.14	16	4440257	4447955	0.1	rs8047438	5.76	rs4785965	-0.0058	3.24	4.54706	1168	1	lasso	4.54706	5.44e-06	0.00034273	0.178905
ENST00000451053.3	VPS33A	ENSG00000139719.11	12	122000000	122000000	0.1	rs143116451	5.53	rs1976859	0.00246	3.48	4.90573	1210	3	enet	4.54619	5.46e-06	0.000343333	0.179563
ENST00000202556.14	PPP1R13B	ENSG00000088808.18	14	104000000	104000000	0.1	rs722637	7.74	rs7143609	-0.00605	-2.85	4.84455	1398	2	lasso	-4.54274	5.55e-06	0.000348289	0.182523
ENST00000397424.2	EPC2	ENSG00000135999.12	2	149000000	149000000	0.1	rs7592232	5.061	rs73007324	0.00273	-3.33	4.68482	1365	3	enet	-4.54259	5.56e-06	0.000348289	0.182852
ENST00000572391.1	NMRAL1	ENSG00000153406.13	16	4463803	4469685	0.1	rs8047438	5.76	rs7206782	-0.00448	3.41	4.53893	1215	2	lasso	4.54181	5.58e-06	0.000348877	0.183509
ENST00000637305.1	HCN1	ENSG00000164588.7	5	45300000	45500000	0.1	rs10035564	7.965	rs62372027	0.00827	2.228	4.53686	726	1	lasso	4.53686	5.71e-06	0.000356328	0.187785
ENST00000389302.7	FANCA	ENSG00000187741.15	16	89798374	89816657	0.1	rs11076631	-5.96	rs112460025	0.00315	2.97	-2.07767	1197	9	enet	-4.53486	5.76e-06	0.000358767	0.189429
ENST00000583804.2	TOP3A	ENSG00000177302.15	17	18290557	18303090	0.1	rs12948749	4.89	rs11652881	-0.00606	-2.78	4.69455	757	5	lasso	-4.53316	5.81e-06	0.000361197	0.191073
ENST00000614145.4	MRPS21	ENSG00000266472.5	1	150000000	150000000	0.1	rs2319280	-5.678	rs1050818	0.138	5.1	-4.52791	927	11	lasso	-4.52686	5.99e-06	0.000370985	0.196993
ENST00000526948.1	ARFGAP2	ENSG00000149182.15	11	47200000	47200000	0.1	rs7926389	7.71	rs3136512	0.0319	-3.95	3.90524	864	6	enet	-4.53	5.99e-06	0.000370985	0.196993
ENST00000446471.1	RBM6	ENSG00000004534.15	3	50000000	50100000	0.1	rs11917680	-6.25	rs2624843	0.0114	3.03	4.55474	752	7	lasso	4.52599	6.01e-06	0.000371524	0.197651
ENST00000263346.13	TCF25	ENSG00000141002.20	16	89873592	89911379	0.1	rs11076631	-5.96	rs6500454	0.0815	-4.04	4.52544	1148	1	lasso	-4.52544	6.03e-06	0.000372061	0.198309
ENST00000573533.1	NMRAL1	ENSG00000153406.13	16	4461785	4464240	0.1	rs8047438	5.76	rs1898737	0.0621	3.9	4.38705	1200	5	lasso	4.52156	6.14e-06	0.000378139	0.201926
ENST00000644225.1	SPG7	ENSG00000197912.15	16	89508401	89557747	0.1	rs11076631	-5.96	rs12919215	0.376	8.32	4.51829	1444	2	lasso	4.519	6.21e-06	0.000381636	0.204228
ENST00000316068.7	MCM9	ENSG00000111877.17	6	119000000	119000000	0.1	rs902780	-4.67	rs139447489	0.0664	3.94	-4.43639	1482	3	lasso	-4.51885	6.22e-06	0.000381636	0.204557
ENST00000623462.1	AC079331.2	ENSG00000279917.1	17	67611277	67613822	0.1	rs8073554	4.51	rs8073554	-0.00608	2.76	4.51429	882	1	lasso	4.51429	6.35e-06	0.000388887	0.208832
ENST00000571311.5	MAPT	ENSG00000186868.15	17	45894566	45978425	0.1	rs8073146	-5.8	rs149366495	0.0457	4.95	-4.30208	182	6	lasso	-4.50913	6.51e-06	0.000397945	0.214094
ENST00000564636.1	FANCI	ENSG00000140525.17	15	89200000	89300000	0.1	rs7178152	-6.32	rs7181060	0.152	5.86	-4.47592	1436	6	lasso	-4.50735	6.56e-06	0.000399993	0.215739
ENST00000490913.1	IQCE	ENSG00000106012.18	7	2590000	2600000	0.1	rs3800908	-9.51	rs7782028	0.00222	-3.76	4.50684	1426	1	lasso	-4.50684	6.58e-06	0.000399993	0.216396
ENST00000481022.1	ADARB1	ENSG00000197381.16	21	45176410	45177547	0.1	rs11701130	-5.09	rs2838968	0.0106	3.39	-4.72099	1237	2	lasso	-4.50687	6.58e-06	0.000399993	0.216396
ENST00000247191.7	DLGAP5	ENSG00000126787.13	14	55100000	55200000	0.1	rs3783643	5.14	rs17253619	-0.00376	-3.06	4.4987	1310	1	lasso	-4.4987	6.84e-06	0.000415032	0.224947
ENST00000541674.5	NPIPB4	ENSG00000185864.16	16	21857292	21864103	0.1	rs41468646	-4.48	rs41468646	-0.00543	2.85	-4.48498	285	7	lasso	-4.49368	7e-06	0.000423958	0.230209
ENST00000429530.1	SCAT8	ENSG00000236345.1	6	63800000	63800000	0.1	rs6925079	5.51	rs7738664	0.00888	-2.99	-2.18458	1089	2	lasso	4.49029	7.11e-06	0.000429508	0.233827
ENST00000496348.5	SLC25A40	ENSG00000075303.13	7	87800000	87800000	0.1	rs13233308	-5.44	rs7793933	-0.00516	-3.03	-4.96362	759	4	lasso	4.48964	7.13e-06	0.000429508	0.234484
ENST00000618193.1	HIST2H4A	ENSG00000270882.2	1	150000000	150000000	0.1	rs2319280	-5.678	rs698914	-0.00559	2.81	2.35787	310	7	enet	4.48937	7.14e-06	0.000429508	0.234813
ENST00000490278.1	CD46	ENSG00000117335.19	1	208000000	208000000	0.1	rs10863698	4.779	rs2724399	-0.00317	4.08	2.93282	1350	46	enet	4.48881	7.16e-06	0.000429508	0.235471
ENST00000562128.1	ZNF785	ENSG00000197162.10	16	30573740	30582804	0.1	rs62057756	-6.1	rs7201780	0.00381	3.19	5.66952	410	21	enet	4.48852	7.17e-06	0.000429508	0.2358
ENST00000402937.1	NAGA	ENSG00000198951.12	22	42059802	42070842	0.1	rs5751191	-7.31	rs4820451	-0.00394	2.71	-4.48834	1115	2	lasso	-4.48862	7.17e-06	0.000429508	0.2358
ENST00000583371.5	ELAC2	ENSG00000006744.19	17	13011693	13018065	0.1	rs12950148	6.05	rs73298508	0.162	5.51	-4.42793	1804	4	lasso	-4.48673	7.23e-06	0.000432315	0.237773
ENST00000554623.1	AC092143.2	ENSG00000259006.1	16	89919827	89922662	0.1	rs11076631	-5.96	rs55911767	-0.00189	3.13	-3.66869	1115	3	enet	-4.48555	7.27e-06	0.000433917	0.239088
ENST00000342947.9	GSDME	ENSG00000105928.16	7	24700000	24800000	0.1	rs79210963	6.67	rs2521769	-0.00597	-3.07	4.48498	2009	1	lasso	-4.48498	7.29e-06	0.000434323	0.239746
ENST00000547267.2	GIT2	ENSG00000139436.21	12	110000000	110000000	0.1	rs4766428	8.46	rs12306974	-0.00406	3.1	-2.9179	862	2	lasso	-4.48383	7.33e-06	0.000435916	0.241062
ENST00000618160.4	GTF2H3	ENSG00000111358.14	12	124000000	124000000	0.1	rs2102949	9.93	rs10744147	0.0102	3.92	5.50238	1231	19	enet	4.47531	7.63e-06	0.000452938	0.250928
ENST00000605932.5	OXNAD1	ENSG00000154814.14	3	16300000	16300000	0.1	rs9882532	6.13	rs7616121	0.00183	-3.53	3.37472	2011	12	enet	-4.47246	7.73e-06	0.000458048	0.254217
ENST00000662555.1	TSNARE1	ENSG00000171045.16	8	142000000	142000000	0.1	rs13262595	8.75	rs28697246	-0.00201	3.51	-0.49911	1810	6	lasso	-4.47108	7.78e-06	0.000460181	0.255861
ENST00000527173.6	RSRC2	ENSG00000111011.18	12	123000000	123000000	0.1	rs12425850	8.7	rs6488933	-0.00151	-3	-4.4688	1018	1	lasso	4.4688	7.87e-06	0.000464669	0.258821
ENST00000529276.1	NDUFS3	ENSG00000213619.10	11	47600000	47600000	0.1	rs3729986	5.98	rs7942473	-0.00551	-2.78	4.43781	929	4	lasso	-4.47	7.91e-06	0.000466194	0.260136
ENST00000362860.1	RN7SKP95	ENSG00000199730.1	15	58700000	58700000	0.1	rs11854073	-5.34	rs173214	0.00972	3.26	-4.46268	1359	1	lasso	-4.46268	8.09e-06	0.00047595	0.266056
ENST00000330188.13	TPM3	ENSG00000143549.21	1	154000000	154000000	0.1	rs10127983	5.535	rs4400599	0.0142	-3.81	-4.01242	1138	2	lasso	4.46095	8.16e-06	0.000479211	0.268358
ENST00000372211.7	UCK1	ENSG00000130717.13	9	132000000	132000000	0.1	rs72761691	5.72	rs4504689	-0.00604	-2.86	-2.4037	1177	4	enet	4.45988	8.2e-06	0.000480701	0.269673
ENST00000525335.6	RSRC2	ENSG00000111011.18	12	123000000	123000000	0.1	rs12425850	8.7	rs7978636	0.0165	-3.23	-3.96343	1015	2	lasso	4.45738	8.3e-06	0.000484558	0.272962
ENST00000461044.5	FXR1	ENSG00000114416.18	3	181000000	181000000	0.1	rs7647398	-8.48	rs9820840	0.0304	2.58	-4.42185	853	5	lasso	-4.45704	8.31e-06	0.000484558	0.273291
ENST00000600251.1	SLC25A42	ENSG00000181035.14	19	19101795	19105234	0.1	rs2916068	7.44	rs56159542	-0.00608	2.91	3.88818	964	6	lasso	4.45697	8.31e-06	0.000484558	0.273291
ENST00000397415.7	RPL7L1	ENSG00000146223.15	6	42900000	42900000	0.1	rs113113059	-6.69	rs732691	-0.00206	-3.26	-4.07629	1029	2	lasso	4.4504	8.57e-06	0.000498835	0.281842
ENST00000354625.6	RPS6KL1	ENSG00000198208.11	14	74900000	74900000	0.1	rs722599	-4.46	rs2359239	0.0117	3.5	-4.45166	1110	2	lasso	-4.44634	8.73e-06	0.00050725	0.287104
ENST00000575198.1	PSKH1	ENSG00000159792.10	16	67893301	67903145	0.1	rs61593058	5.06	rs28428518	-0.00543	-3.09	3.78942	486	5	lasso	-4.44493	8.79e-06	0.000509836	0.289077
ENST00000555183.1	PPP1R13B	ENSG00000088808.18	14	104000000	104000000	0.1	rs722637	7.74	rs8015761	0.0199	-2.95	3.95965	1218	3	lasso	-4.44442	8.81e-06	0.000510096	0.289734
ENST00000505789.1	AC117529.1	ENSG00000250017.1	5	45600000	45600000	0.1	rs10035564	7.965	rs12109205	0.012	2.712	5.66054	602	5	lasso	4.44082	8.96e-06	0.000516961	0.294668
ENST00000425676.5	FANCG	ENSG00000221829.9	9	35100000	35100000	0.1	rs568300	-4.64	rs4879846	-0.000902	-3.28	-4.44086	931	1	lasso	4.44086	8.96e-06	0.000516961	0.294668
ENST00000661176.1	LINC01748	ENSG00000226476.5	1	60600000	60600000	0.1	rs3900555	5.44	rs898727	-0.00594	-3.17	4.44021	1206	3	lasso	-4.44008	8.99e-06	0.000517783	0.295654
ENST00000448997.5	HEMK1	ENSG00000114735.9	3	50600000	50600000	0.1	rs11917680	-6.25	rs12629572	-0.00499	-3.15	4.27987	776	2	lasso	-4.43969	9.01e-06	0.000518028	0.296312
ENST00000492456.1	ZMYM4	ENSG00000146463.12	1	35400000	35400000	0.1	rs11264211	-5.552	rs11264188	-0.00598	-2.54	-3.84268	205	8	enet	4.43454	9.23e-06	0.00052975	0.303547
ENST00000665662.1	AC099792.1	ENSG00000231252.3	1	60700000	60900000	0.1	rs3900555	5.44	rs4515823	-0.00262	-3.28	4.40415	1315	4	lasso	-4.43311	9.29e-06	0.000532265	0.30552
ENST00000577202.1	DRC3	ENSG00000171962.18	17	17992854	17994348	0.1	rs12948749	4.89	rs752579	0.000929	-3.19	3.55353	1080	2	lasso	-4.42859	9.49e-06	0.000542778	0.312098
ENST00000395308.5	KTN1	ENSG00000126777.18	14	55600000	55700000	0.1	rs1890256	4.5	rs12587704	0.0112	-3.68	3.62018	1736	4	enet	-4.42507	9.64e-06	0.0005504	0.317031
ENST00000479372.1	TARS2	ENSG00000143374.17	1	150000000	150000000	0.1	rs2319280	-5.678	rs111320111	0.00242	-2.72	-4.42302	1046	1	lasso	4.42302	9.73e-06	0.000554576	0.319991
ENST00000416894.1	FALEC	ENSG00000228126.1	1	151000000	151000000	0.1	rs2319280	-5.678	rs6670974	0.00674	3.17	-4.39514	1065	10	lasso	-4.42099	9.83e-06	0.000559307	0.323279
ENST00000569466.1	CD2BP2	ENSG00000169217.9	16	30352847	30354934	0.1	rs3814883	-7.76	rs62055376	-0.00562	-2.84	-4.67942	390	2	lasso	4.41937	9.9e-06	0.000562317	0.325581
ENST00000437806.1	NCDN	ENSG00000020129.16	1	35600000	35600000	0.1	rs581459	-6.065	rs35520620	0.006	2.48	-4.44488	229	2	lasso	-4.4189	9.92e-06	0.000562481	0.326239
ENST00000366955.8	CENPF	ENSG00000117724.13	1	215000000	215000000	0.1	rs12125521	-4.701	rs1007334	0.0357	-4.01	-4.36659	1827	3	lasso	4.4168	1e-05	0.000566041	0.32887
ENST00000422444.1	PGAP1	ENSG00000197121.15	2	197000000	197000000	0.1	rs1429412	6.848	rs73051062	-0.00167	-2.93	2.81353	1160	4	lasso	-4.41378	1.02e-05	0.00057637	0.335447
ENST00000586996.2	PWWP3A	ENSG00000160953.16	19	1361896	1366351	0.1	rs502121	3.48	rs757232	-0.00199	-2.86	-1.57049	130	11	enet	4.41112	1.03e-05	0.000580028	0.338736
ENST00000487297.5	SETD4	ENSG00000185917.13	21	36034542	36043373	0.1	rs9977048	-4.53	rs11701918	0.0673	-4.38	-3.9045	1650	13	enet	4.4107	1.03e-05	0.000580028	0.338736
ENST00000522587.6	ATP6V1E2	ENSG00000250565.7	2	46500000	46500000	0.1	rs1456010	4.321	rs56059578	0.0264	4.46	2.58659	1678	38	enet	4.40912	1.04e-05	0.00058366	0.342025
ENST00000395602.8	MAPK7	ENSG00000166484.20	17	19378253	19383544	0.1	rs28550346	-7.28	rs2018675	-0.00123	2.64	-4.31171	556	2	lasso	-4.40943	1.04e-05	0.00058366	0.342025
ENST00000577405.2	RN7SL138P	ENSG00000266274.2	17	30959564	30959850	0.1	rs186262	4.61	rs186262	0.000196	-2.81	4.60813	927	3	lasso	-4.40405	1.06e-05	0.000593871	0.348602
ENST00000506318.1	HARS2	ENSG00000112855.17	5	141000000	141000000	0.1	rs405192	6.023	rs2878996	-0.00598	-2.797	-4.40252	947	1	lasso	4.40252	1.07e-05	0.000598454	0.351891
ENST00000560624.5	DCP1A	ENSG00000272886.6	3	53300000	53300000	0.1	rs2535627	9.18	rs552486	0.0217	3.4	4.4007	1437	1	lasso	4.4007	1.08e-05	0.000603021	0.35518
ENST00000621029.4	SEMA3B	ENSG00000012171.20	3	50300000	50300000	0.1	rs11917680	-6.25	rs12636669	0.0316	3.18	-4.3989	742	4	lasso	-4.39853	1.09e-05	0.000607573	0.358468
ENST00000550513.1	PFDN5	ENSG00000123349.14	12	53300000	53300000	0.1	rs3214023	4.99	rs12831185	0.000773	3.59	4.39648	1092	1	lasso	4.39647	1.1e-05	0.00061211	0.361757
ENST00000643268.1	CIB2	ENSG00000136425.14	15	78100000	78100000	0.1	rs2456020	-7.82	rs12912080	0.00363	3.22	-2.44314	1359	2	lasso	-4.39471	1.11e-05	0.000616631	0.365046
ENST00000388913.4	FAM83H	ENSG00000180921.7	8	144000000	144000000	0.1	rs13252406	5.81	rs11993154	0.00245	-3.07	5.5066	1014	5	lasso	-4.39173	1.12e-05	0.000620092	0.368334
ENST00000589739.3	OAZ1	ENSG00000104904.12	19	2272524	2273331	0.1	rs8105896	4.39	rs55678414	0.00359	3.25	4.11493	563	4	lasso	4.39202	1.12e-05	0.000620092	0.368334
ENST00000373225.7	FPGS	ENSG00000136877.15	9	128000000	128000000	0.1	rs34116890	-4.43	rs10987923	-0.00252	3.09	3.31038	963	16	enet	4.39076	1.13e-05	0.000622484	0.371623
ENST00000340160.7	TSPAN18	ENSG00000157570.12	11	44800000	44900000	0.1	rs72895359	-4.67	rs751196	-0.00502	3.19	3.47974	1601	5	lasso	4.39	1.13e-05	0.000622484	0.371623
ENST00000584789.1	SEPTIN4	ENSG00000108387.15	17	58525162	58532037	0.1	rs7210714	-4.69	rs11871239	0.00556	-3.33	-3.60873	971	4	lasso	4.38975	1.13e-05	0.000622484	0.371623
ENST00000261615.5	DPEP1	ENSG00000015413.9	16	89630289	89638456	0.1	rs11076631	-5.96	rs112783727	0.00133	-3.65	-3.65361	1360	4	enet	4.38708	1.15e-05	0.000632442	0.3782
ENST00000510615.1	GAB1	ENSG00000109458.8	4	143000000	143000000	0.1	rs1510136	-5.675	rs35601522	0.00747	-2.74	4.7831	1551	2	lasso	-4.38429	1.16e-05	0.000636877	0.381489
ENST00000338415.8	QPCT	ENSG00000115828.17	2	37300000	37400000	0.1	rs3770752	-6.654	rs11887829	0.0212	3.53	4.38218	1564	1	lasso	4.38218	1.17e-05	0.000640229	0.384778
ENST00000503283.5	NDUFA13	ENSG00000186010.19	19	19516228	19529054	0.1	rs2916068	7.45	rs8103992	0.0118	-3.55	3.9563	1125	4	lasso	-4.38333	1.17e-05	0.000640229	0.384778
ENST00000650767.1	ZFP41	ENSG00000181638.18	8	143000000	143000000	0.1	rs62523388	-5.15	rs60959054	0.0148	-2.86	-4.38107	1563	1	lasso	4.38107	1.18e-05	0.000644629	0.388067
ENST00000485551.5	KIAA0319L	ENSG00000142687.18	1	35400000	35500000	0.1	rs581459	-6.065	rs12082263	-0.000771	-2.73	-4.53392	212	15	enet	4.37672	1.2e-05	0.000654468	0.394644
ENST00000553894.6	RPS6KL1	ENSG00000198208.11	14	74900000	74900000	0.1	rs722599	-4.46	rs8014289	0.00478	-4.11	4.08535	1094	3	lasso	-4.37641	1.21e-05	0.000658829	0.397933
ENST00000238918.12	ADGRB3	ENSG00000135298.14	6	69200000	69400000	0.1	rs9454727	-5.62	rs2880652	0.0248	3.4	4.37273	2043	1	lasso	4.37273	1.23e-05	0.000668612	0.40451
ENST00000482945.5	ADAM10	ENSG00000137845.15	15	58600000	58600000	0.1	rs11854073	-5.34	rs12908449	0.0723	4.3	-3.22043	1394	32	enet	-4.36602	1.27e-05	0.000688081	0.417665
ENST00000473425.2	FLII	ENSG00000177731.16	17	18254791	18257276	0.1	rs12948749	4.89	rs62073573	0.00994	-3.44	4.21945	732	3	lasso	-4.36596	1.27e-05	0.000688081	0.417665
ENST00000557982.1	PEX11A	ENSG00000166821.9	15	89700000	89700000	0.1	rs7178152	-6.32	rs34831225	0.0087	3.3	-4.36163	1315	1	enet	-4.36163	1.29e-05	0.000697767	0.424242
ENST00000252050.9	CUL9	ENSG00000112659.14	6	43200000	43200000	0.1	rs113113059	-6.69	rs6930460	-0.0058	-3.72	-3.69177	918	2	lasso	4.35996	1.3e-05	0.000702021	0.427531
ENST00000549840.1	ATP2A2	ENSG00000174437.17	12	110000000	110000000	0.1	rs4766428	8.46	rs11069168	0.000298	2.76	4.35927	618	1	lasso	4.35926	1.31e-05	0.000706262	0.43082
ENST00000511691.1	UBE2D2	ENSG00000131508.16	5	140000000	140000000	0.1	rs9687282	5.644	rs673632	0.0198	3.566	5.11563	638	20	enet	4.35691	1.32e-05	0.000709327	0.434108
ENST00000645220.1	GSDME	ENSG00000105928.16	7	24700000	24800000	0.1	rs79210963	6.67	rs78436753	-0.00545	3.42	6.10423	2009	34	enet	4.35754	1.32e-05	0.000709327	0.434108
ENST00000488860.1	TRAIP	ENSG00000183763.9	3	49800000	49800000	0.1	rs709210	-5.76	rs58621288	-0.00407	-2.62	-4.35577	827	1	lasso	4.35577	1.33e-05	0.000713535	0.437397
ENST00000504216.5	SLC9B1	ENSG00000164037.17	4	103000000	103000000	0.1	rs13107511	5.812	rs223482	-0.00401	2.7	5.37595	1337	27	enet	4.35102	1.36e-05	0.000727257	0.447263
ENST00000565571.5	RPL13	ENSG00000167526.13	16	89560683	89561849	0.1	rs11076631	-5.96	rs730264	0.493	-9.65	4.3467	1443	5	lasso	-4.34969	1.36e-05	0.000727257	0.447263
ENST00000356839.10	ACADVL	ENSG00000072778.20	17	7219938	7225266	0.1	rs507506	-4.39	rs35224044	-0.00327	-3.47	-4.31723	1060	3	lasso	4.34851	1.37e-05	0.000731415	0.450552
ENST00000416859.6	NFYC	ENSG00000066136.20	1	40700000	40800000	0.1	rs6694677	4.649	rs6600361	-0.00264	3.33	3.10111	1449	4	lasso	4.34493	1.39e-05	0.00074089	0.457129
ENST00000391111.1	RNU11-3P	ENSG00000212413.1	10	103000000	103000000	0.1	rs76752100	-10.14	rs4918035	-0.00558	-3.19	1.39638	1252	4	lasso	-4.34396	1.4e-05	0.000743809	0.460418
ENST00000567815.5	RPL13	ENSG00000167526.13	16	89560681	89563080	0.1	rs11076631	-5.96	rs3751690	0.318	-7.36	4.30832	1443	8	lasso	-4.34432	1.4e-05	0.000743809	0.460418
ENST00000563434.1	AL138756.1	ENSG00000259953.2	9	112000000	112000000	0.1	rs7048773	4.81	rs3808879	0.0572	4.6	4.40151	1884	8	lasso	4.34217	1.41e-05	0.000747914	0.463707
ENST00000568053.5	NPIPB13	ENSG00000198064.13	16	30235448	30254510	0.1	rs3814883	-7.76	rs7186541	0.127	5.95	-3.36167	384	21	enet	-4.33786	1.44e-05	0.000762597	0.473573
ENST00000564878.5	SPIRE2	ENSG00000204991.11	16	89818179	89850562	0.1	rs11076631	-5.96	rs9925181	0.0282	4.44	-5.78696	1186	25	enet	-4.3358	1.45e-05	0.000766658	0.476861
ENST00000480392.1	NDUFAF3	ENSG00000178057.15	3	49000000	49000000	0.1	rs9878063	4.49	rs9812200	-0.00553	2.54	4.33344	567	1	lasso	4.33344	1.47e-05	0.000774742	0.483439
ENST00000581375.5	NOL11	ENSG00000130935.10	17	67717945	67744202	0.1	rs8073554	4.51	rs1961377	-0.00594	2.88	4.33299	1092	1	lasso	4.33299	1.47e-05	0.000774742	0.483439
ENST00000342649.9	TCAIM	ENSG00000179152.20	3	44300000	44400000	0.1	rs7639253	-5.23	rs113263538	-0.00607	2.85	4.32577	1113	3	lasso	4.32627	1.52e-05	0.000795991	0.499882
ENST00000395336.7	MADD	ENSG00000110514.19	11	47300000	47300000	0.1	rs10838634	7.34	rs10838681	0.0324	-3.75	1.32945	960	14	enet	-4.33	1.52e-05	0.000795991	0.499882
ENST00000497871.1	ATPAF2	ENSG00000171953.16	17	18028111	18039201	0.1	rs12948749	4.89	rs7210400	-0.00498	-3.05	4.53845	1027	2	lasso	-4.32592	1.52e-05	0.000795991	0.499882
ENST00000490819.1	TAB1	ENSG00000100324.14	22	39416744	39417816	0.1	rs5995756	6.68	rs2899319	-0.00406	-3.05	-4.32534	1180	1	lasso	4.32533	1.52e-05	0.000795991	0.499882
ENST00000492766.5	RERE	ENSG00000142599.19	1	8370000	8420000	0.1	rs11121172	6.163	rs7539600	0.0255	-3.49	-1.82607	1194	2	lasso	4.32285	1.54e-05	0.000805183	0.50646
ENST00000507593.5	IK	ENSG00000113141.18	5	141000000	141000000	0.1	rs405192	6.051	rs156085	-0.00608	3.011	-1.75846	941	17	enet	-4.32193	1.55e-05	0.000806564	0.509749
ENST00000409653.5	FAM221A	ENSG00000188732.11	7	23700000	23700000	0.1	rs6966655	5.4	rs13237857	0.144	6.65	-5.00217	1574	6	lasso	-4.32126	1.55e-05	0.000806564	0.509749
ENST00000583861.1	SNORD43	ENSG00000263764.1	22	39319050	39319113	0.1	rs5995756	6.68	rs7287617	-0.00602	-2.87	-4.32103	1300	1	lasso	4.32103	1.55e-05	0.000806564	0.509749
ENST00000471641.1	ARPC3	ENSG00000111229.16	12	110000000	110000000	0.1	rs4766428	8.46	rs79367365	0.00457	2.77	-4.32032	622	1	enet	-4.32032	1.56e-05	0.000810485	0.513037
ENST00000054650.8	THAP3	ENSG00000041988.15	1	6620000	6630000	0.1	rs11122119	5.587	rs12079872	0.0918	-4.75	5.18938	1187	6	lasso	-4.31185	1.62e-05	0.00084033	0.532769
ENST00000528279.1	RSRC2	ENSG00000111011.18	12	123000000	123000000	0.1	rs12425850	8.7	rs4039670	0.0758	-4.7	-4.48245	985	8	lasso	4.31005	1.63e-05	0.000844186	0.536058
ENST00000626758.1	TBL1XR1	ENSG00000177565.16	3	177000000	177000000	0.1	rs7609876	5.74	rs7649788	0.000882	2.82	2.81756	1470	3	enet	4.30875	1.64e-05	0.000846698	0.539347
ENST00000523407.1	FAM120AOS	ENSG00000188938.17	9	93400000	93500000	0.1	rs6479487	5.68	rs12555047	-0.00609	2.95	4.30872	1775	1	lasso	4.30872	1.64e-05	0.000846698	0.539347
ENST00000650758.1	AC092661.1	ENSG00000286269.1	4	118000000	118000000	0.1	rs28521069	5.501	rs78158086	-0.00595	3.2	-0.58846	1801	29	enet	-4.30534	1.67e-05	0.000860835	0.549213
ENST00000519928.1	MFAP3	ENSG00000037749.12	5	154000000	154000000	0.1	rs815609	-5.633	rs816041	0.012	3.747	5.08072	1835	16	enet	4.30323	1.68e-05	0.000863284	0.552502
ENST00000548984.1	PFDN5	ENSG00000123349.14	12	53300000	53300000	0.1	rs3214023	4.99	rs1683152	0.00449	-3.68	4.303	1090	1	lasso	-4.303	1.68e-05	0.000863284	0.552502
ENST00000547199.3	ANAPC7	ENSG00000196510.12	12	110000000	110000000	0.1	rs4766428	8.46	rs11064860	-0.0043	2.26	-4.30039	601	1	lasso	-4.30039	1.7e-05	0.000872198	0.559079
ENST00000273598.7	NICN1	ENSG00000145029.13	3	49400000	49400000	0.1	rs62262095	-4.38	rs9859813	0.000843	-2.2	-4.29909	721	11	lasso	4.2993	1.71e-05	0.0008746	0.562368
ENST00000258772.9	DDX56	ENSG00000136271.10	7	44600000	44600000	0.1	rs6656	-4.38	rs217384	-0.000886	-2.7	-4.29845	1146	3	lasso	4.29913	1.71e-05	0.0008746	0.562368
ENST00000564768.1	CORO1A	ENSG00000102879.15	16	30186682	30189075	0.1	rs3814883	-7.76	rs58175255	-0.000909	-2.98	-4.29793	386	1	lasso	4.29793	1.72e-05	0.000876987	0.565656
ENST00000568705.5	GAS8	ENSG00000141013.17	16	90019693	90032892	0.1	rs11076631	-5.96	rs12923145	-0.00601	2.68	4.38125	989	3	lasso	4.29854	1.72e-05	0.000876987	0.565656
ENST00000645034.1	ST3GAL3	ENSG00000126091.20	1	43700000	43900000	0.1	rs11210892	8.285	rs17400240	0.0177	-2.83	-3.85823	1332	18	enet	4.28922	1.79e-05	0.000911265	0.588677
ENST00000473733.5	STK40	ENSG00000196182.10	1	36400000	36400000	0.1	rs581459	-6.065	rs272827	-0.00567	-2.85	-4.75678	961	3	lasso	4.28822	1.8e-05	0.00091212	0.591966
ENST00000487824.2	FYN	ENSG00000010810.17	6	112000000	112000000	0.1	rs9487653	5.39	rs61202914	0.155	5.72	4.29729	1355	4	lasso	4.28797	1.8e-05	0.00091212	0.591966
ENST00000534775.1	PTPMT1	ENSG00000110536.14	11	47600000	47600000	0.1	rs3729986	5.98	rs11039124	0.00351	-2.94	4.28823	931	1	lasso	-4.29	1.8e-05	0.00091212	0.591966
ENST00000471177.1	SZT2	ENSG00000198198.17	1	43400000	43400000	0.1	rs11210892	8.285	rs1467809	-4.14e-05	-2.9	-3.78745	1252	15	enet	4.28649	1.82e-05	0.000919422	0.598543
ENST00000333279.3	ANKRD45	ENSG00000183831.7	1	174000000	174000000	0.1	rs61828917	-6.146	rs34697014	0.0265	3.54	0.446273	1063	14	enet	4.28545	1.82e-05	0.000919422	0.598543
ENST00000470006.1	NCKIPSD	ENSG00000213672.8	3	48700000	48700000	0.1	rs9878063	4.49	rs9812977	0.0302	-2.76	4.28383	531	1	lasso	-4.28383	1.84e-05	0.000928099	0.605121
ENST00000363804.1	RN7SKP160	ENSG00000200674.1	1	174000000	174000000	0.1	rs61828917	-6.146	rs10912632	-0.00202	-3.6	1.68484	987	70	enet	-4.28008	1.87e-05	0.000940347	0.614987
ENST00000481597.5	HYAL2	ENSG00000068001.14	3	50300000	50300000	0.1	rs11917680	-6.25	rs12629572	0.0309	-3.44	4.27987	764	1	lasso	-4.27987	1.87e-05	0.000940347	0.614987
ENST00000508576.5	HOMER1	ENSG00000152413.15	5	79400000	79500000	0.1	rs17237492	4.281	rs7737668	-0.00606	3.243	4.23154	1594	3	lasso	4.27517	1.91e-05	0.000958995	0.628142
ENST00000354862.4	NAA80	ENSG00000243477.5	3	50300000	50300000	0.1	rs11917680	-6.25	rs6776145	0.00467	2.81	4.27342	741	1	lasso	4.27342	1.92e-05	0.000959621	0.63143
ENST00000606030.1	AC244517.1	ENSG00000272108.1	5	141000000	141000000	0.1	rs405192	6.124	rs618096	-0.00536	-3.051	2.06598	1079	3	lasso	-4.27437	1.92e-05	0.000959621	0.63143
ENST00000536772.5	HIP1R	ENSG00000130787.14	12	123000000	123000000	0.1	rs2102949	9.93	rs1471022	-4.71e-05	-2.65	3.65448	836	2	lasso	-4.27449	1.92e-05	0.000959621	0.63143
ENST00000486978.5	CTDSPL	ENSG00000144677.15	3	37900000	38000000	0.1	rs71323641	-5.26	rs11713164	0.0806	-4.51	-4.22769	1082	4	lasso	4.27114	1.94e-05	0.000968145	0.638008
ENST00000624566.1	AC005609.3	ENSG00000278915.1	5	141000000	141000000	0.1	rs405192	6.04	rs59479	0.0982	4.863	-4.24428	970	2	lasso	-4.26818	1.97e-05	0.000980142	0.647874
ENST00000613086.1	AC243919.2	ENSG00000278202.1	15	82400000	82400000	0.1	rs4779054	6.26	rs62012046	0.117	4.87	-4.24265	983	7	lasso	-4.26858	1.97e-05	0.000980142	0.647874
ENST00000472339.5	FXR1	ENSG00000114416.18	3	181000000	181000000	0.1	rs7647398	-8.48	rs62291039	0.00508	3.08	-4.2668	895	1	enet	-4.2668	1.98e-05	0.000982146	0.651163
ENST00000417508.1	VPS16	ENSG00000215305.10	20	2840763	2862093	0.1	rs13040012	4.3	rs6138915	0.0363	-3.68	4.15953	1799	6	lasso	-4.2668	1.98e-05	0.000982146	0.651163
ENST00000563270.5	RPL13	ENSG00000167526.13	16	89560681	89563032	0.1	rs11076631	-5.96	rs2280370	0.42	8.52	4.16511	1443	2	lasso	4.26564	1.99e-05	0.000985619	0.654451
ENST00000566303.5	ADAMTS7	ENSG00000136378.15	15	78800000	78800000	0.1	rs2456020	-7.82	rs3743058	0.0039	-3.51	-4.26456	1625	2	lasso	4.26439	2e-05	0.000989083	0.65774
ENST00000522831.1	PPP2R2B	ENSG00000156475.18	5	147000000	147000000	0.1	rs1126057	-5.172	rs11958187	0.000735	-3.212	-4.20839	1832	2	lasso	4.26228	2.02e-05	0.000997474	0.664317
ENST00000645664.1	ANKRD11	ENSG00000167522.16	16	89300120	89316998	0.1	rs11076631	-5.96	rs34373216	-0.00225	3.11	4.17645	1069	2	lasso	4.2606	2.04e-05	0.00100584	0.670895
ENST00000494667.5	PRKD3	ENSG00000115825.10	2	37300000	37300000	0.1	rs3770752	-6.654	rs7604312	-2.56e-05	3.23	-1.23106	1446	2	enet	-4.25945	2.05e-05	0.00100775	0.674184
ENST00000501405.2	AC099487.1	ENSG00000247402.2	5	103000000	103000000	0.1	rs1901512	5.218	rs7712282	-0.00592	-2.571	-4.25927	1462	1	lasso	4.25927	2.05e-05	0.00100775	0.674184
ENST00000571841.1	AC005670.2	ENSG00000262633.2	17	46923133	47047154	0.1	rs199536	-5.61	rs199528	-0.00238	3.45	-5.00919	1074	3	lasso	-4.25754	2.07e-05	0.00101455	0.680761
ENST00000394580.2	RPL36	ENSG00000130255.13	19	5690316	5691667	0.1	rs628271	-4.94	rs8104044	0.0139	-3.65	-3.56403	824	8	lasso	4.25697	2.07e-05	0.00101455	0.680761
ENST00000367042.5	CD46	ENSG00000117335.19	1	208000000	208000000	0.1	rs10863698	4.779	rs2466572	0.458	-9.1	-4.03596	1392	21	enet	4.25569	2.08e-05	0.00101793	0.68405
ENST00000550611.1	LIMA1	ENSG00000050405.13	12	50200000	50200000	0.1	rs578470	5.59	rs61928263	0.0217	3.14	-4.40827	900	2	lasso	-4.25139	2.12e-05	0.00103596	0.697204
ENST00000489710.1	ERI3	ENSG00000117419.16	1	44200000	44200000	0.1	rs803679	5.815	rs4448553	0.000104	3.06	4.25028	1143	1	lasso	4.25028	2.14e-05	0.00104419	0.703782
ENST00000505625.5	MATR3	ENSG00000015479.19	5	139000000	139000000	0.1	rs9687282	5.644	rs599946	0.00743	2.901	5.16912	651	8	lasso	4.24809	2.16e-05	0.00105083	0.710359
ENST00000558303.5	KIF23	ENSG00000137807.15	15	69400000	69400000	0.1	rs7173716	4.31	rs7172499	-0.00423	-3.25	4.24778	940	1	lasso	-4.24778	2.16e-05	0.00105083	0.710359
ENST00000625195.1	AC005609.1	ENSG00000278901.1	5	141000000	141000000	0.1	rs405192	6.045	rs59479	0.19	5.999	-4.24428	976	2	lasso	-4.24707	2.17e-05	0.00105413	0.713648
ENST00000468472.1	AC006254.1	ENSG00000243696.5	3	52800000	52800000	0.1	rs2710323	9.63	rs4687657	0.0767	4.75	-6.54476	1185	5	lasso	-4.24602	2.18e-05	0.00105743	0.716937
ENST00000462738.1	PLXNB1	ENSG00000164050.13	3	48400000	48400000	0.1	rs9878063	4.49	rs2286652	-0.00608	2.66	4.24305	547	3	lasso	4.24293	2.21e-05	0.00106883	0.726803
ENST00000470228.5	NT5C2	ENSG00000076685.18	10	103000000	103000000	0.1	rs11191434	-10.35	rs1891292	0.00104	2.86	-4.85713	1264	5	lasso	-4.24289	2.21e-05	0.00106883	0.726803
ENST00000528173.5	DGKZ	ENSG00000149091.15	11	46400000	46400000	0.1	rs12285419	8.15	rs3136512	-0.00521	-2.91	3.90524	676	5	lasso	-4.24	2.22e-05	0.00107209	0.730091
ENST00000568738.1	NTAN1	ENSG00000157045.9	16	15038145	15047494	0.1	rs35811052	3.69	rs4985150	0.121	5.55	2.80697	261	20	enet	4.24032	2.23e-05	0.00107376	0.73338
ENST00000381348.4	LINC00634	ENSG00000205704.7	22	41952174	41958933	0.1	rs5751191	-7.31	rs2267442	0.0144	-3.44	-2.61503	1130	21	enet	4.24079	2.23e-05	0.00107376	0.73338
ENST00000409105.5	MCFD2	ENSG00000180398.12	2	46900000	46900000	0.1	rs67882902	4.612	rs11894871	-0.00607	-3.12	1.78242	1600	3	lasso	-4.23958	2.24e-05	0.001077	0.736669
ENST00000618080.4	ANK3	ENSG00000151150.22	10	60100000	60100000	0.1	rs10994360	4.99	rs11817234	0.00196	3.18	4.23613	1853	1	lasso	4.23613	2.27e-05	0.00108983	0.746535
ENST00000485819.1	CRIP3	ENSG00000146215.13	6	43300000	43300000	0.1	rs113113059	-6.69	rs6458329	0.00441	-2.95	-4.23427	820	1	lasso	4.23426	2.29e-05	0.00109464	0.753112
ENST00000524499.1	AC109322.1	ENSG00000255224.1	8	144000000	144000000	0.1	rs55930529	5.9	rs13277214	0.00684	-2.89	4.23485	522	1	lasso	-4.23485	2.29e-05	0.00109464	0.753112
ENST00000460724.1	PRPSAP2	ENSG00000141127.15	17	18911154	18929820	0.1	rs28550346	-7.33	rs67735616	0.126	5.88	-3.94282	419	18	enet	-4.23412	2.29e-05	0.00109464	0.753112
ENST00000490063.5	PCBP4	ENSG00000090097.21	3	52000000	52000000	0.1	rs9311474	8.68	rs57630131	-0.00355	-2.92	-7.04268	408	6	lasso	4.23271	2.31e-05	0.0011026	0.75969
ENST00000577442.5	CDK5RAP3	ENSG00000108465.15	17	47971018	47974556	0.1	rs34463696	-4.15	rs34463696	-0.00583	3.1	-4.15005	1356	18	lasso	-4.232	2.32e-05	0.00110577	0.762978
ENST00000618267.4	GOLGA2P10	ENSG00000255769.7	15	82500000	82500000	0.1	rs4779054	6.33	rs4778665	0.0153	-3.49	-4.35793	918	8	lasso	4.2306	2.33e-05	0.00110892	0.766267
ENST00000490058.1	RCBTB1	ENSG00000136144.12	13	49600000	49600000	0.1	rs4942851	5.12	rs4942860	0.031	-3.85	3.93075	1460	3	lasso	-4.2251	2.39e-05	0.00113584	0.785999
ENST00000398888.6	USP19	ENSG00000172046.19	3	49100000	49100000	0.1	rs9878063	4.49	rs9811318	0.00643	3.1	4.23992	642	3	lasso	4.22245	2.42e-05	0.00114843	0.795865
ENST00000203407.6	UQCRC1	ENSG00000010256.11	3	48600000	48600000	0.1	rs9878063	4.49	rs12107418	0.00692	2.56	4.33615	545	9	enet	4.22117	2.43e-05	0.00115152	0.799154
ENST00000373044.3	YRDC	ENSG00000196449.4	1	37800000	37800000	0.1	rs2637865	-4.587	rs473279	-0.0057	-3.11	4.17537	1269	6	enet	-4.21991	2.44e-05	0.00115459	0.802443
ENST00000646096.1	ST3GAL3	ENSG00000126091.20	1	43700000	43900000	0.1	rs11210892	8.285	rs11210850	0.00504	-3.14	-4.21826	1328	1	lasso	4.21826	2.46e-05	0.00116239	0.80902
ENST00000590837.8	MAU2	ENSG00000129933.21	19	19342535	19344159	0.1	rs2916068	7.45	rs4808973	0.0114	2.91	3.85633	951	3	lasso	4.2168	2.48e-05	0.00117015	0.815598
ENST00000612995.1	AC023830.3	ENSG00000278434.1	16	4532216	4533670	0.1	rs8047438	5.76	rs13335685	-0.00608	3.56	5.18125	1283	5	lasso	4.21589	2.49e-05	0.00117319	0.818886
ENST00000480600.6	DRAM2	ENSG00000156171.14	1	111000000	111000000	0.1	rs11102159	5.361	rs3762374	0.0149	4.2	3.57013	1962	14	enet	4.21353	2.51e-05	0.00117923	0.825464
ENST00000471811.1	KLHDC8B	ENSG00000185909.15	3	49200000	49200000	0.1	rs9841602	4.31	rs4858830	0.00978	2.44	1.33036	648	4	lasso	4.21372	2.51e-05	0.00117923	0.825464
ENST00000534255.1	HGH1	ENSG00000235173.7	8	144000000	144000000	0.1	rs13252406	5.81	rs13277214	0.0156	-3.45	4.23485	442	2	lasso	-4.21289	2.52e-05	0.00118224	0.828752
ENST00000625071.1	AC005609.4	ENSG00000278946.1	5	141000000	141000000	0.1	rs405192	6.041	rs251379	0.0593	3.62	-4.21015	968	1	lasso	-4.21015	2.55e-05	0.00119461	0.838619
ENST00000465048.1	NEURL1	ENSG00000107954.10	10	104000000	104000000	0.1	rs12412038	-9.96	rs116821290	0.00604	-3.2	4.20725	1182	1	lasso	-4.20725	2.58e-05	0.00120695	0.848485
ENST00000525158.1	TIMM10	ENSG00000134809.9	11	57500000	57500000	0.1	rs7938083	6.03	rs2848630	0.0422	4.76	-2.32448	1201	14	enet	-4.21	2.59e-05	0.00120991	0.851773
ENST00000467076.5	FDPS	ENSG00000160752.14	1	155000000	155000000	0.1	rs6699080	4.249	rs56242561	0.00189	3.13	-3.73812	602	26	enet	-4.20332	2.63e-05	0.00122685	0.864928
ENST00000441885.8	SHISA6	ENSG00000188803.15	17	11241213	11564063	0.1	rs55993446	-3.84	rs12601032	0.00862	3.54	-3.36974	1821	4	lasso	-4.20182	2.65e-05	0.00123443	0.871506
ENST00000569282.2	BOLA2B	ENSG00000169627.9	16	30192934	30193666	0.1	rs3814883	-7.76	rs34499019	-0.00558	-2.76	-2.62735	386	30	enet	4.20065	2.66e-05	0.00123733	0.874794
ENST00000576176.1	NMRAL1	ENSG00000153406.13	16	4463568	4469365	0.1	rs8047438	5.76	rs4785966	0.0154	3.83	4.39811	1215	10	enet	4.19997	2.67e-05	0.00123848	0.878083
ENST00000463769.6	MRTFA	ENSG00000196588.17	22	40463228	40636687	0.1	rs9623320	6.34	rs73172856	-0.000611	2.94	-4.20018	1138	1	enet	-4.20018	2.67e-05	0.00123848	0.878083
ENST00000488670.1	TRIP6	ENSG00000087077.14	7	101000000	101000000	0.1	rs492430	5.38	rs221786	0.0158	3.92	5.18024	1227	6	lasso	4.19698	2.71e-05	0.00125526	0.891238
ENST00000619850.2	FAM83D	ENSG00000101447.15	20	38926417	38953106	0.1	rs6065094	-7.7	rs6015979	-0.00444	3.41	-4.01066	1243	7	enet	-4.19551	2.72e-05	0.00125812	0.894526
ENST00000467386.5	GRB10	ENSG00000106070.19	7	50800000	50800000	0.1	rs6593340	4.07	rs712015	-0.0048	-3.26	-2.52378	1559	6	lasso	4.19361	2.75e-05	0.00126843	0.904393
ENST00000483369.5	ADCK2	ENSG00000133597.11	7	141000000	141000000	0.1	rs6662	-4.69	rs17161916	4.61e-05	-2.89	-4.19283	1173	1	lasso	4.19283	2.75e-05	0.00126843	0.904393
ENST00000582765.1	RDM1P2	ENSG00000266497.1	17	46503946	46509339	0.1	rs199536	-5.61	rs199528	0.23	7.11	-5.00919	340	38	enet	-4.1926	2.76e-05	0.00127126	0.907681
ENST00000526827.1	C11orf49	ENSG00000149179.13	11	47100000	47200000	0.1	rs7108770	8.13	rs4752926	0.00184	-2.64	5.30988	898	2	lasso	-4.19	2.79e-05	0.00128328	0.917547
ENST00000402384.8	ICA1	ENSG00000003147.19	7	8110000	8260000	0.1	rs1557841	5.42	rs11764549	-0.00593	-3.56	4.1877	2194	1	lasso	-4.1877	2.82e-05	0.00129346	0.927413
ENST00000653750.1	AC016705.2	ENSG00000259495.3	15	80300000	80400000	0.1	rs2627320	-4.5	rs7177091	-0.00606	4.02	4.11648	1835	2	lasso	4.18764	2.82e-05	0.00129346	0.927413
ENST00000555576.5	TUBB3	ENSG00000258947.7	16	89923345	89938761	0.1	rs11076631	-5.96	rs10852626	0.0125	-3.16	4.07016	1113	5	lasso	-4.17895	2.93e-05	0.00134205	0.963589
ENST00000528149.5	CCDC90B	ENSG00000137500.9	11	83300000	83300000	0.1	rs12294291	4.67	rs12789325	0.000593	3.34	4.19531	1290	3	lasso	4.18	2.95e-05	0.00134933	0.970167
ENST00000554129.1	LINC01588	ENSG00000214900.11	14	50000000	50000000	0.1	rs941608	4.46	rs10873029	-0.0051	-2.82	2.97436	1240	11	enet	-4.17671	2.96e-05	0.00135202	0.973455
ENST00000478214.1	HMGA1	ENSG00000137309.19	6	34200000	34200000	0.1	rs9461916	-6.41	rs1565365	-0.00315	-3.24	-4.54567	1491	48	enet	4.17228	3.02e-05	0.00137561	0.993187
ENST00000529209.1	WDR97	ENSG00000179698.14	8	144000000	144000000	0.1	rs13252406	5.81	rs7835816	0.0379	-3.41	3.92054	445	4	lasso	-4.17227	3.02e-05	0.00137561	0.993187
ENST00000553646.1	RPS6KL1	ENSG00000198208.11	14	74900000	74900000	0.1	rs722599	-4.46	rs722599	-0.00538	3.3	-4.46449	1102	3	lasso	-4.16923	3.06e-05	0.0013919	1
ENST00000487853.1	ORC2	ENSG00000115942.9	2	201000000	201000000	0.1	rs1347692	6.271	rs3769433	-0.00515	3.37	-4.16754	1081	1	lasso	-4.16754	3.08e-05	0.00139906	1
ENST00000540057.1	C2CD3	ENSG00000168014.16	11	74100000	74100000	0.1	rs146194204	-4.99	rs11235972	-0.00558	3.22	-4.16702	1207	1	lasso	-4.17	3.09e-05	0.00140167	1
ENST00000560012.5	SLTM	ENSG00000137776.17	15	58900000	58900000	0.1	rs11854073	-5.34	rs2099190	0.0351	-3.47	3.60806	1310	3	lasso	-4.16377	3.13e-05	0.00141786	1
ENST00000311956.9	ARHGAP1	ENSG00000175220.12	11	46700000	46700000	0.1	rs12285419	8.15	rs3136512	0.0201	-3.82	3.90524	647	3	lasso	-4.16	3.16e-05	0.00142948	1
ENST00000525332.2	RSRC2	ENSG00000111011.18	12	123000000	123000000	0.1	rs3741530	8.68	rs7398014	0.0598	4.91	-4.35022	1014	9	lasso	-4.16076	3.17e-05	0.00143007	1
ENST00000561621.5	KIAA0895L	ENSG00000196123.13	16	67175604	67183952	0.1	rs7187623	4.85	rs7188268	-0.00408	2.43	4.60297	377	20	enet	4.16068	3.17e-05	0.00143007	1
ENST00000646512.1	GSS	ENSG00000100983.12	20	34928492	34951762	0.1	rs2236270	4.53	rs6060278	0.00718	-2.53	4.15867	1105	1	lasso	-4.15867	3.2e-05	0.00143965	1
ENST00000497717.5	UQCC1	ENSG00000101019.22	20	35306450	35347226	0.1	rs2236270	4.53	rs6060278	-0.00556	-2.5	4.15867	1243	1	lasso	-4.15867	3.2e-05	0.00143965	1
ENST00000369094.5	CIART	ENSG00000159208.16	1	150000000	150000000	0.1	rs2319280	-5.678	rs12124898	-0.00587	-2.6	-5.49796	914	10	enet	4.15567	3.24e-05	0.00145565	1
ENST00000329620.9	WBP2NL	ENSG00000183066.14	22	41998725	42032929	0.1	rs5751191	-7.31	rs2854827	-0.0016	-3.64	-0.97734	1160	4	enet	4.15543	3.25e-05	0.00145815	1
ENST00000424300.5	QRICH1	ENSG00000198218.11	3	49000000	49100000	0.1	rs9878063	4.49	rs10865954	-0.00583	2.54	3.04472	619	10	lasso	4.15212	3.29e-05	0.00147208	1
ENST00000424354.5	SREBF2	ENSG00000198911.12	22	41833164	41907306	0.1	rs5751191	-7.31	rs17002947	2.66e-05	3.39	-1.10907	1213	22	enet	-4.15236	3.29e-05	0.00147208	1
ENST00000547853.1	CDK4	ENSG00000135446.17	12	57800000	57800000	0.1	rs487722	-5.02	rs473465	0.0333	3.11	-4.14528	981	1	lasso	-4.14528	3.39e-05	0.00151477	1
ENST00000530347.1	NRBP2	ENSG00000185189.18	8	144000000	144000000	0.1	rs13252406	5.81	rs13277214	0.00148	-3.27	4.23485	753	3	lasso	-4.14497	3.4e-05	0.00151512	1
ENST00000424634.5	NUP50	ENSG00000093000.19	22	45163987	45171667	0.1	rs2176039	4.97	rs132851	0.0524	-4.91	4.05878	1882	3	lasso	-4.14499	3.4e-05	0.00151512	1
ENST00000615447.1	COG8	ENSG00000213380.15	16	69339081	69339506	0.1	rs13331198	4.78	rs7186635	0.276	7.47	4.47478	1010	36	enet	4.14427	3.41e-05	0.00151752	1
ENST00000604458.1	HSPE1-MOB4	ENSG00000270757.1	2	198000000	198000000	0.1	rs2914983	7.728	rs700655	-0.00527	-3.03	5.47251	1051	2	lasso	-4.14311	3.43e-05	0.0015223	1
ENST00000559075.5	ETFA	ENSG00000140374.16	15	76200000	76300000	0.1	rs78181637	4.22	rs4886491	-0.00583	-2.66	4.14286	1130	1	lasso	-4.14286	3.43e-05	0.0015223	1
ENST00000607744.1	AC126118.1	ENSG00000271993.1	3	37200000	37200000	0.1	rs75968099	6.57	rs6550469	-0.00603	-3.14	1.10099	1080	5	lasso	-4.1375	3.51e-05	0.00155571	1
ENST00000609101.5	ELAC2	ENSG00000006744.19	17	13003549	13017683	0.1	rs12950148	6.05	rs8078952	0.0365	-4.52	-2.72604	1815	10	enet	4.13569	3.54e-05	0.00156689	1
ENST00000663928.1	AC099792.1	ENSG00000231252.3	1	60700000	60900000	0.1	rs3900555	5.44	rs568967	0.265	7.26	-3.46139	1315	6	lasso	-4.13482	3.55e-05	0.0015692	1
ENST00000613211.1	CCDC144B	ENSG00000154874.15	17	18590859	18603740	0.1	rs2472708	-4.74	rs854765	0.00463	-3.01	4.13368	794	2	lasso	-4.13364	3.57e-05	0.00157593	1
ENST00000507574.5	RBPJ	ENSG00000168214.20	4	26300000	26400000	0.1	rs79098423	4.331	rs4642237	0.0556	-3.29	4.13195	1128	1	lasso	-4.13195	3.6e-05	0.00158492	1
ENST00000548214.1	DYNLL1	ENSG00000088986.11	12	120000000	120000000	0.1	rs2649999	6.07	rs1169284	0.0727	-4.2	4.39358	1360	2	lasso	-4.13199	3.6e-05	0.00158492	1
ENST00000308775.6	DAG1	ENSG00000173402.11	3	49500000	49500000	0.1	rs6765484	4.72	rs2329020	0.0185	3.71	2.86569	830	23	enet	4.1277	3.66e-05	0.00160918	1
ENST00000561477.1	CDK10	ENSG00000185324.22	16	89691826	89694454	0.1	rs11076631	-5.96	rs2115400	0.081	-4.39	-4.0832	1309	6	enet	4.12652	3.68e-05	0.00161581	1
ENST00000527564.1	AP001816.1	ENSG00000254531.1	4	101000000	101000000	0.1	rs11931658	4.853	rs17030727	0.0173	-3.77	3.14182	1406	6	lasso	-4.12481	3.71e-05	0.00162681	1
ENST00000525503.5	CCDC90B	ENSG00000137500.9	11	83300000	83300000	0.1	rs12294291	4.67	rs502866	-0.00542	2.83	4.12041	1294	1	lasso	4.12	3.78e-05	0.00165524	1
ENST00000658896.1	AC092650.1	ENSG00000230773.9	2	48100000	48300000	0.1	rs12713008	-5.539	rs12105983	-0.0012	-2.94	4.1198	1567	1	lasso	-4.1198	3.79e-05	0.00165524	1
ENST00000473521.5	DMTF1	ENSG00000135164.18	7	87200000	87200000	0.1	rs6943762	-8.36	rs4148737	-0.00288	2.87	4.11883	1038	5	lasso	4.11908	3.8e-05	0.00165524	1
ENST00000580803.1	DMTF1	ENSG00000135164.18	7	87200000	87200000	0.1	rs6943762	-8.36	rs4148737	0.00592	2.84	4.11883	1027	5	lasso	4.11908	3.8e-05	0.00165524	1
ENST00000569934.1	ADAMTS7	ENSG00000136378.15	15	78800000	78800000	0.1	rs2456020	-7.82	rs11072790	0.0999	-5.03	4.20742	1590	9	lasso	-4.11927	3.8e-05	0.00165524	1
ENST00000365465.1	AC002350.1	ENSG00000202335.1	12	110000000	110000000	0.1	rs4766428	8.46	rs7136166	0.0393	-3.07	4.11901	628	1	lasso	-4.11901	3.81e-05	0.0016574	1
ENST00000302278.8	ITGB1	ENSG00000150093.19	10	32900000	33000000	0.1	rs3851080	5.04	rs72788150	-0.00608	-3.17	4.11799	1987	1	lasso	-4.11799	3.82e-05	0.00165956	1
ENST00000498173.2	INTS11	ENSG00000127054.20	1	1320000	1320000	0.1	rs12742323	-3.66	rs56693667	0.0126	-2.91	-3.60613	154	2	lasso	4.11641	3.85e-05	0.00167038	1
ENST00000550449.5	MARS	ENSG00000166986.15	12	57500000	57500000	0.1	rs324017	-6.69	rs3204635	-0.00267	3.06	-4.07051	797	3	lasso	-4.11216	3.92e-05	0.00169851	1
ENST00000559340.1	LDLR	ENSG00000130164.13	19	11113371	11120406	0.1	rs322128	5.99	rs8104957	0.0155	3.03	-3.80362	1027	3	lasso	-4.10907	3.97e-05	0.00171791	1
ENST00000609513.1	CRYBB2P1	ENSG00000100058.12	22	25518035	25520853	0.1	rs9624836	-4.12	rs6004655	0.2	-6.12	-4.04686	1005	4	lasso	4.10869	3.98e-05	0.00171998	1
ENST00000578071.1	ELAC2	ENSG00000006744.19	17	13011724	13017966	0.1	rs12950148	6.05	rs9908102	0.086	-4.62	-5.38113	1804	8	enet	4.10615	4.02e-05	0.00173498	1
ENST00000509460.2	CRYBB2P1	ENSG00000100058.12	22	25455796	25520854	0.1	rs9624836	-4.12	rs760554	0.242	-6.8	-3.77878	1084	5	lasso	4.10284	4.08e-05	0.00175857	1
ENST00000482560.6	KMT2E	ENSG00000005483.21	7	105000000	105000000	0.1	rs2252074	7.71	rs66905828	-0.00606	3.25	-4.31934	1258	2	lasso	-4.10169	4.1e-05	0.00176488	1
ENST00000517534.5	CTNNA1	ENSG00000044115.21	5	139000000	139000000	0.1	rs10117	-6.813	rs35842328	0.01	-2.473	4.10036	815	1	lasso	-4.10036	4.13e-05	0.00177547	1
ENST00000485979.1	IFT57	ENSG00000114446.5	3	108000000	108000000	0.1	rs17232450	-5.21	rs3762681	0.0133	2.99	-4.09735	1375	1	enet	-4.09735	4.18e-05	0.00179228	1
ENST00000578809.5	ACADVL	ENSG00000072778.20	17	7224217	7225266	0.1	rs507506	-4.39	rs125651	-0.000669	3.14	-4.07619	1060	2	lasso	-4.09722	4.18e-05	0.00179228	1
ENST00000482652.1	XPNPEP3	ENSG00000196236.13	22	40857097	40862770	0.1	rs9623320	6.34	rs9611447	0.0717	-4.37	-4.67082	1003	5	lasso	4.09635	4.2e-05	0.00179851	1
ENST00000434410.5	HEMK1	ENSG00000114735.9	3	50600000	50600000	0.1	rs11917680	-6.25	rs7616183	0.0165	-3.52	1.53453	787	28	enet	-4.09586	4.21e-05	0.00180045	1
ENST00000484610.5	RPL13	ENSG00000167526.13	16	89560679	89563067	0.1	rs11076631	-5.96	rs3751691	0.113	-5.12	4.27516	1443	5	lasso	-4.09474	4.23e-05	0.00180665	1
ENST00000561883.1	SPIRE2	ENSG00000204991.11	16	89854322	89856061	0.1	rs11076631	-5.96	rs12925087	-2.23e-05	-3.42	1.78711	1159	7	enet	-4.09326	4.25e-05	0.00181284	1
ENST00000660416.1	LINC00342	ENSG00000232931.6	2	95800000	95800000	0.1	rs4907310	4.546	rs62152972	0.00238	2.77	3.14287	291	15	enet	4.09302	4.26e-05	0.00181475	1
ENST00000661203.1	AC105339.6	ENSG00000286817.1	15	82700000	82800000	0.1	rs4779054	6.32	rs4238534	-0.00568	-2.59	4.14213	758	3	enet	-4.09224	4.27e-05	0.00181666	1
ENST00000545356.5	KIAA1586	ENSG00000168116.14	6	57000000	57100000	0.1	rs58651731	-4.32	rs6459186	-0.00511	-2.93	-3.55132	726	26	enet	4.09021	4.31e-05	0.0018313	1
ENST00000368417.6	NKAIN2	ENSG00000188580.15	6	124000000	125000000	0.1	rs1542560	-5.32	rs55885536	-0.00497	-3.36	-3.48907	2627	2	lasso	4.08764	4.36e-05	0.00184777	1
ENST00000470269.5	ADAM10	ENSG00000137845.15	15	58600000	58600000	0.1	rs11854073	-5.34	rs2099190	-0.00475	-3.16	3.60806	1390	5	enet	-4.08744	4.36e-05	0.00184777	1
ENST00000437621.6	PSMG3-AS1	ENSG00000230487.8	7	1570000	1590000	0.1	rs58120505	-10.65	rs4994763	-0.000636	2.96	4.08509	1323	1	lasso	4.08509	4.41e-05	0.00186656	1
ENST00000476117.1	SRPK2	ENSG00000135250.17	7	105000000	105000000	0.1	rs2252074	7.71	rs11767619	0.0164	3.87	1.13494	1202	3	lasso	4.08352	4.44e-05	0.00187443	1
ENST00000393099.3	RPL13	ENSG00000167526.13	16	89560711	89564542	0.1	rs11076631	-5.96	rs3211569	0.283	-6.95	4.30805	1447	26	enet	-4.08328	4.44e-05	0.00187443	1
ENST00000547687.1	CHMP1A	ENSG00000131165.15	16	89644435	89646880	0.1	rs11076631	-5.96	rs352939	0.0242	3.39	4.53904	1343	2	lasso	4.08285	4.45e-05	0.00187625	1
ENST00000367041.5	CD46	ENSG00000117335.19	1	208000000	208000000	0.1	rs10863698	4.779	rs2466572	0.0708	4.12	-4.03596	1392	5	lasso	-4.08241	4.46e-05	0.00187805	1
ENST00000541366.1	COPA	ENSG00000122218.16	1	160000000	160000000	0.1	rs2147472	-4.733	rs1802778	0.077	-5.48	3.47809	1130	33	enet	-4.08131	4.48e-05	0.00188406	1
ENST00000371728.7	KIF20B	ENSG00000138182.14	10	89700000	89800000	0.1	rs1536315	4.84	rs12773865	0.00949	-3.71	-4.60549	1760	2	enet	4.08008	4.5e-05	0.00188757	1
ENST00000323760.11	CDC25C	ENSG00000158402.20	5	138000000	138000000	0.1	rs10117	-6.813	rs11950736	0.0538	4.199	3.30942	893	5	lasso	4.07937	4.52e-05	0.00188757	1
ENST00000267512.9	RAB15	ENSG00000139998.15	14	64900000	65000000	0.1	rs2763888	4.36	rs10873180	0.00184	-2.77	3.17179	1571	23	enet	-4.07907	4.52e-05	0.00188757	1
ENST00000577244.5	EPN2	ENSG00000072134.15	17	19237429	19283005	0.1	rs28550346	-7.28	rs2074280	-0.00605	2.57	-4.0792	694	1	lasso	-4.0792	4.52e-05	0.00188757	1
ENST00000452837.7	THUMPD3	ENSG00000134077.16	3	9360000	9390000	0.1	rs2648539	-4.36	rs2596916	0.181	6.03	-3.99465	1399	11	enet	-4.07856	4.53e-05	0.00188757	1
ENST00000560880.1	MAN2A2	ENSG00000196547.15	15	90900000	90900000	0.1	rs1894401	-8.89	rs1266486	0.0256	3.52	-3.95355	1505	2	lasso	-4.07867	4.53e-05	0.00188757	1
ENST00000427304.5	ZBTB37	ENSG00000185278.15	1	174000000	174000000	0.1	rs61828917	-6.146	rs6670071	-0.0037	-2.43	-4.07802	996	1	lasso	4.07802	4.54e-05	0.00188757	1
ENST00000473863.1	TRAIP	ENSG00000183763.9	3	49800000	49900000	0.1	rs709210	-5.76	rs11710675	0.0153	-2.64	-3.23044	829	4	lasso	4.07838	4.54e-05	0.00188757	1
ENST00000487744.1	CRIP3	ENSG00000146215.13	6	43300000	43300000	0.1	rs113113059	-6.69	rs3730363	-0.0041	2.83	-4.07833	815	1	lasso	-4.07833	4.54e-05	0.00188757	1
ENST00000416603.1	THUMPD3	ENSG00000134077.16	3	9370000	9380000	0.1	rs2648539	-4.36	rs2648536	0.359	7.76	-4.20103	1380	36	enet	-4.077	4.56e-05	0.00189111	1
ENST00000464812.1	NUDCD3	ENSG00000015676.18	7	44400000	44500000	0.1	rs6656	-4.38	rs11760674	0.00503	3.33	-4.07736	1168	1	lasso	-4.07736	4.56e-05	0.00189111	1
ENST00000548885.1	AC090109.1	ENSG00000258115.1	12	72000000	72100000	0.1	rs12301769	6	rs328762	0.00807	-2.85	4.07609	991	1	lasso	-4.07609	4.58e-05	0.00189462	1
ENST00000584798.1	EIF4A1	ENSG00000161960.15	17	7574746	7576185	0.1	rs507506	-4.39	rs125651	0.0132	2.92	-4.07619	1010	1	lasso	-4.07619	4.58e-05	0.00189462	1
[truncated: 32,092 more rows]

## Sheet: S32_TWASfb_unique
A. ALL GENES AND TRANSCRIPT WITH TWAS-SIGNIFICANT ASSOCIATION WITH SCHIZOPRHENIA IN PRENATAL CORTICAL BRAIN																					B. UNIQUE GENES WITH TWAS-SIGNIFICANT ASSOCIATION WITH SCHIZOPHRENIA IN PRENATAL CORTICAL BRAIN AT GENE OR TRANSCRIPT LEVEL
[truncated: 557 more rows]

[truncated: 11 more sheets: S33_TWASg_fb_f, S34_TWAStx_fb_f, S35_TWASfb_unique_female, S36TWASg_fb_m, S37TWAStx_fb_m, S38_TWASfb_unique_male, S39TWASfb_all, S40TWASfb_allFDR05&p01, S41_PlacSpecific, S42_fetalBrainSpecific, S43_placenta&fetalbrain]
