# Supplementary material for: Prioritization of potential causative genes for schizophrenia in placenta
Source: Nat Commun. 2023 May 15;14:2613. doi: 10.1038/s41467-023-38140-1 (PMC10185564; doi:10.1038/s41467-023-38140-1)
Supplement: Supplementary file 7 — Supplementary Dataset 44-55 [file 41467_2023_38140_MOESM7_ESM.xlsx]

## Sheet: S44_Autism
gencodeID	ensemblID	ID	CHR	start	end	BEST.GWAS.ID	BEST.GWAS.Z	EQTL.ID	EQTL.R2	EQTL.Z	EQTL.GWAS.Z	NSNP	NWGT	MODEL	TWAS.Z	TWAS.P	level	GRCP	GLCP
ENSG00000275457.1	ENSG00000275457	RP1-198K11.5	20	21302731	21303704	rs910805	5.995	rs2236128	0.000457	2.95	5.26097	997	2	lasso	5.26133	1.43e-07	gene	3.723e-05	0.0008354
ENSG00000214535.3	ENSG00000214535	RPS15AP1	20	21166206	21166596	rs910805	5.995	rs13043724	-0.00378	3.19	5.29564	996	6	enet	5.25611	1.47e-07	gene	8.986e-06	0.0001227

## Sheet: S45_ADHD
A. all TWAS-significant associations																		B. unique genes
gencodeID	ensemblID	ID	BEST.GWAS.ID	BEST.GWAS.Z	EQTL.ID	EQTL.R2	EQTL.Z	EQTL.GWAS.Z	NSNP	NWGT	MODEL	TWAS.Z	TWAS.P	level				ensemblID	ID	TWAS.Z	TWAS.P	level	opposite_direction	GRCPgene	GLCPgene	GRCPtx	GLCPtx
ENST00000372343.7	ENSG00000117408	IPO13	rs112984125	-7.271	rs631248	-0.00631	-3.16	5.86354	1171	5	lasso	-5.80319	6.51e-09	transcript				ENSG00000117408	IPO13	-5.80319	6.51e-09	transcript				9.471e-11	6.787e-09
ENST00000467464.1	ENSG00000142949	PTPRF	rs112984125	-7.271	rs2367724	-0.00684	-2.62	5.75405	1229	1	lasso	-5.75405	8.71e-09	transcript				ENSG00000142949	PTPRF	-5.75405	8.71e-09	transcript				9.274e-07	2.81e-06
ENST00000461670.5	ENSG00000117410	ATP6V0B	rs112984125	-7.271	rs58097944	-0.00445	2.84	-5.3572	1169	2	lasso	-5.32766	9.95e-08	transcript				ENSG00000117410	ATP6V0B	-5.32766	9.95e-08	transcript				3.107e-10	1.051e-09
ENST00000372457.8	ENSG00000159479	MED8	rs112984125	-7.271	rs2819332	0.0108	-3.58	4.84206	1258	4	lasso	-5.31499	1.07e-07	transcript				ENSG00000159479	MED8	-5.31499	1.07e-07	transcript	tx			3.354e-06	3.339e-05
ENST00000459879.1	ENSG00000132768	DPH2	rs112984125	-7.271	rs2819341	0.000865	-3.16	5.1608	1169	2	lasso	-5.28529	1.26e-07	transcript				ENSG00000132768	DPH2	-5.28529	1.26e-07	transcript
ENST00000398804.7	ENSG00000236200	KDM4A-AS1	rs112984125	-7.271	rs2842180	-0.000111	3.19	-5.23521	1185	4	lasso	-5.17268	2.31e-07	transcript				ENSG00000236200	KDM4A-AS1	-5.17268	2.31e-07	transcript				3.86e-05	3.86e-05
ENST00000372396.3	ENSG00000066135	KDM4A	rs112984125	-7.271	rs2819341	-0.00683	-2.8	5.1608	1288	1	lasso	-5.1608	2.46e-07	transcript				ENSG00000066135	KDM4A	-5.1608	2.46e-07	transcript				1.19e-05	7.065e-05
ENSG00000253313.5	ENSG00000253313	C1orf210	rs112984125	-7.271	rs839758	0.0373	-3.82	-4.55834	1220	5	lasso	4.6217	3.81e-06	gene				ENSG00000253313	C1orf210	4.6217	3.81e-06	gene		1.041e-10	1.899e-10
ENSG00000002822.15	ENSG00000002822	MAD1L1	rs13234909	4.68	rs1637735	-0.00655	-3.39	-2.94209	1777	51	enet	4.5367	5.71e-06	gene				ENSG00000002822	MAD1L1	4.5367	5.71e-06	gene
ENST00000489773.5	ENSG00000117408	IPO13	rs112984125	-7.271	rs3000761	-0.00592	-3.22	4.98736	1149	4	lasso	-5.52141	3.36e-08	transcript
ENST00000372455.4	ENSG00000159479	MED8	rs112984125	-7.271	rs1760669	0.0836	-4.45	-5.24855	1257	4	lasso	5.20385	1.95e-07	transcript
ENST00000534655.1	ENSG00000132768	DPH2	rs112984125	-7.271	rs2819332	-0.00678	-2.96	4.84206	1166	2	lasso	-4.86446	1.15e-06	transcript

## Sheet: S46_Depression
A. all TWAS-significant associations																		B. unique genes
gencodeID	ensemblID	ID	BEST.GWAS.ID	BEST.GWAS.Z	EQTL.ID	EQTL.R2	EQTL.Z	EQTL.GWAS.Z	NSNP	NWGT	MODEL	TWAS.Z	TWAS.P	level				ensemblID	ID	TWAS.Z	TWAS.P	level	opposite_direction	GRCPgene	GLCPgene	GRCPtx	GLCPtx
ENSG00000166166.12	ENSG00000166166	TRMT61A	rs911554	-6.4	rs7155511	-0.00678	-3.55	-5.9688	1314	12	enet	6.47067	9.76e-11	gene				ENSG00000075413	MARK3	5.58009	2.4e-08	transcript		0.0006053	0.01911	2.938e-06	5.043e-05
ENSG00000269958.1	ENSG00000269958	RP11-73M18.8	rs911554	-6.4	rs4906340	0.24	-6.27	-6.1	1243	2	lasso	6.02536	1.69e-09	gene				ENSG00000100664	EIF5	-5.64041	1.7e-08	transcript		1.585e-06	2.035e-05	1.261e-06	5.177e-06
ENSG00000269910.1	ENSG00000269910	RP11-73M18.10	rs911554	-6.4	rs4383078	-0.00208	-2.67	-5.9688	1242	3	lasso	6.01385	1.81e-09	gene				ENSG00000126214	KLC1	5.83231	5.47e-09	transcript	4tx1g & 1tx	0.006057	0.09458	0.00656	0.1649
ENSG00000258851.1	ENSG00000258851	RP11-894P9.2	rs911554	-6.4	rs752624	0.00784	3.39	-6.1198	1341	7	lasso	-5.98504	2.16e-09	gene				ENSG00000126215	XRCC3	5.90107	3.61e-09	transcript		0.003382	0.1876	0.003849	0.09018
ENSG00000126215.13	ENSG00000126215	XRCC3	rs911554	-6.4	rs745079	0.031	-3.64	-5.9577	1241	5	lasso	5.87698	4.18e-09	gene				ENSG00000165379	LRFN5	-4.88384	1.04e-06	transcript		0.01281	0.09524	0.01077	0.1656
ENSG00000256053.7	ENSG00000256053	APOPT1	rs911554	-6.4	rs861537	0.00354	-3.4	-5.7569	1366	3	lasso	5.83926	5.24e-09	gene				ENSG00000166166	TRMT61A	6.47067	9.76e-11	gene		0.002659	0.05992	1.574e-06	2.47e-05
ENSG00000166170.9	ENSG00000166170	BAG5	rs911554	-6.4	rs4383078	0.0652	-4.73	-5.9688	1343	11	lasso	5.8112	6.2e-09	gene				ENSG00000172409	CLP1	-4.93795	7.89e-07	transcript		3.082e-07	1.143e-06	0.0001338	0.0008159
ENSG00000269940.1	ENSG00000269940	RP11-73M18.7	rs911554	-6.4	rs12589494	0.131	-5.59	-5.4241	1242	6	lasso	5.79667	6.76e-09	gene				ENSG00000185215	TNFAIP2	5.25221	1.5e-07	transcript		1.979e-06	1.011e-05	1.114e-06	9.919e-06
ENSG00000167767.13	ENSG00000167767	KRT80	rs61914045	5.77	rs4761839	-0.003221	3.38	5.6914	1912	4	lasso	5.70252	1.18e-08	gene				ENSG00000196628	TCF4	-6.56706	5.13e-11	transcript		2.435e-08	4.121e-08	1.281e-07	4.123e-07
ENSG00000246451.2	ENSG00000246451	RP11-894P9.1	rs911554	-6.4	rs35015260	0.0332	-4.04	-5.7336	1247	2	lasso	5.60278	2.11e-08	gene				ENSG00000246451	RP11-894P9.1	5.60278	2.11e-08	gene		0.001209	0.01756	0.00232	0.1083
ENSG00000068745.14	ENSG00000068745	IP6K2	rs9831648	5.65	rs2228561	-0.00694	-2.41	2.84494	581	3	lasso	-5.5833	2.36e-08	gene				ENSG00000256053	COA8	5.83926	5.24e-09	gene		0.005463	0.08914	0.002187	0.01513
ENSG00000126214.21	ENSG00000126214	KLC1	rs911554	-6.4	rs745079	0.0586	-5.02	-5.9577	1378	20	enet	5.33511	9.55e-08	gene				ENSG00000269940	RP11-73M18.7	5.79667	6.76e-09	gene		0.005766	0.2456	0.005001	0.154
ENSG00000186448.14	ENSG00000186448	ZNF197	rs9682646	5.16	rs11711191	0.228	-6.1	4.96371	1133	19	lasso	-5.3167	1.06e-07	gene				ENSG00000002822	MAD1L1	4.99224	5.97e-07	gene
ENSG00000165416.14	ENSG00000165416	SUGT1	rs1343605	5.39	rs1343607	-0.000422	2.74	5.3141	979	4	lasso	5.3138	1.07e-07	gene				ENSG00000068745	IP6K2	-5.5833	2.36e-08	gene
ENSG00000111229.15	ENSG00000111229	ARPC3	rs6606679	-5.25	rs6606679	0.002355	2.53	-5.2494	729	2	lasso	-5.13588	2.81e-07	gene				ENSG00000072422	RHOBTB1	-5.183	2.18e-07	transcript
ENSG00000072422.16	ENSG00000072422	RHOBTB1	rs4948437	5.08	rs12778058	0.00484	3.13	-4.2452	1490	4	lasso	-5.05776	4.24e-07	gene				ENSG00000088387	DOCK9	-4.81	1.47e-06	transcript
ENSG00000002822.15	ENSG00000002822	MAD1L1	rs10235664	-5.46	rs1637735	-0.00655	-3.39	-2.9587	1777	51	enet	4.99224	5.97e-07	gene				ENSG00000100711	ZFYVE21	4.89789	9.69e-07	transcript		6.301e-07	4.803e-06
ENSG00000143801.16	ENSG00000143801	PSEN2	rs2246221	-5.091	rs1150900	0.135	-6.46	-4.9067	2201	91	enet	4.94473	7.62e-07	gene				ENSG00000111229	ARPC3	-5.13588	2.81e-07	gene
ENSG00000185219.16	ENSG00000185219	ZNF445	rs9682646	5.16	rs11720465	0.00678	-2.9	3.85719	1069	2	lasso	-4.7484	2.05e-06	gene				ENSG00000114316	USP4	5.36578	8.06e-08	transcript
ENSG00000188315.7	ENSG00000188315	C3orf62	rs9831648	5.65	rs9586	0.0344	-3.15	5.44933	686	2	lasso	-4.7336	2.21e-06	gene				ENSG00000128534	LSM8	-4.58666	4.5e-06	gene
ENSG00000163874.9	ENSG00000163874	ZC3H12A	rs215854	4.83	rs215806	-0.00171	-2.79	4.64036	1459	1	lasso	-4.64036	3.48e-06	gene				ENSG00000143801	PSEN2	4.94473	7.62e-07	gene
ENSG00000128534.7	ENSG00000128534	LSM8	rs10242758	-6.39	rs1156954	0.0426	-3.48	4.873	1376	5	enet	-4.58666	4.5e-06	gene				ENSG00000163874	ZC3H12A	-4.64036	3.48e-06	gene		2.037e-06	6.991e-06
ENSG00000178467.17	ENSG00000178467	P4HTM	rs9831648	5.65	rs4955420	0.0161	-2.61	4.77345	563	2	lasso	-4.5336	5.8e-06	gene				ENSG00000164068	RNF123	5.47254	4.44e-08	transcript
ENST00000637068.1	ENSG00000196628	TCF4	rs2924329	-7.1	rs12963463	-0.00222	-3.12	6.6068	1151	8	lasso	-6.56706	5.13e-11	transcript				ENSG00000165416	SUGT1	5.3138	1.07e-07	gene		0.001517	0.009678
ENST00000555451.1	ENSG00000126215	XRCC3	rs911554	-6.4	rs745079	0.00366	-3.55	-5.9577	1236	6	enet	5.90107	3.61e-09	transcript				ENSG00000166170	BAG5	5.8112	6.2e-09	gene		0.006881	0.02006
ENST00000347839.10	ENSG00000126214	KLC1	rs911554	-6.4	rs4900589	0.0836	-3.97	-5.808	1352	2	lasso	5.83231	5.47e-09	transcript				ENSG00000167767	KRT80	5.70252	1.18e-08	gene
ENST00000389749.8	ENSG00000166166	TRMT61A	rs911554	-6.4	rs2071407	-0.00672	-3.14	-6.3495	1314	5	lasso	5.77102	7.88e-09	transcript				ENSG00000178149	DALRD3	-5.0567	4.27e-07	transcript
ENST00000554625.5	ENSG00000256053	APOPT1	rs911554	-6.4	rs8014069	0.0288	-3.48	-5.0543	1357	4	lasso	5.72296	1.05e-08	transcript				ENSG00000178467	P4HTM	-4.80597	1.54e-06	transcript
ENST00000557172.5	ENSG00000126214	KLC1	rs911554	-6.4	rs745079	0.00281	-3.31	-5.9577	1368	9	lasso	5.70075	1.19e-08	transcript				ENSG00000179889	PDXDC1	-4.80658	1.54e-06	transcript
ENST00000558506.1	ENSG00000100664	EIF5	rs911554	-6.4	rs7148456	0.0107	-3.65	4.0905	1217	13	enet	-5.64041	1.7e-08	transcript				ENSG00000185219	ZNF445	-4.7484	2.05e-06	gene
ENST00000555660.5	ENSG00000256053	COA8	rs911554	-6.4	rs11848796	0.117	-4.61	-5.5801	1365	21	enet	5.5843	2.35e-08	transcript				ENSG00000185864	NPIPB4	-4.9088	9.16e-07	transcript
ENST00000560731.5	ENSG00000075413	MARK3	rs911554	-6.4	rs11848796	-0.00541	-3.11	-5.5801	1307	1	lasso	5.58009	2.4e-08	transcript				ENSG00000186448	ZNF197	-5.3167	1.06e-07	gene
ENST00000535194.2	ENSG00000126214	KLC1	rs911554	-6.4	rs745079	0.0686	-4.6	-5.9577	1253	30	enet	5.5065	3.66e-08	transcript				ENSG00000188315	C3orf62	-4.7336	2.21e-06	gene
ENST00000494005.1	ENSG00000164068	RNF123	rs7621797	5.5	rs1491983	-0.00322	3.27	5.47267	879	3	lasso	5.47254	4.44e-08	transcript				ENSG00000258851	RP11-894P9.2	-5.98504	2.16e-09	gene		0.011	0.02695
ENST00000464168.5	ENSG00000114316	USP4	rs9831648	5.65	rs11709734	-0.00686	2.38	5.35287	715	4	enet	5.36578	8.06e-08	transcript				ENSG00000269910	RP11-73M18.10	6.01385	1.81e-09	gene		8.934e-07	3.226e-05
ENST00000560428.1	ENSG00000185215	TNFAIP2	rs911554	-6.4	rs8126	0.0031	3.45	2.3111	1184	32	enet	5.25221	1.5e-07	transcript				ENSG00000269958	RP11-73M18.8	6.02536	1.69e-09	gene		0.0009663	0.002916
ENST00000498989.2	ENSG00000246451	RP11-894P9.1	rs911554	-6.4	rs1799794	0.00639	-3.68	-4.0349	1247	7	lasso	5.19566	2.04e-07	transcript
ENST00000496237.1	ENSG00000072422	RHOBTB1	rs4948437	5.08	rs2082307	-0.00558	-3	4.88	1337	3	lasso	-5.183	2.18e-07	transcript
ENST00000554974.5	ENSG00000126215	XRCC3	rs911554	-6.4	rs7155511	0.0242	-4.06	-5.9688	1239	29	enet	5.07084	3.96e-07	transcript
ENST00000438585.5	ENSG00000178149	DALRD3	rs9831648	5.65	rs9834003	-0.000953	-2.35	5.05687	563	7	lasso	-5.0567	4.27e-07	transcript
ENST00000525602.1	ENSG00000172409	CLP1	rs2509805	5.17	rs6591434	-0.0061	-2.97	4.93795	1211	1	lasso	-4.93795	7.89e-07	transcript
ENST00000542338.1	ENSG00000185864	NPIPB4	rs2369818	5.39	rs226009	0.00186	3.2	-4.7706	324	4	enet	-4.9088	9.16e-07	transcript
ENST00000553724.1	ENSG00000100711	ZFYVE21	rs911554	-6.4	rs8012775	0.0757	-3.58	-4.8948	1183	2	lasso	4.89789	9.69e-07	transcript
ENST00000553926.1	ENSG00000165379	LRFN5	rs1950829	6.91	rs61988360	0.0572	4.76	-1.8386	1339	7	lasso	-4.88384	1.04e-06	transcript
ENST00000602669.1	ENSG00000269940	RP11-73M18.7	rs911554	-6.4	rs1799794	0.0823	-4.89	-4.0349	1242	8	lasso	4.82401	1.41e-06	transcript
ENST00000419908.5	ENSG00000088387	DOCK9	rs3783007	4.81	rs3783007	0.0257	-3.11	4.8149	1793	1	lasso	-4.81	1.47e-06	transcript
ENST00000383729.8	ENSG00000178467	P4HTM	rs9831648	5.65	rs10865954	-0.00506	-2.73	4.80597	563	1	enet	-4.80597	1.54e-06	transcript
ENST00000567306.5	ENSG00000179889	PDXDC1	rs2067063	4.56	rs2067063	-0.00668	-3.05	4.5607	270	4	lasso	-4.80658	1.54e-06	transcript
ENST00000557450.5	ENSG00000126214	KLC1	rs911554	-6.4	rs861535	0.0215	3.4	-3.4754	1357	3	lasso	-4.73915	2.15e-06	transcript
ENST00000628689.2	ENSG00000196628	TCF4	rs2924329	-7.1	rs2958166	-0.0058	-3.06	5.7247	1178	2	lasso	-4.7322	2.22e-06	transcript
ENST00000557686.1	ENSG00000126214	KLC1	rs911554	-6.4	rs8018214	0.0498	-2.86	-4.6926	1249	2	lasso	4.71943	2.37e-06	transcript

## Sheet: S47_Bipolar
A. all TWAS-significant associations																		B. unique genes
gencodeID	ensemblID	ID	BEST.GWAS.ID	BEST.GWAS.Z	EQTL.ID	EQTL.R2	EQTL.Z	EQTL.GWAS.Z	NSNP	NWGT	MODEL	TWAS.Z	TWAS.P	level				ensemblID	ID	TWAS.Z	TWAS.P	level	opposite sign	GRCPgene	GLCPgene	GRCPtx	GLCPtx
ENSG00000158158.11	ENSG00000158158	CNNM4	rs4619651	-6.58	rs4619651	-0.00346	3.48	-6.57776	520	3	enet	-6.58751	4.47e-11	gene				ENSG00000010322	NISCH	7.08247	1.42e-12	transcript		6.358e-05	6.393e-05	1.56e-09	1.702e-08
ENSG00000114988.11	ENSG00000114988	LMAN2L	rs4619651	-6.58	rs4619651	0.0179	3.71	-6.57776	543	5	enet	-6.5039	7.83e-11	gene				ENSG00000010327	STAB1	5.76405	8.21e-09	transcript		8.202e-06	9.187e-06	1.997e-07	2.038e-06
ENSG00000010318.20	ENSG00000010318	PHF7	rs2336147	7.27	rs648514	-0.000153	2.92	6.38553	781	13	lasso	6.03	1.65e-09	gene				ENSG00000087365	SF3B2	5.00487	5.59e-07	transcript		0.01668	0.01704	8.001e-06	2.052e-05
ENSG00000227473.1	ENSG00000227473	TSSK5P	rs6992333	6.03	rs56117011	-0.00664	2.73	5.7951	454	4	enet	5.8965	3.71e-09	gene				ENSG00000104522	GFUS	5.42394	5.83e-08	transcript		0.000489	0.0004978	1.034e-08	1.378e-07
ENSG00000114854.7	ENSG00000114854	TNNC1	rs2336147	7.27	rs648514	0.00728	3.38	6.38553	818	2	lasso	5.83	5.39e-09	gene				ENSG00000104529	EEF1D	4.95003	7.42e-07	transcript		0.01925	0.01947	1.276e-07	1.496e-06
ENSG00000196236.12	ENSG00000196236	XPNPEP3	rs5758064	-5.61	rs5758064	-0.00372	-2.57	-5.6111	1096	1	lasso	5.61105	2.01e-08	gene				ENSG00000114439	BBX	-5.35156	8.72e-08	transcript		0.0002404	0.0002659	1.164e-08	1.151e-07
ENSG00000136383.6	ENSG00000136383	ALPK3	rs748455	-6.57	rs2036949	0.0785	4.57	-6.1954	1262	12	lasso	-5.54288	2.98e-08	gene				ENSG00000114904	NEK4	5.66244	1.49e-08	transcript		0.0001978	0.0001988	0.0001626	0.001231
ENSG00000119950.20	ENSG00000119950	MXI1	rs2273738	6.736	rs1349348	0.00418	-3.1	5.97114	1445	4	lasso	-5.53191	3.17e-08	gene				ENSG00000114982	KANSL3	-5.67071	1.42e-08	transcript		0.0002213	0.0002236	2.891e-10	1.451e-09
ENSG00000160949.16	ENSG00000160949	TONSL	rs11136335	5.93	rs11775818	0.00241	2.15	5.4078	429	5	enet	5.37644	7.6e-08	gene				ENSG00000114988	LMAN2L	-6.57776	4.78e-11	transcript		0.9472	0.9482	0.02336	0.1641
ENSG00000198042.10	ENSG00000198042	MAK16	rs73673624	5.18	rs10100966	0.0181	-2.88	5.1048	1114	5	lasso	-5.27139	1.35e-07	gene				ENSG00000124214	STAU1	-5.37484	7.67e-08	transcript		0.01238	0.0124	2.536e-07	7.209e-07
ENSG00000163930.9	ENSG00000163930	BAP1	rs2336147	7.27	rs7638808	-0.0019	-2.82	-5.2049	770	2	lasso	5.2	1.94e-07	gene				ENSG00000134824	FADS2	5.85323	4.82e-09	transcript		0.151	0.151	0.0008464	0.01794
ENSG00000174996.11	ENSG00000174996	KLC2	rs475805	-6	rs12049852	-0.00589	-2.99	-5.42486	960	4	lasso	5.2	2.01e-07	gene				ENSG00000134825	TMEM258	6.96337	3.32e-12	transcript		0.1646	0.1732	0.001794	0.004029
ENSG00000227676.3	ENSG00000227676	LINC01068	rs7982263	-5.445	rs314688	0.314	6.98	-5.19767	1259	8	lasso	-5.18584	2.15e-07	gene				ENSG00000135956	TMEM127	-5.13791	2.78e-07	transcript		0.0003182	0.0003735	5.671e-10	8.68e-10
ENSG00000274627.1	ENSG00000274627	RP11-104N10.2	rs4785669	-4.93	rs4785669	-0.00439	-3.06	-4.93357	1311	2	lasso	4.9333	8.09e-07	gene				ENSG00000138688	KIAA1109	-4.84983	1.24e-06	transcript		0.0175	0.02192	2.12e-05	0.0001408
ENSG00000166183.15	ENSG00000166183	ASPG	rs12892189	4.93	rs12892189	0.00016	-3.41	4.93083	1225	2	lasso	-4.90021	9.57e-07	gene				ENSG00000144674	GOLGA4	6.48666	8.78e-11	transcript		3.596e-09	3.596e-09	2.295e-13	7.473e-12
ENSG00000277892.1	ENSG00000277892	MIR6746	rs174592	7.44	rs198460	0.0173	3.6	-4.83049	1247	1	enet	-4.83	1.36e-06	gene				ENSG00000148700	ADD3	5.74817	9.02e-09	transcript		0.169	0.1933	0.0002543	0.001964
ENSG00000267080.5	ENSG00000267080	ASB16-AS1	rs228768	6.31	rs2240226	0.0474	-4.26	4.71076	1124	5	lasso	-4.79911	1.59e-06	gene				ENSG00000158158	CNNM4	-6.58751	4.47e-11	gene		0.2636	0.2735	0.006085	0.054
ENSG00000221333.1	ENSG00000221333	MIR548K	rs12575685	6.43	rs7101900	-0.00661	-3.13	-4.70715	1602	2	lasso	4.78	1.73e-06	gene				ENSG00000162144	CYB561A3	4.83899	1.31e-06	transcript		3.208e-05	3.208e-05	7.76e-10	7.76e-10
ENSG00000168237.17	ENSG00000168237	GLYCTK	rs2336147	7.27	rs699465	0.0309	3.95	1.12427	696	21	enet	4.78	1.75e-06	gene				ENSG00000164091	WDR82	-6.18339	6.27e-10	transcript		0.0053	0.01541	7.12e-08	2.059e-07
ENSG00000176485.10	ENSG00000176485	PLA2G16	rs11231637	5.14	rs10897465	0.0362	-3.74	4.28553	929	7	lasso	-4.75	2e-06	gene				ENSG00000166716	ZNF592	6.28	3.37e-10	transcript		0.01381	0.01437	0.0004822	0.004419
ENSG00000262833.1	ENSG00000262833	RP11-28G8.1	rs9897752	4.83	rs11658698	-0.00551	-2.9	4.66249	1608	1	lasso	-4.66249	3.12e-06	gene				ENSG00000168268	NT5DC2	6.24306	4.29e-10	transcript		0.008589	0.03473	4.664e-06	6.737e-05
ENSG00000251453.1	ENSG00000251453	HAUS1P1	rs59479	-5.07	rs155811	-0.0015	-2.75	-4.64523	886	1	enet	4.64523	3.4e-06	gene				ENSG00000168273	SMIM4	5.42938	5.66e-08	transcript		0.02309	0.02494	3.379e-07	8.299e-06
ENST00000490425.1	ENSG00000010322	NISCH	rs2336147	7.27	rs13083798	-0.00543	2.45	7.22255	853	2	lasso	7.08247	1.42e-12	transcript				ENSG00000170035	UBE2E3	-5.11702	3.1e-07	transcript		0.7973	0.8221	0.0007596	0.0611
ENST00000541893.5	ENSG00000134825	TMEM258	rs174592	7.44	rs97384	0.00588	3.07	6.83272	1087	7	enet	6.96337	3.32e-12	transcript				ENSG00000173914	RBM4B	-5.11182	3.19e-07	transcript		0.000357	0.0003692	6.019e-07	1.201e-06
ENST00000488243.1	ENSG00000010322	NISCH	rs2336147	7.27	rs6801235	0.00495	-3.02	-5.80103	867	15	enet	6.89854	5.25e-12	transcript				ENSG00000173933	RBM4	-5.38929	7.07e-08	transcript		0.001328	0.001382	3.609e-07	2.608e-06
ENST00000624586.1	ENSG00000178567	EPM2AIP1	rs9834970	-8.88	rs7624498	-0.00256	3.25	6.25006	1183	13	enet	6.66158	2.71e-11	transcript				ENSG00000176485	PLA2G16	-6.21547	5.12e-10	transcript		0.2027	0.2377	1.191e-08	1.588e-08
ENST00000264963.8	ENSG00000114988	LMAN2L	rs4619651	-6.58	rs4619651	0.012	3.65	-6.57776	543	1	lasso	-6.57776	4.78e-11	transcript				ENSG00000178209	PLEC	-5.59113	2.26e-08	transcript		0.8107	0.8109	5.408e-05	0.003945
ENST00000431105.1	ENSG00000144674	GOLGA4	rs9834970	-8.88	rs11707149	0.00482	-2.84	-6.48666	1120	1	lasso	6.48666	8.78e-11	transcript				ENSG00000178567	EPM2AIP1	6.66158	2.71e-11	transcript		2.383e-07	3.29e-07	1.305e-12	9.963e-12
ENST00000618477.1	ENSG00000166716	ZNF592	rs748455	-6.57	rs2002375	-0.0034	-3.24	-6.28082	1149	1	lasso	6.28	3.37e-10	transcript				ENSG00000178685	PARP10	-5.77937	7.5e-09	transcript	tx	0.324	0.3425	0.0001449	0.003347
ENST00000463947.5	ENSG00000168268	NT5DC2	rs2336147	7.27	rs2878628	-0.00327	-3.1	-6.38138	917	13	lasso	6.24306	4.29e-10	transcript				ENSG00000178896	EXOSC4	4.96017	7.04e-07	transcript		0.00044	0.0004401	1.437e-08	7.066e-08
ENST00000540943.1	ENSG00000176485	PLA2G16	rs11231637	5.14	rs559116	0.00519	-3.11	4.87979	888	7	lasso	-6.21547	5.12e-10	transcript				ENSG00000179091	CYC1	-4.97611	6.49e-07	transcript		0.0008186	0.0008301	1.838e-08	1.114e-07
ENST00000486792.1	ENSG00000168268	NT5DC2	rs2336147	7.27	rs9853056	0.00353	2.7	6.19574	917	1	lasso	6.19574	5.8e-10	transcript				ENSG00000186566	GPATCH8	5.59	2.24e-08	transcript		0.01449	0.01548	2.184e-07	1.215e-06
ENST00000469000.5	ENSG00000164091	WDR82	rs2336147	7.27	rs11130327	-0.00299	2.66	-6.18339	675	1	lasso	-6.18339	6.27e-10	transcript				ENSG00000196776	CD47	-5.06967	3.98e-07	transcript		0.01782	0.01798	8.204e-05	0.0005561
ENST00000530798.5	ENSG00000131626	PPFIA1	rs12575685	6.43	rs1664193	-0.00472	3.21	6.13811	1553	1	lasso	6.13811	8.35e-10	transcript				ENSG00000239900	ADSL	-5.54815	2.89e-08	transcript		1.21e-05	1.21e-05	1.624e-09	7.084e-09
ENST00000494647.2	ENSG00000102471	NDFIP2	rs7982263	-5.45	rs7323221	-0.00681	2.57	-0.0658	1246	89	enet	-5.95006	2.68e-09	transcript				ENSG00000258297	RP11-658F2.8	5.14078	2.74e-07	transcript		0.02561	0.02561	1.299e-05	5.271e-05
ENST00000614354.1	ENSG00000277942	MIR8075	rs35306827	-5.9	rs9549359	0.00275	-2.88	-5.8829	1189	1	lasso	5.88288	4.03e-09	transcript				ENSG00000010318	PHF7	6.03	1.65e-09	gene		2.08e-05	2.358e-05
ENST00000474494.1	ENSG00000114988	LMAN2L	rs4619651	-6.58	rs72809820	0.0152	4.04	-6.17037	543	17	enet	-5.86144	4.59e-09	transcript				ENSG00000036257	CUL3	-4.86042	1.17e-06	transcript
ENST00000517312.5	ENSG00000134824	FADS2	rs174592	7.44	rs28456	0.00394	3.1	6.30217	1216	2	lasso	5.85323	4.82e-09	transcript				ENSG00000102471	NDFIP2	-5.95006	2.68e-09	transcript
ENST00000557470.5	ENSG00000184056	VPS33B	rs4702	5.91	rs8039305	0.00765	-3.53	-5.61365	1476	7	lasso	5.85	4.84e-09	transcript				ENSG00000112983	BRD8	5.21735	1.81e-07	transcript
ENST00000528963.1	ENSG00000178685	PARP10	rs6992333	6.03	rs1134030	-0.00539	-3.26	5.47227	713	3	lasso	-5.77937	7.5e-09	transcript				ENSG00000114854	TNNC1	5.83	5.39e-09	gene		1.382e-05	1.457e-05
ENST00000469989.1	ENSG00000010327	STAB1	rs2336147	7.27	rs352162	0.0152	3.16	5.76405	913	1	lasso	5.76405	8.21e-09	transcript				ENSG00000115825	PRKD3	-4.88316	1.04e-06	transcript
ENST00000469616.1	ENSG00000168268	NT5DC2	rs2336147	7.27	rs352162	0.0015	2.99	5.76405	914	2	lasso	5.76393	8.22e-09	transcript				ENSG00000119950	MXI1	-5.53191	3.17e-08	gene		0.009156	0.01198
ENST00000475954.5	ENSG00000148700	ADD3	rs2273738	6.74	rs12572168	0.00189	3.53	5.01683	1303	9	lasso	5.74817	9.02e-09	transcript				ENSG00000131626	PPFIA1	6.13811	8.35e-10	transcript
ENST00000475820.1	ENSG00000114982	KANSL3	rs4619651	-6.58	rs62152972	-0.00622	-2.62	4.5997	574	4	enet	-5.67071	1.42e-08	transcript				ENSG00000136383	ALPK3	-5.54288	2.98e-08	gene		0.002626	0.004038
ENST00000487068.1	ENSG00000114904	NEK4	rs2336147	7.27	rs2710339	-0.00647	-2.96	-6.0772	1192	5	lasso	5.66244	1.49e-08	transcript				ENSG00000149781	FERMT3	-4.85886	1.18e-06	transcript		0.0008634	0.00104
ENST00000377075.2	ENSG00000158158	CNNM4	rs4619651	-6.58	rs12105775	0.017	3.91	-3.63517	520	4	lasso	-5.65082	1.6e-08	transcript				ENSG00000150403	TMCO3	5.13637	2.8e-07	transcript
ENST00000335500.8	ENSG00000186566	GPATCH8	rs228768	6.31	rs56412041	0.00109	3.14	5.59252	1228	1	lasso	5.59	2.24e-08	transcript				ENSG00000151470	C4orf33	-5.20547	1.94e-07	transcript
ENST00000532346.1	ENSG00000178209	PLEC	rs6992333	6.03	rs11786083	-0.00113	-2.61	5.59113	761	1	lasso	-5.59113	2.26e-08	transcript				ENSG00000160949	TONSL	5.37644	7.6e-08	gene		0.009091	0.009115
ENST00000636124.1	ENSG00000239900	ADSL	rs5758064	-5.61	rs6519227	0.00132	-2.75	5.54815	1018	1	lasso	-5.54815	2.89e-08	transcript				ENSG00000163930	BAP1	5.2	1.94e-07	gene		9.548e-06	9.571e-06
ENST00000257261.10	ENSG00000134824	FADS2	rs174592	7.44	rs174560	0.000313	3.45	6.90304	1241	11	enet	5.45972	4.77e-08	transcript				ENSG00000166183	ASPG	-4.90021	9.57e-07	gene
ENST00000307106.3	ENSG00000168273	SMIM4	rs2336147	7.27	rs7638808	-0.00689	-2.56	-5.2049	926	4	lasso	5.42938	5.66e-08	transcript				ENSG00000167522	ANKRD11	4.92949	8.24e-07	transcript
ENST00000532308.5	ENSG00000104522	GFUS	rs6992333	6.03	rs56127523	-0.00226	2.78	5.42375	1121	2	lasso	5.42394	5.83e-08	transcript				ENSG00000168237	GLYCTK	4.78	1.75e-06	gene		0.3887	0.3935
ENST00000515838.2	ENSG00000173933	RBM4	rs678397	5.83	rs11227625	0.0049	2.78	-4.87285	672	2	lasso	-5.38929	7.07e-08	transcript				ENSG00000171132	PRKCE	-5.30756	1.11e-07	transcript
ENST00000614381.4	ENSG00000124214	STAU1	rs237460	5.87	rs6019855	-0.00184	2.97	-5.3748	1777	1	lasso	-5.37484	7.67e-08	transcript				ENSG00000171988	JMJD1C	4.92948	8.24e-07	transcript
ENST00000458347.1	ENSG00000114439	BBX	rs696366	-5.47	rs696364	-0.00606	3.1	-5.33997	1510	2	lasso	-5.35156	8.72e-08	transcript				ENSG00000173020	GRK2	-4.77409	1.81e-06	transcript		6.358e-06	6.376e-06
ENST00000472021.1	ENSG00000171132	PRKCE	rs645565	5.31	rs645565	-0.00589	-3.33	5.30756	1724	1	lasso	-5.30756	1.11e-07	transcript				ENSG00000174996	KLC2	5.2	2.01e-07	gene		0.2008	0.2063
ENST00000416779.1	ENSG00000182511	FES	rs4702	5.91	rs17514846	0.0657	-3.98	-5.45986	1527	2	lasso	5.29	1.21e-07	transcript				ENSG00000179115	FARSA	-4.86327	1.15e-06	transcript
ENST00000471892.6	ENSG00000112983	BRD8	rs10043984	5.5	rs62380957	-0.00503	2.92	5.21735	834	1	lasso	5.21735	1.81e-07	transcript				ENSG00000182511	FES	5.29	1.21e-07	transcript
ENST00000425929.5	ENSG00000151470	C4orf33	rs318517	-5.01	rs318508	-0.00434	3.51	-4.83884	1441	3	lasso	-5.20547	1.94e-07	transcript				ENSG00000184056	VPS33B	5.85	4.84e-09	transcript
ENST00000480869.1	ENSG00000114988	LMAN2L	rs4619651	-6.58	rs59413697	0.029	3.53	-3.6668	540	3	lasso	-5.17771	2.25e-07	transcript				ENSG00000185324	CDK10	4.93327	8.09e-07	transcript
ENST00000550837.1	ENSG00000258297	RP11-658F2.8	rs678397	5.83	rs66733929	0.000688	2.44	5.14078	650	1	lasso	5.14078	2.74e-07	transcript				ENSG00000196236	XPNPEP3	5.61105	2.01e-08	gene		0.07963	0.1008
ENST00000432959.1	ENSG00000135956	TMEM127	rs4619651	-6.58	rs868168	0.0331	3.71	-5.03854	374	3	lasso	-5.13791	2.78e-07	transcript				ENSG00000197912	SPG7	5.09619	3.47e-07	transcript
ENST00000474393.5	ENSG00000150403	TMCO3	rs35306827	-5.9	rs3024739	0.0288	-3.45	-5.1897	1122	15	lasso	5.13637	2.8e-07	transcript				ENSG00000198042	MAK16	-5.27139	1.35e-07	gene
ENST00000313028.11	ENSG00000178685	PARP10	rs6992333	6.03	rs56334578	-0.0069	2.8	5.12101	725	2	lasso	5.12081	3.04e-07	transcript				ENSG00000221333	MIR548K	4.78	1.73e-06	gene
ENST00000602762.5	ENSG00000170035	UBE2E3	rs6433891	-5.24	rs6433891	0.0297	3.44	-5.24009	1847	5	lasso	-5.11702	3.1e-07	transcript				ENSG00000227473	TSSK5P	5.8965	3.71e-09	gene		6.343e-05	6.349e-05
ENST00000528106.2	ENSG00000173914	RBM4B	rs678397	5.83	rs10160758	0.0181	3.26	-4.82302	650	3	lasso	-5.11182	3.19e-07	transcript				ENSG00000227676	LINC01068	-5.18584	2.15e-07	gene
ENST00000564409.1	ENSG00000197912	SPG7	rs4785669	-4.93	rs4785669	-0.00685	-3.22	-4.93357	1337	12	enet	5.09619	3.47e-07	transcript				ENSG00000228782	CTD-2026D20.3	5.04	4.75e-07	transcript
ENST00000488799.5	ENSG00000148700	ADD3	rs2273738	6.74	rs17126984	-0.00676	3.33	4.32418	1263	3	enet	5.09189	3.55e-07	transcript				ENSG00000240291	RP11-499P20.2	-4.94425	7.64e-07	transcript
ENST00000398258.7	ENSG00000196776	CD47	rs696366	-5.47	rs326359	-0.00502	3.47	-5.06967	1499	1	lasso	-5.06967	3.98e-07	transcript				ENSG00000251453	HAUS1P1	4.64523	3.4e-06	gene
ENST00000460759.1	ENSG00000010322	NISCH	rs2336147	7.27	rs731831	-0.00587	-2.41	-5.06039	866	1	lasso	5.06039	4.18e-07	transcript				ENSG00000258749	RP11-688G15.3	-4.96114	7.01e-07	transcript
ENST00000232975.7	ENSG00000114854	TNNC1	rs2336147	7.27	rs2272088	0.000691	-2.86	-5.23209	818	21	enet	5.04281	4.59e-07	transcript				ENSG00000262833	RP11-28G8.1	-4.66249	3.12e-06	gene
ENST00000451819.5	ENSG00000114982	KANSL3	rs4619651	-6.58	rs868168	-0.00668	2.34	-5.03854	586	1	lasso	-5.03854	4.69e-07	transcript				ENSG00000267080	ASB16-AS1	-4.79911	1.59e-06	gene		0.7022	0.9288
ENST00000573318.1	ENSG00000228782	CTD-2026D20.3	rs147939289	-3.76	rs68013139	-0.00648	-3.06	-3.57138	1382	31	enet	5.04	4.75e-07	transcript				ENSG00000274627	RP11-104N10.2	4.9333	8.09e-07	gene
ENST00000533421.2	ENSG00000087365	SF3B2	rs475805	-6	rs10750786	-0.00632	3.21	5.00487	1105	1	lasso	5.00487	5.59e-07	transcript				ENSG00000277892	MIR6746	-4.83	1.36e-06	gene		0.04718	0.04767
ENST00000526416.5	ENSG00000178209	PLEC	rs6992333	6.03	rs7831595	0.0143	-3.57	4.6988	766	3	lasso	-4.98785	6.11e-07	transcript				ENSG00000277942	MIR8075	5.88288	4.03e-09	transcript
ENST00000525122.1	ENSG00000179091	CYC1	rs6992333	6.03	rs7831595	-0.00575	-2.67	4.6988	486	3	lasso	-4.97611	6.49e-07	transcript
ENST00000557733.1	ENSG00000258749	RP11-688G15.3	rs2693698	-5.62	rs941521	-0.0044	-3.55	4.96114	1340	1	lasso	-4.96114	7.01e-07	transcript
ENST00000316052.5	ENSG00000178896	EXOSC4	rs6992333	6.03	rs55786556	-0.00655	2.5	4.96017	544	1	lasso	4.96017	7.04e-07	transcript
ENST00000529516.5	ENSG00000104529	EEF1D	rs6992333	6.03	rs11777239	0.00335	3.21	4.94878	1168	2	lasso	4.95003	7.42e-07	transcript
ENST00000436485.1	ENSG00000240291	RP11-499P20.2	rs1998821	-5.48	rs7912753	0.0189	3.6	-4.92495	2319	3	lasso	-4.94425	7.64e-07	transcript
ENST00000514965.5	ENSG00000185324	CDK10	rs4785669	-4.93	rs4785669	-0.00507	-2.83	-4.93357	1263	2	lasso	4.93327	8.09e-07	transcript
ENST00000611189.1	ENSG00000274627	RP11-104N10.2	rs4785669	-4.93	rs4785669	-0.00687	-2.72	-4.93357	1311	2	lasso	4.93327	8.09e-07	transcript
ENST00000327520.7	ENSG00000171988	JMJD1C	rs10761661	5.46	rs10822056	-4.48e-05	2.8	4.92948	1383	1	lasso	4.92948	8.24e-07	transcript
ENST00000566973.1	ENSG00000167522	ANKRD11	rs4785669	-4.93	rs4785669	-0.0064	-2.84	-4.93357	1265	3	lasso	4.92949	8.24e-07	transcript
ENST00000394613.3	ENSG00000176485	PLA2G16	rs11231637	5.14	rs7121067	0.0161	-2.94	4.89007	922	1	lasso	-4.89007	1.01e-06	transcript
ENST00000452104.5	ENSG00000115825	PRKD3	rs11679617	-4.95	rs11689794	0.0745	3.83	-4.88316	1405	1	lasso	-4.88316	1.04e-06	transcript
ENST00000314606.8	ENSG00000179115	FARSA	rs7408675	-5.11	rs4334415	0.0595	3.74	-4.5094	785	2	lasso	-4.86327	1.15e-06	transcript
ENST00000432260.2	ENSG00000036257	CUL3	rs6721570	4.11	rs6721309	-0.000869	-3.82	4.05187	1723	11	lasso	-4.86042	1.17e-06	transcript
ENST00000540957.1	ENSG00000149781	FERMT3	rs4672	5.91	rs73502335	-0.00354	3.11	0.54014	946	32	enet	-4.85886	1.18e-06	transcript
ENST00000264501.8	ENSG00000138688	KIAA1109	rs112481526	6.01	rs6534338	-0.003	-3.25	5.4383	1479	13	enet	-4.84983	1.24e-06	transcript
ENST00000268704.6	ENSG00000197912	SPG7	rs4785669	-4.93	rs12919215	-0.00302	-3.24	3.39135	1387	4	enet	-4.84226	1.28e-06	transcript
ENST00000537364.5	ENSG00000162144	CYB561A3	rs174592	7.44	rs7943728	-0.00607	2.75	4.83899	817	1	enet	4.83899	1.31e-06	transcript
ENST00000542361.5	ENSG00000162144	CYB561A3	rs174592	7.44	rs198460	0.0112	-2.87	-4.83049	810	1	enet	4.83049	1.36e-06	transcript
ENST00000530291.5	ENSG00000173020	GRK2	rs7122539	-5.2	rs11227628	0.00157	3.44	-4.83597	496	9	lasso	-4.77409	1.81e-06	transcript

## Sheet: S48_Birthweight
A. all TWAS-significant associations																		B. unique genes
gencodeID	ensemblID	ID	BEST.GWAS.ID	BEST.GWAS.Z	EQTL.ID	EQTL.R2	EQTL.Z	EQTL.GWAS.Z	NSNP	NWGT	MODEL	TWAS.Z	TWAS.P	level				ensemblID	ID	TWAS.Z	TWAS.P	level	opposite_direction	GRCPgene	GLCPgene	GRCPtx	GLCPtx
ENSG00000173175.14	ENSG00000173175	ADCY5	rs11719201	13.95	rs11708067	-0.0027	-3.49	13.9386	1304	5	enet	-10.3	7.38e-25	gene				ENSG00000004766	VPS50	5.51027	3.58e-08	transcript		1.84e-06	1.866e-06	2.132e-05	2.206e-05
ENSG00000181885.18	ENSG00000181885	CLDN7	rs4562	-10.81	rs12601936	0.189	-5.96	-9.93371	1082	10	enet	9.91773	3.49e-23	gene				ENSG00000004975	DVL2	5.67725	1.37e-08	transcript	2tx & 1tx	1.11e-16	1.11e-16	0.002774	0.01789
ENSG00000151694.12	ENSG00000151694	ADAM17	rs10495563	-8.7	rs12692386	0.0695	-5.15	-8.34873	1806	11	lasso	8.30048	1.04e-16	gene				ENSG00000008710	PKD1	5.88161	4.06e-09	transcript		0.0006198	0.0006198	0.0001078	0.0001078
ENSG00000232696.1	ENSG00000232696	AC017006.2	rs11889485	-10.37	rs7589968	0.0369	3.56	-8.06759	1618	1	lasso	-8.06759	7.17e-16	gene				ENSG00000023892	DEF6	-4.80902	1.52e-06	transcript		4.711e-09	5.555e-09	6.521e-09	2.241e-08
ENSG00000185920.15	ENSG00000185920	PTCH1	rs28457693	10.63	rs28469297	0.0285	4.86	8.18164	1332	15	lasso	7.93547	2.1e-15	gene				ENSG00000038358	EDC4	-4.94195	7.73e-07	transcript		0.0004711	0.0004914	0.003054	0.003082
ENSG00000107679.14	ENSG00000107679	PLEKHA1	rs2421016	7.98	rs2421016	0.386	-7.59	7.97694	1680	3	lasso	-7.55026	4.34e-14	gene				ENSG00000057935	MTA3	-5.5205	3.38e-08	transcript		0.0004651	0.0005973	0.0001921	0.0001946
ENSG00000089022.13	ENSG00000089022	MAPKAPK5	rs3184504	-8.98	rs17696736	-0.005555	3.28	-6.76425	654	5	enet	-6.70412	2.03e-11	gene				ENSG00000072778	ACADVL	-7.02368	2.16e-12	transcript		0.003147	0.007302	0.01664	0.06825
ENSG00000225217.1	ENSG00000225217	HSPA7	rs72480273	6.862	rs723177	0.00881	3.48	4.53174	1284	12	lasso	6.43459	1.24e-10	gene				ENSG00000076685	NT5C2	5.38434	7.27e-08	transcript		0.02453	0.02481	0.04464	0.04472
ENSG00000250565.6	ENSG00000250565	ATP6V1E2	rs11889485	-10.37	rs1530625	0.149	-5.73	6.28165	1944	2	lasso	-6.20029	5.64e-10	gene				ENSG00000095261	PSMD5	-5.33596	9.5e-08	gene		0.0002865	0.0004524	0.00355	0.01027
ENSG00000172543.7	ENSG00000172543	CTSW	rs7941126	5.69	rs11227205	0.0052	-3.23	5.12157	1036	2	lasso	-6.12764	8.92e-10	gene				ENSG00000101158	NELFCD	5.69005	1.27e-08	transcript		0.000138	0.000139	2.138e-06	2.162e-06
ENSG00000117394.19	ENSG00000117394	SLC2A1	rs12404679	-6.447	rs12026173	-0.00693	-3.01	-6.11726	1383	1	enet	6.11726	9.52e-10	gene				ENSG00000101464	PIGU	-5.33508	9.55e-08	transcript		3.514e-05	0.0001666	2.558e-06	2.587e-06
ENSG00000170889.13	ENSG00000170889	RPS9	rs3810232	-6.67	rs71365431	0.0535	-3.88	-6.58078	569	66	enet	6.01429	1.81e-09	gene				ENSG00000102898	NUTF2	-4.79265	1.65e-06	transcript		0.001718	0.002164	0.0004631	0.0004908
ENSG00000111271.14	ENSG00000111271	ACAD10	rs3184504	-8.98	rs11065898	-0.000464	-2.48	4.00736	714	2	enet	-6.01115	1.84e-09	gene				ENSG00000103197	TSC2	5.91218	3.38e-09	transcript		2.568e-05	2.568e-05	5.037e-05	5.037e-05
ENSG00000251333.3	ENSG00000251333	RTN3P1	rs951252	7.79	rs11100870	0.0143	2.74	7.75208	804	15	enet	5.97572	2.29e-09	gene				ENSG00000103546	SLC6A2	-5.18675	2.14e-07	transcript		0.0769	0.1051	0.02958	0.03098
ENSG00000106635.7	ENSG00000106635	BCL7B	rs112139215	9.36	rs55747707	-0.00694	-2.38	5.9139	532	2	lasso	-5.91395	3.34e-09	gene				ENSG00000106635	BCL7B	-8.88875	6.18e-19	transcript		0.005521	0.005549	0.006233	0.006234
ENSG00000187600.12	ENSG00000187600	TMEM247	rs11889485	-10.37	rs7556828	0.0783	-4.6	5.87416	1893	13	enet	-5.90798	3.46e-09	gene				ENSG00000107679	PLEKHA1	-7.97694	1.5e-15	transcript		0.9897	0.9958	0.9777	0.9793
ENSG00000116584.17	ENSG00000116584	ARHGEF2	rs670523	-7.391	rs12026057	0.0425	3.56	-5.76307	664	3	lasso	-5.76164	8.33e-09	gene				ENSG00000108582	CPD	4.73297	2.21e-06	transcript		5.803e-08	7.49e-08	7.607e-09	8.226e-09
ENSG00000267855.5	ENSG00000267855	NDUFA7	rs1473281	-6.1	rs2967683	-0.00628	2.95	-5.68346	902	1	lasso	-5.68346	1.32e-08	gene				ENSG00000109046	WSB1	6.62762	3.41e-11	transcript	tx	0.04522	0.04641	0.9898	0.9906
ENSG00000119403.13	ENSG00000119403	PHF19	rs3933326	-7.7	rs10739579	0.0653	3.91	-5.66156	1020	8	lasso	-5.67465	1.39e-08	gene				ENSG00000109846	CRYAB	-5.19696	2.03e-07	transcript		0.0005793	0.0007482	0.3323	0.3329
ENSG00000237494.1	ENSG00000237494	RP11-753B14.1	rs155259	-6.24	rs3748069	-0.00203	3.02	-5.64312	1124	2	lasso	-5.6429	1.67e-08	gene				ENSG00000110321	EIF4G2	6.64042	3.13e-11	transcript		3.603e-11	3.603e-11	2.358e-11	2.358e-11
ENSG00000129194.7	ENSG00000129194	SOX15	rs4562	-10.81	rs5412	0.048	3.55	5.60521	1066	1	lasso	5.60521	2.08e-08	gene				ENSG00000111371	SLC38A1	6.61963	3.6e-11	transcript		0.005102	0.005132	0.2035	0.2107
ENSG00000226752.8	ENSG00000226752	PSMD5-AS1	rs3933326	-7.7	rs13299616	0.616	9.56	-5.21684	983	6	lasso	-5.56599	2.61e-08	gene				ENSG00000112062	MAPK14	-7.35831	1.86e-13	transcript		3.426e-06	3.428e-06	2.03e-06	2.1e-06
ENSG00000244682.7	ENSG00000244682	FCGR2C	rs72480273	6.862	rs12402741	0.0028	-3.5	-5.69552	1300	6	lasso	5.55028	2.85e-08	gene				ENSG00000113621	TXNDC15	-4.79	1.69e-06	transcript		2.046e-07	2.399e-07	2.121e-07	2.121e-07
ENSG00000237523.1	ENSG00000237523	LINC00857	rs7075355	-5.63	rs7075355	0.0591	4.21	-5.6331	1765	9	enet	-5.5396	3.03e-08	gene				ENSG00000114796	KLHL24	-6.17215	6.74e-10	transcript		0.285	0.2943	0.9457	0.9494
ENSG00000133812.15	ENSG00000133812	SBF2	rs1562782	-8.14	rs7115142	0.00696	3.72	-5.19566	2568	3	lasso	-5.43287	5.55e-08	gene				ENSG00000115415	STAT1	-5.56982	2.55e-08	transcript		0.001727	0.01484	1.858e-06	1.87e-06
ENSG00000278959.1	ENSG00000278959	RP11-455I9.1	rs2299254	5.55	rs2299247	-0.000907	2.76	5.417	971	2	lasso	5.41703	6.06e-08	gene				ENSG00000116521	SCAMP3	5.09116	3.56e-07	transcript		1.884e-10	3.906e-10	1.39e-11	1.39e-11
ENSG00000112414.14	ENSG00000112414	ADGRG6	rs155259	-6.24	rs6937121	-0.00694	3.12	-5.8078	1363	5	lasso	-5.38774	7.13e-08	gene				ENSG00000116539	ASH1L	6.04261	1.52e-09	transcript		4.479e-12	4.902e-12	2.847e-12	2.847e-12
ENSG00000095261.13	ENSG00000095261	PSMD5	rs3933326	-7.7	rs4837796	0.447	8.11	-4.97663	980	8	lasso	-5.33596	9.5e-08	gene				ENSG00000116584	ARHGEF2	-5.76164	8.33e-09	gene		2.531e-08	4.312e-08	5.47e-08	5.47e-08
ENSG00000236861.6	ENSG00000236861	AC006378.2	rs2299254	5.55	rs10250228	-0.00596	2.96	5.3689	1031	4	enet	5.32925	9.86e-08	gene				ENSG00000116586	LAMTOR2	4.8737	1.1e-06	transcript		3.397e-14	3.764e-14	3.492e-10	6.638e-10
ENSG00000166033.11	ENSG00000166033	HTRA1	rs2421016	7.98	rs61871744	0.284	-6.77	4.46226	1571	14	lasso	-5.30928	1.1e-07	gene				ENSG00000117394	SLC2A1	6.11726	9.52e-10	gene		0.04646	0.04709	0.9781	0.9789
ENSG00000276384.1	ENSG00000276384	RP11-186B7.7	rs4562	-10.81	rs34445439	-0.00646	2.85	-4.6792	1049	3	lasso	-5.29577	1.19e-07	gene				ENSG00000117640	MTFR1L	-5.22893	1.7e-07	transcript		6.839e-05	8.119e-05	3.434e-05	3.434e-05
ENSG00000065491.8	ENSG00000065491	TBC1D22B	rs12208423	-5.41	rs12210148	0.0121	3.32	-5.19294	1837	1	lasso	-5.19294	2.07e-07	gene				ENSG00000117906	RCN2	-4.77284	1.82e-06	transcript		0.1495	0.1495	0.001204	0.001204
ENSG00000273002.1	ENSG00000273002	RP11-336K24.12	rs670523	-7.391	rs12407800	0.125	4.95	-5.1577	632	3	lasso	-5.15761	2.5e-07	gene				ENSG00000118579	MED28	9.79847	1.14e-22	transcript		0	0	0	0
ENSG00000103546.18	ENSG00000103546	SLC6A2	rs40434	5.86	rs12446977	0.0716	-3.77	5.1774	1648	3	lasso	-5.15317	2.56e-07	gene				ENSG00000123104	ITPR2	-5.40537	6.47e-08	transcript		0.907	0.9786	9.883e-10	9.883e-10
ENSG00000272933.1	ENSG00000272933	TRIM8-DT	rs11191560	6.72	rs284863	-0.00435	3.16	3.68467	1244	19	enet	5.13005	2.9e-07	gene				ENSG00000124074	ENKD1	-4.96369	6.92e-07	transcript		0.0005329	0.0006563	0.0006121	0.0006143
ENSG00000230562.3	ENSG00000230562	FAM133DP	rs7563664	5.65	rs6719182	-0.00494	2.98	5.61727	506	7	lasso	5.12072	3.04e-07	gene				ENSG00000124614	RPS10	5.48904	4.04e-08	transcript		1.315e-07	1.315e-07	5.927e-09	6.192e-09
ENSG00000149600.11	ENSG00000149600	COMMD7	rs6057620	9.83	rs6141779	0.00283	3.51	-5.15845	1241	6	lasso	-5.11441	3.15e-07	gene				ENSG00000125730	C3	5.76636	8.1e-09	transcript		6.25e-05	6.656e-05	0.002311	0.002311
ENSG00000181555.19	ENSG00000181555	SETD2	rs1138518	6.09	rs12631730	-0.00246	-2.87	4.46385	912	3	lasso	-5.1	3.38e-07	gene				ENSG00000127191	TRAF2	4.86235	1.16e-06	transcript		0.2682	0.2682	0.0235	0.02392
ENSG00000124469.11	ENSG00000124469	CEACAM8	rs59495407	5.12	rs8100160	0.00589	3.71	0.65382	606	15	enet	-5.09726	3.45e-07	gene				ENSG00000127914	AKAP9	-5.56454	2.63e-08	transcript		1.727e-06	1.753e-06	1.404e-07	1.404e-07
ENSG00000240225.10	ENSG00000240225	ZNF542P	rs377679	4.28	rs2904239	0.0295	-3.63	-2.39671	1521	56	enet	5.08508	3.67e-07	gene				ENSG00000129245	FXR2	-8.23876	1.74e-16	transcript		3.903e-06	4.053e-06	0.0001685	0.0001685
ENSG00000174851.14	ENSG00000174851	YIF1A	rs7102454	5.67	rs501630	0.0195	-2.57	5.06103	934	1	lasso	-5.06103	4.17e-07	gene				ENSG00000132676	DAP3	-5.23498	1.65e-07	transcript		4.194e-12	5.696e-12	3.88e-12	7.33e-12
ENSG00000153214.9	ENSG00000153214	TMEM87B	rs11123132	-5.66	rs6748256	0.0431	-3.57	-5.05921	1026	2	lasso	5.05915	4.21e-07	gene				ENSG00000133812	SBF2	-6.07369	1.25e-09	transcript		6.699e-05	0.0001102	2.679e-05	0.0001241
ENSG00000163467.11	ENSG00000163467	TSACC	rs670523	-7.391	rs12081057	0.00929	-3.41	-4.03587	864	3	lasso	5.04399	4.56e-07	gene				ENSG00000135336	ORC3	5.36417	8.13e-08	transcript		0.02918	0.02918	0.04693	0.04731
ENSG00000174282.11	ENSG00000174282	ZBTB4	rs4562	-10.81	rs111269607	0.0208	-3.72	4.0136	1091	44	enet	-5.02745	4.97e-07	gene				ENSG00000135968	GCC2	-5.25601	1.47e-07	transcript		0.9776	0.9862	0.4367	0.4367
ENSG00000171862.9	ENSG00000171862	PTEN	rs558443	-5.52	rs55934143	0.104	4.19	-4.93684	1249	5	lasso	-4.98039	6.35e-07	gene				ENSG00000136997	MYC	-5.4477	5.1e-08	transcript		7.116e-06	7.125e-06	2.138e-05	2.138e-05
ENSG00000162430.16	ENSG00000162430	SEPN1	rs75786059	5.323	rs55657303	-0.00683	-3.36	5.28603	1083	9	enet	-4.97662	6.47e-07	gene				ENSG00000138162	TACC2	4.92273	8.53e-07	transcript		0.01513	0.01592	0.05206	0.05206
ENSG00000076685.18	ENSG00000076685	NT5C2	rs11191560	6.72	rs943036	-0.00424	2.84	4.97544	1377	3	lasso	4.9754	6.51e-07	gene				ENSG00000140443	IGF1R	5.38863	7.1e-08	transcript		0.007779	0.007815	0.01096	0.01101
ENSG00000171206.13	ENSG00000171206	TRIM8	rs11191560	6.72	rs1926030	-0.00694	2.56	4.969	1258	6	lasso	4.96908	6.73e-07	gene				ENSG00000140564	FURIN	5.21726	1.82e-07	transcript		0.007632	0.007913	0.07197	0.07398
ENSG00000188994.12	ENSG00000188994	ZNF292	rs2011192	4.94	rs17731731	0.0639	-3.73	3.68135	1504	2	lasso	-4.96358	6.92e-07	gene				ENSG00000140575	IQGAP1	6.43807	1.21e-10	transcript		4.655e-06	4.774e-06	1.09e-06	1.09e-06
ENSG00000164532.10	ENSG00000164532	TBX20	rs6959887	-5.29	rs4723401	0.473	8.4	-4.8711	1841	4	lasso	-4.9505	7.4e-07	gene				ENSG00000141458	NPC1	5.3526	8.67e-08	transcript		5.764e-06	5.792e-06	3.025e-06	3.07e-06
ENSG00000227268.3	ENSG00000227268	KLLN	rs558443	-5.52	rs112221197	0.0164	3.24	-4.93635	1073	2	lasso	-4.93626	7.96e-07	gene				ENSG00000144741	SLC25A26	-4.71408	2.43e-06	transcript		0.1283	0.2213	0.00678	0.02142
ENSG00000140990.14	ENSG00000140990	NDUFB10	rs2238464	5.63	rs7299	-0.00693	-3.1	4.97633	1342	4	lasso	-4.92479	8.45e-07	gene				ENSG00000147457	CHMP7	-6.7518	1.46e-11	transcript		3.92e-07	4.419e-07	7.43e-07	7.489e-07
ENSG00000234428.2	ENSG00000234428	RP11-666F17.1	rs2306547	-7.24	rs2230372	0.077218	-4.07	3.09805	1864	4	lasso	-4.89661	9.75e-07	gene				ENSG00000148120	C9orf3	8.50667	1.79e-17	transcript	tx	0	0	0	0
ENSG00000146425.10	ENSG00000146425	DYNLT1	rs341137	5.35	rs341102	-0.00483	-2.92	4.88391	2068	10	lasso	-4.88409	1.04e-06	gene				ENSG00000151694	ADAM17	8.30048	1.04e-16	gene		0.7348	0.758	0.9882	0.9897
ENSG00000138160.5	ENSG00000138160	KIF11	rs10882105	10.24	rs75824766	-0.00691	-3.03	0.76581	1152	32	enet	-4.88296	1.05e-06	gene				ENSG00000153071	DAB2	5.41	6.41e-08	transcript		0.8538	0.89	0.9981	0.9981
ENSG00000259935.1	ENSG00000259935	RP11-519C12.1	rs62023486	-5.49	rs16965171	-0.00417	-2.82	-4.88016	1432	2	lasso	4.87946	1.06e-06	gene				ENSG00000153201	RANBP2	5.75997	8.41e-09	transcript		0.968	0.969	0.9536	0.9583
ENSG00000167720.12	ENSG00000167720	SRR	rs2131700	-4.91	rs3744270	0.0125	-4.81	-4.72422	1208	15	enet	4.85189	1.22e-06	gene				ENSG00000153214	TMEM87B	5.32508	1.01e-07	transcript		0.899	0.9315	0.2787	0.6515
ENSG00000172757.12	ENSG00000172757	CFL1	rs7941126	5.69	rs570387	0.0262	-3.15	4.89987	1040	2	lasso	-4.84146	1.29e-06	gene				ENSG00000153944	MSI2	4.70974	2.48e-06	transcript		0.9977	0.9992	0.05291	0.06627
ENSG00000138193.15	ENSG00000138193	PLCE1	rs57866767	8.26	rs55753709	0.0552	-3.43	4.83078	1621	5	lasso	-4.83863	1.31e-06	gene				ENSG00000154342	WNT3A	5.22951	1.7e-07	transcript		0.9949	0.9949	0.5747	0.5777
ENSG00000165816.12	ENSG00000165816	VWA2	rs7076938	-11.48	rs10510000	0.00621	3.14	4.83672	1571	1	lasso	4.83672	1.32e-06	gene				ENSG00000155974	GRIP1	-8.23415	1.81e-16	transcript		0	0	0	0
ENSG00000242221.8	ENSG00000242221	PSG2	rs59495407	5.12	rs7246331	0.169	5.17	-3.24561	830	63	enet	-4.83654	1.32e-06	gene				ENSG00000158014	SLC30A2	-4.94852	7.48e-07	transcript		0.64	0.64	0.9421	0.9512
ENSG00000117724.12	ENSG00000117724	CENPF	rs3806315	-6.936	rs1377175	-0.00469	-2.96	4.82078	1875	1	lasso	-4.82078	1.43e-06	gene				ENSG00000159713	TPPP3	4.87488	1.09e-06	transcript		0.02151	0.02169	0.01489	0.01489
ENSG00000163374.19	ENSG00000163374	YY1AP1	rs670523	-7.391	rs28662267	0.0397	4.23	-4.36694	473	26	enet	-4.81363	1.48e-06	gene				ENSG00000160714	UBE2Q1	5.47889	4.28e-08	transcript		0.02776	0.02836	0.003826	0.003846
ENSG00000120664.10	ENSG00000120664	SPG20-AS1	rs7981274	-4.9	rs9566108	0.0117	-3.17	-4.74259	1597	3	lasso	4.80341	1.56e-06	gene				ENSG00000161960	EIF4A1	4.72453	2.31e-06	transcript		5.814e-05	5.849e-05	5.738e-05	9.466e-05
ENSG00000250116.2	ENSG00000250116	RP11-417F21.1	rs11889485	-10.37	rs7556828	0.00694	-3.75	5.87416	1874	11	enet	-4.785	1.71e-06	gene				ENSG00000163257	DCAF16	9.88743	4.72e-23	transcript		2.179e-08	1.838e-07	5.698e-12	5.705e-12
ENSG00000231208.4	ENSG00000231208	ZBTB46-AS1	rs6011110	6.24	rs6011171	0.16	5.25	-4.76167	1098	15	lasso	-4.78161	1.74e-06	gene				ENSG00000163374	YY1AP1	6.9202	4.51e-12	transcript	tx & g	1.288e-09	1.299e-09	3.104e-11	3.104e-11
ENSG00000158856.17	ENSG00000158856	DMTN	rs148082025	4.82	rs78250392	0.0204	-3.02	4.80728	1026	5	lasso	-4.7706	1.84e-06	gene				ENSG00000163660	CCNL1	14.2634	3.7e-46	transcript		0	0	0	0
ENSG00000221878.11	ENSG00000221878	PSG7	rs59495407	5.12	rs8110253	0.581	9.84	4.70732	638	17	lasso	4.73534	2.19e-06	gene				ENSG00000164187	LMBRD2	-5.26	1.47e-07	transcript		0.01065	0.02216	0.001403	0.001404
ENSG00000128594.7	ENSG00000128594	LRRC4	rs6467157	-7.12	rs113722581	0.0125	-3.45	1.5478	1111	4	lasso	-4.73327	2.21e-06	gene				ENSG00000164532	TBX20	-4.9505	7.4e-07	gene		0.9494	0.9499	0.9758	0.9779
ENSG00000214549.2	ENSG00000214549	SDHCP2	rs11187019	-8.58	rs11187097	-0.00367	-2.69	4.65884	1211	2	enet	-4.72948	2.25e-06	gene				ENSG00000166033	HTRA1	-5.73693	9.64e-09	transcript		1.691e-06	1.691e-06	2.996e-06	2.996e-06
ENSG00000261326.2	ENSG00000261326	LINC01355	rs1208932	-4.415	rs2902667	-0.00617	-3.19	3.47703	1059	7	lasso	-4.72471	2.3e-06	gene				ENSG00000166272	WBP1L	5.08196	3.74e-07	transcript		1.259e-05	1.548e-05	0.002567	0.002567
ENSG00000153201.15	ENSG00000153201	RANBP2	rs56711588	-6.14	rs10194708	0.158	-5.32	-5.68871	1378	117	enet	4.71442	2.42e-06	gene				ENSG00000166965	RCCD1	-7.56002	4.03e-14	transcript		3.014e-08	3.716e-08	2.595e-08	2.85e-08
ENSG00000203799.11	ENSG00000203799	CCDC162P	rs58161620	7	rs66543278	0.0823	4.23	5.32492	1592	7	lasso	4.71018	2.47e-06	gene				ENSG00000167967	E4F1	4.80889	1.52e-06	transcript		0.00152	0.001835	0.004073	0.004993
ENSG00000225898.1	ENSG00000225898	AC002075.3	rs2299254	5.55	rs6943127	-0.00613	-2.71	4.6879	913	1	lasso	-4.68792	2.76e-06	gene				ENSG00000169756	LIMS1	5.64206	1.68e-08	transcript		0.03087	0.03677	0.6059	0.6312
ENSG00000278928.1	ENSG00000278928	RP11-481F24.3	rs40434	5.86	rs9937757	-0.00575	3.3	2.79147	1531	3	lasso	4.67752	2.9e-06	gene				ENSG00000169908	TM4SF1	-7.4437	9.79e-14	transcript		0.001118	0.001148	0.0005395	0.0005409
ENSG00000276968.1	ENSG00000276968	RP11-90M2.5	rs9535006	6.3	rs2010173	0.00802	3.72	3.76885	1328	6	lasso	4.66531	3.08e-06	gene				ENSG00000170889	RPS9	6.61366	3.75e-11	transcript	3tx1g & 1tx	0.478	0.481	0.9973	0.9992
ENSG00000254197.1	ENSG00000254197	RP11-10J21.5	rs12543725	-6.61	rs7838192	-0.00554	2.88	0.11776	1487	39	enet	-4.6484	3.35e-06	gene				ENSG00000171862	PTEN	-5.235	1.65e-07	transcript		0.9873	0.9906	0.04656	0.04664
ENSG00000106524.8	ENSG00000106524	ANKMY2	rs34612021	5.25	rs3857708	-0.00682	-3.55	-5.1547	2027	26	enet	4.63122	3.64e-06	gene				ENSG00000172757	CFL1	-4.90358	9.41e-07	transcript		8.403e-05	8.66e-05	0.003924	0.05781
ENSG00000135966.12	ENSG00000135966	TGFBRAP1	rs72943014	-4.68	rs72943012	-0.00561	3.08	-4.63038	2026	1	lasso	-4.63038	3.65e-06	gene				ENSG00000172977	KAT5	-5.33546	9.53e-08	transcript		5.26e-05	6.031e-05	0.006055	0.007273
ENSG00000198730.7	ENSG00000198730	CTR9	rs1562782	-8.14	rs2957686	0.0139	-2.94	-4.61824	1967	1	lasso	4.61824	3.87e-06	gene				ENSG00000173915	ATP5MK	4.83514	1.33e-06	transcript		0.0005277	0.0005277	0.1939	0.1939
ENSG00000144152.12	ENSG00000144152	FBLN7	rs11123132	-5.66	rs6730057	0.101	4.56	-4.24976	1106	10	enet	-4.59512	4.33e-06	gene				ENSG00000175826	CTDNEP1	10.5004	8.6e-26	transcript		0.1319	0.1359	0.9587	0.9712
ENSG00000111850.10	ENSG00000111850	SMIM8	rs2011192	4.94	rs6905947	0.0384	-3.91	3.72932	1445	15	lasso	-4.58733	4.49e-06	gene				ENSG00000177311	ZBTB38	-4.82152	1.42e-06	transcript				1.666e-08	1.666e-08
ENSG00000169330.8	ENSG00000169330	KIAA1024	rs6495367	-5.2	rs6495366	0.000495	-3.59	-4.52255	2004	3	enet	4.58553	4.53e-06	gene				ENSG00000177628	GBA	5.11775	3.09e-07	transcript		1.472e-12	3.18e-12	0.001531	0.001534
ENSG00000280198.1	ENSG00000280198	RP11-384M20.1	rs4925109	-5.27	rs9900803	-0.00469	-3.25	-5.18075	1031	5	lasso	4.58345	4.57e-06	gene				ENSG00000179361	ARID3B	-5.84194	5.16e-09	transcript	tx	0.0001641	0.0001648	7.655e-05	7.655e-05
ENSG00000153944.10	ENSG00000153944	MSI2	rs1534307	5.53	rs792399	0.0559	4.36	4.75751	1745	3	lasso	4.56974	4.88e-06	gene				ENSG00000180185	FAHD1	5.07039	3.97e-07	transcript		0.01891	0.02026	0.008089	0.00809
ENSG00000115129.13	ENSG00000115129	TP53I3	rs2551347	-8.52	rs74326069	-0.00505	-2.88	1.38843	1258	19	enet	-4.56133	5.08e-06	gene				ENSG00000181885	CLDN7	10.391	2.72e-25	transcript		0.7653	0.9505	0.8841	0.9914
ENSG00000223152.1	ENSG00000223152	RNU4-88P	rs1937444	-5.409	rs12753193	-0.00595	-3.38	4.71476	1767	8	lasso	-4.55817	5.16e-06	gene				ENSG00000182511	FES	7.17326	7.32e-13	transcript		0.2423	0.6932	0.1256	0.1256
ENSG00000230300.1	ENSG00000230300	STARD13-IT1	rs56252704	5.51	rs2764619	0.00508	3.44	2.04324	1322	69	enet	4.55242	5.3e-06	gene				ENSG00000182718	ANXA2	-4.8513	1.23e-06	transcript		1.371e-06	1.371e-06	0.0002513	0.0002513
ENSG00000144401.14	ENSG00000144401	METTL21A	rs2551637	-4.65	rs2551641	0.128	-4.91	-4.5402	1398	2	lasso	4.54053	5.61e-06	gene				ENSG00000183426	NPIPA1	-5.23769	1.63e-07	transcript				0.0007196	0.0007196
ENSG00000089009.15	ENSG00000089009	RPL6	rs11066188	-7.14	rs4767000	0.004958	-2.84	-4.53355	730	1	lasso	4.53355	5.8e-06	gene				ENSG00000184056	VPS33B	7.50316	6.23e-14	transcript		2.48e-07	2.48e-07	2.392e-08	2.392e-08
ENST00000464316.5	ENSG00000163660	CCNL1	rs13322435	-20.07	rs6798146	0.00038	-2.86	-14.2634	1315	1	lasso	14.2634	3.7e-46	transcript				ENSG00000184281	TSSC4	-5.58552	2.33e-08	transcript		1.221e-15	1.221e-15	0	0
ENST00000574322.5	ENSG00000175826	CTDNEP1	rs4562	-10.81	rs2654189	0.066	-4.15	-9.80997	1108	2	lasso	10.5004	8.6e-26	transcript				ENSG00000185920	PTCH1	7.93547	2.1e-15	gene		0.003501	0.07114	0.003989	0.005189
ENST00000360325.11	ENSG00000181885	CLDN7	rs4562	-10.81	rs5415	0.0122	-3.32	-9.98405	1081	2	lasso	10.391	2.72e-25	transcript				ENSG00000187600	TMEM247	-8.99823	2.29e-19	transcript		0	0	0	0
ENST00000478454.5	ENSG00000163660	CCNL1	rs13322435	-20.07	rs62274120	-0.00689	3	7.85031	1324	6	lasso	10.3286	5.23e-25	transcript				ENSG00000196547	MAN2A2	6.43807	1.21e-10	transcript		0.02124	0.04349	0.001862	0.002072
ENST00000382247.5	ENSG00000163257	DCAF16	rs4144829	12.48	rs2074974	-0.00685	2.89	9.88743	1510	1	lasso	9.88743	4.72e-23	transcript				ENSG00000197093	GAL3ST4	-4.94687	7.54e-07	transcript		0.04361	0.04496	0.01491	0.01708
ENST00000237380.11	ENSG00000118579	MED28	rs4144829	12.48	rs7679066	-0.00624	2.78	9.79786	1551	2	lasso	9.79847	1.14e-22	transcript				ENSG00000197157	SND1	-5.67374	1.4e-08	transcript		0.62	0.62	0.008301	0.008423
ENST00000575313.1	ENSG00000181885	CLDN7	rs4562	-10.81	rs8067500	0.0691	-4.22	-10.2387	1082	3	lasso	9.52924	1.58e-21	transcript				ENSG00000198324	FAM109A	4.96622	6.83e-07	transcript		9.23e-11	9.23e-11	4.272e-11	4.272e-11
ENST00000397317.8	ENSG00000181885	CLDN7	rs4562	-10.81	rs222849	0.154	-5.39	-10.2663	1082	5	lasso	9.48843	2.35e-21	transcript				ENSG00000198755	RPL10A	-5.2486	1.53e-07	transcript		6.554e-08	1.586e-07	1.44e-07	3.305e-07
ENST00000354429.6	ENSG00000170291	ELP5	rs4562	-10.81	rs2106842	0.0611	-4.78	-10.0305	1098	4	lasso	9.3596	8e-21	transcript				ENSG00000198792	TMEM184B	5.4084	6.36e-08	transcript		0.0002692	0.0003748	0.001005	0.007092
ENST00000434431.2	ENSG00000187600	TMEM247	rs11889485	-10.37	rs7589968	0.000989	3.42	-8.06759	1794	4	lasso	-8.99823	2.29e-19	transcript				ENSG00000212264	SNORD65	5.4265	5.75e-08	transcript		0.000112	0.0001128	7.986e-05	7.997e-05
ENST00000411832.5	ENSG00000106635	BCL7B	rs112139215	9.36	rs11982150	-0.00564	-2.82	8.88875	532	1	lasso	-8.88875	6.18e-19	transcript				ENSG00000213398	LCAT	-5.08573	3.66e-07	transcript		0.004458	0.004568	0.001438	0.002045
ENST00000569650.1	ENSG00000174353	STAG3L3	rs73134957	8.98	rs1178950	-0.00656	-2.09	8.8806	301	6	lasso	-8.88034	6.67e-19	transcript				ENSG00000213445	SIPA1	-5.64016	1.7e-08	transcript		0.4836	0.5184	0.0003833	0.001332
ENST00000471978.5	ENSG00000148120	C9orf3	rs28457693	10.63	rs61076166	-0.00465	2.68	8.50667	1186	1	lasso	8.50667	1.79e-17	transcript				ENSG00000215041	NEURL4	5.93499	2.94e-09	transcript		3.886e-15	5.329e-15	0	0
ENST00000571079.1	ENSG00000129245	FXR2	rs4562	-10.81	rs3826408	0.0248	-2.88	8.23876	1065	1	lasso	-8.23876	1.74e-16	transcript				ENSG00000215154	AC141586.5	5.62946	1.81e-08	transcript		8.772e-06	8.772e-06	1.262e-05	1.262e-05
ENST00000540854.5	ENSG00000155974	GRIP1	rs7968682	16.59	rs17179670	0.0363	2.91	-8.23142	1833	2	lasso	-8.23415	1.81e-16	transcript				ENSG00000221838	AP4M1	-4.77181	1.83e-06	transcript		0.7912	0.9291	0.07129	0.07762
ENST00000368988.5	ENSG00000107679	PLEKHA1	rs2421016	7.98	rs2421016	0.0348	-4.28	7.97694	1615	1	lasso	-7.97694	1.5e-15	transcript				ENSG00000221878	PSG7	4.73857	2.15e-06	transcript		0.9649	0.9678	0.9744	0.9753
ENST00000310823.7	ENSG00000151694	ADAM17	rs10495563	-8.7	rs10211522	0.0731	-4.74	-7.38627	1806	5	lasso	7.9573	1.76e-15	transcript				ENSG00000224238	WARS2-IT1	-5.17675	2.26e-07	transcript		3.7e-05	6.481e-05	5.198e-06	5.268e-06
ENST00000494222.5	ENSG00000107679	PLEKHA1	rs2421016	7.98	rs2421016	0.0479	-4.53	7.97694	1665	2	lasso	-7.93023	2.19e-15	transcript				ENSG00000225217	HSPA7	6.43459	1.24e-10	gene		0.1209	0.1552	0.003407	0.006666
ENST00000471044.1	ENSG00000163660	CCNL1	rs13322435	-20.07	rs62274120	-0.00661	3.23	7.85031	1302	1	lasso	7.85031	4.15e-15	transcript				ENSG00000226548	AC016722.3	-5.92207	3.18e-09	transcript		0	0	0	0
ENST00000548945.6	ENSG00000185920	PTCH1	rs28457693	10.63	rs28469297	-0.00661	3.28	8.18164	1310	3	lasso	7.76685	8.05e-15	transcript				ENSG00000229047	AF127577.10	-5.14177	2.72e-07	transcript				0.0004627	0.0004627
ENST00000493679.5	ENSG00000106635	BCL7B	rs112139215	9.36	rs1178982	0.00314	-2.67	8.54193	529	3	lasso	-7.69682	1.39e-14	transcript				ENSG00000231924	PSG1	-5.0054	5.57e-07	transcript		0.002989	0.004049	0.9002	0.9086
ENST00000368989.6	ENSG00000107679	PLEKHA1	rs2421016	7.98	rs2421021	0.0546	-3.67	7.64999	1674	3	lasso	-7.64914	2.02e-14	transcript				ENSG00000241834	RN7SL149P	4.8236	1.41e-06	transcript				9.67e-12	1.517e-11
ENST00000488809.2	ENSG00000185920	PTCH1	rs28457693	10.63	rs73529860	0.0105	4.45	7.59703	1275	5	lasso	7.61849	2.57e-14	transcript				ENSG00000242221	PSG2	-4.83654	1.32e-06	gene		0.3812	0.3902	0.09182	0.09278
ENST00000556774.1	ENSG00000166965	RCCD1	rs8027450	-7.56	rs8027450	0.0128	3.49	-7.56002	1458	1	lasso	-7.56002	4.03e-14	transcript				ENSG00000243364	EFNA4	-5.18794	2.13e-07	transcript		0.01285	0.01288	0.01456	0.0146
ENST00000463663.6	ENSG00000107679	PLEKHA1	rs2421016	7.98	rs2421021	0.0564	-4.39	7.64999	1659	7	enet	-7.52595	5.23e-14	transcript				ENSG00000244682	FCGR2C	5.55028	2.85e-08	gene	2tx1g & 1tx	0.4539	0.5026	0.4305	0.4595
ENST00000557470.5	ENSG00000184056	VPS33B	rs8027450	-7.56	rs8039305	0.00765	-3.53	-7.46966	1476	7	lasso	7.50316	6.23e-14	transcript				ENSG00000259661	AC068831.15	5.27605	1.32e-07	transcript				3.577e-09	4.128e-09
ENST00000493348.1	ENSG00000169908	TM4SF1	rs10935733	7.85	rs3772577	0.0841	-3.76	7.4437	1550	1	lasso	-7.4437	9.79e-14	transcript				ENSG00000261745	RP11-506E9.3	6.13927	8.29e-10	transcript		0.04514	0.04517	0.06088	0.06107
ENST00000468133.5	ENSG00000112062	MAPK14	rs9348981	-7.34	rs9348981	-0.00353	3.01	-7.33665	1310	2	enet	-7.35831	1.86e-13	transcript				ENSG00000273033	RP11-67L2.2	-5.57191	2.52e-08	transcript		0	0	0	0
ENST00000554264.5	ENSG00000184056	VPS33B	rs8027450	-7.56	rs8027450	-0.00634	-2.93	-7.56002	1484	2	lasso	7.21756	5.29e-13	transcript				ENSG00000273047	RP4-583P15.14	-4.69856	2.62e-06	transcript				1.098e-06	1.107e-06
ENST00000416779.1	ENSG00000182511	FES	rs8027450	-7.56	rs17514846	0.0657	-3.98	-7.207	1527	2	lasso	7.17326	7.32e-13	transcript				ENSG00000275940	MRPL57P3	-4.75131	2.02e-06	transcript		0.01245	0.03104	0.1065	0.1158
ENST00000624730.1	ENSG00000279015	RP11-314B1.1	rs6714511	7.3	rs7583789	-0.00249	2.98	7.16945	1288	4	lasso	7.17002	7.5e-13	transcript				ENSG00000279015	RP11-314B1.1	7.17002	7.5e-13	transcript				7.597e-09	7.597e-09
ENST00000583074.5	ENSG00000072778	ACADVL	rs4562	-10.81	rs574108	-0.00689	-2.84	1.05417	1103	13	enet	-7.02368	2.16e-12	transcript				ENSG00000065491	TBC1D22B	-5.19294	2.07e-07	gene		3.609e-09	3.649e-09
ENST00000442834.6	ENSG00000163374	YY1AP1	rs670523	-7.391	rs12128541	-0.00635	-2.93	-6.9202	458	1	enet	6.9202	4.51e-12	transcript				ENSG00000087088	BAX	-5.03412	4.8e-07	transcript		0.008879	0.01026
ENST00000520102.1	ENSG00000147457	CHMP7	rs732563	-6.75	rs732563	-0.00471	3.4	-6.75182	1966	1	lasso	-6.7518	1.46e-11	transcript				ENSG00000089009	RPL6	4.53355	5.8e-06	gene		4.447e-08	1.653e-07
ENST00000391752.5	ENSG00000170889	RPS9	rs3810232	-6.67	rs3810232	0.679	10.12	-6.66932	553	12	lasso	-6.6639	2.67e-11	transcript				ENSG00000089022	MAPKAPK5	-6.70412	2.03e-11	gene		1.04e-10	1.04e-10
ENST00000525972.5	ENSG00000110321	EIF4G2	rs1562782	-8.14	rs12416875	0.0223	-3.97	-5.63704	2004	3	lasso	6.64042	3.13e-11	transcript				ENSG00000106524	ANKMY2	4.63122	3.64e-06	gene		0.003304	0.003307
ENST00000583786.5	ENSG00000109046	WSB1	rs3751921	6.66	rs7221912	0.202	5.9	6.61128	1127	10	lasso	6.62762	3.41e-11	transcript				ENSG00000108219	TSPAN14	-5.53567	3.1e-08	transcript		0.005779	0.006309
ENST00000551506.1	ENSG00000111371	SLC38A1	rs6582623	-5.81	rs962683	0.0539	-4.26	-5.03137	1157	22	lasso	6.61963	3.6e-11	transcript				ENSG00000111271	ACAD10	-6.01115	1.84e-09	gene		1.344e-11	1.344e-11
ENST00000391753.6	ENSG00000170889	RPS9	rs3810232	-6.67	rs71365431	0.137	-4.79	-6.58078	553	2	lasso	6.61366	3.75e-11	transcript				ENSG00000111850	SMIM8	-4.58733	4.49e-06	gene		0.6578	0.6656
ENST00000391751.7	ENSG00000170889	RPS9	rs3810232	-6.67	rs3810232	-0.00286	-3.37	-6.66932	553	32	enet	6.48217	9.04e-11	transcript				ENSG00000111912	NCOA7	-5.03899	4.68e-07	transcript		1.151e-05	1.157e-05
ENST00000560147.5	ENSG00000196547	MAN2A2	rs8027450	-7.56	rs4932372	-0.00178	-3.18	-6.43807	1496	1	lasso	6.43807	1.21e-10	transcript				ENSG00000112414	ADGRG6	-5.38774	7.13e-08	gene		0.03304	0.03368
ENST00000559682.1	ENSG00000140575	IQGAP1	rs8027450	-7.56	rs4932372	-0.000651	-3.56	-6.43807	1545	1	lasso	6.43807	1.21e-10	transcript				ENSG00000115129	TP53I3	-4.56133	5.08e-06	gene		3.973e-11	3.983e-11
ENST00000297979.9	ENSG00000148120	C9orf3	rs28457693	10.63	rs10993543	-0.00687	-3.32	6.35755	1539	1	enet	-6.35755	2.05e-10	transcript				ENSG00000117395	EBNA1BP2	6.11037	9.94e-10	transcript		5.056e-06	5.223e-06
ENST00000437739.1	ENSG00000218632	RPL7P28	rs58161620	7	rs6935782	0.0064	2.98	6.28352	1321	1	enet	6.28352	3.31e-10	transcript				ENSG00000117724	CENPF	-4.82078	1.43e-06	gene		0.000922	0.0009221
ENST00000587916.1	ENSG00000226752	PSMD5-AS1	rs3933326	-7.7	rs13299616	0.372	7.4	-5.21684	983	4	lasso	-6.25253	4.04e-10	transcript				ENSG00000119403	PHF19	-5.67465	1.39e-08	gene		0.1976	0.3471
ENST00000436445.5	ENSG00000170889	RPS9	rs3810232	-6.67	rs4806499	0.0232	4.1	5.2875	553	13	lasso	6.23558	4.5e-10	transcript				ENSG00000120664	SPG20-AS1	4.80341	1.56e-06	gene		0.605	0.613
ENST00000476808.1	ENSG00000114796	KLHL24	rs11711420	-6.4	rs2280425	0.0977	4.53	-6.0986	1576	2	lasso	-6.17215	6.74e-10	transcript				ENSG00000124469	CEACAM8	-5.09726	3.45e-07	gene		0.01954	0.02005
ENST00000449601.5	ENSG00000187600	TMEM247	rs11889485	-10.37	rs11125074	-0.000833	3.34	-6.1634	1779	1	lasso	-6.1634	7.12e-10	transcript				ENSG00000128594	LRRC4	-4.73327	2.21e-06	gene		1.9e-08	1.9e-08
ENST00000566420.2	ENSG00000261745	RP11-506E9.3	rs9382212	-6.48	rs9395867	0.00376	-3.29	-6.13889	1516	2	lasso	6.13927	8.29e-10	transcript				ENSG00000129194	SOX15	5.60521	2.08e-08	gene		8.389e-07	9.832e-07
ENST00000483082.1	ENSG00000117395	EBNA1BP2	rs12404679	-6.447	rs2367162	0.00441	-2.95	-6.11037	1191	1	lasso	6.11037	9.94e-10	transcript				ENSG00000129255	MPDU1	-4.77473	1.8e-06	transcript		0.003488	0.004316
ENST00000420722.2	ENSG00000133812	SBF2	rs1562782	-8.14	rs7939451	0.00337	-2.97	6.07369	2004	1	lasso	-6.07369	1.25e-09	transcript				ENSG00000131069	ACSS2	4.94556	7.59e-07	transcript		0.001415	0.001415
ENST00000392403.7	ENSG00000116539	ASH1L	rs905938	9.089	rs883905	0.0114	3.13	6.23048	693	6	enet	6.04261	1.52e-09	transcript				ENSG00000135966	TGFBRAP1	-4.63038	3.65e-06	gene
ENST00000559558.1	ENSG00000196547	MAN2A2	rs8027450	-7.56	rs3759929	0.0139	3.69	5.48307	1484	53	enet	6.01418	1.81e-09	transcript				ENSG00000138160	KIF11	-4.88296	1.05e-06	gene		0	0
ENST00000315614.11	ENSG00000215041	NEURL4	rs4562	-10.81	rs367181	0.000827	-3.27	-10.5188	1020	20	enet	5.93499	2.94e-09	transcript				ENSG00000138193	PLCE1	-4.83863	1.31e-06	gene		0.01625	0.6154
ENST00000453936.1	ENSG00000226548	AC016722.3	rs1597040	6.71	rs12619985	-0.00686	3.2	-5.69831	1785	10	enet	-5.92207	3.18e-09	transcript				ENSG00000138386	NAB1	-5.35125	8.73e-08	transcript		0.01005	0.02927
ENST00000463601.1	ENSG00000103197	TSC2	rs2238464	5.63	rs10721	-0.0028	-3.18	-3.09352	1108	25	enet	5.91218	3.38e-09	transcript				ENSG00000140990	NDUFB10	-4.92479	8.45e-07	gene		0.0008629	0.001499
ENST00000566784.5	ENSG00000008710	PKD1	rs2238464	5.63	rs344359	0.0346	-3.54	-3.48129	1060	23	enet	5.88161	4.06e-09	transcript				ENSG00000141034	GID4	5.18044	2.21e-07	transcript		0.0006899	0.0007012
ENST00000629908.1	ENSG00000117394	SLC2A1	rs12404679	-6.447	rs710214	0.167	5.21	5.59707	1306	12	lasso	5.86685	4.44e-09	transcript				ENSG00000144152	FBLN7	-4.59512	4.33e-06	gene		0.5927	0.5934
ENST00000581562.5	ENSG00000072778	ACADVL	rs4562	-10.81	rs7207110	0.00235	3.43	-3.58352	1103	3	enet	-5.85213	4.85e-09	transcript				ENSG00000144401	METTL21A	4.54053	5.61e-06	gene
ENST00000346246.9	ENSG00000179361	ARID3B	rs5742915	5.86	rs5742915	0.00527	-2.9	5.86285	931	2	lasso	-5.84194	5.16e-09	transcript				ENSG00000146425	DYNLT1	-4.88409	1.04e-06	gene		0.001274	0.001284
ENST00000507768.1	ENSG00000163257	DCAF16	rs4144829	12.48	rs13147018	0.000906	-2.96	-2.34987	1495	11	enet	5.83382	5.42e-09	transcript				ENSG00000146670	CDCA5	5.01564	5.29e-07	transcript		4.479e-05	4.741e-05
ENST00000584354.1	ENSG00000109046	WSB1	rs3751921	6.66	rs7207347	0.0602	-4.38	6.19096	1127	16	enet	-5.83064	5.52e-09	transcript				ENSG00000149600	COMMD7	-5.11441	3.15e-07	gene		3.221e-11	3.221e-11
ENST00000546519.1	ENSG00000111371	SLC38A1	rs6582623	-5.81	rs6582623	0.00328	-3.21	-5.81427	1117	3	lasso	5.82669	5.65e-09	transcript				ENSG00000158856	DMTN	-4.7706	1.84e-06	gene		0.0003216	0.000388
ENST00000609744.1	ENSG00000273420	CTD-2540B15.13	rs10402712	6.92	rs10415756	-0.00683	3.31	6.28636	1742	2	lasso	5.79386	6.88e-09	transcript				ENSG00000162430	SEPN1	-4.97662	6.47e-07	gene		0.0005663	0.0005667
ENST00000594270.5	ENSG00000125730	C3	rs12608967	5.77	rs12608967	0.0309	3.28	5.76636	1202	1	lasso	5.76636	8.1e-09	transcript				ENSG00000163467	TSACC	5.04399	4.56e-07	gene		1.51e-14	1.543e-14
ENST00000283195.10	ENSG00000153201	RANBP2	rs56711588	-6.14	rs10194708	0.0826	-4.24	-5.68871	1378	6	lasso	5.75997	8.41e-09	transcript				ENSG00000165816	VWA2	4.83672	1.32e-06	gene		0	0
ENST00000420892.1	ENSG00000166033	HTRA1	rs2421016	7.98	rs61871744	0.299	-6.75	4.46226	1472	39	enet	-5.73693	9.64e-09	transcript				ENSG00000167720	SRR	4.85189	1.22e-06	gene		0.9543	0.9639
ENST00000492016.5	ENSG00000101158	NELFCD	rs6026449	-6.26	rs6070584	-0.00688	-3.18	-5.69005	1154	1	lasso	5.69005	1.27e-08	transcript				ENSG00000169129	AFAP1L2	4.89667	9.75e-07	transcript		0	0
ENST00000576840.5	ENSG00000004975	DVL2	rs4562	-10.81	rs5412	-0.00677	3.58	5.60521	1104	3	lasso	5.67725	1.37e-08	transcript				ENSG00000169330	KIAA1024	4.58553	4.53e-06	gene		0.0006142	0.0006424
ENST00000485871.1	ENSG00000197157	SND1	rs6467157	-7.12	rs322731	-0.00639	-2.92	5.78068	1175	5	lasso	-5.67374	1.4e-08	transcript				ENSG00000170291	ELP5	9.3596	8e-21	transcript		0.09537	0.1008
ENST00000542845.3	ENSG00000169756	LIMS1	rs56711588	-6.14	rs10194708	0.0669	-3.83	-5.68871	1292	4	lasso	5.64206	1.68e-08	transcript				ENSG00000171206	TRIM8	4.96908	6.73e-07	gene		0.000196	0.0002597
ENST00000529725.1	ENSG00000213445	SIPA1	rs7941126	5.69	rs1783541	-0.00688	-3.02	4.10404	964	25	enet	-5.64016	1.7e-08	transcript				ENSG00000172543	CTSW	-6.12764	8.92e-10	gene		2.853e-05	3.012e-05
ENST00000567242.1	ENSG00000215154	AC141586.5	rs2238464	5.63	rs2238464	0.0231	3.63	5.62829	664	5	lasso	5.62946	1.81e-08	transcript				ENSG00000173175	ADCY5	-10.3	7.38e-25	gene		0.06829	0.09817
ENST00000005340.9	ENSG00000004975	DVL2	rs4562	-10.81	rs17203281	-0.00645	-3.3	5.61374	1114	1	lasso	-5.61374	1.98e-08	transcript				ENSG00000174282	ZBTB4	-5.02745	4.97e-07	gene		0.0004928	0.0004928
ENST00000622429.1	ENSG00000179361	ARID3B	rs5742915	5.86	rs5742915	0.119	4.4	5.86285	931	2	enet	5.60966	2.03e-08	transcript				ENSG00000174353	STAG3L3	-8.88034	6.67e-19	transcript		0	0
ENST00000571745.1	ENSG00000004975	DVL2	rs4562	-10.81	rs5412	-0.00578	2.9	5.60521	1104	1	lasso	5.60521	2.08e-08	transcript				ENSG00000174851	YIF1A	-5.06103	4.17e-07	gene		0.008184	0.009382
ENST00000538261.7	ENSG00000181885	CLDN7	rs4562	-10.81	rs5412	0.0329	3.38	5.60521	1081	1	lasso	5.60521	2.08e-08	transcript				ENSG00000181555	SETD2	-5.1	3.38e-07	gene		0.01245	0.01245
ENST00000571508.5	ENSG00000215041	NEURL4	rs4562	-10.81	rs5412	-0.00412	3.38	5.60521	994	1	lasso	5.60521	2.08e-08	transcript				ENSG00000185883	ATP6V0C	4.79577	1.62e-06	transcript		0.004353	0.00437
ENST00000472659.1	ENSG00000008710	PKD1	rs2238464	5.63	rs1657110	0.00428	2.78	0.777632	1068	37	enet	5.59038	2.27e-08	transcript				ENSG00000188994	ZNF292	-4.96358	6.92e-07	gene		0.9253	0.929
ENST00000435795.5	ENSG00000184281	TSSC4	rs7933888	9.05	rs10430888	0.00393	2.97	-5.58552	1133	1	lasso	-5.58552	2.33e-08	transcript				ENSG00000198730	CTR9	4.61824	3.87e-06	gene		3.59e-11	3.731e-11
ENST00000610128.2	ENSG00000273033	RP11-67L2.2	rs11719201	13.95	rs6771801	-0.00611	3.16	-6.2453	1605	11	lasso	-5.57191	2.52e-08	transcript				ENSG00000203799	CCDC162P	5.34523	9.03e-08	transcript		0.2294	0.3196
ENST00000423282.1	ENSG00000115415	STAT1	rs2280235	6.12	rs6751868	0.0807	-3.62	5.56982	1106	1	lasso	-5.56982	2.55e-08	transcript				ENSG00000214549	SDHCP2	-4.72948	2.25e-06	gene		0	0
ENST00000486313.1	ENSG00000127914	AKAP9	rs42032	6.38	rs2888877	0.0033	-2.95	5.74085	866	3	lasso	-5.56454	2.63e-08	transcript				ENSG00000218632	RPL7P28	6.28352	3.31e-10	transcript		2.438e-08	2.577e-08
ENST00000469149.1	ENSG00000108219	TSPAN14	rs7075355	-5.63	rs7086496	0.0218	4.3	-4.39652	2223	7	lasso	-5.53567	3.1e-08	transcript				ENSG00000223152	RNU4-88P	-4.55817	5.16e-06	gene		2.149e-05	2.149e-05
ENST00000493983.1	ENSG00000057935	MTA3	rs895510	6.11	rs713612	-0.00541	-3.47	4.86235	1908	3	lasso	-5.5205	3.38e-08	transcript				ENSG00000225898	AC002075.3	-4.68792	2.76e-06	gene		5.958e-05	7.28e-05
ENST00000476413.1	ENSG00000004766	VPS50	rs2299254	5.55	rs3802051	0.00402	3.16	5.50992	991	12	lasso	5.51027	3.58e-08	transcript				ENSG00000226752	PSMD5-AS1	-6.25253	4.04e-10	transcript		0.0005676	0.0005676
ENST00000326199.12	ENSG00000124614	RPS10	rs7742369	8.08	rs74779757	0.00023	-2.69	-3.39352	1303	18	enet	5.48904	4.04e-08	transcript				ENSG00000227268	KLLN	-4.93626	7.96e-07	gene		0.007169	0.03298
ENST00000559132.3	ENSG00000196547	MAN2A2	rs8027450	-7.56	rs3759929	-0.00674	2.82	5.48307	1506	1	lasso	5.48307	4.18e-08	transcript				ENSG00000230300	STARD13-IT1	4.55242	5.3e-06	gene		0.03787	0.0517
ENST00000467683.5	ENSG00000160714	UBE2Q1	rs905938	9.089	rs11584630	-0.00553	2.95	5.47889	1176	1	lasso	5.47889	4.28e-08	transcript				ENSG00000230562	FAM133DP	5.12072	3.04e-07	gene		0.001611	0.001618
ENST00000520751.1	ENSG00000136997	MYC	rs2925877	5.45	rs2925877	0.00484	-3.45	5.44779	1728	2	lasso	-5.4477	5.1e-08	transcript				ENSG00000231208	ZBTB46-AS1	-4.78161	1.74e-06	gene		0.02169	0.02169
ENST00000458394.1	ENSG00000226752	PSMD5-AS1	rs3933326	-7.7	rs13299616	0.32	6.89	-5.21684	977	10	lasso	-5.42817	5.69e-08	transcript				ENSG00000232696	AC017006.2	-8.06759	7.17e-16	gene		0.006927	0.007385
ENST00000390962.1	ENSG00000212264	SNORD65	rs34776209	-7.86	rs11770216	0.0209	-3.51	-5.67096	1346	2	lasso	5.4265	5.75e-08	transcript				ENSG00000234428	RP11-666F17.1	-4.89661	9.75e-07	gene		1.216e-07	1.232e-07
ENST00000589026.5	ENSG00000226752	PSMD5-AS1	rs3933326	-7.7	rs13299616	0.241	6.13	-5.21684	983	26	enet	-5.42061	5.94e-08	transcript				ENSG00000234608	MAPKAPK5-AS1	4.70195	2.58e-06	transcript		7.879e-11	8.307e-11
ENST00000464059.5	ENSG00000198792	TMEM184B	rs4821760	5.89	rs2413507	0.00511	2.91	5.4084	942	1	lasso	5.4084	6.36e-08	transcript				ENSG00000236861	AC006378.2	5.32925	9.86e-08	gene		1.734e-05	1.744e-05
ENST00000509457.1	ENSG00000153071	DAB2	rs6872083	-5.5	rs6872083	0.178	-6.28	-5.49806	1385	2	lasso	5.41	6.41e-08	transcript				ENSG00000237494	RP11-753B14.1	-5.6429	1.67e-08	gene		2.862e-06	3.051e-06
ENST00000484767.5	ENSG00000197157	SND1	rs6467157	-7.12	rs806175	0.044	-3.64	4.95752	1542	3	lasso	-5.40708	6.41e-08	transcript				ENSG00000237523	LINC00857	-5.5396	3.03e-08	gene		0.004136	0.007918
ENST00000545902.1	ENSG00000123104	ITPR2	rs2306547	-7.24	rs10842777	0.0131	-3.21	4.1638	1837	16	enet	-5.40537	6.47e-08	transcript				ENSG00000240225	ZNF542P	5.08508	3.67e-07	gene
ENST00000558355.1	ENSG00000140443	IGF1R	rs7402983	9.34	rs7402939	-0.00506	3.12	8.75072	2083	4	lasso	5.38863	7.1e-08	transcript				ENSG00000250116	RP11-417F21.1	-4.785	1.71e-06	gene		0	0
ENST00000487810.5	ENSG00000076685	NT5C2	rs11191560	6.72	rs113282265	-0.00688	3.13	6.1128	1303	5	lasso	5.38434	7.27e-08	transcript				ENSG00000250565	ATP6V1E2	-6.20029	5.64e-10	gene		0	0
ENST00000392844.7	ENSG00000135336	ORC3	rs9344674	4.89	rs2787910	6.92e-05	-3.12	-4.30104	1530	7	enet	5.36417	8.13e-08	transcript				ENSG00000251333	RTN3P1	5.97572	2.29e-09	gene		0.01938	0.01971
ENST00000591955.1	ENSG00000141458	NPC1	rs11082304	-6.4	rs28591408	0.069	-3.38	-5.3526	814	1	lasso	5.3526	8.67e-08	transcript				ENSG00000254197	RP11-10J21.5	-4.6484	3.35e-06	gene		0.001387	0.001864
ENST00000337386.9	ENSG00000138386	NAB1	rs2280235	6.12	rs13420967	0.019	-3.61	5.82014	1445	5	lasso	-5.35125	8.73e-08	transcript				ENSG00000259935	RP11-519C12.1	4.87946	1.06e-06	gene		0.03056	0.03073
ENST00000615766.4	ENSG00000203799	CCDC162P	rs58161620	7	rs17070144	0.0262	3.53	5.34786	1366	2	lasso	5.34523	9.03e-08	transcript				ENSG00000261326	LINC01355	-4.72471	2.3e-06	gene		0.001247	0.001258
ENST00000527544.5	ENSG00000172977	KAT5	rs7941126	5.69	rs2234458	-0.0033	-2.95	5.2588	970	2	lasso	-5.33546	9.53e-08	transcript				ENSG00000267296	CEBPA-AS1	4.88774	1.02e-06	transcript		0.0003835	0.0004181
ENST00000438215.1	ENSG00000101464	PIGU	rs6088715	5.65	rs2273636	-0.00265	-2.66	5.33508	980	1	lasso	-5.33508	9.55e-08	transcript				ENSG00000267855	NDUFA7	-5.68346	1.32e-08	gene		8.925e-06	8.95e-06
ENST00000463427.5	ENSG00000153214	TMEM87B	rs11123132	-5.66	rs4613287	-0.00689	3.81	3.43026	1009	8	lasso	5.32508	1.01e-07	transcript				ENSG00000272933	TRIM8-DT	5.13005	2.9e-07	gene		1.803e-06	1.814e-06
ENST00000361247.8	ENSG00000116584	ARHGEF2	rs670523	-7.391	rs1889533	-0.00688	2.57	-5.07772	636	4	lasso	-5.31936	1.04e-07	transcript				ENSG00000273002	RP11-336K24.12	-5.15761	2.5e-07	gene		9.947e-05	9.947e-05
ENST00000625444.1	ENSG00000095261	PSMD5	rs3933326	-7.7	rs3933327	0.0945	4.51	-6.02996	977	2	lasso	-5.29875	1.17e-07	transcript				ENSG00000273420	CTD-2540B15.13	5.79386	6.88e-09	transcript
ENST00000561046.1	ENSG00000196547	MAN2A2	rs8027450	-7.56	rs7497418	-0.00687	2.98	5.27605	1501	1	lasso	5.27605	1.32e-07	transcript				ENSG00000276384	RP11-186B7.7	-5.29577	1.19e-07	gene		0.04462	0.04835
ENST00000560522.1	ENSG00000259661	AC068831.15	rs8027450	-7.56	rs7497418	0.0132	3.94	5.27605	1481	1	lasso	5.27605	1.32e-07	transcript				ENSG00000276968	RP11-90M2.5	4.66531	3.08e-06	gene		1.83e-07	1.846e-07
ENST00000409821.5	ENSG00000135968	GCC2	rs56711588	-6.14	rs2577586	-0.00377	-3.05	5.25628	1353	2	lasso	-5.25601	1.47e-07	transcript				ENSG00000278928	RP11-481F24.3	4.67752	2.9e-06	gene		0.1642	0.1682
ENST00000503535.1	ENSG00000164187	LMBRD2	rs12656216	-5.95	rs166068	-0.00664	3.32	-5.1885	1589	2	enet	-5.26	1.47e-07	transcript				ENSG00000278959	RP11-455I9.1	5.41703	6.06e-08	gene		0.0003897	0.0003898
ENST00000467020.5	ENSG00000198755	RPL10A	rs9348981	-7.34	rs12206670	-0.00173	-3.1	5.32135	1056	8	enet	-5.2486	1.53e-07	transcript				ENSG00000280198	RP11-384M20.1	4.58345	4.57e-06	gene		0.0005586	0.0008784
ENST00000537062.1	ENSG00000183426	NPIPA1	rs7200543	-5.36	rs55727637	-0.00657	2.74	-5.19115	239	3	lasso	-5.23769	1.63e-07	transcript
ENST00000463295.1	ENSG00000132676	DAP3	rs670523	-7.391	rs2364403	-0.00349	2.56	-5.23498	488	1	lasso	-5.23498	1.65e-07	transcript
ENST00000371953.7	ENSG00000171862	PTEN	rs558443	-5.52	rs72814147	-0.00668	2.99	-5.23498	1249	2	lasso	-5.235	1.65e-07	transcript
ENST00000284523.1	ENSG00000154342	WNT3A	rs708122	-5.973	rs10799476	0.00179	-3.28	-2.92505	1309	5	lasso	5.22951	1.7e-07	transcript
ENST00000472643.5	ENSG00000117640	MTFR1L	rs75786059	5.323	rs61776577	-0.00392	-3.21	5.22947	1110	17	lasso	-5.22893	1.7e-07	transcript
ENST00000560018.1	ENSG00000140564	FURIN	rs8027450	-7.56	rs4352027	0.04	4.43	2.48039	1532	26	enet	5.21726	1.82e-07	transcript
ENST00000445535.1	ENSG00000225217	HSPA7	rs72480273	6.862	rs9427372	0.00799	-3.4	-5.53013	1284	5	lasso	5.20974	1.89e-07	transcript
ENST00000526180.5	ENSG00000109846	CRYAB	rs57414412	-5.7	rs11604704	-0.0056	2.99	-5.61727	808	12	enet	-5.19696	2.03e-07	transcript
ENST00000543859.5	ENSG00000244682	FCGR2C	rs72480273	6.862	rs17400517	0.00682	3.46	-5.18938	1289	1	lasso	-5.18938	2.11e-07	transcript
ENST00000368409.7	ENSG00000243364	EFNA4	rs905938	9.089	rs6667045	-0.00612	3.38	0.058217	819	9	enet	-5.18794	2.13e-07	transcript
ENST00000566163.5	ENSG00000103546	SLC6A2	rs40434	5.86	rs1861647	0.008	-3.44	5.18675	1645	1	lasso	-5.18675	2.14e-07	transcript
ENST00000481836.2	ENSG00000141034	GID4	rs4925109	-5.27	rs9900803	-0.00544	-2.54	-5.18075	977	2	lasso	5.18044	2.21e-07	transcript
ENST00000423984.2	ENSG00000224238	WARS2-IT1	rs12039075	6.919	rs10923643	-0.0051	-3.6	6.61167	1439	4	lasso	-5.17675	2.26e-07	transcript
ENST00000446301.1	ENSG00000229047	AF127577.10	rs17274750	-5.77	rs2823020	-0.00343	3.82	-5.28026	1450	7	lasso	-5.14177	2.72e-07	transcript
ENST00000467903.5	ENSG00000244682	FCGR2C	rs72480273	6.862	rs12402741	8.15e-05	-3.17	-5.69552	1290	4	lasso	5.11874	3.08e-07	transcript
ENST00000368373.7	ENSG00000177628	GBA	rs905938	9.089	rs1218574	0.0198	3.2	3.18431	701	2	lasso	5.11775	3.09e-07	transcript
ENST00000497470.1	ENSG00000116521	SCAMP3	rs905938	9.089	rs11264343	0.00272	-2.54	-3.19015	666	24	enet	5.09116	3.56e-07	transcript
ENST00000573846.1	ENSG00000213398	LCAT	rs1122720	5.47	rs2292318	-0.00554	2.66	-3.57818	519	7	enet	-5.08573	3.66e-07	transcript
ENST00000369889.5	ENSG00000166272	WBP1L	rs11191560	6.72	rs11191416	0.0225	3.62	5.38338	1308	16	enet	5.08196	3.74e-07	transcript
ENST00000615972.1	ENSG00000180185	FAHD1	rs2238464	5.63	rs12599229	-0.00473	2.7	5.07039	1361	1	lasso	5.07039	3.97e-07	transcript
ENST00000438495.6	ENSG00000111912	NCOA7	rs2039735	-5.28	rs4897179	-0.00463	2.9	-5.03899	762	1	lasso	-5.03899	4.68e-07	transcript
ENST00000513545.5	ENSG00000087088	BAX	rs516246	-6.88	rs838145	0.0119	3.25	-5.51239	959	4	enet	-5.03412	4.8e-07	transcript
ENST00000560218.1	ENSG00000140575	IQGAP1	rs8027450	-7.56	rs2939848	0.0107	3.56	0.69322	1631	7	lasso	5.03259	4.84e-07	transcript
ENST00000210313.7	ENSG00000095261	PSMD5	rs3933326	-7.7	rs13299616	0.146	4.82	-5.21684	980	5	lasso	-5.02589	5.01e-07	transcript
ENST00000275517.7	ENSG00000146670	CDCA5	rs2508710	5.23	rs12294910	-0.000847	2.76	5.02593	667	19	lasso	5.01564	5.29e-07	transcript
ENST00000312439.10	ENSG00000231924	PSG1	rs59495407	5.12	rs8103674	0.0677	-5.14	4.82359	583	21	enet	-5.0054	5.57e-07	transcript
ENST00000549321.1	ENSG00000198324	FAM109A	rs3184504	-8.98	rs678436	0.0141	3.03	4.83522	577	9	enet	4.96622	6.83e-07	transcript
ENST00000602409.2	ENSG00000124074	ENKD1	rs255055	5.28	rs56374641	0.0213	3.45	-3.6043	312	13	lasso	-4.96369	6.92e-07	transcript
ENST00000498060.1	ENSG00000158014	SLC30A2	rs75786059	5.323	rs3014714	-0.00359	-3.08	1.99256	1325	9	enet	-4.94852	7.48e-07	transcript
ENST00000413800.5	ENSG00000197093	GAL3ST4	rs2285886	-4.88	rs2285886	0.0263	3.77	-4.88016	766	3	lasso	-4.94687	7.54e-07	transcript
ENST00000497927.5	ENSG00000131069	ACSS2	rs2889874	6.25	rs6087613	0.00171	2.58	3.90895	1107	2	lasso	4.94556	7.59e-07	transcript
ENST00000573985.5	ENSG00000038358	EDC4	rs1122720	5.47	rs12325430	-0.0046	3.22	-4.86406	475	5	lasso	-4.94195	7.73e-07	transcript
ENST00000408931.3	ENSG00000164532	TBX20	rs6959887	-5.29	rs4723401	0.35	7.72	-4.87106	1841	11	lasso	-4.93503	8.01e-07	transcript
ENST00000493951.5	ENSG00000138162	TACC2	rs2421016	7.98	rs6585816	-0.00292	-3.15	-1.90301	1894	3	lasso	4.92273	8.53e-07	transcript
ENST00000531413.5	ENSG00000172757	CFL1	rs7941126	5.69	rs570387	-0.00143	-3.01	4.89987	1025	2	lasso	-4.90358	9.41e-07	transcript
ENST00000304129.8	ENSG00000169129	AFAP1L2	rs7076938	-11.48	rs10787516	-0.00579	3.03	7.5776	1608	6	enet	4.89667	9.75e-07	transcript
ENST00000592982.2	ENSG00000267296	CEBPA-AS1	rs10402712	6.92	rs8182584	-0.00333	-3.28	-4.88774	1701	1	lasso	4.88774	1.02e-06	transcript
ENST00000612161.4	ENSG00000111371	SLC38A1	rs6582623	-5.81	rs6582622	-0.00673	-2.66	-4.87647	1136	1	lasso	4.87647	1.08e-06	transcript
ENST00000439706.5	ENSG00000111371	SLC38A1	rs6582623	-5.81	rs6582622	0.0559	-3.95	-4.87647	1218	1	lasso	4.87647	1.08e-06	transcript
ENST00000290942.9	ENSG00000159713	TPPP3	rs3743733	-5.01	rs2271293	0.0346	-3.54	-3.58352	242	6	enet	4.87488	1.09e-06	transcript
ENST00000368302.3	ENSG00000116586	LAMTOR2	rs670523	-7.391	rs12081057	0.0443	-3.18	-4.03587	697	2	lasso	4.8737	1.1e-06	transcript
ENST00000508651.1	ENSG00000244682	FCGR2C	rs72480273	6.862	rs9427372	-0.00184	-3.39	-5.53013	1279	12	lasso	4.86603	1.14e-06	transcript
ENST00000414589.1	ENSG00000127191	TRAF2	rs11145912	5.25	rs7874956	0.00682	2.57	4.86235	395	1	lasso	4.86235	1.16e-06	transcript
ENST00000421017.6	ENSG00000182718	ANXA2	rs339969	-6.13	rs17191491	-0.00309	-3.29	4.45626	1466	2	lasso	-4.8513	1.23e-06	transcript
ENST00000408840.1	ENSG00000173915	ATP5MK	rs11191560	6.72	rs1712509	0.281	6.72	4.74259	1222	4	lasso	4.83514	1.33e-06	transcript
ENST00000528961.5	ENSG00000109846	CRYAB	rs57414412	-5.7	rs17113227	0.0983	4.43	-4.825	804	6	lasso	-4.82482	1.4e-06	transcript
ENST00000465197.3	ENSG00000241834	RN7SL149P	rs13266210	-8.51	rs510889	0.0206	3.17	4.82359	1336	1	lasso	4.8236	1.41e-06	transcript
ENST00000509842.5	ENSG00000177311	ZBTB38	rs6440008	4.89	rs6440008	0.0232	-4.16	4.88582	1336	2	lasso	-4.82152	1.42e-06	transcript
ENST00000444278.2	ENSG00000023892	DEF6	rs9348981	-7.34	rs1581858	-0.00197	3	-4.80859	1087	4	lasso	-4.80902	1.52e-06	transcript
ENST00000563643.1	ENSG00000167967	E4F1	rs2238464	5.63	rs323066	0.0149	-3.35	-3.19776	971	4	lasso	4.80889	1.52e-06	transcript
ENST00000568562.1	ENSG00000185883	ATP6V0C	rs2238464	5.63	rs7299	-0.00681	2.62	4.97633	576	4	lasso	4.79577	1.62e-06	transcript
ENST00000568233.5	ENSG00000102898	NUTF2	rs255055	5.28	rs7202185	-0.00676	2.47	-0.045275	469	8	enet	-4.79265	1.65e-06	transcript
ENST00000506916.1	ENSG00000113621	TXNDC15	rs4958244	-6.84	rs329118	-0.00687	-2.97	4.6569	815	3	lasso	-4.79	1.69e-06	transcript
ENST00000250124.10	ENSG00000129255	MPDU1	rs4562	-10.81	rs12150660	0.029	2.81	-4.77467	1067	3	lasso	-4.77473	1.8e-06	transcript
ENST00000560833.1	ENSG00000117906	RCN2	rs12904938	4.64	rs62007299	-0.00681	-2.68	4.51775	979	2	lasso	-4.77284	1.82e-06	transcript
ENST00000479916.1	ENSG00000221838	AP4M1	rs2285886	-4.88	rs2285886	-0.00564	2.84	-4.88016	733	4	lasso	-4.77181	1.83e-06	transcript
ENST00000529647.5	ENSG00000109846	CRYAB	rs57414412	-5.7	rs4936678	0.0183	3.32	-4.24356	808	3	lasso	-4.7554	1.98e-06	transcript
ENST00000619218.1	ENSG00000275940	MRPL57P3	rs1138518	6.09	rs6763236	0.00292	-3.2	4.51506	810	5	lasso	-4.75131	2.02e-06	transcript
ENST00000406487.5	ENSG00000242221	PSG2	rs59495407	5.12	rs7246331	0.174	5.24	-3.24561	830	7	lasso	-4.74314	2.1e-06	transcript
ENST00000599620.1	ENSG00000221878	PSG7	rs59495407	5.12	rs8110253	0.276	6.51	4.70732	633	12	lasso	4.73857	2.15e-06	transcript
ENST00000581826.1	ENSG00000108582	CPD	rs7223535	-7.41	rs4794869	0.00573	-3.27	0.75176	914	12	enet	4.73297	2.21e-06	transcript
ENST00000584798.1	ENSG00000161960	EIF4A1	rs4562	-10.81	rs41283405	-9.53e-05	3.27	1.89483	1058	2	lasso	4.72453	2.31e-06	transcript
ENST00000484768.1	ENSG00000144741	SLC25A26	rs3965156	5.64	rs2242284	-0.00222	3.34	-4.79583	1389	2	lasso	-4.71408	2.43e-06	transcript
ENST00000581523.5	ENSG00000153944	MSI2	rs1534307	5.53	rs792393	-0.00597	3.52	3.88107	1264	3	lasso	4.70974	2.48e-06	transcript
ENST00000446844.3	ENSG00000221878	PSG7	rs59495407	5.12	rs8110253	0.528	9.09	4.70732	638	2	lasso	4.70772	2.51e-06	transcript
ENST00000442119.5	ENSG00000234608	MAPKAPK5-AS1	rs3184504	-8.98	rs7135514	0.00774	2.19	3.08058	621	5	enet	4.70195	2.58e-06	transcript
ENST00000476221.1	ENSG00000273047	RP4-583P15.14	rs6011110	6.24	rs4809388	-0.00122	3.24	-4.69856	1095	1	lasso	-4.69856	2.62e-06	transcript

## Sheet: S49_Height
A. all TWAS-significant associations																		B. unique genes
gencodeID	ensemblID	ID	BEST.GWAS.ID	BEST.GWAS.Z	EQTL.ID	EQTL.R2	EQTL.Z	EQTL.GWAS.Z	NSNP	NWGT	MODEL	TWAS.Z	TWAS.P	level				ensemblID	ID	TWAS.Z	TWAS.P	level	opposite_direction	GRCPgene	GLCPgene	GRCPtx	GLCPtx
ENSG00000237494.1	ENSG00000237494	RP11-753B14.1	rs2050157	-34.64	rs3748069	-0.00203	3.02	-34.1661	1124	2	lasso	-34.1665	7.62e-256	gene				ENSG00000004799	PDK4	-5.2295	1.7e-07	transcript		6.067e-10	8.211e-10	5.845e-13	5.845e-13
ENSG00000112414.14	ENSG00000112414	ADGRG6	rs2050157	-34.64	rs6937121	-0.00694	3.12	-34.3897	1363	5	lasso	-33.3149	2.35e-243	gene				ENSG00000013503	POLR3B	12.3193	7.13e-35	transcript		3.622e-12	3.64e-12	5.457e-13	6.654e-13
ENSG00000267280.5	ENSG00000267280	TBX2-AS1	rs757608	30.87	rs1476781	0.073635	4.54	23.464	795	6	lasso	25.2049	3.54e-140	gene				ENSG00000019582	CD74	-4.8676	1.13e-06	transcript		5.122e-11	1.346e-10	1.272e-13	1.272e-13
ENSG00000197375.12	ENSG00000197375	SLC22A5	rs7736102	-25.52	rs270613	0.20437	6.27	-21.9759	1207	92	enet	-19.8757	6.6e-88	gene				ENSG00000025796	SEC63	6.1143	9.7e-10	transcript	tx	0.0007615	0.0009258	4.222e-07	4.29e-07
ENSG00000229323.1	ENSG00000229323	DLEU1-AS1	rs3118906	-33.02	rs2703080	0.011795	-4.01	20.182	1269	8	lasso	-17.9729	3.18e-72	gene				ENSG00000051523	CYBA	7.4283	1.1e-13	transcript		0	0	0	0
ENSG00000009844.15	ENSG00000009844	VTA1	rs2050157	-34.64	rs4509140	0.00683	-3.36	14.0165	1236	7	lasso	-14.0161	1.24e-44	gene				ENSG00000056972	TRAF3IP2	6.0322	1.62e-09	gene		0.1534	0.1727	0.0008067	0.001131
ENSG00000143771.11	ENSG00000143771	CNIH4	rs10916617	-12.824	rs4654037	0.354401	-7.3	-12.6004	1145	6	lasso	12.6004	2.1e-36	gene				ENSG00000064932	SBNO2	5.9122	3.38e-09	transcript		1.112e-06	1.112e-06	1.121e-13	1.121e-13
ENSG00000259705.1	ENSG00000259705	RP11-227D13.1	rs1820489	-13.16	rs6493333	0.07719	4.34	-11.7764	914	3	lasso	-12.519	5.86e-36	gene				ENSG00000079819	EPB41L2	8.1991	2.42e-16	transcript		0.01637	0.02162	0	0
ENSG00000258427.3	ENSG00000258427	RBM8B	rs6573307	26.57	rs8003527	-0.0053	3.11	6.201	885	12	enet	12.0693	1.53e-33	gene				ENSG00000081087	OSTM1	6.1894	6.04e-10	transcript		1.418e-07	1.418e-07	3.173e-07	3.173e-07
ENSG00000275457.1	ENSG00000275457	RP1-198K11.5	rs6137297	12.48	rs2236128	0.000457	2.95	11.9962	997	2	lasso	11.9968	3.69e-33	gene				ENSG00000081189	MEF2C	-14.0245	1.1e-44	transcript		0	0	0	0
ENSG00000233871.2	ENSG00000233871	DLG5-AS1	rs2165046	-11.78	rs12220902	-0.00631	3.02	-11.6383	1409	2	lasso	-11.445	2.5e-30	gene				ENSG00000088387	DOCK9	-6.4363	1.22e-10	transcript		0.5367	0.6326	0.0006377	0.000776
ENSG00000167508.11	ENSG00000167508	MVD	rs8044021	12.66	rs7193436	0.01675	3.11	-6.396	329	12	enet	-11.145	7.54e-29	gene				ENSG00000095321	CRAT	-4.72801	2.27e-06	transcript		0.0002727	0.0003518	0.0001495	0.0001495
ENSG00000184374.2	ENSG00000184374	COLEC10	rs1599473	-15.21	rs2326305	0.020663	-3.53	11.102	1598	1	lasso	-11.102	1.23e-28	gene				ENSG00000099622	CIRBP	-7.213	5.47e-13	transcript		4.733e-11	4.856e-11	1.358e-11	1.391e-11
ENSG00000224460.1	ENSG00000224460	RP11-439L18.2	rs3748069	-34.17	rs9376704	0.0751	-3.64	-9.704	1236	1	lasso	9.704	2.9e-22	gene				ENSG00000099624	ATP5D	5.3905	7.03e-08	transcript		2.588e-11	2.588e-11	2.165e-14	2.165e-14
ENSG00000259103.1	ENSG00000259103	RP11-270M14.4	rs6574257	10.32	rs7151124	0.00366	-3.06	9.45	1373	1	lasso	-9.4496	3.4e-21	gene				ENSG00000099810	MTAP	5.93447	2.95e-09	transcript		1.521e-14	1.799e-14	3.775e-15	6.55e-15
ENSG00000088970.15	ENSG00000088970	KIZ	rs6137297	12.48	rs6047270	0.000809	3.71	11.1865	1006	62	enet	8.99445	2.37e-19	gene				ENSG00000099817	POLR2E	5.4825	4.19e-08	transcript		7.524e-09	7.524e-09	1.652e-12	1.652e-12
ENSG00000214535.3	ENSG00000214535	RPS15AP1	rs6137297	12.48	rs13043724	-0.003776	3.19	9.02602	996	6	enet	8.28001	1.23e-16	gene				ENSG00000100614	PPM1A	-17.472	2.35e-68	transcript		0	0	0	0
ENSG00000263514.1	ENSG00000263514	MIR3668	rs13213875	9.71	rs661063	-0.000168	2.9	-8.2356	956	1	lasso	-8.2356	1.79e-16	gene				ENSG00000104408	EIF3E	4.9841	6.23e-07	transcript		7.259e-05	0.0001014	0.581	0.6942
ENSG00000079819.17	ENSG00000079819	EPB41L2	rs9321266	18.24	rs6909134	-0.00394	-3.44	-5.7377	2005	2	lasso	7.9865	1.39e-15	gene				ENSG00000106049	HIBADH	-5.8668	4.44e-09	transcript		0	0	0	0
ENSG00000227268.3	ENSG00000227268	KLLN	rs17101804	-9.9	rs112221197	0.0164	3.24	-7.8717	1073	2	lasso	-7.872	3.5e-15	gene				ENSG00000106052	TAX1BP1	8.8093	1.26e-18	transcript		0	0	0	0
ENSG00000225200.2	ENSG00000225200	AB019441.29	rs10151805	7.9	rs8013827	-0.00233	-1.19	7.852	7	1	enet	-7.8518	4.1e-15	gene				ENSG00000108175	ZMIZ1	4.8963	9.76e-07	transcript		0	0	0	0
ENSG00000171862.9	ENSG00000171862	PTEN	rs17101804	-9.86	rs55934143	0.104	4.19	-7.9644	1249	5	lasso	-7.763	8.31e-15	gene				ENSG00000112335	SNX3	-6.0935	1.1e-09	transcript		0	0	0	0
ENSG00000277035.1	ENSG00000277035	uc_338	rs9653590	10.38	rs2048240	-0.006512	2.94	7.7418	1132	1	lasso	7.7418	9.8e-15	gene				ENSG00000112414	ADGRG6	-33.3149	2.35e-243	gene		0.003836	0.009814	0.001692	0.00373
ENSG00000237560.5	ENSG00000237560	LINC01497	rs11867479	16.09	rs7222340	0.134501	5.18	9.401	1451	3	lasso	7.5958	3.06e-14	gene				ENSG00000112531	QKI	-5.3586	8.39e-08	transcript		0	0	0	0
ENSG00000225898.1	ENSG00000225898	AC002075.3	rs2528521	8	rs6943127	-0.006132	-2.71	7.5916	913	1	lasso	-7.5916	3.16e-14	gene				ENSG00000112773	FAM46A	-13.8681	9.89e-44	transcript		0	0	0.0006784	0.0007849
ENSG00000029363.15	ENSG00000029363	BCLAF1	rs6570056	-7.56	rs4504488	-0.00232	2.71	6.7543	583	2	lasso	7.5305	5.06e-14	gene				ENSG00000113580	NR3C1	5.4251	5.79e-08	transcript		1.065e-06	1.065e-06	0	0
ENSG00000236861.6	ENSG00000236861	AC006378.2	rs42520	8.98	rs10250228	-0.005955	2.96	7.3963	1031	4	enet	7.5206	5.45e-14	gene				ENSG00000113643	RARS	5.2716	1.35e-07	transcript		0	0	0	0
ENSG00000278959.1	ENSG00000278959	RP11-455I9.1	rs42520	8.95	rs2299247	-0.000907	2.76	7.3136	971	2	lasso	7.3155	2.56e-13	gene				ENSG00000113645	WWC1	20.2015	9.49e-91	transcript		0	0	0	0
ENSG00000174106.2	ENSG00000174106	LEMD3	rs6581626	13.97	rs1797676	0.007127	3.31	-3.976	929	6	lasso	-7.31426	2.59e-13	gene				ENSG00000113916	BCL6	-5.847	5e-09	gene		0	0	1.064e-10	1.064e-10
ENSG00000253456.1	ENSG00000253456	CTD-2363C16.2	rs12153596	-10.13	rs62385361	0.00937	-3.06	7.7033	1315	3	lasso	-7.0955	1.29e-12	gene				ENSG00000114850	SSR3	7.6114	2.71e-14	transcript		0	0	0	0
ENSG00000273090.1	ENSG00000273090	RP11-78I14.1	rs711245	-15.46	rs918052	-0.003746	-2.99	6.9205	1553	1	lasso	-6.9205	4.5e-12	gene				ENSG00000118046	STK11	5.4825	4.19e-08	transcript		1.234e-12	1.234e-12	1.259e-13	1.259e-13
ENSG00000100614.17	ENSG00000100614	PPM1A	rs6573307	26.53	rs1951116	0.04615	-3.97	7.977	1021	2	lasso	-6.8857	5.75e-12	gene				ENSG00000122691	TWIST1	8.6679	4.4e-18	transcript	tx & 1tx1g	0	0	0	0
ENSG00000235652.7	ENSG00000235652	RP11-545I5.3	rs1331639	-9.24	rs366621	0.0426	4.17	-5.6725	1190	2	lasso	-6.8379	8.04e-12	gene				ENSG00000123106	CCDC91	-7.7672	8.02e-15	transcript		3.292e-06	5.164e-06	0	0
ENSG00000226149.5	ENSG00000226149	RP1-69D17.4	rs6569648	28.6	rs12665495	-0.00652	-3.29	-1.3408	1671	39	enet	-6.8137	9.51e-12	gene				ENSG00000129084	PSMA1	-6.6444	3.05e-11	transcript		0	0	0	0
ENSG00000125247.15	ENSG00000125247	TMTC4	rs9300607	-7.76	rs1051518	0.043315	3.64	-6.722	1687	2	lasso	-6.7293	1.7e-11	gene				ENSG00000129292	PHF20L1	-5.8886	3.9e-09	transcript		3.602e-09	3.602e-09	0.0001363	0.0001484
ENSG00000197329.11	ENSG00000197329	PELI1	rs67968328	-7.67	rs17678064	0.00084	3.05	-6.5228	1121	6	lasso	-6.5226	6.91e-11	gene				ENSG00000134986	NREP	-5.3078	1.11e-07	transcript		3.752e-05	4.915e-05	7.951e-08	8.014e-08
ENSG00000269994.1	ENSG00000269994	RP11-276H19.2	rs7029017	-15.8	rs7021736	-0.006303	3.1	-6.4829	1667	3	lasso	-6.4828	9e-11	gene				ENSG00000135164	DMTF1	-4.7311	2.23e-06	transcript		5.662e-15	8.66e-15	2.442e-15	3.109e-15
ENSG00000244230.3	ENSG00000244230	RN7SL151P	rs10965269	-8.99	rs7862936	-0.001679	-3.08	6.4178	1396	1	lasso	-6.4178	1.38e-10	gene				ENSG00000136104	RNASEH2B	-5.2415	1.59e-07	transcript		0	0	0	0
ENSG00000119326.14	ENSG00000119326	CTNNAL1	rs11793522	-7.35	rs2176692	-0.002138	-3.6	-6.2293	2050	3	lasso	6.3113	2.77e-10	gene				ENSG00000137575	SDCBP	4.7006	2.59e-06	transcript		0.3074	0.3276	0.002745	0.003807
ENSG00000235065.1	ENSG00000235065	RPL24P2	rs6137297	12.48	rs8115285	0.021533	-3.27	3.67209	967	4	enet	-6.30266	2.93e-10	gene				ENSG00000138138	ATAD1	-6.8844	5.8e-12	transcript		5.884e-15	5.884e-15	6.661e-16	6.661e-16
ENSG00000272463.1	ENSG00000272463	RP11-532F6.3	rs2788217	-6.41	rs2244443	0.243	-6.13	-6.1094	1662	4	lasso	6.2467	4.19e-10	gene				ENSG00000143771	CNIH4	12.6004	2.1e-36	gene		0.03554	0.03575	0.4062	0.6965
ENSG00000122691.12	ENSG00000122691	TWIST1	rs11767221	14.51	rs6957307	-0.006944	-3.36	5.1903	1406	14	lasso	-6.2436	4.28e-10	gene				ENSG00000144036	EXOC6B	5.2298	1.7e-07	transcript	tx	0	0	0	0
ENSG00000119328.11	ENSG00000119328	FAM206A	rs11793522	-7.37	rs874864	0.032712	-3.95	-5.9489	1983	3	lasso	6.2206	4.95e-10	gene				ENSG00000145012	LPP	7.8935	2.94e-15	transcript	tx	0	0	0	0
ENSG00000157693.14	ENSG00000157693	C9orf91	rs12685514	10.54	rs1982850	0.060044	3.8	6.5968	1657	3	lasso	6.2085	5.35e-10	gene				ENSG00000145604	SKP2	5.2797	1.29e-07	transcript		3.455e-09	3.455e-09	0	0
ENSG00000255389.1	ENSG00000255389	C6orf3	rs174377	6.38	rs6910340	0.0254	3.16	5.8684	1141	4	lasso	6.1476	7.87e-10	gene				ENSG00000145819	ARHGAP26	7.0958	1.29e-12	transcript	2tx & 1g	0	0	0	0
ENSG00000056972.18	ENSG00000056972	TRAF3IP2	rs174377	6.38	rs383515	0.0745	3.92	5.5195	1166	13	lasso	6.0322	1.62e-09	gene				ENSG00000146414	SHPRH	6.1209	9.3e-10	transcript		0.001299	0.001874	0.001055	0.001201
ENSG00000278898.1	ENSG00000278898	CTD-2342N23.1	rs2277138	-23.94	rs16905254	-0.001484	3.26	4.95861	1741	2	lasso	6.0239	1.7e-09	gene				ENSG00000147894	C9orf72	-5.24302	1.58e-07	transcript		1.099e-06	1.354e-06	1.932e-09	1.945e-09
ENSG00000206129.3	ENSG00000206129	CTD-2008L17.2	rs17514601	-7.33	rs216550	-0.00693	-3.23	-6.0242	1363	1	lasso	6.0242	1.7e-09	gene				ENSG00000149090	PAMR1	5.2408	1.6e-07	transcript		0.0003002	0.0007122	2.144e-08	3.191e-08
ENSG00000237729.2	ENSG00000237729	AC002075.4	rs2528521	8	rs2677038	-0.005663	-2.89	6.407	940	3	enet	-5.9689	2.39e-09	gene				ENSG00000151208	DLG5	-7.9807	1.46e-15	transcript	tx	0.7294	0.79	0.09945	0.5956
ENSG00000170242.17	ENSG00000170242	USP47	rs3206824	-9.58	rs7479970	-0.00411	-3.57	6.6417	2204	3	lasso	-5.9229	3.16e-09	gene				ENSG00000152219	ARL14EP	11.6983	1.3e-31	transcript	tx	0	0	3.925e-06	3.925e-06
ENSG00000260917.1	ENSG00000260917	RP11-57H14.4	rs73360281	8.45	rs3862012	0.00972	-2.99	5.8807	883	2	lasso	-5.881	4.09e-09	gene				ENSG00000153093	ACOXL	6.1098	9.98e-10	transcript		1.806e-13	1.816e-13	1.302e-09	1.339e-09
ENSG00000113916.17	ENSG00000113916	BCL6	rs4686904	13.56	rs13098017	0.06787	3.63	-5.847	1670	2	lasso	-5.847	5e-09	gene				ENSG00000153930	ANKFN1	5.982	2.2e-09	transcript		0	0	0	0
ENSG00000111817.16	ENSG00000111817	DSE	rs12204816	13.75	rs590991	-0.0068	-3.02	2.1712	1530	18	enet	-5.7891	7.08e-09	gene				ENSG00000157240	FZD1	-4.8435	1.28e-06	transcript		0	0	0	0
ENSG00000118985.15	ENSG00000118985	ELL2	rs13169290	12.23	rs156016	-0.00651	2.93	-4.8728	1122	3	lasso	-5.7423	9.34e-09	gene				ENSG00000158296	SLC13A3	-4.7908	1.66e-06	transcript		1.881e-08	2.029e-08	1.909e-09	1.983e-09
ENSG00000275111.4	ENSG00000275111	ZNF2	rs7583545	-6.13	rs11885687	0.001908	-2.18	-5.6997	229	1	lasso	5.6997	1.2e-08	gene				ENSG00000158987	RAPGEF6	-12.5371	4.68e-36	transcript		0	0	0	0
ENSG00000136141.14	ENSG00000136141	LRCH1	rs6561319	-10.4	rs1007171	0.034838	4.41	-9.495	1764	44	enet	-5.6685	1.44e-08	gene				ENSG00000164187	LMBRD2	-7.7184	1.18e-14	transcript		1.11e-16	5.551e-16	9.94e-11	1.371e-10
ENSG00000107521.18	ENSG00000107521	HPS1	rs1983864	10.77	rs59605086	-0.0044	3.4	3.6034	1440	7	lasso	5.642	1.68e-08	gene				ENSG00000164292	RHOBTB3	5.852	4.86e-09	transcript	tx	0	0	0	0
ENSG00000204581.2	ENSG00000204581	AC096670.3	rs3789068	8.45	rs1056737	0.032737	-4.1	0.645	780	10	enet	-5.6226	1.88e-08	gene				ENSG00000164587	RPS14	-5.5043	3.71e-08	gene		2.376e-14	2.542e-14	5.551e-16	5.551e-16
ENSG00000169519.20	ENSG00000169519	METTL15	rs10767779	-7.31	rs80083564	-0.003744	-2.9	4.5765	1368	3	lasso	-5.5903	2.27e-08	gene				ENSG00000166147	FBN1	-10.1098	5e-24	transcript		0.0009472	0.001031	0	0
ENSG00000139323.13	ENSG00000139323	POC1B	rs17783015	-8.41	rs770373	0.012102	3.35	-4.7251	1054	10	enet	-5.56271	2.66e-08	gene				ENSG00000167468	GPX4	4.9757	6.5e-07	transcript		3.838e-10	6.804e-10	2.288e-09	2.288e-09
ENSG00000199059.3	ENSG00000199059	MIR135B	rs823114	12.797	rs3811423	-0.006206	3.23	-1.2816	1556	58	enet	-5.5607	2.69e-08	gene				ENSG00000169764	UGP2	5.854	4.8e-09	transcript	tx	1.078e-08	1.547e-08	3.831e-12	3.831e-12
ENSG00000217488.2	ENSG00000217488	RP11-474L11.5	rs12209223	18.58	rs240370	0.0325	3.11	-5.5046	954	9	lasso	-5.5554	2.77e-08	gene				ENSG00000171055	FEZ2	-9.456	3.2e-21	transcript		0	0	0.0123	0.06323
ENSG00000270983.1	ENSG00000270983	RP11-137J7.3	rs2050157	-34.64	rs62431015	0.00744	3	5.5225	1107	1	lasso	5.5225	3.34e-08	gene				ENSG00000171862	PTEN	-9.3663	7.52e-21	transcript		2.109e-15	2.776e-15	0	0
ENSG00000164587.11	ENSG00000164587	RPS14	rs10040581	8.15	rs17111053	0.04316	-3.76	5.5046	1098	4	enet	-5.5043	3.71e-08	gene				ENSG00000173418	NAA20	4.8355	1.33e-06	transcript		1.11e-16	1.11e-16	0	0
ENSG00000240050.5	ENSG00000240050	RP1-93H18.1	rs12204816	13.86	rs6568934	0.0271	3.93	-4.3166	1308	13	enet	-5.3998	6.67e-08	gene				ENSG00000175318	GRAMD2	-8.8516	8.63e-19	transcript	tx	0.02922	0.3867	0.0002051	0.0004922
ENSG00000145882.10	ENSG00000145882	PCYOX1L	rs352347	7.27	rs6887230	0.12897	4.75	5.3964	1538	1	lasso	5.3964	6.8e-08	gene				ENSG00000181722	ZBTB20	8.1024	5.39e-16	transcript		6.072e-13	6.145e-13	0	0
ENSG00000224418.1	ENSG00000224418	STK24-AS1	rs2296996	9.72	rs6491427	0.069916	-3.92	5.3	1794	2	lasso	-5.3765	7.6e-08	gene				ENSG00000197329	PELI1	-6.5675	5.12e-11	transcript		5.187e-10	6.003e-10	2.285e-09	2.402e-09
ENSG00000102804.14	ENSG00000102804	TSC22D1	rs9533875	5.4	rs1571936	-0.001713	3.27	5.348	1201	1	lasso	5.3479	8.9e-08	gene				ENSG00000197375	SLC22A5	-23.9982	2.9e-127	transcript		0	0	7.56e-07	7.586e-06
ENSG00000280184.1	ENSG00000280184	AL023806.1	rs1331639	-9.24	rs9285508	0.0144	-3.34	-5.6997	1118	11	enet	5.3221	1.03e-07	gene				ENSG00000198858	R3HDM4	5.1903	2.1e-07	transcript		9.349e-12	1.482e-11	1.424e-13	1.446e-13
ENSG00000118689.14	ENSG00000118689	FOXO3	rs3813498	-15.37	rs9372181	0.0287	-3.71	3.503	923	2	lasso	-5.2699	1.37e-07	gene				ENSG00000198898	CAPZA2	4.8374	1.32e-06	transcript		0.0001007	0.0001024	1.93e-13	1.93e-13
ENSG00000156471.12	ENSG00000156471	PTDSS1	rs2651472	-5.23	rs2651472	-0.002866	-2.85	-5.23336	1531	1	lasso	5.2334	1.66e-07	gene				ENSG00000198964	SGMS1	-4.9281	8.3e-07	transcript		0	0	0	0
ENSG00000163635.17	ENSG00000163635	ATXN7	rs832189	-5.47	rs9842724	0.00463	-3.56	-5.209	1745	1	lasso	5.209	1.9e-07	gene				ENSG00000207582	MIR30B	17.9234	7.74e-72	transcript		0	0	0	0
ENSG00000223685.5	ENSG00000223685	LINC00571	rs9548385	5.59	rs9576445	0.012353	3.87	2.499	1643	38	enet	5.1962	2.03e-07	gene				ENSG00000212421	SNORA26	-4.85564	1.2e-06	transcript		0	0	0	0
ENSG00000099624.7	ENSG00000099624	ATP5D	rs3786978	-5.7	rs11670805	-0.006777	-2.36	-5.19	76	1	lasso	5.19	2.1e-07	gene				ENSG00000213626	LBH	7.1401	9.33e-13	transcript		0.7443	0.9752	0.1849	0.2441
ENSG00000120963.11	ENSG00000120963	ZNF706	rs3104324	-6.78	rs3133573	0.030411	3.26	-5.09479	1249	1	lasso	-5.0948	3.49e-07	gene				ENSG00000217128	FNIP1	-18.0958	3.44e-73	transcript		0	0	0	0
ENSG00000145819.15	ENSG00000145819	ARHGAP26	rs6191	-10.02	rs9285657	-0.00686	-3.06	5.0643	1715	2	lasso	-5.0649	4.09e-07	gene				ENSG00000230789	ARHGAP26-IT1	4.8293	1.37e-06	transcript		0	0	0	0
ENSG00000112685.13	ENSG00000112685	EXOC2	rs2788217	-6.42	rs4143034	0.0507	4.18	-4.6332	1621	5	lasso	-4.9893	6.06e-07	gene				ENSG00000233006	AC034220.3	16.9376	2.38e-64	transcript		0.0001548	0.001638	0	0
ENSG00000272456.1	ENSG00000272456	CTD-2342N23.3	rs2277138	-23.94	rs16905254	0.004047	3.57	4.95861	1800	1	lasso	4.9586	7.1e-07	gene				ENSG00000235652	RP11-545I5.3	-6.8379	8.04e-12	gene		0.008392	0.07653	0.0002743	0.001137
ENSG00000259360.1	ENSG00000259360	RP11-142J21.1	rs35757832	-6.93	rs1224674	0.02039	2.75	-4.9102	1517	1	lasso	-4.91	9.1e-07	gene				ENSG00000236326	RP3-486I3.5	11.6243	3.1e-31	transcript				0	0
ENSG00000185052.11	ENSG00000185052	SLC24A3	rs73125628	-10.16	rs7272768	0.123604	-4.63	4.75342	2635	4	lasso	-4.89586	9.79e-07	gene				ENSG00000236581	STARD13-AS	-5.374	7.7e-08	transcript		6.489e-07	6.72e-07	0.1661	0.1848
ENSG00000200151.1	ENSG00000200151	RN7SKP231	rs10096149	-7.95	rs13263714	0.081181	-3.77	-4.67778	825	4	enet	4.8813	1.05e-06	gene				ENSG00000236861	AC006378.2	7.5206	5.45e-14	gene		0	0	0	0
ENSG00000148655.14	ENSG00000148655	C10orf11	rs11001281	8.11	rs7078507	0.0504	-4.15	5.3094	2254	9	enet	-4.789	1.67e-06	gene				ENSG00000237729	AC002075.4	-6.5434	6.01e-11	transcript		0	0	0	0
ENSG00000231170.5	ENSG00000231170	AC002451.3	rs76276659	6.72	rs2301630	0.304781	6.97	4.6708	1517	8	enet	4.7768	1.78e-06	gene				ENSG00000243568	RP11-2I17.1	-4.7878	1.69e-06	transcript		5.96e-05	0.0001857	0	0
ENSG00000204049.1	ENSG00000204049	RP11-126H7.4	rs2165046	-11.78	rs2812409	0.0294	3.77	4.4016	1408	5	lasso	4.766	1.88e-06	gene				ENSG00000249859	PVT1	-5.6532	1.58e-08	transcript		0	0	0	0
ENSG00000212421.1	ENSG00000212421	SNORA26	rs278697	-11.46	rs7852951	-0.006837	-3.45	4.8556	1738	2	lasso	-4.7281	2.27e-06	gene				ENSG00000251920	RNA5SP216	6.9825	2.9e-12	transcript				0	0
ENSG00000136026.13	ENSG00000136026	CKAP4	rs12424054	-10.72	rs2250441	0.015619	-3.54	2.0435	1507	2	lasso	-4.72342	2.32e-06	gene				ENSG00000252237	RNU4-54P	5.3572	8.45e-08	transcript		7.952e-07	8.878e-07	2.102e-07	2.306e-07
ENSG00000146414.15	ENSG00000146414	SHPRH	rs1331639	-9.24	rs79181658	-0.00332	2.58	4.7225	1191	5	lasso	4.7225	2.33e-06	gene				ENSG00000253861	SLC2A3P1	7.6071	2.8e-14	transcript				0	0
ENSG00000145604.15	ENSG00000145604	SKP2	rs12656216	-10.78	rs75027360	0.0077	3.15	1.8389	1599	2	lasso	4.714	2.43e-06	gene				ENSG00000254418	RP11-21L19.1	-7.4492	9.39e-14	transcript		5.329e-15	5.329e-15	1.665e-15	1.665e-15
ENSG00000164284.14	ENSG00000164284	GRPEL2	rs352347	7.27	rs10072615	-0.00529	3.29	4.825	1536	2	lasso	4.6862	2.78e-06	gene				ENSG00000255302	EID1	10.3494	4.21e-25	transcript		0	0	0	0
ENSG00000235954.6	ENSG00000235954	TTC28-AS1	rs9608637	-9.24	rs138675	0.01037	-3.85	-1.2108	1066	34	enet	4.6408	3.47e-06	gene				ENSG00000258656	RP11-193F5.4	-5.959	2.54e-09	transcript				0	0
ENSG00000135541.20	ENSG00000135541	AHI1	rs6570056	-7.56	rs9376164	-0.00178	-3.43	-4.6641	1146	3	lasso	4.5681	4.92e-06	gene				ENSG00000259169	GNRHR2P1	-12.371	3.75e-35	transcript				0	0
ENSG00000232696.1	ENSG00000232696	AC017006.2	rs13007688	11.9	rs7589968	0.036885	3.56	-4.5591	1618	1	lasso	-4.5591	5.14e-06	gene				ENSG00000262655	SPON1	-10.6659	1.47e-26	transcript		0	0	0	0
ENSG00000271332.1	ENSG00000271332	ATP5MGP8	rs12577283	-6.27	rs10767667	-0.006408	2.79	-4.5913	804	4	lasso	-4.54	5.63e-06	gene				ENSG00000270983	RP11-137J7.3	-6.0987	1.07e-09	transcript	tx & g	0	0	0	0
ENST00000438495.6	ENSG00000111912	NCOA7	rs9388490	30.13	rs4897179	-0.00463	2.9	29.361	762	1	lasso	29.361	1.73e-189	transcript				ENSG00000271332	ATP5MGP8	-5.0998	3.4e-07	transcript		4.606e-06	4.606e-06	1.858e-06	1.858e-06
ENST00000447841.5	ENSG00000197375	SLC22A5	rs7736102	-25.52	rs273913	0.0142	3.91	-22.3876	1198	33	enet	-23.9982	2.9e-127	transcript				ENSG00000271605	MILR1	-5.582	2.38e-08	transcript		0	0	0	0
ENST00000521089.5	ENSG00000113645	WWC1	rs35668185	-20.97	rs4282339	0.143	-4.69	-20.9547	1717	10	lasso	20.2015	9.49e-91	transcript				ENSG00000277035	uc_338	7.7418	9.8e-15	gene		0	0	0	0
ENST00000245407.7	ENSG00000197375	SLC22A5	rs7736102	-25.52	rs441969	0.0639	4.37	-21.9557	1207	18	enet	-19.1926	4.27e-82	transcript				ENSG00000278462	RP11-165D6.1	6.3356	2.36e-10	transcript		4.607e-14	2.396e-13	1.883e-06	4.897e-06
ENST00000510461.5	ENSG00000217128	FNIP1	rs10463892	-25.34	rs154487	-0.0055	2.86	-18.0958	880	1	lasso	-18.0958	3.44e-73	transcript				ENSG00000278764	Metazoa_SRP	-5.0208	5.14e-07	transcript				0	0
ENST00000384850.1	ENSG00000207582	MIR30B	rs2277138	-23.94	rs7842134	0.054399	4.2	17.9234	1707	1	lasso	17.9234	7.74e-72	transcript				ENSG00000005700	IBTK	-4.7532	2e-06	transcript		0	0
ENST00000395076.8	ENSG00000100614	PPM1A	rs6573307	26.53	rs7150826	0.021745	-3.16	4.967	1018	11	enet	-17.472	2.35e-68	transcript				ENSG00000009844	VTA1	-14.0161	1.24e-44	gene		0	0
ENST00000517646.1	ENSG00000113645	WWC1	rs4282339	-20.95	rs4282339	0.013	-3.6	-20.9547	1523	19	enet	17.0722	2.39e-65	transcript				ENSG00000029363	BCLAF1	7.5305	5.06e-14	gene		8.501e-13	8.542e-13
ENST00000457998.2	ENSG00000233006	AC034220.3	rs7736102	-25.52	rs2243248	-0.00628	2.99	-1.3408	1176	20	enet	16.9376	2.38e-64	transcript				ENSG00000066651	TRMT11	-7.4221	1.15e-13	transcript		0	0
ENST00000296932.12	ENSG00000112414	ADGRG6	rs2050157	-34.64	rs263121	-0.00154	3.72	-12.9966	1362	24	enet	-16.5075	3.24e-61	transcript				ENSG00000088970	KIZ	8.99445	2.37e-19	gene		0.0008014	0.002339
ENST00000435011.6	ENSG00000112414	ADGRG6	rs9496369	-34.66	rs263107	-0.00681	3.02	-13.9421	1265	8	enet	-16.3969	2.01e-60	transcript				ENSG00000095951	HIVEP1	-4.9957	5.86e-07	transcript		1.468e-06	1.599e-06
ENST00000497489.5	ENSG00000148143	ZNF462	rs7033661	18.56	rs6477545	0.00573	-3.39	15.1297	1391	3	lasso	-15.9529	2.72e-57	transcript				ENSG00000100612	DHRS7	-5.519	3.4e-08	transcript		0	0
ENST00000523043.5	ENSG00000113645	WWC1	rs4282339	-20.95	rs4282339	0.0013	-3.27	-20.9547	1671	3	lasso	14.7654	2.45e-49	transcript				ENSG00000101384	JAG1	5.1033	3.34e-07	transcript		1.124e-11	1.124e-11
ENST00000415928.5	ENSG00000197375	SLC22A5	rs7736102	-25.52	rs270612	0.00465	3.49	-18.6732	1198	50	enet	-14.7337	3.91e-49	transcript				ENSG00000102804	TSC22D1	5.3479	8.9e-08	gene		0.007366	0.01524
ENST00000514662.1	ENSG00000250831	CTD-2232E5.2	rs6886306	-19.53	rs1864180	0.0116	-2.95	-15.1631	716	4	enet	14.5397	6.79e-48	transcript				ENSG00000104299	INTS9	6.4626	1.03e-10	transcript		1.102e-10	1.102e-10
ENST00000627717.2	ENSG00000081189	MEF2C	rs6886306	-19.42	rs10037415	-0.00664	2.83	-8.8147	725	8	enet	-14.0245	1.1e-44	transcript				ENSG00000106415	GLCCI1	-13.2606	3.92e-40	transcript		0	0
ENST00000369756.3	ENSG00000112773	FAM46A	rs3828760	11.77	rs1413720	0.00859	3.64	-6.1244	1369	21	enet	-13.8681	9.89e-44	transcript				ENSG00000107521	HPS1	5.642	1.68e-08	gene		0	0
ENST00000307968.11	ENSG00000217128	FNIP1	rs10463892	-25.34	rs72793255	-0.00686	2.48	-13.3418	880	1	enet	-13.3418	1.32e-40	transcript				ENSG00000111817	DSE	-5.7891	7.08e-09	gene		0	0
ENST00000474269.5	ENSG00000106415	GLCCI1	rs37978	14.28	rs37979	-0.006001	4.01	-13.6891	2132	4	lasso	-13.2606	3.92e-40	transcript				ENSG00000111907	TPD52L1	5.4978	3.85e-08	transcript		0	0
ENST00000230173.10	ENSG00000112414	ADGRG6	rs2050157	-34.64	rs171914	-0.00685	3.06	-13.2484	1363	1	lasso	-13.2484	4.61e-40	transcript				ENSG00000111912	NCOA7	29.361	1.73e-189	transcript		0	0
ENST00000503398.2	ENSG00000158987	RAPGEF6	rs2069803	19.96	rs429918	0.0152	2.81	-12.5371	748	1	lasso	-12.5371	4.68e-36	transcript				ENSG00000112685	EXOC2	-4.9893	6.06e-07	gene		0.01161	0.02416
ENST00000555315.1	ENSG00000259169	GNRHR2P1	rs6573307	26.57	rs393170	0.001517	3.19	-5.519	882	2	lasso	-12.371	3.75e-35	transcript				ENSG00000116016	EPAS1	-5.5368	3.08e-08	transcript		0	0
ENST00000228347.8	ENSG00000013503	POLR3B	rs10861678	-12.29	rs12368448	0.011857	-3.41	-11.9276	1585	3	lasso	12.3193	7.13e-35	transcript				ENSG00000118689	FOXO3	-5.2699	1.37e-07	gene		1.329e-10	5.021e-10
ENST00000540208.1	ENSG00000112414	ADGRG6	rs2050157	-34.64	rs702292	-0.00267	3.19	-4.4734	1199	75	enet	-12.2452	1.78e-34	transcript				ENSG00000118985	ELL2	-5.7423	9.34e-09	gene		0	0
ENST00000366860.9	ENSG00000143771	CNIH4	rs10916617	-12.82	rs4654037	0.007469	-3.55	-12.6004	1140	11	lasso	11.8156	3.24e-32	transcript				ENSG00000119326	CTNNAL1	6.3113	2.77e-10	gene		0.2284	0.4894
ENST00000282032.3	ENSG00000152219	ARL14EP	rs1222311	12.85	rs640245	-0.000191	3	11.6983	1353	1	lasso	11.6983	1.3e-31	transcript				ENSG00000119328	FAM206A	6.2206	4.95e-10	gene		0.001229	0.00136
ENST00000457319.1	ENSG00000236326	RP3-486I3.5	rs12204816	14.15	rs4628134	0.00554	2.84	11.6243	1203	1	lasso	11.6243	3.1e-31	transcript				ENSG00000120963	ZNF706	-5.0948	3.49e-07	gene		8.889e-09	9.217e-09
ENST00000524093.5	ENSG00000113645	WWC1	rs4282339	-20.95	rs7722478	-0.00575	-3.6	-3.3975	1523	4	lasso	11.5728	5.66e-31	transcript				ENSG00000125247	TMTC4	-6.7293	1.7e-11	gene		1.073e-07	1.678e-07
ENST00000403549.1	ENSG00000217325	PRELID1P1	rs6925689	-30.81	rs1262478	0.00148	2.76	-11.2753	683	2	lasso	-11.5023	1.28e-30	transcript				ENSG00000131018	SYNE1	5.7411	9.41e-09	transcript		0	0
ENST00000591785.1	ENSG00000262655	SPON1	rs4307686	13.08	rs963212	0.00551	-3.74	8.4214	1282	2	lasso	-10.6659	1.47e-26	transcript				ENSG00000135541	AHI1	4.5681	4.92e-06	gene		0.007997	0.0284
ENST00000530028.2	ENSG00000255302	EID1	rs1820489	-13.16	rs2013984	-0.00496	-3.08	-11.3331	1038	11	enet	10.3494	4.21e-25	transcript				ENSG00000136026	CKAP4	-4.72342	2.32e-06	gene		8.228e-12	8.228e-12
ENST00000561429.1	ENSG00000166147	FBN1	rs1820489	-13.16	rs924816	0.017447	2.7	-10.1098	773	1	lasso	-10.1098	5e-24	transcript				ENSG00000136141	LRCH1	-8.32	8.79e-17	transcript		2.322e-05	4.291e-05
ENST00000478705.5	ENSG00000198818	SFT2D1	rs991946	-12.18	rs35441102	-0.00412	-3.49	7.8095	2172	6	lasso	-9.9751	1.96e-23	transcript				ENSG00000136861	CDK5RAP2	9.75451	1.76e-22	transcript		0	0
ENST00000482047.1	ENSG00000136861	CDK5RAP2	rs4836829	11.15	rs41312871	-0.00159	3.34	9.634	855	5	lasso	9.75451	1.76e-22	transcript				ENSG00000139180	NDUFA9	-4.7073	2.51e-06	transcript		1.4e-06	1.573e-06
ENST00000511848.1	ENSG00000217128	FNIP1	rs10463892	-25.34	rs31467	-0.00621	2.39	-9.6546	865	1	lasso	-9.6546	4.7e-22	transcript				ENSG00000139323	POC1B	-5.56271	2.66e-08	gene		1.148e-11	2.224e-11
ENST00000539442.1	ENSG00000174106	LEMD3	rs6581626	13.97	rs1147094	0.003176	-3.2	7.4436	859	3	lasso	-9.4961	2.18e-21	transcript				ENSG00000145882	PCYOX1L	5.3964	6.8e-08	gene		6.555e-05	6.555e-05
ENST00000441005.5	ENSG00000171055	FEZ2	rs711245	-15.46	rs848602	-0.000108	3.73	-15.3839	1554	48	enet	-9.456	3.2e-21	transcript				ENSG00000147606	SLC26A7	5.2852	1.26e-07	transcript		0.1076	0.132
ENST00000610634.1	ENSG00000171862	PTEN	rs17101804	-9.97	rs2785070	0.011198	-3.5	9.48603	1187	4	lasso	-9.3663	7.52e-21	transcript				ENSG00000148143	ZNF462	-15.9529	2.72e-57	transcript		0.04229	0.1042
ENST00000468318.5	ENSG00000143771	CNIH4	rs10916617	-12.82	rs10753468	0.071431	-4.53	-12.48	1141	26	enet	8.9271	4.37e-19	transcript				ENSG00000148444	COMMD3	-4.7534	2e-06	transcript
ENST00000569450.1	ENSG00000175318	GRAMD2	rs11633167	12	rs2016661	-0.006628	-3.08	6.9303	479	6	lasso	-8.8516	8.63e-19	transcript				ENSG00000148655	C10orf11	-4.789	1.67e-06	gene		6.278e-13	7.133e-13
ENST00000460059.1	ENSG00000106052	TAX1BP1	rs508347	30.14	rs1029604	0.156087	-5.22	-8.4546	1562	20	lasso	8.8093	1.26e-18	transcript				ENSG00000152620	NADK2	-5.2788	1.3e-07	transcript		2.22e-16	2.22e-16
ENST00000354571.5	ENSG00000122691	TWIST1	rs11767221	14.51	rs2286003	-0.006826	-2.92	-8.6679	1322	1	lasso	8.6679	4.4e-18	transcript				ENSG00000156471	PTDSS1	5.2334	1.66e-07	gene		3.66e-05	4.005e-05
ENST00000443945.6	ENSG00000136141	LRCH1	rs6561319	-10.4	rs474863	0.048053	3.9	-6.6621	1737	3	lasso	-8.32	8.79e-17	transcript				ENSG00000157693	C9orf91	7.44973	9.35e-14	transcript		0	0
ENST00000456097.6	ENSG00000079819	EPB41L2	rs9321266	18.28	rs13208443	0.00266	3.14	8.2415	1576	3	lasso	8.1991	2.42e-16	transcript				ENSG00000158545	ZC3H18	-5.2583	1.45e-07	transcript		0	0
ENST00000371953.7	ENSG00000171862	PTEN	rs17101804	-9.86	rs72814147	-0.006684	2.99	-8.10594	1249	2	lasso	-8.1059	5.23e-16	transcript				ENSG00000163635	ATXN7	5.209	1.9e-07	gene		0.0007505	0.00169
ENST00000637372.1	ENSG00000081189	MEF2C	rs6886306	-19.41	rs10037415	0.0175	3.16	-8.8147	713	3	lasso	-8.1045	5.3e-16	transcript				ENSG00000164284	GRPEL2	4.6862	2.78e-06	gene		0.0005964	0.0006095
ENST00000470186.1	ENSG00000181722	ZBTB20	rs7626762	-12.07	rs10428178	0.0104	-3.1	-8.1024	999	1	lasso	8.1024	5.39e-16	transcript				ENSG00000167470	MIDN	5.4825	4.19e-08	transcript		4.136e-12	4.136e-12
ENST00000476354.2	ENSG00000151208	DLG5	rs2165046	-11.78	rs17516020	0.12861	5.33	-9.66371	1402	77	enet	-7.9807	1.46e-15	transcript				ENSG00000167508	MVD	-11.145	7.54e-29	gene		0	0
ENST00000454789.5	ENSG00000145012	LPP	rs4686904	13.56	rs9877579	0.192	6.21	7.5198	1773	10	enet	7.8935	2.94e-15	transcript				ENSG00000168283	BMI1	5.4661	4.6e-08	transcript		3.425e-08	6.197e-08
ENST00000543019.1	ENSG00000123106	CCDC91	rs11049689	-25.75	rs4931136	-0.004768	-2.84	7.6222	1704	7	lasso	-7.7672	8.02e-15	transcript				ENSG00000169519	METTL15	-5.5903	2.27e-08	gene		5.469e-05	5.469e-05
ENST00000503535.1	ENSG00000164187	LMBRD2	rs12656216	-10.78	rs166068	-0.00664	3.32	-7.8112	1589	2	enet	-7.7184	1.18e-14	transcript				ENSG00000170242	USP47	-5.9229	3.16e-09	gene		3.135e-09	3.819e-09
ENST00000476217.5	ENSG00000114850	SSR3	rs55748213	-9.07	rs34859273	0.0247	-3.18	-5.3606	1210	12	lasso	7.6114	2.71e-14	transcript				ENSG00000174106	LEMD3	-9.4961	2.18e-21	transcript		0.005299	0.01392
ENST00000519666.1	ENSG00000253861	SLC2A3P1	rs35668185	-20.96	rs17666111	-0.00626	3.86	6.5025	1505	16	enet	7.6071	2.8e-14	transcript				ENSG00000184374	COLEC10	-11.102	1.23e-28	gene		0	0
ENST00000559289.1	ENSG00000185634	SHC4	rs1820489	-13.16	rs4482220	0.003884	-2.83	-3.2991	1042	3	lasso	7.4809	7.38e-14	transcript				ENSG00000185052	SLC24A3	-4.89586	9.79e-07	gene		1.121e-14	2.021e-14
ENST00000374049.4	ENSG00000157693	C9orf91	rs12685514	10.54	rs1147314	0.00153	-3.4	-7.4283	1657	2	lasso	7.44973	9.35e-14	transcript				ENSG00000185634	SHC4	7.4809	7.38e-14	transcript		0	0
ENST00000534587.1	ENSG00000254418	RP11-21L19.1	rs4307686	13.08	rs2597202	0.0143	-3.57	7.1435	1289	2	lasso	-7.4492	9.39e-14	transcript				ENSG00000198818	SFT2D1	-9.9751	1.96e-23	transcript		0	0
ENST00000566229.1	ENSG00000051523	CYBA	rs8044021	12.66	rs4673	0.00516	2.99	7.4283	321	1	lasso	7.4283	1.1e-13	transcript				ENSG00000199059	MIR135B	-5.5607	2.69e-08	gene		0	0
ENST00000473273.1	ENSG00000066651	TRMT11	rs9388490	30.13	rs4897173	0.0149	-3.06	9.8819	722	23	enet	-7.4221	1.15e-13	transcript				ENSG00000200151	RN7SKP231	4.8813	1.05e-06	gene		1.132e-14	1.166e-14
ENST00000593048.5	ENSG00000099622	CIRBP	rs3786978	-5.7	rs2332496	-0.002398	-2.56	5.117	79	5	enet	-7.213	5.47e-13	transcript				ENSG00000204049	RP11-126H7.4	4.766	1.88e-06	gene		7.772e-16	1.998e-15
ENST00000395323.7	ENSG00000213626	LBH	rs17322097	6.96	rs72787743	-0.00555	3.52	6.827	1637	5	lasso	7.1401	9.33e-13	transcript				ENSG00000204581	AC096670.3	-5.6226	1.88e-08	gene		0.1601	0.6955
ENST00000451259.1	ENSG00000145819	ARHGAP26	rs6191	-10.22	rs853173	-0.00139	3.41	7.1305	1228	6	enet	7.0958	1.29e-12	transcript				ENSG00000206129	CTD-2008L17.2	6.0242	1.7e-09	gene		0	0
ENST00000516111.1	ENSG00000251920	RNA5SP216	rs9388490	30.13	rs715880	0.00329	-3.09	-6.9825	723	1	lasso	6.9825	2.9e-12	transcript				ENSG00000214535	RPS15AP1	8.28001	1.23e-16	gene		0.001094	0.03736
ENST00000533457.1	ENSG00000152219	ARL14EP	rs1222311	12.84	rs4265579	0.0227	-3.54	6.0061	1338	4	lasso	-6.9225	4.44e-12	transcript				ENSG00000217325	PRELID1P1	-11.5023	1.28e-30	transcript		1.634e-08	2.418e-08
ENST00000328142.3	ENSG00000138138	ATAD1	rs17101804	-9.98	rs72814147	-0.005869	2.93	-8.04226	1006	4	enet	-6.8844	5.8e-12	transcript				ENSG00000217488	RP11-474L11.5	-5.5554	2.77e-08	gene		0	0
ENST00000508295.2	ENSG00000112414	ADGRG6	rs2050157	-34.64	rs9376664	0.0507	-3.39	-2.0663	1191	3	lasso	-6.777	1.23e-11	transcript				ENSG00000223685	LINC00571	5.1962	2.03e-07	gene		0.01093	0.04503
ENST00000626919.1	ENSG00000235652	RP11-545I5.3	rs1331639	-9.24	rs702316	0.0553	4.65	-5.8647	1105	23	enet	-6.7394	1.59e-11	transcript				ENSG00000224418	STK24-AS1	-5.3765	7.6e-08	gene		4.574e-14	9.648e-14
ENST00000418988.2	ENSG00000129084	PSMA1	rs4307686	13.14	rs11023212	0.0689	3.54	-7.4679	1144	3	lasso	-6.6444	3.05e-11	transcript				ENSG00000224460	RP11-439L18.2	9.704	2.9e-22	gene		0	0
ENST00000358912.4	ENSG00000197329	PELI1	rs67968328	-7.67	rs17678064	-0.00566	3.34	-6.5228	1121	7	lasso	-6.5675	5.12e-11	transcript				ENSG00000225200	AB019441.29	-7.8518	4.1e-15	gene
ENST00000519859.1	ENSG00000113645	WWC1	rs4282339	-20.95	rs6895922	0.148	5.07	6.4272	1630	2	lasso	6.565	5.2e-11	transcript				ENSG00000225898	AC002075.3	-7.5916	3.16e-14	gene		0	0
ENST00000425207.1	ENSG00000237729	AC002075.4	rs2528521	8	rs2519567	-0.006381	2.74	-6.5437	940	2	lasso	-6.5434	6.01e-11	transcript				ENSG00000226149	RP1-69D17.4	-6.8137	9.51e-12	gene		0.002412	0.009506
ENST00000517383.1	ENSG00000104299	INTS9	rs240951	-7.06	rs2856802	0.04052	-3.46	-6.5185	1026	3	enet	6.4626	1.03e-10	transcript				ENSG00000227268	KLLN	-7.872	3.5e-15	gene		7.1e-07	7.1e-07
ENST00000564129.5	ENSG00000175318	GRAMD2	rs11633167	12	rs3743052	-0.001063	2.61	6.4393	496	1	lasso	6.4393	1.2e-10	transcript				ENSG00000229323	DLEU1-AS1	-17.9729	3.18e-72	gene		0	0
ENST00000450257.2	ENSG00000088387	DOCK9	rs2296997	9.72	rs7332239	-0.002878	-3.19	5.612	1763	10	enet	-6.4363	1.22e-10	transcript				ENSG00000231170	AC002451.3	4.7768	1.78e-06	gene		1.988e-11	9.604e-11
ENST00000301012.7	ENSG00000167508	MVD	rs8044021	12.66	rs7193436	-0.005627	3.04	-6.3955	329	1	lasso	-6.3955	1.6e-10	transcript				ENSG00000231583	AC108938.3	-4.7087	2.49e-06	transcript
ENST00000526782.1	ENSG00000079819	EPB41L2	rs9321266	18.28	rs643459	0.00619	3.7	9.309	1567	49	enet	6.394	1.62e-10	transcript				ENSG00000232696	AC017006.2	-4.5591	5.14e-06	gene		7.029e-09	7.029e-09
ENST00000621879.1	ENSG00000278462	RP11-165D6.1	rs6561319	-10.4	rs9567720	0.000103	-3.15	-6.6141	1491	3	lasso	6.3356	2.36e-10	transcript				ENSG00000233871	DLG5-AS1	-11.445	2.5e-30	gene		0	0
ENST00000621563.1	ENSG00000277035	uc_338	rs9653590	10.38	rs12478126	-0.00069	3.02	7.5578	1132	3	lasso	6.3118	2.76e-10	transcript				ENSG00000235065	RPL24P2	-6.30266	2.93e-10	gene		7.772e-16	7.772e-16
ENST00000472669.5	ENSG00000081087	OSTM1	rs9384679	-14.38	rs4946900	-0.00546	3.25	3.8082	888	27	enet	6.1894	6.04e-10	transcript				ENSG00000235954	TTC28-AS1	4.6408	3.47e-06	gene		1.077e-14	1.255e-14
ENST00000417762.5	ENSG00000146414	SHPRH	rs1331639	-9.24	rs4896793	0.00442	3.15	4.7747	1131	11	enet	6.1209	9.3e-10	transcript				ENSG00000237494	RP11-753B14.1	-34.1665	7.62e-256	gene		0	0
ENST00000473746.1	ENSG00000025796	SEC63	rs1283562	10.51	rs722762	-0.00368	3.05	9.5769	963	7	lasso	6.1143	9.7e-10	transcript				ENSG00000237560	LINC01497	7.5958	3.06e-14	gene		0	0
ENST00000441974.1	ENSG00000153093	ACOXL	rs3789068	8.45	rs7573181	-0.00169	3.56	5.992	780	4	lasso	6.1098	9.98e-10	transcript				ENSG00000240050	RP1-93H18.1	-5.3998	6.67e-08	gene		0	0
ENST00000470032.1	ENSG00000145819	ARHGAP26	rs6191	-10.11	rs185023	0.0151	3.6	4.4352	1057	9	enet	6.1093	1e-09	transcript				ENSG00000244230	RN7SL151P	-6.4178	1.38e-10	gene		0	0
ENST00000604304.1	ENSG00000270983	RP11-137J7.3	rs2050157	-34.64	rs702292	0.0459	3.72	-4.4734	1107	8	lasso	-6.0987	1.07e-09	transcript				ENSG00000249593	CTB-46B19.2	5.1677	2.37e-07	transcript		0	0
ENST00000349379.5	ENSG00000112335	SNX3	rs3813498	-15.37	rs7755472	0.00162	2.64	-2.2115	881	8	enet	-6.0935	1.1e-09	transcript				ENSG00000250831	CTD-2232E5.2	14.5397	6.79e-48	transcript
ENST00000542032.1	ENSG00000174106	LEMD3	rs6581626	13.97	rs12810270	-0.001913	-2.85	0.8965	860	48	enet	-6.0893	1.13e-09	transcript				ENSG00000253456	CTD-2363C16.2	-7.0955	1.29e-12	gene		2.22e-16	2.22e-16
ENST00000494233.5	ENSG00000145012	LPP	rs35623115	7.76	rs2378465	0.0163	-3.61	3.8413	1551	6	lasso	-6.0759	1.23e-09	transcript				ENSG00000255389	C6orf3	6.1476	7.87e-10	gene		0.0002621	0.0002621
ENST00000532036.2	ENSG00000100614	PPM1A	rs6573307	26.53	rs7154129	-0.006877	-2.85	4.847	1021	2	enet	-6.018	1.76e-09	transcript				ENSG00000258427	RBM8B	12.0693	1.53e-33	gene		0	0
ENST00000572321.1	ENSG00000153930	ANKFN1	rs963292	19.79	rs9915451	0.006605	-3.17	-5.9823	1161	1	lasso	5.982	2.2e-09	transcript				ENSG00000259103	RP11-270M14.4	-9.4496	3.4e-21	gene		0.0001489	0.0001905
ENST00000556317.1	ENSG00000258656	RP11-193F5.4	rs34935520	26.23	rs12437406	0.021002	-4.18	1.316	749	17	enet	-5.959	2.54e-09	transcript				ENSG00000259360	RP11-142J21.1	-4.91	9.1e-07	gene		1.07e-10	1.177e-10
ENST00000380172.8	ENSG00000099810	MTAP	rs10965269	-8.99	rs7859532	0.0482	5.24	5.9213	1387	2	lasso	5.93447	2.95e-09	transcript				ENSG00000259705	RP11-227D13.1	-12.519	5.86e-36	gene		2.349e-09	2.349e-09
ENST00000577563.1	ENSG00000099810	MTAP	rs10965269	-8.99	rs7859532	0.0912	3.96	5.9281	1456	1	lasso	5.92814	3.06e-09	transcript				ENSG00000260917	RP11-57H14.4	-5.881	4.09e-09	gene		4.826e-13	5.057e-13
ENST00000361757.7	ENSG00000064932	SBNO2	rs3786978	-5.7	rs11666805	0.024606	-2.96	-5.482	78	3	lasso	5.9122	3.38e-09	transcript				ENSG00000263514	MIR3668	-8.2356	1.79e-16	gene		1.076e-12	1.617e-12
ENST00000521038.5	ENSG00000129292	PHF20L1	rs2467983	-6.62	rs2472541	-0.00031	-3.21	5.8886	1841	13	lasso	-5.8886	3.9e-09	transcript				ENSG00000267280	TBX2-AS1	25.2049	3.54e-140	gene		0	0
ENST00000265395.6	ENSG00000106049	HIBADH	rs506154	29.82	rs7801581	-0.006248	-2.8	5.8668	1645	1	lasso	-5.8668	4.44e-09	transcript				ENSG00000269994	RP11-276H19.2	-6.4828	9e-11	gene		0	0
ENST00000475462.5	ENSG00000169764	UGP2	rs67968328	-7.8	rs2433384	-0.00683	-3.05	-5.854	1067	1	lasso	5.854	4.8e-09	transcript				ENSG00000271590	RP11-181E10.3	4.8222	1.42e-06	transcript		2.265e-14	2.42e-14
ENST00000512878.1	ENSG00000164292	RHOBTB3	rs4869272	11.09	rs10476546	0.0642	-3.49	-5.9016	1057	4	lasso	5.852	4.86e-09	transcript				ENSG00000272456	CTD-2342N23.3	4.9586	7.1e-07	gene		0	0
ENST00000419510.6	ENSG00000113916	BCL6	rs4686904	13.56	rs13098017	-0.00169	3.22	-5.8472	1661	2	lasso	-5.8472	5e-09	transcript				ENSG00000272463	RP11-532F6.3	6.2467	4.19e-10	gene		0.9582	0.9582
ENST00000587426.5	ENSG00000235652	RP11-545I5.3	rs1331639	-9.24	rs375873	-0.00685	2.51	-5.8647	1122	2	enet	-5.8077	6.34e-09	transcript				ENSG00000273090	RP11-78I14.1	-6.9205	4.5e-12	gene		0	0
ENST00000465271.5	ENSG00000143771	CNIH4	rs10916617	-12.82	rs10799573	0.046831	-3.87	-9.2343	1145	12	enet	5.7967	6.76e-09	transcript				ENSG00000275111	ZNF2	5.6997	1.2e-08	gene		1.073e-11	1.095e-11
ENST00000545694.1	ENSG00000131018	SYNE1	rs3853252	22.05	rs2179922	0.000348	2.89	5.7394	1696	2	lasso	5.7411	9.41e-09	transcript				ENSG00000275457	RP1-198K11.5	11.9968	3.69e-33	gene		0.02602	0.0456
ENST00000617087.1	ENSG00000249859	PVT1	rs10956416	13.16	rs34887775	-0.006642	-2.87	1.1239	1619	46	enet	-5.6532	1.58e-08	transcript				ENSG00000278898	CTD-2342N23.1	6.0239	1.7e-09	gene		0	0
ENST00000605096.1	ENSG00000271605	MILR1	rs11656511	13.12	rs1867621	-0.003498	-2.8	3.0455	465	6	enet	-5.582	2.38e-08	transcript				ENSG00000278959	RP11-455I9.1	7.3155	2.56e-13	gene		0	0
ENST00000466465.5	ENSG00000116016	EPAS1	rs34401107	17.82	rs4952832	0.0239	3.59	-5.6944	1717	2	lasso	-5.5368	3.08e-08	transcript				ENSG00000280184	AL023806.1	5.3221	1.03e-07	gene		0.002861	0.0179
ENST00000484056.6	ENSG00000169764	UGP2	rs67968328	-7.89	rs6722750	-0.00688	2.8	-4.3917	1016	2	lasso	-5.5323	3.16e-08	transcript
ENST00000554101.5	ENSG00000100612	DHRS7	rs6573307	26.61	rs393170	-0.003281	2.61	-5.519	1081	1	lasso	-5.519	3.4e-08	transcript
ENST00000511558.1	ENSG00000164292	RHOBTB3	rs4869272	11.09	rs7443470	-0.0069	2.93	-5.5046	1050	1	lasso	-5.5046	3.7e-08	transcript
ENST00000530868.1	ENSG00000111907	TPD52L1	rs980014	-11.78	rs571665	0.0875	-5.24	-1.9782	1203	33	enet	5.4978	3.85e-08	transcript
ENST00000591446.6	ENSG00000167470	MIDN	rs3786978	-5.7	rs11666805	-0.00387	-2.2	-5.482	76	2	lasso	5.4825	4.19e-08	transcript
ENST00000585838.2	ENSG00000099817	POLR2E	rs3786978	-5.7	rs11666805	-0.006248	-2.03	-5.482	78	2	lasso	5.4825	4.19e-08	transcript
ENST00000586243.5	ENSG00000118046	STK11	rs3786978	-5.7	rs11666805	0.032199	-2.78	-5.482	76	2	lasso	5.4825	4.19e-08	transcript
ENST00000456675.2	ENSG00000168283	BMI1	rs12570045	7.35	rs7921549	0.001711	2.75	5.46612	669	1	lasso	5.4661	4.6e-08	transcript
ENST00000424646.6	ENSG00000113580	NR3C1	rs853183	-10.08	rs4912941	-0.00509	3.01	4.9867	1383	6	lasso	5.4251	5.79e-08	transcript
ENST00000318698.6	ENSG00000153930	ANKFN1	rs963292	19.79	rs7218500	0.070258	-3.84	-5.2189	1554	5	lasso	5.405	6.49e-08	transcript
ENST00000467960.1	ENSG00000081087	OSTM1	rs768023	-14.45	rs12661385	-0.00448	-2.66	-3.1054	891	2	enet	5.4034	6.54e-08	transcript
ENST00000589478.1	ENSG00000099624	ATP5D	rs3786978	-5.7	rs11670805	-0.00636	-2.11	-5.19	76	4	lasso	5.3905	7.03e-08	transcript
ENST00000589800.5	ENSG00000236581	STARD13-AS	rs17594908	10.22	rs7327015	-0.004117	-2.97	5.374	1407	1	lasso	-5.374	7.7e-08	transcript
ENST00000540719.1	ENSG00000112531	QKI	rs17630640	11.87	rs17084	0.0654	-3.94	4.4238	1953	2	lasso	-5.3586	8.39e-08	transcript
ENST00000516428.1	ENSG00000252237	RNU4-54P	rs11049689	-25.7	rs61916470	-0.005044	-2.98	-4.4658	1438	2	lasso	5.3572	8.45e-08	transcript
ENST00000507742.5	ENSG00000134986	NREP	rs1145124	-6.54	rs6898801	0.00349	-2.99	4.645	1518	3	lasso	-5.3078	1.11e-07	transcript
ENST00000520249.5	ENSG00000147606	SLC26A7	rs10096149	-7.95	rs35734545	0.012247	-3.3	-4.3762	942	11	lasso	5.2852	1.26e-07	transcript
ENST00000620197.4	ENSG00000145604	SKP2	rs12656216	-10.78	rs10491431	-0.000868	-2.96	-5.2788	1599	2	lasso	5.2797	1.29e-07	transcript
ENST00000617628.4	ENSG00000152620	NADK2	rs12656216	-10.78	rs10075764	-0.00688	-3	5.2788	1597	1	lasso	-5.2788	1.3e-07	transcript
ENST00000520013.5	ENSG00000113643	RARS	rs35668185	-20.98	rs1105637	0.0169	-3.16	-4.2884	1521	3	lasso	5.2716	1.35e-07	transcript
ENST00000566496.5	ENSG00000158545	ZC3H18	rs8044021	12.66	rs4782435	-0.005387	-2.86	5.2583	321	3	lasso	-5.2583	1.45e-07	transcript
ENST00000380003.7	ENSG00000147894	C9orf72	rs10812581	6.65	rs1348556	-0.00619	-3.35	5.243	1878	1	enet	-5.24302	1.58e-07	transcript
ENST00000495244.6	ENSG00000136104	RNASEH2B	rs3118906	-33.02	rs706599	-0.006775	-3.09	10.8625	1357	38	enet	-5.2415	1.59e-07	transcript
ENST00000529303.1	ENSG00000149090	PAMR1	rs10501140	-8.14	rs34162672	-0.00372	3.44	5.2413	1647	3	lasso	5.2408	1.6e-07	transcript
ENST00000634650.1	ENSG00000144036	EXOC6B	rs9789361	11.29	rs13430254	-0.00131	3.28	4.6575	1698	5	lasso	5.2298	1.7e-07	transcript
ENST00000468445.1	ENSG00000004799	PDK4	rs76276659	6.69	rs2073977	-0.005224	-3.2	5.2295	1493	1	lasso	-5.2295	1.7e-07	transcript
ENST00000005178.5	ENSG00000004799	PDK4	rs76276659	6.7	rs2375006	-0.006124	-3.46	4.7859	1505	3	lasso	-5.2177	1.81e-07	transcript
ENST00000484803.5	ENSG00000025796	SEC63	rs914556	10.52	rs57800520	-0.00682	2.78	-5.1938	948	1	lasso	-5.1938	2.06e-07	transcript
ENST00000361574.9	ENSG00000198858	R3HDM4	rs2668420	5.48	rs11670805	0.034058	-2.57	-5.19	78	1	lasso	5.1903	2.1e-07	transcript
ENST00000514207.1	ENSG00000249593	CTB-46B19.2	rs75746446	6.97	rs10900855	0.00194	2.39	5.3267	661	28	enet	5.1677	2.37e-07	transcript
ENST00000521466.5	ENSG00000164587	RPS14	rs2277925	8.09	rs2163766	-0.00141	-3.44	5.1113	1092	1	lasso	-5.1113	3.2e-07	transcript
ENST00000423891.6	ENSG00000101384	JAG1	rs6077973	8.12	rs2423520	0.021963	-4.07	-6.5934	1640	29	enet	5.1033	3.34e-07	transcript
ENST00000605824.1	ENSG00000271332	ATP5MGP8	rs12577283	-6.27	rs2203877	-0.00638	3.01	-5.0998	804	1	lasso	-5.0998	3.4e-07	transcript
ENST00000472832.2	ENSG00000171862	PTEN	rs17101804	-9.9	rs538292	-0.005369	-3.16	0.69031	1222	13	lasso	-5.0886	3.61e-07	transcript
ENST00000471335.5	ENSG00000144036	EXOC6B	rs9789361	11.28	rs6716335	0.0832	3.77	-1.5982	1118	27	enet	-5.0799	3.78e-07	transcript
ENST00000426193.6	ENSG00000236861	AC006378.2	rs42520	8.96	rs2724063	-0.002633	-3.05	-0.0627	1010	7	enet	5.0456	4.52e-07	transcript
ENST00000443687.5	ENSG00000122691	TWIST1	rs11767221	14.51	rs432	-0.00686	-3.32	4.9378	1406	5	lasso	-5.0435	4.57e-07	transcript
ENST00000265044.6	ENSG00000114850	SSR3	rs55748213	-9.07	rs7635876	-7.23e-05	-2.88	-5.0423	1218	1	lasso	5.0423	4.6e-07	transcript
ENST00000622034.1	ENSG00000278764	Metazoa_SRP	rs35158352	18.12	rs7556828	-0.00649	-3.45	10.0236	1704	2	lasso	-5.0208	5.14e-07	transcript
ENST00000340561.8	ENSG00000153093	ACOXL	rs3789068	8.45	rs72837815	0.121	4.56	4.9992	774	1	lasso	4.9992	5.76e-07	transcript
ENST00000379388.6	ENSG00000095951	HIVEP1	rs2327506	-6.2	rs549655	-0.00689	3.05	-4.9059	1983	2	lasso	-4.9957	5.86e-07	transcript
ENST00000521440.5	ENSG00000104408	EIF3E	rs2514841	7.45	rs2298603	0.193801	-5.47	-4.5915	1604	4	lasso	4.9841	6.23e-07	transcript
ENST00000614791.1	ENSG00000167468	GPX4	rs3786978	-5.7	rs2074897	-0.004543	1.99	4.976	78	1	lasso	4.9757	6.5e-07	transcript
ENST00000265293.8	ENSG00000113645	WWC1	rs35668185	-20.97	rs17666111	0.0322	3.86	6.5025	1719	34	enet	4.9584	7.11e-07	transcript
ENST00000448863.1	ENSG00000153093	ACOXL	rs3789068	8.45	rs17041883	0.0595	3.55	4.9428	774	1	lasso	4.9428	7.7e-07	transcript
ENST00000492601.2	ENSG00000198964	SGMS1	rs884880	-6.99	rs927046	0.018404	3.14	-4.81124	958	4	lasso	-4.9281	8.3e-07	transcript
ENST00000472035.5	ENSG00000108175	ZMIZ1	rs1923365	20.29	rs811891	-0.005304	3.2	4.89634	1097	1	enet	4.8963	9.76e-07	transcript
ENST00000523836.5	ENSG00000019582	CD74	rs3776069	8.47	rs113994618	0.00169	2.87	-4.8676	1083	1	lasso	-4.8676	1.13e-06	transcript
ENST00000391119.1	ENSG00000212421	SNORA26	rs278697	-11.46	rs7852951	0.0311	-3.02	4.8556	1738	1	lasso	-4.85564	1.2e-06	transcript
ENST00000492671.1	ENSG00000056972	TRAF3IP2	rs174377	6.38	rs6927254	0.0067	-3.76	-1.3902	1099	22	enet	4.8537	1.21e-06	transcript
ENST00000287934.3	ENSG00000157240	FZD1	rs12668101	-9.14	rs12113683	0.030758	3.72	-4.8435	1286	1	lasso	-4.8435	1.28e-06	transcript
ENST00000449080.5	ENSG00000198898	CAPZA2	rs1356	6.33	rs41770	0.000143	2.69	6.0119	951	2	enet	4.8374	1.32e-06	transcript
ENST00000480550.1	ENSG00000173418	NAA20	rs8117259	-10.07	rs6081859	-0.002957	3.48	3.3097	1659	17	enet	4.8355	1.33e-06	transcript
ENST00000433186.1	ENSG00000230789	ARHGAP26-IT1	rs258756	-10.12	rs57706003	-0.0068	2.74	4.8293	1053	1	lasso	4.8293	1.37e-06	transcript
ENST00000603748.1	ENSG00000271590	RP11-181E10.3	rs3789068	8.45	rs72837815	0.000267	2.84	4.6351	937	3	enet	4.8222	1.42e-06	transcript
ENST00000450298.5	ENSG00000158296	SLC13A3	rs2425801	-6.27	rs78668553	0.027563	-3.62	3.9636	1312	3	lasso	-4.7908	1.66e-06	transcript
ENST00000478757.2	ENSG00000243568	RP11-2I17.1	rs11633167	12	rs2303448	0.003905	-3.37	1.5141	586	9	lasso	-4.7878	1.69e-06	transcript
ENST00000369751.2	ENSG00000005700	IBTK	rs3828760	11.77	rs111813347	-0.00678	-2.95	-0.311	1410	2	lasso	-4.7532	2e-06	transcript
ENST00000472673.5	ENSG00000148444	COMMD3	rs12570045	7.35	rs3793753	-0.000385	2.5	-4.75342	655	1	lasso	-4.7534	2e-06	transcript
ENST00000489547.1	ENSG00000151208	DLG5	rs2165046	-11.78	rs1248635	0.172694	5.96	4.81124	1415	4	lasso	4.7486	2.05e-06	transcript
ENST00000583833.1	ENSG00000135164	DMTF1	rs4148813	8.56	rs56146479	-0.001771	-2.87	4.8169	1132	4	lasso	-4.7311	2.23e-06	transcript
ENST00000455396.1	ENSG00000095321	CRAT	rs35270816	-5.61	rs10819461	0.0473	-4.11	4.3776	814	4	lasso	-4.72801	2.27e-06	transcript
ENST00000475815.5	ENSG00000171055	FEZ2	rs711245	-15.46	rs918052	-0.0067	-2.9	6.9205	1526	9	enet	-4.7227	2.33e-06	transcript
ENST00000451204.1	ENSG00000231583	AC108938.3	rs3789130	-6.63	rs13029175	-0.00687	-2.42	4.7081	422	3	lasso	-4.7087	2.49e-06	transcript
ENST00000544679.1	ENSG00000139180	NDUFA9	rs3217862	-8.04	rs56244218	0.028065	3.52	-4.7073	1547	1	lasso	-4.7073	2.51e-06	transcript
ENST00000447182.6	ENSG00000137575	SDCBP	rs2726554	7.57	rs6985657	0.029048	-3.7	-3.08	1649	9	lasso	4.7006	2.59e-06	transcript

## Sheet: S50_BMI
A. all TWAS-significant associations																		B. unique genes
gencodeID	ensemblID	ID	BEST.GWAS.ID	BEST.GWAS.Z	EQTL.ID	EQTL.R2	EQTL.Z	EQTL.GWAS.Z	NSNP	NWGT	MODEL	TWAS.Z	TWAS.P	level				ensemblID	ID	TWAS.Z	TWAS.P	level	opposite_direction	GRCPgene	GLCPgene	GRCPtx	GLCPtx
ENSG00000176697.18	ENSG00000176697	BDNF	rs6265	-19.74	rs7106058	0.159759	5.08	-14.7251	1089	1	lasso	-14.7251	4.45e-49	gene				ENSG00000088387	DOCK9	-5	5.78e-07	transcript		1.747e-07	1.934e-07	1.548e-10	1.548e-10
ENSG00000224411.3	ENSG00000224411	HSP90AA2P	rs6265	-19.74	rs80083564	-0.006781	2.88	12.7968	771	1	lasso	12.7968	1.71e-37	gene				ENSG00000088833	NSFL1C	-5.3896	7.06e-08	transcript		5.184e-07	6.544e-07	0.03036	0.03036
ENSG00000169519.20	ENSG00000169519	METTL15	rs6265	-19.74	rs80083564	-0.003744	-2.9	12.9398	1368	3	lasso	-12.7834	2.03e-37	gene				ENSG00000106799	TGFBR1	5.9824	2.2e-09	transcript		9.086e-10	1.159e-09	6.345e-09	7.122e-09
ENSG00000187079.15	ENSG00000187079	TEAD1	rs4757144	-9.64	rs4757134	-0.002412	-3.26	-8.66843	2291	2	lasso	7.71509	1.21e-14	gene				ENSG00000107521	HPS1	6.14	8.25e-10	transcript		0	0	0	0
ENSG00000278959.1	ENSG00000278959	RP11-455I9.1	rs7780752	7.74	rs2299247	-0.000907	2.76	6.9521	971	2	lasso	6.95186	3.6e-12	gene				ENSG00000112249	ASCC3	5.50012	3.8e-08	transcript		0.005531	0.008583	9.324e-05	0.0001688
ENSG00000236861.6	ENSG00000236861	AC006378.2	rs7780752	7.74	rs10250228	-0.005955	2.96	6.9205	1031	4	enet	6.90438	5.04e-12	gene				ENSG00000113643	RARS	4.93549	8e-07	transcript		2.761e-06	2.773e-06	2.986e-06	3.235e-06
ENSG00000199200.2	ENSG00000199200	Y_RNA	rs12780169	7.021	rs10827380	-0.00684	-3.15	5.2152	1239	16	enet	-6.7825	1.18e-11	gene				ENSG00000128294	TPST2	4.9167	8.8e-07	transcript		0.8851	0.8851	0.9378	0.9378
ENSG00000225898.1	ENSG00000225898	AC002075.3	rs7780752	7.74	rs6943127	-0.006132	-2.71	6.7159	913	1	lasso	-6.71588	1.87e-11	gene				ENSG00000129084	PSMA1	-4.76514	1.89e-06	transcript		2.612e-06	2.612e-06	0.000569	0.000569
ENSG00000130449.5	ENSG00000130449	ZSWIM6	rs6449532	-7.11	rs1045352	0.02964	3.48	-6.4933	1366	2	lasso	-6.4923	8.45e-11	gene				ENSG00000134215	VAV3	5.1903	2.1e-07	transcript		1.402e-08	1.486e-08	2.117e-09	2.653e-09
ENSG00000148737.16	ENSG00000148737	TCF7L2	rs7903146	-10.016	rs563135	-0.00581	3.23	-3.2389	1376	11	enet	-6.3456	2.22e-10	gene				ENSG00000137817	PARP6	4.82728	1.38e-06	transcript		0	0	0	0
ENSG00000224418.1	ENSG00000224418	STK24-AS1	rs7334078	-6.35	rs6491427	0.069916	-3.92	-6.104	1794	2	lasso	6.0321	1.62e-09	gene				ENSG00000138434	SSFA2	5.0081	5.5e-07	transcript		0.000129	0.0001298	1.392e-06	1.392e-06
ENSG00000270344.2	ENSG00000270344	RP11-734K2.4	rs67524827	-7.84	rs11105312	0.226476	5.92	5.588	1013	13	lasso	5.575	2.47e-08	gene				ENSG00000139323	POC1B	-6.6342	3.26e-11	transcript		1.268e-08	1.695e-08	6.651e-09	6.651e-09
ENSG00000095970.16	ENSG00000095970	TREM2	rs7748777	6.4	rs10947943	-0.00284	2.98	5.0011	1471	1	lasso	5.0011	5.7e-07	gene				ENSG00000148498	PARD3	6.5299	6.58e-11	transcript		0.0002268	0.0002707	6.387e-10	6.86e-10
ENSG00000280184.1	ENSG00000280184	AL023806.1	rs12198190	-4.52	rs9285508	0.0144	-3.34	3.4316	1118	11	enet	-4.9377	7.9e-07	gene				ENSG00000152219	ARL14EP	-4.75195	2.01e-06	transcript		0.009754	0.01123	5.507e-06	5.507e-06
ENSG00000201566.1	ENSG00000201566	Y_RNA	rs2717926	-5.57	rs12536939	0.002784	3.29	-4.9354	1518	2	enet	-4.88281	1.05e-06	gene				ENSG00000164292	RHOBTB3	6.06054	1.36e-09	transcript		4.441e-16	5.551e-16	1.655e-11	3.701e-11
ENSG00000253456.1	ENSG00000253456	CTD-2363C16.2	rs17056301	5.97	rs62385361	0.00937	-3.06	-4.6199	1315	3	lasso	4.8521	1.22e-06	gene				ENSG00000166292	TMEM100	4.722	2.33e-06	transcript		3.812e-05	3.812e-05	1.378e-05	1.427e-05
ENSG00000198975.2	ENSG00000198975	MIRLET7A2	rs7119599	6.46	rs76242090	-0.001923	3.02	0.79298	1258	3	lasso	4.76264	1.91e-06	gene				ENSG00000168283	BMI1	-7.6913	1.46e-14	transcript		2.91e-06	2.984e-06	0	0
ENSG00000244157.1	ENSG00000244157	EIF4E2P2	rs77767062	-5.75	rs72956234	-0.00149	-2.67	0.883	913	19	enet	4.736	2.18e-06	gene				ENSG00000175318	GRAMD2	5.34358	9.11e-08	transcript		3.331e-16	1.221e-15	0	0
ENSG00000141431.10	ENSG00000141431	ASXL3	rs1941697	7.11	rs4344827	0.453	8.16	-4.7164	1303	9	lasso	-4.7035	2.56e-06	gene				ENSG00000179562	GCC1	-5.3711	7.82e-08	transcript		4.351e-05	0.0001333	5.118e-06	5.118e-06
ENSG00000270742.1	ENSG00000270742	RP4-802A10.1	rs7541587	-4.57	rs12045994	0.011525	-3.7	2.66061	1219	21	enet	-4.5857	4.52e-06	gene				ENSG00000186918	ZNF395	-5.3742	7.69e-08	transcript		0.01069	0.1461	0.0001161	0.0001161
ENSG00000124701.5	ENSG00000124701	APOBEC2	rs7748777	6.4	rs9369248	0.246	-6.31	3.903	1579	41	enet	-4.5745	4.77e-06	gene				ENSG00000187079	TEAD1	8.66584	4.48e-18	transcript		0	0	0	0
ENSG00000055147.18	ENSG00000055147	FAM114A2	rs7715256	10.19	rs707183	-0.00236	-3.73	-6.6921	2053	4	lasso	4.5614	5.08e-06	gene				ENSG00000198917	C9orf114	-4.7719	1.82e-06	transcript		3.769e-09	3.769e-09	2.487e-12	2.487e-12
ENST00000527376.1	ENSG00000187079	TEAD1	rs4756763	-9	rs34588274	-0.000666	-3.35	-8.6658	2060	1	lasso	8.66584	4.48e-18	transcript				ENSG00000200895	RN7SKP245	5.66742	1.45e-08	transcript		8.027e-11	8.027e-11	1.596e-11	1.596e-11
ENST00000498090.1	ENSG00000144218	AFF3	rs7590008	8.48	rs13397010	0.000926	-2.94	7.9413	1448	2	lasso	-7.9416	2e-15	transcript				ENSG00000222472	RN7SKP7	-4.73	2.2e-06	transcript				4.222e-09	4.389e-09
ENST00000563275.1	ENSG00000067225	PKM	rs8033580	-8.91	rs79460572	0.020929	-2.84	-7.7827	458	1	lasso	7.7827	7.1e-15	transcript				ENSG00000236861	AC006378.2	6.90438	5.04e-12	gene		1.652e-13	1.675e-13	2.898e-14	2.898e-14
ENST00000490311.1	ENSG00000168283	BMI1	rs2666776	9.36	rs1086897	-0.002369	-3.05	8.1894	671	2	lasso	-7.6913	1.46e-14	transcript				ENSG00000255248	MIR100HG	5.02251	5.1e-07	transcript		4.969e-08	5.309e-08	2.667e-05	2.999e-05
ENST00000634973.1	ENSG00000169519	METTL15	rs6265	-19.74	rs7939810	0.000456	-2.82	-6.8403	1198	1	lasso	6.84035	7.9e-12	transcript				ENSG00000259571	BLID	5.06343	4.12e-07	transcript		0.0002259	0.0002259	0.0002978	0.0002978
ENST00000551819.5	ENSG00000139323	POC1B	rs67524827	-7.85	rs796050	-0.006281	-2.9	6.3692	982	2	lasso	-6.6342	3.26e-11	transcript				ENSG00000055147	FAM114A2	4.5614	5.08e-06	gene		2.334e-10	2.334e-10
ENST00000374768.1	ENSG00000148498	PARD3	rs9418104	5.88	rs1540952	0.028118	3.76	5.6772	1289	17	enet	6.5299	6.58e-11	transcript				ENSG00000067225	PKM	7.7827	7.1e-15	transcript		0	0
ENST00000467246.5	ENSG00000107521	HPS1	rs10883026	9.64	rs33995374	0.010036	-3.16	-0.9522	1440	6	lasso	6.14	8.25e-10	transcript				ENSG00000095970	TREM2	5.0011	5.7e-07	gene		0	0
ENST00000426193.6	ENSG00000236861	AC006378.2	rs7780752	7.74	rs2724063	-0.002633	-3.05	-1.8592	1010	7	enet	6.1084	1.01e-09	transcript				ENSG00000111907	TPD52L1	5.5418	2.99e-08	transcript		1.633e-06	1.7e-06
ENST00000512878.1	ENSG00000164292	RHOBTB3	rs66853776	7.39	rs10476546	0.0642	-3.49	-6.00613	1057	4	lasso	6.06054	1.36e-09	transcript				ENSG00000124701	APOBEC2	-4.5745	4.77e-06	gene		0	0
ENST00000591627.5	ENSG00000160953	MUM1	rs12974458	-8.14	rs8102879	-0.006855	-2.46	-6.608	140	9	enet	6.021	1.73e-09	transcript				ENSG00000130449	ZSWIM6	-6.4923	8.45e-11	gene		0.002234	0.006008
ENST00000550253.1	ENSG00000106799	TGFBR1	rs4989244	-6.51	rs72735324	0.00594	3.54	5.9824	1358	1	lasso	5.9824	2.2e-09	transcript				ENSG00000141431	ASXL3	-4.7164	2.4e-06	transcript		4.492e-05	4.492e-05
ENST00000364025.1	ENSG00000200895	RN7SKP245	rs2246012	7.29	rs9375818	-0.00481	2.96	6.467	1307	9	lasso	5.66742	1.45e-08	transcript				ENSG00000144218	AFF3	-7.9416	2e-15	transcript		1.443e-15	1.665e-15
ENST00000530868.1	ENSG00000111907	TPD52L1	rs9321054	6.39	rs571665	0.0875	-5.24	-3.0717	1203	33	enet	5.5418	2.99e-08	transcript				ENSG00000148737	TCF7L2	-6.3456	2.22e-10	gene		6.744e-10	4.414e-09
ENST00000324723.10	ENSG00000112249	ASCC3	rs10782302	6.69	rs12189857	0.0275	3.63	2.78	1152	5	lasso	5.50012	3.8e-08	transcript				ENSG00000160953	MUM1	6.021	1.73e-09	transcript		1.169e-13	1.19e-13
ENST00000381653.9	ENSG00000088833	NSFL1C	rs1884389	-5.88	rs6079133	0.063253	4.17	-5.58777	1736	3	lasso	-5.3896	7.06e-08	transcript				ENSG00000169519	METTL15	-12.7834	2.03e-37	gene	g & tx	0	0
ENST00000517372.1	ENSG00000186918	ZNF395	rs4266606	6.98	rs7357359	0.035032	3.9	-5.5046	1444	4	lasso	-5.3742	7.69e-08	transcript				ENSG00000176697	BDNF	-14.7251	4.45e-49	gene		0.0002884	0.007432
ENST00000321407.2	ENSG00000179562	GCC1	rs2283093	5.93	rs78429032	0.005074	2.99	-0.1133	1275	82	enet	-5.3711	7.82e-08	transcript				ENSG00000198975	MIRLET7A2	4.76264	1.91e-06	gene		0.0004287	0.00154
ENST00000569450.1	ENSG00000175318	GRAMD2	rs12904652	-5.62	rs2016661	-0.006628	-3.08	-5.5301	479	6	lasso	5.34358	9.11e-08	transcript				ENSG00000199200	Y_RNA	-6.7825	1.18e-11	gene		3.406e-10	3.406e-10
ENST00000525231.5	ENSG00000134215	VAV3	rs17531363	-7.03	rs4915071	-0.006031	2.73	2.4139	1749	3	enet	5.1903	2.1e-07	transcript				ENSG00000201566	Y_RNA	-4.88281	1.05e-06	gene		0.02412	0.0359
ENST00000560104.1	ENSG00000259571	BLID	rs11218510	-6.33	rs664409	-0.00224	3.03	5.6616	1215	2	lasso	5.06343	4.12e-07	transcript				ENSG00000224411	HSP90AA2P	12.7968	1.71e-37	gene		0	0
ENST00000524376.1	ENSG00000255248	MIR100HG	rs11218510	-6.33	rs531897	-0.00545	3.32	5.0225	1214	1	lasso	5.02251	5.1e-07	transcript				ENSG00000224418	STK24-AS1	6.0321	1.62e-09	gene		0.007154	0.007154
ENST00000470654.1	ENSG00000138434	SSFA2	rs11904490	-5.5	rs2218225	-0.00441	-2.97	-5.0081	1001	1	lasso	5.0081	5.5e-07	transcript				ENSG00000225898	AC002075.3	-6.71588	1.87e-11	gene		3.642e-12	4.017e-12
ENST00000419908.5	ENSG00000088387	DOCK9	rs7334078	-6.35	rs3783007	0.025704	-3.11	4.9984	1793	1	lasso	-5	5.78e-07	transcript				ENSG00000244157	EIF4E2P2	4.736	2.18e-06	gene		5.733e-08	5.837e-08
ENST00000522834.5	ENSG00000113643	RARS	rs74381891	5.98	rs11748729	0.0176	3.33	4.49666	1495	3	lasso	4.93549	8e-07	transcript				ENSG00000253456	CTD-2363C16.2	4.8521	1.22e-06	gene		9.236e-05	0.0001034
ENST00000338754.8	ENSG00000128294	TPST2	rs738161	-4.99	rs4275	0.179719	5.34	4.9167	2104	1	lasso	4.9167	8.8e-07	transcript				ENSG00000270344	RP11-734K2.4	5.575	2.47e-08	gene		3.981e-06	5.072e-06
ENST00000520535.1	ENSG00000186918	ZNF395	rs4266606	6.98	rs4054817	-0.006897	-2.91	4.9059	1459	1	lasso	-4.9059	9.3e-07	transcript				ENSG00000270742	RP4-802A10.1	-4.5857	4.52e-06	gene		0	0
ENST00000531629.1	ENSG00000255248	MIR100HG	rs11218510	-6.31	rs664409	-0.00546	3.06	5.6616	1209	41	enet	4.87532	1.09e-06	transcript				ENSG00000278959	RP11-455I9.1	6.95186	3.6e-12	gene		6.476e-13	7.114e-13
ENST00000569890.1	ENSG00000137817	PARP6	rs10459647	-9.12	rs11633327	-0.006762	-2.51	-4.8273	419	1	lasso	4.82728	1.38e-06	transcript				ENSG00000280184	AL023806.1	-4.9377	7.9e-07	gene
ENST00000467396.1	ENSG00000198917	C9orf114	rs10123733	7.05	rs12351561	-0.00665	-2.75	4.7081	722	6	enet	-4.7719	1.82e-06	transcript
ENST00000418988.2	ENSG00000129084	PSMA1	rs7121171	-5.29	rs11023212	0.0689	3.54	-4.562	1144	3	lasso	-4.76514	1.89e-06	transcript
ENST00000533457.1	ENSG00000152219	ARL14EP	rs2065418	-9.2	rs4265579	0.0227	-3.54	3.9536	1338	4	lasso	-4.75195	2.01e-06	transcript
ENST00000410540.1	ENSG00000222472	RN7SKP7	rs3848012	7.11	rs35063443	0.008225	-2.77	4.7342	955	1	lasso	-4.73	2.2e-06	transcript
ENST00000424486.2	ENSG00000166292	TMEM100	rs7218226	-5.53	rs4794579	-0.005456	-3.11	-4.7221	1381	1	lasso	4.722	2.33e-06	transcript
ENST00000590973.1	ENSG00000141431	ASXL3	rs1941697	7.11	rs4344827	0.108	4.29	-4.7164	1201	1	lasso	-4.7164	2.4e-06	transcript

## Sheet: S51_T2Diabetes
A. all TWAS-significant associations																		B. unique genes
gencodeID	ensemblID	ID	BEST.GWAS.ID	BEST.GWAS.Z	EQTL.ID	EQTL.R2	EQTL.Z	EQTL.GWAS.Z	NSNP	NWGT	MODEL	TWAS.Z	TWAS.P	level				ensemblID	ID	TWAS.Z	TWAS.P	level	opposite_direction	GRCPgene	GLCPgene	GRCPtx	GLCPtx
ENSG00000173175.14	ENSG00000173175	ADCY5	rs11708067	-11.17	rs11708067	-0.0027	-3.49	-11.1667	1304	5	enet	8.64737	5.27e-18	gene				ENSG00000012171	SEMA3B	5.65075	1.6e-08	transcript		0.0001467	0.0001467	0.0001287	0.0001287
ENSG00000109501.13	ENSG00000109501	WFS1	rs1801214	-12.15	rs4333261	0.161	-5.98	-8.09798	1554	5	lasso	8.06194	7.51e-16	gene				ENSG00000050820	BCAR1	6.18001	6.41e-10	transcript		0.007232	0.03534	8.838e-08	3.785e-07
ENSG00000167740.9	ENSG00000167740	CYB5D2	rs8068804	7.55	rs62072393	-0.00308	3.26	5.0374	1179	9	lasso	6.43074	1.27e-10	gene				ENSG00000054611	TBC1D22A	-4.74224	2.11e-06	transcript		0.003884	0.003884	0.0006116	0.0006233
ENSG00000157823.16	ENSG00000157823	AP3S2	rs8031576	6.55	rs12440156	0.090122	4.23	6.3219	1595	3	lasso	6.41941	1.37e-10	gene				ENSG00000070081	NUCB2	-5.92	3.14e-09	transcript		3.787e-11	6.178e-11	8.266e-11	8.323e-11
ENSG00000090621.13	ENSG00000090621	PABPC4	rs2296173	7.476	rs72663521	0.0541	-4.26	5.81198	1025	4	lasso	-6.28463	3.29e-10	gene				ENSG00000084774	CAD	5.36736	7.99e-08	transcript		6.106e-15	1.71e-14	5.551e-16	6.661e-16
ENSG00000228060.1	ENSG00000228060	RP11-69E11.8	rs2296173	7.476	rs3931300	-0.00694	-3.86	5.78063	1006	4	lasso	-6.11042	9.94e-10	gene				ENSG00000085832	EPS15	-5.78612	7.2e-09	transcript		0.007105	0.007105	0.01333	0.01438
ENSG00000270231.3	ENSG00000270231	NBPF8	rs7534586	6.442	rs1493694	-0.00682	1.78	6.35058	23	2	enet	6.01092	1.84e-09	gene				ENSG00000090621	PABPC4	-6.3966	1.59e-10	transcript		0.7947	0.9544	0.07476	0.12
ENSG00000138160.5	ENSG00000138160	KIF11	rs7923866	-13.2	rs75824766	-0.00691	-3.03	0.15826	1152	32	enet	6.01029	1.85e-09	gene				ENSG00000096080	MRPS18A	6.13614	8.46e-10	transcript		0.01524	0.01524	0.01016	0.01016
ENSG00000109323.8	ENSG00000109323	MANBA	rs7674212	-6.19	rs223490	0.471	8.35	-5.86226	1529	4	lasso	-5.94875	2.7e-09	gene				ENSG00000107679	PLEKHA1	6.40763	1.48e-10	transcript		0.9922	0.9922	0.9812	0.9925
ENSG00000107679.14	ENSG00000107679	PLEKHA1	rs2421016	-6.41	rs2421016	0.386	-7.59	-6.40763	1680	3	lasso	5.90152	3.6e-09	gene				ENSG00000108604	SMARCD2	5.0551	4.3e-07	transcript		0.8578	0.8658	0.7573	0.8829
ENSG00000279722.1	ENSG00000279722	RP11-44F14.6	rs7185735	14.48	rs28479703	0.0486	4.47	-0.74977	1224	31	enet	5.90107	3.61e-09	gene				ENSG00000108622	ICAM2	-4.92162	8.58e-07	transcript		0.0009311	0.001002	6.931e-05	6.931e-05
ENSG00000074370.17	ENSG00000074370	ATP2A3	rs8068804	7.55	rs12453576	0.0678	3.86	5.89632	1412	2	lasso	5.89792	3.68e-09	gene				ENSG00000109180	OCIAD1	-4.93145	8.16e-07	transcript		0.1604	0.1612	0.008458	0.009862
ENSG00000108784.9	ENSG00000108784	NAGLU	rs141705205	6.54	rs668799	-0.00342	-3.18	5.2602	755	12	enet	-5.75698	8.56e-09	gene				ENSG00000109323	MANBA	-5.94875	2.7e-09	gene		0.9967	0.9968	0.9972	0.9972
ENSG00000230069.3	ENSG00000230069	LRRC37A15P	rs7674212	-6.19	rs1080081	-0.00378	2.42	-5.38528	1320	3	enet	-5.49837	3.83e-08	gene				ENSG00000109332	UBE2D3	5.73544	9.73e-09	transcript		0.03059	0.03215	0.9087	0.9463
ENSG00000177173.5	ENSG00000177173	NAP1L4P1	rs1127655	5.575	rs1127215	0.00934	-3.34	-5.48696	713	1	enet	5.48696	4.09e-08	gene				ENSG00000109501	WFS1	8.80634	1.29e-18	transcript		0.002368	0.002368	0.004692	0.0232
ENSG00000253878.5	ENSG00000253878	RP11-347C18.3	rs7845219	5.86	rs13257021	0.282	7	5.4608	1817	3	lasso	5.38782	7.13e-08	gene				ENSG00000110514	MADD	-4.76	1.92e-06	transcript		0.001646	0.001672	0.001303	0.001304
ENSG00000115216.13	ENSG00000115216	NRBP1	rs780094	-9.41	rs1260320	0.167	-5.34	5.69073	736	38	enet	-5.3583	8.4e-08	gene				ENSG00000113163	COL4A3BP	5.00603	5.56e-07	transcript		0.002981	0.00348	0.001512	0.002039
ENSG00000225761.1	ENSG00000225761	RP11-417O11.5	rs2633310	-5.58	rs6688	0.0198	3.28	1.61644	764	87	enet	5.32496	1.01e-07	gene				ENSG00000115216	NRBP1	-6.36572	1.94e-10	transcript		6.527e-08	1.068e-07	0.005433	0.3924
ENSG00000156170.12	ENSG00000156170	NDUFAF6	rs7845219	5.86	rs2879813	0.0287	3.66	5.3071	2266	1	lasso	5.30707	1.11e-07	gene				ENSG00000117906	RCN2	7.00153	2.53e-12	transcript		9.78e-09	1.076e-08	4.985e-12	5.005e-12
ENSG00000280198.1	ENSG00000280198	RP11-384M20.1	rs12945601	6.02	rs9900803	-0.00469	-3.25	5.27856	1031	5	lasso	-5.2692	1.37e-07	gene				ENSG00000119912	IDE	5.67006	1.43e-08	transcript	tx	0	0	0	1.11e-16
ENSG00000108788.11	ENSG00000108788	MLX	rs141705205	6.5	rs1968866	-0.00615	-2.94	5.23431	768	1	lasso	-5.23431	1.66e-07	gene				ENSG00000123091	RNF11	-5.58822	2.29e-08	transcript		0.01589	0.02142	0.001438	0.001546
ENSG00000119760.15	ENSG00000119760	SUPT7L	rs780094	-9.41	rs6547820	0.0226	3.82	2.65661	773	9	enet	5.20648	1.92e-07	gene				ENSG00000125755	SYMPK	-5.93457	2.95e-09	transcript		5.093e-09	6.098e-09	2.05e-10	2.353e-10
ENSG00000128534.7	ENSG00000128534	LSM8	rs13239186	6.31	rs1156954	0.0426	-3.48	5.55214	1376	5	enet	-5.19998	1.99e-07	gene				ENSG00000129933	MAU2	-6.14201	8.15e-10	transcript		9.84e-05	0.0001479	0.002695	0.01507
ENSG00000100347.14	ENSG00000100347	SAMM50	rs4823182	6.28	rs2235776	-0.000145	-3.73	5.1393	1949	7	lasso	-5.18296	2.18e-07	gene				ENSG00000131477	RAMP2	5.84179	5.16e-09	transcript		8.192e-07	1.174e-06	2.04e-06	2.791e-06
ENSG00000135124.14	ENSG00000135124	P2RX4	rs61953351	-7.65	rs2071271	0.118721	4.59	5.08866	1447	3	lasso	5.1303	2.89e-07	gene				ENSG00000135776	ABCB10	5.30216	1.14e-07	transcript		0.002329	0.002525	0.0004465	0.0004774
ENSG00000163635.17	ENSG00000163635	ATXN7	rs2292662	-5.69	rs9842724	0.00463	-3.56	-5.05921	1745	1	lasso	5.05921	4.21e-07	gene				ENSG00000135801	TAF5L	5.14753	2.64e-07	transcript		0.002163	0.002163	0.009121	0.011
ENSG00000242457.1	ENSG00000242457	RBBP4P2	rs9822589	-5.34	rs6802421	0.0052	2.38	5.04666	826	1	lasso	5.04666	4.5e-07	gene				ENSG00000137221	TJAP1	5.82674	5.65e-09	transcript		0.001877	0.002011	0.0008044	0.0008331
ENSG00000090376.9	ENSG00000090376	IRAK3	rs2261181	8.31	rs7305597	0.018912	-2.82	5.03691	1517	6	lasso	-5.0377	4.71e-07	gene				ENSG00000138095	LRPPRC	4.78858	1.68e-06	transcript		0	0	0	0
ENSG00000114107.8	ENSG00000114107	CEP70	rs9845672	5.35	rs4678417	-0.00591	-2.74	5.03438	909	1	lasso	-5.03438	4.79e-07	gene				ENSG00000138663	COPS4	-4.97624	6.48e-07	transcript		5.624e-06	5.624e-06	6.527e-07	6.646e-07
ENSG00000100003.17	ENSG00000100003	SEC14L2	rs16988333	-5.75	rs5752979	-0.00153	-3.55	-5.0264	1432	8	lasso	5.02725	4.98e-07	gene				ENSG00000138674	SEC31A	-4.98837	6.09e-07	transcript		0.0001433	0.000146	1.769e-06	1.771e-06
ENSG00000154429.10	ENSG00000154429	CCSAP	rs348330	6.009	rs500639	0.0379	3.56	-5.16936	1276	2	lasso	-5.02114	5.14e-07	gene				ENSG00000140382	HMG20A	4.80665	1.53e-06	transcript		2.653e-10	3.288e-10	1.905e-09	1.927e-09
ENSG00000271557.1	ENSG00000271557	YPEL5P2	rs11039266	-5.18	rs7118178	-0.00463	2.44	-5.01418	1043	1	lasso	-5.01418	5.33e-07	gene				ENSG00000140391	TSPAN3	4.72213	2.33e-06	transcript		2.488e-10	3.332e-10	3.548e-06	3.712e-06
ENSG00000148737.16	ENSG00000148737	TCF7L2	rs7901695	37.12	rs563135	-0.00581	3.23	1.51568	1376	11	enet	4.98046	6.34e-07	gene				ENSG00000145354	CISD2	4.93527	8e-07	transcript		0.5473	0.5541	0.887	0.9252
ENSG00000108395.13	ENSG00000108395	TRIM37	rs302864	5.58	rs12051896	0.0561	-4.31	-2.9014	1014	38	enet	4.93658	7.95e-07	gene				ENSG00000152518	ZFP36L2	-9.04895	1.44e-19	transcript		0.0001985	0.0004094	0	0
ENSG00000159202.17	ENSG00000159202	UBE2Z	rs9894220	-7.39	rs7217007	-0.00607	-2.91	-4.91698	1322	1	lasso	4.91698	8.79e-07	gene				ENSG00000152795	HNRNPDL	5.60226	2.12e-08	transcript		0.009063	0.009092	0.00663	0.007885
ENSG00000144713.12	ENSG00000144713	RPL32	rs1899951	-10.22	rs4135249	0.0536	4.11	4.36781	1569	4	lasso	4.89818	9.67e-07	gene				ENSG00000153093	ACOXL	-4.75524	1.98e-06	transcript		0.0001093	0.0001093	0.03264	0.03361
ENSG00000070081.15	ENSG00000070081	NUCB2	rs5215	9.26	rs1989405	0.0756	4.93	-3.82326	1639	27	enet	-4.81785	1.45e-06	gene				ENSG00000157823	AP3S2	6.41941	1.37e-10	gene		0.9527	0.9564	0.979	0.9859
ENSG00000115211.15	ENSG00000115211	EIF2B4	rs780094	-9.41	rs11684134	-0.0069	2.52	4.77228	742	1	lasso	4.77229	1.82e-06	gene				ENSG00000161057	PSMC2	4.7627	1.91e-06	transcript		0.002458	0.005973	0.002264	0.004496
ENSG00000181555.19	ENSG00000181555	SETD2	rs11926707	-5.64	rs12631730	-0.00246	-2.87	-4.28383	912	3	lasso	4.74793	2.06e-06	gene				ENSG00000162298	SYVN1	-5	5.8e-07	transcript		0.0001031	0.0001063	2.188e-05	2.194e-05
ENSG00000275208.1	ENSG00000275208	MIR6745	rs11039266	-5.18	rs59360790	-0.00182	2.37	4.71687	866	1	lasso	4.71687	2.39e-06	gene				ENSG00000163635	ATXN7	5.05921	4.21e-07	gene		7.603e-09	7.603e-09	7.302e-05	7.302e-05
ENSG00000196968.10	ENSG00000196968	FUT11	rs2633310	-5.58	rs12775558	0.0833	-3.92	-4.91019	765	14	lasso	4.69475	2.67e-06	gene				ENSG00000165457	FOLR2	9.24	2.48e-20	transcript		0.002919	0.002919	0.001244	0.001244
ENSG00000205274.3	ENSG00000205274	TRBV20OR9-2	rs1785509	-6	rs10124307	-0.0061	-3.12	-5.86724	1597	35	enet	4.66105	3.15e-06	gene				ENSG00000165912	PACSIN3	-5.1	3.37e-07	transcript		0.001532	0.001533	0.004197	0.00593
ENSG00000186998.15	ENSG00000186998	EMID1	rs75401573	-5.4	rs76393761	-0.00693	3.04	-4.6581	1302	1	lasso	-4.6581	3.19e-06	gene				ENSG00000165915	SLC39A13	-5.01	5.33e-07	transcript		0.002817	0.01508	0.005111	0.01343
ENSG00000275154.1	ENSG00000275154	U3	rs1743068	-4.971	rs3742654	0.0289	-3.47	4.6555	1684	1	lasso	-4.6555	3.23e-06	gene				ENSG00000166971	AKTIP	11.3105	1.16e-29	transcript		0	0	0	0
ENSG00000163798.13	ENSG00000163798	SLC4A1AP	rs780094	-9.41	rs2141371	-0.00683	3	3.54569	806	3	lasso	4.64431	3.41e-06	gene				ENSG00000167740	CYB5D2	6.43074	1.27e-10	gene		0.04469	0.2168	7.319e-09	7.362e-09
ENSG00000185104.19	ENSG00000185104	FAF1	rs12088739	-6.81	rs10788930	0.0302	3.21	-4.62672	1115	1	lasso	-4.62672	3.72e-06	gene				ENSG00000168610	STAT3	5.32022	1.04e-07	transcript		0.009721	0.009748	9.756e-05	9.759e-05
ENSG00000233255.1	ENSG00000233255	AC019181.2	rs13389219	-9.74	rs401131	0.0164	-3.24	-3.94744	1325	4	enet	4.55522	5.23e-06	gene				ENSG00000170734	POLH	6.32111	2.6e-10	transcript		0.001277	0.001296	0.00118	0.001188
ENSG00000278949.1	ENSG00000278949	RP11-46H11.11	rs8021	-4.83	rs2242291	0.035005	-3.6	-4.43228	858	7	enet	4.5383	5.67e-06	gene				ENSG00000176095	IP6K1	5.34391	9.1e-08	transcript		0.02012	0.02522	0.009716	0.01171
ENST00000300245.8	ENSG00000166971	AKTIP	rs7185735	14.48	rs8044769	0.000341	-3.63	-11.3105	1252	1	lasso	11.3105	1.16e-29	transcript				ENSG00000185104	FAF1	-5.96746	2.41e-09	transcript		6.176e-05	6.176e-05	0.01097	0.01304
ENST00000398510.7	ENSG00000177200	CHD9	rs7185735	14.48	rs8044769	0.000674	-4	-11.2923	1590	13	lasso	10.1913	2.17e-24	transcript				ENSG00000196968	FUT11	5.46473	4.64e-08	transcript		0.4378	0.4526	0.07535	0.07808
ENST00000538353.1	ENSG00000165457	FOLR2	rs9667947	-9.26	rs75896506	-0.00131	-2.91	-9.23957	776	1	lasso	9.24	2.48e-20	transcript				ENSG00000198231	DDX42	4.79219	1.65e-06	transcript		0.5156	0.5218	0.009048	0.03502
ENST00000282388.3	ENSG00000152518	ZFP36L2	rs17334919	-10.949	rs78070307	-0.00599	3.2	-9.04585	1804	2	lasso	-9.04895	1.44e-19	transcript				ENSG00000198373	WWP2	-4.90263	9.46e-07	transcript		0.06059	0.06715	0.02442	0.02532
ENST00000495808.1	ENSG00000244405	ETV5	rs7651090	15.93	rs13073992	0.0108	-3.41	11.5334	1127	4	lasso	-9.00275	2.2e-19	transcript				ENSG00000236434	RP11-296A18.6	-4.81939	1.44e-06	transcript		0.006355	0.007019	0.003983	0.004544
ENST00000513395.1	ENSG00000109501	WFS1	rs1801214	-12.15	rs4333261	-0.00124	-3.96	-8.09798	1512	4	lasso	8.80634	1.29e-18	transcript				ENSG00000236489	RP11-537I16.2	-6.9257	4.34e-12	transcript		0	0	0	0
ENST00000379666.7	ENSG00000243147	MRPL33	rs780094	-9.406	rs4665972	-0.00656	-2.53	-8.35222	838	2	lasso	8.30796	9.74e-17	transcript				ENSG00000243147	MRPL33	8.30796	9.74e-17	transcript		2.22e-15	2.22e-15	8.105e-15	1.399e-14
ENST00000503569.5	ENSG00000109501	WFS1	rs1801214	-12.15	rs4333261	-0.00462	-4.29	-8.09798	1553	31	enet	7.07637	1.48e-12	transcript				ENSG00000244405	ETV5	-9.00275	2.2e-19	transcript		0	0	0	0
ENST00000560833.1	ENSG00000117906	RCN2	rs8024485	-7.02	rs62007299	-0.00681	-2.68	-6.86983	979	2	lasso	7.00153	2.53e-12	transcript				ENSG00000250021	C15orf38-AP3S2	6.28959	3.18e-10	transcript				0.9343	0.9384
ENST00000455173.1	ENSG00000236489	RP11-537I16.2	rs7651090	15.93	rs73175572	-0.00589	2.94	-5.18221	1125	17	enet	-6.9257	4.34e-12	transcript				ENSG00000259652	RP11-797A18.3	5.0903	3.57e-07	transcript				9.718e-10	1.045e-09
ENST00000368988.5	ENSG00000107679	PLEKHA1	rs2421016	-6.41	rs2421016	0.0348	-4.28	-6.40763	1615	1	lasso	6.40763	1.48e-10	transcript				ENSG00000262692	CTD-3195I5.3	5.49982	3.8e-08	transcript		0.01666	0.01714	0.006326	0.006552
ENST00000474378.1	ENSG00000090621	PABPC4	rs2296173	7.476	rs2490945	-0.00681	-2.74	6.36374	996	5	lasso	-6.3966	1.59e-10	transcript				ENSG00000270048	RP11-214K3.22	-5.23487	1.65e-07	transcript		1.634e-06	1.984e-06	1.116e-06	1.294e-06
ENST00000233557.7	ENSG00000115216	NRBP1	rs780094	-9.406	rs7586601	0.00432	-3.58	5.58271	736	3	lasso	-6.36572	1.94e-10	transcript				ENSG00000272114	RP1-261G23.7	-6.32111	2.6e-10	transcript				7.938e-05	7.956e-05
ENST00000494222.5	ENSG00000107679	PLEKHA1	rs2421016	-6.41	rs2421016	0.0479	-4.53	-6.40763	1665	2	lasso	6.32936	2.46e-10	transcript				ENSG00000279015	RP11-314B1.1	-6.15815	7.36e-10	transcript				0	0
ENST00000443535.1	ENSG00000170734	POLH	rs9369425	6.45	rs6937438	0.00764	3.14	6.3211	805	1	lasso	6.32111	2.6e-10	transcript				ENSG00000005007	UPF1	-5.81233	6.16e-09	transcript		5.687e-08	5.687e-08
ENST00000607600.1	ENSG00000272114	RP1-261G23.7	rs9369425	6.45	rs6937438	0.0149	-3.35	6.3211	850	1	lasso	-6.32111	2.6e-10	transcript				ENSG00000074370	ATP2A3	5.89792	3.68e-09	gene		0.002624	0.002624
ENST00000570041.1	ENSG00000166971	AKTIP	rs7185735	14.48	rs2058908	-0.000745	-3.05	-8.24798	1230	3	lasso	6.30756	2.83e-10	transcript				ENSG00000090376	IRAK3	-5.0377	4.71e-07	gene		2.933e-12	2.976e-12
ENST00000398333.7	ENSG00000250021	C15orf38-AP3S2	rs8031576	6.55	rs11852306	0.124	4.69	6.24237	1625	2	lasso	6.28959	3.18e-10	transcript				ENSG00000100003	SEC14L2	5.02725	4.98e-07	gene		9.311e-06	9.543e-06
ENST00000559162.5	ENSG00000157823	AP3S2	rs8031576	6.55	rs12440156	0.0936	4.39	6.32188	1581	4	lasso	6.2885	3.21e-10	transcript				ENSG00000100347	SAMM50	-5.18296	2.18e-07	gene		0.5175	0.5175
ENST00000568864.1	ENSG00000050820	BCAR1	rs77258096	-8.77	rs8052373	-0.00464	3.46	5.6533	1596	6	enet	6.18001	6.41e-10	transcript				ENSG00000101444	AHCY	-5.68103	1.34e-08	transcript		0.01495	0.01516
ENST00000624730.1	ENSG00000279015	RP11-314B1.1	rs2972144	-12.216	rs7583789	-0.00249	2.98	-6.15813	1288	4	lasso	-6.15815	7.36e-10	transcript				ENSG00000108395	TRIM37	4.93658	7.95e-07	gene		0.6908	0.7038
ENST00000262815.12	ENSG00000129933	MAU2	rs10401969	6.93	rs58489806	0.00792	-2.77	5.81317	1007	5	lasso	-6.14201	8.15e-10	transcript				ENSG00000108784	NAGLU	-5.75698	8.56e-09	gene		0.6075	0.6219
ENST00000372116.5	ENSG00000096080	MRPS18A	rs9369425	6.45	rs9472137	0.0019	3.15	6.11499	901	3	lasso	6.13614	8.46e-10	transcript				ENSG00000108788	MLX	-5.23431	1.66e-07	gene		0.003528	0.003668
ENST00000306376.9	ENSG00000244405	ETV5	rs7651090	15.93	rs7630822	-0.00459	3.11	-1.18859	1197	33	enet	-6.10279	1.04e-09	transcript				ENSG00000111912	NCOA7	5.89596	3.73e-09	transcript		1.682e-07	1.691e-07
ENST00000475484.1	ENSG00000244405	ETV5	rs7651090	15.93	rs7632097	-0.00607	-3	1.12639	1127	46	enet	-5.99291	2.06e-09	transcript				ENSG00000112031	MTRF1L	-5.02331	5.08e-07	transcript		0.001445	0.001609
ENST00000506362.1	ENSG00000109501	WFS1	rs1801214	-12.15	rs62283057	-0.00629	-3.62	-10.0157	1527	25	enet	5.98819	2.12e-09	transcript				ENSG00000113161	HMGCR	4.74444	2.09e-06	transcript		0.01023	0.01437
ENST00000371778.5	ENSG00000185104	FAF1	rs12088739	-6.81	rs58922966	0.0278	3.22	-5.89623	1115	2	lasso	-5.96746	2.41e-09	transcript				ENSG00000114107	CEP70	-5.03438	4.79e-07	gene		0.002601	0.003075
ENST00000601600.1	ENSG00000125755	SYMPK	rs8108269	8.17	rs11671664	0.0181	-3.29	5.93457	1167	1	lasso	-5.93457	2.95e-09	transcript				ENSG00000115211	EIF2B4	4.77229	1.82e-06	gene		0.003757	0.015
ENST00000226578.8	ENSG00000109323	MANBA	rs7674212	-6.19	rs223490	0.369	7.54	-5.86226	1528	4	lasso	-5.93301	2.97e-09	transcript				ENSG00000115290	GRB14	5.1614	2.45e-07	transcript		1.333e-12	1.333e-12
ENST00000533926.5	ENSG00000070081	NUCB2	rs5215	9.26	rs615358	0.000796	-3.69	3.40395	1526	2	lasso	-5.92	3.14e-09	transcript				ENSG00000117360	PRPF3	4.93589	7.98e-07	transcript
ENST00000527735.1	ENSG00000070081	NUCB2	rs5215	9.26	rs35271178	0.0307	-4.23	7.25438	1526	2	lasso	-5.91	3.46e-09	transcript				ENSG00000117877	CD3EAP	-5.66728	1.45e-08	transcript		0.249	0.2562
ENST00000438495.6	ENSG00000111912	NCOA7	rs1591805	6.03	rs4897179	-0.00463	2.9	5.89596	762	1	lasso	5.89596	3.73e-09	transcript				ENSG00000119760	SUPT7L	5.20648	1.92e-07	gene		5.829e-14	6.217e-14
ENST00000423566.6	ENSG00000157823	AP3S2	rs8031576	6.55	rs4932265	0.0681	4.02	6.33937	1590	7	lasso	5.84383	5.1e-09	transcript				ENSG00000125741	OPA3	-5.61487	1.97e-08	transcript		1.851e-10	1.851e-10
ENST00000591972.5	ENSG00000131477	RAMP2	rs17405722	5.98	rs78734894	-0.0068	2.84	5.84183	863	2	lasso	5.84179	5.16e-09	transcript				ENSG00000128534	LSM8	-5.19998	1.99e-07	gene		8.749e-05	8.849e-05
ENST00000372454.6	ENSG00000137221	TJAP1	rs9369425	6.45	rs2396084	0.0325	3.41	5.94181	813	4	lasso	5.82674	5.65e-09	transcript				ENSG00000135124	P2RX4	5.1303	2.89e-07	gene		0.0007632	0.0007632
ENST00000600310.5	ENSG00000005007	UPF1	rs10401969	6.93	rs58489806	-0.00404	-3.07	5.81233	1020	1	lasso	-5.81233	6.16e-09	transcript				ENSG00000138160	KIF11	6.01029	1.85e-09	gene		0.001399	0.02716
ENST00000371733.7	ENSG00000085832	EPS15	rs12088739	-6.81	rs58922966	-0.000631	2.66	-5.89623	775	2	lasso	-5.78612	7.2e-09	transcript				ENSG00000141034	GID4	-5.27824	1.3e-07	transcript		0.001334	0.001336
ENST00000508474.5	ENSG00000109332	UBE2D3	rs7674212	-6.19	rs223489	-0.00605	-2.75	-5.73544	1198	1	lasso	5.73544	9.73e-09	transcript				ENSG00000141458	NPC1	-5.16039	2.46e-07	transcript		0.07853	0.07886
ENST00000606061.1	ENSG00000101444	AHCY	rs6059662	-5.66	rs2747535	-0.00518	2.92	-5.2897	865	2	lasso	-5.68103	1.34e-08	transcript				ENSG00000144713	RPL32	4.89818	9.67e-07	gene		0	0
ENST00000478361.6	ENSG00000119912	IDE	rs7923866	-13.2	rs11187162	-0.00534	3.26	1.81152	1132	19	enet	5.67006	1.43e-08	transcript				ENSG00000148737	TCF7L2	4.98046	6.34e-07	gene		0	0
ENST00000309424.7	ENSG00000117877	CD3EAP	rs8108269	8.17	rs11671664	0.00826	-3.15	5.94736	1062	9	lasso	-5.66728	1.45e-08	transcript				ENSG00000152804	HHEX	-4.83561	1.33e-06	transcript		0	0
ENST00000434030.1	ENSG00000012171	SEMA3B	rs4688760	-5.65	rs4688760	-0.00496	-2.57	-5.65075	764	1	lasso	5.65075	1.6e-08	transcript				ENSG00000154429	CCSAP	-5.02114	5.14e-07	gene		5.252e-06	5.252e-06
ENST00000472808.1	ENSG00000185104	FAF1	rs12088739	-6.81	rs12070594	0.0159	3.31	-5.70288	866	24	lasso	-5.62018	1.91e-08	transcript				ENSG00000156170	NDUFAF6	5.30707	1.11e-07	gene		0.004442	0.01082
ENST00000263275.4	ENSG00000125741	OPA3	rs8108269	8.17	rs11671664	-0.00678	-2.93	5.74744	1178	8	lasso	-5.61487	1.97e-08	transcript				ENSG00000159202	UBE2Z	4.91698	8.79e-07	gene		0.7375	0.76
ENST00000349655.8	ENSG00000152795	HNRNPDL	rs993380	6.23	rs6811918	0.0631	4.28	5.68646	1581	4	lasso	5.60226	2.12e-08	transcript				ENSG00000163798	SLC4A1AP	4.64431	3.41e-06	gene		8.771e-15	8.771e-15
ENST00000437136.5	ENSG00000090621	PABPC4	rs2296173	7.476	rs4660877	-0.00565	-2.92	5.58982	1014	1	lasso	-5.58982	2.27e-08	transcript				ENSG00000169203	RP11-231C14.4	5.12381	2.99e-07	transcript
ENST00000486691.1	ENSG00000123091	RNF11	rs12088739	-6.81	rs3176466	-0.00274	2.93	-6.01329	668	11	lasso	-5.58822	2.29e-08	transcript				ENSG00000173175	ADCY5	8.64737	5.27e-18	gene		0.06393	0.1019
ENST00000419281.6	ENSG00000115216	NRBP1	rs780094	-9.406	rs7586601	-0.00245	-3.21	5.58271	728	9	lasso	-5.58697	2.31e-08	transcript				ENSG00000177173	NAP1L4P1	5.48696	4.09e-08	gene		9.267e-05	9.269e-05
ENST00000502690.5	ENSG00000109332	UBE2D3	rs7674212	-6.19	rs7688014	0.111	4.84	5.47108	1220	5	lasso	5.53517	3.11e-08	transcript				ENSG00000177200	CHD9	10.1913	2.17e-24	transcript		0.6587	0.6637
ENST00000509748.1	ENSG00000189308	LIN54	rs993380	6.23	rs1848068	-0.00646	-3	6.10531	1480	3	lasso	-5.49993	3.8e-08	transcript				ENSG00000181555	SETD2	4.74793	2.06e-06	gene		0.02554	0.02752
ENST00000571741.1	ENSG00000262692	CTD-3195I5.3	rs8068804	7.55	rs758641	-0.00645	-3.4	-3.69792	1637	6	lasso	5.49982	3.8e-08	transcript				ENSG00000186998	EMID1	-4.6581	3.19e-06	gene		3.449e-06	3.653e-06
ENST00000463663.6	ENSG00000107679	PLEKHA1	rs2421016	-6.41	rs2421021	0.0564	-4.39	-5.42675	1659	7	enet	5.4656	4.61e-08	transcript				ENSG00000189308	LIN54	-5.49993	3.8e-08	transcript		6.529e-06	6.554e-06
ENST00000489264.2	ENSG00000196968	FUT11	rs2633310	-5.58	rs12262649	-0.00684	-2.77	-4.9966	762	4	lasso	5.46473	4.64e-08	transcript				ENSG00000205274	TRBV20OR9-2	4.66105	3.15e-06	gene		0.0006043	0.0006072
ENST00000592982.2	ENSG00000267296	CEBPA-AS1	rs8182584	5.45	rs8182584	-0.00333	-3.28	5.4465	1701	1	lasso	-5.4465	5.14e-08	transcript				ENSG00000225761	RP11-417O11.5	5.32496	1.01e-07	gene		6.36e-05	7.899e-05
ENST00000533738.6	ENSG00000070081	NUCB2	rs5215	9.26	rs214101	0.18	-5.88	4.23535	1518	7	lasso	-5.44	5.42e-08	transcript				ENSG00000228060	RP11-69E11.8	-6.11042	9.94e-10	gene		0.1589	0.2792
ENST00000368989.6	ENSG00000107679	PLEKHA1	rs2421016	-6.41	rs2421021	0.0546	-3.67	-5.42675	1674	3	lasso	5.42687	5.74e-08	transcript				ENSG00000230069	LRRC37A15P	-5.49837	3.83e-08	gene		0.06584	0.07133
ENST00000350435.11	ENSG00000109332	UBE2D3	rs7674212	-6.19	rs28845922	0.0142	-3.67	-5.22023	1219	7	enet	5.40197	6.59e-08	transcript				ENSG00000233255	AC019181.2	4.55522	5.23e-06	gene		4.535e-09	4.535e-09
ENST00000487239.5	ENSG00000084774	CAD	rs780094	-9.406	rs10865456	0.00695	-2.73	-2.16484	825	3	lasso	5.36736	7.99e-08	transcript				ENSG00000242457	RBBP4P2	5.04666	4.5e-07	gene		0.02551	0.02587
ENST00000495798.1	ENSG00000176095	IP6K1	rs4688760	-6.23	rs73077175	0.0428	-3.03	-5.34391	876	1	lasso	5.34391	9.1e-08	transcript				ENSG00000251991	RNU7-49P	-5.11	3.29e-07	transcript
ENST00000498330.1	ENSG00000168610	STAT3	rs141705205	6.78	rs72628307	-0.00316	3.06	5.33973	858	2	enet	5.32022	1.04e-07	transcript				ENSG00000253878	RP11-347C18.3	5.38782	7.13e-08	gene		0.9926	0.9935
ENST00000344517.4	ENSG00000135776	ABCB10	rs348330	6.009	rs927204	0.00213	3.3	5.29092	1156	3	lasso	5.30216	1.14e-07	transcript				ENSG00000267296	CEBPA-AS1	-5.4465	5.14e-08	transcript		0.004623	0.005645
ENST00000481836.2	ENSG00000141034	GID4	rs12945601	6.02	rs9900803	-0.00544	-2.54	5.27856	977	2	lasso	-5.27824	1.3e-07	transcript				ENSG00000270231	NBPF8	6.01092	1.84e-09	gene
ENST00000226760.5	ENSG00000109501	WFS1	rs1801214	-12.15	rs4333261	0.0343	-4.37	-8.09798	1554	49	enet	5.25112	1.51e-07	transcript				ENSG00000271557	YPEL5P2	-5.01418	5.33e-07	gene		0.01818	0.01984
ENST00000602474.1	ENSG00000270048	RP11-214K3.22	rs825476	-7.18	rs825501	0.0726	3.49	-5.23487	1342	1	lasso	-5.23487	1.65e-07	transcript				ENSG00000275154	U3	-4.6555	3.23e-06	gene		0.000768	0.000791
ENST00000469573.1	ENSG00000115290	GRB14	rs13389219	-9.737	rs404682	0.000543	-2.83	-4.97705	1383	2	lasso	5.1614	2.45e-07	transcript				ENSG00000275208	MIR6745	4.71687	2.39e-06	gene		9.483e-05	9.5e-05
ENST00000591075.1	ENSG00000141458	NPC1	rs1788785	4.94	rs11663645	0.00891	4.43	-3.46715	814	53	enet	-5.16039	2.46e-07	transcript				ENSG00000278949	RP11-46H11.11	4.5383	5.67e-06	gene		0.2034	0.2034
ENST00000477957.1	ENSG00000135801	TAF5L	rs348330	6.009	rs927204	0.0578	3.52	5.29092	1114	8	lasso	5.14753	2.64e-07	transcript				ENSG00000279722	RP11-44F14.6	5.90107	3.61e-09	gene		0	0
ENST00000458643.3	ENSG00000169203	RP11-231C14.4	rs12917712	4.84	rs35330978	0.026	3.16	4.57659	409	3	lasso	5.12381	2.99e-07	transcript				ENSG00000280198	RP11-384M20.1	-5.2692	1.37e-07	gene		0.003084	0.003084
ENST00000516182.1	ENSG00000251991	RNU7-49P	rs11023149	4.32	rs4281506	-0.000992	-2.54	3.89247	1022	17	enet	-5.11	3.29e-07	transcript
ENST00000528201.1	ENSG00000165912	PACSIN3	rs11039266	-5.18	rs61895112	0.0237	3.19	-5.10122	878	4	lasso	-5.1	3.37e-07	transcript
ENST00000560446.1	ENSG00000259652	RP11-797A18.3	rs7177055	-8.18	rs7119	0.0321	3.66	5.0903	1033	1	lasso	5.0903	3.57e-07	transcript
ENST00000613943.4	ENSG00000108604	SMARCD2	rs17631783	-5.49	rs2854215	0.0708	-4.05	-4.58088	917	27	enet	5.0551	4.3e-07	transcript
ENST00000301391.7	ENSG00000167740	CYB5D2	rs8068804	7.55	rs62072393	0.000786	3.27	5.05509	1129	8	enet	5.04923	4.44e-07	transcript
ENST00000448966.1	ENSG00000112031	MTRF1L	rs12055786	5.11	rs6920313	-0.00139	-3.45	4.04071	1882	11	enet	-5.02331	5.08e-07	transcript
ENST00000354884.8	ENSG00000165915	SLC39A13	rs11039266	-5.18	rs7118178	-0.00515	2.8	-5.01418	921	1	lasso	-5.01	5.33e-07	transcript
ENST00000508692.1	ENSG00000113163	COL4A3BP	rs2307111	-5.54	rs10942724	0.00348	-3.32	-2.492	1285	14	enet	5.00603	5.56e-07	transcript
ENST00000377190.7	ENSG00000162298	SYVN1	rs67924081	5.1	rs1143756	-0.00618	-2.64	4.88222	673	2	lasso	-5	5.8e-07	transcript
ENST00000500777.6	ENSG00000138674	SEC31A	rs993380	6.23	rs6535361	-0.00634	-3.15	4.98837	1488	1	enet	-4.98837	6.09e-07	transcript
ENST00000506443.5	ENSG00000138663	COPS4	rs993380	6.23	rs2135507	-0.00019	-3.48	5.26499	1525	21	enet	-4.97624	6.48e-07	transcript
ENST00000436178.1	ENSG00000119912	IDE	rs7923866	-13.2	rs11186904	0.00768	2.71	-4.94182	1062	1	enet	-4.94182	7.74e-07	transcript
ENST00000496202.5	ENSG00000117360	PRPF3	rs12119250	4.428	rs41317523	0.00053	2.83	4.34878	1129	7	enet	4.93589	7.98e-07	transcript
ENST00000273986.8	ENSG00000145354	CISD2	rs7674212	-6.19	rs2086499	0.0361	-3.36	-4.93527	1216	1	enet	4.93527	8e-07	transcript
ENST00000509963.5	ENSG00000109180	OCIAD1	rs10024211	4.26	rs73246021	0.00255	-2.45	3.35245	537	18	enet	-4.93145	8.16e-07	transcript
ENST00000579788.5	ENSG00000108622	ICAM2	rs17631783	-5.49	rs992416	0.0526	2.59	-4.92162	858	1	lasso	-4.92162	8.58e-07	transcript
ENST00000372841.7	ENSG00000196968	FUT11	rs2633310	-5.58	rs12262649	-0.00681	-2.74	-4.9966	761	7	enet	4.92128	8.6e-07	transcript
ENST00000570104.1	ENSG00000198373	WWP2	rs244415	-5.89	rs11645565	0.00116	-3	4.90263	845	1	lasso	-4.90263	9.46e-07	transcript
ENST00000538065.5	ENSG00000163635	ATXN7	rs2292662	-5.69	rs112674299	-0.0066	-3.38	-5.47432	1696	2	lasso	4.84903	1.24e-06	transcript
ENST00000282728.9	ENSG00000152804	HHEX	rs7923866	-13.2	rs2771265	-0.00477	2.92	-4.83672	1188	2	lasso	-4.83561	1.33e-06	transcript
ENST00000422306.2	ENSG00000236434	RP11-296A18.6	rs12088739	-6.81	rs12759163	-0.00439	-2.72	2.58659	671	21	enet	-4.81939	1.44e-06	transcript
ENST00000487898.1	ENSG00000185104	FAF1	rs12088739	-6.81	rs12082409	0.00863	3.13	-4.7962	989	3	lasso	-4.80751	1.53e-06	transcript
ENST00000507816.5	ENSG00000138674	SEC31A	rs993380	6.23	rs6535364	0.00787	-3.19	4.80533	1432	2	lasso	-4.80705	1.53e-06	transcript
ENST00000559035.5	ENSG00000140382	HMG20A	rs7177055	-8.18	rs867916	-0.00499	3.05	4.91667	1313	2	lasso	4.80665	1.53e-06	transcript
ENST00000457800.3	ENSG00000198231	DDX42	rs17631783	-5.49	rs9898552	0.0148	3.59	4.06967	919	4	lasso	4.79219	1.65e-06	transcript
ENST00000260665.11	ENSG00000138095	LRPPRC	rs17334919	-10.949	rs6753293	-0.00111	3.28	-0.73589	2038	24	enet	4.78858	1.68e-06	transcript
ENST00000584483.5	ENSG00000108604	SMARCD2	rs17631783	-5.49	rs12601211	0.0306	4.4	3.88095	917	5	lasso	4.78389	1.72e-06	transcript
ENST00000535626.6	ENSG00000050820	BCAR1	rs77258096	-8.77	rs3743613	0.00771	-3.38	-5.43731	1618	2	lasso	4.77999	1.75e-06	transcript
ENST00000425206.5	ENSG00000161057	PSMC2	rs2299383	5.66	rs2299386	-0.00633	3.09	4.79252	1280	2	lasso	4.7627	1.91e-06	transcript
ENST00000428807.5	ENSG00000110514	MADD	rs11039266	-5.18	rs1017730	0.0407	2.95	-4.76219	908	1	lasso	-4.76	1.92e-06	transcript
ENST00000441974.1	ENSG00000153093	ACOXL	rs10169613	-5.511	rs7573181	-0.00169	3.56	-4.57404	780	4	lasso	-4.75524	1.98e-06	transcript
ENST00000514315.2	ENSG00000113161	HMGCR	rs2307111	-5.54	rs16872768	-0.00672	-2.91	-5.3115	1211	13	enet	4.74444	2.09e-06	transcript
ENST00000472791.5	ENSG00000054611	TBC1D22A	rs56277078	4.79	rs113959594	-0.00641	-3.43	4.62655	1904	12	enet	-4.74224	2.11e-06	transcript
ENST00000424443.7	ENSG00000140391	TSPAN3	rs7177055	-8.18	rs11857330	0.028	3.41	2.67129	1111	6	lasso	4.72213	2.33e-06	transcript
ENST00000505207.5	ENSG00000109332	UBE2D3	rs7674212	-6.19	rs2623060	0.0032	-3.24	-4.75403	1216	15	lasso	4.71745	2.39e-06	transcript

## Sheet: S52_Insomnia
gencodeID	ensemblID	ID	BEST.GWAS.ID	BEST.GWAS.Z	EQTL.ID	EQTL.R2	EQTL.Z	EQTL.GWAS.Z	NSNP	NWGT	MODEL	MODELCV.R2	MODELCV.PV	TWAS.Z	TWAS.P	level
ENSG00000123684.12	ENSG00000123684	LPGAT1	rs3923386	4.68	rs6678582	0.01	3.61	4.16	1433	7	enet	-0.01	0.805	4.12	3.74e-05	gene
ENSG00000255571.7	ENSG00000255571	MIR9-3HG	rs182317	-5.14	rs57272144	0.18	5.85	3.78	1532	22	enet	0.22	2.02e-09	4.12	3.75e-05	gene
ENSG00000276390.1	ENSG00000276390	RP1-197B17.5	rs17882106	4.12	rs17882106	0.02	3.41	4.12	2078	1	lasso	0.01	0.088	4.12	3.85e-05	gene
ENSG00000090686.15	ENSG00000090686	USP48	rs2206301	5.11	rs7529389	-0.01	3.11	-4.01	1953	1	lasso	0	0.327	-4.01	5.96e-05	gene
ENSG00000232112.3	ENSG00000232112	TMA7	rs3172494	-3.8	rs3172494	-0.01	2.34	-3.8	545	1	lasso	0	0.581	-3.8	0.000142	gene
ENSG00000063761.15	ENSG00000063761	ADCK1	rs7158771	-3.77	rs7158771	0	-3.33	-3.77	2438	4	lasso	0	0.45	3.76	0.000167	gene
ENSG00000136383.6	ENSG00000136383	ALPK3	rs61074241	3.33	rs2036949	0.08	4.57	2.91	1262	12	lasso	0.13	6.86e-06	3.7	0.000218	gene
ENSG00000122386.10	ENSG00000122386	ZNF205	rs2360167	3.64	rs2360170	0.02	3.69	-3.52	1168	4	lasso	0.01	0.11	-3.69	0.000224	gene
ENSG00000131584.18	ENSG00000131584	ACAP3	rs3737627	3.9	rs2272908	0	-2.29	3.64	142	5	lasso	-0.01	0.653	-3.64	0.000268	gene
ENSG00000112658.7	ENSG00000112658	SRF	rs2273709	3.9	rs113113059	0.03	3.09	3.64	869	1	lasso	0.01	0.0785	3.64	0.000275	gene
ENSG00000156253.6	ENSG00000156253	RWDD2B	rs1888435	3.47	rs1064019	0.11	5.2	3.19	1658	8	lasso	0.11	1.93e-05	3.61	0.000302	gene
ENSG00000162623.15	ENSG00000162623	TYW3	rs1133891	3.83	rs2032969	0.11	-4.28	3.61	1188	2	lasso	0.07	0.000729	-3.61	0.000303	gene
ENSG00000204832.9	ENSG00000204832	ST8SIA6-AS1	rs7088825	4.27	rs746571	0.07	4.53	3.83	1759	7	lasso	0.05	0.00371	3.6	0.000315	gene
ENSG00000164654.15	ENSG00000164654	MIOS	rs7786560	-4.36	rs1560578	0	3.17	-3.57	2331	1	lasso	-0.01	0.931	-3.57	0.000354	gene
ENSG00000215790.6	ENSG00000215790	SLC35E2	rs28842562	4.27	rs6603802	0	-3.12	3.53	384	10	enet	-0.01	0.864	-3.57	0.000361	gene
ENSG00000226403.1	ENSG00000226403	RP11-31F19.1	rs749427	3.53	rs749427	0	3.25	3.53	2203	1	lasso	0	0.264	3.53	0.00041	gene
ENSG00000198218.10	ENSG00000198218	QRICH1	rs73082331	-4.47	rs73082331	0	-2.67	-4.47	628	16	enet	0	0.251	3.5	0.000471	gene
ENSG00000273680.1	ENSG00000273680	RP11-996F15.6	rs395888	4.05	rs1489088	0.03	-3.94	1.22	2140	38	enet	0.03	0.0156	-3.49	0.000475	gene
ENSG00000162069.14	ENSG00000162069	BICDL2	rs2360167	3.64	rs760413	0.39	7.6	-3.48	1035	3	lasso	0.36	8.12e-16	-3.48	0.000496	gene
ENSG00000156603.14	ENSG00000156603	MED19	rs12790660	3.19	rs9420	0	-3.61	2.91	1235	28	enet	0	0.471	-3.44	0.000581	gene
ENSG00000119906.11	ENSG00000119906	SLF2	rs2476965	-3.68	rs11190699	0	-2.98	-3.42	1367	1	lasso	0.04	0.00786	3.42	0.000635	gene
ENSG00000105618.13	ENSG00000105618	PRPF31	rs730451	-3.45	rs2278499	0	-3.14	-3.21	506	2	lasso	0	0.22	3.38	0.000726	gene
ENSG00000178440.5	ENSG00000178440	LINC00843	rs2103202	-3.36	rs2103202	0.03	-3.51	-3.36	929	1	lasso	0.01	0.129	3.36	0.000787	gene
ENSG00000207425.1	ENSG00000207425	Y_RNA	rs72481086	3.26	rs72481086	0.06	-3.85	3.26	203	8	enet	0.02	0.0383	-3.35	0.000801	gene
ENSG00000068745.14	ENSG00000068745	IP6K2	rs73082331	-4.47	rs2228561	-0.01	-2.41	2.74	581	3	lasso	0.01	0.0943	-3.35	0.000812	gene
ENSG00000027697.13	ENSG00000027697	IFNGR1	rs12529779	-3.45	rs10457655	0	-3.48	-3.11	1600	2	lasso	0.03	0.0218	3.33	0.000882	gene
ENSG00000010539.11	ENSG00000010539	ZNF200	rs2360167	3.64	rs170381	0	3.46	-2.06	1209	10	enet	-0.01	0.823	-3.32	0.000897	gene
ENSG00000147457.13	ENSG00000147457	CHMP7	rs6999447	-4.26	rs2017650	0	3.81	-1.95	1985	25	enet	0	0.236	-3.31	0.000919	gene
ENSG00000100593.17	ENSG00000100593	ISM2	rs7158771	-3.77	rs2299923	0.02	3.88	3.31	2185	3	lasso	0.02	0.0623	3.31	0.000943	gene
ENSG00000252096.1	ENSG00000252096	SNORA31	rs6052548	3.35	rs4141888	-0.01	-3.59	3.14	1825	12	enet	0.01	0.191	-3.3	0.000974	gene
ENSG00000141526.15	ENSG00000141526	SLC16A3	rs6502090	3.64	rs12946944	-0.01	-2.52	2.8	1058	28	enet	0	0.456	-3.29	0.000992	gene
ENST00000469838.5	ENSG00000003756	RBM5	rs73077157	-4.47	rs73079003	0.02	2.87	-4.41	781	2	lasso	0.02	0.0706	-4.41	1.02e-05	transcript
ENST00000619648.1	ENSG00000275808	Metazoa_SRP	rs17201441	-4.33	rs10775341	0.05	3.7	4.26	1524	5	lasso	0.03	0.0176	4.26899	1.96e-05	transcript
ENST00000481959.1	ENSG00000173540	GMPPB	rs73077157	-4.47	rs111271782	-0.01	-2.33	-4.45	880	13	enet	0.01	0.186	4.25	2.1e-05	transcript
ENST00000439513.1	ENSG00000197785	ATAD3A	rs28842562	4.27	rs41306992	-0.01	2.78	4.05	252	5	lasso	0	0.275	4.22174	2.42e-05	transcript
ENST00000525316.1	ENSG00000109920	FNBP4	rs4752917	4.8	rs11039308	-0.01	2.85	-2.66	1034	7	enet	-0.01	0.834	-4.17356	3e-05	transcript
ENST00000604478.1	ENSG00000271543	RP11-692M12.5	rs11039627	4.84	rs10838708	0.02	2.39	-4.1	1058	1	lasso	0.02	0.0407	-4.09964	4.14e-05	transcript
ENST00000569998.1	ENSG00000260975	RP11-142G1.3	rs4785094	-4	rs4785094	0	-3.1	-4	1345	1	lasso	0.05	0.00412	4.00121	6.3e-05	transcript
ENST00000524696.1	ENSG00000109920	FNBP4	rs4752917	4.8	rs12794570	-0.01	2.7	-3.97	1033	1	lasso	0.03	0.0151	-3.97481	7.04e-05	transcript
ENST00000256997.7	ENSG00000134575	ACP2	rs34958982	-4.17	rs12419692	0	2.85	-4.02	886	2	lasso	0.02	0.0313	-3.96294	7.4e-05	transcript
ENST00000627631.1	ENSG00000137802	MAPKBP1	rs1757460	3.96	rs1617832	-0.01	3	3.89	1395	3	enet	-0.01	0.691	3.9277	8.58e-05	transcript
ENST00000485748.5	ENSG00000160072	ATAD3B	rs28842562	4.27	rs3737627	-0.01	2.17	3.9	252	1	lasso	0.01	0.128	3.90165	9.55e-05	transcript
ENST00000611123.1	ENSG00000189339	SLC35E2B	rs28842562	4.27	rs2803321	0.01	2.89	3.24	362	5	lasso	0.01	0.142	3.89267	9.91e-05	transcript
ENST00000477990.1	ENSG00000197530	MIB2	rs28842562	4.27	rs3737627	0	2.52	3.9	286	2	lasso	0.03	0.0186	3.89005	0.0001	transcript
ENST00000610917.1	ENSG00000273680	RP11-996F15.6	rs395888	4.05	rs35741143	0	3.81	-2.38	2140	40	enet	0.05	0.0036	-3.84615	0.00012	transcript
ENST00000519803.1	ENSG00000253270	RP11-1105O14.1	rs73206580	-2.98	rs11992703	0.08	-4.61	2.61	2261	3	lasso	0.12	1.43e-05	-3.81607	0.000136	transcript
ENST00000417099.1	ENSG00000227775	RP1-283E3.4	rs28842562	4.27	rs12407008	-0.01	2.67	3.58	370	3	lasso	0	0.335	3.79982	0.000145	transcript
ENST00000501708.1	ENSG00000245156	RP11-867G23.3	rs555373	3.85	rs72936660	0	3.28	3.73	950	6	lasso	0.01	0.184	3.78586	0.000153	transcript
ENST00000607222.1	ENSG00000272106	RP11-345P4.9	rs28842562	4.27	rs6690956	-0.01	2.81	3.73	282	2	lasso	0	0.504	3.77441	0.00016	transcript
ENST00000377597.6	ENSG00000204832	ST8SIA6-AS1	rs7088825	4.27	rs45466893	0.02	4.81	3.73	1759	5	lasso	0.05	0.0031	3.75986	0.00017	transcript
ENST00000341991.7	ENSG00000008130	NADK	rs28842562	4.27	rs6690956	0	2.44	3.73	413	1	lasso	0.01	0.171	3.73069	0.000191	transcript
ENST00000359060.5	ENSG00000160075	SSU72	rs28842562	4.27	rs6690956	0	2.61	3.73	252	1	lasso	0	0.502	3.73069	0.000191	transcript
ENST00000555076.1	ENSG00000170633	RNF34	rs79213708	-4.59	rs1976656	-0.01	-2.89	-3.73	1376	1	lasso	0.03	0.014	3.72527	0.000195	transcript
ENST00000471154.1	ENSG00000160087	UBE2J2	rs2235537	3.72	rs2235537	0	2.05	3.72	103	1	lasso	0	0.597	3.72425	0.000196	transcript
ENST00000526109.6	ENSG00000109920	FNBP4	rs4752917	4.8	rs11039195	-0.01	2.74	-3.63	1040	12	lasso	0	0.326	-3.72329	0.000197	transcript
ENST00000533867.1	ENSG00000166471	TMEM41B	rs1578971	-4.1	rs7946263	0	2.97	3.41	1454	2	lasso	0.02	0.0677	3.68833	0.000226	transcript
ENST00000488418.2	ENSG00000160087	UBE2J2	rs61774982	3.75	rs4648827	0.04	2.93	3.67	113	2	lasso	0.03	0.0162	3.6736	0.000239	transcript
ENST00000475204.5	ENSG00000116754	SRSF11	rs12128717	3.74	rs1340769	-0.01	-3.01	-1.23	1232	14	enet	0	0.305	3.64937	0.000263	transcript
ENST00000363282.1	ENSG00000200152	RNU6-216P	rs4944937	3.44	rs525802	0	-2.96	0.25	1285	45	enet	0	0.524	3.63696	0.000276	transcript
ENST00000302503.7	ENSG00000109919	MTCH2	rs12790666	4.64	rs7937331	0.04	-2.88	-3.63	1003	4	lasso	0.01	0.169	3.63371	0.000279	transcript
ENST00000510195.1	ENSG00000159210	SNF8	rs72835405	-4.52	rs11654406	0.01	3.33	3	1287	2	lasso	-0.01	0.768	3.62	0.000294	transcript
ENST00000368632.6	ENSG00000196591	HDAC2	rs717389	-3.76	rs9400690	-0.01	-2.79	-3.61	1459	1	lasso	0.04	0.0104	3.61154	0.000304	transcript
ENST00000601720.5	ENSG00000142002	DPP9	rs62112545	-3.61	rs12609484	0	-2.9	-3.6	1088	2	lasso	0.02	0.0616	3.60583	0.000311	transcript
ENST00000489538.1	ENSG00000008130	NADK	rs28842562	4.27	rs4648624	0	-2.9	3.59	397	1	lasso	0	0.426	-3.59294	0.000327	transcript
ENST00000487538.1	ENSG00000100226	GTPBP1	rs135729	3.62	rs5757504	-0.01	2.86	3.58	1099	1	lasso	0	0.21	3.5804	0.000343	transcript
ENST00000378785.6	ENSG00000215915	ATAD3C	rs28842562	4.27	rs12407008	-0.01	2.88	3.58	252	1	lasso	0	0.504	3.57811	0.000346	transcript
ENST00000491311.1	ENSG00000008128	CDK11A	rs28842562	4.27	rs12077553	0	3.17	3.71	357	8	lasso	0	0.217	3.57581	0.000349	transcript
ENST00000355439.6	ENSG00000215790	SLC35E2	rs28842562	4.27	rs61422524	0.09	-4.22	3.57	384	1	lasso	0.09	0.000199	-3.56512	0.000364	transcript
ENST00000637095.1	ENSG00000104763	ASAH1	rs2106037	-3.9	rs4921567	0.66	9.91	-3.57	2508	35	enet	0.65	1.74e-35	-3.5538	0.00038	transcript
ENST00000393328.6	ENSG00000121067	SPOP	rs72835405	-4.52	rs7207435	0.03	3.06	3.52	1013	2	lasso	0	0.287	3.52	0.00043	transcript
ENST00000463492.1	ENSG00000197530	MIB2	rs28842562	4.27	rs12077553	-0.01	2.26	3.71	284	9	enet	0	0.599	3.515	0.00044	transcript
ENST00000594579.1	ENSG00000235257	ITGA9-AS1	rs7652320	-3.54	rs76199569	-0.01	3.95	3.44	991	2	lasso	0.08	0.000381	3.51	0.000441	transcript
ENST00000441549.7	ENSG00000140992	PDPK1	rs2360167	3.64	rs760413	-0.01	-3.14	-3.48	654	1	lasso	0	0.469	3.47518	0.000511	transcript
ENST00000558537.5	ENSG00000171766	GATM	rs907925	3.02	rs694299	-0.01	2.98	-3	1237	12	enet	0	0.272	-3.46352	0.000533	transcript
ENST00000418950.2	ENSG00000227775	RP1-283E3.4	rs28842562	4.27	rs12407008	0.04	3.88	3.58	374	10	lasso	0.04	0.0102	3.43277	0.000597	transcript
ENST00000636705.1	ENSG00000102805	CLN5	rs1418771	3.67	rs9544373	0.03	3.35	3.43	1098	1	lasso	0.02	0.0343	3.4277	0.000609	transcript
ENST00000588455.5	ENSG00000136448	NMT1	rs137989694	4.09	rs12948326	0	3.63	3.03	975	8	enet	0	0.406	3.41	0.000654	transcript
ENST00000526922.1	ENSG00000254592	RP5-1173A5.1	rs441613	4.34	rs1875	0	3.49	1.84	1179	29	enet	0.01	0.158	3.40746	0.000656	transcript
ENST00000457607.1	ENSG00000132153	DHX30	rs72906474	3.4	rs72906474	0	2.3	3.4	568	1	lasso	0	0.318	3.4	0.000665	transcript
ENST00000395757.5	ENSG00000072310	SREBF1	rs8065497	-3.23	rs12453825	-0.01	3.36	-2.34	1146	9	enet	0	0.572	-3.36	0.000768	transcript
ENST00000602676.6	ENSG00000104904	OAZ1	rs10423135	-3.36	rs10423135	0.04	3.6	-3.36	575	1	lasso	0.01	0.134	-3.36076	0.000777	transcript
ENST00000486256.5	ENSG00000187953	PMS2CL	rs7786560	-4.36	rs12666658	0	3.42	-3.93	1262	4	lasso	0.01	0.111	-3.35	0.000798	transcript
ENST00000490800.1	ENSG00000163347	CLDN1	rs2889929	-3.7	rs11925663	0.01	3.5	2.66	2022	5	lasso	0.08	0.000235	3.34	0.000829	transcript
ENST00000528837.5	ENSG00000175220	ARHGAP1	rs10219383	3.34	rs10219383	-0.01	2.53	3.34	651	1	lasso	-0.01	0.828	3.33802	0.000844	transcript
ENST00000636997.1	ENSG00000104763	ASAH1	rs2106037	-3.9	rs11986226	0.07	-4.15	3.33	2508	1	lasso	0.05	0.00277	-3.32575	0.000882	transcript
ENST00000489455.1	ENSG00000025796	SEC63	rs4245535	-3.32	rs4245535	0.02	-3.22	-3.32	934	1	lasso	0.01	0.178	3.3189	0.000904	transcript
ENST00000258960.6	ENSG00000136448	NMT1	rs137989694	4.09	rs2157839	0.08	4.21	3.33	1045	4	lasso	0.05	0.00534	3.31	0.000922	transcript
ENST00000549348.1	ENSG00000135473	PAN2	rs118097433	3.31	rs118097433	0	2.81	3.31	515	4	lasso	-0.01	0.71	3.30688	0.000943	transcript
ENST00000519414.5	ENSG00000147457	CHMP7	rs6999447	-4.26	rs13253859	0.02	3.96	-3.48	1969	3	lasso	0	0.25	-3.30107	0.000963	transcript
ENST00000435830.6	ENSG00000144674	GOLGA4	rs7652320	-3.54	rs76199569	-0.01	3.58	3.44	1148	3	lasso	0	0.562	3.3	0.000965	transcript
ENST00000474598.1	ENSG00000244382	RP11-373I8.1	rs499151	-3.36	rs9837084	0	-3.51	-1.35	1215	28	enet	0	0.248	3.3	0.000974	transcript
ENST00000413300.1	ENSG00000011198	ABHD5	rs6785433	-3.6	rs808726	0	3.13	-3.44	974	2	lasso	-0.01	0.754	-3.29	0.00099	transcript

## Sheet: S53_IQ
A. all TWAS-significant associations																		B. unique genes
gencodeID	ensemblID	ID	BEST.GWAS.ID	BEST.GWAS.Z	EQTL.ID	EQTL.R2	EQTL.Z	EQTL.GWAS.Z	NSNP	NWGT	MODEL	TWAS.Z	TWAS.P	level				ensemblID	ID	TWAS.Z	TWAS.P	level	opposite_direction	GRCPgene	GLCPgene	GRCPtx	GLCPtx
ENSG00000270083.1	ENSG00000270083	RP1-257I20.14	rs2743462	-6.27	rs28579115	0.0927	4.77	-6.22837	1104	24	enet	-5.18255	2.19e-07	gene				ENSG00000005243	COPZ2	4.78127	1.74e-06	transcript		9.966e-09	4.302e-07
ENSG00000226121.2	ENSG00000226121	AC009487.6	rs17705608	-5.29	rs1559526	0.000556	2.68	-5.07304	1058	1	lasso	-5.07304	3.92e-07	gene				ENSG00000100138	SNU13	5.13127	2.88e-07	transcript		2.564e-10	2.512e-08
ENSG00000183066.14	ENSG00000183066	WBP2NL	rs2743462	-6.27	rs5758605	0.0174	3.42	-6.24802	1138	6	lasso	-4.68216	2.84e-06	gene				ENSG00000131558	EXOC4	-4.91372	8.94e-07	transcript		1.14e-07	6.722e-06
ENSG00000184110.14	ENSG00000184110	EIF3C	rs12928404	-5.71	rs2411453	0.00204	2.39	-4.675	553	1	lasso	-4.67504	2.94e-06	gene				ENSG00000139734	DIAPH3	4.64228	3.45e-06	gene
ENSG00000139734.17	ENSG00000139734	DIAPH3	rs9598090	-4.65	rs9598090	0.149	-5.29	-4.65008	2137	2	lasso	4.64228	3.45e-06	gene				ENSG00000142910	TINAGL1	5.12809	2.93e-07	transcript		0.0001385	0.01958	1.693e-05	7.331e-05
ENSG00000183530.13	ENSG00000183530	PRR14L	rs2078803	-4.86	rs2027982	-0.00427	2.91	-4.57958	1340	1	lasso	-4.57958	4.66e-06	gene				ENSG00000182541	LIMK2	-4.89726	9.72e-07	transcript		0.01164	0.3184
ENSG00000253352.8	ENSG00000253352	TUG1	rs2078803	-4.86	rs2027982	-0.0057	3.03	-4.57958	1207	1	lasso	-4.57958	4.66e-06	gene				ENSG00000183066	WBP2NL	-4.68216	2.84e-06	gene		0.01546	0.1876
ENST00000402458.1	ENSG00000100138	SNU13	rs2743462	-6.27	rs5751191	-0.00599	2.48	5.13127	1057	1	lasso	5.13127	2.88e-07	transcript				ENSG00000183530	PRR14L	-4.57958	4.66e-06	gene		2.002e-07	5.532e-06
ENST00000461030.5	ENSG00000142910	TINAGL1	rs7524405	-5.128	rs7524405	-0.00153	-2.95	-5.12809	1206	1	lasso	5.12809	2.93e-07	transcript				ENSG00000184110	EIF3C	-4.96121	7.01e-07	transcript		0.000357	0.03103	2.104e-07	4.038e-07
ENST00000617986.1	ENSG00000278603	RP13-608F4.5	rs1948742	5.26	rs1045508	0.00903	3.73	-4.78926	918	4	lasso	-5.11427	3.15e-07	transcript				ENSG00000226121	AC009487.6	-5.07304	3.92e-07	gene		6.766e-07	7.866e-06
ENST00000568426.1	ENSG00000184110	EIF3C	rs12928404	-5.71	rs12448482	0.0522	-3.46	4.9405	530	4	lasso	-4.96121	7.01e-07	transcript				ENSG00000240591	RP11-247I13.11	-4.85471	1.21e-06	transcript		1.884e-07	1.765e-06
ENST00000486013.5	ENSG00000131558	EXOC4	rs4728302	5.97	rs6467514	0.00422	3.26	-4.68747	1504	2	lasso	-4.91372	8.94e-07	transcript				ENSG00000253352	TUG1	-4.57958	4.66e-06	gene		1.135e-05	0.0003074
ENST00000462625.1	ENSG00000182541	LIMK2	rs2078803	-4.86	rs1018490	0.000494	2.97	-4.69997	1154	10	lasso	-4.89726	9.72e-07	transcript				ENSG00000270083	RP1-257I20.14	-5.18255	2.19e-07	gene		0.01404	0.1708
ENST00000464523.1	ENSG00000240591	RP11-247I13.11	rs2078803	-4.86	rs5753500	0.00368	3.63	-4.48837	1026	45	enet	-4.85471	1.21e-06	transcript				ENSG00000278603	RP13-608F4.5	-5.11427	3.15e-07	transcript
ENST00000580174.1	ENSG00000005243	COPZ2	rs16953382	-5.53	rs7211099	0.0156	-3.17	-4.78794	1449	9	lasso	4.78127	1.74e-06	transcript

[truncated: 2 more sheets: S54_Plac&SczSpecificity, S55_MasterRegulators]
