# Supplementary material for: Prioritization of potential causative genes for schizophrenia in placenta
Source: Nat Commun. 2023 May 15;14:2613. doi: 10.1038/s41467-023-38140-1 (PMC10185564; doi:10.1038/s41467-023-38140-1)
Supplement: Supplementary file 8 — Supplementary Dataset 56 [file 41467_2023_38140_MOESM8_ESM.xlsx]

## Sheet: 1.parameters
Intercept -11.587 -
Enrichment (no shrinkage) 11.061 0.272
Enrichment (w/ shrinkage) 10.298 0.263
## Alternative (coloc) parameterization: p1 = 9.284e-06, p2 = 1.165e-05, p12 = 3.210e-06

## Sheet: 2.GRCP&GLCP
Gene	GRCP	GLCP
ENSG00000162944	0.2214	0.8321
ENSG00000187741	0.1012	0.4714
ENSG00000105926	0.5334	0.8864
ENSG00000129933	0.2984	0.6111
ENSG00000260114	0.2954	0.4958
ENSG00000105705	0.05659	0.2525
ENSG00000002822	0.02939	0.216
ENSG00000176125	0.568	0.7493
ENSG00000149929	0.04491	0.2164
ENSG00000154822	0.6373	0.8023
ENSG00000185324	0.0421	0.2005
ENSG00000175213	0.07333	0.23
ENSG00000181619	0.3174	0.4594
ENSG00000259775	0.05807	0.1806
ENSG00000262777	0.6988	0.8052
ENSG00000114054	0.3285	0.4067
ENSG00000149932	0.1935	0.2715
ENSG00000242781	0.4411	0.5114
ENSG00000279789	0.07757	0.1458
ENSG00000090238	0.004235	0.07006
ENSG00000128191	0.4808	0.5399
ENSG00000151883	0.8537	0.9028
ENSG00000204991	0.2943	0.341
ENSG00000169592	0.1525	0.194
ENSG00000168237	0.247	0.2853
ENSG00000197912	0.008996	0.04617
ENSG00000166166	0.01305	0.04639
ENSG00000167526	0.1088	0.1411
ENSG00000149564	0.9606	0.991
ENSG00000170458	0.625	0.6546
ENSG00000019102	0.9664	0.9952
ENSG00000106263	0.08332	0.1118
ENSG00000139433	0.11	0.1372
ENSG00000252192	0.01707	0.04118
ENSG00000037749	0.9562	0.9801
ENSG00000167193	0.1913	0.2124
ENSG00000178922	0.3148	0.3353
ENSG00000248685	0.8986	0.9185
ENSG00000163939	0.05906	0.07876
ENSG00000266680	0.9245	0.9411
ENSG00000272054	0.05627	0.07266
ENSG00000102858	0.06861	0.08479
ENSG00000250073	0.98	0.9959
ENSG00000075399	0.05363	0.06948
ENSG00000114738	0.01169	0.02752
ENSG00000154146	0.8332	0.849
ENSG00000114395	0.1912	0.2065
ENSG00000152133	0.08542	0.1004
ENSG00000137776	0.1675	0.1816
ENSG00000133687	0.3364	0.3499
ENSG00000100664	0.01337	0.02551
ENSG00000167522	0.1444	0.1551
ENSG00000025434	0.009679	0.01975
ENSG00000164855	0.006131	0.01521
ENSG00000221518	0.01485	0.02388
ENSG00000213600	0.0998	0.1082
ENSG00000252469	0.04262	0.05098
ENSG00000180423	0.2397	0.2471
ENSG00000114416	0.3663	0.3735
ENSG00000214706	0.007046	0.01409
ENSG00000135250	0.005415	0.01243
ENSG00000182810	0.09378	0.1006
ENSG00000100395	0.01125	0.01797
ENSG00000142687	0.3554	0.3617
ENSG00000140598	0.00549	0.01177
ENSG00000112658	0.2771	0.2828
ENSG00000161813	0.5853	0.591
ENSG00000130159	0.01715	0.02272
ENSG00000166595	0.1709	0.1763
ENSG00000163938	0.01579	0.02116
ENSG00000271098	0.01023	0.01533
ENSG00000168679	0.8757	0.8806
ENSG00000152061	0.3868	0.3917
ENSG00000143543	0.0202	0.02504
ENSG00000008869	0.3454	0.3501
ENSG00000130783	0.04781	0.05156
ENSG00000143374	0.05596	0.05956
ENSG00000275734	0.01361	0.01709
ENSG00000044115	0.8437	0.8471
ENSG00000256053	0.03404	0.03731
ENSG00000111011	0.01534	0.01854
ENSG00000164574	0.006651	0.009817
ENSG00000149923	0.0004634	0.003444
ENSG00000257298	0.05052	0.0533
ENSG00000108963	0.004942	0.007717
ENSG00000234616	0.8717	0.8744
ENSG00000184983	0.002802	0.005481
ENSG00000184209	0.1195	0.1219
ENSG00000264102	0.1228	0.1251
ENSG00000271332	0.007295	0.00951
ENSG00000270402	0.01094	0.01309
ENSG00000113141	0.002965	0.005111
ENSG00000164091	0.01289	0.01503
ENSG00000106268	0.00169	0.003808
ENSG00000103423	0.177	0.1791
ENSG00000041988	0.5783	0.5802
ENSG00000213523	0.1163	0.1181
ENSG00000156603	0.223	0.2247
ENSG00000227309	0.005888	0.007481
ENSG00000198561	0.05447	0.05598
ENSG00000139644	0.07619	0.07763
ENSG00000251880	0.009254	0.01069
ENSG00000137075	0.03098	0.03237
ENSG00000044090	0.09721	0.09857
ENSG00000232093	0.009367	0.01069
ENSG00000115816	0.9936	0.9949
ENSG00000126457	0.01341	0.01452
ENSG00000182774	0.6694	0.6705
ENSG00000115825	0.01209	0.01315
ENSG00000200674	0.02681	0.02787
ENSG00000111361	0.002876	0.003838
ENSG00000065413	0.007179	0.007993
ENSG00000218274	0.995	0.9958
ENSG00000170185	0.003173	0.003906
ENSG00000174579	0.01168	0.0124
ENSG00000131374	0.01784	0.01855
ENSG00000136631	0.2744	0.2751
ENSG00000066322	0.09104	0.09174
ENSG00000001617	0.1607	0.1614
ENSG00000183864	0.0004834	0.001146
ENSG00000149091	0.01422	0.01487
ENSG00000120314	0.09801	0.09866
ENSG00000111325	0.01973	0.02037
ENSG00000141034	0.03666	0.03728
ENSG00000112245	0.995	0.9956
ENSG00000178252	0.9941	0.9947
ENSG00000155506	0.3831	0.3837
ENSG00000167656	0.04247	0.04304
ENSG00000244313	0.0173	0.01784
ENSG00000247596	0.002287	0.002813
ENSG00000206897	0.007439	0.007957
ENSG00000120458	0.7997	0.8002
ENSG00000242020	0.02376	0.02424
ENSG00000228657	0.0006712	0.001132
ENSG00000114439	0.001451	0.001908
ENSG00000241438	0.003674	0.004125
ENSG00000166482	0.00616	0.006541
ENSG00000175224	0.01331	0.01368
ENSG00000168268	0.0008327	0.0012
ENSG00000115520	0.0004009	0.0007402
ENSG00000261786	0.3297	0.33
ENSG00000142686	0.9975	0.9978
ENSG00000143612	0.001434	0.001733
ENSG00000175220	6.489e-05	0.0003576
ENSG00000157837	0.01837	0.01866
ENSG00000207954	0.01891	0.01918
ENSG00000076108	0.002798	0.003061
ENSG00000120334	0.002032	0.002292
ENSG00000100412	0.0001098	0.0003342
ENSG00000171206	0.0001478	0.000371
ENSG00000140575	0.193	0.1932
ENSG00000112996	0.1065	0.1067
ENSG00000143545	0.01548	0.01568
ENSG00000072134	0.4768	0.477
ENSG00000197121	0.003929	0.004107
ENSG00000258839	0.002932	0.003103
ENSG00000232352	0.005996	0.00615
ENSG00000270083	0.0002069	0.0003598
ENSG00000188643	0.02223	0.02238
ENSG00000013375	0.007557	0.007704
ENSG00000125107	0.08351	0.08365
ENSG00000117399	0.02505	0.02519
ENSG00000228393	0.007345	0.007484
ENSG00000242041	0.004429	0.004565
ENSG00000142949	0.01933	0.01946
ENSG00000066336	0.0002033	0.0003196
ENSG00000143549	0.0008358	0.0009493
ENSG00000183722	0.02917	0.02928
ENSG00000100354	0.02019	0.0203
ENSG00000230487	9.685e-05	0.0002001
ENSG00000135870	0.03101	0.03111
ENSG00000131495	0.01056	0.01066
ENSG00000153944	0.9163	0.9164
ENSG00000136425	0.8907	0.8908
ENSG00000254732	0.06975	0.06985
ENSG00000131165	0.005616	0.00571
ENSG00000213619	5.99e-05	0.0001506
ENSG00000141002	0.001119	0.001196
ENSG00000112855	0.01714	0.01721
ENSG00000167074	0.0002151	0.0002849
ENSG00000148842	0.0001099	0.0001789
ENSG00000109458	0.00449	0.004556
ENSG00000102882	0.001069	0.001132
ENSG00000100023	0.009999	0.01006
ENSG00000075415	0.01605	0.01611
ENSG00000170571	0.01684	0.0169
ENSG00000009307	0.002615	0.002672
ENSG00000167705	0.0056	0.005653
ENSG00000041357	0.01014	0.01019
ENSG00000167491	1.953e-05	6.441e-05
ENSG00000126214	0.0001778	0.0002224
ENSG00000100147	4.597e-06	4.71e-05
ENSG00000196776	0.04026	0.0403
ENSG00000075413	0.003095	0.003135
ENSG00000118007	0.0001336	0.0001727
ENSG00000266126	0.0012	0.001234
ENSG00000066135	0.0002956	0.0003288
ENSG00000132386	0.002302	0.002335
ENSG00000009413	0.00162	0.001651
ENSG00000111237	3.025e-05	6.028e-05
ENSG00000258947	0.01175	0.01178
ENSG00000100316	0.0041	0.00413
ENSG00000274427	0.005301	0.00533
ENSG00000252994	0.001087	0.001115
ENSG00000262074	0.003549	0.003577
ENSG00000202434	0.000224	0.0002501
ENSG00000184047	0.0003789	0.0004036
ENSG00000073711	0.002582	0.002605
ENSG00000143382	0.0003488	0.0003712
ENSG00000106351	0.001611	0.001632
ENSG00000223959	0.03637	0.03639
ENSG00000229994	0.01208	0.0121
ENSG00000134575	0.0009409	0.0009601
ENSG00000116819	0.00926	0.009278
ENSG00000112640	0.004916	0.004934
ENSG00000278498	2.399e-05	4.141e-05
ENSG00000166170	0.0001927	0.0002098
ENSG00000160446	0.0007778	0.0007943
ENSG00000124541	0.00103	0.001041
ENSG00000167703	0.007717	0.007728
ENSG00000160741	0.0001864	0.0001965
ENSG00000146463	0.03072	0.03073
ENSG00000105518	0.0293	0.02931
ENSG00000149182	0.02248	0.02249
ENSG00000165915	6.716e-05	7.684e-05
ENSG00000023171	0.004415	0.004424
ENSG00000143420	5.115e-05	5.757e-05
ENSG00000015479	0.004077	0.004083
ENSG00000163933	4.548e-06	8.647e-06
ENSG00000096080	0.000561	0.0005649
ENSG00000274840	0.0001961	0.0001985
ENSG00000111229	7.174e-06	9.375e-06
ENSG00000088808	0.002142	0.002144
ENSG00000113119	0.001108	0.00111
ENSG00000174231	0.00334	0.003342
ENSG00000143554	0.00427	0.004272
ENSG00000182196	0.0001675	0.000169
ENSG00000264940	0.0002833	0.0002847
ENSG00000242154	2.551e-06	3.95e-06
ENSG00000278861	0.0007568	0.000758
ENSG00000255030	0.0002091	0.0002102
ENSG00000146963	0.002123	0.002124
ENSG00000164880	2.988e-06	3.932e-06
ENSG00000232754	3.593e-07	1.162e-06
ENSG00000218676	0.0005572	0.000558
ENSG00000163935	0.0004318	0.0004326
ENSG00000268218	7.96e-05	8.026e-05
ENSG00000051825	0.0001979	0.0001985
ENSG00000273424	5.304e-06	5.666e-06
ENSG00000263537	6.279e-07	8.321e-07
ENSG00000023330	1.738e-06	1.912e-06
ENSG00000177565	0.0007792	0.0007793
ENSG00000171453	0.0001014	0.0001015
ENSG00000177096	6.1e-08	1.073e-07
ENSG00000112655	7.935e-05	7.939e-05
ENSG00000185215	8.649e-06	8.671e-06
ENSG00000163931	1.155e-07	1.35e-07
ENSG00000100410	6.859e-08	8.487e-08
ENSG00000251453	1.8e-06	1.813e-06
ENSG00000102879	2.881e-08	3.436e-08
ENSG00000198951	1.396e-07	1.442e-07
ENSG00000259322	2.914e-07	2.928e-07
ENSG00000260219	8.232e-10	1.714e-09
ENSG00000178567	1.977e-07	1.985e-07
ENSG00000196419	5.49e-07	5.495e-07
ENSG00000196341	5.252e-09	5.703e-09
ENSG00000100138	8.571e-08	8.598e-08
ENSG00000109323	1.095e-07	1.097e-07
ENSG00000010322	2.113e-10	2.391e-10
ENSG00000182165	2.805e-10	3.053e-10
ENSG00000278236	2.755e-10	2.931e-10
ENSG00000122687	3.645e-08	3.646e-08
ENSG00000114904	1.902e-10	1.99e-10
ENSG00000010318	6.412e-11	6.837e-11
ENSG00000199150	1.246e-11	1.429e-11
ENSG00000114854	3.988e-12	5.55e-12
ENSG00000010327	4.754e-11	4.845e-11
ENSG00000173915	9.25e-12	9.984e-12
ENSG00000163930	2.925e-11	2.983e-11
ENSG00000179958	2.926e-11	2.958e-11
ENSG00000064490	3.77e-12	3.942e-12
ENSG00000156398	1.84e-12	1.858e-12
ENSG00000272933	8.937e-14	1.018e-13
ENSG00000243989	4.808e-13	4.809e-13
ENSG00000143578	0.9762	0.9762
ENSG00000150977	0.9228	0.9228
ENSG00000166863	0.9089	0.9089
ENSG00000100162	0.8577	0.8577
ENSG00000280435	0.3285	0.3285
ENSG00000169136	0.1823	0.1823
ENSG00000249593	0.03915	0.03915
ENSG00000280063	0.01569	0.01569
ENSG00000103066	0.01555	0.01555
ENSG00000175216	0.01246	0.01246
ENSG00000127616	0.009891	0.009891
ENSG00000183401	0.008489	0.008489
ENSG00000254509	0.005877	0.005877
ENSG00000110955	0.005711	0.005711
ENSG00000006744	0.003232	0.003232
ENSG00000012171	0.003109	0.003109
ENSG00000243704	0.002958	0.002958
ENSG00000243477	0.002862	0.002862
ENSG00000144677	0.002453	0.002453
ENSG00000164080	0.002112	0.002112
ENSG00000196236	0.00175	0.00175
ENSG00000243056	0.001322	0.001322
ENSG00000157450	0.001284	0.001284
ENSG00000141258	0.001243	0.001243
ENSG00000004897	0.001118	0.001118
ENSG00000167721	0.001027	0.001027
ENSG00000226450	0.0007945	0.0007945
ENSG00000076685	0.0006956	0.0006956
ENSG00000183066	0.0006615	0.0006615
ENSG00000267048	0.000552	0.000552
ENSG00000070444	0.0003911	0.0003911
ENSG00000205702	0.0003104	0.0003104
ENSG00000158092	0.0003091	0.0003091
ENSG00000115524	0.0002875	0.0002875
ENSG00000130921	0.0002723	0.0002723
ENSG00000263345	0.0002224	0.0002224
ENSG00000128272	0.0002194	0.0002194
ENSG00000203811	0.0001288	0.0001288
ENSG00000186532	0.0001028	0.0001028
ENSG00000115541	5.295e-05	5.295e-05
ENSG00000176087	4.746e-05	4.746e-05
ENSG00000172354	2.749e-05	2.749e-05
ENSG00000196510	1.923e-05	1.923e-05
ENSG00000131503	1.619e-05	1.619e-05
ENSG00000280120	1.393e-05	1.393e-05
ENSG00000174437	4.919e-06	4.919e-06
ENSG00000274967	1.858e-06	1.858e-06
ENSG00000100417	3.561e-07	3.561e-07
ENSG00000100418	2.368e-07	2.368e-07
ENSG00000186010	1.653e-07	1.653e-07
ENSG00000100711	1.123e-07	1.123e-07
ENSG00000145354	9.703e-08	9.703e-08
ENSG00000198911	9.379e-08	9.379e-08
ENSG00000100413	5.355e-08	5.355e-08
ENSG00000013364	4.668e-08	4.668e-08
ENSG00000165905	1.916e-08	1.916e-08
ENSG00000266904	1.738e-08	1.738e-08
ENSG00000213790	3.12e-09	3.12e-09
ENSG00000166272	1.527e-09	1.527e-09
ENSG00000105726	1.15e-09	1.15e-09
ENSG00000235376	4.096e-11	4.096e-11
ENSG00000230444	2.734e-11	2.734e-11
ENSG00000162971	9.706e-12	9.706e-12
ENSG00000105676	1.979e-12	1.979e-12
ENSG00000162244	1.683e-12	1.683e-12
ENSG00000168273	1.66e-12	1.66e-12
ENSG00000106266	5.993e-13	5.993e-13
ENSG00000273230	3.121e-13	3.121e-13
ENSG00000064607	1.619e-13	1.619e-13
ENSG00000106012	5.274e-14	5.274e-14

## Sheet: 3.signal
Signal	Num_SNP	CPIP_qtl	CPIP_gwas_marginal	CPIP_gwas_qtl_prior	RCP	LCP
ENSG00000142686:1(@)chr1_34334157_37083582	7	0.9985	0.3313	0.9981	0.9975	0.9978
ENSG00000218274:1(@)chr6_62842983_65055849	17	0.9996	0.1787	0.9956	0.995	0.9958
ENSG00000112245:1(@)chr6_62842983_65055849	21	0.9991	0.2201	0.9957	0.9949	0.9955
ENSG00000115816:1(@)chr2_35896940_37905569	2	0.9994	0.02084	0.9937	0.9936	0.9949
ENSG00000250073:1(@)chr11_124625632_126441425	16	0.996	0.8756	0.9966	0.9799	0.9959
ENSG00000143578:1(@)chr1_153208353_154797927	5	0.9928	0.01154	0.9763	0.9762	0.9762
ENSG00000178252:2(@)chr3_47685722_49279539	39	0.998	0.06573	0.9706	0.9692	0.9719
ENSG00000019102:1(@)chr11_124625632_126441425	12	0.9954	0.7184	0.9877	0.966	0.9952
ENSG00000149564:1(@)chr11_124625632_126441425	8	0.9911	0.5626	0.9788	0.9598	0.9908
ENSG00000037749:1(@)chr5_153488214_154393528	148	0.9832	0.6846	0.9824	0.9559	0.9799
ENSG00000150977:1(@)chr12_121569746_124493434	1	0.9349	0.003681	0.9229	0.9228	0.9228
ENSG00000266680:1(@)chr6_62842983_65055849	145	0.9385	0.8095	0.9797	0.9199	0.937
ENSG00000153944:1(@)chr17_57280180_59410151	2	0.9997	0.001065	0.9163	0.9163	0.9163
ENSG00000166863:1(@)chr12_55272053_57155077	1	0.9921	0.0005294	0.9088	0.9088	0.9088
ENSG00000248685:1(@)chr4_33171144_35149793	175	0.9221	0.6593	0.9566	0.8982	0.9181
ENSG00000136425:1(@)chr15_76106283_78223711	3	0.9836	0.001268	0.8851	0.885	0.885
ENSG00000168679:1(@)chr1_109761309_111199115	4	0.9991	0.00144	0.8757	0.8756	0.8805
ENSG00000234616:1(@)chr8_141963553_143155464	37	0.998	0.01231	0.8708	0.8697	0.8725
ENSG00000100162:1(@)chr22_40149793_42294812	1	0.9361	0.0005303	0.8577	0.8576	0.8576
ENSG00000151883:1(@)chr5_50867564_52838788	43	0.9622	0.03072	0.8569	0.8537	0.9028
ENSG00000044115:1(@)chr5_137040361_139885487	30	0.8987	0.01746	0.829	0.8269	0.8307
ENSG00000120458:1(@)chr11_124625632_126441425	11	0.8003	0.8688	0.9642	0.7996	0.8002
ENSG00000178252:1(@)chr3_47685722_49279539	42	0.9017	0.01185	0.8008	0.7992	0.7992
ENSG00000154146:1(@)chr11_124625632_126441425	11	0.8138	0.646	0.9091	0.794	0.8135
ENSG00000262777:1(@)chr17_1269105_2025437	11	0.8184	0.01788	0.6874	0.6835	0.7951
ENSG00000182774:1(@)chr15_80568637_83591716	13	0.6704	0.9544	0.9787	0.6693	0.6704
ENSG00000154822:1(@)chr3_16240935_17849626	2	0.9998	0.000392	0.6357	0.6356	0.8014
ENSG00000170458:2(@)chr5_139885487_141266403	179	0.6081	0.5885	0.7976	0.5967	0.6045
ENSG00000041988:1(@)chr1_5853833_7187275	32	0.5811	0.4763	0.7414	0.5782	0.5802
ENSG00000176125:1(@)chr7_100599028_101555972	55	0.8863	0.01417	0.5697	0.5654	0.7477
ENSG00000105926:1(@)chr7_23431823_25037640	38	0.9901	0.01547	0.5377	0.5327	0.8861
ENSG00000161813:2(@)chr12_48608083_51382710	155	0.5504	0.2155	0.6069	0.532	0.5358
ENSG00000072134:1(@)chr17_18953007_21387045	13	0.4771	0.8027	0.8631	0.4768	0.477
ENSG00000242781:1(@)chr3_78975391_81378159	36	0.5213	0.0827	0.474	0.4411	0.5114
ENSG00000128191:1(@)chr22_19924835_22002927	63	0.5002	0.1964	0.5123	0.4296	0.494
ENSG00000114416:1(@)chr3_179656798_181793378	53	0.3775	0.1914	0.4557	0.3663	0.3735
ENSG00000142687:1(@)chr1_34334157_37083582	14	0.3618	0.1642	0.4317	0.3543	0.3606
ENSG00000155506:1(@)chr5_154393528_155946495	6	0.389	0.00226	0.3451	0.3441	0.3447
ENSG00000008869:1(@)chr2_35896940_37905569	32	0.3582	0.04333	0.3617	0.3416	0.3464
ENSG00000152061:1(@)chr1_173128768_175120632	1	0.7543	3.891e-05	0.3355	0.3355	0.3355
ENSG00000133687:1(@)chr12_29498322_30359473	17	0.3577	0.0242	0.3439	0.3326	0.3462
ENSG00000114054:1(@)chr3_135738064_137652241	38	0.4092	0.2273	0.4423	0.3285	0.4067
ENSG00000261786:1(@)chr3_42498510_45123661	2	0.9821	4.858e-05	0.3275	0.3275	0.3275
ENSG00000280435:1(@)chr3_42498510_45123661	2	0.9812	4.858e-05	0.3272	0.3272	0.3272
ENSG00000260114:1(@)chr16_29025292_31371622	32	0.4996	0.1714	0.3839	0.2954	0.4958
ENSG00000129933:1(@)chr19_18299052_19766662	50	0.6741	0.01839	0.3003	0.2912	0.5969
ENSG00000204991:2(@)chr16_88974757_90226404	30	0.3069	0.3972	0.5064	0.2806	0.3062
ENSG00000136631:1(@)chr1_148907005_151566404	56	0.2757	0.5362	0.5974	0.2744	0.2751
ENSG00000168237:1(@)chr3_51797999_54047363	10	0.3081	0.006043	0.2502	0.247	0.2853
ENSG00000112658:1(@)chr6_42070983_43788432	22	0.2482	0.3066	0.4208	0.2431	0.2476
ENSG00000180423:1(@)chr11_44672249_46984586	61	0.2479	0.4831	0.5388	0.2397	0.2471
ENSG00000162944:1(@)chr2_197213386_198446401	22	0.9141	0.01045	0.2184	0.2127	0.8302
ENSG00000178922:1(@)chr1_43292786_44503511	16	0.2736	0.004095	0.2119	0.2096	0.2301
ENSG00000156603:2(@)chr11_55315181_58690022	36	0.2057	0.6112	0.62	0.2053	0.2055
ENSG00000154146:2(@)chr11_124625632_126441425	1	0.1902	0.1243	0.2628	0.1902	0.1902
ENSG00000114395:1(@)chr3_49279539_51797999	5	0.9874	6.227e-05	0.1891	0.1891	0.2016
ENSG00000167193:1(@)chr17_1269105_2025437	25	0.2127	0.03394	0.2037	0.1843	0.2056
ENSG00000140575:1(@)chr15_89932319_91621162	2	0.1952	0.00123	0.1816	0.1809	0.1809
ENSG00000181619:1(@)chr14_58981618_61213706	3	0.6479	7.318e-05	0.1761	0.1761	0.2167
ENSG00000103423:1(@)chr16_3951195_5068344	104	0.1786	0.6792	0.6664	0.1761	0.1782
ENSG00000181619:2(@)chr14_58981618_61213706	49	0.7285	0.00174	0.1709	0.1699	0.3083
ENSG00000169136:1(@)chr19_48778970_51029311	5	0.5834	9.885e-05	0.1688	0.1688	0.1688
ENSG00000166595:1(@)chr16_65904663_68807460	54	0.184	0.04263	0.1933	0.1683	0.1737
ENSG00000001617:1(@)chr3_49279539_51797999	22	0.9521	0.0002129	0.1578	0.1577	0.1583
ENSG00000137776:2(@)chr15_58149167_59401917	35	0.1717	0.08786	0.2078	0.1549	0.1687
ENSG00000167522:1(@)chr16_88974757_90226404	57	0.7836	0.000681	0.1448	0.1444	0.1551
ENSG00000178922:2(@)chr1_43292786_44503511	101	0.1367	0.8476	0.8216	0.1331	0.1366
ENSG00000264102:1(@)chr11_44672249_46984586	24	0.1255	0.2773	0.3072	0.1228	0.1251
ENSG00000213523:2(@)chr5_139885487_141266403	138	0.1187	0.4142	0.4069	0.1158	0.1176
ENSG00000161813:1(@)chr12_48608083_51382710	4	0.9991	2.619e-05	0.114	0.114	0.1187
ENSG00000149932:1(@)chr16_29025292_31371622	63	0.1696	0.9173	0.8974	0.1081	0.1696
ENSG00000167526:1(@)chr16_88974757_90226404	61	0.9445	0.0005118	0.1074	0.1071	0.1395
ENSG00000112996:1(@)chr5_43983397_50867564	84	0.1762	0.006205	0.1103	0.1065	0.1067
ENSG00000213600:1(@)chr3_49279539_51797999	16	0.1042	0.05758	0.1349	0.09825	0.1029
ENSG00000120314:1(@)chr5_139885487_141266403	104	0.09977	0.2999	0.3047	0.09797	0.09861
ENSG00000044115:2(@)chr5_137040361_139885487	134	0.1046	0.08029	0.1485	0.09696	0.09736
ENSG00000149932:2(@)chr16_29025292_31371622	37	0.1258	0.06609	0.1381	0.09574	0.1227
ENSG00000184209:1(@)chr12_121569746_124493434	20	0.8185	0.0001316	0.09546	0.09538	0.09776
ENSG00000182810:1(@)chr16_65904663_68807460	47	0.1077	0.03076	0.1132	0.09365	0.1005
ENSG00000169592:2(@)chr16_29025292_31371622	55	0.1356	0.7137	0.667	0.09092	0.1354
ENSG00000066322:1(@)chr1_43292786_44503511	70	0.09186	0.3216	0.3156	0.09053	0.0912
ENSG00000128191:2(@)chr22_19924835_22002927	35	0.1	0.01471	0.09817	0.08883	0.08979
ENSG00000125107:1(@)chr16_57630418_59011501	48	0.08369	0.7612	0.7147	0.08349	0.08363
ENSG00000106263:1(@)chr7_2022763_2732593	49	0.1126	0.2706	0.271	0.08332	0.1118
ENSG00000279789:1(@)chr16_29025292_31371622	38	0.1467	0.227	0.2337	0.07757	0.1458
ENSG00000152133:1(@)chr2_35896940_37905569	53	0.0886	0.03251	0.09779	0.07675	0.08231
ENSG00000152061:2(@)chr1_173128768_175120632	91	0.4865	0.0008773	0.07409	0.07353	0.08086
ENSG00000175213:1(@)chr11_44672249_46984586	47	0.2405	0.04734	0.1042	0.07332	0.2299
ENSG00000139433:1(@)chr12_108632125_109898914	37	0.2061	0.001593	0.07431	0.07329	0.09698
ENSG00000170458:1(@)chr5_139885487_141266403	5	0.1687	0.0007314	0.0706	0.07013	0.1267
ENSG00000102858:1(@)chr16_3951195_5068344	48	0.08473	0.2205	0.2208	0.06784	0.08403
ENSG00000169592:1(@)chr16_29025292_31371622	15	0.9853	5.259e-05	0.06777	0.06774	0.06774
ENSG00000254732:1(@)chr11_55315181_58690022	31	0.06627	0.7978	0.7502	0.06614	0.06625
ENSG00000187741:2(@)chr16_88974757_90226404	45	0.06992	0.2855	0.2686	0.06579	0.06954
ENSG00000155506:2(@)chr5_154393528_155946495	11	0.06292	0.007335	0.06428	0.05948	0.05948
ENSG00000259775:1(@)chr14_102545765_104535386	55	0.9561	0.0006196	0.0583	0.0579	0.1804
ENSG00000105705:1(@)chr19_18299052_19766662	113	0.2543	0.4322	0.3827	0.05659	0.2525
ENSG00000143374:1(@)chr1_148907005_151566404	124	0.1324	0.004878	0.05915	0.05595	0.05956
ENSG00000272054:1(@)chr2_35896940_37905569	60	0.09015	0.01151	0.06331	0.05574	0.07213
ENSG00000044090:2(@)chr6_42070983_43788432	46	0.05572	0.5655	0.5033	0.05456	0.05562
ENSG00000198561:1(@)chr11_55315181_58690022	34	0.05724	0.06768	0.09981	0.05446	0.05596
ENSG00000075399:1(@)chr16_88974757_90226404	13	0.2706	0.0002172	0.0536	0.05346	0.06931
ENSG00000139644:1(@)chr12_48608083_51382710	86	0.0918	0.005445	0.05426	0.05066	0.05214
ENSG00000163939:1(@)chr3_51797999_54047363	19	0.06422	0.008425	0.0553	0.04973	0.05793
ENSG00000262777:2(@)chr17_1269105_2025437	29	0.05242	0.0201	0.06177	0.04842	0.04906
ENSG00000044090:1(@)chr6_42070983_43788432	9	0.04558	0.1777	0.1697	0.04511	0.04548
ENSG00000112658:2(@)chr6_42070983_43788432	32	0.04683	0.4702	0.409	0.04494	0.04675
ENSG00000149929:1(@)chr16_29025292_31371622	75	0.2165	0.8937	0.8602	0.04491	0.2164
ENSG00000252469:1(@)chr14_102545765_104535386	41	0.05098	0.9743	0.965	0.04262	0.05098
ENSG00000185324:2(@)chr16_88974757_90226404	15	0.6994	0.000291	0.04153	0.04134	0.1998
ENSG00000178252:3(@)chr3_47685722_49279539	38	0.098	0.003892	0.04337	0.04078	0.06659
ENSG00000139433:2(@)chr12_108632125_109898914	9	0.04456	0.4086	0.3509	0.03966	0.04453
ENSG00000136425:2(@)chr15_76106283_78223711	6	0.04324	0.003233	0.04161	0.03946	0.03968
ENSG00000130783:1(@)chr12_121569746_124493434	53	0.401	0.0002492	0.03856	0.0384	0.0384
ENSG00000249593:1(@)chr5_137040361_139885487	1	0.03809	0.001806	0.0383	0.0371	0.0371
ENSG00000223959:1(@)chr16_88974757_90226404	8	0.485	2.718e-05	0.03631	0.03629	0.03629
ENSG00000167656:1(@)chr8_141963553_143155464	24	0.05041	0.003126	0.03828	0.03619	0.03676
ENSG00000266680:3(@)chr6_62842983_65055849	88	0.04794	0.03649	0.06059	0.03591	0.04309
ENSG00000141034:2(@)chr17_16509028_18953007	64	0.03678	0.2911	0.2497	0.03591	0.0365
ENSG00000257298:1(@)chr12_48608083_51382710	42	0.03549	0.2109	0.1854	0.03432	0.03522
ENSG00000256053:2(@)chr14_102545765_104535386	41	0.03722	0.8778	0.8386	0.03397	0.03721
ENSG00000187741:1(@)chr16_88974757_90226404	6	0.9576	0.0002364	0.03392	0.03377	0.4291
ENSG00000196776:1(@)chr3_107263964_109803548	11	0.9986	1.856e-05	0.03369	0.03368	0.03368
ENSG00000135870:2(@)chr1_173128768_175120632	58	0.03259	0.03225	0.05187	0.02995	0.03005
ENSG00000002822:2(@)chr7_1313431_2022763	116	0.2164	0.7439	0.6782	0.02939	0.216
ENSG00000146463:1(@)chr1_34334157_37083582	24	0.02994	0.02708	0.04725	0.02884	0.02884
ENSG00000105518:1(@)chr19_9127717_11173352	15	0.02999	0.008836	0.03383	0.02786	0.02786
ENSG00000139644:2(@)chr12_48608083_51382710	25	0.03968	0.002441	0.02854	0.02689	0.02689
ENSG00000200674:2(@)chr1_173128768_175120632	45	0.02755	0.2207	0.1862	0.02636	0.02734
ENSG00000117399:2(@)chr1_43292786_44503511	48	0.02382	0.2685	0.2218	0.02354	0.02367
ENSG00000183722:1(@)chr13_38304026_40495126	54	0.03129	0.007167	0.02775	0.02288	0.02296
ENSG00000137075:2(@)chr9_34642246_36743286	30	0.02417	0.2196	0.1823	0.02264	0.02405
ENSG00000149182:1(@)chr11_46984586_49844498	3	0.02246	0.8899	0.8521	0.02246	0.02246
ENSG00000266680:2(@)chr6_62842983_65055849	47	0.04991	0.001899	0.02348	0.02219	0.02271
ENSG00000156603:3(@)chr11_55315181_58690022	39	0.0243	0.0573	0.06119	0.02159	0.02357
ENSG00000100354:2(@)chr22_38911889_40149793	25	0.02461	0.005677	0.02405	0.02019	0.0203
ENSG00000143543:1(@)chr1_153208353_154797927	79	0.02708	0.04403	0.05051	0.02016	0.02501
ENSG00000188643:2(@)chr1_153208353_154797927	44	0.02027	0.8661	0.8215	0.02011	0.02027
ENSG00000149564:2(@)chr11_124625632_126441425	6	0.0198	0.3036	0.2474	0.0197	0.01979
ENSG00000142949:1(@)chr1_43292786_44503511	86	0.01944	0.8884	0.8497	0.0193	0.01943
ENSG00000111325:1(@)chr12_121569746_124493434	3	0.06864	5.809e-05	0.01902	0.01898	0.01957
ENSG00000204991:1(@)chr16_88974757_90226404	19	0.6834	7.271e-05	0.01901	0.01896	0.04996
ENSG00000131374:1(@)chr3_16240935_17849626	46	0.01901	0.08237	0.07544	0.01784	0.01855
ENSG00000207954:1(@)chr3_42498510_45123661	4	0.05887	8.024e-05	0.01754	0.01749	0.01749
ENSG00000244313:1(@)chr11_44672249_46984586	21	0.01795	0.1435	0.1197	0.0173	0.01784
ENSG00000112855:1(@)chr5_139885487_141266403	28	0.01749	0.06735	0.06401	0.0171	0.01717
ENSG00000170571:1(@)chr5_50867564_52838788	30	0.01816	0.01922	0.03002	0.01684	0.0169
ENSG00000257298:2(@)chr12_48608083_51382710	26	0.01929	0.04139	0.04537	0.01677	0.01874
ENSG00000242020:1(@)chr5_141266403_143601683	8	0.01759	0.007462	0.02137	0.01626	0.01673
ENSG00000143545:1(@)chr1_153208353_154797927	48	0.01565	0.8778	0.8355	0.01545	0.01565
ENSG00000234616:2(@)chr8_141963553_143155464	15	0.01725	0.006116	0.01959	0.0154	0.01542
ENSG00000280063:1(@)chr16_3951195_5068344	23	0.1314	0.0001381	0.0154	0.0153	0.0153
ENSG00000184209:2(@)chr12_121569746_124493434	26	0.2166	9.503e-05	0.01526	0.01519	0.01519
ENSG00000103066:1(@)chr16_65904663_68807460	36	0.02287	0.00326	0.01726	0.01503	0.01503
ENSG00000137776:1(@)chr15_58149167_59401917	4	0.3529	8.946e-06	0.01497	0.01497	0.01554
ENSG00000221518:1(@)chr3_51797999_54047363	131	0.1459	0.001238	0.01569	0.01485	0.02388
ENSG00000111011:1(@)chr12_121569746_124493434	41	0.05607	0.0009379	0.01544	0.01479	0.01798
ENSG00000252192:1(@)chr12_121569746_124493434	54	0.04992	0.008892	0.02057	0.01448	0.03865
ENSG00000140575:2(@)chr15_89932319_91621162	13	0.01511	0.01528	0.02479	0.01429	0.01452
ENSG00000149091:1(@)chr11_44672249_46984586	15	0.01491	0.1864	0.1494	0.01422	0.01487
ENSG00000112245:2(@)chr6_62842983_65055849	29	0.03126	0.001185	0.015	0.01419	0.0143
ENSG00000275734:1(@)chr16_88974757_90226404	45	0.02017	0.01153	0.02146	0.01354	0.01699
ENSG00000126457:1(@)chr19_48778970_51029311	7	0.04442	0.000165	0.01353	0.01341	0.01452
ENSG00000100664:3(@)chr14_102545765_104535386	44	0.114	0.0006136	0.01376	0.01334	0.02547
ENSG00000175224:1(@)chr11_44672249_46984586	25	0.01371	0.1333	0.1084	0.01323	0.01361
ENSG00000166166:2(@)chr14_102545765_104535386	38	0.05003	0.02229	0.02832	0.01294	0.04629
ENSG00000164091:2(@)chr3_51797999_54047363	31	0.01874	0.006043	0.01704	0.01289	0.01503
ENSG00000175216:2(@)chr11_44672249_46984586	24	0.01636	0.003607	0.01494	0.01246	0.01246
ENSG00000115825:1(@)chr2_35896940_37905569	54	0.01408	0.03329	0.03509	0.01203	0.01309
ENSG00000184209:3(@)chr12_121569746_124493434	26	0.1654	9.54e-05	0.01175	0.01168	0.01168
ENSG00000174579:1(@)chr3_135738064_137652241	36	0.01255	0.1239	0.1	0.01167	0.0124
ENSG00000258947:1(@)chr16_88974757_90226404	4	0.9964	1.976e-06	0.01138	0.01138	0.01138
ENSG00000100395:2(@)chr22_40149793_42294812	20	0.01797	0.9938	0.9911	0.01125	0.01797
ENSG00000157837:1(@)chr12_119316305_121569746	26	0.01958	0.001764	0.0124	0.01119	0.01143
ENSG00000162944:2(@)chr2_197213386_198446401	42	0.01106	0.4913	0.4078	0.011	0.01103
ENSG00000270402:1(@)chr19_18299052_19766662	41	0.01319	0.1972	0.155	0.01094	0.01309
ENSG00000169136:2(@)chr19_48778970_51029311	87	0.03559	0.001781	0.01212	0.01089	0.01089
ENSG00000136425:3(@)chr15_76106283_78223711	4	0.01216	0.001669	0.01198	0.01083	0.0109
ENSG00000163938:1(@)chr3_51797999_54047363	130	0.08562	0.001464	0.01181	0.01081	0.0162
ENSG00000019102:2(@)chr11_124625632_126441425	4	0.01079	0.1572	0.1241	0.01076	0.01078
ENSG00000131495:1(@)chr5_139885487_141266403	32	0.01089	0.06516	0.05621	0.01055	0.01066
ENSG00000129933:2(@)chr19_18299052_19766662	42	0.03602	0.07225	0.06102	0.01027	0.0351
ENSG00000271098:1(@)chr7_2022763_2732593	55	0.01531	0.9936	0.9909	0.01022	0.01531
ENSG00000041357:2(@)chr15_78223711_80568637	42	0.01019	0.9954	0.9934	0.01014	0.01019
ENSG00000100023:1(@)chr22_19924835_22002927	79	0.01617	0.00625	0.0143	0.009999	0.01006
ENSG00000229994:1(@)chr1_34334157_37083582	5	0.0102	0.01001	0.01686	0.009962	0.009962
ENSG00000127616:1(@)chr19_9127717_11173352	15	0.0111	0.005728	0.01381	0.009864	0.009864
ENSG00000163939:2(@)chr3_51797999_54047363	78	0.04458	0.003702	0.01236	0.009815	0.02211
ENSG00000130783:2(@)chr12_121569746_124493434	35	0.04387	0.0007695	0.01032	0.009787	0.01369
ENSG00000025434:1(@)chr11_46984586_49844498	6	0.04791	0.0001933	0.009699	0.009566	0.01911
ENSG00000152133:2(@)chr2_35896940_37905569	12	0.02146	0.006505	0.01386	0.009383	0.01971
ENSG00000130159:2(@)chr19_11173352_13360313	28	0.01389	0.02119	0.02358	0.008915	0.01307
ENSG00000075415:1(@)chr12_96715061_98912209	12	0.01022	0.003998	0.01162	0.008868	0.008926
ENSG00000137075:1(@)chr9_34642246_36743286	3	0.9821	1.276e-06	0.008532	0.008531	0.008531
ENSG00000167193:2(@)chr17_1269105_2025437	2	0.009141	0.001314	0.009398	0.008493	0.008513
ENSG00000130159:1(@)chr19_11173352_13360313	26	0.02979	0.0006162	0.008729	0.008305	0.00978
ENSG00000197912:1(@)chr16_88974757_90226404	11	0.05701	0.002089	0.009685	0.008246	0.04542
ENSG00000116819:1(@)chr1_34334157_37083582	7	0.008301	0.01775	0.02041	0.008129	0.008148
ENSG00000242020:2(@)chr5_141266403_143601683	8	0.00861	0.003056	0.009725	0.007619	0.007642
ENSG00000167703:1(@)chr17_1269105_2025437	59	0.009088	0.01379	0.01707	0.007534	0.007546
ENSG00000228393:1(@)chr7_104519078_106042459	108	0.02279	0.002548	0.009101	0.007345	0.007484
ENSG00000157837:2(@)chr12_119316305_121569746	14	0.01096	0.00136	0.0082	0.007263	0.007315
ENSG00000075415:2(@)chr12_96715061_98912209	11	0.00822	0.003914	0.009943	0.007244	0.007244
ENSG00000013375:1(@)chr6_82417432_84500271	71	0.009145	0.01412	0.017	0.007227	0.007374
ENSG00000183401:2(@)chr19_9127717_11173352	11	0.0077	0.007185	0.01218	0.007221	0.007221
ENSG00000037749:2(@)chr5_153488214_154393528	14	0.05653	8.821e-05	0.007082	0.007021	0.007021
ENSG00000065413:1(@)chr2_195582732_197213386	13	0.008336	0.0053	0.0103	0.006639	0.007453
ENSG00000164574:1(@)chr5_153488214_154393528	15	0.2495	2.977e-05	0.00666	0.006639	0.009805
ENSG00000167656:2(@)chr8_141963553_143155464	15	0.008944	0.001908	0.007836	0.00652	0.00652
ENSG00000183722:2(@)chr13_38304026_40495126	7	0.006549	0.02567	0.02427	0.006432	0.006466
ENSG00000196776:2(@)chr3_107263964_109803548	10	0.1397	2.284e-05	0.006332	0.006317	0.006317
ENSG00000114738:2(@)chr3_49279539_51797999	62	0.02385	0.001387	0.007252	0.006295	0.007538
ENSG00000164855:1(@)chr7_1313431_2022763	82	0.01522	0.7873	0.7215	0.006131	0.01521
ENSG00000251880:1(@)chr5_36433852_38802308	20	0.01868	0.0006554	0.006556	0.006104	0.007532
ENSG00000176125:2(@)chr7_100599028_101555972	16	0.02159	0.0003242	0.006322	0.006099	0.006361
ENSG00000166482:2(@)chr17_18953007_21387045	6	0.006749	0.005355	0.009722	0.006022	0.006403
ENSG00000271332:1(@)chr11_26998914_28460046	23	0.01681	0.001018	0.006699	0.005997	0.008024
ENSG00000227309:1(@)chr3_16240935_17849626	29	0.01107	0.002926	0.007908	0.005888	0.007481
ENSG00000254509:1(@)chr11_124625632_126441425	1	0.005879	0.1243	0.09504	0.005877	0.005877
ENSG00000133687:2(@)chr12_29498322_30359473	1	0.00631	0.0004202	0.005946	0.005657	0.005657
ENSG00000206897:1(@)chr12_121569746_124493434	37	0.04138	0.0003108	0.005807	0.005593	0.006111
ENSG00000131165:1(@)chr16_88974757_90226404	7	0.06387	3.312e-05	0.005614	0.005592	0.005672
ENSG00000232352:2(@)chr3_49279539_51797999	14	0.00576	0.0543	0.04365	0.005539	0.005693
ENSG00000142686:2(@)chr1_34334157_37083582	13	0.005926	0.03138	0.02739	0.005526	0.005813
ENSG00000114738:1(@)chr3_49279539_51797999	25	0.02999	0.002473	0.007135	0.005427	0.02014
ENSG00000135250:2(@)chr7_104519078_106042459	11	0.01246	0.2111	0.1612	0.005415	0.01243
ENSG00000169136:3(@)chr19_48778970_51029311	4	0.01074	0.0001967	0.005512	0.005377	0.005408
ENSG00000232093:2(@)chr1_154797927_156366342	2	0.007892	0.0005288	0.005709	0.005344	0.006668
ENSG00000140598:1(@)chr15_80568637_83591716	39	0.1274	0.0001832	0.005249	0.005122	0.01125
ENSG00000163938:2(@)chr3_51797999_54047363	5	0.005083	0.02644	0.02345	0.00504	0.00504
ENSG00000214706:1(@)chr3_49279539_51797999	42	0.03007	0.001272	0.005823	0.004945	0.01157
ENSG00000112640:1(@)chr6_42070983_43788432	36	0.005158	0.03702	0.03077	0.004916	0.004934
ENSG00000154822:2(@)chr3_16240935_17849626	23	0.1344	3.72e-05	0.004844	0.004819	0.004819
ENSG00000108963:2(@)chr17_2025437_3799018	29	0.008917	0.007405	0.009853	0.004727	0.007503
ENSG00000109458:1(@)chr4_142522112_145257035	52	0.9758	1.182e-05	0.004496	0.004488	0.004555
ENSG00000023171:1(@)chr11_122721202_123629409	7	0.004894	0.003186	0.006618	0.004415	0.004424
ENSG00000110955:1(@)chr12_55272053_57155077	13	0.02679	0.0001079	0.004358	0.004284	0.004284
ENSG00000187741:3(@)chr16_88974757_90226404	5	0.007525	0.0004381	0.004574	0.004271	0.004843
ENSG00000090238:1(@)chr16_29025292_31371622	43	0.8411	0.0001894	0.004366	0.004235	0.07006
ENSG00000232093:1(@)chr1_154797927_156366342	3	0.02033	3.61e-05	0.004069	0.004045	0.004045
ENSG00000152061:3(@)chr1_173128768_175120632	10	0.006021	0.0009247	0.004535	0.003896	0.003949
ENSG00000254732:2(@)chr11_55315181_58690022	1	0.01544	1.618e-05	0.003872	0.003861	0.003861
ENSG00000015479:1(@)chr5_137040361_139885487	8	0.00428	0.00347	0.006246	0.003845	0.003851
ENSG00000241438:2(@)chr3_135738064_137652241	25	0.004169	0.1019	0.07639	0.003674	0.004125
ENSG00000262074:1(@)chr17_18953007_21387045	8	0.00369	0.012	0.01188	0.003547	0.003576
ENSG00000001617:2(@)chr3_49279539_51797999	15	0.02317	0.0001371	0.003616	0.003522	0.003673
ENSG00000242041:1(@)chr12_48608083_51382710	47	0.04605	0.0001853	0.003515	0.003387	0.003464
ENSG00000167705:2(@)chr17_1269105_2025437	16	0.00399	0.004439	0.006424	0.00335	0.003398
ENSG00000274427:1(@)chr12_121569746_124493434	27	0.04771	9.903e-05	0.003393	0.003325	0.003354
ENSG00000248685:2(@)chr4_33171144_35149793	13	0.005378	0.009641	0.009987	0.003299	0.00505
ENSG00000251880:2(@)chr5_36433852_38802308	48	0.02581	0.0003272	0.003396	0.00317	0.003183
ENSG00000166595:2(@)chr16_65904663_68807460	7	0.004541	0.0007541	0.003648	0.003126	0.003131
ENSG00000075413:1(@)chr14_102545765_104535386	64	0.5605	1.744e-05	0.003107	0.003095	0.003135
ENSG00000174231:1(@)chr17_1269105_2025437	26	0.003525	0.006993	0.007836	0.002988	0.002989
ENSG00000261786:2(@)chr3_42498510_45123661	65	0.05088	0.0002225	0.00312	0.002966	0.003359
ENSG00000113141:1(@)chr5_139885487_141266403	10	0.005666	0.004445	0.006044	0.002965	0.005111
ENSG00000008869:2(@)chr2_35896940_37905569	10	0.05862	2.515e-05	0.002964	0.002947	0.002947
ENSG00000197121:2(@)chr2_195582732_197213386	37	0.05927	9.503e-05	0.002933	0.002868	0.002982
ENSG00000184983:1(@)chr22_40149793_42294812	7	0.9911	1.889e-06	0.002803	0.002802	0.005481
ENSG00000008869:3(@)chr2_35896940_37905569	24	0.04744	7.38e-05	0.002851	0.002801	0.002827
ENSG00000006744:1(@)chr17_12631452_13277055	1	0.002998	0.0003478	0.002872	0.002631	0.002631
ENSG00000252192:2(@)chr12_121569746_124493434	8	0.009728	0.0001133	0.002708	0.002629	0.002629
ENSG00000114395:2(@)chr3_49279539_51797999	41	0.01592	0.001258	0.003497	0.002626	0.006173
ENSG00000073711:1(@)chr3_135738064_137652241	10	0.9987	1.267e-06	0.00258	0.002579	0.0026
ENSG00000143554:1(@)chr1_153208353_154797927	4	0.3806	1.311e-06	0.002552	0.002551	0.002553
ENSG00000170185:1(@)chr4_142522112_145257035	84	0.1282	9.997e-05	0.002593	0.002524	0.003076
ENSG00000111361:1(@)chr12_121569746_124493434	40	0.02717	0.0002826	0.002689	0.002493	0.003456
ENSG00000100316:1(@)chr22_38911889_40149793	6	0.002808	0.002315	0.004069	0.002465	0.002495
ENSG00000144677:2(@)chr3_36445350_38314625	4	0.06693	4.923e-06	0.002449	0.002446	0.002446
ENSG00000250073:2(@)chr11_124625632_126441425	1	0.002441	0.1243	0.09191	0.00244	0.00244
ENSG00000247596:2(@)chr3_51797999_54047363	22	0.006981	0.0007199	0.002785	0.002287	0.002813
ENSG00000167705:1(@)chr17_1269105_2025437	12	0.00277	0.002593	0.004054	0.002258	0.002263
ENSG00000258839:2(@)chr16_88974757_90226404	35	0.2489	1.444e-05	0.002264	0.002254	0.002254
ENSG00000243704:2(@)chr17_1269105_2025437	12	0.002713	0.002802	0.004191	0.002249	0.002249
ENSG00000132386:2(@)chr17_1269105_2025437	6	0.002776	0.001168	0.003033	0.002224	0.002224
ENSG00000243477:2(@)chr3_49279539_51797999	20	0.01413	0.0001759	0.002305	0.002183	0.002183
ENSG00000218274:2(@)chr6_62842983_65055849	4	0.002433	0.4861	0.3976	0.002175	0.002432
ENSG00000188643:1(@)chr1_153208353_154797927	1	0.002582	0.0002478	0.002331	0.002159	0.002159
ENSG00000088808:1(@)chr14_102545765_104535386	17	0.002145	0.5996	0.5107	0.002142	0.002144
ENSG00000229994:2(@)chr1_34334157_37083582	4	0.002713	0.0007538	0.002656	0.002134	0.002158
ENSG00000249593:2(@)chr5_137040361_139885487	1	0.002438	0.0003404	0.002369	0.002134	0.002134
ENSG00000146963:1(@)chr7_139059933_140233377	4	0.002428	0.001354	0.003061	0.002123	0.002124
ENSG00000214706:2(@)chr3_49279539_51797999	2	0.003793	0.000198	0.002249	0.002112	0.002545
ENSG00000164080:1(@)chr3_49279539_51797999	6	0.0022	0.003358	0.004363	0.002035	0.002035
ENSG00000076108:1(@)chr12_55272053_57155077	15	0.02297	7.984e-05	0.002063	0.002008	0.002271
ENSG00000280435:2(@)chr3_42498510_45123661	46	0.03596	0.0001323	0.002084	0.001992	0.002014
ENSG00000274427:2(@)chr12_121569746_124493434	34	0.02002	0.0001645	0.002097	0.001983	0.001983
ENSG00000181619:3(@)chr14_58981618_61213706	17	0.01511	0.0001423	0.002032	0.001933	0.002223
ENSG00000146463:2(@)chr1_34334157_37083582	4	0.002449	0.0007538	0.002453	0.00193	0.001947
ENSG00000167526:2(@)chr16_88974757_90226404	1	0.002786	0.0001086	0.002001	0.001925	0.001925
ENSG00000206897:2(@)chr12_121569746_124493434	24	0.01566	0.0001309	0.001948	0.001857	0.001857
ENSG00000142687:2(@)chr1_34334157_37083582	7	0.002134	0.001805	0.003087	0.001836	0.001836
ENSG00000196236:1(@)chr22_40149793_42294812	32	0.3277	5.864e-06	0.001754	0.00175	0.00175
ENSG00000143554:2(@)chr1_153208353_154797927	1	0.01496	6.323e-06	0.001728	0.001724	0.001724
ENSG00000213600:2(@)chr3_49279539_51797999	13	0.01045	0.0008244	0.002292	0.001721	0.005921
ENSG00000106268:1(@)chr7_2022763_2732593	16	0.6724	4.423e-06	0.001693	0.00169	0.003808
ENSG00000120334:2(@)chr1_173128768_175120632	41	0.08114	4.777e-05	0.001676	0.001643	0.001904
ENSG00000100316:2(@)chr22_38911889_40149793	3	0.001787	0.001593	0.002743	0.00164	0.00164
ENSG00000106351:1(@)chr7_100599028_101555972	18	0.004529	0.0004919	0.001951	0.001611	0.001632
ENSG00000012171:2(@)chr3_49279539_51797999	15	0.01089	0.0001251	0.001693	0.001606	0.001606
ENSG00000009413:1(@)chr6_109983044_112023811	25	0.03347	6.051e-05	0.001602	0.00156	0.001591
ENSG00000009307:2(@)chr1_114331223_115337972	12	0.001804	0.004306	0.004537	0.00155	0.00159
ENSG00000117399:1(@)chr1_43292786_44503511	2	0.002849	0.0001132	0.001627	0.001548	0.001548
ENSG00000012171:1(@)chr3_49279539_51797999	4	0.009493	3.645e-05	0.00153	0.001505	0.001505
ENSG00000105926:2(@)chr7_23431823_25037640	19	0.04187	5.714e-05	0.001543	0.001504	0.002444
ENSG00000105518:2(@)chr19_9127717_11173352	5	0.001665	0.002141	0.002967	0.001483	0.001495
ENSG00000207954:2(@)chr3_42498510_45123661	29	0.02554	0.0001014	0.001515	0.001445	0.001717
ENSG00000110955:2(@)chr12_55272053_57155077	30	0.01975	0.0001136	0.001512	0.001433	0.001433
ENSG00000271332:2(@)chr11_26998914_28460046	15	0.007168	0.0001925	0.001439	0.001306	0.001499
ENSG00000183401:1(@)chr19_11173352_13360313	1	0.004649	1.839e-05	0.00129	0.001277	0.001277
ENSG00000243056:2(@)chr5_139885487_141266403	14	0.003203	0.0003213	0.001466	0.001243	0.001243
ENSG00000157450:1(@)chr15_58149167_59401917	14	0.008055	0.0001159	0.001289	0.001209	0.001209
ENSG00000141258:1(@)chr17_2025437_3799018	5	0.2654	1.06e-06	0.001205	0.001204	0.001204
ENSG00000116819:2(@)chr1_34334157_37083582	2	0.001142	0.06248	0.0453	0.001139	0.00114
ENSG00000004897:1(@)chr17_44979537_47798656	8	0.00125	0.003196	0.003336	0.001118	0.001118
ENSG00000103423:2(@)chr16_3951195_5068344	4	0.003141	9.977e-05	0.001181	0.001112	0.001112
ENSG00000113119:2(@)chr5_139885487_141266403	6	0.001118	0.01705	0.01298	0.001097	0.0011
ENSG00000135870:1(@)chr1_173128768_175120632	1	0.06354	8.489e-07	0.001092	0.001092	0.001092
ENSG00000252994:1(@)chr10_102620653_104935290	9	0.001122	0.0625	0.04525	0.001087	0.001115
ENSG00000009307:1(@)chr1_114331223_115337972	7	0.004452	0.0001093	0.001143	0.001067	0.001083
ENSG00000197121:1(@)chr2_195582732_197213386	20	0.02242	5.142e-05	0.0011	0.001064	0.001128
ENSG00000242041:2(@)chr12_48608083_51382710	13	0.01175	6.542e-05	0.001091	0.001046	0.001104
ENSG00000124541:1(@)chr6_42070983_43788432	16	0.002116	0.0007506	0.001551	0.00103	0.001041
ENSG00000168679:2(@)chr1_109761309_111199115	4	0.001027	0.005534	0.004827	0.0009839	0.0009926
ENSG00000143612:1(@)chr1_153208353_154797927	14	0.0219	2.872e-05	0.001003	0.000983	0.000983
ENSG00000128191:3(@)chr22_19924835_22002927	5	0.002783	0.0001236	0.001023	0.0009379	0.000939
ENSG00000167721:1(@)chr17_2025437_3799018	1	0.01918	2.41e-06	0.0009087	0.000907	0.000907
ENSG00000141002:1(@)chr16_88974757_90226404	38	0.1192	1.471e-05	0.0009166	0.0009064	0.0009442
ENSG00000153944:2(@)chr17_57280180_59410151	3	0.0009564	0.001778	0.002121	0.0008879	0.0008879
ENSG00000168268:1(@)chr3_51797999_54047363	29	0.03208	5.466e-05	0.0008705	0.0008327	0.0012
ENSG00000102858:2(@)chr16_3951195_5068344	17	0.01067	6.867e-05	0.0008673	0.0008197	0.0008199
ENSG00000076108:2(@)chr12_55272053_57155077	8	0.007556	3.799e-05	0.0008181	0.0007918	0.0007918
ENSG00000141034:1(@)chr17_16509028_18953007	3	0.006185	2.188e-05	0.000798	0.0007828	0.0008078
ENSG00000114439:1(@)chr3_107263964_109803548	6	0.008016	5.139e-05	0.0008182	0.0007826	0.001202
ENSG00000112245:3(@)chr6_62842983_65055849	2	0.0007793	0.4762	0.3873	0.0007768	0.0007792
ENSG00000111325:2(@)chr12_121569746_124493434	4	0.009041	1.929e-05	0.0007814	0.0007681	0.0008168
ENSG00000226450:1(@)chr22_40149793_42294812	1	0.001388	5.987e-05	0.0008081	0.0007666	0.0007666
ENSG00000102882:1(@)chr16_29025292_31371622	6	0.9998	2.389e-07	0.0007569	0.0007568	0.0008193
ENSG00000197912:2(@)chr16_88974757_90226404	112	0.4279	9.89e-06	0.0007635	0.0007567	0.0007797
ENSG00000166863:2(@)chr12_55272053_57155077	24	0.006458	0.0001006	0.0008226	0.0007529	0.0007529
ENSG00000278861:1(@)chr12_121569746_124493434	61	0.00986	0.0002335	0.0008827	0.0007208	0.000722
ENSG00000243704:1(@)chr17_1269105_2025437	1	0.0008865	0.0001967	0.0008474	0.000711	0.000711
ENSG00000156603:1(@)chr11_55315181_58690022	46	0.8293	1.834e-06	0.0007074	0.0007062	0.0007062
ENSG00000076685:3(@)chr10_102620653_104935290	245	0.251	2.72e-05	0.0007145	0.0006956	0.0006956
ENSG00000243477:1(@)chr3_49279539_51797999	1	0.004305	9.118e-06	0.0006869	0.0006806	0.0006806
ENSG00000228657:1(@)chr10_102620653_104935290	7	0.001138	0.06177	0.04433	0.0006712	0.001132
ENSG00000134575:1(@)chr11_46984586_49844498	19	0.9907	6.365e-07	0.0006706	0.0006702	0.0006834
ENSG00000114439:2(@)chr3_107263964_109803548	8	0.01083	2.709e-05	0.000688	0.0006693	0.0007064
ENSG00000258839:1(@)chr16_88974757_90226404	18	0.7499	9.776e-07	0.000668	0.0006673	0.0008383
ENSG00000183066:1(@)chr22_40149793_42294812	1	0.000722	0.0005303	0.001029	0.0006615	0.0006615
ENSG00000266126:1(@)chr17_18953007_21387045	23	0.03867	1.846e-05	0.0006715	0.0006587	0.0006587
ENSG00000170185:2(@)chr4_142522112_145257035	113	0.065	7.093e-05	0.0006992	0.00065	0.0008327
ENSG00000177565:1(@)chr3_176602499_178389377	2	0.0006485	0.003671	0.003181	0.0006319	0.0006319
ENSG00000006744:2(@)chr17_12631452_13277055	1	0.0006858	0.00035	0.000845	0.0006022	0.0006022
ENSG00000272054:2(@)chr2_35896940_37905569	1	0.0008283	0.0001035	0.0006357	0.0005639	0.0005639
ENSG00000066322:2(@)chr1_43292786_44503511	8	0.01246	1.948e-05	0.0005688	0.0005553	0.000595
ENSG00000111011:2(@)chr12_121569746_124493434	11	0.007676	4.217e-05	0.0005834	0.0005541	0.0005619
ENSG00000150977:2(@)chr12_121569746_124493434	14	0.007824	5.189e-05	0.00059	0.0005541	0.0005552
ENSG00000065413:2(@)chr2_195582732_197213386	8	0.008553	2.571e-05	0.0005613	0.0005435	0.0005435
ENSG00000266126:2(@)chr17_18953007_21387045	39	0.02462	4.53e-05	0.000573	0.0005416	0.0005758
ENSG00000103066:2(@)chr16_65904663_68807460	6	0.004909	3.544e-05	0.0005498	0.0005253	0.0005325
ENSG00000143549:1(@)chr1_153208353_154797927	23	0.03163	2.113e-05	0.0005393	0.0005247	0.0005878
ENSG00000267048:1(@)chr16_88974757_90226404	82	0.08741	2.319e-05	0.0005359	0.0005198	0.0005198
ENSG00000140575:3(@)chr15_89932319_91621162	5	0.0005658	0.002582	0.002308	0.0005155	0.0005173
ENSG00000196776:3(@)chr3_107263964_109803548	8	0.01031	2.142e-05	0.0005139	0.0004991	0.0005392
ENSG00000096080:1(@)chr6_42070983_43788432	3	0.000503	0.1109	0.08011	0.0004985	0.0005025
ENSG00000183864:1(@)chr22_40149793_42294812	192	0.2868	3.714e-05	0.0005091	0.0004834	0.001146
ENSG00000213523:1(@)chr5_139885487_141266403	15	0.03848	1.134e-05	0.0004795	0.0004717	0.0005903
ENSG00000149923:2(@)chr16_29025292_31371622	35	0.02481	0.0002736	0.0006532	0.0004634	0.003444
ENSG00000232352:1(@)chr3_49279539_51797999	3	0.00292	2.684e-05	0.0004782	0.0004596	0.0004596
ENSG00000200674:1(@)chr1_173128768_175120632	35	0.02277	4.191e-05	0.0004879	0.0004588	0.0005487
ENSG00000143612:2(@)chr1_153208353_154797927	16	0.01059	5.925e-05	0.0004924	0.0004513	0.0007507
ENSG00000160446:2(@)chr9_127293231_129403191	2	0.0004428	0.004715	0.003706	0.0004307	0.0004339
ENSG00000163935:2(@)chr3_51797999_54047363	37	0.9591	4.422e-07	0.0004242	0.0004239	0.0004239
ENSG00000218676:2(@)chr6_109983044_112023811	4	0.0004219	0.02513	0.01798	0.0004183	0.0004187
ENSG00000185324:1(@)chr16_88974757_90226404	8	0.4142	4.396e-07	0.0004112	0.0004109	0.0004684
ENSG00000115520:1(@)chr2_195582732_197213386	9	0.004839	7.888e-05	0.0004556	0.0004009	0.0007402
ENSG00000280063:2(@)chr16_3951195_5068344	2	0.004318	8.545e-06	0.0004006	0.0003947	0.0003947
ENSG00000120334:1(@)chr1_173128768_175120632	1	0.02499	7.682e-07	0.0003898	0.0003893	0.0003893
ENSG00000185324:3(@)chr16_88974757_90226404	3	0.5589	1.011e-07	0.0003844	0.0003844	0.0003876
ENSG00000111361:2(@)chr12_121569746_124493434	11	0.004778	4.377e-05	0.0004144	0.0003841	0.0003841
ENSG00000140598:2(@)chr15_80568637_83591716	15	0.01315	2.994e-05	0.0003905	0.0003697	0.0005197
ENSG00000258947:2(@)chr16_88974757_90226404	13	0.51	4.973e-07	0.0003692	0.0003689	0.0004017
ENSG00000174231:2(@)chr17_1269105_2025437	4	0.000441	0.0007821	0.000896	0.0003533	0.0003534
ENSG00000182774:2(@)chr15_80568637_83591716	8	0.00419	3.235e-05	0.0003726	0.0003502	0.0003502
ENSG00000160446:1(@)chr9_127293231_129403191	3	0.0008617	0.0001047	0.0004199	0.0003472	0.0003605
ENSG00000143382:1(@)chr1_148907005_151566404	5	0.4493	1.924e-07	0.0003335	0.0003334	0.0003558
ENSG00000013375:2(@)chr6_82417432_84500271	2	0.000338	0.005238	0.003971	0.0003318	0.0003319
ENSG00000261786:3(@)chr3_42498510_45123661	6	0.001008	0.0001601	0.0004318	0.0003207	0.0003576
ENSG00000102882:2(@)chr16_29025292_31371622	8	0.005206	1.577e-05	0.0003235	0.0003126	0.0003126
ENSG00000143549:2(@)chr1_153208353_154797927	15	0.01052	2.591e-05	0.0003292	0.0003113	0.0003617
ENSG00000205702:1(@)chr22_40149793_42294812	1	0.0003387	0.0005303	0.0006782	0.0003103	0.0003103
ENSG00000158092:1(@)chr3_135738064_137652241	109	0.05703	2.664e-05	0.0003275	0.0003091	0.0003091
ENSG00000070444:1(@)chr17_2025437_3799018	10	0.04654	2.728e-06	0.000311	0.0003091	0.0003091
ENSG00000264940:1(@)chr17_18953007_21387045	2	0.0002849	0.1096	0.07893	0.0002833	0.0002847
ENSG00000184047:1(@)chr12_121569746_124493434	6	0.001735	6.189e-05	0.0003229	0.00028	0.000304
ENSG00000066135:1(@)chr1_43292786_44503511	7	0.001029	0.0001481	0.0003819	0.0002792	0.0003124
ENSG00000130921:1(@)chr12_121569746_124493434	1	0.0002759	0.003681	0.002829	0.0002723	0.0002723
ENSG00000115524:1(@)chr2_195582732_197213386	4	0.0006651	0.0001264	0.0003507	0.000263	0.000263
ENSG00000143578:2(@)chr1_153208353_154797927	41	0.03583	1.517e-05	0.0002573	0.0002468	0.0002712
ENSG00000015479:2(@)chr5_137040361_139885487	1	0.0002329	0.0541	0.0384	0.0002327	0.0002327
ENSG00000202434:2(@)chr2_195582732_197213386	19	0.002331	0.0001108	0.0003008	0.000224	0.0002501
ENSG00000128272:1(@)chr22_38911889_40149793	1	0.0002586	0.0002716	0.0004078	0.0002194	0.0002194
ENSG00000108963:1(@)chr17_2025437_3799018	20	0.0208	9.381e-06	0.0002227	0.0002162	0.0002162
ENSG00000167074:2(@)chr22_40149793_42294812	162	0.08517	2.617e-05	0.0002324	0.0002142	0.000284
ENSG00000141002:2(@)chr16_88974757_90226404	62	0.06019	1.262e-05	0.0002211	0.0002123	0.0002518
ENSG00000255030:1(@)chr11_123629409_124625632	2	0.000211	0.02626	0.01858	0.0002091	0.0002102
ENSG00000066336:1(@)chr11_46984586_49844498	42	0.0376	1.717e-05	0.00021	0.0001981	0.0003143
ENSG00000274840:1(@)chr3_16240935_17849626	2	0.0002087	0.001878	0.0015	0.0001961	0.0001985
ENSG00000270083:1(@)chr22_40149793_42294812	15	0.01289	1.994e-05	0.0002059	0.0001921	0.0003438
ENSG00000166170:1(@)chr14_102545765_104535386	5	0.9681	5.23e-08	0.0001916	0.0001915	0.0002086
ENSG00000134575:2(@)chr11_46984586_49844498	43	0.1832	2.24e-06	0.0001923	0.0001907	0.0001966
ENSG00000100162:2(@)chr22_40149793_42294812	2	0.0006781	5.987e-05	0.0002297	0.0001882	0.0002586
ENSG00000075399:2(@)chr16_88974757_90226404	6	0.1158	3.455e-07	0.0001871	0.0001869	0.0001869
ENSG00000051825:1(@)chr12_121569746_124493434	3	0.0006475	5.809e-05	0.0002243	0.000184	0.0001846
ENSG00000167703:2(@)chr17_1269105_2025437	1	0.0002307	0.0001897	0.0003153	0.0001837	0.0001837
ENSG00000259775:2(@)chr14_102545765_104535386	23	0.03402	7.034e-06	0.0001859	0.000181	0.0002131
ENSG00000171206:1(@)chr10_102620653_104935290	183	0.15	2.189e-05	0.000163	0.0001478	0.000371
ENSG00000177565:2(@)chr3_176602499_178389377	1	0.0001543	0.001051	0.0008773	0.0001475	0.0001475
ENSG00000182810:2(@)chr16_65904663_68807460	1	0.001512	5.059e-06	0.0001461	0.0001426	0.0001426
ENSG00000166482:1(@)chr17_18953007_21387045	17	0.0138	3.43e-06	0.0001418	0.0001394	0.0001394
ENSG00000218676:1(@)chr6_109983044_112023811	16	0.002995	3.79e-05	0.0001652	0.000139	0.0001394
ENSG00000160741:2(@)chr1_153208353_154797927	2	0.002314	6.497e-06	0.0001395	0.000135	0.0001451
ENSG00000118007:1(@)chr3_135738064_137652241	10	0.007379	1.156e-05	0.0001407	0.0001327	0.0001717
ENSG00000203811:1(@)chr1_148907005_151566404	1	0.0001298	0.006108	0.004375	0.0001288	0.0001288
ENSG00000182196:1(@)chr12_121569746_124493434	3	0.001487	1.371e-05	0.0001359	0.0001264	0.0001279
ENSG00000167721:2(@)chr17_2025437_3799018	16	0.02572	3.456e-06	0.000123	0.0001206	0.0001206
ENSG00000263345:2(@)chr17_2025437_3799018	7	0.02204	1.833e-06	0.0001218	0.0001205	0.0001205
ENSG00000025434:2(@)chr11_46984586_49844498	69	0.05545	3.978e-05	0.0001415	0.0001139	0.0006521
ENSG00000126214:1(@)chr14_102545765_104535386	14	0.9989	6.05e-08	0.0001126	0.0001125	0.0001125
ENSG00000148842:1(@)chr10_102620653_104935290	91	0.05967	1.325e-05	0.0001191	0.0001099	0.0001789
ENSG00000100412:1(@)chr22_40149793_42294812	197	0.1391	2.288e-05	0.0001256	0.0001098	0.0003341
ENSG00000166166:1(@)chr14_102545765_104535386	8	0.1523	1.292e-07	0.0001035	0.0001034	0.0001034
ENSG00000186532:1(@)chr17_1269105_2025437	1	0.0001281	0.0001967	0.0002392	0.0001028	0.0001028
ENSG00000263345:1(@)chr17_2025437_3799018	2	0.009942	1.005e-06	0.0001025	0.0001019	0.0001019
ENSG00000230487:2(@)chr7_1313431_2022763	2	0.0002575	0.0003384	0.0003317	9.685e-05	0.0002001
ENSG00000041988:2(@)chr1_5853833_7187275	5	0.01241	3.044e-06	8.789e-05	8.578e-05	0.0001537
ENSG00000132386:1(@)chr17_2025437_3799018	5	0.00261	1.079e-05	8.564e-05	7.816e-05	0.0001111
ENSG00000126214:2(@)chr14_102545765_104535386	6	0.8532	3.75e-08	6.523e-05	6.521e-05	0.0001098
ENSG00000175220:2(@)chr11_44672249_46984586	7	0.008932	1.417e-05	7.472e-05	6.489e-05	0.0003576
ENSG00000213619:2(@)chr11_46984586_49844498	20	0.009284	1.43e-05	5.401e-05	4.41e-05	0.0001348

## Sheet: 4.SNP
Signal	SNP	PIP_qtl	PIP_gwas_marginal	PIP_gwas_qtl_prior	SCP
ENSG00000115816:1(@)chr2_35896940_37905569	chr2_37198486	0.9801	0.00816	0.9744	0.9744
ENSG00000150977:1(@)chr12_121569746_124493434	chr12_123428886	0.9349	0.003681	0.9229	0.9228
ENSG00000166863:1(@)chr12_55272053_57155077	chr12_57022598	0.9921	0.0005294	0.9088	0.9088
ENSG00000143578:1(@)chr1_153208353_154797927	chr1_153970121	0.876	0.003235	0.8632	0.8631
ENSG00000100162:1(@)chr22_40149793_42294812	chr22_41919786	0.9361	0.0005303	0.8577	0.8576
ENSG00000168679:1(@)chr1_109761309_111199115	chr1_110320128	0.9086	0.0003421	0.7957	0.7957
ENSG00000149564:1(@)chr11_124625632_126441425	chr11_124766477	0.585	0.001372	0.5684	0.5684
ENSG00000153944:1(@)chr17_57280180_59410151	chr17_57314862	0.5006	0.0005271	0.4584	0.4584
ENSG00000153944:1(@)chr17_57280180_59410151	chr17_57316432	0.4991	0.0005381	0.4578	0.4578
ENSG00000178252:1(@)chr3_47685722_49279539	chr3_49015352	0.4803	0.0005099	0.4388	0.4387
ENSG00000019102:1(@)chr11_124625632_126441425	chr11_124766477	0.448	0.001372	0.436	0.4359
ENSG00000136425:1(@)chr15_76106283_78223711	chr15_78127134	0.4838	0.0004359	0.4353	0.4353
ENSG00000154822:1(@)chr3_16240935_17849626	chr3_16777625	0.7481	6.083e-05	0.416	0.416
ENSG00000136425:1(@)chr15_76106283_78223711	chr15_78127969	0.445	0.0004406	0.4008	0.4008
ENSG00000152061:1(@)chr1_173128768_175120632	chr1_174953908	0.7543	3.891e-05	0.3355	0.3355
ENSG00000044115:1(@)chr5_137040361_139885487	chr5_138780346	0.3264	0.0005425	0.2998	0.2997
ENSG00000250073:1(@)chr11_124625632_126441425	chr11_124766477	0.2882	0.001372	0.281	0.2809
ENSG00000019102:1(@)chr11_124625632_126441425	chr11_124773797	0.2905	0.0006892	0.2754	0.2754
ENSG00000262777:1(@)chr17_1269105_2025437	chr17_1430304	0.3356	0.0002073	0.2722	0.2722
ENSG00000072134:1(@)chr17_18953007_21387045	chr17_19299719	0.268	0.05494	0.2942	0.2678
ENSG00000142686:1(@)chr1_34334157_37083582	chr1_35719866	0.2588	0.04539	0.2586	0.2586
ENSG00000149564:1(@)chr11_124625632_126441425	chr11_124763633	0.268	0.001062	0.2582	0.2582
ENSG00000142686:1(@)chr1_34334157_37083582	chr1_35720505	0.2499	0.0431	0.2497	0.2497
ENSG00000142686:1(@)chr1_34334157_37083582	chr1_35720511	0.2473	0.04306	0.2472	0.2471
ENSG00000178252:2(@)chr3_47685722_49279539	chr3_48994948	0.2395	0.001918	0.2337	0.2337
ENSG00000154146:1(@)chr11_124625632_126441425	chr11_124766477	0.2326	0.001372	0.2264	0.2261
ENSG00000154822:1(@)chr3_16240935_17849626	chr3_16796943	0.2517	0.0003312	0.2196	0.2195
ENSG00000262777:1(@)chr17_1269105_2025437	chr17_1433072	0.2487	0.0002302	0.2056	0.2056
ENSG00000154146:1(@)chr11_124625632_126441425	chr11_124758081	0.1942	0.002491	0.1917	0.1913
ENSG00000154146:2(@)chr11_124625632_126441425	chr11_124765139	0.1902	0.1243	0.2628	0.1902
ENSG00000178252:2(@)chr3_47685722_49279539	chr3_49026677	0.1889	0.002448	0.1853	0.1853
ENSG00000154146:1(@)chr11_124625632_126441425	chr11_124763633	0.1905	0.001062	0.1839	0.1837
ENSG00000242781:1(@)chr3_78975391_81378159	chr3_80776145	0.205	0.000253	0.1728	0.1727
ENSG00000181619:1(@)chr14_58981618_61213706	chr14_59444736	0.62	1.774e-05	0.166	0.1659
ENSG00000261786:1(@)chr3_42498510_45123661	chr3_43913401	0.4944	2.419e-05	0.1644	0.1644
ENSG00000280435:1(@)chr3_42498510_45123661	chr3_43911141	0.4917	2.438e-05	0.1644	0.1644
ENSG00000261786:1(@)chr3_42498510_45123661	chr3_43911141	0.4877	2.438e-05	0.163	0.163
ENSG00000280435:1(@)chr3_42498510_45123661	chr3_43913401	0.4895	2.419e-05	0.1628	0.1628
ENSG00000178252:2(@)chr3_47685722_49279539	chr3_49007280	0.1676	0.001036	0.1602	0.1602
ENSG00000120458:1(@)chr11_124625632_126441425	chr11_124770375	0.152	0.06435	0.1641	0.1519
ENSG00000182774:1(@)chr15_80568637_83591716	chr15_82548122	0.1459	0.03657	0.1576	0.1457
ENSG00000182774:1(@)chr15_80568637_83591716	chr15_82548043	0.1457	0.03713	0.1577	0.1456
ENSG00000250073:1(@)chr11_124625632_126441425	chr11_124773797	0.1525	0.0006892	0.145	0.145
ENSG00000182774:1(@)chr15_80568637_83591716	chr15_82546501	0.145	0.03696	0.1569	0.1449
ENSG00000182774:1(@)chr15_80568637_83591716	chr15_82545213	0.144	0.03738	0.156	0.1439
ENSG00000142687:1(@)chr1_34334157_37083582	chr1_35485437	0.1444	0.001913	0.1419	0.141
ENSG00000142687:1(@)chr1_34334157_37083582	chr1_35473873	0.1405	0.002388	0.1389	0.1378
ENSG00000250073:1(@)chr11_124625632_126441425	chr11_124765248	0.1224	0.1558	0.1253	0.1223
ENSG00000120458:1(@)chr11_124625632_126441425	chr11_124765248	0.1209	0.1558	0.1504	0.1209
ENSG00000218274:1(@)chr6_62842983_65055849	chr6_63440521	0.1163	0.009714	0.1158	0.1157
ENSG00000178922:1(@)chr1_43292786_44503511	chr1_43455015	0.1429	0.0001965	0.1147	0.1146
ENSG00000218274:1(@)chr6_62842983_65055849	chr6_63445070	0.1113	0.009865	0.1108	0.1108
ENSG00000176125:1(@)chr7_100599028_101555972	chr7_100888467	0.1965	5.969e-05	0.1086	0.1086
ENSG00000168237:1(@)chr3_51797999_54047363	chr3_52299655	0.111	0.001324	0.1078	0.1071
ENSG00000112245:1(@)chr6_62842983_65055849	chr6_63425925	0.1071	0.01113	0.1067	0.1066
ENSG00000140575:1(@)chr15_89932319_91621162	chr15_90348334	0.1149	0.0006162	0.1069	0.1065
ENSG00000112245:1(@)chr6_62842983_65055849	chr6_63425288	0.1062	0.01064	0.1058	0.1058
ENSG00000112245:1(@)chr6_62842983_65055849	chr6_63425105	0.1059	0.01123	0.1056	0.1055
ENSG00000041988:1(@)chr1_5853833_7187275	chr1_6629259	0.1057	0.01215	0.1095	0.1053
ENSG00000218274:1(@)chr6_62842983_65055849	chr6_63442896	0.1048	0.009789	0.1044	0.1043
ENSG00000250073:1(@)chr11_124625632_126441425	chr11_124770375	0.1039	0.06435	0.105	0.1038
ENSG00000112245:1(@)chr6_62842983_65055849	chr6_63427704	0.1034	0.01125	0.103	0.103
ENSG00000120458:1(@)chr11_124625632_126441425	chr11_124782170	0.1028	0.05591	0.1133	0.1027
ENSG00000120458:1(@)chr11_124625632_126441425	chr11_124772704	0.1003	0.08764	0.1169	0.1003
ENSG00000218274:1(@)chr6_62842983_65055849	chr6_63441866	0.1002	0.009152	0.09977	0.09974
ENSG00000218274:1(@)chr6_62842983_65055849	chr6_63441188	0.09935	0.009608	0.09891	0.09888
ENSG00000218274:1(@)chr6_62842983_65055849	chr6_63440784	0.09905	0.01123	0.09869	0.09865
ENSG00000218274:1(@)chr6_62842983_65055849	chr6_63437739	0.09618	0.008288	0.09568	0.09565
ENSG00000242781:1(@)chr3_78975391_81378159	chr3_80779738	0.1161	0.0002169	0.09542	0.09534
ENSG00000155506:1(@)chr5_154393528_155946495	chr5_154611662	0.1034	0.0005114	0.09464	0.09441
ENSG00000218274:1(@)chr6_62842983_65055849	chr6_63439452	0.09479	0.00936	0.09436	0.09433
ENSG00000120458:1(@)chr11_124625632_126441425	chr11_124776267	0.09264	0.11	0.1134	0.09262
ENSG00000037749:1(@)chr5_153488214_154393528	chr5_154105101	0.08865	0.01612	0.08906	0.08844
ENSG00000114395:1(@)chr3_49279539_51797999	chr3_50372395	0.4263	1.265e-05	0.08813	0.08813
ENSG00000154146:1(@)chr11_124625632_126441425	chr11_124758723	0.09032	0.001252	0.08782	0.0876
ENSG00000161813:1(@)chr12_48608083_51382710	chr12_50390529	0.7734	6.156e-06	0.08703	0.08703
ENSG00000262777:1(@)chr17_1269105_2025437	chr17_1430970	0.09874	0.0003019	0.08519	0.08513
ENSG00000155506:1(@)chr5_154393528_155946495	chr5_154613471	0.09553	0.0003327	0.08353	0.08338
ENSG00000149564:1(@)chr11_124625632_126441425	chr11_124773797	0.08806	0.0006892	0.08323	0.08321
ENSG00000142686:1(@)chr1_34334157_37083582	chr1_35725429	0.08212	0.04438	0.08212	0.08204
ENSG00000120458:1(@)chr11_124625632_126441425	chr11_124773940	0.08195	0.1017	0.1012	0.08193
ENSG00000178252:1(@)chr3_47685722_49279539	chr3_48998452	0.09286	0.0003429	0.08142	0.08138
ENSG00000248685:1(@)chr4_33171144_35149793	chr4_34203755	0.0818	0.002407	0.08072	0.08051
ENSG00000155506:1(@)chr5_154393528_155946495	chr5_154612724	0.08939	0.0003971	0.07984	0.07966
ENSG00000120458:1(@)chr11_124625632_126441425	chr11_124774043	0.07884	0.06439	0.09099	0.0788
ENSG00000112245:1(@)chr6_62842983_65055849	chr6_63428329	0.07787	0.01131	0.0776	0.07756
ENSG00000142686:1(@)chr1_34334157_37083582	chr1_35712989	0.07714	0.05372	0.07718	0.07708
ENSG00000142686:1(@)chr1_34334157_37083582	chr1_35713267	0.07534	0.05363	0.07538	0.07528
ENSG00000155506:1(@)chr5_154393528_155946495	chr5_154615754	0.08772	0.0002903	0.07529	0.07516
ENSG00000140575:1(@)chr15_89932319_91621162	chr15_90351052	0.08026	0.0006139	0.07472	0.07438
ENSG00000176125:1(@)chr7_100599028_101555972	chr7_100894947	0.1382	5.551e-05	0.0739	0.07388
ENSG00000248685:1(@)chr4_33171144_35149793	chr4_34194507	0.07412	0.003261	0.07354	0.07325
ENSG00000044115:1(@)chr5_137040361_139885487	chr5_138788305	0.0765	0.000539	0.07027	0.07021
ENSG00000156603:2(@)chr11_55315181_58690022	chr11_57730760	0.06692	0.02821	0.08596	0.06683
ENSG00000156603:2(@)chr11_55315181_58690022	chr11_57731593	0.06692	0.0283	0.08602	0.06683
ENSG00000250073:1(@)chr11_124625632_126441425	chr11_124780588	0.06391	0.09366	0.06567	0.06389
ENSG00000114416:1(@)chr3_179656798_181793378	chr3_180929475	0.06422	0.002271	0.06401	0.06295
ENSG00000008869:1(@)chr2_35896940_37905569	chr2_37035132	0.06422	0.001893	0.06351	0.06263
ENSG00000041988:1(@)chr1_5853833_7187275	chr1_6633037	0.06247	0.01117	0.06607	0.06224
ENSG00000041988:1(@)chr1_5853833_7187275	chr1_6634147	0.06245	0.01231	0.06646	0.06224
ENSG00000114416:1(@)chr3_179656798_181793378	chr3_180928239	0.06335	0.002359	0.06325	0.06215
ENSG00000008869:1(@)chr2_35896940_37905569	chr2_37031665	0.06338	0.001625	0.06232	0.06157
ENSG00000112245:1(@)chr6_62842983_65055849	chr6_63429951	0.06112	0.01229	0.06095	0.0609
ENSG00000112245:1(@)chr6_62842983_65055849	chr6_63431296	0.06031	0.01166	0.06012	0.06008
ENSG00000262777:1(@)chr17_1269105_2025437	chr17_1434666	0.07161	0.0002489	0.06003	0.05998
ENSG00000178252:1(@)chr3_47685722_49279539	chr3_49007334	0.06817	0.0003352	0.05962	0.05957
ENSG00000112245:1(@)chr6_62842983_65055849	chr6_63430092	0.05971	0.01222	0.05954	0.0595
ENSG00000072134:1(@)chr17_18953007_21387045	chr17_19281898	0.05859	0.08251	0.09829	0.05857
ENSG00000044115:1(@)chr5_137040361_139885487	chr5_138779666	0.06353	0.0005677	0.05862	0.05856
ENSG00000044115:1(@)chr5_137040361_139885487	chr5_138779530	0.06306	0.0005657	0.05817	0.0581
ENSG00000019102:1(@)chr11_124625632_126441425	chr11_124765248	0.05777	0.1558	0.06247	0.05776
ENSG00000234616:1(@)chr8_141963553_143155464	chr8_142676290	0.06283	0.000356	0.05534	0.05531
ENSG00000234616:1(@)chr8_141963553_143155464	chr8_142676345	0.06249	0.0003636	0.05518	0.05515
ENSG00000234616:1(@)chr8_141963553_143155464	chr8_142675868	0.06209	0.0003449	0.05448	0.05446
ENSG00000143578:1(@)chr1_153208353_154797927	chr1_153982198	0.05628	0.001174	0.05407	0.05405
ENSG00000234616:1(@)chr8_141963553_143155464	chr8_142675619	0.06125	0.0003566	0.05397	0.05394
ENSG00000114395:1(@)chr3_49279539_51797999	chr3_50351176	0.2982	1.071e-05	0.05389	0.05389
ENSG00000234616:1(@)chr8_141963553_143155464	chr8_142675501	0.06055	0.0003535	0.05329	0.05326
ENSG00000114054:1(@)chr3_135738064_137652241	chr3_136308707	0.05337	0.01076	0.05854	0.05315
ENSG00000044115:1(@)chr5_137040361_139885487	chr5_138800232	0.05751	0.0005302	0.05277	0.05271
ENSG00000234616:1(@)chr8_141963553_143155464	chr8_142675112	0.05982	0.000357	0.05271	0.05268
ENSG00000250073:1(@)chr11_124625632_126441425	chr11_124782170	0.05087	0.05591	0.0519	0.05084
ENSG00000234616:1(@)chr8_141963553_143155464	chr8_142674800	0.05778	0.0003524	0.05084	0.05081
ENSG00000133687:1(@)chr12_29498322_30359473	chr12_29629308	0.05454	0.000612	0.05085	0.05056
ENSG00000072134:1(@)chr17_18953007_21387045	chr17_19259739	0.05001	0.08256	0.08973	0.04999
ENSG00000136631:1(@)chr1_148907005_151566404	chr1_150109454	0.04966	0.01433	0.05815	0.04952
ENSG00000105926:1(@)chr7_23431823_25037640	chr7_24567450	0.09657	5.012e-05	0.04918	0.04917
ENSG00000136425:1(@)chr15_76106283_78223711	chr15_78131254	0.05492	0.0003919	0.0489	0.04887
ENSG00000112658:1(@)chr6_42070983_43788432	chr6_43184835	0.04866	0.0233	0.06208	0.04857
ENSG00000133687:1(@)chr12_29498322_30359473	chr12_29629314	0.05129	0.0005927	0.04771	0.04743
ENSG00000105926:1(@)chr7_23431823_25037640	chr7_24567860	0.09513	4.792e-05	0.04738	0.04737
ENSG00000008869:1(@)chr2_35896940_37905569	chr2_37049249	0.05437	0.0002808	0.04657	0.04645
ENSG00000213600:1(@)chr3_49279539_51797999	chr3_50249521	0.05015	0.0004926	0.04604	0.04572
ENSG00000112658:1(@)chr6_42070983_43788432	chr6_43183242	0.04558	0.02578	0.06044	0.0455
ENSG00000169136:1(@)chr19_48778970_51029311	chr19_49935749	0.1542	1.975e-05	0.0446	0.04459
ENSG00000114395:1(@)chr3_49279539_51797999	chr3_50336862	0.2518	1.042e-05	0.04449	0.04448
ENSG00000250073:1(@)chr11_124625632_126441425	chr11_124772704	0.04447	0.08764	0.04612	0.04446
ENSG00000234616:1(@)chr8_141963553_143155464	chr8_142679003	0.05152	0.0002718	0.04376	0.04374
ENSG00000170458:1(@)chr5_139885487_141266403	chr5_140745350	0.114	2.993e-05	0.04351	0.04349
ENSG00000169136:1(@)chr19_48778970_51029311	chr19_49936215	0.15	1.977e-05	0.04343	0.04342
ENSG00000112658:1(@)chr6_42070983_43788432	chr6_43182564	0.04275	0.03339	0.06205	0.0427
ENSG00000250073:1(@)chr11_124625632_126441425	chr11_124774043	0.04261	0.06439	0.04381	0.04259
ENSG00000041988:1(@)chr1_5853833_7187275	chr1_6634514	0.04269	0.008616	0.04544	0.04249
ENSG00000169592:1(@)chr16_29025292_31371622	chr16_30004016	0.4186	5.447e-06	0.04223	0.04222
ENSG00000178252:2(@)chr3_47685722_49279539	chr3_48963976	0.04317	0.00168	0.04201	0.04198
ENSG00000151883:1(@)chr5_50867564_52838788	chr5_50869313	0.04902	0.0002841	0.04195	0.04192
ENSG00000181619:2(@)chr14_58981618_61213706	chr14_59465122	0.0455	0.000543	0.04208	0.04177
ENSG00000168679:1(@)chr1_109761309_111199115	chr1_110314985	0.04703	0.0003611	0.04149	0.04146
ENSG00000178922:1(@)chr1_43292786_44503511	chr1_43450971	0.05583	0.0001398	0.04152	0.04145
ENSG00000151883:1(@)chr5_50867564_52838788	chr5_50870862	0.04811	0.000295	0.04139	0.04136
ENSG00000129933:1(@)chr19_18299052_19766662	chr19_19338877	0.09639	3.591e-05	0.04113	0.04111
ENSG00000129933:1(@)chr19_18299052_19766662	chr19_19347099	0.128	2.239e-05	0.04056	0.04055
ENSG00000169136:1(@)chr19_48778970_51029311	chr19_49935567	0.1378	1.975e-05	0.03987	0.03986
ENSG00000154146:1(@)chr11_124625632_126441425	chr11_124765248	0.03973	0.1558	0.0675	0.03973
ENSG00000250073:1(@)chr11_124625632_126441425	chr11_124773940	0.03947	0.1017	0.04139	0.03946
ENSG00000044115:1(@)chr5_137040361_139885487	chr5_138785646	0.04255	0.0006087	0.03949	0.03942
ENSG00000044115:1(@)chr5_137040361_139885487	chr5_138790250	0.04235	0.0006159	0.03934	0.03927
ENSG00000151883:1(@)chr5_50867564_52838788	chr5_50874237	0.04533	0.0002899	0.03891	0.03888
ENSG00000112658:1(@)chr6_42070983_43788432	chr6_43192637	0.03881	0.1024	0.09815	0.03879
ENSG00000044115:1(@)chr5_137040361_139885487	chr5_138820270	0.04164	0.0005181	0.03816	0.03809
ENSG00000044115:1(@)chr5_137040361_139885487	chr5_138785349	0.04114	0.0005806	0.03805	0.03798
ENSG00000151883:1(@)chr5_50867564_52838788	chr5_50876417	0.04372	0.0002976	0.03767	0.03764
ENSG00000204991:2(@)chr16_88974757_90226404	chr16_89813850	0.03762	0.01483	0.04593	0.03751
ENSG00000151883:1(@)chr5_50867564_52838788	chr5_50876836	0.04274	0.0003441	0.03754	0.0375
ENSG00000120458:1(@)chr11_124625632_126441425	chr11_124780588	0.0375	0.09366	0.05523	0.03749
ENSG00000151883:1(@)chr5_50867564_52838788	chr5_50877077	0.04286	0.0003255	0.03737	0.03734
ENSG00000019102:1(@)chr11_124625632_126441425	chr11_124763633	0.03848	0.001062	0.03719	0.03715
ENSG00000249593:1(@)chr5_137040361_139885487	chr5_138982469	0.03809	0.001806	0.0383	0.0371
ENSG00000204991:2(@)chr16_88974757_90226404	chr16_89815204	0.03656	0.01292	0.04378	0.03644
ENSG00000266680:1(@)chr6_62842983_65055849	chr6_63443314	0.03645	0.009686	0.03703	0.03632
ENSG00000266680:1(@)chr6_62842983_65055849	chr6_63431296	0.03641	0.01166	0.03716	0.0363
ENSG00000266680:1(@)chr6_62842983_65055849	chr6_63430092	0.03636	0.01222	0.03715	0.03625
ENSG00000266680:1(@)chr6_62842983_65055849	chr6_63429951	0.03621	0.01229	0.03701	0.03611
ENSG00000264102:1(@)chr11_44672249_46984586	chr11_46375773	0.03607	0.01644	0.04691	0.03597
ENSG00000112245:1(@)chr6_62842983_65055849	chr6_63446363	0.03606	0.009916	0.03594	0.0359
ENSG00000168237:1(@)chr3_51797999_54047363	chr3_52274829	0.03911	0.0005308	0.03612	0.03584
ENSG00000218274:1(@)chr6_62842983_65055849	chr6_63431296	0.03593	0.01166	0.03583	0.03579
ENSG00000112245:1(@)chr6_62842983_65055849	chr6_63445070	0.0359	0.009865	0.03577	0.03574
ENSG00000260114:1(@)chr16_29025292_31371622	chr16_29925333	0.1107	2.177e-05	0.03556	0.03555
ENSG00000170458:2(@)chr5_139885487_141266403	chr5_140735718	0.03601	0.00283	0.03648	0.03552
ENSG00000170458:2(@)chr5_139885487_141266403	chr5_140735758	0.03601	0.001623	0.0357	0.03515
ENSG00000168237:1(@)chr3_51797999_54047363	chr3_52271617	0.0398	0.0003652	0.03533	0.03514
ENSG00000218274:1(@)chr6_62842983_65055849	chr6_63430092	0.03509	0.01222	0.03501	0.03496
ENSG00000112245:1(@)chr6_62842983_65055849	chr6_63442896	0.03501	0.009789	0.03488	0.03485
ENSG00000168237:1(@)chr3_51797999_54047363	chr3_52304836	0.0357	0.001767	0.03567	0.03475
ENSG00000178252:2(@)chr3_47685722_49279539	chr3_49030471	0.03614	0.001169	0.03476	0.03473
ENSG00000167193:1(@)chr17_1269105_2025437	chr17_1433072	0.04191	0.0002302	0.03481	0.03468
ENSG00000154146:1(@)chr11_124625632_126441425	chr11_124763744	0.03457	0.1277	0.05731	0.03456
ENSG00000112245:1(@)chr6_62842983_65055849	chr6_63441866	0.03438	0.009152	0.03424	0.03421
ENSG00000151883:1(@)chr5_50867564_52838788	chr5_50887535	0.03671	0.0006472	0.03424	0.03417
ENSG00000112245:1(@)chr6_62842983_65055849	chr6_63441188	0.03427	0.009608	0.03414	0.03411
ENSG00000019102:1(@)chr11_124625632_126441425	chr11_124776267	0.03409	0.11	0.03741	0.03408
ENSG00000218274:1(@)chr6_62842983_65055849	chr6_63429951	0.0342	0.01229	0.03412	0.03407
ENSG00000112245:1(@)chr6_62842983_65055849	chr6_63440784	0.03407	0.01123	0.03397	0.03393
ENSG00000182774:1(@)chr15_80568637_83591716	chr15_82554675	0.03393	0.05192	0.05074	0.03391
ENSG00000041988:1(@)chr1_5853833_7187275	chr1_6635271	0.03431	0.002617	0.03467	0.03378
ENSG00000151883:1(@)chr5_50867564_52838788	chr5_50880363	0.03899	0.0003109	0.0338	0.03377
ENSG00000182774:1(@)chr15_80568637_83591716	chr15_82554866	0.03379	0.04741	0.04914	0.03377
ENSG00000112245:1(@)chr6_62842983_65055849	chr6_63439452	0.03382	0.00936	0.0337	0.03366
ENSG00000019102:1(@)chr11_124625632_126441425	chr11_124758081	0.03411	0.002491	0.03367	0.0336
ENSG00000151883:1(@)chr5_50867564_52838788	chr5_50886031	0.03653	0.0005159	0.03347	0.03342
ENSG00000204991:2(@)chr16_88974757_90226404	chr16_89808151	0.03344	0.02016	0.04482	0.03337
ENSG00000204991:2(@)chr16_88974757_90226404	chr16_89807593	0.03343	0.01632	0.04261	0.03334
ENSG00000151883:1(@)chr5_50867564_52838788	chr5_50885240	0.03658	0.0004764	0.03327	0.03322
ENSG00000151883:1(@)chr5_50867564_52838788	chr5_50885584	0.03658	0.0004721	0.03324	0.0332
ENSG00000180423:1(@)chr11_44672249_46984586	chr11_46609631	0.03327	0.01073	0.03978	0.03314
ENSG00000041988:1(@)chr1_5853833_7187275	chr1_6654626	0.0332	0.01431	0.03801	0.03311
ENSG00000155506:2(@)chr5_154393528_155946495	chr5_154770891	0.03481	0.0008964	0.03361	0.03302
ENSG00000180423:1(@)chr11_44672249_46984586	chr11_46609749	0.03463	0.0008015	0.03342	0.03293
ENSG00000105926:1(@)chr7_23431823_25037640	chr7_24554687	0.03481	0.0007904	0.03306	0.0328
ENSG00000128191:1(@)chr22_19924835_22002927	chr22_20080563	0.03283	0.03213	0.04632	0.03279
ENSG00000266680:1(@)chr6_62842983_65055849	chr6_63428329	0.03287	0.01131	0.03361	0.03277
ENSG00000181619:2(@)chr14_58981618_61213706	chr14_59453321	0.1523	1.331e-05	0.03277	0.03277
ENSG00000151883:1(@)chr5_50867564_52838788	chr5_50888944	0.03635	0.0004349	0.03278	0.03273
ENSG00000151883:1(@)chr5_50867564_52838788	chr5_50883286	0.03626	0.0004344	0.03269	0.03265
ENSG00000151883:1(@)chr5_50867564_52838788	chr5_50887878	0.03632	0.000418	0.03262	0.03258
ENSG00000151883:1(@)chr5_50867564_52838788	chr5_50882326	0.03668	0.0003792	0.03259	0.03255
ENSG00000112245:1(@)chr6_62842983_65055849	chr6_63437739	0.03258	0.008288	0.03244	0.03241
ENSG00000151883:1(@)chr5_50867564_52838788	chr5_50881675	0.03724	0.0003209	0.03242	0.03239
ENSG00000170458:2(@)chr5_139885487_141266403	chr5_140733127	0.03226	0.01194	0.03623	0.03215
ENSG00000151883:1(@)chr5_50867564_52838788	chr5_50884562	0.03644	0.0003598	0.03218	0.03214
ENSG00000151883:1(@)chr5_50867564_52838788	chr5_50894846	0.03687	0.0003258	0.03216	0.03212
ENSG00000105926:1(@)chr7_23431823_25037640	chr7_24552691	0.06901	4.206e-05	0.03213	0.03212
ENSG00000128191:1(@)chr22_19924835_22002927	chr22_20077847	0.03206	0.02611	0.043	0.032
ENSG00000112245:1(@)chr6_62842983_65055849	chr6_63440521	0.03206	0.009714	0.03195	0.03191
ENSG00000041988:1(@)chr1_5853833_7187275	chr1_6651086	0.03194	0.01417	0.0367	0.03185
ENSG00000151883:1(@)chr5_50867564_52838788	chr5_50884605	0.03606	0.0003631	0.03188	0.03184
ENSG00000204991:2(@)chr16_88974757_90226404	chr16_89807005	0.03183	0.02257	0.04459	0.03177
ENSG00000204991:2(@)chr16_88974757_90226404	chr16_89806969	0.03182	0.0183	0.04215	0.03175
ENSG00000041988:1(@)chr1_5853833_7187275	chr1_6649550	0.03165	0.01326	0.03609	0.03155
ENSG00000167522:1(@)chr16_88974757_90226404	chr16_89356415	0.1012	2.197e-05	0.03154	0.03153
ENSG00000204991:2(@)chr16_88974757_90226404	chr16_89811567	0.03157	0.02775	0.04729	0.03152
ENSG00000163939:1(@)chr3_51797999_54047363	chr3_52614249	0.03175	0.005053	0.03479	0.03145
ENSG00000137776:2(@)chr15_58149167_59401917	chr15_58882001	0.03193	0.002169	0.03255	0.03125
ENSG00000041988:1(@)chr1_5853833_7187275	chr1_6648399	0.03125	0.01658	0.03686	0.03118
ENSG00000260114:1(@)chr16_29025292_31371622	chr16_29927972	0.05036	7.437e-05	0.03115	0.03112
ENSG00000137776:2(@)chr15_58149167_59401917	chr15_58882083	0.03176	0.001961	0.0322	0.03102
ENSG00000250073:1(@)chr11_124625632_126441425	chr11_124776267	0.03101	0.11	0.0331	0.03101
ENSG00000105926:1(@)chr7_23431823_25037640	chr7_24554648	0.06083	4.879e-05	0.03058	0.03056
ENSG00000041988:1(@)chr1_5853833_7187275	chr1_6645511	0.03034	0.01654	0.03593	0.03027
ENSG00000001617:1(@)chr3_49279539_51797999	chr3_50175079	0.2087	8.204e-06	0.03017	0.03017
ENSG00000167193:1(@)chr17_1269105_2025437	chr17_1450626	0.03745	0.0001984	0.03026	0.03015
ENSG00000182810:1(@)chr16_65904663_68807460	chr16_68027268	0.03114	0.001425	0.03103	0.03013
ENSG00000181619:2(@)chr14_58981618_61213706	chr14_59455602	0.1488	1.214e-05	0.02979	0.02978
ENSG00000151883:1(@)chr5_50867564_52838788	chr5_50891667	0.03358	0.0003602	0.02966	0.02962
ENSG00000139433:2(@)chr12_108632125_109898914	chr12_109874427	0.02947	0.1276	0.1267	0.02947
ENSG00000133687:1(@)chr12_29498322_30359473	chr12_29625327	0.03035	0.001555	0.03016	0.02944
ENSG00000105926:1(@)chr7_23431823_25037640	chr7_24551360	0.07249	3.304e-05	0.02944	0.02943
ENSG00000114054:1(@)chr3_135738064_137652241	chr3_136273803	0.02937	0.006771	0.03257	0.02918
ENSG00000105926:1(@)chr7_23431823_25037640	chr7_24555401	0.05882	4.583e-05	0.02864	0.02863
ENSG00000248685:1(@)chr4_33171144_35149793	chr4_34170728	0.02878	0.004104	0.02888	0.02852
ENSG00000114054:1(@)chr3_135738064_137652241	chr3_136281901	0.02862	0.01113	0.03408	0.02851
ENSG00000248685:1(@)chr4_33171144_35149793	chr4_34183167	0.02879	0.003772	0.02883	0.02849
ENSG00000248685:1(@)chr4_33171144_35149793	chr4_34184567	0.02876	0.004014	0.02884	0.02849
ENSG00000133687:1(@)chr12_29498322_30359473	chr12_29633480	0.03083	0.000587	0.02877	0.02849
ENSG00000180423:1(@)chr11_44672249_46984586	chr11_46613413	0.02996	0.0007884	0.02895	0.02846
ENSG00000254732:1(@)chr11_55315181_58690022	chr11_57767070	0.02843	0.0339	0.05746	0.0284
ENSG00000114054:1(@)chr3_135738064_137652241	chr3_136278028	0.02852	0.008718	0.03274	0.02837
ENSG00000114416:1(@)chr3_179656798_181793378	chr3_180931807	0.02897	0.001887	0.02917	0.02829
ENSG00000180423:1(@)chr11_44672249_46984586	chr11_46612915	0.02993	0.0007076	0.02871	0.02828
ENSG00000260114:1(@)chr16_29025292_31371622	chr16_29923498	0.04423	8.045e-05	0.02818	0.02814
ENSG00000260114:1(@)chr16_29025292_31371622	chr16_29923433	0.04419	8.045e-05	0.02816	0.02812
ENSG00000128191:1(@)chr22_19924835_22002927	chr22_20095438	0.03828	0.0001263	0.02817	0.02812
ENSG00000248685:1(@)chr4_33171144_35149793	chr4_34216037	0.02855	0.001973	0.02818	0.028
ENSG00000266680:1(@)chr6_62842983_65055849	chr6_63440521	0.02783	0.009714	0.02845	0.02773
ENSG00000248685:1(@)chr4_33171144_35149793	chr4_34214931	0.0282	0.002016	0.02785	0.02767
ENSG00000248685:1(@)chr4_33171144_35149793	chr4_34213494	0.02789	0.00221	0.02761	0.02741
ENSG00000151883:1(@)chr5_50867564_52838788	chr5_50894430	0.0301	0.0004604	0.0273	0.02725
ENSG00000105926:1(@)chr7_23431823_25037640	chr7_24556988	0.05357	4.968e-05	0.02717	0.02716
ENSG00000264102:1(@)chr11_44672249_46984586	chr11_46381302	0.02696	0.03342	0.04916	0.02693
ENSG00000248685:1(@)chr4_33171144_35149793	chr4_34211561	0.02734	0.002123	0.02704	0.02685
ENSG00000248685:1(@)chr4_33171144_35149793	chr4_34210295	0.02726	0.002146	0.02697	0.02678
ENSG00000178922:2(@)chr1_43292786_44503511	chr1_43455713	0.02684	0.01358	0.03779	0.02677
ENSG00000168679:1(@)chr1_109761309_111199115	chr1_110310022	0.03015	0.0003747	0.02672	0.02669
ENSG00000266680:1(@)chr6_62842983_65055849	chr6_63442896	0.02676	0.009789	0.02738	0.02666
ENSG00000143578:1(@)chr1_153208353_154797927	chr1_153971312	0.02712	0.002659	0.02668	0.02663
ENSG00000266680:1(@)chr6_62842983_65055849	chr6_63440784	0.02671	0.01123	0.02745	0.02662
ENSG00000266680:1(@)chr6_62842983_65055849	chr6_63441188	0.02668	0.009608	0.02729	0.02658
ENSG00000105926:1(@)chr7_23431823_25037640	chr7_24556478	0.05489	4.535e-05	0.02659	0.02658
ENSG00000266680:1(@)chr6_62842983_65055849	chr6_63441866	0.02664	0.009152	0.02721	0.02654
ENSG00000128191:1(@)chr22_19924835_22002927	chr22_20102669	0.02669	0.0069	0.02942	0.02651
ENSG00000266680:1(@)chr6_62842983_65055849	chr6_63445070	0.02656	0.009865	0.02719	0.02647
ENSG00000266680:1(@)chr6_62842983_65055849	chr6_63439452	0.02655	0.00936	0.02713	0.02644
ENSG00000248685:1(@)chr4_33171144_35149793	chr4_34202323	0.02684	0.002513	0.02665	0.02643
ENSG00000136631:1(@)chr1_148907005_151566404	chr1_150113844	0.0265	0.0147	0.03528	0.02642
ENSG00000266680:1(@)chr6_62842983_65055849	chr6_63446363	0.02639	0.009916	0.02702	0.02629
ENSG00000133687:1(@)chr12_29498322_30359473	chr12_29626962	0.02634	0.01437	0.03295	0.02625
ENSG00000266680:1(@)chr6_62842983_65055849	chr6_63437739	0.02632	0.008288	0.02681	0.0262
ENSG00000105926:1(@)chr7_23431823_25037640	chr7_24557672	0.05124	4.954e-05	0.02595	0.02594
ENSG00000176125:1(@)chr7_100599028_101555972	chr7_100898440	0.02879	0.0004047	0.02584	0.02572
ENSG00000128191:1(@)chr22_19924835_22002927	chr22_20101560	0.02566	0.007138	0.0285	0.0255
ENSG00000151883:1(@)chr5_50867564_52838788	chr5_50896112	0.02792	0.000466	0.02536	0.02531
ENSG00000105926:1(@)chr7_23431823_25037640	chr7_24557169	0.05242	4.475e-05	0.02522	0.0252
ENSG00000128191:1(@)chr22_19924835_22002927	chr22_20095358	0.02982	0.0002474	0.02528	0.02518
ENSG00000262777:1(@)chr17_1269105_2025437	chr17_1417550	0.0252	0.01132	0.02759	0.02509
ENSG00000176125:1(@)chr7_100599028_101555972	chr7_100896377	0.02819	0.0003691	0.02503	0.02492
ENSG00000041988:1(@)chr1_5853833_7187275	chr1_6648186	0.02489	0.01655	0.0305	0.02483
ENSG00000129933:1(@)chr19_18299052_19766662	chr19_19344019	0.05315	4.195e-05	0.02473	0.02471
ENSG00000019102:1(@)chr11_124625632_126441425	chr11_124772704	0.02457	0.08764	0.02721	0.02456
ENSG00000114054:1(@)chr3_135738064_137652241	chr3_136312516	0.02439	0.01213	0.03037	0.0243
ENSG00000169136:1(@)chr19_48778970_51029311	chr19_49936816	0.08383	1.981e-05	0.0243	0.02429
ENSG00000151883:1(@)chr5_50867564_52838788	chr5_50896140	0.02756	0.0003507	0.02427	0.02423
ENSG00000234616:1(@)chr8_141963553_143155464	chr8_142684281	0.0277	0.0003351	0.02423	0.0242
ENSG00000266680:1(@)chr6_62842983_65055849	chr6_63429049	0.02406	0.01095	0.02479	0.02398
ENSG00000234616:1(@)chr8_141963553_143155464	chr8_142683908	0.02737	0.0003424	0.02401	0.02398
ENSG00000133687:1(@)chr12_29498322_30359473	chr12_29636817	0.02614	0.000496	0.02406	0.02383
ENSG00000019102:1(@)chr11_124625632_126441425	chr11_124770375	0.02376	0.06435	0.02569	0.02375
ENSG00000176125:1(@)chr7_100599028_101555972	chr7_100900855	0.04175	6.352e-05	0.02373	0.02371
ENSG00000139433:1(@)chr12_108632125_109898914	chr12_109874846	0.03395	0.000111	0.02369	0.02362
ENSG00000234616:1(@)chr8_141963553_143155464	chr8_142682683	0.02708	0.0003162	0.02352	0.02349
ENSG00000234616:1(@)chr8_141963553_143155464	chr8_142683461	0.02707	0.0003083	0.02343	0.0234
ENSG00000234616:1(@)chr8_141963553_143155464	chr8_142682583	0.02694	0.0003088	0.02332	0.02329
ENSG00000234616:1(@)chr8_141963553_143155464	chr8_142682540	0.02701	0.0003023	0.02331	0.02328
ENSG00000234616:1(@)chr8_141963553_143155464	chr8_142682339	0.02685	0.0003031	0.02319	0.02316
ENSG00000234616:1(@)chr8_141963553_143155464	chr8_142682129	0.02678	0.0003058	0.02315	0.02312
ENSG00000234616:1(@)chr8_141963553_143155464	chr8_142682332	0.02682	0.0003029	0.02315	0.02312
ENSG00000248685:1(@)chr4_33171144_35149793	chr4_34204878	0.02342	0.002175	0.02321	0.02301
ENSG00000234616:1(@)chr8_141963553_143155464	chr8_142681625	0.02655	0.000311	0.023	0.02298
ENSG00000143578:1(@)chr1_153208353_154797927	chr1_153994184	0.02388	0.001188	0.02296	0.02294
ENSG00000234616:1(@)chr8_141963553_143155464	chr8_142682200	0.02657	0.0003054	0.02296	0.02294
ENSG00000234616:1(@)chr8_141963553_143155464	chr8_142681691	0.02644	0.0003123	0.02293	0.0229
ENSG00000176125:1(@)chr7_100599028_101555972	chr7_100898392	0.02562	0.0004052	0.02301	0.02289
ENSG00000234616:1(@)chr8_141963553_143155464	chr8_142681665	0.02639	0.0003057	0.02282	0.02279
ENSG00000001617:1(@)chr3_49279539_51797999	chr3_50195782	0.1595	8.039e-06	0.02266	0.02266
ENSG00000178922:1(@)chr1_43292786_44503511	chr1_43438024	0.032	0.0001123	0.02241	0.02235
ENSG00000044115:1(@)chr5_137040361_139885487	chr5_138782249	0.02415	0.0005502	0.02227	0.02221
ENSG00000129933:1(@)chr19_18299052_19766662	chr19_19342712	0.05357	3.387e-05	0.02211	0.02209
ENSG00000129933:1(@)chr19_18299052_19766662	chr19_19342751	0.05346	3.399e-05	0.0221	0.02208
ENSG00000266680:1(@)chr6_62842983_65055849	chr6_63427704	0.02197	0.01125	0.02273	0.0219
ENSG00000008869:1(@)chr2_35896940_37905569	chr2_37050315	0.0218	0.002521	0.02256	0.02139
ENSG00000151883:1(@)chr5_50867564_52838788	chr5_50899733	0.02456	0.0003221	0.0214	0.02137
ENSG00000234616:1(@)chr8_141963553_143155464	chr8_142682204	0.02463	0.000306	0.02129	0.02127
ENSG00000008869:1(@)chr2_35896940_37905569	chr2_37046993	0.02166	0.002458	0.02239	0.02125
ENSG00000218274:1(@)chr6_62842983_65055849	chr6_63428329	0.02129	0.01131	0.02125	0.02121
ENSG00000155506:2(@)chr5_154393528_155946495	chr5_154764195	0.02214	0.0009248	0.02164	0.02103
ENSG00000114416:1(@)chr3_179656798_181793378	chr3_180929622	0.02124	0.004288	0.02302	0.02102
ENSG00000105926:1(@)chr7_23431823_25037640	chr7_24563339	0.03654	6.486e-05	0.02096	0.02094
ENSG00000114416:1(@)chr3_179656798_181793378	chr3_180928843	0.02111	0.004832	0.02317	0.02092
ENSG00000008869:1(@)chr2_35896940_37905569	chr2_37040285	0.02137	0.002195	0.02193	0.02091
ENSG00000008869:1(@)chr2_35896940_37905569	chr2_37039589	0.02126	0.002405	0.02196	0.02085
ENSG00000008869:1(@)chr2_35896940_37905569	chr2_37038187	0.02114	0.002442	0.02186	0.02073
ENSG00000008869:1(@)chr2_35896940_37905569	chr2_37038420	0.0212	0.002094	0.02169	0.02072
ENSG00000114054:1(@)chr3_135738064_137652241	chr3_136274757	0.02075	0.00928	0.0253	0.02065
ENSG00000037749:1(@)chr5_153488214_154393528	chr5_154049627	0.0208	0.003465	0.0207	0.02057
ENSG00000037749:1(@)chr5_153488214_154393528	chr5_154050875	0.0208	0.003449	0.0207	0.02057
ENSG00000037749:1(@)chr5_153488214_154393528	chr5_154054847	0.0208	0.003416	0.0207	0.02057
ENSG00000037749:1(@)chr5_153488214_154393528	chr5_154063029	0.02074	0.003306	0.02063	0.0205
ENSG00000266680:1(@)chr6_62842983_65055849	chr6_63425925	0.02041	0.01113	0.02116	0.02034
ENSG00000075399:1(@)chr16_88974757_90226404	chr16_89720353	0.1536	7.413e-06	0.02034	0.02034
ENSG00000001617:1(@)chr3_49279539_51797999	chr3_50150357	0.08686	1.479e-05	0.02029	0.02029
ENSG00000266680:1(@)chr6_62842983_65055849	chr6_63425288	0.02022	0.01064	0.02094	0.02015
ENSG00000001617:1(@)chr3_49279539_51797999	chr3_50150163	0.08664	1.469e-05	0.02014	0.02013
ENSG00000266680:1(@)chr6_62842983_65055849	chr6_63425105	0.02016	0.01123	0.02093	0.0201
ENSG00000137776:2(@)chr15_58149167_59401917	chr15_58889786	0.02033	0.002443	0.02142	0.01995
ENSG00000037749:1(@)chr5_153488214_154393528	chr5_154046393	0.02008	0.003548	0.02001	0.01987
ENSG00000176125:1(@)chr7_100599028_101555972	chr7_100892018	0.02272	0.0003243	0.01987	0.01978
ENSG00000072134:1(@)chr17_18953007_21387045	chr17_19319911	0.0197	0.07268	0.05467	0.01969
ENSG00000037749:1(@)chr5_153488214_154393528	chr5_154070509	0.01979	0.005532	0.01986	0.01965
ENSG00000037749:1(@)chr5_153488214_154393528	chr5_154045641	0.01984	0.003656	0.01978	0.01964
ENSG00000037749:1(@)chr5_153488214_154393528	chr5_154045521	0.01982	0.00349	0.01974	0.0196
ENSG00000149182:1(@)chr11_46984586_49844498	chr11_47177087	0.01952	0.4438	0.4333	0.01952
ENSG00000115816:1(@)chr2_35896940_37905569	chr2_37204503	0.01934	0.01268	0.01933	0.01927
ENSG00000180423:1(@)chr11_44672249_46984586	chr11_46614145	0.01919	0.01664	0.02944	0.01914
ENSG00000242781:1(@)chr3_78975391_81378159	chr3_80791086	0.0221	0.0002915	0.01913	0.01901
ENSG00000037749:1(@)chr5_153488214_154393528	chr5_154043412	0.01902	0.003553	0.01896	0.01882
ENSG00000242781:1(@)chr3_78975391_81378159	chr3_80791181	0.02187	0.0002897	0.01891	0.0188
ENSG00000037749:1(@)chr5_153488214_154393528	chr5_154066774	0.01893	0.005005	0.01898	0.01879
ENSG00000181619:2(@)chr14_58981618_61213706	chr14_59445719	0.09305	1.227e-05	0.01879	0.01878
ENSG00000161813:2(@)chr12_48608083_51382710	chr12_50373502	0.01895	0.003363	0.01987	0.0187
ENSG00000114054:1(@)chr3_135738064_137652241	chr3_136286083	0.01846	0.008697	0.02272	0.01836
ENSG00000037749:1(@)chr5_153488214_154393528	chr5_154041852	0.01853	0.003659	0.01848	0.01834
ENSG00000161813:2(@)chr12_48608083_51382710	chr12_50369701	0.01857	0.003059	0.01937	0.0183
ENSG00000170458:1(@)chr5_139885487_141266403	chr5_140741148	0.0408	3.902e-05	0.01821	0.01818
ENSG00000114054:1(@)chr3_135738064_137652241	chr3_136310145	0.09213	1.11e-05	0.01817	0.01817
ENSG00000137776:2(@)chr15_58149167_59401917	chr15_58849507	0.01818	0.02388	0.03253	0.01814
ENSG00000037749:1(@)chr5_153488214_154393528	chr5_154041173	0.01834	0.003167	0.01825	0.01813
ENSG00000266680:1(@)chr6_62842983_65055849	chr6_63434209	0.01814	0.008383	0.01868	0.01806
ENSG00000037749:1(@)chr5_153488214_154393528	chr5_154071077	0.01794	0.006084	0.01806	0.01783
ENSG00000161813:2(@)chr12_48608083_51382710	chr12_50358784	0.0181	0.00299	0.01887	0.01783
ENSG00000162944:1(@)chr2_197213386_198446401	chr2_197772709	0.02546	0.0001125	0.01786	0.0178
ENSG00000037749:1(@)chr5_153488214_154393528	chr5_154071230	0.01791	0.006379	0.01805	0.0178
ENSG00000161813:2(@)chr12_48608083_51382710	chr12_50360574	0.01804	0.002934	0.01879	0.01777
ENSG00000136631:1(@)chr1_148907005_151566404	chr1_150105152	0.01782	0.0132	0.02572	0.01776
ENSG00000260114:1(@)chr16_29025292_31371622	chr16_29935624	0.0197	0.000397	0.01786	0.01766
ENSG00000178252:2(@)chr3_47685722_49279539	chr3_48916344	0.01808	0.001794	0.01765	0.01761
ENSG00000266680:1(@)chr6_62842983_65055849	chr6_63448172	0.01769	0.00199	0.01751	0.01737
ENSG00000137776:2(@)chr15_58149167_59401917	chr15_58891447	0.01762	0.002661	0.01891	0.01731
ENSG00000163939:1(@)chr3_51797999_54047363	chr3_52603470	0.01753	0.003309	0.01946	0.01727
ENSG00000103423:1(@)chr16_3951195_5068344	chr16_4450121	0.01731	0.01903	0.03101	0.01727
ENSG00000133687:1(@)chr12_29498322_30359473	chr12_29636396	0.01891	0.0004953	0.01746	0.01723
ENSG00000103423:1(@)chr16_3951195_5068344	chr16_4440399	0.01737	0.004075	0.02015	0.01721
ENSG00000198561:1(@)chr11_55315181_58690022	chr11_57790196	0.0181	0.0008142	0.01765	0.0171
ENSG00000072134:1(@)chr17_18953007_21387045	chr17_19244992	0.01706	0.03275	0.03281	0.01705
ENSG00000260114:1(@)chr16_29025292_31371622	chr16_29943333	0.01762	0.001346	0.01773	0.01704
ENSG00000242781:1(@)chr3_78975391_81378159	chr3_80792579	0.02159	0.0001719	0.017	0.01693
ENSG00000242781:1(@)chr3_78975391_81378159	chr3_80792463	0.02159	0.00017	0.01696	0.01689
ENSG00000248685:1(@)chr4_33171144_35149793	chr4_34192950	0.01709	0.003099	0.01715	0.01688
ENSG00000161813:2(@)chr12_48608083_51382710	chr12_50285635	0.01716	0.002326	0.01764	0.01683
ENSG00000184209:1(@)chr12_121569746_124493434	chr12_123472202	0.1436	6.374e-06	0.01667	0.01666
ENSG00000169136:1(@)chr19_48778970_51029311	chr19_49936352	0.05753	1.977e-05	0.01665	0.01664
ENSG00000167193:1(@)chr17_1269105_2025437	chr17_1453308	0.02074	0.0001901	0.01667	0.01656
ENSG00000105926:1(@)chr7_23431823_25037640	chr7_24566655	0.02929	6.191e-05	0.01647	0.01645
ENSG00000154146:1(@)chr11_124625632_126441425	chr11_124773797	0.01733	0.0006892	0.01653	0.0164
ENSG00000167656:1(@)chr8_141963553_143155464	chr8_142771170	0.02314	0.0001178	0.01647	0.01639
ENSG00000260114:1(@)chr16_29025292_31371622	chr16_29927499	0.02683	7.142e-05	0.01636	0.01632
ENSG00000149564:1(@)chr11_124625632_126441425	chr11_124765248	0.01626	0.1558	0.02151	0.01626
ENSG00000161813:2(@)chr12_48608083_51382710	chr12_50302048	0.01632	0.003021	0.01713	0.01608
ENSG00000075399:1(@)chr16_88974757_90226404	chr16_89723490	0.04026	3.208e-05	0.01604	0.01602
ENSG00000128191:1(@)chr22_19924835_22002927	chr22_20078228	0.01882	0.0002402	0.01591	0.01581
ENSG00000178252:2(@)chr3_47685722_49279539	chr3_49050923	0.01607	0.002402	0.01581	0.01576
ENSG00000178252:2(@)chr3_47685722_49279539	chr3_49049778	0.01605	0.002485	0.0158	0.01575
ENSG00000120458:1(@)chr11_124625632_126441425	chr11_124763744	0.01572	0.1277	0.0399	0.01572
ENSG00000105926:1(@)chr7_23431823_25037640	chr7_24567925	0.02736	6.392e-05	0.0156	0.01558
ENSG00000162944:1(@)chr2_197213386_198446401	chr2_197778697	0.02221	0.0001113	0.01554	0.01548
ENSG00000178252:2(@)chr3_47685722_49279539	chr3_49038659	0.01579	0.002382	0.01553	0.01548
ENSG00000161813:2(@)chr12_48608083_51382710	chr12_50345225	0.01548	0.003151	0.01635	0.01526
ENSG00000072134:1(@)chr17_18953007_21387045	chr17_19238269	0.01523	0.1427	0.08391	0.01523
ENSG00000151883:1(@)chr5_50867564_52838788	chr5_50871828	0.01713	0.0003822	0.01525	0.01521
ENSG00000234616:1(@)chr8_141963553_143155464	chr8_142682272	0.0176	0.000288	0.01509	0.01507
ENSG00000167193:1(@)chr17_1269105_2025437	chr17_1430970	0.01745	0.0003019	0.01523	0.01506
ENSG00000105926:1(@)chr7_23431823_25037640	chr7_24568668	0.02543	6.945e-05	0.01502	0.015
ENSG00000167526:1(@)chr16_88974757_90226404	chr16_89556116	0.04964	2.096e-05	0.01498	0.01497
ENSG00000162944:1(@)chr2_197213386_198446401	chr2_197785535	0.01872	0.0001911	0.01504	0.01493
ENSG00000019102:1(@)chr11_124625632_126441425	chr11_124773940	0.01481	0.1017	0.01788	0.01481
ENSG00000161813:2(@)chr12_48608083_51382710	chr12_50307248	0.01497	0.003289	0.01591	0.01477
ENSG00000266680:1(@)chr6_62842983_65055849	chr6_63427088	0.01476	0.01072	0.0155	0.01471
ENSG00000260114:1(@)chr16_29025292_31371622	chr16_29928556	0.02364	7.396e-05	0.01461	0.01457
ENSG00000184209:1(@)chr12_121569746_124493434	chr12_123471298	0.1433	5.438e-06	0.01443	0.01443
ENSG00000139433:1(@)chr12_108632125_109898914	chr12_109873111	0.03296	3.774e-05	0.01444	0.01442
ENSG00000266680:1(@)chr6_62842983_65055849	chr6_63425743	0.01445	0.01008	0.01515	0.0144
ENSG00000149932:1(@)chr16_29025292_31371622	chr16_29959944	0.01442	0.01541	0.02765	0.01438
ENSG00000128191:1(@)chr22_19924835_22002927	chr22_20100227	0.01701	0.000244	0.01443	0.01433
ENSG00000105926:1(@)chr7_23431823_25037640	chr7_24567338	0.02483	6.544e-05	0.0143	0.01428
ENSG00000128191:1(@)chr22_19924835_22002927	chr22_20099048	0.01687	0.0002422	0.0143	0.0142
ENSG00000044115:1(@)chr5_137040361_139885487	chr5_138783711	0.01537	0.0005704	0.01424	0.01417
ENSG00000128191:1(@)chr22_19924835_22002927	chr22_20099214	0.01688	0.0002393	0.01427	0.01417
ENSG00000128191:1(@)chr22_19924835_22002927	chr22_20099950	0.01687	0.0002385	0.01426	0.01416
ENSG00000128191:1(@)chr22_19924835_22002927	chr22_20100016	0.01687	0.000234	0.01422	0.01412
ENSG00000178252:2(@)chr3_47685722_49279539	chr3_48931603	0.0145	0.00165	0.01413	0.01409
ENSG00000178252:2(@)chr3_47685722_49279539	chr3_48924293	0.01447	0.001724	0.01411	0.01408
ENSG00000178252:2(@)chr3_47685722_49279539	chr3_48926675	0.01445	0.001735	0.01411	0.01407
ENSG00000161813:2(@)chr12_48608083_51382710	chr12_50311932	0.01425	0.003381	0.01524	0.01406
ENSG00000178252:2(@)chr3_47685722_49279539	chr3_48940200	0.01443	0.001719	0.01408	0.01405
ENSG00000178252:2(@)chr3_47685722_49279539	chr3_48936952	0.01444	0.001708	0.01408	0.01404
ENSG00000152133:1(@)chr2_35896940_37905569	chr2_37090945	0.01794	0.0001682	0.01406	0.01396
ENSG00000149932:1(@)chr16_29025292_31371622	chr16_29961369	0.01397	0.01994	0.03111	0.01395
ENSG00000161813:2(@)chr12_48608083_51382710	chr12_50343764	0.01407	0.003239	0.015	0.01387
ENSG00000142687:1(@)chr1_34334157_37083582	chr1_35529980	0.01447	0.00105	0.01436	0.01386
ENSG00000250073:1(@)chr11_124625632_126441425	chr11_124784030	0.01392	0.006857	0.01398	0.01385
ENSG00000136425:2(@)chr15_76106283_78223711	chr15_78162609	0.01504	0.0005234	0.01412	0.01377
ENSG00000161813:2(@)chr12_48608083_51382710	chr12_50312563	0.01389	0.003369	0.01488	0.0137
ENSG00000044090:1(@)chr6_42070983_43788432	chr6_43221637	0.01394	0.002264	0.01525	0.01367
ENSG00000176125:1(@)chr7_100599028_101555972	chr7_100911581	0.02829	4.497e-05	0.01365	0.01363
ENSG00000105926:1(@)chr7_23431823_25037640	chr7_24564924	0.02908	4.256e-05	0.01363	0.01362
ENSG00000072134:1(@)chr17_18953007_21387045	chr17_19238913	0.01359	0.02921	0.02763	0.01357
ENSG00000170458:2(@)chr5_139885487_141266403	chr5_140740014	0.01357	0.00335	0.01455	0.01341
ENSG00000184209:1(@)chr12_121569746_124493434	chr12_123474390	0.1188	6.142e-06	0.01334	0.01334
ENSG00000161813:2(@)chr12_48608083_51382710	chr12_50343015	0.01351	0.003299	0.01447	0.01333
ENSG00000161813:2(@)chr12_48608083_51382710	chr12_50314070	0.01349	0.003063	0.01436	0.0133
ENSG00000234616:1(@)chr8_141963553_143155464	chr8_142682072	0.01533	0.0003143	0.01331	0.01328
ENSG00000178252:1(@)chr3_47685722_49279539	chr3_48975950	0.01544	0.0002788	0.01319	0.01315
ENSG00000142687:1(@)chr1_34334157_37083582	chr1_35460549	0.01315	0.0806	0.05117	0.01314
ENSG00000152061:2(@)chr1_173128768_175120632	chr1_174585323	0.08695	8.605e-06	0.0131	0.01309
ENSG00000234616:1(@)chr8_141963553_143155464	chr8_142681514	0.01515	0.0003053	0.0131	0.01307
ENSG00000234616:1(@)chr8_141963553_143155464	chr8_142681012	0.01504	0.0003179	0.01308	0.01305
ENSG00000184209:1(@)chr12_121569746_124493434	chr12_123474545	0.1198	5.933e-06	0.01305	0.01304
ENSG00000264102:1(@)chr11_44672249_46984586	chr11_46385217	0.01436	0.000432	0.01331	0.01302
ENSG00000178252:2(@)chr3_47685722_49279539	chr3_48910156	0.01332	0.001712	0.01299	0.01296
ENSG00000161813:1(@)chr12_48608083_51382710	chr12_50384521	0.1078	6.631e-06	0.01296	0.01296
ENSG00000178252:1(@)chr3_47685722_49279539	chr3_48978623	0.01532	0.0002641	0.01299	0.01295
ENSG00000178252:2(@)chr3_47685722_49279539	chr3_48855703	0.01334	0.001522	0.01297	0.01294
ENSG00000178252:2(@)chr3_47685722_49279539	chr3_48796182	0.01336	0.001447	0.01296	0.01293
ENSG00000178252:2(@)chr3_47685722_49279539	chr3_48904349	0.01329	0.001688	0.01296	0.01293
ENSG00000178252:2(@)chr3_47685722_49279539	chr3_48783603	0.01338	0.001309	0.01294	0.01292
ENSG00000178252:2(@)chr3_47685722_49279539	chr3_48874214	0.01331	0.001582	0.01296	0.01292
ENSG00000234616:1(@)chr8_141963553_143155464	chr8_142680717	0.01491	0.0003147	0.01295	0.01292
ENSG00000234616:1(@)chr8_141963553_143155464	chr8_142683519	0.01475	0.000341	0.01295	0.01292
ENSG00000234616:1(@)chr8_141963553_143155464	chr8_142680513	0.01487	0.0003175	0.01293	0.0129
ENSG00000178252:2(@)chr3_47685722_49279539	chr3_48800299	0.01335	0.001322	0.01292	0.01289
ENSG00000178252:2(@)chr3_47685722_49279539	chr3_48822065	0.01334	0.001322	0.0129	0.01287
ENSG00000178252:2(@)chr3_47685722_49279539	chr3_48829115	0.01334	0.001318	0.0129	0.01287
ENSG00000114054:1(@)chr3_135738064_137652241	chr3_136288491	0.01293	0.009805	0.01778	0.01287
ENSG00000178252:2(@)chr3_47685722_49279539	chr3_48828011	0.01331	0.001354	0.01289	0.01286
ENSG00000180423:1(@)chr11_44672249_46984586	chr11_46620104	0.01362	0.0006853	0.01327	0.01284
ENSG00000234616:1(@)chr8_141963553_143155464	chr8_142688717	0.01459	0.0003463	0.01283	0.0128
ENSG00000257298:1(@)chr12_48608083_51382710	chr12_50187864	0.01289	0.004256	0.0158	0.01275
ENSG00000037749:1(@)chr5_153488214_154393528	chr5_154038399	0.01289	0.003214	0.01287	0.01274
ENSG00000250073:1(@)chr11_124625632_126441425	chr11_124758081	0.01288	0.002491	0.01275	0.0127
ENSG00000161813:1(@)chr12_48608083_51382710	chr12_50383790	0.1069	6.529e-06	0.01267	0.01267
ENSG00000218274:1(@)chr6_62842983_65055849	chr6_63427704	0.01271	0.01125	0.0127	0.01266
ENSG00000187741:2(@)chr16_88974757_90226404	chr16_89776495	0.01593	0.0001578	0.01255	0.01244
ENSG00000176125:1(@)chr7_100599028_101555972	chr7_100887296	0.02302	5.661e-05	0.01243	0.01242
ENSG00000266680:1(@)chr6_62842983_65055849	chr6_63447009	0.01252	0.003575	0.01266	0.0124
ENSG00000125107:1(@)chr16_57630418_59011501	chr16_58577981	0.01243	0.01334	0.02346	0.0124
ENSG00000266680:1(@)chr6_62842983_65055849	chr6_63443786	0.01244	0.003271	0.01255	0.0123
ENSG00000266680:1(@)chr6_62842983_65055849	chr6_63442508	0.01241	0.003268	0.01251	0.01227
ENSG00000266680:1(@)chr6_62842983_65055849	chr6_63437031	0.01235	0.003129	0.01244	0.01221
ENSG00000266680:1(@)chr6_62842983_65055849	chr6_63445999	0.01234	0.003271	0.01245	0.01221
ENSG00000176125:1(@)chr7_100599028_101555972	chr7_100911543	0.02532	4.477e-05	0.01219	0.01217
ENSG00000169592:1(@)chr16_29025292_31371622	chr16_30008054	0.1427	4.522e-06	0.01217	0.01216
ENSG00000162944:1(@)chr2_197213386_198446401	chr2_197870307	0.0127	0.001051	0.01271	0.01214
ENSG00000044115:1(@)chr5_137040361_139885487	chr5_138898427	0.01319	0.0005476	0.01219	0.01212
ENSG00000133687:1(@)chr12_29498322_30359473	chr12_29638049	0.01266	0.0009829	0.01252	0.01207
ENSG00000114416:1(@)chr3_179656798_181793378	chr3_180923876	0.01232	0.001754	0.01283	0.01201
ENSG00000260114:1(@)chr16_29025292_31371622	chr16_29937080	0.01253	0.001045	0.01254	0.012
ENSG00000162944:1(@)chr2_197213386_198446401	chr2_197861925	0.01259	0.0009669	0.01252	0.01199
ENSG00000162944:1(@)chr2_197213386_198446401	chr2_197863128	0.01256	0.0009586	0.01248	0.01196
ENSG00000162944:1(@)chr2_197213386_198446401	chr2_197865291	0.01259	0.0009175	0.01246	0.01196
ENSG00000162944:1(@)chr2_197213386_198446401	chr2_197860352	0.01255	0.0009511	0.01247	0.01194
ENSG00000001617:1(@)chr3_49279539_51797999	chr3_50171386	0.05515	1.342e-05	0.01195	0.01194
ENSG00000112996:1(@)chr5_43983397_50867564	chr5_44813902	0.019	8.164e-05	0.01197	0.01192
ENSG00000256053:2(@)chr14_102545765_104535386	chr14_103584546	0.01192	0.06209	0.06882	0.01191
ENSG00000041988:1(@)chr1_5853833_7187275	chr1_6617004	0.01204	0.002582	0.01273	0.01185
ENSG00000169592:2(@)chr16_29025292_31371622	chr16_30003243	0.01186	0.01994	0.02793	0.01184
ENSG00000066322:1(@)chr1_43292786_44503511	chr1_43371257	0.01186	0.007251	0.01686	0.01179
ENSG00000168679:1(@)chr1_109761309_111199115	chr1_110308192	0.01331	0.0003625	0.01177	0.01174
ENSG00000162944:1(@)chr2_197213386_198446401	chr2_197808655	0.01259	0.0006557	0.01208	0.01173
ENSG00000105926:1(@)chr7_23431823_25037640	chr7_24614463	0.01948	7.301e-05	0.01175	0.01172
ENSG00000162944:1(@)chr2_197213386_198446401	chr2_197842192	0.01233	0.0008548	0.01214	0.01167
ENSG00000133687:1(@)chr12_29498322_30359473	chr12_29638296	0.01271	0.0005456	0.01193	0.01167
ENSG00000019102:1(@)chr11_124625632_126441425	chr11_124758723	0.01201	0.001252	0.0117	0.01166
ENSG00000178252:2(@)chr3_47685722_49279539	chr3_48779292	0.01241	0.0006892	0.01163	0.01161
ENSG00000044115:1(@)chr5_137040361_139885487	chr5_138791288	0.01258	0.0005764	0.01168	0.01161
ENSG00000133687:1(@)chr12_29498322_30359473	chr12_29638286	0.01267	0.000529	0.01186	0.01161
ENSG00000161813:2(@)chr12_48608083_51382710	chr12_50318275	0.01176	0.003144	0.01268	0.01159
ENSG00000162944:1(@)chr2_197213386_198446401	chr2_197803570	0.01268	0.0004966	0.01182	0.01155
ENSG00000162944:1(@)chr2_197213386_198446401	chr2_197805147	0.01268	0.0004912	0.01181	0.01154
ENSG00000146463:1(@)chr1_34334157_37083582	chr1_35350357	0.01177	0.002058	0.0129	0.01151
ENSG00000149564:1(@)chr11_124625632_126441425	chr11_124770375	0.0115	0.06435	0.01366	0.0115
ENSG00000266680:1(@)chr6_62842983_65055849	chr6_63455948	0.01229	0.0005137	0.01151	0.01148
ENSG00000162944:1(@)chr2_197213386_198446401	chr2_197826282	0.01228	0.0006581	0.0118	0.01144
ENSG00000106263:1(@)chr7_2022763_2732593	chr7_2153798	0.01248	0.0004897	0.01178	0.01144
ENSG00000133687:1(@)chr12_29498322_30359473	chr12_29638739	0.01257	0.0004882	0.01167	0.01144
ENSG00000162944:1(@)chr2_197213386_198446401	chr2_197795199	0.01263	0.0004482	0.01165	0.0114
ENSG00000185324:2(@)chr16_88974757_90226404	chr16_89688036	0.5404	1.045e-06	0.01139	0.01139
ENSG00000120458:1(@)chr11_124625632_126441425	chr11_124784030	0.01141	0.006857	0.01265	0.01135
ENSG00000133687:1(@)chr12_29498322_30359473	chr12_29638700	0.01245	0.0004839	0.01155	0.01132
ENSG00000133687:1(@)chr12_29498322_30359473	chr12_29638522	0.0124	0.0005006	0.01155	0.01131
ENSG00000167522:1(@)chr16_88974757_90226404	chr16_89356224	0.02642	3.635e-05	0.01133	0.01131
ENSG00000162944:1(@)chr2_197213386_198446401	chr2_197823175	0.01223	0.0005844	0.01162	0.0113
ENSG00000037749:1(@)chr5_153488214_154393528	chr5_154033285	0.01142	0.003335	0.01142	0.01129
ENSG00000037749:1(@)chr5_153488214_154393528	chr5_154030660	0.0114	0.003705	0.01142	0.01128
ENSG00000037749:1(@)chr5_153488214_154393528	chr5_154030460	0.0114	0.003476	0.01141	0.01127
ENSG00000162944:1(@)chr2_197213386_198446401	chr2_197800796	0.01264	0.0003895	0.01146	0.01125
ENSG00000114416:1(@)chr3_179656798_181793378	chr3_180931808	0.01136	0.00399	0.0131	0.01123
ENSG00000162944:1(@)chr2_197213386_198446401	chr2_197819743	0.0121	0.000613	0.01155	0.01121
ENSG00000044090:1(@)chr6_42070983_43788432	chr6_43200379	0.01121	0.02624	0.02958	0.01119
ENSG00000114054:1(@)chr3_135738064_137652241	chr3_136318385	0.01136	0.002672	0.01251	0.01117
ENSG00000149932:1(@)chr16_29025292_31371622	chr16_29956113	0.01118	0.0313	0.0381	0.01117
ENSG00000114054:1(@)chr3_135738064_137652241	chr3_136318865	0.0113	0.003025	0.01265	0.01114
ENSG00000133687:1(@)chr12_29498322_30359473	chr12_29638713	0.01218	0.000508	0.01136	0.01113
ENSG00000133687:1(@)chr12_29498322_30359473	chr12_29638764	0.01222	0.000487	0.01134	0.01112
ENSG00000170458:2(@)chr5_139885487_141266403	chr5_140746405	0.01139	0.001515	0.01161	0.0111
ENSG00000279789:1(@)chr16_29025292_31371622	chr16_29918407	0.01607	0.0001009	0.01117	0.0111
ENSG00000223959:1(@)chr16_88974757_90226404	chr16_89976348	0.1322	4.447e-06	0.0111	0.01109
ENSG00000019102:1(@)chr11_124625632_126441425	chr11_124774043	0.01109	0.06439	0.01303	0.01108
ENSG00000262777:1(@)chr17_1269105_2025437	chr17_1439864	0.01138	0.001746	0.01146	0.01107
ENSG00000161813:2(@)chr12_48608083_51382710	chr12_50319514	0.01119	0.003017	0.01207	0.01102
ENSG00000129933:1(@)chr19_18299052_19766662	chr19_19329257	0.01617	0.000102	0.01103	0.01098
ENSG00000044115:1(@)chr5_137040361_139885487	chr5_138796200	0.01185	0.0005789	0.011	0.01093
ENSG00000204991:2(@)chr16_88974757_90226404	chr16_89819984	0.02844	2.654e-05	0.01093	0.01091
ENSG00000129933:1(@)chr19_18299052_19766662	chr19_19329619	0.01756	7.863e-05	0.01092	0.01088
ENSG00000260114:1(@)chr16_29025292_31371622	chr16_29918407	0.01567	0.0001009	0.01082	0.01077
ENSG00000106263:1(@)chr7_2022763_2732593	chr7_2153019	0.01285	0.0002209	0.01085	0.01069
ENSG00000262777:2(@)chr17_1269105_2025437	chr17_1424923	0.01102	0.001527	0.0117	0.01069
ENSG00000169592:2(@)chr16_29025292_31371622	chr16_30007399	0.01848	5.121e-05	0.01065	0.01061
ENSG00000167522:1(@)chr16_88974757_90226404	chr16_89333047	0.02147	4.721e-05	0.01061	0.01058
ENSG00000136631:1(@)chr1_148907005_151566404	chr1_150086491	0.0106	0.0114	0.01743	0.01057
ENSG00000136631:1(@)chr1_148907005_151566404	chr1_150086719	0.0106	0.01105	0.01722	0.01056
ENSG00000180423:1(@)chr11_44672249_46984586	chr11_46618032	0.01055	0.01562	0.0202	0.01053
ENSG00000178922:2(@)chr1_43292786_44503511	chr1_43451966	0.01052	0.02048	0.02714	0.0105
ENSG00000176125:1(@)chr7_100599028_101555972	chr7_100908172	0.02294	4.046e-05	0.01046	0.01045
ENSG00000136631:1(@)chr1_148907005_151566404	chr1_150094433	0.01045	0.01425	0.01901	0.01042
ENSG00000001617:1(@)chr3_49279539_51797999	chr3_50179801	0.07079	8.362e-06	0.01041	0.0104
ENSG00000037749:1(@)chr5_153488214_154393528	chr5_154026830	0.01048	0.003211	0.01048	0.01036
ENSG00000176125:1(@)chr7_100599028_101555972	chr7_100908908	0.02273	4.036e-05	0.01035	0.01034
ENSG00000156603:2(@)chr11_55315181_58690022	chr11_57726150	0.01028	0.03136	0.03154	0.01027
ENSG00000114416:1(@)chr3_179656798_181793378	chr3_180908173	0.01051	0.001917	0.01116	0.01026
ENSG00000037749:1(@)chr5_153488214_154393528	chr5_154027016	0.01038	0.003418	0.0104	0.01026
ENSG00000156603:2(@)chr11_55315181_58690022	chr11_57721418	0.01028	0.03159	0.03169	0.01026
ENSG00000156603:2(@)chr11_55315181_58690022	chr11_57729348	0.01026	0.03046	0.03091	0.01025
ENSG00000250073:1(@)chr11_124625632_126441425	chr11_124758723	0.01055	0.001252	0.01028	0.01025
ENSG00000156603:2(@)chr11_55315181_58690022	chr11_57729539	0.01025	0.03054	0.03096	0.01024
ENSG00000258947:1(@)chr16_88974757_90226404	chr16_89915950	0.8874	5.669e-07	0.01024	0.01024
ENSG00000156603:2(@)chr11_55315181_58690022	chr11_57730375	0.01025	0.03017	0.0307	0.01023
ENSG00000037749:1(@)chr5_153488214_154393528	chr5_154021636	0.01033	0.003641	0.01036	0.01022
ENSG00000170458:2(@)chr5_139885487_141266403	chr5_140739949	0.01042	0.001942	0.01087	0.01021
ENSG00000182810:1(@)chr16_65904663_68807460	chr16_67995836	0.01029	0.004858	0.01327	0.01019
ENSG00000106263:1(@)chr7_2022763_2732593	chr7_2173123	0.01164	0.0003093	0.01039	0.01018
ENSG00000041988:1(@)chr1_5853833_7187275	chr1_6618804	0.01031	0.002413	0.01096	0.01014
ENSG00000170458:2(@)chr5_139885487_141266403	chr5_140741368	0.01036	0.001601	0.01065	0.01011
ENSG00000037749:1(@)chr5_153488214_154393528	chr5_154022272	0.01018	0.003872	0.01023	0.01008
ENSG00000167522:1(@)chr16_88974757_90226404	chr16_89339419	0.0294	2.531e-05	0.01009	0.01008
ENSG00000204991:2(@)chr16_88974757_90226404	chr16_89811312	0.01008	0.01589	0.01909	0.01005
ENSG00000128191:2(@)chr22_19924835_22002927	chr22_20095339	0.01143	0.0003378	0.01021	0.009996
ENSG00000037749:1(@)chr5_153488214_154393528	chr5_154014359	0.01009	0.003684	0.01013	0.009988
ENSG00000037749:1(@)chr5_153488214_154393528	chr5_154015912	0.01008	0.003567	0.01012	0.009978
ENSG00000266680:1(@)chr6_62842983_65055849	chr6_63431195	0.01006	0.003791	0.01024	0.00996
ENSG00000037749:1(@)chr5_153488214_154393528	chr5_154012069	0.01	0.003522	0.01003	0.009895
ENSG00000037749:1(@)chr5_153488214_154393528	chr5_154012058	0.009997	0.003558	0.01003	0.00989
ENSG00000037749:1(@)chr5_153488214_154393528	chr5_154010794	0.009959	0.003872	0.01001	0.009862
ENSG00000149932:2(@)chr16_29025292_31371622	chr16_29933511	0.01118	0.0003431	0.01004	0.009823
ENSG00000037749:1(@)chr5_153488214_154393528	chr5_154010044	0.009914	0.003915	0.009969	0.009818
ENSG00000149932:2(@)chr16_29025292_31371622	chr16_29939508	0.01048	0.0007075	0.01027	0.009816
ENSG00000136425:2(@)chr15_76106283_78223711	chr15_78159439	0.01084	0.0004579	0.01011	0.009806
ENSG00000037749:1(@)chr5_153488214_154393528	chr5_154008356	0.009891	0.00386	0.009943	0.009794
ENSG00000149932:2(@)chr16_29025292_31371622	chr16_29937080	0.01014	0.001045	0.01037	0.009702
ENSG00000149932:2(@)chr16_29025292_31371622	chr16_29932138	0.0113	0.0002875	0.009877	0.009694
ENSG00000242781:1(@)chr3_78975391_81378159	chr3_80775190	0.01003	0.001319	0.01021	0.009684
ENSG00000114416:1(@)chr3_179656798_181793378	chr3_180912403	0.01005	0.001141	0.01019	0.009659
ENSG00000161813:2(@)chr12_48608083_51382710	chr12_50322669	0.009758	0.003016	0.01066	0.009613
ENSG00000218274:1(@)chr6_62842983_65055849	chr6_63425288	0.009653	0.01064	0.009651	0.009612
ENSG00000218274:1(@)chr6_62842983_65055849	chr6_63425925	0.00963	0.01113	0.009632	0.009591
ENSG00000180423:1(@)chr11_44672249_46984586	chr11_46618953	0.009944	0.001064	0.01023	0.009572
ENSG00000149932:2(@)chr16_29025292_31371622	chr16_29935349	0.01109	0.000298	0.009752	0.009561
ENSG00000133687:1(@)chr12_29498322_30359473	chr12_29635312	0.01048	0.0004847	0.009762	0.009536
ENSG00000149932:2(@)chr16_29025292_31371622	chr16_29935387	0.01105	0.0002959	0.009706	0.009517
ENSG00000218274:1(@)chr6_62842983_65055849	chr6_63425105	0.009553	0.01123	0.009556	0.009514
ENSG00000037749:1(@)chr5_153488214_154393528	chr5_154002564	0.009597	0.003945	0.009657	0.009505
ENSG00000218274:1(@)chr6_62842983_65055849	chr6_63446363	0.009532	0.009916	0.009525	0.009488
ENSG00000037749:1(@)chr5_153488214_154393528	chr5_153985868	0.009559	0.003835	0.009612	0.009464
ENSG00000041988:1(@)chr1_5853833_7187275	chr1_6626154	0.009482	0.01346	0.01407	0.009453
ENSG00000187741:1(@)chr16_88974757_90226404	chr16_89780579	0.03028	2.2e-05	0.009457	0.009442
ENSG00000248685:1(@)chr4_33171144_35149793	chr4_34171335	0.009535	0.003741	0.009768	0.009438
ENSG00000170458:2(@)chr5_139885487_141266403	chr5_140737079	0.009613	0.002116	0.01016	0.009435
ENSG00000037749:1(@)chr5_153488214_154393528	chr5_153999533	0.009513	0.003927	0.009573	0.009421
ENSG00000143578:1(@)chr1_153208353_154797927	chr1_153968263	0.009557	0.003282	0.009473	0.009419
ENSG00000126457:1(@)chr19_48778970_51029311	chr19_49961593	0.03212	2.01e-05	0.009417	0.009404
ENSG00000176125:1(@)chr7_100599028_101555972	chr7_100920067	0.01106	0.0002735	0.009483	0.0094
ENSG00000248685:1(@)chr4_33171144_35149793	chr4_34180899	0.009476	0.003611	0.009695	0.009376
ENSG00000248685:1(@)chr4_33171144_35149793	chr4_34170690	0.00944	0.003822	0.009684	0.009346
ENSG00000248685:1(@)chr4_33171144_35149793	chr4_34173447	0.009445	0.003587	0.009661	0.009344
ENSG00000248685:1(@)chr4_33171144_35149793	chr4_34175619	0.009436	0.003634	0.009658	0.009337
ENSG00000248685:1(@)chr4_33171144_35149793	chr4_34172568	0.009434	0.003668	0.00966	0.009336
ENSG00000129933:1(@)chr19_18299052_19766662	chr19_19362221	0.009338	0.00573	0.01209	0.009261
ENSG00000037749:1(@)chr5_153488214_154393528	chr5_153992965	0.009339	0.003933	0.009401	0.009249
ENSG00000037749:1(@)chr5_153488214_154393528	chr5_153991845	0.009331	0.004021	0.009399	0.009243
ENSG00000168237:1(@)chr3_51797999_54047363	chr3_52261879	0.01096	0.0002594	0.009372	0.009236
ENSG00000037749:1(@)chr5_153488214_154393528	chr5_153991006	0.009288	0.004046	0.009357	0.009201
ENSG00000129933:1(@)chr19_18299052_19766662	chr19_19362636	0.009275	0.005963	0.01215	0.009201
ENSG00000168237:1(@)chr3_51797999_54047363	chr3_52254929	0.01097	0.0002494	0.009312	0.009182
ENSG00000168237:1(@)chr3_51797999_54047363	chr3_52253452	0.01097	0.000249	0.00931	0.00918
ENSG00000178922:2(@)chr1_43292786_44503511	chr1_43451738	0.009165	0.04652	0.04695	0.009158
ENSG00000129933:1(@)chr19_18299052_19766662	chr19_19364279	0.009232	0.004799	0.01151	0.009141
ENSG00000037749:1(@)chr5_153488214_154393528	chr5_153987245	0.009217	0.004146	0.009293	0.009133
ENSG00000128191:1(@)chr22_19924835_22002927	chr22_20105999	0.01088	0.0002367	0.009222	0.009123
ENSG00000149564:2(@)chr11_124625632_126441425	chr11_124774043	0.00911	0.06439	0.0574	0.009104
ENSG00000103423:1(@)chr16_3951195_5068344	chr16_4448485	0.009107	0.05287	0.04726	0.009101
ENSG00000037749:1(@)chr5_153488214_154393528	chr5_153988605	0.009177	0.003772	0.00923	0.009084
ENSG00000167526:1(@)chr16_88974757_90226404	chr16_89561973	0.04959	1.088e-05	0.009087	0.00908
ENSG00000142687:1(@)chr1_34334157_37083582	chr1_35422546	0.009264	0.002025	0.01001	0.009058
ENSG00000037749:1(@)chr5_153488214_154393528	chr5_153994058	0.009106	0.004248	0.009189	0.009025
ENSG00000128191:1(@)chr22_19924835_22002927	chr22_20105794	0.01083	0.0002259	0.009107	0.009012
ENSG00000178252:3(@)chr3_47685722_49279539	chr3_48961890	0.009969	0.0004445	0.009284	0.008989
ENSG00000156603:2(@)chr11_55315181_58690022	chr11_57742822	0.008978	0.04609	0.04024	0.008971
ENSG00000128191:1(@)chr22_19924835_22002927	chr22_20105765	0.01073	0.0002284	0.009039	0.008943
ENSG00000103423:1(@)chr16_3951195_5068344	chr16_4450543	0.008927	0.03822	0.03651	0.008919
ENSG00000128191:1(@)chr22_19924835_22002927	chr22_20105254	0.01061	0.000239	0.009008	0.008907
ENSG00000167522:1(@)chr16_88974757_90226404	chr16_89378269	0.02002	3.852e-05	0.008878	0.008856
ENSG00000254732:1(@)chr11_55315181_58690022	chr11_57772986	0.008856	0.03521	0.03904	0.008847
ENSG00000149564:1(@)chr11_124625632_126441425	chr11_124763744	0.00879	0.1277	0.01309	0.008787
ENSG00000204991:2(@)chr16_88974757_90226404	chr16_89816399	0.01108	0.0001627	0.008872	0.008779
ENSG00000128191:1(@)chr22_19924835_22002927	chr22_20105473	0.01067	0.0002095	0.008849	0.008761
ENSG00000072134:1(@)chr17_18953007_21387045	chr17_19275579	0.008749	0.03649	0.02631	0.008741
ENSG00000114416:1(@)chr3_179656798_181793378	chr3_180921097	0.008875	0.001924	0.009568	0.008669
ENSG00000128191:1(@)chr22_19924835_22002927	chr22_20104105	0.01035	0.000231	0.008737	0.00864
ENSG00000204991:2(@)chr16_88974757_90226404	chr16_89816418	0.0111	0.0001459	0.008674	0.008591
ENSG00000166595:1(@)chr16_65904663_68807460	chr16_66731682	0.009012	0.0008828	0.009064	0.008548
ENSG00000266680:1(@)chr6_62842983_65055849	chr6_63426981	0.008623	0.003709	0.008813	0.008539
ENSG00000167193:1(@)chr17_1269105_2025437	chr17_1461602	0.008585	0.003848	0.01068	0.008479
ENSG00000234616:1(@)chr8_141963553_143155464	chr8_142692775	0.009659	0.0003458	0.008505	0.008474
ENSG00000128191:1(@)chr22_19924835_22002927	chr22_20084214	0.008497	0.008467	0.01202	0.008452
ENSG00000001617:1(@)chr3_49279539_51797999	chr3_50160982	0.0571	8.43e-06	0.008453	0.008448
ENSG00000136631:1(@)chr1_148907005_151566404	chr1_150117796	0.008466	0.01493	0.01744	0.008443
ENSG00000112996:1(@)chr5_43983397_50867564	chr5_44819544	0.01189	0.0001187	0.008515	0.008442
ENSG00000105518:1(@)chr19_9127717_11173352	chr19_11156017	0.008949	0.0007999	0.008979	0.008438
ENSG00000266680:1(@)chr6_62842983_65055849	chr6_63431804	0.008581	0.001845	0.008551	0.008415
ENSG00000166595:1(@)chr16_65904663_68807460	chr16_66739397	0.008798	0.0009397	0.008921	0.008371
ENSG00000066322:1(@)chr1_43292786_44503511	chr1_43372179	0.008372	0.006509	0.01287	0.008316
ENSG00000279789:1(@)chr16_29025292_31371622	chr16_29913584	0.02231	2.678e-05	0.008319	0.008301
ENSG00000128191:1(@)chr22_19924835_22002927	chr22_20102515	0.01008	0.00021	0.008367	0.008279
ENSG00000128191:1(@)chr22_19924835_22002927	chr22_20101748	0.009797	0.0002394	0.008329	0.008228
ENSG00000041988:1(@)chr1_5853833_7187275	chr1_6625714	0.008247	0.0122	0.0124	0.008219
ENSG00000136631:1(@)chr1_148907005_151566404	chr1_150122414	0.008249	0.008519	0.01334	0.00821
ENSG00000111325:1(@)chr12_121569746_124493434	chr12_122941028	0.03076	1.755e-05	0.008179	0.008167
ENSG00000133687:1(@)chr12_29498322_30359473	chr12_29637466	0.008959	0.0004854	0.008376	0.00815
ENSG00000223959:1(@)chr16_88974757_90226404	chr16_89979713	0.1151	3.691e-06	0.008136	0.008134
ENSG00000136631:1(@)chr1_148907005_151566404	chr1_150125477	0.008121	0.01683	0.01824	0.008102
ENSG00000166595:1(@)chr16_65904663_68807460	chr16_66752901	0.008486	0.0009905	0.008674	0.008095
ENSG00000161813:2(@)chr12_48608083_51382710	chr12_50337340	0.008211	0.002837	0.009069	0.008082
ENSG00000248685:1(@)chr4_33171144_35149793	chr4_34171541	0.008157	0.00408	0.008442	0.008081
ENSG00000248685:1(@)chr4_33171144_35149793	chr4_34171751	0.008161	0.003711	0.008405	0.008077
ENSG00000136631:1(@)chr1_148907005_151566404	chr1_150125986	0.008094	0.01701	0.01832	0.008075
ENSG00000248685:1(@)chr4_33171144_35149793	chr4_34181997	0.008157	0.003789	0.00841	0.008075
ENSG00000248685:1(@)chr4_33171144_35149793	chr4_34173365	0.008153	0.00395	0.008424	0.008074
ENSG00000248685:1(@)chr4_33171144_35149793	chr4_34179905	0.008136	0.003948	0.008406	0.008057
ENSG00000213600:1(@)chr3_49279539_51797999	chr3_50180125	0.008355	0.001255	0.008849	0.00805
ENSG00000248685:1(@)chr4_33171144_35149793	chr4_34160450	0.008115	0.004267	0.00842	0.008043
ENSG00000248685:1(@)chr4_33171144_35149793	chr4_34162289	0.008063	0.004318	0.008373	0.007991
ENSG00000248685:1(@)chr4_33171144_35149793	chr4_34154641	0.008055	0.004581	0.008393	0.007988
ENSG00000248685:1(@)chr4_33171144_35149793	chr4_34148342	0.008045	0.005325	0.008458	0.007987
ENSG00000248685:1(@)chr4_33171144_35149793	chr4_34156205	0.008052	0.004516	0.008383	0.007984
ENSG00000262777:1(@)chr17_1269105_2025437	chr17_1443123	0.008153	0.001931	0.008381	0.007955
ENSG00000103423:1(@)chr16_3951195_5068344	chr16_4448532	0.007953	0.04255	0.03866	0.007946
ENSG00000176125:1(@)chr7_100599028_101555972	chr7_100878876	0.01338	7.062e-05	0.007964	0.007942
ENSG00000248685:1(@)chr4_33171144_35149793	chr4_34214317	0.00807	0.002056	0.008103	0.007921
ENSG00000167193:1(@)chr17_1269105_2025437	chr17_1460224	0.007993	0.00445	0.01045	0.007908
ENSG00000250073:1(@)chr11_124625632_126441425	chr11_124778591	0.008251	0.0008056	0.007918	0.007903
ENSG00000266680:1(@)chr6_62842983_65055849	chr6_63421905	0.007978	0.003515	0.008156	0.007897
ENSG00000266680:1(@)chr6_62842983_65055849	chr6_63429350	0.01027	0.0001215	0.007902	0.007893
ENSG00000260114:1(@)chr16_29025292_31371622	chr16_29943634	0.008165	0.001231	0.008506	0.007871
ENSG00000161813:2(@)chr12_48608083_51382710	chr12_50323175	0.007933	0.00357	0.009074	0.007833
ENSG00000142686:1(@)chr1_34334157_37083582	chr1_35719096	0.007824	0.04802	0.00791	0.007817
ENSG00000041988:1(@)chr1_5853833_7187275	chr1_6621215	0.007925	0.002859	0.008792	0.007812
ENSG00000128191:1(@)chr22_19924835_22002927	chr22_20102357	0.01069	0.0001233	0.007857	0.007805
ENSG00000181619:2(@)chr14_58981618_61213706	chr14_59465213	0.03112	1.624e-05	0.007812	0.007803
ENSG00000041988:1(@)chr1_5853833_7187275	chr1_6623180	0.007817	0.01911	0.01435	0.0078
ENSG00000178252:1(@)chr3_47685722_49279539	chr3_48993395	0.008957	0.0003094	0.007789	0.007746
ENSG00000072134:1(@)chr17_18953007_21387045	chr17_19240301	0.007735	0.09318	0.05258	0.007732
ENSG00000266680:1(@)chr6_62842983_65055849	chr6_63443109	0.007814	0.00321	0.007963	0.007726
ENSG00000266680:1(@)chr6_62842983_65055849	chr6_63442624	0.007789	0.003197	0.007937	0.007701
ENSG00000248685:1(@)chr4_33171144_35149793	chr4_34209698	0.007804	0.002204	0.007864	0.007669
ENSG00000136631:1(@)chr1_148907005_151566404	chr1_150102034	0.007693	0.01232	0.01509	0.007668
ENSG00000266680:1(@)chr6_62842983_65055849	chr6_63442144	0.007731	0.003167	0.007877	0.007644
ENSG00000136631:1(@)chr1_148907005_151566404	chr1_150102532	0.007662	0.01401	0.01608	0.00764
ENSG00000136631:1(@)chr1_148907005_151566404	chr1_150102647	0.007662	0.01248	0.01515	0.007637
ENSG00000266680:1(@)chr6_62842983_65055849	chr6_63440162	0.007724	0.003196	0.007873	0.007637
ENSG00000136631:1(@)chr1_148907005_151566404	chr1_150102876	0.007655	0.01263	0.01524	0.007631
ENSG00000136631:1(@)chr1_148907005_151566404	chr1_150102833	0.007646	0.01249	0.01515	0.007622
ENSG00000266680:1(@)chr6_62842983_65055849	chr6_63437905	0.0077	0.003045	0.007834	0.007609
ENSG00000178252:1(@)chr3_47685722_49279539	chr3_48997778	0.00894	0.0002736	0.007635	0.007597
ENSG00000167193:2(@)chr17_1269105_2025437	chr17_1440988	0.008143	0.0006312	0.007996	0.007562
ENSG00000248685:1(@)chr4_33171144_35149793	chr4_34208536	0.007705	0.002033	0.00774	0.007561
ENSG00000248685:1(@)chr4_33171144_35149793	chr4_34206356	0.007683	0.0023	0.007759	0.007556
ENSG00000248685:1(@)chr4_33171144_35149793	chr4_34206604	0.007683	0.002288	0.007758	0.007556
ENSG00000266680:1(@)chr6_62842983_65055849	chr6_63435470	0.007633	0.003357	0.0078	0.007551
ENSG00000149564:1(@)chr11_124625632_126441425	chr11_124776267	0.007546	0.11	0.01125	0.007543
ENSG00000248685:1(@)chr4_33171144_35149793	chr4_34206590	0.007678	0.002047	0.007717	0.007536
ENSG00000266680:1(@)chr6_62842983_65055849	chr6_63437758	0.007635	0.002662	0.007729	0.007532
ENSG00000242781:1(@)chr3_78975391_81378159	chr3_80764891	0.007599	0.005053	0.009539	0.007528
ENSG00000181619:2(@)chr14_58981618_61213706	chr14_59443050	0.03813	1.188e-05	0.007507	0.0075
ENSG00000037749:1(@)chr5_153488214_154393528	chr5_154039589	0.007977	0.0005864	0.007509	0.007487
ENSG00000125107:1(@)chr16_57630418_59011501	chr16_58583080	0.007492	0.01533	0.02018	0.007475
ENSG00000176125:1(@)chr7_100599028_101555972	chr7_100878489	0.01268	6.888e-05	0.007472	0.007452
ENSG00000185324:2(@)chr16_88974757_90226404	chr16_89686623	0.0124	7.304e-05	0.007499	0.007451
ENSG00000250073:1(@)chr11_124625632_126441425	chr11_124763633	0.007694	0.001062	0.007465	0.007445
ENSG00000176125:1(@)chr7_100599028_101555972	chr7_100901706	0.008289	0.0004205	0.007561	0.007434
ENSG00000260114:1(@)chr16_29025292_31371622	chr16_29923745	0.01733	3.453e-05	0.00745	0.007433
ENSG00000149932:1(@)chr16_29025292_31371622	chr16_29962846	0.007421	0.0198	0.02445	0.007409
ENSG00000106263:1(@)chr7_2022763_2732593	chr7_2155807	0.008159	0.0004295	0.00769	0.007393
ENSG00000008869:1(@)chr2_35896940_37905569	chr2_37009935	0.007611	0.001466	0.008049	0.00737
ENSG00000167522:1(@)chr16_88974757_90226404	chr16_89331863	0.03907	1.128e-05	0.007374	0.007368
ENSG00000120314:1(@)chr5_139885487_141266403	chr5_140689284	0.007506	0.002311	0.008959	0.007366
ENSG00000120314:1(@)chr5_139885487_141266403	chr5_140690444	0.007506	0.002308	0.008956	0.007366
ENSG00000120314:1(@)chr5_139885487_141266403	chr5_140686721	0.007507	0.002287	0.008941	0.007365
ENSG00000120314:1(@)chr5_139885487_141266403	chr5_140690432	0.007506	0.002301	0.008951	0.007365
ENSG00000120314:1(@)chr5_139885487_141266403	chr5_140692472	0.007504	0.00229	0.008941	0.007363
ENSG00000120314:1(@)chr5_139885487_141266403	chr5_140692707	0.007505	0.002286	0.008938	0.007363
ENSG00000176125:1(@)chr7_100599028_101555972	chr7_100878217	0.01267	6.688e-05	0.007376	0.007356
ENSG00000072134:1(@)chr17_18953007_21387045	chr17_19239232	0.007356	0.1048	0.05779	0.007353
ENSG00000176125:1(@)chr7_100599028_101555972	chr7_100901913	0.00819	0.000415	0.007461	0.007335
ENSG00000204991:1(@)chr16_88974757_90226404	chr16_89851129	0.01934	2.955e-05	0.007337	0.007317
ENSG00000242781:1(@)chr3_78975391_81378159	chr3_80789484	0.007385	0.004999	0.009305	0.007316
ENSG00000170458:2(@)chr5_139885487_141266403	chr5_140751027	0.007522	0.001406	0.007795	0.007315
ENSG00000129933:1(@)chr19_18299052_19766662	chr19_19360874	0.008252	0.0003563	0.007443	0.007267
ENSG00000114416:1(@)chr3_179656798_181793378	chr3_180917686	0.007417	0.001878	0.008118	0.007241
ENSG00000170458:2(@)chr5_139885487_141266403	chr5_140751950	0.007419	0.001527	0.007752	0.007231
ENSG00000266680:1(@)chr6_62842983_65055849	chr6_63431991	0.007303	0.003422	0.007479	0.007226
ENSG00000152133:1(@)chr2_35896940_37905569	chr2_37094425	0.007646	0.0008118	0.007744	0.007219
ENSG00000128191:1(@)chr22_19924835_22002927	chr22_20082390	0.008275	0.0003052	0.007327	0.007198
ENSG00000164091:2(@)chr3_51797999_54047363	chr3_52274829	0.007843	0.0005308	0.007551	0.007187
ENSG00000139433:2(@)chr12_108632125_109898914	chr12_109861427	0.007187	0.2733	0.2154	0.007186
ENSG00000264102:1(@)chr11_44672249_46984586	chr11_46374929	0.007194	0.0155	0.01748	0.007174
ENSG00000137075:1(@)chr9_34642246_36743286	chr9_36414840	0.8253	4.256e-07	0.007171	0.007171
ENSG00000114416:1(@)chr3_179656798_181793378	chr3_180924019	0.007234	0.004627	0.009324	0.007163
ENSG00000176125:1(@)chr7_100599028_101555972	chr7_100902485	0.007979	0.0004179	0.007278	0.007152
ENSG00000248685:1(@)chr4_33171144_35149793	chr4_34191063	0.007225	0.003159	0.007417	0.007138
ENSG00000129933:1(@)chr19_18299052_19766662	chr19_19360996	0.008242	0.0003105	0.007286	0.007133
ENSG00000207954:1(@)chr3_42498510_45123661	chr3_43890538	0.01811	3.15e-05	0.007148	0.007126
ENSG00000248685:1(@)chr4_33171144_35149793	chr4_34192231	0.007266	0.001842	0.00728	0.007117
ENSG00000176125:1(@)chr7_100599028_101555972	chr7_100902568	0.007933	0.0004214	0.007244	0.007117
ENSG00000001617:1(@)chr3_49279539_51797999	chr3_50155327	0.04784	8.441e-06	0.007091	0.007086
ENSG00000161813:2(@)chr12_48608083_51382710	chr12_50325598	0.007176	0.002996	0.008111	0.00707
ENSG00000105926:1(@)chr7_23431823_25037640	chr7_24639783	0.009215	0.0001568	0.007095	0.007044
ENSG00000242781:1(@)chr3_78975391_81378159	chr3_80799655	0.007178	0.002422	0.008004	0.007041
ENSG00000120314:1(@)chr5_139885487_141266403	chr5_140693062	0.007086	0.005337	0.01071	0.007029
ENSG00000120314:1(@)chr5_139885487_141266403	chr5_140690258	0.007084	0.005352	0.01071	0.007026
ENSG00000167193:1(@)chr17_1269105_2025437	chr17_1451848	0.007543	0.0006385	0.00738	0.007015
ENSG00000213600:1(@)chr3_49279539_51797999	chr3_50190883	0.007302	0.001133	0.007729	0.007008
ENSG00000112658:2(@)chr6_42070983_43788432	chr6_43175424	0.007661	0.0004384	0.007336	0.006997
ENSG00000178922:2(@)chr1_43292786_44503511	chr1_43460595	0.007012	0.01494	0.01913	0.006995
ENSG00000154146:1(@)chr11_124625632_126441425	chr11_124776267	0.006995	0.11	0.0266	0.006993
ENSG00000176125:1(@)chr7_100599028_101555972	chr7_100873973	0.01269	5.921e-05	0.007005	0.006988
ENSG00000120314:1(@)chr5_139885487_141266403	chr5_140692664	0.007095	0.002443	0.008653	0.00697
ENSG00000167193:1(@)chr17_1269105_2025437	chr17_1450641	0.007482	0.0006358	0.00732	0.006957
ENSG00000120314:1(@)chr5_139885487_141266403	chr5_140687331	0.007073	0.002495	0.00867	0.006951
ENSG00000170458:2(@)chr5_139885487_141266403	chr5_140729570	0.007146	0.0014	0.007427	0.006949
ENSG00000176125:1(@)chr7_100599028_101555972	chr7_100903671	0.00807	0.0002882	0.006998	0.006911
ENSG00000178922:2(@)chr1_43292786_44503511	chr1_43461740	0.006878	0.0158	0.0197	0.006863
ENSG00000167193:1(@)chr17_1269105_2025437	chr17_1450400	0.007395	0.0006189	0.007216	0.006862
ENSG00000149932:2(@)chr16_29025292_31371622	chr16_29943634	0.007124	0.001231	0.007648	0.006859
ENSG00000170458:2(@)chr5_139885487_141266403	chr5_140726916	0.00706	0.001347	0.007317	0.006857
ENSG00000257298:2(@)chr12_48608083_51382710	chr12_50187707	0.007037	0.001793	0.008093	0.006854
ENSG00000178922:2(@)chr1_43292786_44503511	chr1_43462206	0.006852	0.01616	0.01996	0.006837
ENSG00000176125:1(@)chr7_100599028_101555972	chr7_100903161	0.007633	0.0004099	0.006952	0.006828
ENSG00000111325:1(@)chr12_121569746_124493434	chr12_122939524	0.02533	1.79e-05	0.006833	0.006822
ENSG00000266680:1(@)chr6_62842983_65055849	chr6_63453902	0.007799	0.0002542	0.006838	0.00682
ENSG00000207954:1(@)chr3_42498510_45123661	chr3_43889016	0.01736	3.121e-05	0.006815	0.006794
ENSG00000176125:1(@)chr7_100599028_101555972	chr7_100903506	0.007562	0.0004099	0.006888	0.006764
ENSG00000176125:1(@)chr7_100599028_101555972	chr7_100904135	0.007891	0.0002883	0.006846	0.006758
ENSG00000167193:1(@)chr17_1269105_2025437	chr17_1430304	0.008322	0.0002073	0.006875	0.006756
ENSG00000170458:2(@)chr5_139885487_141266403	chr5_140706477	0.007075	0.0008414	0.007042	0.006755
ENSG00000125107:1(@)chr16_57630418_59011501	chr16_58580829	0.006768	0.01576	0.01982	0.006752
ENSG00000167193:1(@)chr17_1269105_2025437	chr17_1449407	0.007225	0.0006854	0.007144	0.006752
ENSG00000155506:1(@)chr5_154393528_155946495	chr5_154623531	0.007563	0.0004035	0.006935	0.006751
ENSG00000170458:2(@)chr5_139885487_141266403	chr5_140707425	0.007071	0.0008135	0.007019	0.006742
ENSG00000242781:1(@)chr3_78975391_81378159	chr3_80793900	0.006927	0.001565	0.007347	0.006724
ENSG00000037749:1(@)chr5_153488214_154393528	chr5_154044038	0.006791	0.003674	0.006863	0.006721
ENSG00000149932:1(@)chr16_29025292_31371622	chr16_29959513	0.006721	0.01909	0.02313	0.006709
ENSG00000170458:2(@)chr5_139885487_141266403	chr5_140713229	0.007061	0.0007522	0.006963	0.006706
ENSG00000125107:1(@)chr16_57630418_59011501	chr16_58584029	0.006717	0.01553	0.01958	0.006701
ENSG00000143374:1(@)chr1_148907005_151566404	chr1_150480766	0.01868	2.706e-05	0.006708	0.00669
ENSG00000129933:1(@)chr19_18299052_19766662	chr19_19322296	0.01169	6.459e-05	0.006719	0.006688
ENSG00000129933:1(@)chr19_18299052_19766662	chr19_19321154	0.0118	6.28e-05	0.006701	0.006671
ENSG00000136631:1(@)chr1_148907005_151566404	chr1_150101194	0.006683	0.01276	0.01435	0.006662
ENSG00000129933:1(@)chr19_18299052_19766662	chr19_19323541	0.01162	6.465e-05	0.006685	0.006653
ENSG00000223959:1(@)chr16_88974757_90226404	chr16_89978872	0.09392	3.68e-06	0.00662	0.006618
ENSG00000178252:1(@)chr3_47685722_49279539	chr3_48914851	0.007718	0.0002689	0.006579	0.006542
ENSG00000143374:1(@)chr1_148907005_151566404	chr1_150481667	0.01851	2.642e-05	0.006546	0.006529
ENSG00000229994:1(@)chr1_34334157_37083582	chr1_35350357	0.006632	0.002058	0.007898	0.00648
ENSG00000114054:1(@)chr3_135738064_137652241	chr3_136316375	0.006549	0.004002	0.00848	0.006476
ENSG00000114054:1(@)chr3_135738064_137652241	chr3_136316461	0.00655	0.003453	0.008195	0.006466
ENSG00000129933:1(@)chr19_18299052_19766662	chr19_19326045	0.01126	6.505e-05	0.006497	0.006465
ENSG00000130783:1(@)chr12_121569746_124493434	chr12_122788659	0.06467	5.387e-06	0.006462	0.006459
ENSG00000170458:2(@)chr5_139885487_141266403	chr5_140776679	0.006504	0.004572	0.008008	0.006448
ENSG00000176125:1(@)chr7_100599028_101555972	chr7_100901522	0.007217	0.0004052	0.00657	0.006448
ENSG00000213600:1(@)chr3_49279539_51797999	chr3_50007380	0.006548	0.002489	0.00801	0.006425
ENSG00000167522:1(@)chr16_88974757_90226404	chr16_89340535	0.01572	3.309e-05	0.00639	0.006371
ENSG00000185324:2(@)chr16_88974757_90226404	chr16_89696806	0.01651	3.049e-05	0.006389	0.006369
ENSG00000129933:1(@)chr19_18299052_19766662	chr19_19328822	0.01113	6.384e-05	0.00637	0.006338
ENSG00000146463:1(@)chr1_34334157_37083582	chr1_35352690	0.006469	0.001999	0.007675	0.006317
ENSG00000169592:2(@)chr16_29025292_31371622	chr16_30006574	0.006326	0.02397	0.02567	0.006317
ENSG00000136425:2(@)chr15_76106283_78223711	chr15_78159954	0.006929	0.0004916	0.006635	0.006307
ENSG00000169592:2(@)chr16_29025292_31371622	chr16_30007179	0.006316	0.01598	0.0192	0.006301
ENSG00000019102:1(@)chr11_124625632_126441425	chr11_124763744	0.006291	0.1277	0.01015	0.006289
ENSG00000170458:2(@)chr5_139885487_141266403	chr5_140730951	0.006284	0.01162	0.01023	0.006263
ENSG00000149091:1(@)chr11_44672249_46984586	chr11_46356220	0.006303	0.00648	0.01096	0.006259
ENSG00000102858:1(@)chr16_3951195_5068344	chr16_4491389	0.006279	0.008835	0.01238	0.006247
ENSG00000167522:1(@)chr16_88974757_90226404	chr16_89340506	0.01504	3.448e-05	0.006266	0.006246
ENSG00000112996:1(@)chr5_43983397_50867564	chr5_44817817	0.01048	7.098e-05	0.006273	0.006229
ENSG00000037749:1(@)chr5_153488214_154393528	chr5_154059481	0.006298	0.003416	0.00636	0.006228
ENSG00000170458:2(@)chr5_139885487_141266403	chr5_140746552	0.006342	0.002061	0.006925	0.006222
ENSG00000037749:1(@)chr5_153488214_154393528	chr5_154040248	0.006283	0.003909	0.006373	0.006222
ENSG00000266680:1(@)chr6_62842983_65055849	chr6_63449159	0.006526	0.0007202	0.006265	0.006211
ENSG00000260114:1(@)chr16_29025292_31371622	chr16_29920743	0.008187	0.0001441	0.00628	0.006206
ENSG00000161813:2(@)chr12_48608083_51382710	chr12_50350970	0.006528	0.0008698	0.006507	0.006204
ENSG00000161813:2(@)chr12_48608083_51382710	chr12_50350336	0.006528	0.0008649	0.006503	0.006203
ENSG00000114416:1(@)chr3_179656798_181793378	chr3_180914338	0.006331	0.001961	0.007103	0.006187
ENSG00000248685:1(@)chr4_33171144_35149793	chr4_34190448	0.006242	0.00348	0.006482	0.006174
ENSG00000176125:1(@)chr7_100599028_101555972	chr7_100903125	0.00689	0.0004169	0.0063	0.006174
ENSG00000248685:1(@)chr4_33171144_35149793	chr4_34191412	0.006242	0.003441	0.006477	0.006173
ENSG00000161813:2(@)chr12_48608083_51382710	chr12_50353222	0.006507	0.0008396	0.006465	0.006173
ENSG00000167193:1(@)chr17_1269105_2025437	chr17_1451439	0.006326	0.001927	0.007274	0.006172
ENSG00000102858:1(@)chr16_3951195_5068344	chr16_4490884	0.006204	0.007056	0.01106	0.006165
ENSG00000266680:1(@)chr6_62842983_65055849	chr6_63450444	0.006474	0.00069	0.006199	0.006148
ENSG00000102858:1(@)chr16_3951195_5068344	chr16_4491830	0.00617	0.007493	0.01133	0.006133
ENSG00000170458:2(@)chr5_139885487_141266403	chr5_140727480	0.006185	0.00449	0.007664	0.006131
ENSG00000170458:2(@)chr5_139885487_141266403	chr5_140727272	0.006182	0.00447	0.007654	0.006128
ENSG00000259775:1(@)chr14_102545765_104535386	chr14_103329593	0.05073	6.663e-06	0.006127	0.006123
ENSG00000213600:1(@)chr3_49279539_51797999	chr3_50201579	0.006193	0.004026	0.008685	0.006121
ENSG00000161813:2(@)chr12_48608083_51382710	chr12_50353134	0.006428	0.000868	0.006411	0.006109
ENSG00000037749:1(@)chr5_153488214_154393528	chr5_154053410	0.006691	0.0003992	0.006119	0.006104
ENSG00000103423:1(@)chr16_3951195_5068344	chr16_4444548	0.006107	0.02756	0.02599	0.006099
ENSG00000266680:1(@)chr6_62842983_65055849	chr6_63451828	0.006416	0.0006765	0.006137	0.006087
ENSG00000252469:1(@)chr14_102545765_104535386	chr14_103554804	0.006096	0.01707	0.02225	0.006084
ENSG00000185324:2(@)chr16_88974757_90226404	chr16_89694304	0.01255	4.566e-05	0.006112	0.006081
ENSG00000170458:2(@)chr5_139885487_141266403	chr5_140690258	0.006115	0.005352	0.007896	0.00607
ENSG00000037749:1(@)chr5_153488214_154393528	chr5_154051909	0.006657	0.0003929	0.00608	0.006065
ENSG00000037749:1(@)chr5_153488214_154393528	chr5_154052570	0.006657	0.000392	0.006079	0.006064
ENSG00000037749:1(@)chr5_153488214_154393528	chr5_154051898	0.006657	0.0003916	0.006078	0.006063
ENSG00000037749:1(@)chr5_153488214_154393528	chr5_154053173	0.006657	0.0003902	0.006076	0.006061
ENSG00000037749:1(@)chr5_153488214_154393528	chr5_154054458	0.006657	0.00039	0.006076	0.006061
ENSG00000037749:1(@)chr5_153488214_154393528	chr5_154050427	0.006649	0.0003892	0.006067	0.006052
ENSG00000037749:1(@)chr5_153488214_154393528	chr5_154049899	0.006651	0.0003856	0.006064	0.006049
ENSG00000037749:1(@)chr5_153488214_154393528	chr5_154056178	0.006642	0.0003906	0.006063	0.006048
ENSG00000170458:2(@)chr5_139885487_141266403	chr5_140708546	0.006136	0.002585	0.006926	0.006043
ENSG00000170458:2(@)chr5_139885487_141266403	chr5_140693062	0.006078	0.005337	0.007855	0.006033
ENSG00000184209:1(@)chr12_121569746_124493434	chr12_123453806	0.02927	1.259e-05	0.006036	0.006029
ENSG00000170458:2(@)chr5_139885487_141266403	chr5_140692664	0.006124	0.002443	0.00686	0.006026
ENSG00000170458:2(@)chr5_139885487_141266403	chr5_140687331	0.006116	0.002495	0.006872	0.00602
ENSG00000266680:1(@)chr6_62842983_65055849	chr6_63453048	0.006347	0.0006701	0.006068	0.006019
ENSG00000166595:1(@)chr16_65904663_68807460	chr16_66730407	0.00628	0.001099	0.00666	0.006018
ENSG00000187741:1(@)chr16_88974757_90226404	chr16_89760315	0.891	3.287e-07	0.005993	0.005993
ENSG00000178922:1(@)chr1_43292786_44503511	chr1_43475837	0.0061	0.002349	0.007267	0.005977
ENSG00000149929:1(@)chr16_29025292_31371622	chr16_30001745	0.04499	5.403e-06	0.00598	0.005975
ENSG00000149564:1(@)chr11_124625632_126441425	chr11_124773940	0.005972	0.1017	0.009394	0.00597
ENSG00000114416:1(@)chr3_179656798_181793378	chr3_180905703	0.006074	0.002533	0.007149	0.005966
ENSG00000266680:1(@)chr6_62842983_65055849	chr6_63454344	0.006297	0.0006327	0.006	0.005953
ENSG00000120458:1(@)chr11_124625632_126441425	chr11_124778591	0.006217	0.0008056	0.006106	0.005953
ENSG00000198561:1(@)chr11_55315181_58690022	chr11_57784793	0.006312	0.00077	0.006461	0.005945
ENSG00000114416:1(@)chr3_179656798_181793378	chr3_180907491	0.006079	0.001976	0.006865	0.005942
ENSG00000114416:1(@)chr3_179656798_181793378	chr3_180907112	0.006074	0.002002	0.006873	0.005938
ENSG00000105926:1(@)chr7_23431823_25037640	chr7_24631256	0.006122	0.001291	0.006322	0.005901
ENSG00000037749:1(@)chr5_153488214_154393528	chr5_154110798	0.005901	0.01402	0.006427	0.005885
ENSG00000254509:1(@)chr11_124625632_126441425	chr11_124765139	0.005879	0.1243	0.09504	0.005877
ENSG00000169592:2(@)chr16_29025292_31371622	chr16_30018227	0.01067	4.648e-05	0.005909	0.005872
ENSG00000167193:1(@)chr17_1269105_2025437	chr17_1417550	0.005896	0.01132	0.01235	0.005871
ENSG00000279789:1(@)chr16_29025292_31371622	chr16_29920578	0.008526	9.978e-05	0.005937	0.005869
ENSG00000114416:1(@)chr3_179656798_181793378	chr3_180902050	0.00599	0.002199	0.006896	0.005868
ENSG00000105926:1(@)chr7_23431823_25037640	chr7_24631849	0.00626	0.0006936	0.006078	0.005852
ENSG00000037749:1(@)chr5_153488214_154393528	chr5_154064222	0.006279	0.000502	0.005853	0.005834
ENSG00000037749:1(@)chr5_153488214_154393528	chr5_154065390	0.006228	0.0005673	0.005856	0.005834
ENSG00000266680:1(@)chr6_62842983_65055849	chr6_63455553	0.006208	0.0005453	0.005859	0.005818
ENSG00000266680:1(@)chr6_62842983_65055849	chr6_63455439	0.006221	0.0005262	0.005856	0.005817
ENSG00000114054:1(@)chr3_135738064_137652241	chr3_136430297	0.005855	0.004671	0.008138	0.005799
ENSG00000114054:1(@)chr3_135738064_137652241	chr3_136446853	0.005839	0.005123	0.008354	0.005788
ENSG00000139644:2(@)chr12_48608083_51382710	chr12_49740464	0.008782	9.301e-05	0.005834	0.005771
ENSG00000184209:1(@)chr12_121569746_124493434	chr12_123453941	0.02914	1.195e-05	0.005762	0.005755
ENSG00000166595:1(@)chr16_65904663_68807460	chr16_66896022	0.006122	0.0007035	0.006143	0.005732
ENSG00000161813:2(@)chr12_48608083_51382710	chr12_50330210	0.005819	0.002926	0.006747	0.00573
ENSG00000242781:1(@)chr3_78975391_81378159	chr3_80772470	0.00578	0.005224	0.007807	0.005729
ENSG00000166595:1(@)chr16_65904663_68807460	chr16_66896803	0.006118	0.0006741	0.006106	0.005712
ENSG00000166595:1(@)chr16_65904663_68807460	chr16_66886549	0.006062	0.0007742	0.006162	0.005709
ENSG00000128191:2(@)chr22_19924835_22002927	chr22_20100169	0.006522	0.0003384	0.005921	0.005707
ENSG00000166595:1(@)chr16_65904663_68807460	chr16_66888224	0.006072	0.0007454	0.006141	0.005705
ENSG00000128191:2(@)chr22_19924835_22002927	chr22_20099233	0.006521	0.0003375	0.005919	0.005705
ENSG00000166595:1(@)chr16_65904663_68807460	chr16_66887353	0.006069	0.0007477	0.00614	0.005703
ENSG00000128191:2(@)chr22_19924835_22002927	chr22_20099735	0.006522	0.0003336	0.005908	0.005696
ENSG00000128191:2(@)chr22_19924835_22002927	chr22_20099665	0.006521	0.0003331	0.005907	0.005695
ENSG00000166595:1(@)chr16_65904663_68807460	chr16_66718992	0.005914	0.001202	0.00639	0.005687
ENSG00000130783:1(@)chr12_121569746_124493434	chr12_122780162	0.05933	5.133e-06	0.005676	0.005673
ENSG00000019102:2(@)chr11_124625632_126441425	chr11_124780588	0.005668	0.09366	0.07321	0.005666
ENSG00000133687:2(@)chr12_29498322_30359473	chr12_29608374	0.00631	0.0004202	0.005946	0.005657
ENSG00000178922:2(@)chr1_43292786_44503511	chr1_43460634	0.007042	0.0001463	0.005771	0.005653
ENSG00000178252:2(@)chr3_47685722_49279539	chr3_49119040	0.005744	0.00295	0.005718	0.005653
ENSG00000178922:2(@)chr1_43292786_44503511	chr1_43464317	0.005624	0.0739	0.06565	0.005621
ENSG00000152061:2(@)chr1_173128768_175120632	chr1_174583673	0.009224	7.57e-05	0.005669	0.00562
ENSG00000266680:1(@)chr6_62842983_65055849	chr6_63421814	0.006918	0.0001579	0.005629	0.005618
ENSG00000178922:2(@)chr1_43292786_44503511	chr1_43465067	0.005596	0.08428	0.07406	0.005594
ENSG00000142687:1(@)chr1_34334157_37083582	chr1_35335097	0.005729	0.001889	0.006484	0.005593
ENSG00000259775:1(@)chr14_102545765_104535386	chr14_103330758	0.04626	6.673e-06	0.005594	0.00559
ENSG00000166595:1(@)chr16_65904663_68807460	chr16_66724067	0.005848	0.001028	0.006189	0.005588
ENSG00000167526:1(@)chr16_88974757_90226404	chr16_89561263	0.201	1.386e-06	0.00558	0.005579
ENSG00000044115:1(@)chr5_137040361_139885487	chr5_138922220	0.006069	0.0005372	0.005633	0.005569
ENSG00000166595:1(@)chr16_65904663_68807460	chr16_66728957	0.005795	0.00112	0.006212	0.005558
ENSG00000166595:1(@)chr16_65904663_68807460	chr16_66729843	0.005807	0.001028	0.006149	0.005548
ENSG00000264102:1(@)chr11_44672249_46984586	chr11_46351761	0.00555	0.05367	0.04125	0.005546
ENSG00000176125:1(@)chr7_100599028_101555972	chr7_100907991	0.006439	0.000294	0.005619	0.00553
ENSG00000001617:1(@)chr3_49279539_51797999	chr3_50181446	0.03939	7.927e-06	0.005534	0.005529
ENSG00000105926:1(@)chr7_23431823_25037640	chr7_24556204	0.01217	4.021e-05	0.005539	0.005526
ENSG00000037749:1(@)chr5_153488214_154393528	chr5_154043456	0.006039	0.0003807	0.0055	0.005486
ENSG00000044115:1(@)chr5_137040361_139885487	chr5_138936597	0.005905	0.0006262	0.005557	0.005482
ENSG00000259775:1(@)chr14_102545765_104535386	chr14_103318277	0.08496	3.343e-06	0.005477	0.005475
ENSG00000112658:1(@)chr6_42070983_43788432	chr6_43161939	0.006321	0.0002844	0.005639	0.005474
ENSG00000178252:1(@)chr3_47685722_49279539	chr3_48779856	0.006394	0.0002866	0.005511	0.005471
ENSG00000037749:1(@)chr5_153488214_154393528	chr5_154043323	0.006009	0.0003733	0.005463	0.005449
ENSG00000176125:1(@)chr7_100599028_101555972	chr7_100884905	0.009727	6.153e-05	0.005466	0.005448
ENSG00000044115:1(@)chr5_137040361_139885487	chr5_138937456	0.005851	0.0006318	0.005512	0.005436
ENSG00000260114:1(@)chr16_29025292_31371622	chr16_29939508	0.005787	0.0007075	0.005799	0.005434
ENSG00000260114:1(@)chr16_29025292_31371622	chr16_29933511	0.006158	0.0003431	0.005607	0.00543
ENSG00000137075:2(@)chr9_34642246_36743286	chr9_36411112	0.005438	0.0127	0.01466	0.005419
ENSG00000182810:1(@)chr16_65904663_68807460	chr16_68035513	0.005588	0.001521	0.006383	0.005417
ENSG00000182810:1(@)chr16_65904663_68807460	chr16_68041536	0.005588	0.001489	0.006359	0.005414
ENSG00000178252:1(@)chr3_47685722_49279539	chr3_48994772	0.006337	0.000281	0.005446	0.005407
ENSG00000037749:1(@)chr5_153488214_154393528	chr5_154042375	0.005914	0.0003864	0.005394	0.00538
ENSG00000166595:1(@)chr16_65904663_68807460	chr16_66749462	0.00558	0.001239	0.006097	0.005372
ENSG00000175213:1(@)chr11_44672249_46984586	chr11_46702518	0.04697	6.175e-06	0.005372	0.005368
ENSG00000260114:1(@)chr16_29025292_31371622	chr16_29932138	0.006219	0.0002875	0.00551	0.005361
ENSG00000176125:1(@)chr7_100599028_101555972	chr7_100908003	0.006215	0.0002992	0.005441	0.005351
ENSG00000166595:1(@)chr16_65904663_68807460	chr16_66751978	0.005543	0.001297	0.006105	0.005346
ENSG00000178922:2(@)chr1_43292786_44503511	chr1_43455274	0.005349	0.0238	0.02467	0.005341
ENSG00000142687:1(@)chr1_34334157_37083582	chr1_35350357	0.005452	0.002058	0.006303	0.005332
ENSG00000248685:1(@)chr4_33171144_35149793	chr4_34187842	0.005388	0.003626	0.005652	0.005332
ENSG00000248685:1(@)chr4_33171144_35149793	chr4_34189628	0.005388	0.003503	0.005639	0.00533
ENSG00000248685:1(@)chr4_33171144_35149793	chr4_34189662	0.005388	0.003482	0.005637	0.005329
ENSG00000248685:1(@)chr4_33171144_35149793	chr4_34188299	0.005374	0.003683	0.005644	0.005318
ENSG00000279789:1(@)chr16_29025292_31371622	chr16_29921370	0.00842	7.727e-05	0.005366	0.005314
ENSG00000259775:1(@)chr14_102545765_104535386	chr14_103330952	0.04491	6.514e-06	0.005317	0.005313
ENSG00000178252:1(@)chr3_47685722_49279539	chr3_48860162	0.006333	0.0002513	0.005346	0.005311
ENSG00000182810:1(@)chr16_65904663_68807460	chr16_68046777	0.005545	0.001074	0.00599	0.005308
ENSG00000168237:1(@)chr3_51797999_54047363	chr3_52291743	0.005545	0.001077	0.00587	0.005307
ENSG00000167193:1(@)chr17_1269105_2025437	chr17_1466784	0.006627	0.0001923	0.005412	0.005302
ENSG00000178252:1(@)chr3_47685722_49279539	chr3_48924695	0.006106	0.0003188	0.005346	0.005301
ENSG00000178252:1(@)chr3_47685722_49279539	chr3_48987668	0.006347	0.0002448	0.005334	0.0053
ENSG00000142687:1(@)chr1_34334157_37083582	chr1_35352690	0.005421	0.001999	0.006242	0.005299
ENSG00000170458:2(@)chr5_139885487_141266403	chr5_140744050	0.005398	0.001769	0.005883	0.00528
ENSG00000260114:1(@)chr16_29025292_31371622	chr16_29935387	0.0061	0.0002959	0.005432	0.005279
ENSG00000001617:1(@)chr3_49279539_51797999	chr3_50178988	0.03757	7.933e-06	0.00528	0.005276
ENSG00000170458:2(@)chr5_139885487_141266403	chr5_140743648	0.005394	0.001755	0.005873	0.005275
ENSG00000260114:1(@)chr16_29025292_31371622	chr16_29935349	0.006082	0.000298	0.005422	0.005269
ENSG00000105926:1(@)chr7_23431823_25037640	chr7_24583304	0.005314	0.005159	0.006946	0.005265
ENSG00000166595:1(@)chr16_65904663_68807460	chr16_66751701	0.005458	0.001295	0.006021	0.005264
ENSG00000170458:2(@)chr5_139885487_141266403	chr5_140744042	0.0054	0.001356	0.005709	0.005247
ENSG00000136425:3(@)chr15_76106283_78223711	chr15_78131137	0.005938	0.0003688	0.005501	0.005247
ENSG00000260114:1(@)chr16_29025292_31371622	chr16_29913584	0.01423	2.678e-05	0.005248	0.005234
ENSG00000178252:1(@)chr3_47685722_49279539	chr3_48919429	0.006152	0.0002743	0.005268	0.00523
ENSG00000178252:1(@)chr3_47685722_49279539	chr3_48919714	0.006147	0.0002743	0.005263	0.005225
ENSG00000176125:1(@)chr7_100599028_101555972	chr7_100909405	0.006109	0.0002855	0.005311	0.005225
ENSG00000178252:1(@)chr3_47685722_49279539	chr3_48923505	0.006114	0.0002764	0.005242	0.005203
ENSG00000167522:1(@)chr16_88974757_90226404	chr16_89376303	0.01054	4.724e-05	0.005227	0.005199
ENSG00000279789:1(@)chr16_29025292_31371622	chr16_29920743	0.006816	0.0001441	0.005288	0.005189
ENSG00000142687:1(@)chr1_34334157_37083582	chr1_35360917	0.005294	0.0021	0.006172	0.005181
ENSG00000178252:1(@)chr3_47685722_49279539	chr3_48806644	0.006352	0.0002129	0.005206	0.005176
ENSG00000178252:1(@)chr3_47685722_49279539	chr3_48807818	0.006352	0.0002125	0.005204	0.005175
ENSG00000279789:1(@)chr16_29025292_31371622	chr16_29923433	0.00808	8.045e-05	0.005229	0.005174
ENSG00000279789:1(@)chr16_29025292_31371622	chr16_29923498	0.008074	8.045e-05	0.005226	0.00517
ENSG00000105926:1(@)chr7_23431823_25037640	chr7_24558499	0.01083	4.413e-05	0.005183	0.005169
ENSG00000178252:1(@)chr3_47685722_49279539	chr3_48813010	0.006345	0.0002124	0.005197	0.005168
ENSG00000136425:2(@)chr15_76106283_78223711	chr15_78164552	0.005672	0.000495	0.005496	0.005166
ENSG00000112658:1(@)chr6_42070983_43788432	chr6_43163398	0.006015	0.000265	0.005312	0.005159
ENSG00000170458:2(@)chr5_139885487_141266403	chr5_140745201	0.005292	0.001505	0.005669	0.005156
ENSG00000178252:1(@)chr3_47685722_49279539	chr3_48852686	0.006311	0.0002155	0.005184	0.005154
ENSG00000178252:1(@)chr3_47685722_49279539	chr3_48853248	0.006311	0.0002155	0.005184	0.005154
ENSG00000166595:1(@)chr16_65904663_68807460	chr16_66769194	0.005325	0.001434	0.005992	0.005153
ENSG00000178252:1(@)chr3_47685722_49279539	chr3_48850688	0.006315	0.0002143	0.005182	0.005152
ENSG00000170458:2(@)chr5_139885487_141266403	chr5_140745614	0.00528	0.00151	0.00566	0.005144
ENSG00000170458:2(@)chr5_139885487_141266403	chr5_140746337	0.005286	0.001444	0.005637	0.005144
ENSG00000262777:1(@)chr17_1269105_2025437	chr17_1434769	0.005709	0.0004396	0.005241	0.005144
ENSG00000178252:1(@)chr3_47685722_49279539	chr3_48853842	0.00629	0.0002154	0.005166	0.005136
ENSG00000178252:1(@)chr3_47685722_49279539	chr3_48862914	0.00626	0.0002195	0.00516	0.00513
ENSG00000178252:1(@)chr3_47685722_49279539	chr3_48826402	0.006307	0.0002098	0.005154	0.005125
ENSG00000044090:2(@)chr6_42070983_43788432	chr6_43195134	0.005133	0.0256	0.02544	0.005125
ENSG00000178252:1(@)chr3_47685722_49279539	chr3_48840974	0.006305	0.0002097	0.005152	0.005123
ENSG00000166595:1(@)chr16_65904663_68807460	chr16_66774399	0.005273	0.001527	0.006006	0.005113
ENSG00000176125:1(@)chr7_100599028_101555972	chr7_100888414	0.005272	0.001544	0.005579	0.005112
ENSG00000181619:1(@)chr14_58981618_61213706	chr14_59428528	0.01404	2.772e-05	0.005116	0.0051
ENSG00000167526:1(@)chr16_88974757_90226404	chr16_89549747	0.02997	9.938e-06	0.005099	0.005093
ENSG00000037749:1(@)chr5_153488214_154393528	chr5_154039782	0.005597	0.0003834	0.005102	0.005087
ENSG00000037749:1(@)chr5_153488214_154393528	chr5_154036572	0.005149	0.003042	0.005203	0.005085
ENSG00000223959:1(@)chr16_88974757_90226404	chr16_89977705	0.06455	4.151e-06	0.005087	0.005085
ENSG00000178252:1(@)chr3_47685722_49279539	chr3_48795915	0.006051	0.0002543	0.005119	0.005084
ENSG00000178252:1(@)chr3_47685722_49279539	chr3_48795914	0.006049	0.0002546	0.005118	0.005083
ENSG00000178252:1(@)chr3_47685722_49279539	chr3_48867728	0.00608	0.0002436	0.005107	0.005073
ENSG00000182774:1(@)chr15_80568637_83591716	chr15_82569019	0.005075	0.09899	0.03717	0.005073
ENSG00000102858:1(@)chr16_3951195_5068344	chr16_4488113	0.005096	0.00729	0.01012	0.005065
ENSG00000037749:1(@)chr5_153488214_154393528	chr5_154032969	0.005431	0.0005155	0.005075	0.005055
ENSG00000178252:1(@)chr3_47685722_49279539	chr3_48909750	0.005852	0.0003	0.005082	0.00504
ENSG00000129933:1(@)chr19_18299052_19766662	chr19_19320614	0.00914	5.92e-05	0.005063	0.005034
ENSG00000181619:1(@)chr14_58981618_61213706	chr14_59428326	0.01385	2.772e-05	0.005048	0.005033
ENSG00000105518:1(@)chr19_9127717_11173352	chr19_11162880	0.005435	0.0005955	0.005429	0.005027
ENSG00000260114:1(@)chr16_29025292_31371622	chr16_29926331	0.01942	1.601e-05	0.005023	0.005014
ENSG00000178252:1(@)chr3_47685722_49279539	chr3_48882694	0.006022	0.0002386	0.00504	0.005007
ENSG00000128191:1(@)chr22_19924835_22002927	chr22_20095043	0.005916	0.0002494	0.005106	0.005001
ENSG00000176125:1(@)chr7_100599028_101555972	chr7_100848743	0.01923	1.699e-05	0.005004	0.004999
ENSG00000105926:1(@)chr7_23431823_25037640	chr7_24559089	0.01039	4.471e-05	0.005006	0.004991
ENSG00000139433:1(@)chr12_108632125_109898914	chr12_109853756	0.006039	0.0002303	0.005136	0.004988
ENSG00000137776:2(@)chr15_58149167_59401917	chr15_58862851	0.005037	0.004567	0.007739	0.004986
ENSG00000178252:1(@)chr3_47685722_49279539	chr3_48935459	0.005878	0.0002656	0.00501	0.004973
ENSG00000142687:1(@)chr1_34334157_37083582	chr1_35375657	0.005085	0.001961	0.005893	0.004968
ENSG00000139644:1(@)chr12_48608083_51382710	chr12_49740312	0.007491	9.481e-05	0.005019	0.004957
ENSG00000149932:1(@)chr16_29025292_31371622	chr16_29959536	0.02763	7.633e-06	0.004962	0.004955
ENSG00000170458:2(@)chr5_139885487_141266403	chr5_140747196	0.005082	0.001514	0.005468	0.004952
ENSG00000242781:1(@)chr3_78975391_81378159	chr3_80770638	0.004997	0.005061	0.006965	0.004951
ENSG00000242781:1(@)chr3_78975391_81378159	chr3_80770068	0.004995	0.005098	0.006978	0.004949
ENSG00000044090:2(@)chr6_42070983_43788432	chr6_43219788	0.005066	0.001543	0.006162	0.004938
ENSG00000037749:1(@)chr5_153488214_154393528	chr5_154036137	0.004994	0.00304	0.005049	0.004932
ENSG00000139644:1(@)chr12_48608083_51382710	chr12_49739303	0.007462	9.434e-05	0.004992	0.00493
ENSG00000178252:1(@)chr3_47685722_49279539	chr3_48939965	0.005777	0.0002792	0.004963	0.004924
ENSG00000280063:1(@)chr16_3951195_5068344	chr16_4350282	0.02686	1.088e-05	0.004924	0.004917
ENSG00000176125:1(@)chr7_100599028_101555972	chr7_100850823	0.007944	7.817e-05	0.004932	0.004909
ENSG00000072134:1(@)chr17_18953007_21387045	chr17_19280114	0.004885	0.03479	0.02163	0.00488
ENSG00000178252:1(@)chr3_47685722_49279539	chr3_48887467	0.005989	0.0002127	0.004909	0.004879
ENSG00000264102:1(@)chr11_44672249_46984586	chr11_46401136	0.00488	0.01038	0.01176	0.00486
ENSG00000166595:1(@)chr16_65904663_68807460	chr16_66793714	0.005016	0.001475	0.005721	0.004859
ENSG00000175213:1(@)chr11_44672249_46984586	chr11_46662974	0.005118	0.0008863	0.005434	0.004856
ENSG00000175213:1(@)chr11_44672249_46984586	chr11_46660667	0.005121	0.0008593	0.005412	0.004851
ENSG00000187741:1(@)chr16_88974757_90226404	chr16_89775144	0.00843	6.577e-05	0.004894	0.00485
ENSG00000137776:1(@)chr15_58149167_59401917	chr15_58883766	0.1152	2.133e-06	0.004849	0.004847
ENSG00000178252:1(@)chr3_47685722_49279539	chr3_49060350	0.005323	0.0004848	0.004908	0.00484
ENSG00000167522:1(@)chr16_88974757_90226404	chr16_89375626	0.01047	4.174e-05	0.004865	0.00484
ENSG00000170458:2(@)chr5_139885487_141266403	chr5_140746554	0.004917	0.002126	0.005552	0.004827
ENSG00000187741:1(@)chr16_88974757_90226404	chr16_89774966	0.008419	6.524e-05	0.004871	0.004827
ENSG00000252469:1(@)chr14_102545765_104535386	chr14_103559556	0.004832	0.02884	0.03213	0.004826
ENSG00000161813:2(@)chr12_48608083_51382710	chr12_50359296	0.005084	0.0008334	0.005111	0.004822
ENSG00000161813:2(@)chr12_48608083_51382710	chr12_50360780	0.005088	0.0008175	0.005105	0.004821
ENSG00000161813:2(@)chr12_48608083_51382710	chr12_50357925	0.005082	0.0008317	0.005108	0.004819
ENSG00000112658:1(@)chr6_42070983_43788432	chr6_43160696	0.005005	0.001092	0.005444	0.004811
ENSG00000185324:2(@)chr16_88974757_90226404	chr16_89697211	0.01213	3.185e-05	0.004827	0.004806
ENSG00000166595:1(@)chr16_65904663_68807460	chr16_66794063	0.004986	0.001242	0.005527	0.004801
ENSG00000187741:2(@)chr16_88974757_90226404	chr16_89779642	0.004835	0.004983	0.008332	0.004792
ENSG00000213600:1(@)chr3_49279539_51797999	chr3_50018832	0.004942	0.001478	0.005729	0.004788
ENSG00000184209:1(@)chr12_121569746_124493434	chr12_123454407	0.02285	1.287e-05	0.004796	0.004788
ENSG00000169592:2(@)chr16_29025292_31371622	chr16_29982365	0.004789	0.03273	0.03121	0.004784
ENSG00000112658:1(@)chr6_42070983_43788432	chr6_43165054	0.005274	0.0004251	0.005026	0.00478
ENSG00000169592:2(@)chr16_29025292_31371622	chr16_29981787	0.004784	0.02887	0.02808	0.004778
ENSG00000169592:2(@)chr16_29025292_31371622	chr16_29983897	0.00478	0.02616	0.02588	0.004773
ENSG00000272054:1(@)chr2_35896940_37905569	chr2_37186384	0.005569	0.0002896	0.004962	0.004772
ENSG00000213600:1(@)chr3_49279539_51797999	chr3_50066484	0.004977	0.001092	0.005464	0.004769
ENSG00000044090:2(@)chr6_42070983_43788432	chr6_43191564	0.004777	0.02389	0.02372	0.004769
ENSG00000155506:1(@)chr5_154393528_155946495	chr5_154624801	0.005475	0.0003253	0.004913	0.004765
ENSG00000178252:1(@)chr3_47685722_49279539	chr3_49050679	0.005245	0.0004754	0.004827	0.00476
ENSG00000170458:2(@)chr5_139885487_141266403	chr5_140767314	0.004792	0.005417	0.006606	0.004757
ENSG00000178252:1(@)chr3_47685722_49279539	chr3_48900357	0.005912	0.000199	0.004783	0.004756
ENSG00000178252:1(@)chr3_47685722_49279539	chr3_48948966	0.005556	0.0002832	0.004785	0.004745
ENSG00000182774:1(@)chr15_80568637_83591716	chr15_82550590	0.005341	0.0002716	0.004829	0.004741
ENSG00000223959:1(@)chr16_88974757_90226404	chr16_89979965	0.06798	3.63e-06	0.004731	0.004729
ENSG00000170458:2(@)chr5_139885487_141266403	chr5_140774630	0.004752	0.006196	0.006837	0.004722
ENSG00000112658:2(@)chr6_42070983_43788432	chr6_43180314	0.004729	0.02606	0.02489	0.004722
ENSG00000112658:1(@)chr6_42070983_43788432	chr6_43161114	0.004923	0.001024	0.005314	0.00472
ENSG00000112245:1(@)chr6_62842983_65055849	chr6_63443314	0.00474	0.009686	0.004755	0.004718
ENSG00000262777:1(@)chr17_1269105_2025437	chr17_1453308	0.005879	0.0001901	0.004731	0.004689
ENSG00000176125:1(@)chr7_100599028_101555972	chr7_100880208	0.008386	6.111e-05	0.0047	0.004682
ENSG00000178252:1(@)chr3_47685722_49279539	chr3_49038555	0.005152	0.0004743	0.004742	0.004676
ENSG00000181619:2(@)chr14_58981618_61213706	chr14_59466756	0.006104	0.0001573	0.004755	0.004665
ENSG00000187741:2(@)chr16_88974757_90226404	chr16_89781223	0.004681	0.003906	0.007403	0.004629
ENSG00000178252:1(@)chr3_47685722_49279539	chr3_49060149	0.005158	0.0004219	0.004687	0.004628
ENSG00000112658:1(@)chr6_42070983_43788432	chr6_43162248	0.004932	0.0006611	0.005007	0.004624
ENSG00000187741:2(@)chr16_88974757_90226404	chr16_89781113	0.004678	0.003654	0.007218	0.004622
ENSG00000266680:1(@)chr6_62842983_65055849	chr6_63416275	0.004621	0.4678	0.03922	0.004621
ENSG00000167526:1(@)chr16_88974757_90226404	chr16_89551110	0.03731	6.84e-06	0.004612	0.004608
ENSG00000176125:1(@)chr7_100599028_101555972	chr7_100909872	0.005287	0.0003174	0.004684	0.004588
ENSG00000187741:1(@)chr16_88974757_90226404	chr16_89756985	0.00875	5.327e-05	0.004613	0.004578
ENSG00000178252:1(@)chr3_47685722_49279539	chr3_48955149	0.005402	0.0002657	0.004607	0.00457
ENSG00000176125:1(@)chr7_100599028_101555972	chr7_100910592	0.005285	0.0003077	0.00466	0.004567
ENSG00000178252:1(@)chr3_47685722_49279539	chr3_48955422	0.005398	0.0002653	0.004602	0.004565
ENSG00000176125:1(@)chr7_100599028_101555972	chr7_100909878	0.00529	0.0003046	0.004657	0.004565
ENSG00000176125:1(@)chr7_100599028_101555972	chr7_100910675	0.005288	0.0003055	0.004658	0.004565
ENSG00000184209:2(@)chr12_121569746_124493434	chr12_123464464	0.06567	3.624e-06	0.004564	0.004562
ENSG00000129933:1(@)chr19_18299052_19766662	chr19_19357925	0.008506	5.571e-05	0.004585	0.004557
ENSG00000112658:1(@)chr6_42070983_43788432	chr6_43162319	0.004773	0.0008814	0.005057	0.004547
ENSG00000166595:1(@)chr16_65904663_68807460	chr16_66808292	0.004726	0.001119	0.005186	0.004532
ENSG00000112658:1(@)chr6_42070983_43788432	chr6_43162501	0.004751	0.0008881	0.005041	0.004527
ENSG00000166595:1(@)chr16_65904663_68807460	chr16_66810047	0.004716	0.001137	0.00519	0.004525
ENSG00000234616:2(@)chr8_141963553_143155464	chr8_142674302	0.005131	0.0003571	0.004762	0.004518
ENSG00000149564:2(@)chr11_124625632_126441425	chr11_124772704	0.004517	0.08764	0.07024	0.004515
ENSG00000259775:1(@)chr14_102545765_104535386	chr14_103319263	0.07534	3.095e-06	0.004517	0.004515
ENSG00000161813:2(@)chr12_48608083_51382710	chr12_50371950	0.004756	0.0008317	0.004799	0.00451
ENSG00000187741:2(@)chr16_88974757_90226404	chr16_89779787	0.004553	0.004683	0.007837	0.00451
ENSG00000180423:1(@)chr11_44672249_46984586	chr11_46589689	0.004724	0.0008229	0.005007	0.004498
ENSG00000136631:1(@)chr1_148907005_151566404	chr1_150115706	0.004571	0.00232	0.00589	0.004492
ENSG00000161813:2(@)chr12_48608083_51382710	chr12_50369632	0.004734	0.0008345	0.00478	0.00449
ENSG00000161813:2(@)chr12_48608083_51382710	chr12_50368706	0.004731	0.0008267	0.004772	0.004485
ENSG00000154822:2(@)chr3_16240935_17849626	chr3_16883833	0.06171	3.802e-06	0.004484	0.004482
ENSG00000161813:2(@)chr12_48608083_51382710	chr12_50368578	0.004724	0.0008164	0.004759	0.004475
ENSG00000102858:1(@)chr16_3951195_5068344	chr16_4555560	0.01306	2.354e-05	0.004483	0.004467
ENSG00000161813:2(@)chr12_48608083_51382710	chr12_50367335	0.00471	0.000824	0.004751	0.004464
ENSG00000166166:2(@)chr14_102545765_104535386	chr14_103541822	0.00586	0.0001541	0.00457	0.004464
ENSG00000161813:2(@)chr12_48608083_51382710	chr12_50370928	0.004704	0.0008306	0.004749	0.00446
ENSG00000180423:1(@)chr11_44672249_46984586	chr11_46586404	0.004703	0.0007538	0.004925	0.004458
ENSG00000137776:1(@)chr15_58149167_59401917	chr15_58887065	0.1071	2.107e-06	0.004457	0.004455
ENSG00000176125:1(@)chr7_100599028_101555972	chr7_100910668	0.005167	0.0003017	0.004545	0.004454
ENSG00000166595:1(@)chr16_65904663_68807460	chr16_66813755	0.004631	0.001163	0.005127	0.004447
ENSG00000128191:2(@)chr22_19924835_22002927	chr22_20079142	0.004644	0.001089	0.005138	0.004447
ENSG00000161813:2(@)chr12_48608083_51382710	chr12_50361762	0.004695	0.0008085	0.004727	0.004446
ENSG00000128191:2(@)chr22_19924835_22002927	chr22_20079275	0.004645	0.001078	0.005131	0.004446
ENSG00000137776:1(@)chr15_58149167_59401917	chr15_58881756	0.1064	2.115e-06	0.004443	0.004442
ENSG00000161813:2(@)chr12_48608083_51382710	chr12_50362253	0.004689	0.0008106	0.004723	0.004441
ENSG00000128191:2(@)chr22_19924835_22002927	chr22_20078899	0.00464	0.001068	0.005118	0.00444
ENSG00000128191:2(@)chr22_19924835_22002927	chr22_20078737	0.00464	0.00106	0.005111	0.004438
ENSG00000161813:2(@)chr12_48608083_51382710	chr12_50362570	0.004683	0.0008007	0.00471	0.004432
ENSG00000128191:2(@)chr22_19924835_22002927	chr22_20078613	0.004637	0.001043	0.005094	0.004432
ENSG00000114416:1(@)chr3_179656798_181793378	chr3_180918956	0.00453	0.002002	0.005364	0.004429
ENSG00000161813:2(@)chr12_48608083_51382710	chr12_50362492	0.004682	0.0007886	0.004702	0.004428
ENSG00000167522:1(@)chr16_88974757_90226404	chr16_89349097	0.01523	1.989e-05	0.004439	0.004428
ENSG00000125107:1(@)chr16_57630418_59011501	chr16_58572603	0.004436	0.01449	0.01644	0.004424
ENSG00000161813:2(@)chr12_48608083_51382710	chr12_50362723	0.004678	0.0007722	0.004687	0.004419
ENSG00000128191:2(@)chr22_19924835_22002927	chr22_20076861	0.004621	0.0009602	0.00501	0.0044
ENSG00000264102:1(@)chr11_44672249_46984586	chr11_46399608	0.004783	0.0005027	0.004729	0.004395
ENSG00000103423:1(@)chr16_3951195_5068344	chr16_4452409	0.004402	0.02431	0.02195	0.004395
ENSG00000041988:1(@)chr1_5853833_7187275	chr1_6658318	0.004403	0.01833	0.01067	0.004393
ENSG00000166595:1(@)chr16_65904663_68807460	chr16_66819757	0.004546	0.001119	0.005013	0.004359
ENSG00000112658:1(@)chr6_42070983_43788432	chr6_43163102	0.004583	0.0008222	0.004827	0.00435
ENSG00000139644:2(@)chr12_48608083_51382710	chr12_49743397	0.00503	0.0003094	0.004557	0.004348
ENSG00000129933:1(@)chr19_18299052_19766662	chr19_19357128	0.01022	3.573e-05	0.004365	0.004348
ENSG00000213523:2(@)chr5_139885487_141266403	chr5_140735718	0.004407	0.00283	0.006331	0.004342
ENSG00000129933:1(@)chr19_18299052_19766662	chr19_19357901	0.008516	5.01e-05	0.004362	0.004337
ENSG00000259775:1(@)chr14_102545765_104535386	chr14_103320219	0.06893	3.252e-06	0.00433	0.004328
ENSG00000167522:1(@)chr16_88974757_90226404	chr16_89327154	0.007696	6.198e-05	0.004353	0.004316
ENSG00000196776:1(@)chr3_107263964_109803548	chr3_108023033	0.1271	1.705e-06	0.004313	0.004312
ENSG00000260114:1(@)chr16_29025292_31371622	chr16_29916381	0.00668	8.37e-05	0.004354	0.004311
ENSG00000166595:1(@)chr16_65904663_68807460	chr16_66827933	0.004503	0.001039	0.004912	0.004304
ENSG00000167526:1(@)chr16_88974757_90226404	chr16_89568183	0.03035	8.019e-06	0.004308	0.004303
ENSG00000037749:1(@)chr5_153488214_154393528	chr5_154104940	0.004308	0.02518	0.005276	0.004301
ENSG00000044115:1(@)chr5_137040361_139885487	chr5_138941090	0.004718	0.0004967	0.00436	0.0043
ENSG00000044090:1(@)chr6_42070983_43788432	chr6_43217995	0.004303	0.06442	0.04945	0.0043
ENSG00000213523:2(@)chr5_139885487_141266403	chr5_140735758	0.004406	0.001623	0.005434	0.004294
ENSG00000130783:1(@)chr12_121569746_124493434	chr12_122791224	0.04328	5.348e-06	0.004298	0.004294
ENSG00000143374:1(@)chr1_148907005_151566404	chr1_150494449	0.01301	2.379e-05	0.004299	0.004284
ENSG00000130783:1(@)chr12_121569746_124493434	chr12_122791062	0.04296	5.375e-06	0.004286	0.004283
ENSG00000139644:1(@)chr12_48608083_51382710	chr12_49735639	0.008846	4.548e-05	0.004312	0.004282
ENSG00000178252:2(@)chr3_47685722_49279539	chr3_49136923	0.004389	0.00189	0.004322	0.004281
ENSG00000166595:1(@)chr16_65904663_68807460	chr16_66827090	0.004475	0.001002	0.004856	0.004271
ENSG00000037749:1(@)chr5_153488214_154393528	chr5_154105515	0.004259	0.02575	0.005249	0.004252
ENSG00000213523:2(@)chr5_139885487_141266403	chr5_140729570	0.00438	0.0014	0.005235	0.004251
ENSG00000196776:1(@)chr3_107263964_109803548	chr3_108023085	0.1256	1.698e-06	0.004247	0.004246
ENSG00000213523:2(@)chr5_139885487_141266403	chr5_140726916	0.004373	0.001347	0.005185	0.004239
ENSG00000170458:1(@)chr5_139885487_141266403	chr5_140806853	0.004597	0.000576	0.004611	0.004239
ENSG00000180423:1(@)chr11_44672249_46984586	chr11_46631032	0.004438	0.0007621	0.004681	0.004209
ENSG00000152133:1(@)chr2_35896940_37905569	chr2_37101458	0.004545	0.0005602	0.004549	0.004186
ENSG00000025434:1(@)chr11_46984586_49844498	chr11_47281724	0.02835	8.395e-06	0.004185	0.004179
ENSG00000257298:1(@)chr12_48608083_51382710	chr12_50192844	0.004174	0.02558	0.02249	0.004166
ENSG00000142687:1(@)chr1_34334157_37083582	chr1_35602257	0.004177	0.01588	0.01166	0.004165
ENSG00000137776:2(@)chr15_58149167_59401917	chr15_58882340	0.004994	0.0002351	0.0043	0.004159
ENSG00000105705:1(@)chr19_18299052_19766662	chr19_19303138	0.02666	7.785e-06	0.004164	0.004158
ENSG00000213523:2(@)chr5_139885487_141266403	chr5_140706477	0.004352	0.0008414	0.004735	0.004144
ENSG00000044090:2(@)chr6_42070983_43788432	chr6_43219056	0.004218	0.002249	0.005928	0.004144
ENSG00000103423:1(@)chr16_3951195_5068344	chr16_4447536	0.004148	0.02205	0.02006	0.004141
ENSG00000103423:1(@)chr16_3951195_5068344	chr16_4439029	0.00416	0.006975	0.009172	0.004137
ENSG00000112658:1(@)chr6_42070983_43788432	chr6_43161742	0.004321	0.0009742	0.004699	0.004134
ENSG00000213523:2(@)chr5_139885487_141266403	chr5_140707425	0.004348	0.0008135	0.004704	0.004132
ENSG00000279789:1(@)chr16_29025292_31371622	chr16_29913101	0.006011	9.813e-05	0.004183	0.004116
ENSG00000103423:1(@)chr16_3951195_5068344	chr16_4446407	0.004122	0.01563	0.01539	0.004112
ENSG00000213523:2(@)chr5_139885487_141266403	chr5_140713229	0.00434	0.0007522	0.004636	0.004108
ENSG00000266680:1(@)chr6_62842983_65055849	chr6_63459629	0.004502	0.0003787	0.004134	0.004106
ENSG00000044090:1(@)chr6_42070983_43788432	chr6_43201415	0.004103	0.01927	0.01759	0.004094
ENSG00000105705:1(@)chr19_18299052_19766662	chr19_19302572	0.0266	7.649e-06	0.004092	0.004087
ENSG00000044090:2(@)chr6_42070983_43788432	chr6_43218400	0.00416	0.002198	0.00583	0.004086
ENSG00000242020:1(@)chr5_141266403_143601683	chr5_141478678	0.004796	0.0002768	0.004271	0.004082
ENSG00000242781:1(@)chr3_78975391_81378159	chr3_80772172	0.004177	0.001909	0.004836	0.004077
ENSG00000187741:1(@)chr16_88974757_90226404	chr16_89781483	0.01071	2.984e-05	0.004096	0.004076
ENSG00000167522:1(@)chr16_88974757_90226404	chr16_89331546	0.02379	1e-05	0.004071	0.004065
ENSG00000037749:1(@)chr5_153488214_154393528	chr5_154104880	0.004076	0.01055	0.00447	0.004061
ENSG00000103423:1(@)chr16_3951195_5068344	chr16_4452513	0.004068	0.02164	0.01968	0.004061
ENSG00000152133:1(@)chr2_35896940_37905569	chr2_37100008	0.004331	0.000694	0.0045	0.004051
ENSG00000103423:1(@)chr16_3951195_5068344	chr16_4446972	0.004056	0.02096	0.01918	0.004049
ENSG00000103423:1(@)chr16_3951195_5068344	chr16_4447450	0.004055	0.02126	0.01939	0.004048
ENSG00000103066:1(@)chr16_65904663_68807460	chr16_68252524	0.005942	0.0001023	0.0041	0.004031
ENSG00000066322:1(@)chr1_43292786_44503511	chr1_43376073	0.004043	0.01139	0.012	0.004028
ENSG00000248685:1(@)chr4_33171144_35149793	chr4_34197790	0.004075	0.002991	0.004287	0.004023
ENSG00000248685:1(@)chr4_33171144_35149793	chr4_34197307	0.004073	0.003072	0.004294	0.004022
ENSG00000196776:1(@)chr3_107263964_109803548	chr3_108023484	0.1189	1.699e-06	0.00402	0.004019
ENSG00000044115:1(@)chr5_137040361_139885487	chr5_138803588	0.004331	0.0006024	0.004083	0.00401
ENSG00000114054:1(@)chr3_135738064_137652241	chr3_136435986	0.004013	0.03134	0.0197	0.004007
ENSG00000260114:1(@)chr16_29025292_31371622	chr16_29913101	0.005877	9.813e-05	0.004052	0.004001
ENSG00000152061:2(@)chr1_173128768_175120632	chr1_174560246	0.02888	7.789e-06	0.003999	0.003994
ENSG00000152133:1(@)chr2_35896940_37905569	chr2_37098085	0.004268	0.0007023	0.004449	0.003994
ENSG00000111325:1(@)chr12_121569746_124493434	chr12_122925147	0.01255	2.265e-05	0.004006	0.003991
ENSG00000244313:1(@)chr11_44672249_46984586	chr11_46432763	0.004006	0.009568	0.01081	0.003986
ENSG00000152133:1(@)chr2_35896940_37905569	chr2_37097245	0.004234	0.000743	0.004457	0.003977
ENSG00000019102:2(@)chr11_124625632_126441425	chr11_124782170	0.003981	0.05591	0.0443	0.003977
ENSG00000044115:1(@)chr5_137040361_139885487	chr5_138800896	0.0043	0.0005924	0.004047	0.003976
ENSG00000075399:1(@)chr16_88974757_90226404	chr16_89724612	0.01283	2.178e-05	0.003988	0.003974
ENSG00000169592:1(@)chr16_29025292_31371622	chr16_29986879	0.03933	5.423e-06	0.003954	0.003951
ENSG00000152061:2(@)chr1_173128768_175120632	chr1_174559995	0.02908	7.624e-06	0.003952	0.003948
ENSG00000044090:1(@)chr6_42070983_43788432	chr6_43221202	0.004035	0.002076	0.005403	0.003948
ENSG00000170458:2(@)chr5_139885487_141266403	chr5_140760654	0.003974	0.005335	0.005766	0.003945
ENSG00000170458:2(@)chr5_139885487_141266403	chr5_140761268	0.003974	0.00534	0.005767	0.003945
ENSG00000044090:2(@)chr6_42070983_43788432	chr6_43189253	0.003948	0.02428	0.02321	0.003942
ENSG00000262777:1(@)chr17_1269105_2025437	chr17_1416819	0.004109	0.001073	0.004169	0.003932
ENSG00000103423:1(@)chr16_3951195_5068344	chr16_4460425	0.003958	0.004313	0.007036	0.003923
ENSG00000248685:1(@)chr4_33171144_35149793	chr4_34238407	0.003974	0.002516	0.004137	0.003914
ENSG00000044090:1(@)chr6_42070983_43788432	chr6_43194752	0.003921	0.01808	0.01658	0.003911
ENSG00000139433:1(@)chr12_108632125_109898914	chr12_109864465	0.02346	9.7e-06	0.003915	0.003909
ENSG00000116819:1(@)chr1_34334157_37083582	chr1_35587263	0.003948	0.003546	0.00635	0.003896
ENSG00000266680:1(@)chr6_62842983_65055849	chr6_63464035	0.004199	0.0004658	0.003928	0.003894
ENSG00000170458:2(@)chr5_139885487_141266403	chr5_140737852	0.00391	0.006871	0.006233	0.003888
ENSG00000041988:1(@)chr1_5853833_7187275	chr1_6602971	0.003933	0.003053	0.004927	0.003881
ENSG00000152061:2(@)chr1_173128768_175120632	chr1_174553909	0.02854	7.64e-06	0.003885	0.003881
ENSG00000178252:2(@)chr3_47685722_49279539	chr3_49141557	0.003965	0.001845	0.003905	0.003865
ENSG00000254732:2(@)chr11_55315181_58690022	chr11_57766718	0.01544	1.618e-05	0.003872	0.003861
ENSG00000242020:2(@)chr5_141266403_143601683	chr5_141484023	0.004322	0.0003944	0.004121	0.003849
ENSG00000103423:1(@)chr16_3951195_5068344	chr16_4465144	0.004007	0.0009191	0.004509	0.003846
ENSG00000232093:2(@)chr1_154797927_156366342	chr1_155044956	0.00622	7.805e-05	0.003889	0.003835
ENSG00000151883:1(@)chr5_50867564_52838788	chr5_50912265	0.003974	0.001303	0.003966	0.003832
ENSG00000151883:1(@)chr5_50867564_52838788	chr5_50911284	0.003984	0.001096	0.003929	0.003817
ENSG00000152061:2(@)chr1_173128768_175120632	chr1_174560838	0.02843	7.509e-06	0.003814	0.003809
ENSG00000248685:1(@)chr4_33171144_35149793	chr4_34232115	0.003888	0.001743	0.003957	0.003803
ENSG00000149932:1(@)chr16_29025292_31371622	chr16_29977620	0.0038	0.02326	0.02381	0.003795
ENSG00000178922:1(@)chr1_43292786_44503511	chr1_43413041	0.005532	0.0001054	0.003847	0.003789
ENSG00000248685:1(@)chr4_33171144_35149793	chr4_34230584	0.003857	0.001934	0.003952	0.003781
ENSG00000112996:1(@)chr5_43983397_50867564	chr5_44817207	0.006188	7.593e-05	0.003825	0.003778
ENSG00000114416:1(@)chr3_179656798_181793378	chr3_180914242	0.003819	0.003972	0.005631	0.003776
ENSG00000149929:1(@)chr16_29025292_31371622	chr16_30004244	0.0277	5.553e-06	0.003773	0.003768
ENSG00000112658:1(@)chr6_42070983_43788432	chr6_43165282	0.003883	0.001397	0.004575	0.003765
ENSG00000248685:1(@)chr4_33171144_35149793	chr4_34227183	0.003834	0.002086	0.003948	0.003764
ENSG00000167526:1(@)chr16_88974757_90226404	chr16_89568031	0.03002	6.928e-06	0.003753	0.003749
ENSG00000114416:1(@)chr3_179656798_181793378	chr3_180912777	0.003784	0.003966	0.005594	0.003741
ENSG00000151883:1(@)chr5_50867564_52838788	chr5_50911608	0.00393	0.0009277	0.003831	0.003736
ENSG00000178922:1(@)chr1_43292786_44503511	chr1_43416270	0.005409	0.000107	0.003782	0.003723
ENSG00000143543:1(@)chr1_153208353_154797927	chr1_153980122	0.006019	7.751e-05	0.003774	0.00372
ENSG00000044115:1(@)chr5_137040361_139885487	chr5_138809771	0.004037	0.0005634	0.003786	0.003718
ENSG00000037749:1(@)chr5_153488214_154393528	chr5_154106266	0.003725	0.01676	0.004365	0.003716
ENSG00000114416:1(@)chr3_179656798_181793378	chr3_180911304	0.003757	0.003757	0.005467	0.003712
ENSG00000114416:1(@)chr3_179656798_181793378	chr3_180911611	0.003761	0.003422	0.00531	0.003712
ENSG00000180423:1(@)chr11_44672249_46984586	chr11_46626882	0.003715	0.03267	0.02394	0.003711
ENSG00000151883:1(@)chr5_50867564_52838788	chr5_50909396	0.003967	0.0006921	0.00378	0.00371
ENSG00000151883:1(@)chr5_50867564_52838788	chr5_50902252	0.003913	0.0008176	0.00378	0.003696
ENSG00000161813:2(@)chr12_48608083_51382710	chr12_50350388	0.003915	0.0007638	0.003961	0.003696
ENSG00000114416:1(@)chr3_179656798_181793378	chr3_180904587	0.003725	0.004863	0.005961	0.00369
ENSG00000151883:1(@)chr5_50867564_52838788	chr5_50917724	0.003781	0.001896	0.003881	0.003687
ENSG00000114416:1(@)chr3_179656798_181793378	chr3_180905467	0.00372	0.004932	0.00599	0.003686
ENSG00000114416:1(@)chr3_179656798_181793378	chr3_180905109	0.003722	0.004473	0.005774	0.003684
ENSG00000114416:1(@)chr3_179656798_181793378	chr3_180907022	0.003722	0.004087	0.00559	0.003681
ENSG00000114416:1(@)chr3_179656798_181793378	chr3_180909664	0.003723	0.00398	0.00554	0.00368
ENSG00000151883:1(@)chr5_50867564_52838788	chr5_50920884	0.003726	0.003698	0.004057	0.003678
ENSG00000151883:1(@)chr5_50867564_52838788	chr5_50917750	0.003764	0.001896	0.003865	0.003671
ENSG00000112996:1(@)chr5_43983397_50867564	chr5_44824600	0.006165	7.119e-05	0.003713	0.003668
ENSG00000114416:1(@)chr3_179656798_181793378	chr3_180902468	0.003699	0.00523	0.00611	0.003667
ENSG00000112996:1(@)chr5_43983397_50867564	chr5_44822515	0.006161	7.084e-05	0.003703	0.003659
ENSG00000151883:1(@)chr5_50867564_52838788	chr5_50920518	0.003734	0.00237	0.003902	0.003659
ENSG00000114416:1(@)chr3_179656798_181793378	chr3_180902136	0.003692	0.004917	0.005955	0.003658
ENSG00000139433:1(@)chr12_108632125_109898914	chr12_109862657	0.00449	0.0002115	0.003788	0.003652
ENSG00000136425:2(@)chr15_76106283_78223711	chr15_78146778	0.003937	0.0006199	0.004065	0.003651
ENSG00000037749:1(@)chr5_153488214_154393528	chr5_154079845	0.003665	0.009684	0.004025	0.00365
ENSG00000044115:1(@)chr5_137040361_139885487	chr5_138810831	0.003965	0.0005566	0.003715	0.003648
ENSG00000151883:1(@)chr5_50867564_52838788	chr5_50920163	0.003755	0.001587	0.003808	0.003645
ENSG00000196776:1(@)chr3_107263964_109803548	chr3_108024125	0.1077	1.699e-06	0.003642	0.003641
ENSG00000128191:1(@)chr22_19924835_22002927	chr22_20116712	0.004343	0.0002356	0.003738	0.003638
ENSG00000128191:1(@)chr22_19924835_22002927	chr22_20073892	0.004094	0.0003522	0.003773	0.003624
ENSG00000180423:1(@)chr11_44672249_46984586	chr11_46590255	0.003623	0.01782	0.01465	0.003615
ENSG00000112658:1(@)chr6_42070983_43788432	chr6_43169776	0.003928	0.0004885	0.003887	0.003604
ENSG00000037749:1(@)chr5_153488214_154393528	chr5_154080483	0.003613	0.009884	0.003981	0.003599
ENSG00000234616:1(@)chr8_141963553_143155464	chr8_142673310	0.004128	0.0003273	0.003627	0.003597
ENSG00000170458:2(@)chr5_139885487_141266403	chr5_140749730	0.003682	0.001532	0.004112	0.003589
ENSG00000260114:1(@)chr16_29025292_31371622	chr16_29914124	0.00579	7.493e-05	0.003626	0.003588
ENSG00000167193:1(@)chr17_1269105_2025437	chr17_1439864	0.003684	0.001746	0.004584	0.003585
ENSG00000161813:2(@)chr12_48608083_51382710	chr12_50287540	0.003831	0.0006293	0.003793	0.003574
ENSG00000170458:2(@)chr5_139885487_141266403	chr5_140749761	0.003666	0.001516	0.00409	0.003572
ENSG00000103423:1(@)chr16_3951195_5068344	chr16_4459824	0.003577	0.02225	0.01963	0.003571
ENSG00000037749:1(@)chr5_153488214_154393528	chr5_154038161	0.003977	0.0003327	0.003578	0.003565
ENSG00000128191:1(@)chr22_19924835_22002927	chr22_20112886	0.004218	0.0002469	0.003664	0.00356
ENSG00000167522:1(@)chr16_88974757_90226404	chr16_89353207	0.06247	2.932e-06	0.00356	0.003558
ENSG00000066322:1(@)chr1_43292786_44503511	chr1_43389875	0.00358	0.005375	0.007314	0.003551
ENSG00000066322:1(@)chr1_43292786_44503511	chr1_43390239	0.00358	0.005238	0.007217	0.00355
ENSG00000161813:2(@)chr12_48608083_51382710	chr12_50296671	0.003789	0.0006521	0.00377	0.003543
ENSG00000072134:1(@)chr17_18953007_21387045	chr17_19400180	0.00355	0.008504	0.007628	0.003535
ENSG00000129933:1(@)chr19_18299052_19766662	chr19_19330055	0.007245	4.596e-05	0.003556	0.003533
ENSG00000037749:1(@)chr5_153488214_154393528	chr5_154081489	0.003545	0.00997	0.003918	0.003532
ENSG00000151883:1(@)chr5_50867564_52838788	chr5_50920002	0.003818	0.0005662	0.003577	0.003519
ENSG00000180423:1(@)chr11_44672249_46984586	chr11_46628888	0.003524	0.01628	0.0136	0.003515
ENSG00000103423:1(@)chr16_3951195_5068344	chr16_4458605	0.003518	0.02896	0.02442	0.003513
ENSG00000161813:2(@)chr12_48608083_51382710	chr12_50350130	0.003696	0.0008541	0.003807	0.00351
ENSG00000103066:1(@)chr16_65904663_68807460	chr16_68256297	0.004892	0.0001228	0.003591	0.003507
ENSG00000037749:1(@)chr5_153488214_154393528	chr5_154112576	0.003525	0.005101	0.003696	0.003499
ENSG00000037749:2(@)chr5_153488214_154393528	chr5_154106911	0.02678	7.271e-06	0.003494	0.003489
ENSG00000170458:2(@)chr5_139885487_141266403	chr5_140751461	0.003586	0.001318	0.00393	0.003481
ENSG00000128191:1(@)chr22_19924835_22002927	chr22_20112131	0.004113	0.0002514	0.003587	0.003481
ENSG00000037749:1(@)chr5_153488214_154393528	chr5_154020162	0.003514	0.003843	0.003628	0.003479
ENSG00000170458:2(@)chr5_139885487_141266403	chr5_140751634	0.00358	0.00133	0.00393	0.003476
ENSG00000066322:1(@)chr1_43292786_44503511	chr1_43376958	0.00349	0.00823	0.009233	0.003471
ENSG00000170458:2(@)chr5_139885487_141266403	chr5_140751945	0.00357	0.001353	0.00393	0.003469
ENSG00000196776:1(@)chr3_107263964_109803548	chr3_108024246	0.1022	1.704e-06	0.003467	0.003466
ENSG00000126457:1(@)chr19_48778970_51029311	chr19_49961839	0.01065	2.334e-05	0.003473	0.003457
ENSG00000250073:1(@)chr11_124625632_126441425	chr11_124763744	0.003457	0.1277	0.005887	0.003456
ENSG00000272054:1(@)chr2_35896940_37905569	chr2_37186227	0.007152	4.517e-05	0.003483	0.003453
ENSG00000149932:1(@)chr16_29025292_31371622	chr16_29966241	0.003455	0.01955	0.02028	0.003449
ENSG00000037749:1(@)chr5_153488214_154393528	chr5_154110616	0.003466	0.007024	0.003719	0.003447
ENSG00000180423:1(@)chr11_44672249_46984586	chr11_46624480	0.003456	0.01575	0.0132	0.003447
ENSG00000066322:1(@)chr1_43292786_44503511	chr1_43376500	0.003465	0.007973	0.009027	0.003446
ENSG00000264102:1(@)chr11_44672249_46984586	chr11_46356482	0.003741	0.0005183	0.003791	0.003446
ENSG00000149932:1(@)chr16_29025292_31371622	chr16_29966682	0.003452	0.01973	0.02042	0.003446
ENSG00000129933:1(@)chr19_18299052_19766662	chr19_19331625	0.00725	4.364e-05	0.003463	0.003442
ENSG00000044115:1(@)chr5_137040361_139885487	chr5_138831808	0.00373	0.0005552	0.003498	0.003431
ENSG00000170458:2(@)chr5_139885487_141266403	chr5_140752549	0.003533	0.001332	0.003885	0.003431
ENSG00000196776:1(@)chr3_107263964_109803548	chr3_108024353	0.1008	1.702e-06	0.003415	0.003414
ENSG00000075399:1(@)chr16_88974757_90226404	chr16_89726083	0.008173	3.475e-05	0.003432	0.00341
ENSG00000037749:1(@)chr5_153488214_154393528	chr5_154082997	0.003419	0.01017	0.0038	0.003406
ENSG00000044115:1(@)chr5_137040361_139885487	chr5_138811829	0.003654	0.0006447	0.003477	0.003399
ENSG00000152061:2(@)chr1_173128768_175120632	chr1_174596582	0.02305	8.383e-06	0.0034	0.003395
ENSG00000170458:2(@)chr5_139885487_141266403	chr5_140753147	0.003497	0.001309	0.003841	0.003394
ENSG00000161813:2(@)chr12_48608083_51382710	chr12_50299583	0.003614	0.000661	0.003612	0.003382
ENSG00000075415:1(@)chr12_96715061_98912209	chr12_98603497	0.003929	0.0002987	0.003586	0.003381
ENSG00000041988:1(@)chr1_5853833_7187275	chr1_6629764	0.003394	0.009175	0.006522	0.003378
ENSG00000152061:2(@)chr1_173128768_175120632	chr1_174596750	0.02291	8.387e-06	0.00338	0.003375
ENSG00000044115:1(@)chr5_137040361_139885487	chr5_138813650	0.003575	0.0007427	0.003446	0.003357
ENSG00000129933:1(@)chr19_18299052_19766662	chr19_19332657	0.007206	4.21e-05	0.003377	0.003357
ENSG00000175213:1(@)chr11_44672249_46984586	chr11_46707565	0.02107	9.052e-06	0.003357	0.003351
ENSG00000272054:1(@)chr2_35896940_37905569	chr2_37185792	0.007161	4.237e-05	0.003371	0.003343
ENSG00000266680:2(@)chr6_62842983_65055849	chr6_63575030	0.008196	3.322e-05	0.003353	0.003331
ENSG00000105926:1(@)chr7_23431823_25037640	chr7_24613336	0.003573	0.000647	0.003536	0.003325
ENSG00000037749:1(@)chr5_153488214_154393528	chr5_153984580	0.003356	0.003592	0.00346	0.003321
ENSG00000037749:1(@)chr5_153488214_154393528	chr5_154035922	0.003703	0.0003264	0.003326	0.003313
ENSG00000037749:1(@)chr5_153488214_154393528	chr5_154114679	0.003342	0.003895	0.00346	0.00331
ENSG00000170458:2(@)chr5_139885487_141266403	chr5_140783743	0.003311	0.01207	0.007418	0.0033
ENSG00000169592:1(@)chr16_29025292_31371622	chr16_30004701	0.01527	1.337e-05	0.003305	0.003296
ENSG00000180423:1(@)chr11_44672249_46984586	chr11_46590782	0.003392	0.001267	0.004069	0.003285
ENSG00000266680:3(@)chr6_62842983_65055849	chr6_63548749	0.004227	0.0001667	0.003394	0.003282
ENSG00000037749:1(@)chr5_153488214_154393528	chr5_154113591	0.003295	0.006753	0.003538	0.003276
ENSG00000242020:1(@)chr5_141266403_143601683	chr5_141483756	0.003392	0.001292	0.004153	0.003269
ENSG00000242020:1(@)chr5_141266403_143601683	chr5_141483904	0.003392	0.001279	0.004143	0.003268
ENSG00000128191:1(@)chr22_19924835_22002927	chr22_20110207	0.003863	0.0002505	0.003373	0.003268
ENSG00000100395:2(@)chr22_40149793_42294812	chr22_41217299	0.004331	0.0001039	0.00337	0.003268
ENSG00000184209:1(@)chr12_121569746_124493434	chr12_123452353	0.02967	5.975e-06	0.003255	0.003251
ENSG00000152061:2(@)chr1_173128768_175120632	chr1_174601315	0.02224	8.299e-06	0.003253	0.003247
ENSG00000044090:1(@)chr6_42070983_43788432	chr6_43216394	0.003247	0.04419	0.03421	0.003244
ENSG00000198561:1(@)chr11_55315181_58690022	chr11_57775526	0.003447	0.0007442	0.003739	0.00324
ENSG00000037749:1(@)chr5_153488214_154393528	chr5_154113544	0.003249	0.007566	0.003526	0.003233
ENSG00000198561:1(@)chr11_55315181_58690022	chr11_57770315	0.003436	0.0007503	0.003734	0.003231
ENSG00000170458:2(@)chr5_139885487_141266403	chr5_140755951	0.003326	0.001301	0.003671	0.003227
ENSG00000198561:1(@)chr11_55315181_58690022	chr11_57768874	0.003431	0.00075	0.003729	0.003226
ENSG00000149932:2(@)chr16_29025292_31371622	chr16_29943333	0.003324	0.001346	0.004072	0.00321
ENSG00000262777:2(@)chr17_1269105_2025437	chr17_1428090	0.003608	0.0003888	0.003468	0.00321
ENSG00000259775:1(@)chr14_102545765_104535386	chr14_103324256	0.03225	5.359e-06	0.00321	0.003206
ENSG00000279789:1(@)chr16_29025292_31371622	chr16_29937080	0.00334	0.001045	0.003921	0.003202
ENSG00000037749:1(@)chr5_153488214_154393528	chr5_154032625	0.003547	0.0003461	0.003207	0.003193
ENSG00000106263:1(@)chr7_2022763_2732593	chr7_2155810	0.003481	0.0004937	0.003535	0.003193
ENSG00000167526:1(@)chr16_88974757_90226404	chr16_89553920	0.02287	7.868e-06	0.003194	0.003189
ENSG00000259775:1(@)chr14_102545765_104535386	chr14_103324708	0.03091	5.581e-06	0.003191	0.003188
ENSG00000139644:2(@)chr12_48608083_51382710	chr12_49744682	0.004863	9.219e-05	0.003248	0.003186
ENSG00000037749:1(@)chr5_153488214_154393528	chr5_154033830	0.003547	0.0003284	0.003189	0.003176
ENSG00000149932:2(@)chr16_29025292_31371622	chr16_29935624	0.003556	0.000397	0.00343	0.003175
ENSG00000105926:1(@)chr7_23431823_25037640	chr7_24569305	0.005812	5.814e-05	0.003193	0.003174
ENSG00000044115:1(@)chr5_137040361_139885487	chr5_138815048	0.003429	0.0005971	0.003245	0.003173
ENSG00000262777:2(@)chr17_1269105_2025437	chr17_1428353	0.003591	0.0003649	0.003414	0.003172
ENSG00000262777:2(@)chr17_1269105_2025437	chr17_1438957	0.003452	0.0005408	0.003528	0.003169
ENSG00000262777:2(@)chr17_1269105_2025437	chr17_1428243	0.003578	0.0003726	0.003416	0.003168
ENSG00000178922:1(@)chr1_43292786_44503511	chr1_43453742	0.003981	0.0001866	0.003263	0.00316
ENSG00000266680:3(@)chr6_62842983_65055849	chr6_63553735	0.004533	0.0001103	0.003233	0.003159
ENSG00000196776:1(@)chr3_107263964_109803548	chr3_108024227	0.09316	1.704e-06	0.003159	0.003158
ENSG00000178252:3(@)chr3_47685722_49279539	chr3_48958054	0.003473	0.0004675	0.003458	0.003147
ENSG00000167522:1(@)chr16_88974757_90226404	chr16_89336649	0.06688	2.396e-06	0.003148	0.003147
ENSG00000065413:1(@)chr2_195582732_197213386	chr2_197141995	0.003365	0.0006893	0.003619	0.003144
ENSG00000213600:1(@)chr3_49279539_51797999	chr3_50149893	0.003161	0.008598	0.00862	0.003144
ENSG00000264102:1(@)chr11_44672249_46984586	chr11_46356220	0.003166	0.00648	0.007455	0.003144
ENSG00000114054:1(@)chr3_135738064_137652241	chr3_136400512	0.003588	0.0003169	0.003299	0.00314
ENSG00000142687:1(@)chr1_34334157_37083582	chr1_35386920	0.003182	0.003036	0.004567	0.003135
ENSG00000180423:1(@)chr11_44672249_46984586	chr11_46622593	0.003254	0.001078	0.003801	0.003133
ENSG00000254732:1(@)chr11_55315181_58690022	chr11_57755368	0.003132	0.02902	0.02801	0.003128
ENSG00000254732:1(@)chr11_55315181_58690022	chr11_57756617	0.003132	0.02922	0.02818	0.003128
ENSG00000254732:1(@)chr11_55315181_58690022	chr11_57756838	0.003132	0.02808	0.0272	0.003128
ENSG00000254732:1(@)chr11_55315181_58690022	chr11_57757228	0.003132	0.02812	0.02724	0.003128
ENSG00000100664:3(@)chr14_102545765_104535386	chr14_103345983	0.003443	0.0004823	0.003458	0.003128
ENSG00000044115:1(@)chr5_137040361_139885487	chr5_138815636	0.003376	0.0006001	0.003197	0.003124
ENSG00000213600:1(@)chr3_49279539_51797999	chr3_50162314	0.00314	0.007227	0.007723	0.00312
ENSG00000213523:2(@)chr5_139885487_141266403	chr5_140739949	0.003188	0.001942	0.004485	0.00312
ENSG00000259775:1(@)chr14_102545765_104535386	chr14_103328081	0.02527	6.827e-06	0.003121	0.003116
ENSG00000128191:2(@)chr22_19924835_22002927	chr22_20103090	0.003569	0.0003284	0.003319	0.003111
ENSG00000213600:1(@)chr3_49279539_51797999	chr3_50152098	0.00312	0.01331	0.01159	0.003109
ENSG00000128191:2(@)chr22_19924835_22002927	chr22_20103422	0.003567	0.0003275	0.003317	0.003109
ENSG00000128191:2(@)chr22_19924835_22002927	chr22_20103670	0.003568	0.0003274	0.003317	0.003109
ENSG00000114054:1(@)chr3_135738064_137652241	chr3_136471023	0.003117	0.006436	0.006319	0.003095
ENSG00000044115:1(@)chr5_137040361_139885487	chr5_138816202	0.003344	0.0006001	0.003167	0.003095
ENSG00000112658:2(@)chr6_42070983_43788432	chr6_43183746	0.003108	0.009998	0.01084	0.003095
ENSG00000111011:1(@)chr12_121569746_124493434	chr12_122514533	0.01055	2.015e-05	0.003109	0.003095
ENSG00000044115:2(@)chr5_137040361_139885487	chr5_138818841	0.003323	0.0006193	0.003485	0.003087
ENSG00000112658:1(@)chr6_42070983_43788432	chr6_43167683	0.003218	0.001035	0.003687	0.003087
ENSG00000184209:1(@)chr12_121569746_124493434	chr12_123451469	0.03037	5.484e-06	0.003086	0.003082
ENSG00000114054:1(@)chr3_135738064_137652241	chr3_136432789	0.003107	0.005346	0.005759	0.003081
ENSG00000213523:2(@)chr5_139885487_141266403	chr5_140737079	0.003139	0.002116	0.004564	0.003077
ENSG00000044115:2(@)chr5_137040361_139885487	chr5_138820236	0.003324	0.000584	0.00345	0.003075
ENSG00000114054:1(@)chr3_135738064_137652241	chr3_136469995	0.003092	0.007782	0.006972	0.003074
ENSG00000198561:1(@)chr11_55315181_58690022	chr11_57797364	0.003268	0.0007394	0.003566	0.003071
ENSG00000114054:1(@)chr3_135738064_137652241	chr3_136526973	0.003103	0.003996	0.00507	0.003068
ENSG00000114054:1(@)chr3_135738064_137652241	chr3_136477912	0.003089	0.006128	0.006135	0.003066
ENSG00000044090:2(@)chr6_42070983_43788432	chr6_43202149	0.00307	0.01866	0.01787	0.003063
ENSG00000248685:1(@)chr4_33171144_35149793	chr4_34194071	0.003161	0.001186	0.003166	0.003061
ENSG00000066322:1(@)chr1_43292786_44503511	chr1_43377156	0.003089	0.003915	0.005795	0.003055
ENSG00000264102:1(@)chr11_44672249_46984586	chr11_46372408	0.00306	0.01329	0.01189	0.00305
ENSG00000112658:1(@)chr6_42070983_43788432	chr6_43156982	0.003114	0.001866	0.004124	0.003043
ENSG00000044115:1(@)chr5_137040361_139885487	chr5_138816944	0.003278	0.0006202	0.003116	0.003041
ENSG00000044115:1(@)chr5_137040361_139885487	chr5_138799435	0.003283	0.0006063	0.003114	0.00304
ENSG00000174579:1(@)chr3_135738064_137652241	chr3_136192330	0.003072	0.003865	0.005791	0.003036
ENSG00000184209:1(@)chr12_121569746_124493434	chr12_123452600	0.02967	5.524e-06	0.003035	0.003031
ENSG00000044115:2(@)chr5_137040361_139885487	chr5_138819781	0.003259	0.0006225	0.003428	0.003028
ENSG00000114054:1(@)chr3_135738064_137652241	chr3_136533759	0.003051	0.005693	0.005879	0.003027
ENSG00000248685:1(@)chr4_33171144_35149793	chr4_34144336	0.003048	0.005399	0.003504	0.003026
ENSG00000248685:1(@)chr4_33171144_35149793	chr4_34114919	0.003051	0.004337	0.003408	0.003024
ENSG00000248685:1(@)chr4_33171144_35149793	chr4_34141502	0.003046	0.00535	0.003497	0.003024
ENSG00000163938:2(@)chr3_51797999_54047363	chr3_52685800	0.00303	0.008065	0.008626	0.003012
ENSG00000037749:1(@)chr5_153488214_154393528	chr5_153998038	0.00331	0.000389	0.003027	0.003012
ENSG00000187741:2(@)chr16_88974757_90226404	chr16_89785725	0.003032	0.005703	0.00706	0.003009
ENSG00000248685:1(@)chr4_33171144_35149793	chr4_34107761	0.003035	0.004104	0.00337	0.003007
ENSG00000180423:1(@)chr11_44672249_46984586	chr11_46600842	0.003182	0.0006982	0.003436	0.003004
ENSG00000114054:1(@)chr3_135738064_137652241	chr3_136533754	0.003028	0.004875	0.005442	0.003
ENSG00000037749:1(@)chr5_153488214_154393528	chr5_153989456	0.00328	0.0004044	0.003011	0.002996
ENSG00000037749:1(@)chr5_153488214_154393528	chr5_153989896	0.003275	0.000406	0.003008	0.002992
ENSG00000037749:1(@)chr5_153488214_154393528	chr5_153991903	0.003272	0.0004098	0.003008	0.002992
ENSG00000196776:2(@)chr3_107263964_109803548	chr3_108071544	0.06446	2.361e-06	0.00299	0.002989
ENSG00000248685:1(@)chr4_33171144_35149793	chr4_34100985	0.003016	0.003924	0.003334	0.002987
ENSG00000037749:1(@)chr5_153488214_154393528	chr5_153993183	0.003272	0.0004011	0.003002	0.002986
ENSG00000248685:1(@)chr4_33171144_35149793	chr4_34096803	0.00301	0.003801	0.003316	0.00298
ENSG00000105705:1(@)chr19_18299052_19766662	chr19_19322296	0.004924	6.459e-05	0.003029	0.00298
ENSG00000136631:1(@)chr1_148907005_151566404	chr1_150104428	0.003037	0.002057	0.004217	0.002978
ENSG00000037749:1(@)chr5_153488214_154393528	chr5_154001720	0.00326	0.0004053	0.002994	0.002978
ENSG00000114416:1(@)chr3_179656798_181793378	chr3_180921464	0.003013	0.003781	0.004743	0.002977
ENSG00000037749:1(@)chr5_153488214_154393528	chr5_154008330	0.003262	0.0003958	0.002989	0.002974
ENSG00000037749:1(@)chr5_153488214_154393528	chr5_154010221	0.003262	0.0003931	0.002987	0.002972
ENSG00000136631:1(@)chr1_148907005_151566404	chr1_150118620	0.002981	0.01131	0.009782	0.00297
ENSG00000166166:2(@)chr14_102545765_104535386	chr14_103551456	0.003001	0.004423	0.006019	0.002969
ENSG00000037749:1(@)chr5_153488214_154393528	chr5_153987043	0.00326	0.0003896	0.002983	0.002968
ENSG00000037749:1(@)chr5_153488214_154393528	chr5_154009352	0.003262	0.0003852	0.002981	0.002966
ENSG00000037749:1(@)chr5_153488214_154393528	chr5_154012149	0.003262	0.0003838	0.00298	0.002966
ENSG00000183722:1(@)chr13_38304026_40495126	chr13_39472648	0.0041	0.0001267	0.003052	0.002966
ENSG00000136631:1(@)chr1_148907005_151566404	chr1_150078694	0.002976	0.01063	0.009371	0.002965
ENSG00000037749:1(@)chr5_153488214_154393528	chr5_154006543	0.003261	0.0003832	0.002979	0.002964
ENSG00000114054:1(@)chr3_135738064_137652241	chr3_136494468	0.002977	0.00667	0.006298	0.002957
ENSG00000037749:1(@)chr5_153488214_154393528	chr5_153983774	0.003261	0.0003725	0.002971	0.002957
ENSG00000066322:1(@)chr1_43292786_44503511	chr1_43379987	0.002992	0.003638	0.005503	0.002956
ENSG00000037749:1(@)chr5_153488214_154393528	chr5_154027427	0.00325	0.0003848	0.00297	0.002956
ENSG00000037749:1(@)chr5_153488214_154393528	chr5_154007839	0.003247	0.0003856	0.002968	0.002953
ENSG00000262777:2(@)chr17_1269105_2025437	chr17_1442816	0.003179	0.0006297	0.003371	0.002953
ENSG00000037749:1(@)chr5_153488214_154393528	chr5_153981377	0.00326	0.0003683	0.002966	0.002952
ENSG00000044090:2(@)chr6_42070983_43788432	chr6_43204692	0.002956	0.03286	0.02903	0.002952
ENSG00000169592:2(@)chr16_29025292_31371622	chr16_30015148	0.004824	5.984e-05	0.003	0.002952
ENSG00000037749:1(@)chr5_153488214_154393528	chr5_153995332	0.003232	0.0004014	0.002965	0.00295
ENSG00000136631:1(@)chr1_148907005_151566404	chr1_150077904	0.002959	0.01099	0.009567	0.002948
ENSG00000136631:1(@)chr1_148907005_151566404	chr1_150077980	0.002959	0.01098	0.00956	0.002948
ENSG00000136631:1(@)chr1_148907005_151566404	chr1_150078190	0.002958	0.01101	0.009578	0.002948
ENSG00000044115:2(@)chr5_137040361_139885487	chr5_138926981	0.003151	0.0006874	0.003389	0.002948
ENSG00000105705:1(@)chr19_18299052_19766662	chr19_19321154	0.004924	6.28e-05	0.002994	0.002947
ENSG00000037749:1(@)chr5_153488214_154393528	chr5_154006187	0.003246	0.0003765	0.002961	0.002946
ENSG00000037749:1(@)chr5_153488214_154393528	chr5_154089460	0.002954	0.01219	0.003417	0.002945
ENSG00000136631:1(@)chr1_148907005_151566404	chr1_150074061	0.002955	0.01078	0.009441	0.002944
ENSG00000037749:1(@)chr5_153488214_154393528	chr5_153980670	0.00326	0.000357	0.002957	0.002943
ENSG00000136631:1(@)chr1_148907005_151566404	chr1_150075047	0.002953	0.01074	0.009414	0.002942
ENSG00000037749:1(@)chr5_153488214_154393528	chr5_154016127	0.003242	0.0003757	0.002956	0.002941
ENSG00000037749:1(@)chr5_153488214_154393528	chr5_154005673	0.003261	0.0003517	0.002954	0.00294
ENSG00000187741:2(@)chr16_88974757_90226404	chr16_89782151	0.002997	0.002297	0.004572	0.00294
ENSG00000037749:1(@)chr5_153488214_154393528	chr5_154016360	0.003242	0.0003648	0.002947	0.002933
ENSG00000037749:1(@)chr5_153488214_154393528	chr5_154017214	0.003242	0.0003623	0.002945	0.002931
ENSG00000037749:1(@)chr5_153488214_154393528	chr5_154023143	0.003256	0.0003442	0.002943	0.00293
ENSG00000175216:2(@)chr11_44672249_46984586	chr11_46799349	0.003748	0.0001725	0.003044	0.002926
ENSG00000130783:1(@)chr12_121569746_124493434	chr12_122784187	0.02911	5.417e-06	0.002925	0.002922
ENSG00000181619:2(@)chr14_58981618_61213706	chr14_59447074	0.01426	1.25e-05	0.002927	0.00292
ENSG00000037749:1(@)chr5_153488214_154393528	chr5_154018114	0.003245	0.000343	0.002932	0.002919
ENSG00000041988:1(@)chr1_5853833_7187275	chr1_6594993	0.002949	0.003636	0.004162	0.002916
ENSG00000141034:2(@)chr17_16509028_18953007	chr17_18057299	0.002947	0.003772	0.005683	0.002913
ENSG00000037749:1(@)chr5_153488214_154393528	chr5_154024055	0.003243	0.000337	0.002924	0.002912
ENSG00000152133:2(@)chr2_35896940_37905569	chr2_37100663	0.003117	0.0006806	0.003379	0.00291
ENSG00000037749:1(@)chr5_153488214_154393528	chr5_154022490	0.003252	0.0003266	0.002923	0.00291
ENSG00000103423:1(@)chr16_3951195_5068344	chr16_4419283	0.002928	0.006025	0.007258	0.002909
ENSG00000037749:1(@)chr5_153488214_154393528	chr5_154007031	0.00324	0.0003365	0.002921	0.002908
ENSG00000106263:1(@)chr7_2022763_2732593	chr7_2136220	0.002915	0.01884	0.01597	0.002908
ENSG00000196776:1(@)chr3_107263964_109803548	chr3_108024488	0.08575	1.703e-06	0.002907	0.002906
ENSG00000037749:1(@)chr5_153488214_154393528	chr5_154089745	0.002915	0.01217	0.003377	0.002906
ENSG00000161813:2(@)chr12_48608083_51382710	chr12_50357363	0.003087	0.0007254	0.003158	0.002906
ENSG00000037749:1(@)chr5_153488214_154393528	chr5_154025525	0.003247	0.0003253	0.002917	0.002904
ENSG00000204991:2(@)chr16_88974757_90226404	chr16_89815078	0.002914	0.01224	0.009861	0.002904
ENSG00000037749:1(@)chr5_153488214_154393528	chr5_154026094	0.003247	0.0003236	0.002915	0.002903
ENSG00000137776:2(@)chr15_58149167_59401917	chr15_58867870	0.002913	0.01305	0.01077	0.002902
ENSG00000254732:1(@)chr11_55315181_58690022	chr11_57779528	0.002903	0.03566	0.03348	0.0029
ENSG00000262777:2(@)chr17_1269105_2025437	chr17_1443369	0.003121	0.0006328	0.00332	0.0029
ENSG00000037749:1(@)chr5_153488214_154393528	chr5_154027084	0.003232	0.0003337	0.002912	0.002899
ENSG00000142687:1(@)chr1_34334157_37083582	chr1_35641909	0.0029	0.0274	0.01582	0.002895
ENSG00000152061:2(@)chr1_173128768_175120632	chr1_174573174	0.02192	7.378e-06	0.002897	0.002893
ENSG00000105926:1(@)chr7_23431823_25037640	chr7_24616589	0.003117	0.0006095	0.003087	0.002888
ENSG00000149932:1(@)chr16_29025292_31371622	chr16_29973518	0.002893	0.01657	0.01715	0.002887
ENSG00000149932:1(@)chr16_29025292_31371622	chr16_29975204	0.002893	0.01734	0.01781	0.002887
ENSG00000280063:1(@)chr16_3951195_5068344	chr16_4351487	0.02803	5.562e-06	0.002885	0.002881
ENSG00000112658:2(@)chr6_42070983_43788432	chr6_43182782	0.002894	0.00889	0.009763	0.00288
ENSG00000178252:3(@)chr3_47685722_49279539	chr3_48901647	0.003305	0.0003256	0.003094	0.002877
ENSG00000149932:1(@)chr16_29025292_31371622	chr16_29972749	0.002874	0.01767	0.01807	0.002868
ENSG00000204991:1(@)chr16_88974757_90226404	chr16_89848225	0.02184	7.336e-06	0.002872	0.002867
ENSG00000066322:1(@)chr1_43292786_44503511	chr1_43346404	0.002889	0.005024	0.006381	0.002864
ENSG00000204991:1(@)chr16_88974757_90226404	chr16_89849010	0.02227	7.159e-06	0.002866	0.002861
ENSG00000105926:1(@)chr7_23431823_25037640	chr7_24648564	0.003089	0.0006036	0.003057	0.00286
ENSG00000105926:1(@)chr7_23431823_25037640	chr7_24651536	0.003096	0.0005822	0.003048	0.002858
ENSG00000103423:1(@)chr16_3951195_5068344	chr16_4451654	0.00286	0.02847	0.0234	0.002856
ENSG00000149564:2(@)chr11_124625632_126441425	chr11_124782170	0.002856	0.05591	0.04478	0.002853
ENSG00000066322:1(@)chr1_43292786_44503511	chr1_43377329	0.002887	0.002787	0.004794	0.002843
ENSG00000136631:1(@)chr1_148907005_151566404	chr1_150066990	0.002844	0.01143	0.009717	0.002834
ENSG00000130783:1(@)chr12_121569746_124493434	chr12_122784337	0.02881	5.296e-06	0.002837	0.002834
ENSG00000044090:2(@)chr6_42070983_43788432	chr6_43190088	0.002837	0.02472	0.02245	0.002832
ENSG00000137776:2(@)chr15_58149167_59401917	chr15_58867627	0.002839	0.01471	0.0117	0.00283
ENSG00000178252:3(@)chr3_47685722_49279539	chr3_49015786	0.01701	9.671e-06	0.002835	0.002828
ENSG00000169592:1(@)chr16_29025292_31371622	chr16_29984482	0.03895	3.799e-06	0.002829	0.002827
ENSG00000178252:3(@)chr3_47685722_49279539	chr3_48913826	0.003126	0.0004544	0.003127	0.002825
ENSG00000200674:2(@)chr1_173128768_175120632	chr1_173796548	0.002917	0.00135	0.003801	0.002823
ENSG00000105926:1(@)chr7_23431823_25037640	chr7_24651713	0.003054	0.0005715	0.003002	0.002816
ENSG00000213523:2(@)chr5_139885487_141266403	chr5_140741368	0.002875	0.001601	0.003925	0.002801
ENSG00000161813:2(@)chr12_48608083_51382710	chr12_50348258	0.002946	0.0008748	0.003105	0.002801
ENSG00000167526:1(@)chr16_88974757_90226404	chr16_89546715	0.02144	7.296e-06	0.002805	0.002801
ENSG00000181619:2(@)chr14_58981618_61213706	chr14_59466824	0.003799	0.0001344	0.002869	0.002791
ENSG00000128191:1(@)chr22_19924835_22002927	chr22_20083900	0.003241	0.0002825	0.002909	0.00279
ENSG00000262777:2(@)chr17_1269105_2025437	chr17_1450400	0.003004	0.0006189	0.003198	0.002787
ENSG00000128191:1(@)chr22_19924835_22002927	chr22_20083828	0.003239	0.0002812	0.002905	0.002787
ENSG00000128191:1(@)chr22_19924835_22002927	chr22_20084376	0.003261	0.0002685	0.0029	0.002787
ENSG00000128191:1(@)chr22_19924835_22002927	chr22_20084129	0.003245	0.0002711	0.002892	0.002778
ENSG00000136631:1(@)chr1_148907005_151566404	chr1_150060225	0.002779	0.01252	0.01031	0.00277
ENSG00000105926:1(@)chr7_23431823_25037640	chr7_24652712	0.003042	0.0004901	0.002928	0.002769
ENSG00000103423:1(@)chr16_3951195_5068344	chr16_4453630	0.002774	0.02058	0.01763	0.002769
ENSG00000037749:1(@)chr5_153488214_154393528	chr5_154093149	0.002775	0.01406	0.003311	0.002767
ENSG00000037749:1(@)chr5_153488214_154393528	chr5_154093194	0.002769	0.01381	0.003296	0.002762
ENSG00000142687:1(@)chr1_34334157_37083582	chr1_35622060	0.002765	0.01995	0.01217	0.002758
ENSG00000136631:1(@)chr1_148907005_151566404	chr1_150059494	0.002763	0.01258	0.01033	0.002755
ENSG00000106263:1(@)chr7_2022763_2732593	chr7_2144425	0.002881	0.0009651	0.003424	0.002754
ENSG00000248685:1(@)chr4_33171144_35149793	chr4_34094977	0.002777	0.003789	0.003084	0.002749
ENSG00000103423:1(@)chr16_3951195_5068344	chr16_4439435	0.002779	0.00347	0.005254	0.002749
ENSG00000112658:2(@)chr6_42070983_43788432	chr6_43185746	0.002749	0.04488	0.03749	0.002746
ENSG00000135870:2(@)chr1_173128768_175120632	chr1_173979747	0.00291	0.0007807	0.003272	0.002742
ENSG00000135870:2(@)chr1_173128768_175120632	chr1_173980478	0.00291	0.0007803	0.003272	0.002742
ENSG00000139644:1(@)chr12_48608083_51382710	chr12_49745277	0.004128	9.548e-05	0.002801	0.002738
ENSG00000139644:1(@)chr12_48608083_51382710	chr12_49744884	0.004126	9.552e-05	0.0028	0.002737
ENSG00000149929:1(@)chr16_29025292_31371622	chr16_29997323	0.02958	3.597e-06	0.00274	0.002737
ENSG00000167193:1(@)chr17_1269105_2025437	chr17_1454457	0.003181	0.0002965	0.002907	0.002737
ENSG00000139644:1(@)chr12_48608083_51382710	chr12_49744883	0.004126	9.544e-05	0.002799	0.002736
ENSG00000128191:1(@)chr22_19924835_22002927	chr22_20082762	0.003226	0.0002531	0.00284	0.002734
ENSG00000262777:2(@)chr17_1269105_2025437	chr17_1449407	0.002926	0.0006854	0.003189	0.002733
ENSG00000128191:1(@)chr22_19924835_22002927	chr22_20080980	0.003174	0.0002816	0.00285	0.002732
ENSG00000128191:1(@)chr22_19924835_22002927	chr22_20080973	0.003172	0.0002819	0.002849	0.00273
ENSG00000184209:3(@)chr12_121569746_124493434	chr12_123449749	0.03962	3.592e-06	0.002732	0.002729
ENSG00000044115:2(@)chr5_137040361_139885487	chr5_138934853	0.002929	0.0006377	0.003136	0.002727
ENSG00000128191:1(@)chr22_19924835_22002927	chr22_20082648	0.00322	0.0002508	0.00283	0.002724
ENSG00000178922:2(@)chr1_43292786_44503511	chr1_43458495	0.002722	0.02339	0.02172	0.002718
ENSG00000128191:1(@)chr22_19924835_22002927	chr22_20079994	0.003157	0.0002825	0.002837	0.002718
ENSG00000002822:2(@)chr7_1313431_2022763	chr7_1879305	0.002718	0.03874	0.0365	0.002715
ENSG00000066322:1(@)chr1_43292786_44503511	chr1_43341404	0.002732	0.005404	0.006493	0.00271
ENSG00000200674:2(@)chr1_173128768_175120632	chr1_173796530	0.00283	0.0009621	0.0034	0.002703
ENSG00000149932:1(@)chr16_29025292_31371622	chr16_29946895	0.002704	0.03059	0.02902	0.002701
ENSG00000128191:1(@)chr22_19924835_22002927	chr22_20081649	0.003197	0.0002448	0.002798	0.002695
ENSG00000264102:1(@)chr11_44672249_46984586	chr11_46370052	0.002701	0.01596	0.01331	0.002694
ENSG00000161813:2(@)chr12_48608083_51382710	chr12_50362483	0.002863	0.000704	0.002934	0.002689
ENSG00000266680:3(@)chr6_62842983_65055849	chr6_63591397	0.003654	0.0001335	0.002778	0.002688
ENSG00000200674:2(@)chr1_173128768_175120632	chr1_173797401	0.002773	0.001356	0.003666	0.002684
ENSG00000242020:1(@)chr5_141266403_143601683	chr5_141482234	0.002909	0.0005717	0.003073	0.002682
ENSG00000259775:1(@)chr14_102545765_104535386	chr14_103312753	0.01784	8.573e-06	0.002683	0.002677
ENSG00000170458:2(@)chr5_139885487_141266403	chr5_140757918	0.00272	0.002461	0.003516	0.002676
ENSG00000178922:2(@)chr1_43292786_44503511	chr1_43438645	0.002689	0.005642	0.007255	0.002672
ENSG00000178922:2(@)chr1_43292786_44503511	chr1_43461044	0.002671	0.0317	0.02842	0.002668
ENSG00000066322:1(@)chr1_43292786_44503511	chr1_43350861	0.00268	0.005904	0.006793	0.00266
ENSG00000262777:1(@)chr17_1269105_2025437	chr17_1466784	0.003328	0.0001923	0.002702	0.00266
ENSG00000112996:1(@)chr5_43983397_50867564	chr5_44822181	0.00452	6.925e-05	0.002702	0.002659
ENSG00000112996:1(@)chr5_43983397_50867564	chr5_44821634	0.004519	6.891e-05	0.002696	0.002653
ENSG00000176125:1(@)chr7_100599028_101555972	chr7_100873650	0.003051	0.0003187	0.002746	0.00265
ENSG00000136631:1(@)chr1_148907005_151566404	chr1_150104549	0.002692	0.002247	0.003997	0.002644
ENSG00000176125:1(@)chr7_100599028_101555972	chr7_100876108	0.002984	0.0003755	0.002758	0.002644
ENSG00000112996:1(@)chr5_43983397_50867564	chr5_44821577	0.004516	6.836e-05	0.002685	0.002643
ENSG00000161813:2(@)chr12_48608083_51382710	chr12_50345422	0.002782	0.0008524	0.002938	0.002642
ENSG00000136631:1(@)chr1_148907005_151566404	chr1_150104694	0.002688	0.002248	0.003995	0.002641
ENSG00000187741:2(@)chr16_88974757_90226404	chr16_89783221	0.002657	0.006612	0.007336	0.00264
ENSG00000136631:1(@)chr1_148907005_151566404	chr1_150104499	0.002689	0.002077	0.003889	0.002638
ENSG00000037749:1(@)chr5_153488214_154393528	chr5_154094134	0.002638	0.01398	0.003172	0.002631
ENSG00000176125:1(@)chr7_100599028_101555972	chr7_100864943	0.002984	0.0003598	0.00274	0.002631
ENSG00000006744:1(@)chr17_12631452_13277055	chr17_13097497	0.002998	0.0003478	0.002872	0.002631
ENSG00000176125:1(@)chr7_100599028_101555972	chr7_100864710	0.003036	0.000313	0.002725	0.00263
ENSG00000176125:1(@)chr7_100599028_101555972	chr7_100878608	0.002971	0.0003728	0.002743	0.00263
ENSG00000149932:1(@)chr16_29025292_31371622	chr16_29951481	0.002635	0.01715	0.01739	0.00263
ENSG00000072134:1(@)chr17_18953007_21387045	chr17_19374231	0.002632	0.02759	0.01591	0.002629
ENSG00000275734:1(@)chr16_88974757_90226404	chr16_89684264	0.0039	9.964e-05	0.002694	0.002626
ENSG00000248685:1(@)chr4_33171144_35149793	chr4_34145649	0.002642	0.005236	0.003086	0.002623
ENSG00000248685:1(@)chr4_33171144_35149793	chr4_34145975	0.002642	0.005272	0.003089	0.002623
ENSG00000248685:1(@)chr4_33171144_35149793	chr4_34149785	0.002645	0.004661	0.003036	0.002623
ENSG00000112658:2(@)chr6_42070983_43788432	chr6_43183448	0.002625	0.03937	0.0331	0.002623
ENSG00000248685:1(@)chr4_33171144_35149793	chr4_34146243	0.002642	0.005167	0.00308	0.002622
ENSG00000248685:1(@)chr4_33171144_35149793	chr4_34147257	0.002642	0.00515	0.003078	0.002622
ENSG00000248685:1(@)chr4_33171144_35149793	chr4_34147877	0.002642	0.005196	0.003082	0.002622
ENSG00000248685:1(@)chr4_33171144_35149793	chr4_34159044	0.002646	0.004121	0.002986	0.002621
ENSG00000248685:1(@)chr4_33171144_35149793	chr4_34162847	0.002647	0.004003	0.002976	0.002621
ENSG00000248685:1(@)chr4_33171144_35149793	chr4_34164475	0.002647	0.00396	0.002972	0.002621
ENSG00000248685:1(@)chr4_33171144_35149793	chr4_34164938	0.002647	0.003954	0.002971	0.002621
ENSG00000248685:1(@)chr4_33171144_35149793	chr4_34167919	0.002647	0.003847	0.002961	0.002621
ENSG00000248685:1(@)chr4_33171144_35149793	chr4_34169147	0.002647	0.003929	0.002969	0.002621
ENSG00000248685:1(@)chr4_33171144_35149793	chr4_34147619	0.002642	0.004603	0.003027	0.00262
ENSG00000248685:1(@)chr4_33171144_35149793	chr4_34156595	0.002644	0.004283	0.002999	0.00262
ENSG00000248685:1(@)chr4_33171144_35149793	chr4_34149871	0.002642	0.004393	0.003008	0.002619
ENSG00000248685:1(@)chr4_33171144_35149793	chr4_34149947	0.002642	0.004422	0.00301	0.002619
ENSG00000248685:1(@)chr4_33171144_35149793	chr4_34149952	0.002642	0.004467	0.003015	0.002619
ENSG00000248685:1(@)chr4_33171144_35149793	chr4_34151413	0.002643	0.00424	0.002994	0.002619
ENSG00000248685:1(@)chr4_33171144_35149793	chr4_34151601	0.002643	0.004238	0.002994	0.002619
ENSG00000248685:1(@)chr4_33171144_35149793	chr4_34152622	0.002643	0.004216	0.002992	0.002619
ENSG00000248685:1(@)chr4_33171144_35149793	chr4_34156941	0.002644	0.004129	0.002984	0.002619
ENSG00000248685:1(@)chr4_33171144_35149793	chr4_34169242	0.002646	0.003771	0.002952	0.002619
ENSG00000128191:1(@)chr22_19924835_22002927	chr22_20077753	0.003084	0.0002558	0.002725	0.002617
ENSG00000037749:1(@)chr5_153488214_154393528	chr5_153995338	0.002868	0.0003954	0.00263	0.002615
ENSG00000154146:1(@)chr11_124625632_126441425	chr11_124772704	0.002614	0.08764	0.01823	0.002613
ENSG00000041988:1(@)chr1_5853833_7187275	chr1_6585807	0.002652	0.002716	0.003542	0.002612
ENSG00000176125:1(@)chr7_100599028_101555972	chr7_100870662	0.002987	0.0003372	0.002715	0.002612
ENSG00000169592:2(@)chr16_29025292_31371622	chr16_30015427	0.004888	4.355e-05	0.002647	0.002612
ENSG00000112658:2(@)chr6_42070983_43788432	chr6_43182851	0.002614	0.03326	0.02836	0.002611
ENSG00000234616:2(@)chr8_141963553_143155464	chr8_142677946	0.002832	0.0005626	0.002992	0.002607
ENSG00000178252:2(@)chr3_47685722_49279539	chr3_48914207	0.002717	0.001083	0.002626	0.002602
ENSG00000128191:1(@)chr22_19924835_22002927	chr22_20077257	0.003059	0.0002531	0.002698	0.002592
ENSG00000106263:1(@)chr7_2022763_2732593	chr7_2132820	0.002824	0.0004924	0.002931	0.00259
ENSG00000176125:1(@)chr7_100599028_101555972	chr7_100864382	0.00297	0.0003281	0.002688	0.002589
ENSG00000178252:2(@)chr3_47685722_49279539	chr3_48915050	0.002713	0.0009747	0.002608	0.002587
ENSG00000106263:1(@)chr7_2022763_2732593	chr7_2141250	0.002764	0.0006496	0.003038	0.002587
ENSG00000112658:2(@)chr6_42070983_43788432	chr6_43182040	0.002586	0.03695	0.03119	0.002583
ENSG00000112996:1(@)chr5_43983397_50867564	chr5_44822977	0.004487	6.544e-05	0.002619	0.002578
ENSG00000112996:1(@)chr5_43983397_50867564	chr5_44823032	0.004487	6.545e-05	0.002619	0.002578
ENSG00000170458:2(@)chr5_139885487_141266403	chr5_140760944	0.002621	0.002416	0.003403	0.002578
ENSG00000112996:1(@)chr5_43983397_50867564	chr5_44823265	0.004486	6.532e-05	0.002616	0.002576
ENSG00000128191:1(@)chr22_19924835_22002927	chr22_20077228	0.003052	0.0002461	0.002678	0.002575
ENSG00000106263:1(@)chr7_2022763_2732593	chr7_2137555	0.002736	0.0006984	0.003057	0.002572
ENSG00000234616:2(@)chr8_141963553_143155464	chr8_142679026	0.00282	0.0005036	0.002917	0.002572
ENSG00000008869:1(@)chr2_35896940_37905569	chr2_37053235	0.002608	0.002827	0.003873	0.002564
ENSG00000008869:1(@)chr2_35896940_37905569	chr2_37052891	0.002607	0.002626	0.003776	0.00256
ENSG00000041988:1(@)chr1_5853833_7187275	chr1_6599445	0.002583	0.00392	0.003899	0.002556
ENSG00000170458:2(@)chr5_139885487_141266403	chr5_140778276	0.002584	0.002994	0.003572	0.00255
ENSG00000149932:1(@)chr16_29025292_31371622	chr16_29954175	0.002556	0.01513	0.01557	0.00255
ENSG00000279789:1(@)chr16_29025292_31371622	chr16_29923745	0.005884	3.453e-05	0.002573	0.002549
ENSG00000114416:1(@)chr3_179656798_181793378	chr3_180919877	0.002582	0.003358	0.004117	0.002548
ENSG00000140575:2(@)chr15_89932319_91621162	chr15_90317305	0.002713	0.0007146	0.003032	0.002541
ENSG00000248685:1(@)chr4_33171144_35149793	chr4_34163108	0.002564	0.004016	0.002895	0.00254
ENSG00000170458:2(@)chr5_139885487_141266403	chr5_140762194	0.002577	0.002517	0.003396	0.002537
ENSG00000170458:2(@)chr5_139885487_141266403	chr5_140777246	0.002568	0.002869	0.003512	0.002533
ENSG00000103423:1(@)chr16_3951195_5068344	chr16_4456231	0.002591	0.001689	0.003752	0.002533
ENSG00000170458:2(@)chr5_139885487_141266403	chr5_140778957	0.002564	0.002987	0.00355	0.002531
ENSG00000170458:2(@)chr5_139885487_141266403	chr5_140781037	0.002565	0.002952	0.003538	0.002531
ENSG00000136425:3(@)chr15_76106283_78223711	chr15_78129327	0.002825	0.000418	0.002818	0.002531
ENSG00000170458:2(@)chr5_139885487_141266403	chr5_140784972	0.002567	0.002772	0.003477	0.00253
ENSG00000182774:1(@)chr15_80568637_83591716	chr15_82575930	0.00253	0.1224	0.04221	0.00253
ENSG00000100354:2(@)chr22_38911889_40149793	chr22_39982845	0.003108	0.00021	0.002668	0.002525
ENSG00000170458:2(@)chr5_139885487_141266403	chr5_140703293	0.002557	0.002899	0.003512	0.002522
ENSG00000170458:2(@)chr5_139885487_141266403	chr5_140762962	0.002563	0.002428	0.00335	0.002522
ENSG00000170458:2(@)chr5_139885487_141266403	chr5_140783025	0.002568	0.00195	0.003183	0.002517
ENSG00000170458:2(@)chr5_139885487_141266403	chr5_140785646	0.00255	0.003008	0.003544	0.002517
ENSG00000242781:1(@)chr3_78975391_81378159	chr3_80692773	0.002549	0.003582	0.003942	0.002516
ENSG00000161813:2(@)chr12_48608083_51382710	chr12_50297526	0.002669	0.0007454	0.002775	0.002516
ENSG00000100354:2(@)chr22_38911889_40149793	chr22_39986147	0.0031	0.0002086	0.002658	0.002516
ENSG00000170458:2(@)chr5_139885487_141266403	chr5_140763116	0.002554	0.002429	0.003342	0.002513
ENSG00000037749:1(@)chr5_153488214_154393528	chr5_154100053	0.00252	0.01368	0.003042	0.002513
ENSG00000114416:1(@)chr3_179656798_181793378	chr3_180915697	0.002538	0.003915	0.004338	0.002509
ENSG00000001617:1(@)chr3_49279539_51797999	chr3_50184282	0.01786	7.928e-06	0.002512	0.002507
ENSG00000161813:2(@)chr12_48608083_51382710	chr12_50311905	0.002668	0.0007009	0.00275	0.002506
ENSG00000008869:1(@)chr2_35896940_37905569	chr2_37060540	0.003276	0.0001553	0.002576	0.002504
ENSG00000170458:2(@)chr5_139885487_141266403	chr5_140786039	0.002538	0.002957	0.003513	0.002504
ENSG00000154146:1(@)chr11_124625632_126441425	chr11_124770375	0.002505	0.06435	0.01397	0.002504
ENSG00000125107:1(@)chr16_57630418_59011501	chr16_58559260	0.002508	0.01505	0.01498	0.002502
ENSG00000125107:1(@)chr16_57630418_59011501	chr16_58562715	0.002508	0.01569	0.01551	0.002502
ENSG00000141034:2(@)chr17_16509028_18953007	chr17_18058075	0.002533	0.003627	0.005166	0.002502
ENSG00000141034:2(@)chr17_16509028_18953007	chr17_18058093	0.002532	0.003576	0.005128	0.002502
ENSG00000125107:1(@)chr16_57630418_59011501	chr16_58559618	0.002508	0.01468	0.01467	0.002501
ENSG00000242781:1(@)chr3_78975391_81378159	chr3_80688753	0.002531	0.003397	0.003848	0.002496
ENSG00000176125:1(@)chr7_100599028_101555972	chr7_100870776	0.00294	0.0002705	0.002577	0.002495
ENSG00000242781:1(@)chr3_78975391_81378159	chr3_80688269	0.002527	0.003491	0.003882	0.002493
ENSG00000166482:2(@)chr17_18953007_21387045	chr17_19390414	0.002823	0.0003636	0.002742	0.002491
ENSG00000149929:1(@)chr16_29025292_31371622	chr16_30004016	0.01861	5.447e-06	0.002493	0.002489
ENSG00000128191:1(@)chr22_19924835_22002927	chr22_20093288	0.003345	0.0001325	0.002544	0.002489
ENSG00000266680:1(@)chr6_62842983_65055849	chr6_63464654	0.002666	0.0005055	0.002523	0.002486
ENSG00000170458:2(@)chr5_139885487_141266403	chr5_140782575	0.002517	0.002497	0.00333	0.002478
ENSG00000102858:1(@)chr16_3951195_5068344	chr16_4491923	0.002527	0.002251	0.004039	0.002478
ENSG00000167522:1(@)chr16_88974757_90226404	chr16_89348673	0.008701	1.931e-05	0.002487	0.002476
ENSG00000130159:1(@)chr19_11173352_13360313	chr19_11516559	0.009293	1.763e-05	0.002487	0.002475
ENSG00000141034:2(@)chr17_16509028_18953007	chr17_18058035	0.002483	0.0089	0.009008	0.002471
ENSG00000175213:1(@)chr11_44672249_46984586	chr11_46690228	0.01372	1.051e-05	0.002477	0.00247
ENSG00000075415:2(@)chr12_96715061_98912209	chr12_98603562	0.002757	0.0004053	0.002742	0.002463
ENSG00000135250:2(@)chr7_104519078_106042459	chr7_105257890	0.002465	0.02024	0.0174	0.00246
ENSG00000161813:2(@)chr12_48608083_51382710	chr12_50344819	0.002588	0.0008559	0.002755	0.002458
ENSG00000170458:2(@)chr5_139885487_141266403	chr5_140728094	0.002478	0.004742	0.004076	0.002457
ENSG00000037749:1(@)chr5_153488214_154393528	chr5_154097099	0.002463	0.0156	0.003061	0.002457
ENSG00000037749:1(@)chr5_153488214_154393528	chr5_154097262	0.002459	0.01588	0.003068	0.002454
ENSG00000170458:2(@)chr5_139885487_141266403	chr5_140788566	0.002481	0.003133	0.003519	0.00245
ENSG00000066322:1(@)chr1_43292786_44503511	chr1_43378497	0.002462	0.005087	0.006002	0.002441
ENSG00000170458:2(@)chr5_139885487_141266403	chr5_140727614	0.002461	0.004411	0.003945	0.00244
ENSG00000170458:2(@)chr5_139885487_141266403	chr5_140788485	0.002472	0.003049	0.00348	0.00244
ENSG00000250073:2(@)chr11_124625632_126441425	chr11_124765139	0.002441	0.1243	0.09191	0.00244
ENSG00000161813:2(@)chr12_48608083_51382710	chr12_50299787	0.002584	0.0007511	0.002698	0.002437
ENSG00000178922:2(@)chr1_43292786_44503511	chr1_43433956	0.002453	0.004849	0.006375	0.002435
ENSG00000154146:1(@)chr11_124625632_126441425	chr11_124780588	0.002436	0.09366	0.01913	0.002435
ENSG00000166595:1(@)chr16_65904663_68807460	chr16_66855815	0.002688	0.0004587	0.002702	0.002433
ENSG00000170458:2(@)chr5_139885487_141266403	chr5_140726393	0.002455	0.004308	0.003903	0.002432
ENSG00000103423:1(@)chr16_3951195_5068344	chr16_4447198	0.002472	0.002245	0.004051	0.002431
ENSG00000106263:1(@)chr7_2022763_2732593	chr7_2186527	0.002656	0.0004694	0.002751	0.002426
ENSG00000169592:2(@)chr16_29025292_31371622	chr16_30012465	0.004571	4.279e-05	0.002457	0.002423
ENSG00000169592:2(@)chr16_29025292_31371622	chr16_30018874	0.005203	3.295e-05	0.002445	0.002419
ENSG00000170458:2(@)chr5_139885487_141266403	chr5_140706606	0.002459	0.002361	0.003224	0.002418
ENSG00000170458:2(@)chr5_139885487_141266403	chr5_140713318	0.002459	0.002308	0.003205	0.002417
ENSG00000125107:1(@)chr16_57630418_59011501	chr16_58587091	0.002423	0.01523	0.01504	0.002417
ENSG00000170458:2(@)chr5_139885487_141266403	chr5_140711530	0.002458	0.002312	0.003205	0.002416
ENSG00000170458:2(@)chr5_139885487_141266403	chr5_140789226	0.002447	0.00307	0.003464	0.002416
ENSG00000170458:2(@)chr5_139885487_141266403	chr5_140707092	0.002455	0.00238	0.003227	0.002415
ENSG00000170458:2(@)chr5_139885487_141266403	chr5_140707201	0.002455	0.002394	0.003232	0.002415
ENSG00000170458:2(@)chr5_139885487_141266403	chr5_140712458	0.002459	0.002164	0.003153	0.002415
ENSG00000170458:2(@)chr5_139885487_141266403	chr5_140701838	0.002457	0.002227	0.003174	0.002414
ENSG00000170458:2(@)chr5_139885487_141266403	chr5_140702206	0.002458	0.002212	0.003169	0.002414
ENSG00000170458:2(@)chr5_139885487_141266403	chr5_140714182	0.002459	0.002163	0.003153	0.002414
ENSG00000102858:1(@)chr16_3951195_5068344	chr16_4456231	0.002479	0.001689	0.003586	0.002414
ENSG00000204991:1(@)chr16_88974757_90226404	chr16_89842993	0.0162	8.499e-06	0.00242	0.002414
ENSG00000170458:2(@)chr5_139885487_141266403	chr5_140699466	0.002455	0.002198	0.003161	0.002411
ENSG00000170458:2(@)chr5_139885487_141266403	chr5_140700713	0.002456	0.00213	0.003138	0.002411
ENSG00000184209:1(@)chr12_121569746_124493434	chr12_123481441	0.02867	4.458e-06	0.002414	0.002411
ENSG00000169592:2(@)chr16_29025292_31371622	chr16_30016373	0.004328	4.773e-05	0.002449	0.002411
ENSG00000182774:1(@)chr15_80568637_83591716	chr15_82578613	0.00241	0.1194	0.04113	0.002409
ENSG00000170458:2(@)chr5_139885487_141266403	chr5_140686721	0.00245	0.002287	0.003189	0.002408
ENSG00000170458:2(@)chr5_139885487_141266403	chr5_140689284	0.002449	0.002311	0.003197	0.002408
ENSG00000170458:2(@)chr5_139885487_141266403	chr5_140692472	0.00245	0.00229	0.003189	0.002408
ENSG00000170458:2(@)chr5_139885487_141266403	chr5_140690432	0.002448	0.002301	0.003192	0.002407
ENSG00000170458:2(@)chr5_139885487_141266403	chr5_140690444	0.002448	0.002308	0.003195	0.002407
ENSG00000152133:1(@)chr2_35896940_37905569	chr2_37090019	0.002561	0.0007462	0.002889	0.002406
ENSG00000170458:2(@)chr5_139885487_141266403	chr5_140692707	0.002448	0.002286	0.003186	0.002406
ENSG00000066322:1(@)chr1_43292786_44503511	chr1_43355400	0.002425	0.004879	0.005819	0.002403
ENSG00000152133:1(@)chr2_35896940_37905569	chr2_37089920	0.002558	0.0007462	0.002886	0.002403
ENSG00000170458:2(@)chr5_139885487_141266403	chr5_140703291	0.002441	0.002513	0.003261	0.002403
ENSG00000178252:3(@)chr3_47685722_49279539	chr3_48900328	0.002748	0.0003336	0.002622	0.0024
ENSG00000170458:2(@)chr5_139885487_141266403	chr5_140789714	0.002426	0.003174	0.003479	0.002396
ENSG00000166482:2(@)chr17_18953007_21387045	chr17_19392137	0.00272	0.0003562	0.00264	0.002394
ENSG00000184209:1(@)chr12_121569746_124493434	chr12_123459126	0.01654	8.208e-06	0.002397	0.002391
ENSG00000001617:1(@)chr3_49279539_51797999	chr3_50195884	0.01703	7.927e-06	0.002395	0.00239
ENSG00000169592:2(@)chr16_29025292_31371622	chr16_30019378	0.005245	3.175e-05	0.002415	0.002389
ENSG00000178252:2(@)chr3_47685722_49279539	chr3_48863738	0.002494	0.001066	0.002411	0.002387
ENSG00000170458:2(@)chr5_139885487_141266403	chr5_140790145	0.002416	0.003149	0.003461	0.002386
ENSG00000170458:2(@)chr5_139885487_141266403	chr5_140766760	0.002426	0.002338	0.003183	0.002385
ENSG00000170458:2(@)chr5_139885487_141266403	chr5_140774145	0.002423	0.002408	0.003206	0.002384
ENSG00000170458:2(@)chr5_139885487_141266403	chr5_140775538	0.002423	0.002457	0.003223	0.002384
ENSG00000170458:2(@)chr5_139885487_141266403	chr5_140767663	0.002425	0.002253	0.003152	0.002383
ENSG00000178252:3(@)chr3_47685722_49279539	chr3_48898150	0.002735	0.0003262	0.002598	0.002381
ENSG00000170458:2(@)chr5_139885487_141266403	chr5_140772116	0.002421	0.002327	0.003175	0.002381
ENSG00000102858:1(@)chr16_3951195_5068344	chr16_4487692	0.00244	0.001837	0.003655	0.002381
ENSG00000102858:1(@)chr16_3951195_5068344	chr16_4547843	0.00433	5.521e-05	0.002417	0.002379
ENSG00000102858:1(@)chr16_3951195_5068344	chr16_4466091	0.002454	0.001418	0.003362	0.002378
ENSG00000110955:1(@)chr12_55272053_57155077	chr12_56629490	0.005255	3.994e-05	0.002399	0.002372
ENSG00000185324:2(@)chr16_88974757_90226404	chr16_89696951	0.005915	3.244e-05	0.002391	0.002369
ENSG00000102858:1(@)chr16_3951195_5068344	chr16_4486933	0.00243	0.001731	0.003569	0.002368
ENSG00000184209:1(@)chr12_121569746_124493434	chr12_123482426	0.02921	4.266e-06	0.002362	0.002359
ENSG00000248685:1(@)chr4_33171144_35149793	chr4_34150131	0.00239	0.001979	0.00252	0.002344
ENSG00000182774:1(@)chr15_80568637_83591716	chr15_82580370	0.002344	0.119	0.04092	0.002343
ENSG00000182774:1(@)chr15_80568637_83591716	chr15_82580618	0.00234	0.119	0.04092	0.002339
ENSG00000248685:1(@)chr4_33171144_35149793	chr4_34194875	0.00236	0.003227	0.002618	0.002332
ENSG00000161813:2(@)chr12_48608083_51382710	chr12_50358601	0.002446	0.0009232	0.002652	0.002331
ENSG00000041988:1(@)chr1_5853833_7187275	chr1_6584663	0.002369	0.002233	0.00309	0.002326
ENSG00000176125:2(@)chr7_100599028_101555972	chr7_100894701	0.008468	1.838e-05	0.002338	0.002325
ENSG00000213523:2(@)chr5_139885487_141266403	chr5_140722954	0.002455	0.0007312	0.002834	0.002321
ENSG00000167526:1(@)chr16_88974757_90226404	chr16_89562213	0.01094	1.302e-05	0.00232	0.002312
ENSG00000066322:1(@)chr1_43292786_44503511	chr1_43341868	0.002324	0.005517	0.006168	0.002306
ENSG00000066322:1(@)chr1_43292786_44503511	chr1_43342849	0.002323	0.005177	0.005927	0.002303
ENSG00000266680:1(@)chr6_62842983_65055849	chr6_63464534	0.002462	0.0005053	0.002333	0.002296
ENSG00000167526:1(@)chr16_88974757_90226404	chr16_89558166	0.01319	1.02e-05	0.002297	0.002291
ENSG00000135870:2(@)chr1_173128768_175120632	chr1_173979524	0.00255	0.0004211	0.002575	0.002289
ENSG00000135870:2(@)chr1_173128768_175120632	chr1_173981067	0.00255	0.0004193	0.002573	0.002288
ENSG00000178252:3(@)chr3_47685722_49279539	chr3_48876805	0.002612	0.0003424	0.002517	0.002288
ENSG00000117399:2(@)chr1_43292786_44503511	chr1_43367703	0.002296	0.006605	0.007157	0.002281
ENSG00000105705:1(@)chr19_18299052_19766662	chr19_19305236	0.01463	7.755e-06	0.00228	0.002275
ENSG00000139433:1(@)chr12_108632125_109898914	chr12_109854350	0.01303	1.023e-05	0.002275	0.002269
ENSG00000248685:1(@)chr4_33171144_35149793	chr4_34160301	0.002287	0.004443	0.00266	0.002267
ENSG00000248685:1(@)chr4_33171144_35149793	chr4_34161496	0.002287	0.004422	0.002658	0.002267
ENSG00000248685:1(@)chr4_33171144_35149793	chr4_34164875	0.002287	0.004301	0.002647	0.002267
ENSG00000248685:1(@)chr4_33171144_35149793	chr4_34150752	0.002284	0.004705	0.002682	0.002266
ENSG00000248685:1(@)chr4_33171144_35149793	chr4_34152755	0.002284	0.004667	0.002678	0.002266
ENSG00000248685:1(@)chr4_33171144_35149793	chr4_34168612	0.002287	0.00415	0.002633	0.002266
ENSG00000248685:1(@)chr4_33171144_35149793	chr4_34155408	0.002284	0.004588	0.002671	0.002265
ENSG00000248685:1(@)chr4_33171144_35149793	chr4_34156746	0.002285	0.004525	0.002666	0.002265
ENSG00000248685:1(@)chr4_33171144_35149793	chr4_34157314	0.002285	0.004516	0.002665	0.002265
ENSG00000248685:1(@)chr4_33171144_35149793	chr4_34153712	0.002284	0.004281	0.002643	0.002264
ENSG00000248685:1(@)chr4_33171144_35149793	chr4_34154624	0.002284	0.004254	0.00264	0.002264
ENSG00000248685:1(@)chr4_33171144_35149793	chr4_34152467	0.002284	0.004013	0.002617	0.002262
ENSG00000185324:2(@)chr16_88974757_90226404	chr16_89691317	0.0757	1.493e-06	0.002259	0.002258
ENSG00000136425:3(@)chr15_76106283_78223711	chr15_78130427	0.002518	0.0004188	0.002544	0.002257
ENSG00000149929:1(@)chr16_29025292_31371622	chr16_30004701	0.00821	1.337e-05	0.002269	0.002256
ENSG00000184209:2(@)chr12_121569746_124493434	chr12_123468192	0.03233	3.635e-06	0.002254	0.002252
ENSG00000103423:1(@)chr16_3951195_5068344	chr16_4455330	0.002264	0.007175	0.00743	0.002252
ENSG00000248685:1(@)chr4_33171144_35149793	chr4_34154339	0.002268	0.004756	0.002671	0.00225
ENSG00000156603:3(@)chr11_55315181_58690022	chr11_57724754	0.002266	0.006553	0.006779	0.00225
ENSG00000149932:1(@)chr16_29025292_31371622	chr16_29954956	0.002253	0.02776	0.02614	0.00225
ENSG00000175213:1(@)chr11_44672249_46984586	chr11_46681141	0.01683	7.382e-06	0.002254	0.002249
ENSG00000156603:3(@)chr11_55315181_58690022	chr11_57726726	0.002264	0.006644	0.00684	0.002248
ENSG00000178252:2(@)chr3_47685722_49279539	chr3_49240088	0.002307	0.001763	0.002285	0.002247
ENSG00000156603:3(@)chr11_55315181_58690022	chr11_57730508	0.002262	0.00648	0.006724	0.002246
ENSG00000146463:1(@)chr1_34334157_37083582	chr1_35335097	0.002302	0.001889	0.003529	0.002245
ENSG00000242020:1(@)chr5_141266403_143601683	chr5_141487921	0.002338	0.001177	0.003051	0.002245
ENSG00000114054:1(@)chr3_135738064_137652241	chr3_136338019	0.002254	0.01049	0.007499	0.002244
ENSG00000112855:1(@)chr5_139885487_141266403	chr5_140699466	0.002287	0.002198	0.003769	0.002238
ENSG00000137075:2(@)chr9_34642246_36743286	chr9_36419532	0.003065	0.000122	0.002324	0.002235
ENSG00000242781:1(@)chr3_78975391_81378159	chr3_80674714	0.002262	0.003809	0.00375	0.002234
ENSG00000131165:1(@)chr16_88974757_90226404	chr16_89640691	0.01659	7.556e-06	0.002239	0.002234
ENSG00000066322:1(@)chr1_43292786_44503511	chr1_43356185	0.00225	0.005323	0.005958	0.002232
ENSG00000139433:1(@)chr12_108632125_109898914	chr12_109854708	0.01291	1.015e-05	0.002238	0.002232
ENSG00000114054:1(@)chr3_135738064_137652241	chr3_136318144	0.002274	0.002067	0.003261	0.002226
ENSG00000175224:1(@)chr11_44672249_46984586	chr11_46651794	0.002232	0.01061	0.009795	0.002222
ENSG00000066322:1(@)chr1_43292786_44503511	chr1_43345734	0.002246	0.003831	0.004902	0.002221
ENSG00000178252:2(@)chr3_47685722_49279539	chr3_49207768	0.002269	0.00194	0.002257	0.002215
ENSG00000128191:1(@)chr22_19924835_22002927	chr22_20088335	0.002941	0.0001393	0.002274	0.002215
ENSG00000266680:1(@)chr6_62842983_65055849	chr6_63472727	0.002393	0.0004326	0.002238	0.002206
ENSG00000176125:1(@)chr7_100599028_101555972	chr7_100886110	0.002515	0.0003451	0.002311	0.002206
ENSG00000167193:1(@)chr17_1269105_2025437	chr17_1434769	0.002445	0.0004396	0.002455	0.002204
ENSG00000251880:1(@)chr5_36433852_38802308	chr5_37331883	0.007126	2.168e-05	0.002215	0.0022
ENSG00000170458:1(@)chr5_139885487_141266403	chr5_140797852	0.005416	3.318e-05	0.00222	0.002199
ENSG00000167193:1(@)chr17_1269105_2025437	chr17_1434666	0.002622	0.0002489	0.00234	0.002198
ENSG00000184209:3(@)chr12_121569746_124493434	chr12_123473093	0.03034	3.79e-06	0.0022	0.002197
ENSG00000176125:1(@)chr7_100599028_101555972	chr7_100884405	0.002509	0.0003369	0.002296	0.002194
ENSG00000234616:1(@)chr8_141963553_143155464	chr8_142677719	0.002502	0.0003251	0.002207	0.002178
ENSG00000178252:3(@)chr3_47685722_49279539	chr3_48846714	0.002481	0.0003436	0.002403	0.002174
ENSG00000279789:1(@)chr16_29025292_31371622	chr16_29933511	0.00246	0.0003431	0.00241	0.002174
ENSG00000242781:1(@)chr3_78975391_81378159	chr3_80662738	0.002195	0.004132	0.003815	0.00217
ENSG00000125107:1(@)chr16_57630418_59011501	chr16_58589374	0.002171	0.01626	0.01565	0.002166
ENSG00000125107:1(@)chr16_57630418_59011501	chr16_58589616	0.002171	0.01598	0.01542	0.002166
ENSG00000149182:1(@)chr11_46984586_49844498	chr11_47185811	0.002161	0.1978	0.1865	0.002161
ENSG00000279789:1(@)chr16_29025292_31371622	chr16_29932138	0.002501	0.0002875	0.002359	0.002161
ENSG00000188643:1(@)chr1_153208353_154797927	chr1_153783607	0.002582	0.0002478	0.002331	0.002159
ENSG00000125107:1(@)chr16_57630418_59011501	chr16_58594013	0.002164	0.01516	0.01473	0.002159
ENSG00000166595:1(@)chr16_65904663_68807460	chr16_66876182	0.002293	0.000768	0.002608	0.002159
ENSG00000008869:1(@)chr2_35896940_37905569	chr2_37058697	0.002293	0.0007469	0.002501	0.002155
ENSG00000125107:1(@)chr16_57630418_59011501	chr16_58595564	0.002161	0.01335	0.01323	0.002155
ENSG00000242781:1(@)chr3_78975391_81378159	chr3_80662165	0.002174	0.004803	0.004064	0.002153
ENSG00000200674:2(@)chr1_173128768_175120632	chr1_173797886	0.002225	0.001328	0.003113	0.002151
ENSG00000167193:1(@)chr17_1269105_2025437	chr17_1453285	0.002292	0.0007118	0.002554	0.002147
ENSG00000256053:2(@)chr14_102545765_104535386	chr14_103593729	0.002162	0.004717	0.006469	0.002146
ENSG00000114054:1(@)chr3_135738064_137652241	chr3_136517066	0.002147	0.02374	0.01403	0.002143
ENSG00000170458:2(@)chr5_139885487_141266403	chr5_140760009	0.002156	0.005801	0.004121	0.002141
ENSG00000170458:2(@)chr5_139885487_141266403	chr5_140758059	0.002153	0.005344	0.003962	0.002138
ENSG00000170458:2(@)chr5_139885487_141266403	chr5_140765621	0.002154	0.005217	0.003919	0.002138
ENSG00000170458:2(@)chr5_139885487_141266403	chr5_140766364	0.002154	0.005265	0.003935	0.002138
ENSG00000249593:2(@)chr5_137040361_139885487	chr5_139041822	0.002438	0.0003404	0.002369	0.002134
ENSG00000105926:1(@)chr7_23431823_25037640	chr7_24576855	0.002757	0.0001656	0.002188	0.002134
ENSG00000167526:1(@)chr16_88974757_90226404	chr16_89549824	0.01516	7.951e-06	0.002139	0.002134
ENSG00000116819:1(@)chr1_34334157_37083582	chr1_35592511	0.002162	0.003253	0.004382	0.00213
ENSG00000001617:1(@)chr3_49279539_51797999	chr3_50206515	0.01467	8.238e-06	0.002133	0.002129
ENSG00000170458:2(@)chr5_139885487_141266403	chr5_140819454	0.002154	0.003387	0.003286	0.002129
ENSG00000167656:1(@)chr8_141963553_143155464	chr8_142767785	0.002817	0.0001488	0.002224	0.002125
ENSG00000170458:2(@)chr5_139885487_141266403	chr5_140804857	0.002154	0.002803	0.003081	0.002124
ENSG00000170458:2(@)chr5_139885487_141266403	chr5_140823847	0.002154	0.002802	0.00308	0.002124
ENSG00000170458:2(@)chr5_139885487_141266403	chr5_140825065	0.002154	0.002747	0.003061	0.002123
ENSG00000266680:2(@)chr6_62842983_65055849	chr6_63578305	0.004627	4.098e-05	0.002146	0.002118
ENSG00000167526:1(@)chr16_88974757_90226404	chr16_89514276	0.006494	2.34e-05	0.002126	0.002112
ENSG00000234616:1(@)chr8_141963553_143155464	chr8_142675991	0.002414	0.0003357	0.002141	0.00211
ENSG00000136631:1(@)chr1_148907005_151566404	chr1_150104955	0.002146	0.002116	0.003381	0.002106
ENSG00000279789:1(@)chr16_29025292_31371622	chr16_29935387	0.002425	0.0002959	0.002307	0.002104
ENSG00000242781:1(@)chr3_78975391_81378159	chr3_80813359	0.002562	0.0002164	0.002188	0.002102
ENSG00000279789:1(@)chr16_29025292_31371622	chr16_29935349	0.00242	0.000298	0.002307	0.002102
ENSG00000111011:1(@)chr12_121569746_124493434	chr12_122519759	0.005927	2.661e-05	0.002117	0.002099
ENSG00000166595:1(@)chr16_65904663_68807460	chr16_66858656	0.002296	0.0005125	0.002399	0.002099
ENSG00000128191:1(@)chr22_19924835_22002927	chr22_20093404	0.002453	0.0002702	0.002213	0.002099
ENSG00000001617:1(@)chr3_49279539_51797999	chr3_50206368	0.01449	8.209e-06	0.0021	0.002095
ENSG00000128191:1(@)chr22_19924835_22002927	chr22_20092165	0.002445	0.0002715	0.002207	0.002093
ENSG00000112996:1(@)chr5_43983397_50867564	chr5_44820748	0.003395	7.775e-05	0.00214	0.002092
ENSG00000183722:2(@)chr13_38304026_40495126	chr13_39481684	0.002151	0.001523	0.003144	0.002085
ENSG00000128191:1(@)chr22_19924835_22002927	chr22_20092450	0.002444	0.0002628	0.002193	0.002082
ENSG00000242781:1(@)chr3_78975391_81378159	chr3_80809548	0.002638	0.0001725	0.002139	0.00207
ENSG00000242781:1(@)chr3_78975391_81378159	chr3_80738112	0.002091	0.004176	0.003729	0.002068
ENSG00000170458:2(@)chr5_139885487_141266403	chr5_140760055	0.002087	0.004122	0.003474	0.002067
ENSG00000149932:2(@)chr16_29025292_31371622	chr16_29918407	0.003039	0.0001009	0.00213	0.002065
ENSG00000188643:2(@)chr1_153208353_154797927	chr1_153789274	0.002131	0.001096	0.003078	0.002064
ENSG00000242781:1(@)chr3_78975391_81378159	chr3_80809220	0.002639	0.0001697	0.002131	0.002064
ENSG00000161813:2(@)chr12_48608083_51382710	chr12_50369415	0.002192	0.0007325	0.002319	0.002064
ENSG00000112658:1(@)chr6_42070983_43788432	chr6_43217995	0.002064	0.06442	0.0394	0.002062
ENSG00000129933:1(@)chr19_18299052_19766662	chr19_19315800	0.01181	1.021e-05	0.002067	0.002062
ENSG00000242781:1(@)chr3_78975391_81378159	chr3_80746019	0.00209	0.003364	0.003399	0.002061
ENSG00000242781:1(@)chr3_78975391_81378159	chr3_80747396	0.00209	0.003348	0.003393	0.002061
ENSG00000170458:2(@)chr5_139885487_141266403	chr5_140758282	0.00208	0.004176	0.003486	0.002061
ENSG00000242781:1(@)chr3_78975391_81378159	chr3_80746105	0.00209	0.003236	0.003347	0.00206
ENSG00000242781:1(@)chr3_78975391_81378159	chr3_80732296	0.002086	0.003462	0.003436	0.002058
ENSG00000242781:1(@)chr3_78975391_81378159	chr3_80814623	0.002627	0.0001712	0.002126	0.002058
ENSG00000146463:1(@)chr1_34334157_37083582	chr1_35360917	0.002104	0.0021	0.003484	0.002057
ENSG00000242781:1(@)chr3_78975391_81378159	chr3_80743378	0.002084	0.003405	0.003411	0.002056
ENSG00000242781:1(@)chr3_78975391_81378159	chr3_80740888	0.002084	0.003299	0.003367	0.002054
ENSG00000256053:2(@)chr14_102545765_104535386	chr14_103584020	0.002053	0.06147	0.0584	0.002052
ENSG00000176125:1(@)chr7_100599028_101555972	chr7_100858989	0.003552	6.593e-05	0.002069	0.002049
ENSG00000037749:1(@)chr5_153488214_154393528	chr5_154059248	0.002264	0.0003646	0.002062	0.002048
ENSG00000176125:1(@)chr7_100599028_101555972	chr7_100858078	0.003544	6.621e-05	0.002068	0.002048
ENSG00000167526:1(@)chr16_88974757_90226404	chr16_89562662	0.01084	1.13e-05	0.002053	0.002046
ENSG00000176125:1(@)chr7_100599028_101555972	chr7_100858111	0.003546	6.586e-05	0.002065	0.002045
ENSG00000176125:1(@)chr7_100599028_101555972	chr7_100859734	0.003544	6.594e-05	0.002065	0.002045
ENSG00000264102:1(@)chr11_44672249_46984586	chr11_46355403	0.002104	0.00148	0.003027	0.002043
ENSG00000167526:1(@)chr16_88974757_90226404	chr16_89549759	0.0122	9.761e-06	0.002048	0.002042
ENSG00000139433:2(@)chr12_108632125_109898914	chr12_109846344	0.002056	0.004351	0.005351	0.002036
ENSG00000182810:1(@)chr16_65904663_68807460	chr16_68021592	0.00665	2.119e-05	0.002047	0.002034
ENSG00000103423:1(@)chr16_3951195_5068344	chr16_4466091	0.002088	0.001418	0.003056	0.002033
ENSG00000143374:1(@)chr1_148907005_151566404	chr1_150496366	0.004177	4.579e-05	0.002059	0.002029
ENSG00000128191:1(@)chr22_19924835_22002927	chr22_20120977	0.002411	0.0002419	0.00213	0.002029
ENSG00000167522:1(@)chr16_88974757_90226404	chr16_89387884	0.02746	3.87e-06	0.00203	0.002028
ENSG00000149932:2(@)chr16_29025292_31371622	chr16_29920578	0.002992	9.978e-05	0.00209	0.002026
ENSG00000156603:3(@)chr11_55315181_58690022	chr11_57732183	0.002058	0.002925	0.004047	0.002025
ENSG00000137075:2(@)chr9_34642246_36743286	chr9_36415389	0.002038	0.005505	0.006024	0.002022
ENSG00000156603:3(@)chr11_55315181_58690022	chr11_57723278	0.002052	0.003058	0.004134	0.002021
ENSG00000170458:1(@)chr5_139885487_141266403	chr5_140767309	0.003861	5.326e-05	0.002054	0.00202
ENSG00000248685:1(@)chr4_33171144_35149793	chr4_34081130	0.00204	0.003742	0.00235	0.002019
ENSG00000103423:1(@)chr16_3951195_5068344	chr16_4423076	0.002036	0.004156	0.005017	0.002017
ENSG00000105926:1(@)chr7_23431823_25037640	chr7_24586967	0.002159	0.000675	0.002235	0.002015
ENSG00000143374:1(@)chr1_148907005_151566404	chr1_150496098	0.004162	4.54e-05	0.002043	0.002013
ENSG00000229994:1(@)chr1_34334157_37083582	chr1_35360917	0.002058	0.0021	0.003459	0.002012
ENSG00000259775:1(@)chr14_102545765_104535386	chr14_103330776	0.01182	9.931e-06	0.002014	0.002008
ENSG00000167656:1(@)chr8_141963553_143155464	chr8_142763605	0.002827	0.0001185	0.002085	0.002006
ENSG00000175213:1(@)chr11_44672249_46984586	chr11_46675592	0.004101	4.562e-05	0.002032	0.002002
ENSG00000178252:2(@)chr3_47685722_49279539	chr3_49256817	0.002043	0.001994	0.002039	0.001996
ENSG00000182774:1(@)chr15_80568637_83591716	chr15_82577391	0.001992	0.128	0.0435	0.001992
ENSG00000100664:3(@)chr14_102545765_104535386	chr14_103344844	0.012	9.653e-06	0.001998	0.001991
ENSG00000178252:2(@)chr3_47685722_49279539	chr3_49231837	0.002038	0.001761	0.002023	0.001984
ENSG00000131495:1(@)chr5_139885487_141266403	chr5_140690519	0.002058	0.001276	0.002877	0.001984
ENSG00000128191:2(@)chr22_19924835_22002927	chr22_20093995	0.00227	0.0003357	0.002198	0.001984
ENSG00000178252:2(@)chr3_47685722_49279539	chr3_49216952	0.002033	0.001815	0.00202	0.001981
ENSG00000178252:2(@)chr3_47685722_49279539	chr3_49228311	0.002033	0.001767	0.002019	0.00198
ENSG00000178252:2(@)chr3_47685722_49279539	chr3_49218070	0.002029	0.001857	0.002018	0.001978
ENSG00000167526:1(@)chr16_88974757_90226404	chr16_89549770	0.01244	9.177e-06	0.001983	0.001978
ENSG00000174579:1(@)chr3_135738064_137652241	chr3_136195634	0.002002	0.003151	0.004219	0.001973
ENSG00000105926:1(@)chr7_23431823_25037640	chr7_24631146	0.002435	0.0002061	0.00204	0.001973
ENSG00000256053:2(@)chr14_102545765_104535386	chr14_103594947	0.00199	0.004152	0.005779	0.001973
ENSG00000252192:1(@)chr12_121569746_124493434	chr12_122491402	0.007352	1.775e-05	0.001984	0.001972
ENSG00000170458:2(@)chr5_139885487_141266403	chr5_140791070	0.001992	0.003066	0.003013	0.001967
ENSG00000166166:2(@)chr14_102545765_104535386	chr14_103545092	0.002246	0.0003373	0.002197	0.001965
ENSG00000131495:1(@)chr5_139885487_141266403	chr5_140692824	0.002033	0.001318	0.002886	0.001963
ENSG00000213523:2(@)chr5_139885487_141266403	chr5_140740014	0.001984	0.00335	0.004313	0.001959
ENSG00000252469:1(@)chr14_102545765_104535386	chr14_103563112	0.001961	0.02183	0.02262	0.001958
ENSG00000207954:1(@)chr3_42498510_45123661	chr3_43901560	0.01299	8.61e-06	0.001963	0.001957
ENSG00000131495:1(@)chr5_139885487_141266403	chr5_140693226	0.002029	0.001282	0.002854	0.001956
ENSG00000161813:2(@)chr12_48608083_51382710	chr12_50348719	0.002038	0.001059	0.002322	0.001954
ENSG00000139433:1(@)chr12_108632125_109898914	chr12_109859417	0.002362	0.000232	0.002103	0.001954
ENSG00000252469:1(@)chr14_102545765_104535386	chr14_103563482	0.001955	0.02143	0.02224	0.001952
ENSG00000170458:2(@)chr5_139885487_141266403	chr5_140791609	0.001966	0.00309	0.002996	0.001942
ENSG00000143374:1(@)chr1_148907005_151566404	chr1_150495341	0.004001	4.566e-05	0.00197	0.001941
ENSG00000178252:2(@)chr3_47685722_49279539	chr3_49158008	0.001989	0.001911	0.001983	0.001941
ENSG00000125107:1(@)chr16_57630418_59011501	chr16_58568852	0.001945	0.01216	0.01202	0.001939
ENSG00000232093:1(@)chr1_154797927_156366342	chr1_155051158	0.009469	1.249e-05	0.001946	0.001938
ENSG00000242781:1(@)chr3_78975391_81378159	chr3_80825196	0.002512	0.0001597	0.002001	0.001938
ENSG00000248685:1(@)chr4_33171144_35149793	chr4_34175390	0.001994	0.001288	0.00205	0.001936
ENSG00000149932:2(@)chr16_29025292_31371622	chr16_29913101	0.002873	9.813e-05	0.001998	0.001935
ENSG00000066322:1(@)chr1_43292786_44503511	chr1_43349193	0.001949	0.005437	0.00574	0.001934
ENSG00000252469:1(@)chr14_102545765_104535386	chr14_103565014	0.001936	0.02108	0.02189	0.001933
ENSG00000149932:2(@)chr16_29025292_31371622	chr16_29923745	0.004593	3.453e-05	0.001954	0.001932
ENSG00000149932:1(@)chr16_29025292_31371622	chr16_29949147	0.001932	0.02187	0.02075	0.001929
ENSG00000170458:2(@)chr5_139885487_141266403	chr5_140791857	0.00195	0.00317	0.003008	0.001926
ENSG00000170458:2(@)chr5_139885487_141266403	chr5_140794012	0.00195	0.003194	0.003016	0.001926
ENSG00000170458:2(@)chr5_139885487_141266403	chr5_140795037	0.00195	0.003145	0.002999	0.001926
ENSG00000149932:1(@)chr16_29025292_31371622	chr16_29949272	0.001929	0.02397	0.02255	0.001926
ENSG00000166595:1(@)chr16_65904663_68807460	chr16_66854509	0.002085	0.0005809	0.002266	0.001926
ENSG00000170458:2(@)chr5_139885487_141266403	chr5_140792205	0.00195	0.003064	0.002971	0.001925
ENSG00000170458:2(@)chr5_139885487_141266403	chr5_140792423	0.00195	0.003056	0.002968	0.001925
ENSG00000170458:2(@)chr5_139885487_141266403	chr5_140793333	0.00195	0.003064	0.002971	0.001925
ENSG00000234616:1(@)chr8_141963553_143155464	chr8_142671576	0.002185	0.0003581	0.001957	0.001925
ENSG00000167526:2(@)chr16_88974757_90226404	chr16_89566317	0.002786	0.0001086	0.002001	0.001925
ENSG00000244313:1(@)chr11_44672249_46984586	chr11_46438488	0.00193	0.0147	0.01241	0.001924
ENSG00000170458:2(@)chr5_139885487_141266403	chr5_140800952	0.001951	0.002795	0.002878	0.001923
ENSG00000170458:2(@)chr5_139885487_141266403	chr5_140802149	0.00195	0.002763	0.002866	0.001922
ENSG00000170458:2(@)chr5_139885487_141266403	chr5_140803473	0.00195	0.002674	0.002834	0.001922
ENSG00000161813:2(@)chr12_48608083_51382710	chr12_50342482	0.002021	0.0008477	0.002213	0.001918
ENSG00000143374:1(@)chr1_148907005_151566404	chr1_150495137	0.00393	4.6e-05	0.001944	0.001914
ENSG00000112658:1(@)chr6_42070983_43788432	chr6_43176880	0.002004	0.0008719	0.002413	0.001908
ENSG00000106263:1(@)chr7_2022763_2732593	chr7_2128860	0.002513	0.0001376	0.001994	0.001899
ENSG00000252469:1(@)chr14_102545765_104535386	chr14_103566928	0.0019	0.02722	0.02767	0.001898
ENSG00000170458:2(@)chr5_139885487_141266403	chr5_140831641	0.001922	0.00268	0.002809	0.001894
ENSG00000149932:2(@)chr16_29025292_31371622	chr16_29916381	0.002971	8.37e-05	0.001948	0.001894
[truncated: 5,453 more rows]
