# Supplementary material for: Prioritization of potential causative genes for schizophrenia in placenta
Source: Nat Commun. 2023 May 15;14:2613. doi: 10.1038/s41467-023-38140-1 (PMC10185564; doi:10.1038/s41467-023-38140-1)
Supplement: Supplementary file 9 — Supplementary Dataset 57 [file 41467_2023_38140_MOESM9_ESM.xlsx]

## Sheet: 1.parameters
Intercept -11.393 -
Enrichment (no shrinkage) 11.014 0.328
Enrichment (w/ shrinkage) 9.944 0.312
## Alternative (coloc) parameterization: p1 = 1.127e-05, p2 = 7.268e-06, p12 = 1.707e-06

## Sheet: 2.GRCP&GLCP
Gene	GRCP	GLCP
ENSG00000218274	0.9932	0.9942
ENSG00000142686	0.9729	0.9731
ENSG00000115816	0.9656	0.9678
ENSG00000143578	0.9655	0.9766
ENSG00000037749	0.9594	0.9675
ENSG00000164574	0.959	0.9629
ENSG00000149564	0.9546	0.9597
ENSG00000019102	0.9393	0.9592
ENSG00000112245	0.897	0.9723
ENSG00000234616	0.8546	0.858
ENSG00000168679	0.8535	0.856
ENSG00000136425	0.853	0.853
ENSG00000178252	0.8091	0.8107
ENSG00000153944	0.7669	0.7669
ENSG00000162944	0.7042	0.7054
ENSG00000120334	0.6134	0.6311
ENSG00000266680	0.5835	0.77
ENSG00000136631	0.5778	0.579
ENSG00000137776	0.5719	0.8009
ENSG00000155506	0.4768	0.4784
ENSG00000250073	0.3739	0.3865
ENSG00000262777	0.3514	0.3846
ENSG00000139644	0.3418	0.3529
ENSG00000182810	0.3248	0.3248
ENSG00000248685	0.2995	0.3053
ENSG00000072134	0.2963	0.3031
ENSG00000154822	0.2402	0.5326
ENSG00000181619	0.2244	0.2657
ENSG00000187741	0.2164	0.5091
ENSG00000041988	0.2136	0.2149
ENSG00000166863	0.2111	0.2111
ENSG00000044115	0.1787	0.1794
ENSG00000105926	0.1782	0.1826
ENSG00000176125	0.1758	0.1877
ENSG00000242781	0.1607	0.1789
ENSG00000114395	0.1514	0.157
ENSG00000001617	0.1431	0.2244
ENSG00000128191	0.1388	0.1584
ENSG00000103066	0.1231	0.1231
ENSG00000161813	0.117	0.1215
ENSG00000168237	0.1145	0.1964
ENSG00000112996	0.1135	0.1162
ENSG00000114416	0.1096	0.1109
ENSG00000168268	0.1059	0.2953
ENSG00000066322	0.09736	0.0986
ENSG00000200674	0.09686	0.1135
ENSG00000169592	0.08797	0.09569
ENSG00000139433	0.08458	0.08563
ENSG00000102858	0.08238	0.0858
ENSG00000180423	0.0732	0.07657
ENSG00000184209	0.07232	0.07253
ENSG00000112658	0.07177	0.07501
ENSG00000146463	0.0689	0.06895
ENSG00000133687	0.06348	0.0637
ENSG00000149929	0.06055	0.1647
ENSG00000142687	0.05709	0.05793
ENSG00000264102	0.05667	0.06179
ENSG00000120458	0.05352	0.05479
ENSG00000129933	0.05161	0.1291
ENSG00000259775	0.05053	0.05053
ENSG00000242154	0.05033	0.05281
ENSG00000167526	0.05012	0.08354
ENSG00000167522	0.0478	0.05038
ENSG00000154146	0.04683	0.04835
ENSG00000196776	0.04574	0.133
ENSG00000178922	0.04288	0.04439
ENSG00000103423	0.04111	0.0423
ENSG00000130159	0.0409	0.0409
ENSG00000141034	0.03766	0.03809
ENSG00000196510	0.03684	0.03797
ENSG00000197121	0.03613	0.03614
ENSG00000185324	0.03342	0.03938
ENSG00000008869	0.03241	0.03839
ENSG00000105705	0.03227	0.09304
ENSG00000260114	0.03028	0.05577
ENSG00000249593	0.02861	0.02862
ENSG00000167193	0.02836	0.02861
ENSG00000169136	0.0258	0.0258
ENSG00000252192	0.02473	0.0426
ENSG00000257298	0.02472	0.02746
ENSG00000156603	0.0235	0.02352
ENSG00000100162	0.02339	0.02339
ENSG00000140598	0.02263	0.04868
ENSG00000163938	0.02175	0.09847
ENSG00000256053	0.02084	0.0219
ENSG00000149091	0.02052	0.02092
ENSG00000183722	0.02037	0.02062
ENSG00000167656	0.01988	0.02009
ENSG00000149932	0.01968	0.02579
ENSG00000075415	0.0194	0.01964
ENSG00000120314	0.01925	0.01934
ENSG00000131374	0.01884	0.01982
ENSG00000131165	0.01876	0.03646
ENSG00000182774	0.01831	0.01863
ENSG00000100395	0.01766	0.01766
ENSG00000075399	0.01751	0.02474
ENSG00000130783	0.01671	0.01763
ENSG00000242020	0.0166	0.01706
ENSG00000010327	0.01636	0.0226
ENSG00000275734	0.01605	0.03302
ENSG00000272054	0.01488	0.01506
ENSG00000111229	0.01423	0.01578
ENSG00000170458	0.01419	0.01419
ENSG00000117399	0.01227	0.01235
ENSG00000244313	0.01216	0.013
ENSG00000114904	0.01178	0.01649
ENSG00000254732	0.01131	0.01132
ENSG00000175224	0.01098	0.01158
ENSG00000204991	0.01091	0.01111
ENSG00000009413	0.01084	0.01091
ENSG00000279789	0.01054	0.01953
ENSG00000221518	0.009865	0.05368
ENSG00000152133	0.009302	0.009691
ENSG00000258947	0.009299	0.009301
ENSG00000242041	0.0086	0.009222
ENSG00000229994	0.008585	0.00862
ENSG00000112855	0.008368	0.00839
ENSG00000227309	0.008099	0.009459
ENSG00000137133	0.007868	0.00788
ENSG00000150977	0.007862	0.007862
ENSG00000114738	0.007472	0.008046
ENSG00000116819	0.007398	0.007455
ENSG00000100711	0.006922	0.007652
ENSG00000166482	0.006858	0.007563
ENSG00000163939	0.0068	0.02129
ENSG00000132386	0.006755	0.007188
ENSG00000143543	0.0067	0.006866
ENSG00000175213	0.006551	0.03253
ENSG00000206897	0.006532	0.006965
ENSG00000111011	0.006367	0.006435
ENSG00000149182	0.006271	0.006272
ENSG00000152061	0.005744	0.005744
ENSG00000232093	0.00564	0.007089
ENSG00000213600	0.005378	0.008995
ENSG00000243477	0.00527	0.005662
ENSG00000280435	0.0052	0.005333
ENSG00000170185	0.005149	0.005741
ENSG00000199150	0.004986	0.005932
ENSG00000073711	0.00495	0.005821
ENSG00000100316	0.004554	0.004554
ENSG00000261786	0.004529	0.004618
ENSG00000197912	0.004389	0.004402
ENSG00000270402	0.00429	0.004314
ENSG00000113119	0.004193	0.004203
ENSG00000243704	0.00411	0.00411
ENSG00000271332	0.004109	0.007931
ENSG00000111361	0.004053	0.004663
ENSG00000143554	0.004049	0.004288
ENSG00000258839	0.004026	0.004026
ENSG00000188643	0.00378	0.003825
ENSG00000167703	0.003338	0.003406
ENSG00000100023	0.003312	0.003328
ENSG00000140575	0.003186	0.003188
ENSG00000151883	0.003119	0.003119
ENSG00000214706	0.003042	0.007449
ENSG00000251880	0.002936	0.002996
ENSG00000065413	0.002801	0.002801
ENSG00000166595	0.002665	0.002872
ENSG00000013375	0.002575	0.002575
ENSG00000213523	0.002474	0.002588
ENSG00000174437	0.002435	0.03631
ENSG00000183401	0.002388	0.002541
ENSG00000090238	0.002271	0.005721
ENSG00000254509	0.002266	0.002266
ENSG00000274427	0.002228	0.002228
ENSG00000143374	0.002167	0.002167
ENSG00000110955	0.002108	0.002111
ENSG00000012171	0.00208	0.002081
ENSG00000141002	0.00204	0.002952
ENSG00000157837	0.002035	0.002048
ENSG00000125107	0.001978	0.002384
ENSG00000041357	0.001897	0.001901
ENSG00000106268	0.001872	0.05938
ENSG00000207954	0.001766	0.001845
ENSG00000280063	0.001623	0.00164
ENSG00000232352	0.001609	0.003959
ENSG00000174579	0.00156	0.001649
ENSG00000112640	0.001489	0.00151
ENSG00000260075	0.001468	0.001468
ENSG00000247596	0.00145	0.002815
ENSG00000164080	0.001368	0.001488
ENSG00000266126	0.001319	0.001359
ENSG00000278861	0.001198	0.001227
ENSG00000015479	0.001065	0.001065
ENSG00000131495	0.0009679	0.000968
ENSG00000102882	0.0009583	0.001001
ENSG00000114054	0.0009494	0.001423
ENSG00000146963	0.0008534	0.0008534
ENSG00000114439	0.0008067	0.001141
ENSG00000076108	0.0007431	0.0007737
ENSG00000184047	0.0007182	0.0008084
ENSG00000009307	0.0007118	0.0009337
ENSG00000105518	0.000686	0.0006862
ENSG00000268218	0.0006811	0.0006983
ENSG00000170571	0.0006439	0.000657
ENSG00000113141	0.0006437	0.0006439
ENSG00000135870	0.0006417	0.0006811
ENSG00000134575	0.0006242	0.0006392
ENSG00000271098	0.0006054	0.01842
ENSG00000157450	0.0005974	0.0006789
ENSG00000137075	0.0005653	0.003002
ENSG00000066135	0.0005372	0.0005372
ENSG00000143612	0.0005351	0.0007275
ENSG00000051825	0.0005247	0.0005258
ENSG00000143382	0.0005195	0.000571
ENSG00000143549	0.0005	0.0005603
ENSG00000178567	0.0004919	0.000492
ENSG00000263345	0.0003915	0.0003915
ENSG00000110851	0.000384	0.0003841
ENSG00000267048	0.0003634	0.0003659
ENSG00000111325	0.0003506	0.00036
ENSG00000270083	0.0003448	0.0009116
ENSG00000070444	0.0003133	0.0003163
ENSG00000141258	0.0002954	0.0003253
ENSG00000149923	0.0002831	0.0009225
ENSG00000241438	0.0002794	0.0002794
ENSG00000264940	0.0002715	0.0002715
ENSG00000075413	0.0002476	0.0002585
ENSG00000109458	0.0002338	0.0002411
ENSG00000066336	0.0001994	0.000212
ENSG00000158092	0.0001967	0.0002234
ENSG00000143545	0.0001911	0.0001964
ENSG00000182196	0.0001474	0.0001481
ENSG00000228657	0.0001422	0.0001422
ENSG00000160741	0.0001352	0.0001427
ENSG00000025434	0.0001349	0.0005068
ENSG00000126214	0.0001335	0.000135
ENSG00000112655	0.0001214	0.0001214
ENSG00000196236	0.0001172	0.0001172
ENSG00000100147	0.000107	0.000107
ENSG00000226450	0.0001068	0.0001068
ENSG00000273230	0.0001044	0.0001044
ENSG00000167074	0.000102	0.001245
ENSG00000115825	9.603e-05	9.603e-05
ENSG00000279116	9.492e-05	9.492e-05
ENSG00000205702	9.115e-05	9.115e-05
ENSG00000142949	8.568e-05	8.78e-05
ENSG00000166170	7.309e-05	7.427e-05
ENSG00000143420	7.167e-05	7.167e-05
ENSG00000167721	6.905e-05	6.916e-05
ENSG00000223959	6.868e-05	8.99e-05
ENSG00000175220	5.65e-05	5.65e-05
ENSG00000108963	5.166e-05	5.166e-05
ENSG00000115524	4.49e-05	4.49e-05
ENSG00000163935	4.29e-05	4.459e-05
ENSG00000171453	4.22e-05	4.22e-05
ENSG00000198561	3.966e-05	4.044e-05
ENSG00000160446	3.876e-05	3.876e-05
ENSG00000165915	3.577e-05	4.062e-05
ENSG00000218676	3.183e-05	3.183e-05
ENSG00000278498	2.281e-05	3.236e-05
ENSG00000213619	1.597e-05	2.14e-05
ENSG00000167705	1.595e-05	1.723e-05
ENSG00000164880	1.256e-05	1.784e-05
ENSG00000135124	9.778e-06	9.778e-06
ENSG00000185215	7.38e-06	8.939e-06
ENSG00000184983	6.775e-06	9.874e-06
ENSG00000111237	6.213e-06	6.228e-06
ENSG00000167491	5.874e-06	9.467e-06
ENSG00000164091	5.304e-06	1.075e-05
ENSG00000166166	4.99e-06	5.348e-06
ENSG00000183066	4.165e-06	1.317e-05
ENSG00000252469	3.651e-06	4.654e-06
ENSG00000163933	3.11e-06	5.328e-06
ENSG00000176087	1.64e-06	1.64e-06
ENSG00000010318	1.288e-06	1.288e-06
ENSG00000144677	1.279e-06	1.279e-06
ENSG00000023330	8.289e-07	8.859e-07
ENSG00000273424	7.494e-07	2.284e-06
ENSG00000177096	7.266e-07	1.104e-06
ENSG00000183864	7.177e-07	8.656e-07
ENSG00000274967	6.363e-07	1.803e-06
ENSG00000100664	5.378e-07	5.424e-07
ENSG00000135250	4.907e-07	1.008e-06
ENSG00000196419	4.272e-07	4.273e-07
ENSG00000165905	3.989e-07	5.099e-07
ENSG00000265185	3.299e-07	3.315e-07
ENSG00000100417	3.104e-07	3.104e-07
ENSG00000122687	2.919e-07	8.739e-07
ENSG00000100138	2.408e-07	3.021e-07
ENSG00000186010	2.02e-07	2.791e-07
ENSG00000263537	1.672e-07	1.747e-07
ENSG00000118007	1.435e-07	1.435e-07
ENSG00000100410	1.42e-07	1.952e-07
ENSG00000175216	1.071e-07	1.071e-07
ENSG00000163931	7.357e-08	8.938e-08
ENSG00000259322	6.399e-08	8.475e-08
ENSG00000198911	5.706e-08	5.959e-08
ENSG00000100354	5.326e-08	5.497e-08
ENSG00000232754	5.14e-08	5.14e-08
ENSG00000100412	4.137e-08	4.896e-08
ENSG00000013364	3.582e-08	3.582e-08
ENSG00000100413	2.633e-08	2.633e-08
ENSG00000100418	1.273e-08	1.318e-08
ENSG00000198951	1.785e-09	1.785e-09
ENSG00000115541	1.361e-09	1.361e-09
ENSG00000260219	1.099e-09	1.802e-09
ENSG00000230444	4.861e-10	5.986e-10
ENSG00000182165	4.48e-10	4.863e-10
ENSG00000010322	3.077e-10	3.462e-10
ENSG00000278236	3.032e-10	3.351e-10
ENSG00000235376	2.099e-10	2.621e-10
ENSG00000166272	1.82e-10	3.804e-10
ENSG00000106263	1.507e-10	2.608e-10
ENSG00000148842	9.498e-11	1.171e-10
ENSG00000114854	7.025e-11	7.038e-11
ENSG00000171206	6.707e-11	6.707e-11
ENSG00000102879	6.259e-11	6.259e-11
ENSG00000106266	5.045e-11	7.607e-11
ENSG00000163930	2.783e-11	2.783e-11
ENSG00000105726	6.459e-12	6.459e-12
ENSG00000002822	6.194e-12	6.194e-12
ENSG00000064490	2.889e-12	3.036e-12
ENSG00000076685	2.337e-12	2.337e-12
ENSG00000162244	1.348e-12	1.348e-12
ENSG00000168273	1.326e-12	1.326e-12
ENSG00000243989	1.041e-12	1.041e-12
ENSG00000173915	4.055e-13	4.055e-13
ENSG00000106012	4.012e-13	4.012e-13
ENSG00000269609	8.327e-15	8.327e-15
ENSG00000272933	6.772e-15	6.772e-15
ENSG00000230487	0	0

## Sheet: 3.signal
Signal	Num_SNP	CPIP_qtl	CPIP_gwas_marginal	CPIP_gwas_qtl_prior	RCP	LCP
ENSG00000218274:1(@)chr6_62842983_65055849	17	0.9986	0.1784	0.9942	0.9932	0.9941
ENSG00000142686:1(@)chr1_34334157_37083582	7	0.9739	0.2973	0.9799	0.9728	0.973
ENSG00000115816:1(@)chr2_35896940_37905569	3	0.9721	0.0373	0.9666	0.9656	0.9678
ENSG00000143578:1(@)chr1_153208353_154797927	13	0.9805	0.157	0.9701	0.9655	0.9766
ENSG00000037749:1(@)chr5_153488214_154393528	110	0.9697	0.7238	0.9873	0.9594	0.9674
ENSG00000164574:1(@)chr5_153488214_154393528	45	0.9696	0.2685	0.9687	0.959	0.9629
ENSG00000149564:1(@)chr11_124625632_126441425	4	0.998	0.005614	0.9543	0.9542	0.9593
ENSG00000019102:1(@)chr11_124625632_126441425	4	0.9967	0.005804	0.9395	0.9393	0.9592
ENSG00000112245:1(@)chr6_62842983_65055849	186	0.9749	0.7858	0.9746	0.8962	0.9721
ENSG00000136425:1(@)chr15_76106283_78223711	3	0.9641	0.001268	0.8529	0.8528	0.8528
ENSG00000168679:1(@)chr1_109761309_111199115	4	0.9859	0.00144	0.8491	0.849	0.8514
ENSG00000234616:1(@)chr8_141963553_143155464	42	0.9841	0.01522	0.8508	0.8489	0.8524
ENSG00000178252:1(@)chr3_47685722_49279539	29	0.9005	0.009575	0.781	0.7793	0.7793
ENSG00000153944:1(@)chr17_57280180_59410151	5	0.8568	0.002295	0.7672	0.7667	0.7667
ENSG00000162944:1(@)chr2_197213386_198446401	56	0.7491	0.04884	0.7164	0.7042	0.7054
ENSG00000120334:1(@)chr1_173128768_175120632	54	0.6409	0.1643	0.6683	0.6134	0.631
ENSG00000266680:1(@)chr6_62842983_65055849	104	0.7912	0.1642	0.6399	0.5803	0.7682
ENSG00000136631:1(@)chr1_148907005_151566404	47	0.5805	0.5019	0.7716	0.5778	0.579
ENSG00000137776:1(@)chr15_58149167_59401917	36	0.8183	0.08515	0.6026	0.5715	0.8006
ENSG00000155506:1(@)chr5_154393528_155946495	3	0.4705	0.002911	0.4442	0.4428	0.4445
ENSG00000250073:1(@)chr11_124625632_126441425	7	0.3871	0.2268	0.4979	0.3739	0.3865
ENSG00000182810:1(@)chr16_65904663_68807460	17	0.3305	0.01939	0.3298	0.3186	0.3186
ENSG00000139644:1(@)chr12_48608083_51382710	55	0.5066	0.005514	0.318	0.3148	0.324
ENSG00000248685:1(@)chr4_33171144_35149793	182	0.3057	0.6364	0.7168	0.2993	0.3039
ENSG00000072134:1(@)chr17_18953007_21387045	13	0.3057	0.07847	0.3434	0.2963	0.303
ENSG00000262777:1(@)chr17_1269105_2025437	14	0.3157	0.008691	0.2643	0.2589	0.2894
ENSG00000154822:1(@)chr3_16240935_17849626	9	0.5558	0.006853	0.237	0.2326	0.5174
ENSG00000187741:1(@)chr16_88974757_90226404	37	0.8079	0.003574	0.2187	0.2164	0.5091
ENSG00000181619:1(@)chr14_58981618_61213706	5	0.8536	0.0001176	0.2164	0.2163	0.2494
ENSG00000041988:1(@)chr1_5853833_7187275	32	0.2152	0.4763	0.5547	0.2135	0.2148
ENSG00000166863:1(@)chr12_55272053_57155077	1	0.2329	0.0005294	0.2106	0.2102	0.2102
ENSG00000044115:1(@)chr5_137040361_139885487	26	0.1934	0.01486	0.1858	0.1754	0.1761
ENSG00000105926:1(@)chr7_23431823_25037640	16	0.252	0.00209	0.1726	0.1712	0.1756
ENSG00000242781:1(@)chr3_78975391_81378159	50	0.1824	0.1229	0.2491	0.1605	0.1787
ENSG00000114395:1(@)chr3_49279539_51797999	3	0.9447	3.378e-05	0.1503	0.1503	0.1559
ENSG00000262777:2(@)chr17_1269105_2025437	3	0.1435	0.002389	0.1266	0.1249	0.1339
ENSG00000103066:1(@)chr16_65904663_68807460	18	0.195	0.001137	0.1208	0.1199	0.1199
ENSG00000168237:1(@)chr3_51797999_54047363	230	0.5285	0.00761	0.1202	0.1145	0.1964
ENSG00000112996:1(@)chr5_43983397_50867564	111	0.202	0.008459	0.1198	0.1135	0.1162
ENSG00000114416:1(@)chr3_179656798_181793378	55	0.1122	0.2099	0.2724	0.1096	0.1109
ENSG00000168268:1(@)chr3_51797999_54047363	48	0.3782	0.009634	0.1131	0.1059	0.2953
ENSG00000176125:1(@)chr7_100599028_101555972	71	0.1414	0.01788	0.1172	0.1036	0.1158
ENSG00000001617:1(@)chr3_49279539_51797999	17	0.5799	0.0001819	0.1007	0.1006	0.1006
ENSG00000161813:1(@)chr12_48608083_51382710	3	0.9896	1.932e-05	0.09721	0.0972	0.1005
ENSG00000066322:1(@)chr1_43292786_44503511	50	0.09893	0.2342	0.2819	0.09689	0.09802
ENSG00000200674:1(@)chr1_173128768_175120632	41	0.1141	0.06952	0.1501	0.09663	0.1106
ENSG00000169592:1(@)chr16_29025292_31371622	8	0.956	5.068e-05	0.088	0.08797	0.09569
ENSG00000178252:2(@)chr3_47685722_49279539	31	0.08833	0.05501	0.1275	0.08476	0.08574
ENSG00000139433:1(@)chr12_108632125_109898914	4	0.08274	0.4053	0.4166	0.08167	0.08272
ENSG00000102858:1(@)chr16_3951195_5068344	44	0.08538	0.4284	0.4371	0.08166	0.08509
ENSG00000176125:2(@)chr7_100599028_101555972	25	0.08219	0.1257	0.1799	0.0805	0.08138
ENSG00000128191:1(@)chr22_19924835_22002927	64	0.09605	0.1961	0.2316	0.07359	0.09464
ENSG00000180423:1(@)chr11_44672249_46984586	42	0.07694	0.3301	0.3451	0.0732	0.07657
ENSG00000128191:2(@)chr22_19924835_22002927	71	0.08067	0.02531	0.09031	0.07041	0.07041
ENSG00000146463:1(@)chr1_34334157_37083582	7	0.06724	0.01471	0.07704	0.06544	0.06549
ENSG00000184209:1(@)chr12_121569746_124493434	21	0.6104	0.0001335	0.06262	0.06252	0.06252
ENSG00000155506:2(@)chr5_154393528_155946495	46	0.06778	0.02233	0.07873	0.061	0.061
ENSG00000133687:1(@)chr12_29498322_30359473	14	0.06707	0.008045	0.06722	0.06085	0.06107
ENSG00000149929:1(@)chr16_29025292_31371622	72	0.1648	0.9245	0.917	0.06055	0.1647
ENSG00000264102:1(@)chr11_44672249_46984586	25	0.06215	0.1953	0.2168	0.05667	0.06179
ENSG00000142687:1(@)chr1_34334157_37083582	11	0.05666	0.09964	0.136	0.05549	0.05634
ENSG00000178252:3(@)chr3_47685722_49279539	43	0.08513	0.006553	0.06007	0.05485	0.0621
ENSG00000120458:1(@)chr11_124625632_126441425	16	0.0548	0.8756	0.8634	0.05352	0.05479
ENSG00000129933:1(@)chr19_18299052_19766662	80	0.1306	0.2832	0.2884	0.05161	0.1291
ENSG00000259775:1(@)chr14_102545765_104535386	35	0.7395	8.899e-05	0.05059	0.05053	0.05053
ENSG00000167526:1(@)chr16_88974757_90226404	85	0.6124	0.0007609	0.0507	0.05009	0.08349
ENSG00000001617:2(@)chr3_49279539_51797999	45	0.1575	0.01755	0.0614	0.04728	0.1377
ENSG00000154146:1(@)chr11_124625632_126441425	15	0.04836	0.8688	0.8551	0.04683	0.04835
ENSG00000167522:1(@)chr16_88974757_90226404	79	0.2683	0.0006346	0.0438	0.04329	0.04329
ENSG00000242154:1(@)chr7_104519078_106042459	44	0.04489	0.6702	0.6469	0.04255	0.04484
ENSG00000112658:1(@)chr6_42070983_43788432	22	0.04413	0.3066	0.3022	0.04228	0.044
ENSG00000139644:2(@)chr12_48608083_51382710	63	0.09902	0.002714	0.04162	0.03942	0.04277
ENSG00000130159:1(@)chr19_11173352_13360313	32	0.1263	0.0007315	0.03882	0.03823	0.03823
ENSG00000178922:1(@)chr1_43292786_44503511	51	0.03851	0.6582	0.633	0.03769	0.03845
ENSG00000234616:2(@)chr8_141963553_143155464	74	0.03742	0.5886	0.5634	0.03714	0.03731
ENSG00000141034:2(@)chr17_16509028_18953007	64	0.03785	0.2911	0.2846	0.03709	0.03752
ENSG00000196510:1(@)chr12_109898914_112825713	8	0.03817	0.07647	0.09963	0.03682	0.03796
ENSG00000196776:1(@)chr3_107263964_109803548	17	0.9958	0.0001336	0.0358	0.03569	0.1208
ENSG00000197121:1(@)chr2_195582732_197213386	77	0.05522	0.007631	0.04174	0.03553	0.03553
ENSG00000105705:2(@)chr19_18299052_19766662	48	0.3253	0.001092	0.03316	0.03227	0.09303
ENSG00000103423:1(@)chr16_3951195_5068344	37	0.03168	0.3895	0.3697	0.03088	0.03158
ENSG00000112658:2(@)chr6_42070983_43788432	32	0.0325	0.4702	0.4455	0.0308	0.03244
ENSG00000260114:1(@)chr16_29025292_31371622	46	0.05603	0.3592	0.3414	0.03028	0.05577
ENSG00000168679:2(@)chr1_109761309_111199115	28	0.03105	0.06523	0.08386	0.03001	0.03036
ENSG00000008869:1(@)chr2_35896940_37905569	35	0.03004	0.1329	0.1401	0.02901	0.02965
ENSG00000249593:2(@)chr5_137040361_139885487	56	0.03173	0.01443	0.03792	0.02605	0.02607
ENSG00000156603:1(@)chr11_55315181_58690022	15	0.02353	0.4833	0.4539	0.02349	0.02351
ENSG00000167193:2(@)chr17_1269105_2025437	37	0.02879	0.009557	0.03128	0.0234	0.02364
ENSG00000100162:1(@)chr22_40149793_42294812	1	0.02576	0.0005303	0.0237	0.02326	0.02326
ENSG00000161813:2(@)chr12_48608083_51382710	19	0.02344	0.3491	0.3264	0.02199	0.02339
ENSG00000163938:1(@)chr3_51797999_54047363	149	0.131	0.02487	0.04233	0.02175	0.09847
ENSG00000256053:2(@)chr14_102545765_104535386	41	0.0219	0.9237	0.9126	0.02084	0.02189
ENSG00000149091:1(@)chr11_44672249_46984586	17	0.02101	0.1973	0.1886	0.02052	0.02092
ENSG00000149932:2(@)chr16_29025292_31371622	27	0.02588	0.3214	0.2993	0.01968	0.02579
ENSG00000169136:1(@)chr19_48778970_51029311	5	0.07328	9.885e-05	0.01896	0.01888	0.01888
ENSG00000131165:1(@)chr16_88974757_90226404	62	0.03999	0.03506	0.0479	0.01876	0.03646
ENSG00000131374:1(@)chr3_16240935_17849626	46	0.01978	0.0819	0.08686	0.01823	0.01921
ENSG00000182774:1(@)chr15_80568637_83591716	17	0.01835	0.9845	0.9819	0.01802	0.01835
ENSG00000100395:2(@)chr22_40149793_42294812	29	0.03344	0.001716	0.01908	0.01766	0.01766
ENSG00000185324:1(@)chr16_88974757_90226404	9	0.9377	8.563e-06	0.01727	0.01726	0.01726
ENSG00000075399:1(@)chr16_88974757_90226404	10	0.1129	0.0001569	0.01728	0.01715	0.02439
ENSG00000183722:1(@)chr13_38304026_40495126	54	0.02435	0.007167	0.02284	0.01689	0.01709
ENSG00000185324:2(@)chr16_88974757_90226404	10	0.04943	0.0004758	0.01684	0.01645	0.02251
ENSG00000120314:1(@)chr5_139885487_141266403	28	0.01687	0.06735	0.07284	0.01643	0.0165
ENSG00000010327:1(@)chr3_51797999_54047363	32	0.0267	0.009934	0.02461	0.01636	0.0226
ENSG00000167656:1(@)chr8_141963553_143155464	31	0.02279	0.004492	0.0199	0.01618	0.01639
ENSG00000075415:1(@)chr12_96715061_98912209	14	0.01867	0.005242	0.02044	0.01609	0.01621
ENSG00000275734:1(@)chr16_88974757_90226404	88	0.04553	0.01271	0.02651	0.01596	0.03281
ENSG00000140598:2(@)chr15_80568637_83591716	42	0.1822	0.0005897	0.01569	0.0152	0.03608
ENSG00000272054:1(@)chr2_35896940_37905569	3	0.01457	0.0373	0.04565	0.01449	0.01451
ENSG00000257298:1(@)chr12_48608083_51382710	39	0.01715	0.05504	0.06036	0.01425	0.01652
ENSG00000170458:1(@)chr5_139885487_141266403	36	0.05357	0.0007004	0.01477	0.01419	0.01419
ENSG00000111229:1(@)chr12_109898914_112825713	6	0.014	0.6631	0.6291	0.01399	0.014
ENSG00000252192:1(@)chr12_121569746_124493434	47	0.05557	0.003176	0.01589	0.01325	0.03022
ENSG00000244313:2(@)chr11_44672249_46984586	23	0.0131	0.1494	0.1395	0.01216	0.013
ENSG00000242020:1(@)chr5_141266403_143601683	8	0.01335	0.007462	0.01834	0.01213	0.01259
ENSG00000114904:1(@)chr3_51797999_54047363	144	0.0875	0.001889	0.01335	0.01178	0.01649
ENSG00000252192:2(@)chr12_121569746_124493434	36	0.01345	0.03673	0.0424	0.01164	0.01276
ENSG00000204991:1(@)chr16_88974757_90226404	20	0.1829	7.355e-05	0.01097	0.01091	0.0111
ENSG00000175224:2(@)chr11_44672249_46984586	27	0.0116	0.134	0.125	0.01089	0.01148
ENSG00000117399:2(@)chr1_43292786_44503511	32	0.011	0.1741	0.16	0.01082	0.0109
ENSG00000257298:2(@)chr12_48608083_51382710	28	0.0112	0.1792	0.1644	0.01062	0.01112
ENSG00000103423:2(@)chr16_3951195_5068344	24	0.01115	0.1672	0.1537	0.01055	0.01107
ENSG00000279789:1(@)chr16_29025292_31371622	26	0.02719	0.003756	0.01367	0.01054	0.01953
ENSG00000130783:1(@)chr12_121569746_124493434	60	0.1363	0.0002877	0.01067	0.01043	0.01061
ENSG00000009413:1(@)chr6_109983044_112023811	15	0.07186	0.0001286	0.01052	0.01041	0.01041
ENSG00000196776:2(@)chr3_107263964_109803548	15	0.2484	5.023e-05	0.01038	0.01034	0.0138
ENSG00000149564:2(@)chr11_124625632_126441425	10	0.01026	0.8619	0.8418	0.01025	0.01026
ENSG00000181619:2(@)chr14_58981618_61213706	66	0.06367	0.001916	0.01185	0.01025	0.02156
ENSG00000154822:2(@)chr3_16240935_17849626	45	0.03337	0.0435	0.04649	0.00995	0.0316
ENSG00000254732:2(@)chr11_55315181_58690022	18	0.009957	0.5881	0.5506	0.009941	0.009949
ENSG00000221518:1(@)chr3_51797999_54047363	109	0.08709	0.009828	0.01808	0.009865	0.05368
ENSG00000258947:1(@)chr16_88974757_90226404	4	0.9641	1.821e-06	0.009265	0.009264	0.009264
ENSG00000182810:2(@)chr16_65904663_68807460	48	0.03662	0.0008729	0.009839	0.009111	0.009111
ENSG00000152133:2(@)chr2_35896940_37905569	13	0.01092	0.002894	0.01105	0.008637	0.008704
ENSG00000105926:2(@)chr7_23431823_25037640	11	0.1277	3.464e-05	0.008493	0.008465	0.008465
ENSG00000112855:2(@)chr5_139885487_141266403	10	0.008658	0.01379	0.01984	0.008297	0.008319
ENSG00000242154:2(@)chr7_104519078_106042459	75	0.02612	0.001997	0.009796	0.008127	0.00835
ENSG00000227309:1(@)chr3_16240935_17849626	34	0.0151	0.003233	0.0108	0.008099	0.009459
ENSG00000137133:1(@)chr9_34642246_36743286	20	0.008256	0.02099	0.02543	0.007829	0.00784
ENSG00000266680:2(@)chr6_62842983_65055849	38	0.01918	0.001537	0.008959	0.007674	0.007977
ENSG00000150977:1(@)chr12_121569746_124493434	1	0.007789	0.003681	0.01075	0.007671	0.007671
ENSG00000140598:1(@)chr15_80568637_83591716	6	0.4056	1.138e-05	0.007559	0.00755	0.01307
ENSG00000112245:2(@)chr6_62842983_65055849	29	0.0178	0.001185	0.008518	0.007527	0.007527
ENSG00000169136:2(@)chr19_48778970_51029311	11	0.02491	0.0002409	0.007257	0.007056	0.007056
ENSG00000229994:1(@)chr1_34334157_37083582	5	0.007195	0.01104	0.01626	0.007002	0.007016
ENSG00000242041:1(@)chr12_48608083_51382710	41	0.1163	0.0001606	0.007119	0.006985	0.007492
ENSG00000184209:3(@)chr12_121569746_124493434	17	0.1155	6.177e-05	0.006989	0.006938	0.006938
ENSG00000100711:2(@)chr14_102545765_104535386	35	0.007656	0.7695	0.7395	0.006922	0.007651
ENSG00000163939:2(@)chr3_51797999_54047363	93	0.03323	0.009318	0.01461	0.0068	0.02129
ENSG00000132386:1(@)chr17_1269105_2025437	7	0.00869	0.001905	0.008349	0.006755	0.007188
ENSG00000166482:2(@)chr17_18953007_21387045	7	0.007528	0.03295	0.03445	0.006735	0.007441
ENSG00000116819:1(@)chr1_34334157_37083582	7	0.006889	0.01775	0.02158	0.006684	0.00674
ENSG00000143543:1(@)chr1_153208353_154797927	12	0.0069	0.08245	0.07659	0.006682	0.006848
ENSG00000175213:1(@)chr11_44672249_46984586	30	0.03752	0.01079	0.01559	0.006541	0.03244
ENSG00000130783:2(@)chr12_121569746_124493434	27	0.03834	0.0003489	0.006633	0.006341	0.007097
ENSG00000149182:2(@)chr11_46984586_49844498	3	0.006251	0.8899	0.8728	0.00625	0.006251
ENSG00000142686:2(@)chr1_34334157_37083582	12	0.005549	0.2885	0.2588	0.005526	0.00554
ENSG00000111011:1(@)chr12_121569746_124493434	40	0.02367	0.0006308	0.006051	0.005522	0.005522
ENSG00000178922:2(@)chr1_43292786_44503511	13	0.007402	0.003712	0.008506	0.005393	0.006175
ENSG00000152061:2(@)chr1_173128768_175120632	17	0.008615	0.001388	0.006403	0.00524	0.00524
ENSG00000167193:1(@)chr17_1269105_2025437	2	0.005537	0.001314	0.006182	0.005081	0.005096
ENSG00000114738:2(@)chr3_49279539_51797999	75	0.02208	0.001458	0.006285	0.005063	0.005639
ENSG00000206897:1(@)chr12_121569746_124493434	41	0.04305	0.0003389	0.005315	0.005031	0.005465
ENSG00000199150:2(@)chr3_51797999_54047363	13	0.007416	0.002952	0.007461	0.004986	0.005932
ENSG00000167522:2(@)chr16_88974757_90226404	6	0.02685	0.0001303	0.004823	0.004714	0.007409
ENSG00000232093:2(@)chr1_154797927_156366342	2	0.007011	0.0005288	0.005142	0.004699	0.005768
ENSG00000242020:2(@)chr5_141266403_143601683	8	0.005242	0.002724	0.006815	0.00453	0.00453
ENSG00000270402:1(@)chr19_18299052_19766662	32	0.004361	0.1432	0.1272	0.00429	0.004314
ENSG00000197912:2(@)chr16_88974757_90226404	76	0.02883	0.0007204	0.004868	0.004264	0.004264
ENSG00000113119:1(@)chr5_139885487_141266403	6	0.004272	0.01705	0.01853	0.00418	0.00419
ENSG00000243477:1(@)chr3_49279539_51797999	3	0.004446	0.005704	0.008889	0.004099	0.004317
ENSG00000044115:2(@)chr5_137040361_139885487	12	0.004313	0.007334	0.01011	0.003946	0.003947
ENSG00000111361:1(@)chr12_121569746_124493434	56	0.03951	0.0004068	0.00421	0.003869	0.00448
ENSG00000213600:1(@)chr3_49279539_51797999	7	0.004186	0.03605	0.03429	0.003864	0.004142
ENSG00000143554:2(@)chr1_153208353_154797927	4	0.004344	0.002914	0.006237	0.003791	0.00403
ENSG00000188643:1(@)chr1_153208353_154797927	19	0.003833	0.3434	0.3085	0.00378	0.003825
ENSG00000167656:2(@)chr8_141963553_143155464	11	0.005263	0.001415	0.004956	0.003768	0.003768
ENSG00000146463:2(@)chr1_34334157_37083582	4	0.00472	0.0007538	0.004337	0.003704	0.003704
ENSG00000280435:1(@)chr3_42498510_45123661	23	0.07039	7.139e-05	0.003665	0.003606	0.00364
ENSG00000103066:2(@)chr16_65904663_68807460	9	0.03984	4.843e-05	0.003607	0.003567	0.003567
ENSG00000183722:2(@)chr13_38304026_40495126	9	0.003666	0.02654	0.02591	0.003532	0.003599
ENSG00000008869:2(@)chr2_35896940_37905569	6	0.009991	0.003108	0.006113	0.003502	0.009004
ENSG00000075415:2(@)chr12_96715061_98912209	7	0.003898	0.003322	0.006155	0.003365	0.003481
ENSG00000258839:1(@)chr16_88974757_90226404	10	0.0822	2.019e-05	0.003336	0.003319	0.003319
ENSG00000100023:1(@)chr22_19924835_22002927	36	0.005626	0.002958	0.005796	0.003312	0.003328
ENSG00000170185:2(@)chr4_142522112_145257035	49	0.2115	4.758e-05	0.003348	0.003309	0.003552
ENSG00000261786:1(@)chr3_42498510_45123661	22	0.06324	6.896e-05	0.003269	0.003211	0.003301
ENSG00000139433:2(@)chr12_108632125_109898914	3	0.02065	2.949e-05	0.003197	0.003172	0.003172
ENSG00000243704:1(@)chr17_1269105_2025437	10	0.003768	0.002615	0.005342	0.003145	0.003145
ENSG00000151883:1(@)chr5_50867564_52838788	5	0.003881	0.001165	0.004097	0.003119	0.003119
ENSG00000120314:2(@)chr5_139885487_141266403	10	0.003	0.01379	0.01447	0.002866	0.002882
ENSG00000100316:1(@)chr22_38911889_40149793	1	0.003522	0.0002282	0.00301	0.002818	0.002818
ENSG00000073711:2(@)chr3_135738064_137652241	20	0.01542	0.0002812	0.003043	0.002807	0.003056
ENSG00000133687:2(@)chr12_29498322_30359473	1	0.003121	0.000501	0.003224	0.002803	0.002803
ENSG00000130159:2(@)chr19_11173352_13360313	1	0.01158	1.794e-05	0.002788	0.002773	0.002773
ENSG00000184209:2(@)chr12_121569746_124493434	34	0.04363	0.0001361	0.00276	0.002646	0.002868
ENSG00000271332:1(@)chr11_26998914_28460046	20	0.04787	0.0001729	0.002784	0.002639	0.006312
ENSG00000249593:1(@)chr5_137040361_139885487	1	0.003062	0.0003404	0.002909	0.002623	0.002623
ENSG00000251880:1(@)chr5_36433852_38802308	49	0.02432	0.0003371	0.002881	0.002598	0.002626
ENSG00000218274:2(@)chr6_62842983_65055849	4	0.0047	0.0004073	0.002881	0.002539	0.003014
ENSG00000213523:1(@)chr5_139885487_141266403	7	0.00265	0.0163	0.01621	0.002474	0.002588
ENSG00000174437:1(@)chr12_109898914_112825713	25	0.05041	0.00365	0.005504	0.002434	0.03631
ENSG00000114738:1(@)chr3_49279539_51797999	13	0.01615	0.0001198	0.002522	0.002421	0.002421
ENSG00000214706:1(@)chr3_49279539_51797999	26	0.01743	0.00093	0.003102	0.00232	0.006731
ENSG00000254509:1(@)chr11_124625632_126441425	1	0.002266	0.1243	0.1089	0.002265	0.002265
ENSG00000183401:1(@)chr19_11173352_13360313	13	0.002779	0.003932	0.005499	0.002192	0.00234
ENSG00000090238:1(@)chr16_29025292_31371622	42	0.1049	0.0001331	0.002286	0.002174	0.005537
ENSG00000143374:2(@)chr1_148907005_151566404	23	0.009386	0.0003838	0.002475	0.002152	0.002152
ENSG00000073711:1(@)chr3_135738064_137652241	28	0.9922	4.467e-06	0.002153	0.002149	0.002774
ENSG00000065413:1(@)chr2_195582732_197213386	49	0.02719	0.0002251	0.002264	0.002075	0.002075
ENSG00000013375:1(@)chr6_82417432_84500271	12	0.002085	0.08648	0.07578	0.00207	0.00207
ENSG00000125107:1(@)chr16_57630418_59011501	61	0.03117	0.0002821	0.002177	0.00194	0.002347
ENSG00000041357:2(@)chr15_78223711_80568637	8	0.001901	0.7359	0.7019	0.001897	0.001901
ENSG00000167703:1(@)chr17_1269105_2025437	7	0.002351	0.001928	0.003504	0.001882	0.001948
ENSG00000106268:2(@)chr7_2022763_2732593	45	0.09342	0.004443	0.00561	0.001872	0.05938
ENSG00000140575:1(@)chr15_89932319_91621162	5	0.002139	0.001955	0.00351	0.001866	0.001867
ENSG00000110955:1(@)chr12_55272053_57155077	29	0.02419	0.0001171	0.001945	0.001847	0.001847
ENSG00000100316:2(@)chr22_38911889_40149793	3	0.001925	0.001593	0.00308	0.00174	0.00174
ENSG00000207954:1(@)chr3_42498510_45123661	46	0.03688	0.0001333	0.001821	0.001709	0.001788
ENSG00000142687:2(@)chr1_34334157_37083582	5	0.00203	0.001193	0.002696	0.001693	0.001693
ENSG00000242041:2(@)chr12_48608083_51382710	13	0.02408	5.776e-05	0.001675	0.001626	0.001743
ENSG00000280435:2(@)chr3_42498510_45123661	41	0.03503	0.0001189	0.0017	0.0016	0.001699
ENSG00000141002:2(@)chr16_88974757_90226404	23	0.03148	0.0001135	0.001694	0.001599	0.002511
ENSG00000229994:2(@)chr1_34334157_37083582	4	0.002104	0.0007538	0.002228	0.001594	0.001616
ENSG00000174579:2(@)chr3_135738064_137652241	6	0.001692	0.01289	0.01243	0.00156	0.001649
ENSG00000170185:1(@)chr4_142522112_145257035	76	0.3494	2.281e-05	0.001562	0.001543	0.001838
ENSG00000213600:2(@)chr3_49279539_51797999	14	0.009485	0.0008416	0.002227	0.001519	0.004873
ENSG00000206897:2(@)chr12_121569746_124493434	24	0.01431	0.0001274	0.001616	0.001509	0.001509
ENSG00000112640:1(@)chr6_42070983_43788432	15	0.003388	0.0006859	0.002066	0.001489	0.00151
ENSG00000271332:2(@)chr11_26998914_28460046	17	0.008063	0.000245	0.001679	0.001473	0.001629
ENSG00000260075:1(@)chr17_44979537_47798656	1	0.001689	0.000378	0.001786	0.001468	0.001468
ENSG00000117399:1(@)chr1_43292786_44503511	2	0.002916	0.0001132	0.001558	0.001463	0.001463
ENSG00000167703:2(@)chr17_1269105_2025437	6	0.0018	0.001466	0.002692	0.001459	0.00146
ENSG00000247596:2(@)chr3_51797999_54047363	23	0.00793	0.00072	0.002056	0.00145	0.002815
ENSG00000280063:1(@)chr16_3951195_5068344	11	0.02453	3.874e-05	0.001444	0.001411	0.001429
ENSG00000274427:1(@)chr12_121569746_124493434	13	0.02243	4.831e-05	0.001425	0.001384	0.001384
ENSG00000254732:1(@)chr11_55315181_58690022	1	0.00625	1.618e-05	0.001396	0.001383	0.001383
ENSG00000166595:1(@)chr16_65904663_68807460	6	0.001736	0.003662	0.004464	0.001381	0.001588
ENSG00000037749:2(@)chr5_153488214_154393528	52	0.02974	9.244e-05	0.001425	0.001347	0.001347
ENSG00000140575:2(@)chr15_89932319_91621162	2	0.001446	0.00123	0.002358	0.001323	0.001323
ENSG00000261786:2(@)chr3_42498510_45123661	43	0.02728	0.0001241	0.001426	0.001322	0.001322
ENSG00000114395:2(@)chr3_49279539_51797999	17	0.01033	0.000142	0.001439	0.001319	0.001322
ENSG00000157837:1(@)chr12_119316305_121569746	2	0.001708	0.0003682	0.001605	0.001296	0.001305
ENSG00000166595:2(@)chr16_65904663_68807460	7	0.001965	0.0007542	0.00192	0.001285	0.001286
ENSG00000232352:2(@)chr3_49279539_51797999	22	0.008595	0.0009008	0.002005	0.001247	0.003598
ENSG00000164080:1(@)chr3_49279539_51797999	18	0.008681	0.0001836	0.001354	0.0012	0.001319
ENSG00000243477:2(@)chr3_49279539_51797999	3	0.00247	0.0002063	0.001349	0.001176	0.001351
ENSG00000012171:2(@)chr3_49279539_51797999	15	0.009131	0.0001251	0.001271	0.001166	0.001167
ENSG00000278861:1(@)chr12_121569746_124493434	39	0.009772	0.0002997	0.001387	0.001135	0.001163
ENSG00000166863:2(@)chr12_55272053_57155077	2	0.003369	4.115e-05	0.001105	0.00107	0.00107
ENSG00000137776:2(@)chr15_58149167_59401917	4	0.0277	8.946e-06	0.00104	0.001033	0.001046
ENSG00000131495:1(@)chr5_139885487_141266403	3	0.001011	0.003875	0.004231	0.0009679	0.000968
ENSG00000243704:2(@)chr17_1269105_2025437	4	0.001199	0.0009551	0.001772	0.0009678	0.0009684
ENSG00000114054:2(@)chr3_135738064_137652241	32	0.03145	8.625e-05	0.001021	0.0009489	0.001423
ENSG00000232093:1(@)chr1_154797927_156366342	2	0.005314	3.798e-05	0.0009776	0.0009456	0.001329
ENSG00000012171:1(@)chr3_49279539_51797999	3	0.00661	2.684e-05	0.0009379	0.0009153	0.0009153
ENSG00000184209:4(@)chr12_121569746_124493434	10	0.01435	3.726e-05	0.000936	0.0009047	0.0009047
ENSG00000136425:2(@)chr15_76106283_78223711	1	0.0009312	0.0007534	0.0015	0.0008658	0.0008658
ENSG00000146963:1(@)chr7_139059933_140233377	5	0.001003	0.001604	0.002204	0.0008534	0.0008534
ENSG00000266126:1(@)chr17_18953007_21387045	26	0.05826	2.011e-05	0.0008693	0.0008524	0.0008524
ENSG00000111011:2(@)chr12_121569746_124493434	8	0.004509	0.0001164	0.0009476	0.0008496	0.0009177
ENSG00000274427:2(@)chr12_121569746_124493434	16	0.01021	7.179e-05	0.0009053	0.0008449	0.0008449
ENSG00000102858:2(@)chr16_3951195_5068344	17	0.01175	6.867e-05	0.0008358	0.000778	0.0007786
ENSG00000102882:1(@)chr16_29025292_31371622	6	0.9989	2.389e-07	0.0007737	0.0007736	0.0007736
ENSG00000157837:2(@)chr12_119316305_121569746	2	0.001338	0.0001428	0.0008607	0.0007406	0.0007441
ENSG00000065413:2(@)chr2_195582732_197213386	8	0.0132	2.571e-05	0.0007493	0.0007276	0.0007276
ENSG00000214706:2(@)chr3_49279539_51797999	4	0.00327	4.731e-05	0.0007635	0.0007237	0.0007237
ENSG00000116819:2(@)chr1_34334157_37083582	2	0.0007208	0.06248	0.05385	0.0007195	0.0007196
ENSG00000015479:2(@)chr5_137040361_139885487	4	0.0008778	0.001027	0.001583	0.0007184	0.0007186
ENSG00000009307:1(@)chr1_114331223_115337972	3	0.001225	0.0005472	0.001172	0.0007118	0.0009337
ENSG00000258839:2(@)chr16_88974757_90226404	36	0.08884	1.463e-05	0.0007214	0.0007091	0.0007091
ENSG00000105518:1(@)chr19_9127717_11173352	6	0.0007909	0.002235	0.002568	0.000686	0.0006862
ENSG00000268218:1(@)chr16_88974757_90226404	24	0.7869	1.21e-06	0.0006801	0.0006791	0.0006963
ENSG00000152133:1(@)chr2_35896940_37905569	9	0.01539	3.549e-05	0.0007006	0.0006707	0.0009963
ENSG00000170571:1(@)chr5_50867564_52838788	4	0.0007156	0.00255	0.002792	0.0006439	0.000657
ENSG00000113141:2(@)chr5_139885487_141266403	6	0.0006711	0.007844	0.007255	0.0006431	0.0006433
ENSG00000131374:2(@)chr3_16240935_17849626	3	0.0006679	0.002379	0.002626	0.000623	0.0006232
ENSG00000197121:2(@)chr2_195582732_197213386	21	0.01509	5.23e-05	0.0006648	0.0006208	0.0006324
ENSG00000184047:1(@)chr12_121569746_124493434	9	0.002026	0.0002733	0.0008444	0.0006144	0.0007046
ENSG00000271098:1(@)chr7_2022763_2732593	36	0.03353	0.002491	0.002703	0.0006054	0.01842
ENSG00000157450:1(@)chr15_58149167_59401917	5	0.000682	0.05816	0.05002	0.0005974	0.0006789
ENSG00000141034:1(@)chr17_16509028_18953007	6	0.006114	3.515e-05	0.0006193	0.0005898	0.0005898
ENSG00000234616:3(@)chr8_141963553_143155464	1	0.000573	0.009255	0.008374	0.0005695	0.0005695
ENSG00000134575:1(@)chr11_46984586_49844498	26	0.9843	8.58e-07	0.0005642	0.0005635	0.0005704
ENSG00000066135:1(@)chr1_43292786_44503511	3	0.0009169	0.0002141	0.0007174	0.0005372	0.0005372
ENSG00000051825:1(@)chr12_121569746_124493434	36	0.007867	0.0001466	0.0006481	0.0005247	0.0005258
ENSG00000066322:2(@)chr1_43292786_44503511	7	0.01455	1.832e-05	0.00054	0.0005246	0.0006393
ENSG00000152061:1(@)chr1_173128768_175120632	35	0.03182	3.186e-05	0.0005333	0.0005065	0.0005065
ENSG00000013375:2(@)chr6_82417432_84500271	2	0.000517	0.005238	0.00492	0.000506	0.000506
ENSG00000143382:1(@)chr1_148907005_151566404	2	0.8099	7.62e-08	0.0004951	0.000495	0.0005412
ENSG00000178567:2(@)chr3_36445350_38314625	4	0.0004921	0.4629	0.4209	0.0004919	0.000492
ENSG00000135870:1(@)chr1_173128768_175120632	1	0.03308	8.489e-07	0.0004862	0.0004855	0.0004855
ENSG00000153944:2(@)chr17_57280180_59410151	3	0.0005287	0.001793	0.001992	0.0004822	0.0004827
ENSG00000266126:2(@)chr17_18953007_21387045	31	0.02042	4.492e-05	0.0005047	0.0004669	0.0005071
ENSG00000114439:2(@)chr3_107263964_109803548	6	0.006023	5.139e-05	0.0004963	0.000453	0.0007872
ENSG00000019102:2(@)chr11_123629409_124625632	1	0.0005107	0.0004386	0.0008214	0.000452	0.000452
ENSG00000141002:1(@)chr16_88974757_90226404	82	0.08507	2.337e-05	0.0004616	0.000442	0.000442
ENSG00000009413:2(@)chr6_109983044_112023811	8	0.0106	2.261e-05	0.0004466	0.0004276	0.0005012
ENSG00000272054:2(@)chr2_35896940_37905569	4	0.004767	3.049e-05	0.0004185	0.0003929	0.0005627
ENSG00000137075:1(@)chr9_34642246_36743286	3	0.05196	1.276e-06	0.0003862	0.0003852	0.0003852
ENSG00000110851:1(@)chr12_106564970_108632125	4	0.0004311	0.001859	0.00195	0.000384	0.0003841
ENSG00000076108:2(@)chr12_55272053_57155077	6	0.003891	3.956e-05	0.0004062	0.0003729	0.0004036
ENSG00000076108:1(@)chr12_55272053_57155077	4	0.002848	2.348e-05	0.00039	0.0003703	0.0003703
ENSG00000232352:1(@)chr3_49279539_51797999	3	0.00259	2.684e-05	0.0003853	0.0003627	0.0003627
ENSG00000075399:2(@)chr16_88974757_90226404	84	0.0347	4.168e-05	0.0003977	0.0003627	0.0003627
ENSG00000114439:1(@)chr3_107263964_109803548	1	0.007618	2.776e-06	0.0003562	0.0003539	0.0003539
ENSG00000015479:1(@)chr5_137040361_139885487	1	0.0003473	0.0541	0.0463	0.0003469	0.0003469
ENSG00000270083:1(@)chr22_40149793_42294812	14	0.0103	7.742e-05	0.00041	0.0003448	0.0009116
ENSG00000267048:2(@)chr16_88974757_90226404	58	0.05669	1.902e-05	0.0003548	0.0003388	0.0003388
ENSG00000251880:2(@)chr5_36433852_38802308	9	0.003374	6.339e-05	0.0003918	0.0003385	0.0003713
ENSG00000164574:2(@)chr5_153488214_154393528	2	0.002672	1.52e-05	0.0003277	0.0003149	0.0003149
ENSG00000115816:2(@)chr2_35896940_37905569	18	0.007672	4.076e-05	0.0003319	0.0002975	0.0002975
ENSG00000141258:1(@)chr17_2025437_3799018	19	0.05466	6.375e-06	0.0002957	0.0002903	0.0003202
ENSG00000182774:2(@)chr15_80568637_83591716	14	0.00412	5.432e-05	0.0003343	0.0002885	0.0002885
ENSG00000070444:1(@)chr17_2025437_3799018	11	0.05109	2.914e-06	0.0002894	0.000287	0.000287
ENSG00000143612:2(@)chr1_153208353_154797927	17	0.008222	5.982e-05	0.0003365	0.0002861	0.0004786
ENSG00000149923:2(@)chr16_29025292_31371622	36	0.02321	8.477e-05	0.0003545	0.0002831	0.0009225
ENSG00000241438:1(@)chr3_135738064_137652241	1	0.0002834	0.003865	0.003536	0.0002793	0.0002793
ENSG00000170185:3(@)chr4_142522112_145257035	45	0.01354	5.368e-05	0.0003208	0.0002756	0.0002782
ENSG00000264940:1(@)chr17_18953007_21387045	2	0.0002716	0.2475	0.2172	0.0002715	0.0002715
ENSG00000263345:1(@)chr17_2025437_3799018	8	0.05691	2.064e-06	0.0002722	0.0002705	0.0002705
ENSG00000110955:2(@)chr12_55272053_57155077	11	0.004471	3.951e-05	0.0002951	0.0002619	0.0002653
ENSG00000248685:2(@)chr4_33171144_35149793	2	0.006607	4.846e-05	0.0003017	0.0002609	0.001971
ENSG00000200674:2(@)chr1_173128768_175120632	2	0.003465	0.001374	0.001418	0.0002603	0.0032
ENSG00000143554:1(@)chr1_153208353_154797927	4	0.04538	1.311e-06	0.0002606	0.0002595	0.0002596
ENSG00000143549:1(@)chr1_153208353_154797927	15	0.009862	2.591e-05	0.0002764	0.0002546	0.0002904
ENSG00000143612:1(@)chr1_153208353_154797927	15	0.007233	2.916e-05	0.0002736	0.0002491	0.0002491
ENSG00000075413:1(@)chr14_102545765_104535386	64	0.05411	1.744e-05	0.0002621	0.0002474	0.0002583
ENSG00000143549:2(@)chr1_153208353_154797927	20	0.01709	1.827e-05	0.0002608	0.0002455	0.00027
ENSG00000111229:2(@)chr12_109898914_112825713	47	0.02779	0.000185	0.0003934	0.0002376	0.0018
ENSG00000109458:1(@)chr4_142522112_145257035	38	0.0152	3.484e-05	0.0002632	0.0002338	0.0002411
ENSG00000111325:1(@)chr12_121569746_124493434	4	0.003052	1.929e-05	0.0002449	0.0002287	0.0002381
ENSG00000280063:2(@)chr16_3951195_5068344	1	0.002599	5.047e-06	0.0002158	0.0002115	0.0002115
ENSG00000242781:2(@)chr3_78975391_81378159	86	0.08345	8.948e-06	0.0002168	0.0002093	0.0002093
ENSG00000158092:1(@)chr3_135738064_137652241	106	0.05097	2.645e-05	0.0002189	0.0001966	0.0002234
ENSG00000183401:2(@)chr19_11173352_13360313	3	0.0004913	0.0001185	0.0002961	0.0001963	0.0002011
ENSG00000150977:2(@)chr12_121569746_124493434	12	0.003195	4.391e-05	0.0002296	0.0001926	0.0001929
ENSG00000143545:1(@)chr1_153208353_154797927	32	0.03256	1.087e-05	0.0001972	0.000188	0.0001933
ENSG00000102882:2(@)chr16_29025292_31371622	6	0.005169	1.577e-05	0.0001982	0.0001849	0.000228
ENSG00000111361:2(@)chr12_121569746_124493434	1	0.001214	1.022e-05	0.0001933	0.0001847	0.0001847
ENSG00000137075:2(@)chr9_34642246_36743286	7	0.002822	0.005099	0.004479	0.0001802	0.002618
ENSG00000164080:2(@)chr3_49279539_51797999	2	0.001374	1.592e-05	0.0001821	0.0001687	0.0001687
ENSG00000041988:2(@)chr1_5853833_7187275	21	0.02843	6.569e-06	0.0001685	0.0001629	0.0001629
ENSG00000135870:2(@)chr1_173128768_175120632	11	0.006547	1.93e-05	0.0001725	0.0001563	0.0001956
ENSG00000120334:2(@)chr1_173128768_175120632	1	0.01114	7.682e-07	0.0001489	0.0001482	0.0001482
ENSG00000168679:3(@)chr1_109761309_111199115	1	0.0001749	0.000303	0.0004025	0.0001472	0.0001472
ENSG00000228657:2(@)chr10_102620653_104935290	1	0.0001641	0.0003702	0.0004541	0.0001422	0.0001422
ENSG00000100162:2(@)chr22_40149793_42294812	1	0.0002535	5.987e-05	0.0001803	0.0001299	0.0001299
ENSG00000066336:2(@)chr11_46984586_49844498	3	0.002062	1.198e-05	0.0001389	0.0001289	0.000135
ENSG00000197912:1(@)chr16_88974757_90226404	111	0.08969	9.716e-06	0.0001339	0.0001257	0.0001383
ENSG00000166482:1(@)chr17_18953007_21387045	16	0.01093	3.378e-06	0.0001267	0.0001239	0.0001239
ENSG00000111325:2(@)chr12_121569746_124493434	3	0.000474	5.892e-05	0.0001716	0.0001219	0.0001219
ENSG00000263345:2(@)chr17_2025437_3799018	7	0.02139	1.754e-06	0.0001225	0.000121	0.000121
ENSG00000182196:1(@)chr12_121569746_124493434	3	0.001622	1.371e-05	0.0001313	0.0001197	0.0001205
ENSG00000196236:1(@)chr22_40149793_42294812	21	0.03644	3.117e-06	0.0001198	0.0001172	0.0001172
ENSG00000100147:1(@)chr22_40149793_42294812	2	0.9429	6.934e-09	0.000107	0.000107	0.000107
ENSG00000226450:1(@)chr22_40149793_42294812	1	0.0001183	0.0005303	0.0005536	0.0001068	0.0001068
ENSG00000025434:2(@)chr11_46984586_49844498	67	0.0443	3.975e-05	0.0001401	0.0001067	0.000458
ENSG00000160741:2(@)chr1_153208353_154797927	2	0.002087	6.497e-06	0.0001105	0.0001051	0.0001126
ENSG00000273230:1(@)chr7_1313431_2022763	1	0.0001053	0.006236	0.005363	0.0001044	0.0001044
ENSG00000184047:2(@)chr12_121569746_124493434	4	0.001022	2.579e-05	0.0001256	0.0001039	0.0001039
ENSG00000167074:1(@)chr22_40149793_42294812	117	0.3643	2.262e-05	0.0001179	9.885e-05	0.001239
ENSG00000090238:2(@)chr16_29025292_31371622	16	0.004195	4.205e-05	0.0001323	9.691e-05	0.0001851
ENSG00000275734:2(@)chr16_88974757_90226404	32	0.03576	1.134e-05	0.0001059	9.631e-05	0.0002214

## Sheet: 4.SNPs
Signal	SNP	PIP_qtl	PIP_gwas_marginal	PIP_gwas_qtl_prior	SCP
ENSG00000115816:1(@)chr2_35896940_37905569	chr2_37198486	0.9251	0.00816	0.9189	0.9187
ENSG00000149564:1(@)chr11_124625632_126441425	chr11_124766477	0.5392	0.001372	0.5178	0.5178
ENSG00000019102:1(@)chr11_124625632_126441425	chr11_124766477	0.4863	0.001372	0.4669	0.4669
ENSG00000019102:1(@)chr11_124625632_126441425	chr11_124773797	0.4913	0.0006892	0.4539	0.4538
ENSG00000168679:1(@)chr1_109761309_111199115	chr1_110320128	0.4993	0.0003421	0.428	0.428
ENSG00000136425:1(@)chr15_76106283_78223711	chr15_78127134	0.4752	0.0004359	0.4203	0.4203
ENSG00000136425:1(@)chr15_76106283_78223711	chr15_78127969	0.4563	0.0004406	0.4041	0.404
ENSG00000143578:1(@)chr1_153208353_154797927	chr1_153970121	0.3899	0.003235	0.3834	0.3834
ENSG00000149564:1(@)chr11_124625632_126441425	chr11_124763633	0.3147	0.001062	0.2987	0.2987
ENSG00000155506:1(@)chr5_154393528_155946495	chr5_154770891	0.313	0.0008964	0.2947	0.2943
ENSG00000143578:1(@)chr1_153208353_154797927	chr1_153968263	0.2852	0.003282	0.2805	0.2804
ENSG00000178252:1(@)chr3_47685722_49279539	chr3_49015352	0.2987	0.0005099	0.2688	0.2688
ENSG00000153944:1(@)chr17_57280180_59410151	chr17_57316432	0.2911	0.0005381	0.2633	0.2632
ENSG00000153944:1(@)chr17_57280180_59410151	chr17_57314862	0.2877	0.0005271	0.2597	0.2596
ENSG00000168679:1(@)chr1_109761309_111199115	chr1_110314985	0.2893	0.0003611	0.2499	0.2499
ENSG00000182810:1(@)chr16_65904663_68807460	chr16_67995836	0.2243	0.004858	0.2245	0.2217
ENSG00000166863:1(@)chr12_55272053_57155077	chr12_57022598	0.2329	0.0005294	0.2106	0.2102
ENSG00000250073:1(@)chr11_124625632_126441425	chr11_124766477	0.1983	0.001372	0.1914	0.1907
ENSG00000154822:1(@)chr3_16240935_17849626	chr3_16777625	0.3539	6.083e-05	0.1829	0.1829
ENSG00000142686:1(@)chr1_34334157_37083582	chr1_35719866	0.177	0.04539	0.1779	0.1768
ENSG00000142686:1(@)chr1_34334157_37083582	chr1_35720505	0.1759	0.0431	0.1767	0.1757
ENSG00000142686:1(@)chr1_34334157_37083582	chr1_35720511	0.1755	0.04306	0.1763	0.1753
ENSG00000178252:1(@)chr3_47685722_49279539	chr3_49007334	0.2033	0.0003352	0.1739	0.1738
ENSG00000181619:1(@)chr14_58981618_61213706	chr14_59444736	0.6548	1.774e-05	0.1555	0.1555
ENSG00000142686:1(@)chr1_34334157_37083582	chr1_35725429	0.1551	0.04438	0.156	0.155
ENSG00000262777:1(@)chr17_1269105_2025437	chr17_1434666	0.1887	0.0002489	0.1538	0.1536
ENSG00000142686:1(@)chr1_34334157_37083582	chr1_35712989	0.1444	0.05372	0.1456	0.1443
ENSG00000142686:1(@)chr1_34334157_37083582	chr1_35713267	0.1439	0.05363	0.145	0.1437
ENSG00000155506:1(@)chr5_154393528_155946495	chr5_154764195	0.1421	0.0009248	0.1343	0.1338
ENSG00000266680:1(@)chr6_62842983_65055849	chr6_63548749	0.1685	0.0001667	0.1265	0.1264
ENSG00000114395:1(@)chr3_49279539_51797999	chr3_50351176	0.7729	1.071e-05	0.1223	0.1223
ENSG00000168679:1(@)chr1_109761309_111199115	chr1_110310022	0.1276	0.0003747	0.1108	0.1107
ENSG00000120334:1(@)chr1_173128768_175120632	chr1_173798305	0.1076	0.008914	0.1099	0.1069
ENSG00000072134:1(@)chr17_18953007_21387045	chr17_19261866	0.1012	0.00267	0.1007	0.09912
ENSG00000250073:1(@)chr11_124625632_126441425	chr11_124758081	0.09936	0.002491	0.09858	0.09722
ENSG00000137776:1(@)chr15_58149167_59401917	chr15_58882001	0.09755	0.002169	0.09587	0.09508
ENSG00000137776:1(@)chr15_58149167_59401917	chr15_58882083	0.09712	0.001961	0.09514	0.09442
ENSG00000153944:1(@)chr17_57280180_59410151	chr17_57323383	0.106	0.0004018	0.09289	0.09282
ENSG00000153944:1(@)chr17_57280180_59410151	chr17_57323866	0.1056	0.0003951	0.0924	0.09232
ENSG00000218274:1(@)chr6_62842983_65055849	chr6_63445070	0.09059	0.009865	0.09014	0.09009
ENSG00000137776:1(@)chr15_58149167_59401917	chr15_58889786	0.09068	0.002443	0.08954	0.08865
ENSG00000218274:1(@)chr6_62842983_65055849	chr6_63442896	0.088	0.009789	0.08757	0.08751
ENSG00000137776:1(@)chr15_58149167_59401917	chr15_58891447	0.08792	0.002661	0.08707	0.08611
ENSG00000037749:1(@)chr5_153488214_154393528	chr5_154105101	0.08616	0.01612	0.08651	0.0859
ENSG00000218274:1(@)chr6_62842983_65055849	chr6_63441866	0.08565	0.009152	0.08519	0.08514
ENSG00000161813:1(@)chr12_48608083_51382710	chr12_50390529	0.8725	6.156e-06	0.08508	0.08508
ENSG00000218274:1(@)chr6_62842983_65055849	chr6_63441188	0.08515	0.009608	0.08472	0.08467
ENSG00000218274:1(@)chr6_62842983_65055849	chr6_63437739	0.08512	0.008288	0.08461	0.08456
ENSG00000218274:1(@)chr6_62842983_65055849	chr6_63440784	0.08461	0.01123	0.08427	0.0842
ENSG00000234616:1(@)chr8_141963553_143155464	chr8_142676345	0.09724	0.0003636	0.08414	0.0841
ENSG00000234616:1(@)chr8_141963553_143155464	chr8_142676290	0.0974	0.000356	0.08403	0.08399
ENSG00000218274:1(@)chr6_62842983_65055849	chr6_63440521	0.08435	0.009714	0.08393	0.08387
ENSG00000149564:1(@)chr11_124625632_126441425	chr11_124758081	0.08546	0.002491	0.08364	0.08355
ENSG00000218274:1(@)chr6_62842983_65055849	chr6_63439452	0.08299	0.00936	0.08256	0.0825
ENSG00000234616:1(@)chr8_141963553_143155464	chr8_142675868	0.09604	0.0003449	0.08249	0.08245
ENSG00000262777:2(@)chr17_1269105_2025437	chr17_1464002	0.09765	0.000291	0.08188	0.08167
ENSG00000234616:1(@)chr8_141963553_143155464	chr8_142678838	0.08793	0.0006006	0.0804	0.08033
ENSG00000105926:1(@)chr7_23431823_25037640	chr7_24631120	0.08974	0.0002248	0.07175	0.0716
ENSG00000120334:1(@)chr1_173128768_175120632	chr1_173821939	0.07444	0.001391	0.07205	0.07159
ENSG00000072134:1(@)chr17_18953007_21387045	chr17_19268883	0.07111	0.00216	0.0706	0.06931
ENSG00000234616:1(@)chr8_141963553_143155464	chr8_142679003	0.08374	0.0002718	0.06929	0.06926
ENSG00000044115:1(@)chr5_137040361_139885487	chr5_138780346	0.07314	0.0005425	0.06658	0.0662
ENSG00000143578:1(@)chr1_153208353_154797927	chr1_153933921	0.06386	0.01253	0.06395	0.06358
ENSG00000178252:1(@)chr3_47685722_49279539	chr3_48998452	0.07363	0.0003429	0.06322	0.06316
ENSG00000143578:1(@)chr1_153208353_154797927	chr1_153928504	0.06277	0.01512	0.06299	0.06255
ENSG00000218274:1(@)chr6_62842983_65055849	chr6_63431296	0.06193	0.01166	0.06171	0.06164
ENSG00000218274:1(@)chr6_62842983_65055849	chr6_63430092	0.06084	0.01222	0.06063	0.06056
ENSG00000168679:1(@)chr1_109761309_111199115	chr1_110308192	0.06984	0.0003625	0.0604	0.06036
ENSG00000136631:1(@)chr1_148907005_151566404	chr1_150109454	0.05954	0.01433	0.06486	0.05933
ENSG00000218274:1(@)chr6_62842983_65055849	chr6_63429951	0.05931	0.01229	0.05912	0.05905
ENSG00000164574:1(@)chr5_153488214_154393528	chr5_154113544	0.05939	0.007566	0.05924	0.05897
ENSG00000120334:1(@)chr1_173128768_175120632	chr1_173810981	0.06218	0.000954	0.05908	0.05877
ENSG00000153944:1(@)chr17_57280180_59410151	chr17_57324985	0.06647	0.0004328	0.05882	0.05874
ENSG00000164574:1(@)chr5_153488214_154393528	chr5_154113591	0.05915	0.006753	0.05892	0.05868
ENSG00000164574:1(@)chr5_153488214_154393528	chr5_154110616	0.05726	0.007024	0.05707	0.05682
ENSG00000120334:1(@)chr1_173128768_175120632	chr1_173815386	0.05902	0.001355	0.05715	0.0567
ENSG00000136631:1(@)chr1_148907005_151566404	chr1_150113844	0.05634	0.0147	0.06182	0.05614
ENSG00000169592:1(@)chr16_29025292_31371622	chr16_30004016	0.6408	5.447e-06	0.05591	0.05591
ENSG00000164574:1(@)chr5_153488214_154393528	chr5_154106266	0.05445	0.01676	0.05488	0.05428
ENSG00000149564:1(@)chr11_124625632_126441425	chr11_124773797	0.05864	0.0006892	0.05419	0.05417
ENSG00000001617:1(@)chr3_49279539_51797999	chr3_50171386	0.2794	1.342e-05	0.05327	0.05326
ENSG00000143578:1(@)chr1_153208353_154797927	chr1_153971312	0.05392	0.002659	0.0529	0.05282
ENSG00000234616:1(@)chr8_141963553_143155464	chr8_142675619	0.06042	0.0003566	0.05216	0.05212
ENSG00000234616:1(@)chr8_141963553_143155464	chr8_142675501	0.0601	0.0003535	0.05182	0.05178
ENSG00000234616:1(@)chr8_141963553_143155464	chr8_142675112	0.0598	0.000357	0.05163	0.05159
ENSG00000234616:1(@)chr8_141963553_143155464	chr8_142674800	0.0587	0.0003524	0.0506	0.05055
ENSG00000139433:1(@)chr12_108632125_109898914	chr12_109874427	0.05044	0.1276	0.1559	0.05043
ENSG00000137776:1(@)chr15_58149167_59401917	chr15_58849507	0.05013	0.02388	0.05875	0.05002
ENSG00000164574:1(@)chr5_153488214_154393528	chr5_154100705	0.0499	0.01356	0.05019	0.04971
ENSG00000103066:1(@)chr16_65904663_68807460	chr16_68261695	0.06799	0.0001154	0.04561	0.04552
ENSG00000136631:1(@)chr1_148907005_151566404	chr1_150102034	0.0455	0.01232	0.05007	0.04531
ENSG00000136631:1(@)chr1_148907005_151566404	chr1_150102532	0.04491	0.01401	0.05015	0.04474
ENSG00000136631:1(@)chr1_148907005_151566404	chr1_150102647	0.04484	0.01248	0.04947	0.04465
ENSG00000136631:1(@)chr1_148907005_151566404	chr1_150102833	0.04476	0.01249	0.0494	0.04458
ENSG00000136631:1(@)chr1_148907005_151566404	chr1_150102876	0.04476	0.01263	0.04946	0.04458
ENSG00000242781:1(@)chr3_78975391_81378159	chr3_80776145	0.05387	0.000253	0.04431	0.04413
ENSG00000154822:1(@)chr3_16240935_17849626	chr3_16796943	0.04981	0.0003312	0.04272	0.0425
ENSG00000139644:1(@)chr12_48608083_51382710	chr12_49744682	0.06606	9.219e-05	0.04089	0.04084
ENSG00000187741:1(@)chr16_88974757_90226404	chr16_89781483	0.1169	2.984e-05	0.04021	0.0402
ENSG00000139644:1(@)chr12_48608083_51382710	chr12_49740464	0.06441	9.301e-05	0.04001	0.03996
ENSG00000041988:1(@)chr1_5853833_7187275	chr1_6629259	0.03959	0.01215	0.04813	0.03942
ENSG00000178252:2(@)chr3_47685722_49279539	chr3_49007280	0.04066	0.001036	0.03937	0.03856
ENSG00000103066:1(@)chr16_65904663_68807460	chr16_68263155	0.05992	0.0001004	0.03831	0.03823
ENSG00000218274:1(@)chr6_62842983_65055849	chr6_63428329	0.03792	0.01131	0.0378	0.03774
ENSG00000250073:1(@)chr11_124625632_126441425	chr11_124758723	0.03927	0.001252	0.03831	0.03762
ENSG00000164574:1(@)chr5_153488214_154393528	chr5_154114679	0.03707	0.003895	0.03669	0.03656
ENSG00000182810:1(@)chr16_65904663_68807460	chr16_68027268	0.03626	0.001425	0.03569	0.03487
ENSG00000164574:1(@)chr5_153488214_154393528	chr5_154112576	0.03501	0.005101	0.03482	0.03464
ENSG00000266680:1(@)chr6_62842983_65055849	chr6_63550374	0.0531	9.94e-05	0.03411	0.03407
ENSG00000037749:1(@)chr5_153488214_154393528	chr5_154086680	0.03372	0.007115	0.03375	0.03348
ENSG00000266680:1(@)chr6_62842983_65055849	chr6_63559942	0.0503	0.0001047	0.03291	0.03287
ENSG00000120334:1(@)chr1_173128768_175120632	chr1_173796530	0.03397	0.0009621	0.03244	0.03212
ENSG00000266680:1(@)chr6_62842983_65055849	chr6_63594736	0.04531	0.0001132	0.03044	0.0304
ENSG00000178252:1(@)chr3_47685722_49279539	chr3_48975950	0.03647	0.0002788	0.03034	0.03029
ENSG00000164574:1(@)chr5_153488214_154393528	chr5_154100053	0.03038	0.01368	0.03076	0.03026
ENSG00000178252:1(@)chr3_47685722_49279539	chr3_48978623	0.03629	0.0002641	0.02991	0.02986
ENSG00000164574:1(@)chr5_153488214_154393528	chr5_154104880	0.02964	0.01055	0.02987	0.02949
ENSG00000162944:1(@)chr2_197213386_198446401	chr2_197914359	0.03051	0.001381	0.02966	0.02931
ENSG00000162944:1(@)chr2_197213386_198446401	chr2_197916136	0.03052	0.001269	0.02954	0.02922
ENSG00000136631:1(@)chr1_148907005_151566404	chr1_150105152	0.02922	0.0132	0.03421	0.02911
ENSG00000162944:1(@)chr2_197213386_198446401	chr2_197924289	0.03029	0.001207	0.02924	0.02893
ENSG00000162944:1(@)chr2_197213386_198446401	chr2_197925041	0.03018	0.001203	0.02912	0.02882
ENSG00000115816:1(@)chr2_35896940_37905569	chr2_37204503	0.02891	0.01268	0.02915	0.02878
ENSG00000136425:1(@)chr15_76106283_78223711	chr15_78131254	0.03266	0.0003919	0.02856	0.02852
ENSG00000164574:1(@)chr5_153488214_154393528	chr5_154103223	0.02863	0.00973	0.02882	0.02847
ENSG00000164574:1(@)chr5_153488214_154393528	chr5_154102963	0.02819	0.009586	0.02838	0.02804
ENSG00000162944:1(@)chr2_197213386_198446401	chr2_197915125	0.02965	0.000961	0.02825	0.02801
ENSG00000162944:1(@)chr2_197213386_198446401	chr2_197915115	0.0296	0.0009202	0.02812	0.02789
ENSG00000164574:1(@)chr5_153488214_154393528	chr5_154102131	0.02767	0.009486	0.02786	0.02752
ENSG00000137776:1(@)chr15_58149167_59401917	chr15_58862851	0.02776	0.004567	0.02909	0.02742
ENSG00000218274:1(@)chr6_62842983_65055849	chr6_63427704	0.02732	0.01125	0.02725	0.02719
ENSG00000162944:1(@)chr2_197213386_198446401	chr2_197891735	0.02707	0.001345	0.02631	0.02598
ENSG00000200674:1(@)chr1_173128768_175120632	chr1_173797886	0.02676	0.001328	0.02669	0.02567
ENSG00000162944:1(@)chr2_197213386_198446401	chr2_197890297	0.02662	0.001446	0.02598	0.02562
ENSG00000162944:1(@)chr2_197213386_198446401	chr2_197873295	0.02698	0.0009089	0.02563	0.0254
ENSG00000162944:1(@)chr2_197213386_198446401	chr2_197881391	0.02674	0.001062	0.02565	0.02539
ENSG00000162944:1(@)chr2_197213386_198446401	chr2_197879642	0.0267	0.001067	0.02563	0.02536
ENSG00000044115:1(@)chr5_137040361_139885487	chr5_138779530	0.02789	0.0005657	0.02573	0.02534
ENSG00000044115:1(@)chr5_137040361_139885487	chr5_138779666	0.02786	0.0005677	0.02572	0.02532
ENSG00000162944:1(@)chr2_197213386_198446401	chr2_197877801	0.02668	0.0009518	0.02542	0.02519
ENSG00000164574:1(@)chr5_153488214_154393528	chr5_154071728	0.0252	0.006147	0.0252	0.02498
ENSG00000196510:1(@)chr12_109898914_112825713	chr12_110394222	0.02498	0.02005	0.04138	0.02491
ENSG00000037749:1(@)chr5_153488214_154393528	chr5_154110798	0.02489	0.01402	0.02534	0.0248
ENSG00000162944:1(@)chr2_197213386_198446401	chr2_197963190	0.02586	0.001262	0.02507	0.02475
ENSG00000162944:1(@)chr2_197213386_198446401	chr2_197964858	0.02579	0.001237	0.02498	0.02467
ENSG00000164574:1(@)chr5_153488214_154393528	chr5_154096647	0.02463	0.007737	0.02474	0.02446
ENSG00000146463:1(@)chr1_34334157_37083582	chr1_35352690	0.02514	0.001999	0.02602	0.02445
ENSG00000164574:1(@)chr5_153488214_154393528	chr5_154094777	0.02445	0.008542	0.0246	0.0243
ENSG00000146463:1(@)chr1_34334157_37083582	chr1_35350357	0.02479	0.002058	0.02574	0.02412
ENSG00000164574:1(@)chr5_153488214_154393528	chr5_154093903	0.02427	0.007427	0.02436	0.02409
ENSG00000164574:1(@)chr5_153488214_154393528	chr5_154091326	0.02381	0.006979	0.02388	0.02363
ENSG00000105926:1(@)chr7_23431823_25037640	chr7_24622661	0.03347	0.0001351	0.02363	0.02354
ENSG00000066322:1(@)chr1_43292786_44503511	chr1_43371257	0.02366	0.007251	0.02921	0.02349
ENSG00000139644:1(@)chr12_48608083_51382710	chr12_49733067	0.03812	9.129e-05	0.02353	0.02348
ENSG00000164574:1(@)chr5_153488214_154393528	chr5_154089079	0.02357	0.005743	0.02356	0.02335
ENSG00000162944:1(@)chr2_197213386_198446401	chr2_197882813	0.02597	0.0004946	0.02343	0.02331
ENSG00000162944:1(@)chr2_197213386_198446401	chr2_197973591	0.02466	0.0009679	0.02354	0.0233
ENSG00000100162:1(@)chr22_40149793_42294812	chr22_41919786	0.02576	0.0005303	0.0237	0.02326
ENSG00000105926:1(@)chr7_23431823_25037640	chr7_24619443	0.03404	0.0001218	0.02328	0.02319
ENSG00000164574:1(@)chr5_153488214_154393528	chr5_154088635	0.02337	0.005612	0.02335	0.02315
ENSG00000162944:1(@)chr2_197213386_198446401	chr2_197975937	0.02431	0.0009334	0.02315	0.02292
ENSG00000162944:1(@)chr2_197213386_198446401	chr2_197976069	0.02429	0.0008978	0.02308	0.02285
ENSG00000139433:1(@)chr12_108632125_109898914	chr12_109861427	0.02284	0.2733	0.2487	0.02284
ENSG00000164574:1(@)chr5_153488214_154393528	chr5_154085892	0.02296	0.00581	0.02296	0.02275
ENSG00000266680:1(@)chr6_62842983_65055849	chr6_63528615	0.04011	7.195e-05	0.02267	0.02265
ENSG00000164574:1(@)chr5_153488214_154393528	chr5_154084867	0.0228	0.005537	0.02277	0.02258
ENSG00000143578:1(@)chr1_153208353_154797927	chr1_153994184	0.0236	0.001188	0.02258	0.02254
ENSG00000162944:1(@)chr2_197213386_198446401	chr2_197956845	0.02348	0.001335	0.02286	0.02253
ENSG00000120334:1(@)chr1_173128768_175120632	chr1_173820226	0.02333	0.001388	0.02289	0.02243
ENSG00000164574:1(@)chr5_153488214_154393528	chr5_154083148	0.02255	0.005748	0.02254	0.02234
ENSG00000103066:1(@)chr16_65904663_68807460	chr16_68262626	0.03698	8.641e-05	0.02235	0.02229
ENSG00000164574:1(@)chr5_153488214_154393528	chr5_154081968	0.02242	0.005258	0.02237	0.02219
ENSG00000162944:1(@)chr2_197213386_198446401	chr2_197981613	0.02327	0.00103	0.02232	0.02206
ENSG00000137776:1(@)chr15_58149167_59401917	chr15_58882340	0.02729	0.0002351	0.02211	0.02203
ENSG00000262777:2(@)chr17_1269105_2025437	chr17_1462667	0.02286	0.001405	0.02301	0.02197
ENSG00000162944:1(@)chr2_197213386_198446401	chr2_197895783	0.02258	0.001632	0.02224	0.02183
ENSG00000162944:1(@)chr2_197213386_198446401	chr2_197896918	0.02258	0.001465	0.02211	0.02174
ENSG00000164574:1(@)chr5_153488214_154393528	chr5_154079116	0.02187	0.005056	0.02182	0.02164
ENSG00000164574:1(@)chr5_153488214_154393528	chr5_154078226	0.02183	0.005007	0.02177	0.02159
ENSG00000248685:1(@)chr4_33171144_35149793	chr4_34194507	0.02188	0.003261	0.02368	0.02154
ENSG00000143578:1(@)chr1_153208353_154797927	chr1_153966654	0.02159	0.003554	0.02136	0.02126
ENSG00000262777:2(@)chr17_1269105_2025437	chr17_1462453	0.02299	0.0006927	0.02176	0.02125
ENSG00000164574:1(@)chr5_153488214_154393528	chr5_154076692	0.02144	0.004697	0.02137	0.0212
ENSG00000266680:1(@)chr6_62842983_65055849	chr6_63563576	0.03236	0.0001052	0.02123	0.02119
ENSG00000162944:1(@)chr2_197213386_198446401	chr2_197955100	0.02204	0.001388	0.02152	0.02118
ENSG00000164574:1(@)chr5_153488214_154393528	chr5_154075373	0.02137	0.004609	0.02129	0.02112
ENSG00000044115:1(@)chr5_137040361_139885487	chr5_138782249	0.02322	0.0005502	0.02143	0.02105
ENSG00000072134:1(@)chr17_18953007_21387045	chr17_19301218	0.02209	0.001131	0.02172	0.02105
ENSG00000072134:1(@)chr17_18953007_21387045	chr17_19317353	0.02155	0.002201	0.02234	0.02102
ENSG00000248685:1(@)chr4_33171144_35149793	chr4_34203755	0.02146	0.002407	0.02259	0.02101
ENSG00000072134:1(@)chr17_18953007_21387045	chr17_19301550	0.0221	0.001086	0.02166	0.02101
ENSG00000242781:1(@)chr3_78975391_81378159	chr3_80779738	0.0264	0.0002169	0.02115	0.021
ENSG00000164574:1(@)chr5_153488214_154393528	chr5_154074620	0.0212	0.004775	0.02113	0.02096
ENSG00000164574:1(@)chr5_153488214_154393528	chr5_154072442	0.02117	0.00371	0.02099	0.02086
ENSG00000218274:1(@)chr6_62842983_65055849	chr6_63425925	0.02093	0.01113	0.02089	0.02083
ENSG00000218274:1(@)chr6_62842983_65055849	chr6_63425288	0.02093	0.01064	0.02088	0.02082
ENSG00000218274:1(@)chr6_62842983_65055849	chr6_63425105	0.02075	0.01123	0.02071	0.02065
ENSG00000168268:1(@)chr3_51797999_54047363	chr3_52533601	0.02114	0.002263	0.02233	0.02062
ENSG00000072134:1(@)chr17_18953007_21387045	chr17_19313948	0.02155	0.001164	0.02126	0.02056
ENSG00000168237:1(@)chr3_51797999_54047363	chr3_52299655	0.02135	0.001324	0.02146	0.02048
ENSG00000164574:1(@)chr5_153488214_154393528	chr5_154067265	0.02068	0.003494	0.02049	0.02036
ENSG00000120334:1(@)chr1_173128768_175120632	chr1_173811688	0.02097	0.001388	0.02063	0.02017
ENSG00000164574:1(@)chr5_153488214_154393528	chr5_154070564	0.0204	0.003534	0.02022	0.02009
ENSG00000120334:1(@)chr1_173128768_175120632	chr1_173804518	0.02085	0.0009652	0.02003	0.01971
ENSG00000137776:1(@)chr15_58149167_59401917	chr15_58867870	0.01974	0.01305	0.02443	0.01965
ENSG00000102858:1(@)chr16_3951195_5068344	chr16_4448173	0.02147	0.0005586	0.02007	0.01961
ENSG00000187741:1(@)chr16_88974757_90226404	chr16_89775144	0.03617	6.577e-05	0.01943	0.01939
ENSG00000187741:1(@)chr16_88974757_90226404	chr16_89774966	0.0362	6.524e-05	0.01937	0.01933
ENSG00000072134:1(@)chr17_18953007_21387045	chr17_19321084	0.02016	0.001144	0.0199	0.01921
ENSG00000041988:1(@)chr1_5853833_7187275	chr1_6634147	0.01924	0.01231	0.02797	0.01916
ENSG00000041988:1(@)chr1_5853833_7187275	chr1_6633037	0.01924	0.01117	0.02715	0.01915
ENSG00000250073:1(@)chr11_124625632_126441425	chr11_124773797	0.02067	0.0006892	0.01952	0.01915
ENSG00000137776:1(@)chr15_58149167_59401917	chr15_58867627	0.01918	0.01471	0.02449	0.0191
ENSG00000136631:1(@)chr1_148907005_151566404	chr1_150086491	0.01915	0.0114	0.02347	0.01907
ENSG00000136631:1(@)chr1_148907005_151566404	chr1_150086719	0.01909	0.01105	0.02326	0.019
ENSG00000112245:1(@)chr6_62842983_65055849	chr6_63453902	0.02259	0.0002542	0.01891	0.01888
ENSG00000037749:1(@)chr5_153488214_154393528	chr5_154070509	0.01892	0.005532	0.01897	0.01875
ENSG00000266680:1(@)chr6_62842983_65055849	chr6_63620660	0.02748	0.0001192	0.01879	0.01875
ENSG00000037749:1(@)chr5_153488214_154393528	chr5_154040248	0.0189	0.003909	0.01881	0.01866
ENSG00000037749:1(@)chr5_153488214_154393528	chr5_154041852	0.01889	0.003659	0.01878	0.01864
ENSG00000037749:1(@)chr5_153488214_154393528	chr5_154044038	0.01889	0.003674	0.01878	0.01864
ENSG00000037749:1(@)chr5_153488214_154393528	chr5_154045641	0.01889	0.003656	0.01878	0.01864
ENSG00000037749:1(@)chr5_153488214_154393528	chr5_154043412	0.0189	0.003553	0.01877	0.01863
ENSG00000037749:1(@)chr5_153488214_154393528	chr5_154046393	0.01889	0.003548	0.01877	0.01863
ENSG00000037749:1(@)chr5_153488214_154393528	chr5_154045521	0.01889	0.00349	0.01876	0.01862
ENSG00000037749:1(@)chr5_153488214_154393528	chr5_154049627	0.01889	0.003465	0.01876	0.01862
ENSG00000037749:1(@)chr5_153488214_154393528	chr5_154050875	0.01889	0.003449	0.01875	0.01862
ENSG00000037749:1(@)chr5_153488214_154393528	chr5_154054847	0.01889	0.003416	0.01875	0.01862
ENSG00000037749:1(@)chr5_153488214_154393528	chr5_154030660	0.01886	0.003705	0.01875	0.01861
ENSG00000037749:1(@)chr5_153488214_154393528	chr5_154033285	0.01889	0.003335	0.01874	0.01861
ENSG00000037749:1(@)chr5_153488214_154393528	chr5_154041173	0.01889	0.003167	0.01872	0.0186
ENSG00000037749:1(@)chr5_153488214_154393528	chr5_154030460	0.01886	0.003476	0.01872	0.01859
ENSG00000037749:1(@)chr5_153488214_154393528	chr5_154063029	0.01888	0.003306	0.01872	0.01859
ENSG00000037749:1(@)chr5_153488214_154393528	chr5_154038399	0.01887	0.003214	0.0187	0.01858
ENSG00000234616:1(@)chr8_141963553_143155464	chr8_142677946	0.02039	0.0005626	0.01859	0.01852
ENSG00000178252:1(@)chr3_47685722_49279539	chr3_48993395	0.02169	0.0003094	0.01838	0.01832
ENSG00000234616:1(@)chr8_141963553_143155464	chr8_142679026	0.02037	0.0005036	0.01837	0.0183
ENSG00000114395:1(@)chr3_49279539_51797999	chr3_50336862	0.1181	1.042e-05	0.01827	0.01826
ENSG00000112245:1(@)chr6_62842983_65055849	chr6_63527910	0.02008	0.0004447	0.0181	0.01806
ENSG00000115816:1(@)chr2_35896940_37905569	chr2_37196344	0.01811	0.01646	0.01852	0.01804
ENSG00000120334:1(@)chr1_173128768_175120632	chr1_173797886	0.01876	0.001328	0.01845	0.01801
ENSG00000181619:1(@)chr14_58981618_61213706	chr14_59428528	0.05502	2.772e-05	0.01802	0.018
ENSG00000178252:1(@)chr3_47685722_49279539	chr3_48997778	0.02164	0.0002736	0.01796	0.01791
ENSG00000136631:1(@)chr1_148907005_151566404	chr1_150094433	0.01793	0.01425	0.02337	0.01787
ENSG00000112245:1(@)chr6_62842983_65055849	chr6_63529500	0.01974	0.0004509	0.01781	0.01777
ENSG00000168268:1(@)chr3_51797999_54047363	chr3_52532998	0.02116	0.0002811	0.01781	0.0176
ENSG00000187741:1(@)chr16_88974757_90226404	chr16_89780579	0.0631	2.2e-05	0.0176	0.01759
ENSG00000037749:1(@)chr5_153488214_154393528	chr5_154066774	0.01768	0.005005	0.0177	0.01751
ENSG00000143578:1(@)chr1_153208353_154797927	chr1_153898374	0.01746	0.0267	0.01822	0.01743
ENSG00000168268:1(@)chr3_51797999_54047363	chr3_52532898	0.02116	0.0002627	0.01759	0.0174
ENSG00000181619:1(@)chr14_58981618_61213706	chr14_59428326	0.05313	2.772e-05	0.0174	0.01739
ENSG00000041988:1(@)chr1_5853833_7187275	chr1_6635271	0.01758	0.002617	0.01911	0.01724
ENSG00000154146:1(@)chr11_124625632_126441425	chr11_124758081	0.01754	0.002491	0.01952	0.0172
ENSG00000139644:1(@)chr12_48608083_51382710	chr12_49743397	0.02004	0.0003094	0.0171	0.01692
ENSG00000142687:1(@)chr1_34334157_37083582	chr1_35485437	0.0173	0.001913	0.01835	0.0168
ENSG00000120458:1(@)chr11_124625632_126441425	chr11_124778591	0.01781	0.0008056	0.01754	0.01679
ENSG00000142687:1(@)chr1_34334157_37083582	chr1_35473873	0.01716	0.002388	0.0187	0.01677
ENSG00000037749:1(@)chr5_153488214_154393528	chr5_154071077	0.01691	0.006084	0.01701	0.01677
ENSG00000037749:1(@)chr5_153488214_154393528	chr5_154071230	0.01689	0.006379	0.017	0.01675
ENSG00000143578:1(@)chr1_153208353_154797927	chr1_153904499	0.01679	0.01792	0.01727	0.01673
ENSG00000143578:1(@)chr1_153208353_154797927	chr1_153881560	0.01626	0.02046	0.01683	0.01622
ENSG00000234616:1(@)chr8_141963553_143155464	chr8_142675991	0.01896	0.0003357	0.01626	0.01622
ENSG00000262777:1(@)chr17_1269105_2025437	chr17_1433072	0.02017	0.0002302	0.01632	0.01617
ENSG00000120334:1(@)chr1_173128768_175120632	chr1_173714815	0.01586	0.01024	0.0192	0.01577
ENSG00000262777:1(@)chr17_1269105_2025437	chr17_1430304	0.01996	0.0002073	0.01579	0.01566
ENSG00000162944:1(@)chr2_197213386_198446401	chr2_197960944	0.01627	0.001197	0.01584	0.01554
ENSG00000120334:1(@)chr1_173128768_175120632	chr1_173740477	0.01539	0.01035	0.01877	0.01531
ENSG00000001617:2(@)chr3_49279539_51797999	chr3_50137415	0.01573	0.001071	0.0158	0.01494
ENSG00000234616:1(@)chr8_141963553_143155464	chr8_142677719	0.01753	0.0003251	0.01496	0.01492
ENSG00000142687:1(@)chr1_34334157_37083582	chr1_35460549	0.01471	0.0806	0.07986	0.0147
ENSG00000155506:1(@)chr5_154393528_155946495	chr5_154810428	0.01545	0.00109	0.01519	0.01468
ENSG00000162944:1(@)chr2_197213386_198446401	chr2_197970488	0.01527	0.001259	0.01493	0.01461
ENSG00000162944:1(@)chr2_197213386_198446401	chr2_197970540	0.0153	0.001133	0.01486	0.01458
ENSG00000168268:1(@)chr3_51797999_54047363	chr3_52507237	0.01473	0.002779	0.01653	0.01444
ENSG00000168268:1(@)chr3_51797999_54047363	chr3_52506757	0.01481	0.001227	0.01508	0.01415
ENSG00000162944:1(@)chr2_197213386_198446401	chr2_197973042	0.01475	0.001142	0.01434	0.01405
ENSG00000041988:1(@)chr1_5853833_7187275	chr1_6634514	0.01397	0.008616	0.02006	0.01389
ENSG00000037749:1(@)chr5_153488214_154393528	chr5_154114368	0.0143	0.001245	0.01379	0.01374
ENSG00000162944:1(@)chr2_197213386_198446401	chr2_197976891	0.01447	0.001046	0.01399	0.01373
ENSG00000178252:2(@)chr3_47685722_49279539	chr3_48994948	0.01393	0.001918	0.01503	0.01354
ENSG00000266680:1(@)chr6_62842983_65055849	chr6_63553735	0.02035	0.0001103	0.01357	0.01354
ENSG00000072134:1(@)chr17_18953007_21387045	chr17_19234861	0.01381	0.00177	0.01445	0.01339
ENSG00000178252:1(@)chr3_47685722_49279539	chr3_48961890	0.01497	0.0004445	0.01335	0.01327
ENSG00000250073:1(@)chr11_124625632_126441425	chr11_124770375	0.01317	0.06435	0.04836	0.01316
ENSG00000041988:1(@)chr1_5853833_7187275	chr1_6626154	0.01315	0.01346	0.02274	0.0131
ENSG00000242781:1(@)chr3_78975391_81378159	chr3_80772470	0.01322	0.005224	0.01685	0.01308
ENSG00000181619:1(@)chr14_58981618_61213706	chr14_59489437	0.04533	2.295e-05	0.01303	0.01302
ENSG00000250073:1(@)chr11_124625632_126441425	chr11_124765248	0.01289	0.1558	0.09813	0.01289
ENSG00000180423:1(@)chr11_44672249_46984586	chr11_46609749	0.01366	0.0008015	0.01346	0.0128
ENSG00000139644:1(@)chr12_48608083_51382710	chr12_49745277	0.02033	9.548e-05	0.01279	0.01274
ENSG00000139644:1(@)chr12_48608083_51382710	chr12_49744884	0.02029	9.552e-05	0.01277	0.01272
ENSG00000139644:1(@)chr12_48608083_51382710	chr12_49744883	0.02029	9.544e-05	0.01277	0.01271
ENSG00000149091:1(@)chr11_44672249_46984586	chr11_46356220	0.01279	0.00648	0.0182	0.01269
ENSG00000162944:1(@)chr2_197213386_198446401	chr2_197982659	0.01342	0.0009071	0.01286	0.01264
ENSG00000105926:1(@)chr7_23431823_25037640	chr7_24607187	0.01778	0.0001371	0.01266	0.01256
ENSG00000262777:1(@)chr17_1269105_2025437	chr17_1430970	0.01491	0.0003019	0.01274	0.01255
ENSG00000242781:1(@)chr3_78975391_81378159	chr3_80772172	0.01282	0.001909	0.01383	0.01245
ENSG00000112245:1(@)chr6_62842983_65055849	chr6_63537868	0.0138	0.0004551	0.01248	0.01244
ENSG00000181619:1(@)chr14_58981618_61213706	chr14_59489502	0.04533	2.147e-05	0.01242	0.01241
ENSG00000266680:1(@)chr6_62842983_65055849	chr6_63535871	0.02329	6.247e-05	0.01235	0.01233
ENSG00000139644:1(@)chr12_48608083_51382710	chr12_49740312	0.01973	9.481e-05	0.01238	0.01233
ENSG00000182810:1(@)chr16_65904663_68807460	chr16_68057247	0.01248	0.003282	0.01415	0.01226
ENSG00000139644:1(@)chr12_48608083_51382710	chr12_49739303	0.01959	9.434e-05	0.01227	0.01222
ENSG00000264102:1(@)chr11_44672249_46984586	chr11_46385217	0.01377	0.000432	0.01256	0.01221
ENSG00000066322:1(@)chr1_43292786_44503511	chr1_43372179	0.01227	0.006509	0.01731	0.01217
ENSG00000266680:1(@)chr6_62842983_65055849	chr6_63539724	0.02354	5.737e-05	0.01199	0.01197
ENSG00000262777:1(@)chr17_1269105_2025437	chr17_1453308	0.01539	0.0001901	0.01196	0.01184
ENSG00000162944:1(@)chr2_197213386_198446401	chr2_197995704	0.01273	0.0007247	0.01199	0.01181
ENSG00000234616:1(@)chr8_141963553_143155464	chr8_142674302	0.01368	0.0003571	0.01185	0.0118
ENSG00000178252:1(@)chr3_47685722_49279539	chr3_49060350	0.01317	0.0004848	0.01188	0.01179
ENSG00000143578:1(@)chr1_153208353_154797927	chr1_153982198	0.01226	0.001174	0.01174	0.01171
ENSG00000041988:1(@)chr1_5853833_7187275	chr1_6625714	0.01149	0.0122	0.02018	0.01144
ENSG00000178252:1(@)chr3_47685722_49279539	chr3_49050679	0.01277	0.0004754	0.01149	0.0114
ENSG00000019102:1(@)chr11_124625632_126441425	chr11_124758081	0.01165	0.002491	0.01151	0.01139
ENSG00000037749:1(@)chr5_153488214_154393528	chr5_154075854	0.0115	0.004955	0.01158	0.01138
ENSG00000259775:1(@)chr14_102545765_104535386	chr14_103328081	0.1062	6.827e-06	0.01137	0.01137
ENSG00000178252:1(@)chr3_47685722_49279539	chr3_49038555	0.01272	0.0004743	0.01145	0.01136
ENSG00000162944:1(@)chr2_197213386_198446401	chr2_197994193	0.01209	0.0008218	0.01152	0.01131
ENSG00000178252:1(@)chr3_47685722_49279539	chr3_49060149	0.01278	0.0004219	0.01134	0.01126
ENSG00000112245:1(@)chr6_62842983_65055849	chr6_63528741	0.01246	0.0004292	0.0112	0.01116
ENSG00000130159:1(@)chr19_11173352_13360313	chr19_11514640	0.01482	0.0001631	0.01111	0.01098
ENSG00000037749:1(@)chr5_153488214_154393528	chr5_154104880	0.01097	0.01055	0.01132	0.01092
ENSG00000114416:1(@)chr3_179656798_181793378	chr3_180929475	0.01094	0.002271	0.01245	0.01068
ENSG00000248685:1(@)chr4_33171144_35149793	chr4_34202323	0.01084	0.002513	0.01227	0.01062
ENSG00000185324:1(@)chr16_88974757_90226404	chr16_89688036	0.59	1.045e-06	0.01063	0.01062
ENSG00000176125:1(@)chr7_100599028_101555972	chr7_100896377	0.01222	0.0003691	0.01087	0.01059
ENSG00000114416:1(@)chr3_179656798_181793378	chr3_180928239	0.01077	0.002359	0.01236	0.01053
ENSG00000248685:1(@)chr4_33171144_35149793	chr4_34204878	0.01076	0.002175	0.01194	0.01051
ENSG00000176125:1(@)chr7_100599028_101555972	chr7_100898440	0.01196	0.0004047	0.01079	0.01048
ENSG00000037749:1(@)chr5_153488214_154393528	chr5_154079845	0.01048	0.009684	0.0108	0.01042
ENSG00000001617:2(@)chr3_49279539_51797999	chr3_50179801	0.08078	8.362e-06	0.01037	0.01036
ENSG00000037749:1(@)chr5_153488214_154393528	chr5_154080483	0.0104	0.009884	0.01073	0.01035
ENSG00000136631:1(@)chr1_148907005_151566404	chr1_150101194	0.01034	0.01276	0.01522	0.01029
ENSG00000037749:1(@)chr5_153488214_154393528	chr5_154081489	0.01031	0.00997	0.01064	0.01026
ENSG00000234616:1(@)chr8_141963553_143155464	chr8_142673310	0.01204	0.0003273	0.0103	0.01026
ENSG00000075399:1(@)chr16_88974757_90226404	chr16_89720353	0.08776	7.413e-06	0.01011	0.0101
ENSG00000037749:1(@)chr5_153488214_154393528	chr5_154076764	0.01017	0.005978	0.01031	0.01008
ENSG00000037749:1(@)chr5_153488214_154393528	chr5_154082997	0.01011	0.01017	0.01045	0.01006
ENSG00000136631:1(@)chr1_148907005_151566404	chr1_150074061	0.009984	0.01078	0.0141	0.009936
ENSG00000136631:1(@)chr1_148907005_151566404	chr1_150075047	0.00996	0.01074	0.01406	0.009912
ENSG00000266680:1(@)chr6_62842983_65055849	chr6_63540536	0.0157	9.473e-05	0.009937	0.009903
ENSG00000176125:2(@)chr7_100599028_101555972	chr7_100895738	0.01001	0.003899	0.01295	0.009872
ENSG00000176125:2(@)chr7_100599028_101555972	chr7_100896090	0.009997	0.003886	0.01293	0.009856
ENSG00000136631:1(@)chr1_148907005_151566404	chr1_150078694	0.0099	0.01063	0.01396	0.009852
ENSG00000136631:1(@)chr1_148907005_151566404	chr1_150077904	0.00987	0.01099	0.01407	0.009823
ENSG00000136631:1(@)chr1_148907005_151566404	chr1_150077980	0.009865	0.01098	0.01406	0.009819
ENSG00000136631:1(@)chr1_148907005_151566404	chr1_150078190	0.009855	0.01101	0.01406	0.009809
ENSG00000178252:1(@)chr3_47685722_49279539	chr3_48994772	0.01177	0.000281	0.009844	0.009792
ENSG00000114395:1(@)chr3_49279539_51797999	chr3_50372395	0.05373	1.265e-05	0.009772	0.009764
ENSG00000182810:1(@)chr16_65904663_68807460	chr16_67930300	0.01065	0.0006242	0.01012	0.009761
ENSG00000187741:1(@)chr16_88974757_90226404	chr16_89760594	0.01786	6.861e-05	0.009805	0.00976
ENSG00000184209:1(@)chr12_121569746_124493434	chr12_123474390	0.0998	6.142e-06	0.009715	0.009711
ENSG00000112245:1(@)chr6_62842983_65055849	chr6_63453048	0.0104	0.0006701	0.009741	0.009675
ENSG00000112245:1(@)chr6_62842983_65055849	chr6_63454344	0.01044	0.0006327	0.009736	0.009674
ENSG00000154146:1(@)chr11_124625632_126441425	chr11_124763633	0.01009	0.001062	0.01063	0.009644
ENSG00000184209:1(@)chr12_121569746_124493434	chr12_123472202	0.0957	6.374e-06	0.009633	0.009629
ENSG00000178252:1(@)chr3_47685722_49279539	chr3_48987668	0.01179	0.0002448	0.009613	0.009568
ENSG00000264102:1(@)chr11_44672249_46984586	chr11_46375773	0.009592	0.01644	0.02304	0.009561
ENSG00000112245:1(@)chr6_62842983_65055849	chr6_63455553	0.01041	0.0005453	0.009593	0.009539
ENSG00000112245:1(@)chr6_62842983_65055849	chr6_63455439	0.01042	0.0005262	0.009571	0.009519
ENSG00000120334:1(@)chr1_173128768_175120632	chr1_173762582	0.009886	0.0014	0.009977	0.009509
ENSG00000120334:1(@)chr1_173128768_175120632	chr1_173766431	0.009827	0.0014	0.009921	0.009453
ENSG00000112245:1(@)chr6_62842983_65055849	chr6_63455948	0.01037	0.0005137	0.009499	0.009448
ENSG00000112996:1(@)chr5_43983397_50867564	chr5_44813902	0.01596	8.164e-05	0.009468	0.009408
ENSG00000120334:1(@)chr1_173128768_175120632	chr1_173775090	0.009765	0.001424	0.009875	0.009399
ENSG00000242154:1(@)chr7_104519078_106042459	chr7_105302478	0.009404	0.01385	0.02186	0.00937
ENSG00000184209:1(@)chr12_121569746_124493434	chr12_123474545	0.09926	5.933e-06	0.009365	0.009361
ENSG00000136631:1(@)chr1_148907005_151566404	chr1_150066990	0.009401	0.01143	0.01377	0.009358
ENSG00000037749:1(@)chr5_153488214_154393528	chr5_154089460	0.009392	0.01219	0.009824	0.009354
ENSG00000037749:1(@)chr5_153488214_154393528	chr5_154089745	0.009368	0.01217	0.0098	0.00933
ENSG00000105926:1(@)chr7_23431823_25037640	chr7_24658124	0.01199	0.000198	0.009449	0.009311
ENSG00000037749:1(@)chr5_153488214_154393528	chr5_154112576	0.009396	0.005101	0.009502	0.009305
ENSG00000112245:1(@)chr6_62842983_65055849	chr6_63525966	0.0103	0.0004521	0.009321	0.009277
ENSG00000155506:2(@)chr5_154393528_155946495	chr5_154774458	0.01024	0.0005345	0.009685	0.009261
ENSG00000120334:1(@)chr1_173128768_175120632	chr1_173779411	0.009602	0.001383	0.009694	0.009232
ENSG00000155506:2(@)chr5_154393528_155946495	chr5_154774037	0.01015	0.0005364	0.009602	0.009176
ENSG00000180423:1(@)chr11_44672249_46984586	chr11_46609631	0.009218	0.01073	0.01801	0.009172
ENSG00000037749:1(@)chr5_153488214_154393528	chr5_154093149	0.009118	0.01406	0.009629	0.009086
ENSG00000037749:1(@)chr5_153488214_154393528	chr5_154093194	0.009118	0.01381	0.009619	0.009086
ENSG00000037749:1(@)chr5_153488214_154393528	chr5_154114679	0.0092	0.003895	0.009233	0.009083
ENSG00000169592:1(@)chr16_29025292_31371622	chr16_30004701	0.04753	1.337e-05	0.009043	0.009033
ENSG00000234616:2(@)chr8_141963553_143155464	chr8_142665852	0.009097	0.006743	0.01506	0.009028
ENSG00000154146:1(@)chr11_124625632_126441425	chr11_124758723	0.009359	0.001252	0.01017	0.009006
ENSG00000155506:2(@)chr5_154393528_155946495	chr5_154771092	0.009933	0.0005331	0.0094	0.008977
ENSG00000143578:1(@)chr1_153208353_154797927	chr1_153873648	0.008981	0.03264	0.00994	0.008966
ENSG00000037749:1(@)chr5_153488214_154393528	chr5_154094134	0.008952	0.01398	0.009461	0.00892
ENSG00000248685:1(@)chr4_33171144_35149793	chr4_34194071	0.009203	0.001186	0.0096	0.008822
ENSG00000242154:1(@)chr7_104519078_106042459	chr7_105312036	0.008884	0.006637	0.0148	0.008816
ENSG00000200674:1(@)chr1_173128768_175120632	chr1_173788886	0.02267	3.579e-05	0.008831	0.008804
ENSG00000242154:1(@)chr7_104519078_106042459	chr7_105313019	0.008864	0.004192	0.01254	0.008758
ENSG00000176125:1(@)chr7_100599028_101555972	chr7_100888467	0.01708	5.969e-05	0.008795	0.008751
ENSG00000262777:1(@)chr17_1269105_2025437	chr17_1466784	0.01133	0.0001923	0.008863	0.008743
ENSG00000112245:1(@)chr6_62842983_65055849	chr6_63457887	0.009393	0.0006436	0.008781	0.008718
ENSG00000120334:1(@)chr1_173128768_175120632	chr1_173805138	0.009083	0.001187	0.009074	0.008678
ENSG00000176125:1(@)chr7_100599028_101555972	chr7_100898392	0.009882	0.0004052	0.008974	0.008667
ENSG00000111229:1(@)chr12_109898914_112825713	chr12_110441421	0.008653	0.07025	0.07381	0.008647
ENSG00000136631:1(@)chr1_148907005_151566404	chr1_150060225	0.008643	0.01252	0.01345	0.008607
ENSG00000037749:1(@)chr5_153488214_154393528	chr5_154097099	0.008629	0.0156	0.009205	0.008602
ENSG00000037749:1(@)chr5_153488214_154393528	chr5_154097262	0.008629	0.01588	0.009215	0.008602
ENSG00000266680:1(@)chr6_62842983_65055849	chr6_63531939	0.01563	6.792e-05	0.008624	0.0086
ENSG00000112245:1(@)chr6_62842983_65055849	chr6_63459777	0.009095	0.0007462	0.008599	0.008525
ENSG00000258947:1(@)chr16_88974757_90226404	chr16_89915950	0.8646	5.669e-07	0.008518	0.008518
ENSG00000136631:1(@)chr1_148907005_151566404	chr1_150059494	0.008543	0.01258	0.01337	0.008508
ENSG00000133687:1(@)chr12_29498322_30359473	chr12_29640207	0.009361	0.0005641	0.00895	0.008503
ENSG00000001617:1(@)chr3_49279539_51797999	chr3_50169642	0.04506	1.324e-05	0.008506	0.008496
ENSG00000112658:1(@)chr6_42070983_43788432	chr6_43184835	0.008508	0.0233	0.02825	0.008489
ENSG00000112245:1(@)chr6_62842983_65055849	chr6_63460145	0.009073	0.0007251	0.008561	0.008489
ENSG00000176125:2(@)chr7_100599028_101555972	chr7_100897329	0.008778	0.001569	0.009716	0.008476
ENSG00000176125:2(@)chr7_100599028_101555972	chr7_100897339	0.008776	0.001565	0.009711	0.008474
ENSG00000187741:1(@)chr16_88974757_90226404	chr16_89756985	0.0175	5.327e-05	0.008495	0.00846
ENSG00000176125:2(@)chr7_100599028_101555972	chr7_100897340	0.008773	0.00149	0.009633	0.008456
ENSG00000139644:2(@)chr12_48608083_51382710	chr12_49735639	0.01896	4.548e-05	0.008456	0.00842
ENSG00000112245:1(@)chr6_62842983_65055849	chr6_63461163	0.008983	0.0007223	0.008474	0.008402
ENSG00000041988:1(@)chr1_5853833_7187275	chr1_6617004	0.008553	0.002582	0.01023	0.008383
ENSG00000139433:1(@)chr12_108632125_109898914	chr12_109846344	0.008433	0.004351	0.01193	0.008331
ENSG00000184209:1(@)chr12_121569746_124493434	chr12_123471298	0.09498	5.438e-06	0.00828	0.008276
ENSG00000178252:1(@)chr3_47685722_49279539	chr3_48924695	0.009723	0.0003188	0.00831	0.008251
ENSG00000242781:1(@)chr3_78975391_81378159	chr3_80775190	0.008592	0.001319	0.009195	0.008243
ENSG00000114416:1(@)chr3_179656798_181793378	chr3_180931807	0.008451	0.001887	0.009675	0.008212
ENSG00000112245:1(@)chr6_62842983_65055849	chr6_63463311	0.008727	0.0007515	0.008258	0.008184
ENSG00000139644:1(@)chr12_48608083_51382710	chr12_49711383	0.01241	0.0001067	0.008154	0.008092
ENSG00000178252:1(@)chr3_47685722_49279539	chr3_48948966	0.009658	0.0002832	0.008096	0.008043
ENSG00000112658:1(@)chr6_42070983_43788432	chr6_43183242	0.008048	0.02578	0.02989	0.008032
ENSG00000178252:1(@)chr3_47685722_49279539	chr3_48939965	0.009666	0.0002792	0.008081	0.00803
ENSG00000178252:1(@)chr3_47685722_49279539	chr3_48923505	0.009679	0.0002764	0.008078	0.008027
ENSG00000266680:1(@)chr6_62842983_65055849	chr6_63537868	0.008995	0.0004551	0.008182	0.008017
ENSG00000178252:1(@)chr3_47685722_49279539	chr3_48919429	0.009673	0.0002743	0.008062	0.008011
ENSG00000178252:1(@)chr3_47685722_49279539	chr3_48919714	0.009673	0.0002743	0.008062	0.008011
ENSG00000262777:1(@)chr17_1269105_2025437	chr17_1453866	0.008781	0.0005775	0.008355	0.007994
ENSG00000139644:1(@)chr12_48608083_51382710	chr12_49724334	0.01317	8.786e-05	0.008042	0.007992
ENSG00000178252:1(@)chr3_47685722_49279539	chr3_48914851	0.009654	0.0002689	0.008018	0.007968
ENSG00000178252:1(@)chr3_47685722_49279539	chr3_48935459	0.009645	0.0002656	0.007993	0.007944
ENSG00000178252:1(@)chr3_47685722_49279539	chr3_48955422	0.00964	0.0002653	0.007987	0.007938
ENSG00000178252:1(@)chr3_47685722_49279539	chr3_48955149	0.009636	0.0002657	0.007986	0.007937
ENSG00000139644:1(@)chr12_48608083_51382710	chr12_49721434	0.01306	8.802e-05	0.007982	0.007932
ENSG00000143578:1(@)chr1_153208353_154797927	chr1_153886859	0.007918	0.01657	0.008386	0.007891
ENSG00000139644:1(@)chr12_48608083_51382710	chr12_49721893	0.01308	8.651e-05	0.007937	0.007887
ENSG00000139644:1(@)chr12_48608083_51382710	chr12_49719346	0.01304	8.57e-05	0.007887	0.007838
ENSG00000187741:1(@)chr16_88974757_90226404	chr16_89732671	0.01089	0.000141	0.00785	0.007758
ENSG00000112245:1(@)chr6_62842983_65055849	chr6_63465763	0.008348	0.00065	0.007817	0.007752
ENSG00000169592:1(@)chr16_29025292_31371622	chr16_30008054	0.1051	4.522e-06	0.007732	0.007729
ENSG00000150977:1(@)chr12_121569746_124493434	chr12_123428886	0.007789	0.003681	0.01075	0.007671
ENSG00000112245:1(@)chr6_62842983_65055849	chr6_63466542	0.008227	0.0006712	0.007725	0.007658
ENSG00000139644:1(@)chr12_48608083_51382710	chr12_49715160	0.01278	8.366e-05	0.007655	0.007607
ENSG00000139644:1(@)chr12_48608083_51382710	chr12_49711631	0.01285	8.069e-05	0.00758	0.007534
ENSG00000037749:1(@)chr5_153488214_154393528	chr5_154081968	0.007592	0.005258	0.007723	0.00752
ENSG00000112658:1(@)chr6_42070983_43788432	chr6_43182564	0.007467	0.03339	0.03576	0.007455
ENSG00000037749:1(@)chr5_153488214_154393528	chr5_154083148	0.007498	0.005748	0.007655	0.007433
ENSG00000037749:1(@)chr5_153488214_154393528	chr5_154104940	0.007376	0.02518	0.008335	0.007362
ENSG00000120334:1(@)chr1_173128768_175120632	chr1_173767397	0.007693	0.001204	0.007756	0.007354
ENSG00000129933:1(@)chr19_18299052_19766662	chr19_19338877	0.0185	3.591e-05	0.007382	0.007352
ENSG00000105926:1(@)chr7_23431823_25037640	chr7_24659710	0.009131	0.000235	0.007513	0.00735
ENSG00000112245:1(@)chr6_62842983_65055849	chr6_63468629	0.007927	0.0006202	0.007398	0.007337
ENSG00000120334:1(@)chr1_173128768_175120632	chr1_173775163	0.007637	0.001262	0.007737	0.007315
ENSG00000037749:1(@)chr5_153488214_154393528	chr5_154084867	0.007356	0.005537	0.007503	0.00729
ENSG00000248685:1(@)chr4_33171144_35149793	chr4_34191063	0.007403	0.003159	0.009357	0.007285
ENSG00000112245:1(@)chr6_62842983_65055849	chr6_63468969	0.007838	0.0006487	0.007342	0.007278
ENSG00000037749:1(@)chr5_153488214_154393528	chr5_154105515	0.007288	0.02575	0.008269	0.007274
ENSG00000112245:1(@)chr6_62842983_65055849	chr6_63469014	0.007786	0.0006986	0.007336	0.007267
ENSG00000248685:1(@)chr4_33171144_35149793	chr4_34192231	0.007449	0.001842	0.008456	0.007247
ENSG00000128191:1(@)chr22_19924835_22002927	chr22_20095438	0.0104	0.0001263	0.00734	0.007239
ENSG00000120334:1(@)chr1_173128768_175120632	chr1_173780806	0.007574	0.001174	0.007624	0.007232
ENSG00000001617:2(@)chr3_49279539_51797999	chr3_50136751	0.007791	0.0007257	0.007809	0.007225
ENSG00000248685:1(@)chr4_33171144_35149793	chr4_34190448	0.007329	0.00348	0.009505	0.007223
ENSG00000248685:1(@)chr4_33171144_35149793	chr4_34191412	0.007328	0.003441	0.009478	0.00722
ENSG00000037749:1(@)chr5_153488214_154393528	chr5_154085892	0.007281	0.00581	0.007443	0.007219
ENSG00000019102:1(@)chr11_124625632_126441425	chr11_124758723	0.007467	0.001252	0.007206	0.007142
ENSG00000187741:1(@)chr16_88974757_90226404	chr16_89734725	0.0114	9.495e-05	0.00719	0.007127
ENSG00000128191:2(@)chr22_19924835_22002927	chr22_20095339	0.008284	0.0003378	0.007358	0.007093
ENSG00000001617:1(@)chr3_49279539_51797999	chr3_50175079	0.05612	8.204e-06	0.007069	0.007063
ENSG00000272054:1(@)chr2_35896940_37905569	chr2_37198486	0.007094	0.00816	0.01386	0.007045
ENSG00000187741:1(@)chr16_88974757_90226404	chr16_89734719	0.01139	9.192e-05	0.007092	0.007031
ENSG00000037749:1(@)chr5_153488214_154393528	chr5_154088635	0.007092	0.005612	0.007246	0.00703
ENSG00000185324:2(@)chr16_88974757_90226404	chr16_89696507	0.02782	1.91e-05	0.007001	0.006986
ENSG00000112245:1(@)chr6_62842983_65055849	chr6_63469969	0.007488	0.0006692	0.007035	0.006968
ENSG00000037749:1(@)chr5_153488214_154393528	chr5_154089079	0.007023	0.005743	0.007184	0.006962
ENSG00000100395:2(@)chr22_40149793_42294812	chr22_41217299	0.01078	0.0001039	0.007045	0.006959
ENSG00000120458:1(@)chr11_124625632_126441425	chr11_124780588	0.006871	0.09366	0.0935	0.006867
ENSG00000120334:1(@)chr1_173128768_175120632	chr1_173835419	0.007069	0.001833	0.007475	0.006862
ENSG00000234616:1(@)chr8_141963553_143155464	chr8_142682272	0.008202	0.000288	0.006887	0.00685
ENSG00000037749:1(@)chr5_153488214_154393528	chr5_154091326	0.006891	0.006979	0.007111	0.006842
ENSG00000180423:1(@)chr11_44672249_46984586	chr11_46613413	0.007305	0.0007884	0.007486	0.006837
ENSG00000140598:1(@)chr15_80568637_83591716	chr15_82195898	0.3842	1.027e-06	0.0068	0.0068
ENSG00000180423:1(@)chr11_44672249_46984586	chr11_46612915	0.007303	0.0007076	0.007368	0.006785
ENSG00000168679:2(@)chr1_109761309_111199115	chr1_110196368	0.007069	0.001337	0.007887	0.006784
ENSG00000176125:2(@)chr7_100599028_101555972	chr7_100885099	0.006799	0.003419	0.009391	0.00669
ENSG00000037749:1(@)chr5_153488214_154393528	chr5_154093903	0.006711	0.007427	0.006952	0.006666
ENSG00000114416:1(@)chr3_179656798_181793378	chr3_180921097	0.006854	0.001924	0.008156	0.006663
ENSG00000075415:1(@)chr12_96715061_98912209	chr12_98605322	0.007802	0.000325	0.006908	0.006639
ENSG00000169592:1(@)chr16_29025292_31371622	chr16_30007661	0.04861	8.97e-06	0.006619	0.006612
ENSG00000105926:1(@)chr7_23431823_25037640	chr7_24679987	0.01899	3.029e-05	0.006616	0.006595
ENSG00000037749:1(@)chr5_153488214_154393528	chr5_154094777	0.006607	0.008542	0.006898	0.006568
ENSG00000234616:1(@)chr8_141963553_143155464	chr8_142684281	0.007658	0.0003351	0.00659	0.006548
ENSG00000234616:1(@)chr8_141963553_143155464	chr8_142683519	0.007624	0.000341	0.006578	0.006535
ENSG00000234616:1(@)chr8_141963553_143155464	chr8_142683908	0.007571	0.0003424	0.006537	0.006493
ENSG00000037749:1(@)chr5_153488214_154393528	chr5_154096647	0.006527	0.007737	0.006784	0.006485
ENSG00000112245:1(@)chr6_62842983_65055849	chr6_63505258	0.007111	0.0005141	0.006533	0.006482
ENSG00000112245:1(@)chr6_62842983_65055849	chr6_63505453	0.007109	0.0005108	0.006527	0.006477
ENSG00000187741:1(@)chr16_88974757_90226404	chr16_89737262	0.01127	7.702e-05	0.006528	0.006477
ENSG00000112245:1(@)chr6_62842983_65055849	chr6_63505470	0.007105	0.0005113	0.006524	0.006473
ENSG00000112245:1(@)chr6_62842983_65055849	chr6_63502926	0.007111	0.0005043	0.006521	0.006471
ENSG00000112245:1(@)chr6_62842983_65055849	chr6_63504567	0.007111	0.000504	0.006521	0.006471
ENSG00000112245:1(@)chr6_62842983_65055849	chr6_63503960	0.007111	0.0005031	0.00652	0.00647
ENSG00000112245:1(@)chr6_62842983_65055849	chr6_63504640	0.007111	0.0005031	0.00652	0.00647
ENSG00000200674:1(@)chr1_173128768_175120632	chr1_173775090	0.006723	0.001424	0.007562	0.006467
ENSG00000112245:1(@)chr6_62842983_65055849	chr6_63505816	0.007091	0.0005117	0.006512	0.006461
ENSG00000112245:1(@)chr6_62842983_65055849	chr6_63505870	0.007082	0.0005111	0.006503	0.006452
ENSG00000112245:1(@)chr6_62842983_65055849	chr6_63505985	0.007077	0.0005103	0.006497	0.006446
ENSG00000266680:1(@)chr6_62842983_65055849	chr6_63534688	0.007177	0.0004848	0.006615	0.00644
ENSG00000234616:1(@)chr8_141963553_143155464	chr8_142681691	0.007607	0.0003123	0.006476	0.006436
ENSG00000187741:1(@)chr16_88974757_90226404	chr16_89786899	0.02178	2.386e-05	0.006448	0.006432
ENSG00000234616:1(@)chr8_141963553_143155464	chr8_142681012	0.007576	0.0003179	0.006467	0.006427
ENSG00000234616:1(@)chr8_141963553_143155464	chr8_142680717	0.007581	0.0003147	0.006461	0.006421
ENSG00000234616:1(@)chr8_141963553_143155464	chr8_142682683	0.007575	0.0003162	0.006461	0.006421
ENSG00000234616:1(@)chr8_141963553_143155464	chr8_142681625	0.007593	0.000311	0.00646	0.00642
ENSG00000234616:1(@)chr8_141963553_143155464	chr8_142682072	0.007579	0.0003143	0.006458	0.006418
ENSG00000234616:1(@)chr8_141963553_143155464	chr8_142680513	0.007564	0.0003175	0.006456	0.006416
ENSG00000234616:1(@)chr8_141963553_143155464	chr8_142681665	0.007606	0.0003057	0.006453	0.006414
ENSG00000234616:1(@)chr8_141963553_143155464	chr8_142682583	0.007595	0.0003088	0.006454	0.006414
ENSG00000200674:1(@)chr1_173128768_175120632	chr1_173779411	0.006667	0.001383	0.00747	0.006407
ENSG00000112245:1(@)chr6_62842983_65055849	chr6_63507535	0.007025	0.000515	0.006456	0.006405
ENSG00000234616:1(@)chr8_141963553_143155464	chr8_142682540	0.007603	0.0003023	0.006438	0.0064
ENSG00000234616:1(@)chr8_141963553_143155464	chr8_142682129	0.007583	0.0003058	0.006434	0.006395
ENSG00000234616:1(@)chr8_141963553_143155464	chr8_142682339	0.007589	0.0003031	0.006429	0.006391
ENSG00000234616:1(@)chr8_141963553_143155464	chr8_142682332	0.007587	0.0003029	0.006427	0.006388
ENSG00000008869:1(@)chr2_35896940_37905569	chr2_37035132	0.006573	0.001893	0.007966	0.006385
ENSG00000008869:1(@)chr2_35896940_37905569	chr2_37031665	0.006597	0.001625	0.007736	0.006379
ENSG00000112245:1(@)chr6_62842983_65055849	chr6_63508411	0.006997	0.000513	0.006428	0.006377
ENSG00000112245:1(@)chr6_62842983_65055849	chr6_63508586	0.006994	0.0005134	0.006425	0.006375
ENSG00000112245:1(@)chr6_62842983_65055849	chr6_63508969	0.006985	0.0005117	0.006415	0.006364
ENSG00000266680:1(@)chr6_62842983_65055849	chr6_63530611	0.007102	0.0004712	0.006525	0.006354
ENSG00000234616:1(@)chr8_141963553_143155464	chr8_142682200	0.007529	0.0003054	0.006386	0.006348
ENSG00000112245:1(@)chr6_62842983_65055849	chr6_63472706	0.006889	0.0005836	0.006404	0.006346
ENSG00000112245:1(@)chr6_62842983_65055849	chr6_63509285	0.006966	0.0005108	0.006397	0.006346
ENSG00000234616:1(@)chr8_141963553_143155464	chr8_142681514	0.007527	0.0003053	0.006385	0.006346
ENSG00000112245:1(@)chr6_62842983_65055849	chr6_63508392	0.00701	0.0004742	0.00639	0.006342
ENSG00000234616:1(@)chr8_141963553_143155464	chr8_142683461	0.007491	0.0003083	0.006364	0.006325
ENSG00000112245:1(@)chr6_62842983_65055849	chr6_63509621	0.006925	0.000509	0.006357	0.006307
ENSG00000041988:1(@)chr1_5853833_7187275	chr1_6618804	0.006444	0.002413	0.008035	0.006306
ENSG00000112245:1(@)chr6_62842983_65055849	chr6_63509668	0.006924	0.0005084	0.006355	0.006305
ENSG00000259775:1(@)chr14_102545765_104535386	chr14_103329593	0.05988	6.663e-06	0.006275	0.00627
ENSG00000112245:1(@)chr6_62842983_65055849	chr6_63510551	0.006868	0.0004989	0.006293	0.006243
ENSG00000112245:1(@)chr6_62842983_65055849	chr6_63510517	0.006866	0.0004991	0.006292	0.006242
ENSG00000112245:1(@)chr6_62842983_65055849	chr6_63511334	0.00684	0.000509	0.00628	0.006229
ENSG00000112245:1(@)chr6_62842983_65055849	chr6_63510853	0.006851	0.0004991	0.006278	0.006228
ENSG00000112245:1(@)chr6_62842983_65055849	chr6_63510945	0.006848	0.0004999	0.006276	0.006226
ENSG00000112245:1(@)chr6_62842983_65055849	chr6_63511002	0.006839	0.0005016	0.00627	0.00622
ENSG00000112245:1(@)chr6_62842983_65055849	chr6_63473199	0.006704	0.000621	0.006267	0.006206
ENSG00000112245:1(@)chr6_62842983_65055849	chr6_63511964	0.006783	0.0005304	0.006252	0.0062
ENSG00000196510:1(@)chr12_109898914_112825713	chr12_110378117	0.006211	0.01381	0.01753	0.006187
ENSG00000187741:1(@)chr16_88974757_90226404	chr16_89734121	0.01104	7.241e-05	0.006229	0.006181
ENSG00000112245:1(@)chr6_62842983_65055849	chr6_63513108	0.006774	0.0005068	0.006217	0.006167
ENSG00000037749:1(@)chr5_153488214_154393528	chr5_154036137	0.006258	0.00304	0.006273	0.006156
ENSG00000161813:1(@)chr12_48608083_51382710	chr12_50384521	0.05902	6.631e-06	0.006157	0.006153
ENSG00000037749:1(@)chr5_153488214_154393528	chr5_154036572	0.006243	0.003042	0.006258	0.006141
ENSG00000112245:1(@)chr6_62842983_65055849	chr6_63513240	0.00677	0.0004869	0.006189	0.00614
ENSG00000044115:1(@)chr5_137040361_139885487	chr5_138788305	0.006776	0.000539	0.006505	0.00613
ENSG00000112245:1(@)chr6_62842983_65055849	chr6_63513471	0.006752	0.0004862	0.006172	0.006124
ENSG00000180423:1(@)chr11_44672249_46984586	chr11_46620104	0.006606	0.0006853	0.006688	0.006124
ENSG00000112245:1(@)chr6_62842983_65055849	chr6_63514489	0.006745	0.0004832	0.006162	0.006114
ENSG00000112245:1(@)chr6_62842983_65055849	chr6_63514884	0.006732	0.0004843	0.006151	0.006103
ENSG00000112245:1(@)chr6_62842983_65055849	chr6_63514851	0.006732	0.0004804	0.006146	0.006098
ENSG00000234616:1(@)chr8_141963553_143155464	chr8_142682204	0.00721	0.000306	0.00612	0.006081
ENSG00000112245:1(@)chr6_62842983_65055849	chr6_63515539	0.006704	0.0004855	0.006127	0.006079
ENSG00000112245:1(@)chr6_62842983_65055849	chr6_63506684	0.006577	0.0005433	0.006077	0.006023
ENSG00000146463:1(@)chr1_34334157_37083582	chr1_35386920	0.006134	0.003036	0.008417	0.006021
ENSG00000114416:1(@)chr3_179656798_181793378	chr3_180931808	0.006093	0.00399	0.009105	0.00601
ENSG00000266680:1(@)chr6_62842983_65055849	chr6_63554794	0.006391	0.0008719	0.006325	0.006009
ENSG00000112245:1(@)chr6_62842983_65055849	chr6_63517897	0.00663	0.0004816	0.006055	0.006007
ENSG00000112245:1(@)chr6_62842983_65055849	chr6_63517851	0.006629	0.0004788	0.006051	0.006004
ENSG00000112245:1(@)chr6_62842983_65055849	chr6_63544114	0.006474	0.0006302	0.006061	0.005999
ENSG00000112245:1(@)chr6_62842983_65055849	chr6_63516395	0.006647	0.0004517	0.006031	0.005986
ENSG00000112245:1(@)chr6_62842983_65055849	chr6_63517500	0.006632	0.0004607	0.00603	0.005984
ENSG00000264102:1(@)chr11_44672249_46984586	chr11_46372024	0.006309	0.0009779	0.006774	0.005972
ENSG00000161813:1(@)chr12_48608083_51382710	chr12_50383790	0.05803	6.529e-06	0.005971	0.005967
ENSG00000146463:1(@)chr1_34334157_37083582	chr1_35335097	0.006144	0.001889	0.007456	0.005965
ENSG00000262777:1(@)chr17_1269105_2025437	chr17_1434769	0.006709	0.0004396	0.006215	0.00594
ENSG00000112245:1(@)chr6_62842983_65055849	chr6_63475011	0.006392	0.0006176	0.005975	0.005914
ENSG00000112245:1(@)chr6_62842983_65055849	chr6_63475059	0.006383	0.0006111	0.005962	0.005901
ENSG00000112245:1(@)chr6_62842983_65055849	chr6_63546808	0.006287	0.0007628	0.005977	0.005901
ENSG00000112245:1(@)chr6_62842983_65055849	chr6_63475214	0.006359	0.0006047	0.005935	0.005874
ENSG00000200674:1(@)chr1_173128768_175120632	chr1_173796530	0.006202	0.0009621	0.006599	0.005859
ENSG00000262777:1(@)chr17_1269105_2025437	chr17_1468681	0.007503	0.0002026	0.005984	0.005858
ENSG00000112245:1(@)chr6_62842983_65055849	chr6_63475450	0.006332	0.0006056	0.00591	0.00585
ENSG00000133687:1(@)chr12_29498322_30359473	chr12_29638049	0.006176	0.0009829	0.006616	0.005838
ENSG00000037749:1(@)chr5_153488214_154393528	chr5_154102131	0.005867	0.009486	0.006203	0.005836
ENSG00000001617:1(@)chr3_49279539_51797999	chr3_50150357	0.02822	1.479e-05	0.005829	0.005818
ENSG00000164574:1(@)chr5_153488214_154393528	chr5_154105101	0.005836	0.01612	0.006397	0.005816
ENSG00000266680:1(@)chr6_62842983_65055849	chr6_63585217	0.01141	5.767e-05	0.005834	0.005814
ENSG00000114416:1(@)chr3_179656798_181793378	chr3_180929622	0.005877	0.004288	0.009129	0.005803
ENSG00000176125:1(@)chr7_100599028_101555972	chr7_100894947	0.01174	5.551e-05	0.005841	0.005799
ENSG00000112245:1(@)chr6_62842983_65055849	chr6_63525101	0.006449	0.000441	0.005837	0.005793
ENSG00000114416:1(@)chr3_179656798_181793378	chr3_180928843	0.005835	0.004832	0.009518	0.00577
ENSG00000182810:1(@)chr16_65904663_68807460	chr16_67956073	0.006319	0.000585	0.006097	0.00576
ENSG00000001617:1(@)chr3_49279539_51797999	chr3_50150163	0.02805	1.469e-05	0.005761	0.00575
ENSG00000259775:1(@)chr14_102545765_104535386	chr14_103330758	0.05471	6.673e-06	0.005741	0.005736
ENSG00000037749:1(@)chr5_153488214_154393528	chr5_154102963	0.005761	0.009586	0.006102	0.005731
ENSG00000162944:1(@)chr2_197213386_198446401	chr2_197891964	0.006034	0.001038	0.005983	0.005723
ENSG00000112245:1(@)chr6_62842983_65055849	chr6_63476127	0.006185	0.0006093	0.005777	0.005717
ENSG00000112245:1(@)chr6_62842983_65055849	chr6_63472760	0.006202	0.0005859	0.005773	0.005715
ENSG00000112245:1(@)chr6_62842983_65055849	chr6_63548749	0.007389	0.0001667	0.005702	0.005686
ENSG00000168268:1(@)chr3_51797999_54047363	chr3_52508903	0.009019	9.7e-05	0.005758	0.005685
ENSG00000149182:2(@)chr11_46984586_49844498	chr11_47177087	0.005685	0.4438	0.4378	0.005685
ENSG00000037749:1(@)chr5_153488214_154393528	chr5_154103223	0.005691	0.00973	0.006038	0.005662
ENSG00000112245:1(@)chr6_62842983_65055849	chr6_63476480	0.006129	0.0006017	0.005719	0.005659
ENSG00000262777:1(@)chr17_1269105_2025437	chr17_1460879	0.005941	0.001054	0.006295	0.005637
ENSG00000120334:1(@)chr1_173128768_175120632	chr1_173796548	0.005852	0.00135	0.006073	0.005621
ENSG00000234616:1(@)chr8_141963553_143155464	chr8_142688717	0.006536	0.0003463	0.005659	0.005615
ENSG00000204991:1(@)chr16_88974757_90226404	chr16_89851129	0.01629	2.955e-05	0.005589	0.005564
ENSG00000136631:1(@)chr1_148907005_151566404	chr1_150115706	0.005679	0.00232	0.00645	0.005554
ENSG00000167522:1(@)chr16_88974757_90226404	chr16_89378269	0.01375	3.852e-05	0.005576	0.005545
ENSG00000112245:1(@)chr6_62842983_65055849	chr6_63428329	0.005525	0.01131	0.00663	0.005501
ENSG00000262777:1(@)chr17_1269105_2025437	chr17_1454457	0.006539	0.0002965	0.005672	0.005487
ENSG00000266680:1(@)chr6_62842983_65055849	chr6_63591397	0.007756	0.0001335	0.005527	0.005479
ENSG00000120334:1(@)chr1_173128768_175120632	chr1_173825659	0.0057	0.001328	0.005915	0.005472
ENSG00000187741:1(@)chr16_88974757_90226404	chr16_89730348	0.00702	0.0001928	0.005547	0.005419
ENSG00000120334:1(@)chr1_173128768_175120632	chr1_173835332	0.005604	0.001582	0.005944	0.005415
ENSG00000259775:1(@)chr14_102545765_104535386	chr14_103330952	0.05272	6.514e-06	0.005413	0.005408
ENSG00000112245:1(@)chr6_62842983_65055849	chr6_63427704	0.00542	0.01125	0.006519	0.005396
ENSG00000266680:1(@)chr6_62842983_65055849	chr6_63494809	0.009603	7.098e-05	0.005415	0.005389
ENSG00000112245:1(@)chr6_62842983_65055849	chr6_63478523	0.00586	0.0005597	0.005436	0.005381
ENSG00000200674:1(@)chr1_173128768_175120632	chr1_173797401	0.005595	0.001356	0.006415	0.005372
ENSG00000266680:1(@)chr6_62842983_65055849	chr6_63529500	0.006008	0.0004509	0.005513	0.005349
ENSG00000112245:1(@)chr6_62842983_65055849	chr6_63429951	0.005355	0.01229	0.006561	0.005334
ENSG00000176125:1(@)chr7_100599028_101555972	chr7_100892018	0.006268	0.0003243	0.005579	0.005334
ENSG00000112245:1(@)chr6_62842983_65055849	chr6_63478774	0.005806	0.0005599	0.005386	0.005331
ENSG00000041988:1(@)chr1_5853833_7187275	chr1_6623180	0.005331	0.01911	0.01901	0.005317
ENSG00000137776:1(@)chr15_58149167_59401917	chr15_58857201	0.06752	4.799e-06	0.005312	0.005311
ENSG00000266680:1(@)chr6_62842983_65055849	chr6_63525966	0.005959	0.0004521	0.005471	0.005307
ENSG00000112245:1(@)chr6_62842983_65055849	chr6_63430092	0.005316	0.01222	0.006515	0.005294
ENSG00000112245:1(@)chr6_62842983_65055849	chr6_63431296	0.005315	0.01166	0.006456	0.005292
ENSG00000266680:1(@)chr6_62842983_65055849	chr6_63527910	0.005951	0.0004447	0.005452	0.005291
ENSG00000112996:1(@)chr5_43983397_50867564	chr5_44819544	0.007815	0.0001187	0.005372	0.005283
ENSG00000161813:2(@)chr12_48608083_51382710	chr12_50321469	0.005777	0.000563	0.005764	0.005273
ENSG00000178252:2(@)chr3_47685722_49279539	chr3_48963976	0.005447	0.00168	0.006577	0.00527
ENSG00000112245:1(@)chr6_62842983_65055849	chr6_63479473	0.005723	0.0005558	0.005307	0.005251
ENSG00000041988:1(@)chr1_5853833_7187275	chr1_6621215	0.005346	0.002859	0.007297	0.00525
ENSG00000112245:1(@)chr6_62842983_65055849	chr6_63439452	0.005275	0.00936	0.006182	0.005247
ENSG00000112245:1(@)chr6_62842983_65055849	chr6_63442896	0.005273	0.009789	0.006223	0.005246
ENSG00000248685:1(@)chr4_33171144_35149793	chr4_34170728	0.00531	0.004104	0.007937	0.005245
ENSG00000112245:1(@)chr6_62842983_65055849	chr6_63440784	0.005268	0.01123	0.006365	0.005245
ENSG00000248685:1(@)chr4_33171144_35149793	chr4_34184567	0.00531	0.004014	0.007876	0.005243
ENSG00000248685:1(@)chr4_33171144_35149793	chr4_34183167	0.005311	0.003772	0.007714	0.00524
ENSG00000112245:1(@)chr6_62842983_65055849	chr6_63441188	0.005266	0.009608	0.006199	0.005239
ENSG00000167522:1(@)chr16_88974757_90226404	chr16_89376303	0.01154	4.724e-05	0.00527	0.005232
ENSG00000112245:1(@)chr6_62842983_65055849	chr6_63441866	0.005258	0.009152	0.006144	0.00523
ENSG00000112245:1(@)chr6_62842983_65055849	chr6_63445070	0.005256	0.009865	0.006214	0.005229
ENSG00000112245:1(@)chr6_62842983_65055849	chr6_63440521	0.005255	0.009714	0.006198	0.005228
ENSG00000112245:1(@)chr6_62842983_65055849	chr6_63446363	0.005228	0.009916	0.006192	0.005202
ENSG00000136631:1(@)chr1_148907005_151566404	chr1_150117796	0.00518	0.01493	0.01093	0.005162
ENSG00000001617:2(@)chr3_49279539_51797999	chr3_50132282	0.00559	0.0006806	0.005707	0.00516
ENSG00000154146:1(@)chr11_124625632_126441425	chr11_124766477	0.005342	0.001372	0.006434	0.005158
ENSG00000010327:1(@)chr3_51797999_54047363	chr3_52507237	0.005248	0.002779	0.007449	0.005143
ENSG00000112245:1(@)chr6_62842983_65055849	chr6_63437739	0.005173	0.008288	0.005969	0.005142
ENSG00000264102:1(@)chr11_44672249_46984586	chr11_46381302	0.005149	0.03342	0.03255	0.005141
ENSG00000112245:1(@)chr6_62842983_65055849	chr6_63480162	0.005598	0.0005563	0.005192	0.005137
ENSG00000112245:1(@)chr6_62842983_65055849	chr6_63425925	0.005151	0.01113	0.00624	0.005129
ENSG00000133687:1(@)chr12_29498322_30359473	chr12_29638286	0.0056	0.000529	0.005475	0.005056
ENSG00000133687:1(@)chr12_29498322_30359473	chr12_29638296	0.005576	0.0005456	0.005482	0.00505
ENSG00000112245:1(@)chr6_62842983_65055849	chr6_63480541	0.00549	0.0005616	0.005098	0.005042
ENSG00000112245:1(@)chr6_62842983_65055849	chr6_63425288	0.005058	0.01064	0.006097	0.005035
ENSG00000010327:1(@)chr3_51797999_54047363	chr3_52506757	0.005262	0.001227	0.006047	0.005029
ENSG00000112245:1(@)chr6_62842983_65055849	chr6_63425105	0.005041	0.01123	0.00614	0.005019
ENSG00000112245:1(@)chr6_62842983_65055849	chr6_63480642	0.005474	0.0005504	0.005073	0.005019
ENSG00000155506:2(@)chr5_154393528_155946495	chr5_154769302	0.005565	0.0004781	0.005353	0.004974
ENSG00000167522:1(@)chr16_88974757_90226404	chr16_89375626	0.0117	4.174e-05	0.004982	0.004949
ENSG00000139644:1(@)chr12_48608083_51382710	chr12_49726505	0.008066	8.845e-05	0.004958	0.004908
ENSG00000154822:1(@)chr3_16240935_17849626	chr3_16805459	0.004943	0.006455	0.009078	0.0049
ENSG00000178252:1(@)chr3_47685722_49279539	chr3_48967290	0.005993	0.0002506	0.004931	0.004884
ENSG00000248685:1(@)chr4_33171144_35149793	chr4_34192950	0.004954	0.003099	0.006907	0.004874
ENSG00000075399:1(@)chr16_88974757_90226404	chr16_89723490	0.01353	3.208e-05	0.0049	0.004874
ENSG00000178252:1(@)chr3_47685722_49279539	chr3_48970205	0.005979	0.0002493	0.004915	0.004868
ENSG00000139644:1(@)chr12_48608083_51382710	chr12_49730474	0.0079	9.132e-05	0.004919	0.004866
ENSG00000112245:1(@)chr6_62842983_65055849	chr6_63481681	0.005314	0.0005375	0.004916	0.004862
ENSG00000248685:1(@)chr4_33171144_35149793	chr4_34175390	0.005047	0.001288	0.005699	0.004854
ENSG00000167193:1(@)chr17_1269105_2025437	chr17_1440988	0.005283	0.0006312	0.005374	0.004846
ENSG00000136631:1(@)chr1_148907005_151566404	chr1_150122414	0.004858	0.008519	0.00812	0.004829
ENSG00000133687:1(@)chr12_29498322_30359473	chr12_29638522	0.005375	0.0005006	0.005223	0.004827
ENSG00000234616:1(@)chr8_141963553_143155464	chr8_142692775	0.005568	0.0003458	0.004826	0.004782
ENSG00000168679:2(@)chr1_109761309_111199115	chr1_110193187	0.004952	0.001462	0.005975	0.004768
ENSG00000257298:1(@)chr12_48608083_51382710	chr12_50187707	0.004917	0.001793	0.006269	0.004767
ENSG00000120334:1(@)chr1_173128768_175120632	chr1_173792170	0.004931	0.001561	0.005284	0.004762
ENSG00000112245:1(@)chr6_62842983_65055849	chr6_63482340	0.005192	0.0005524	0.004817	0.004762
ENSG00000262777:1(@)chr17_1269105_2025437	chr17_1439864	0.004914	0.001746	0.005851	0.004759
ENSG00000037749:1(@)chr5_153488214_154393528	chr5_154026830	0.00483	0.003211	0.004879	0.004755
ENSG00000168237:1(@)chr3_51797999_54047363	chr3_52274829	0.005252	0.0005308	0.00514	0.004744
ENSG00000120334:1(@)chr1_173128768_175120632	chr1_173720752	0.004959	0.001164	0.005122	0.004733
ENSG00000242781:1(@)chr3_78975391_81378159	chr3_80764891	0.00477	0.005053	0.008362	0.004718
ENSG00000196776:2(@)chr3_107263964_109803548	chr3_108071544	0.1185	2.361e-06	0.004718	0.004716
ENSG00000112245:1(@)chr6_62842983_65055849	chr6_63482520	0.005129	0.0005667	0.004771	0.004714
ENSG00000112245:1(@)chr6_62842983_65055849	chr6_63482500	0.00514	0.0005357	0.004755	0.004702
ENSG00000136631:1(@)chr1_148907005_151566404	chr1_150125477	0.004704	0.01683	0.01119	0.004689
ENSG00000037749:1(@)chr5_153488214_154393528	chr5_154027016	0.004732	0.003418	0.004795	0.004663
ENSG00000136631:1(@)chr1_148907005_151566404	chr1_150125986	0.004672	0.01701	0.01123	0.004658
ENSG00000161813:2(@)chr12_48608083_51382710	chr12_50309601	0.005186	0.0004706	0.005064	0.004654
ENSG00000112245:1(@)chr6_62842983_65055849	chr6_63482668	0.005077	0.0005462	0.004707	0.004652
ENSG00000133687:1(@)chr12_29498322_30359473	chr12_29638700	0.005197	0.0004839	0.005033	0.00465
ENSG00000272054:1(@)chr2_35896940_37905569	chr2_37196344	0.004663	0.01646	0.0184	0.004647
ENSG00000200674:1(@)chr1_173128768_175120632	chr1_173798305	0.00466	0.008914	0.01149	0.00463
ENSG00000112245:1(@)chr6_62842983_65055849	chr6_63482828	0.005052	0.00054	0.004678	0.004624
ENSG00000037749:1(@)chr5_153488214_154393528	chr5_154021636	0.004649	0.003641	0.004727	0.004586
ENSG00000112245:1(@)chr6_62842983_65055849	chr6_63483000	0.004995	0.0005448	0.00463	0.004576
ENSG00000114416:1(@)chr3_179656798_181793378	chr3_180923876	0.004716	0.001754	0.005933	0.004572
ENSG00000120334:1(@)chr1_173128768_175120632	chr1_173748536	0.004794	0.001093	0.004928	0.004563
ENSG00000164574:1(@)chr5_153488214_154393528	chr5_154071230	0.004595	0.006379	0.004786	0.004556
ENSG00000164574:1(@)chr5_153488214_154393528	chr5_154071077	0.004596	0.006084	0.004775	0.004555
ENSG00000112245:1(@)chr6_62842983_65055849	chr6_63483109	0.004969	0.0005451	0.004607	0.004552
ENSG00000168237:1(@)chr3_51797999_54047363	chr3_52271617	0.00526	0.0003652	0.004823	0.004551
ENSG00000037749:1(@)chr5_153488214_154393528	chr5_154020162	0.004609	0.003843	0.004698	0.004549
ENSG00000112245:1(@)chr6_62842983_65055849	chr6_63483202	0.004959	0.0005437	0.004596	0.004542
ENSG00000133687:1(@)chr12_29498322_30359473	chr12_29638713	0.005039	0.000508	0.004934	0.004532
ENSG00000112245:1(@)chr6_62842983_65055849	chr6_63483403	0.004943	0.0005428	0.004581	0.004527
ENSG00000180423:1(@)chr11_44672249_46984586	chr11_46618032	0.004533	0.01562	0.01738	0.004518
ENSG00000180423:1(@)chr11_44672249_46984586	chr11_46618953	0.004746	0.001064	0.005393	0.004517
ENSG00000133687:1(@)chr12_29498322_30359473	chr12_29638739	0.005043	0.0004882	0.004903	0.004517
ENSG00000105926:1(@)chr7_23431823_25037640	chr7_24624511	0.006762	0.0001131	0.004576	0.004497
ENSG00000180423:1(@)chr11_44672249_46984586	chr11_46614145	0.004494	0.01664	0.01818	0.00448
ENSG00000133687:1(@)chr12_29498322_30359473	chr12_29638764	0.004996	0.000487	0.004859	0.004474
ENSG00000176125:2(@)chr7_100599028_101555972	chr7_100886760	0.004541	0.003532	0.007262	0.00447
ENSG00000112658:2(@)chr6_42070983_43788432	chr6_43175424	0.005004	0.0004384	0.004853	0.004467
ENSG00000266680:1(@)chr6_62842983_65055849	chr6_63525101	0.005026	0.000441	0.004624	0.004464
ENSG00000120334:1(@)chr1_173128768_175120632	chr1_173797401	0.00464	0.001356	0.004911	0.004458
ENSG00000112245:1(@)chr6_62842983_65055849	chr6_63483667	0.004867	0.0005424	0.004511	0.004457
ENSG00000105926:2(@)chr7_23431823_25037640	chr7_24620726	0.05974	4.593e-06	0.00446	0.004456
ENSG00000266680:1(@)chr6_62842983_65055849	chr6_63528741	0.004989	0.0004292	0.004574	0.004418
ENSG00000164574:1(@)chr5_153488214_154393528	chr5_154066774	0.004465	0.005005	0.004597	0.004417
ENSG00000037749:1(@)chr5_153488214_154393528	chr5_154015912	0.004478	0.003567	0.004553	0.004415
ENSG00000112245:1(@)chr6_62842983_65055849	chr6_63484008	0.004819	0.0005351	0.004461	0.004408
ENSG00000037749:1(@)chr5_153488214_154393528	chr5_154014359	0.004461	0.003684	0.004543	0.004401
ENSG00000137776:1(@)chr15_58149167_59401917	chr15_58863532	0.05762	4.644e-06	0.004398	0.004397
ENSG00000037749:1(@)chr5_153488214_154393528	chr5_154022272	0.004431	0.003872	0.004524	0.004374
ENSG00000112996:1(@)chr5_43983397_50867564	chr5_44824600	0.007856	7.119e-05	0.004419	0.004366
ENSG00000120458:1(@)chr11_124625632_126441425	chr11_124782170	0.004369	0.05591	0.05608	0.004365
ENSG00000112996:1(@)chr5_43983397_50867564	chr5_44822515	0.007852	7.084e-05	0.004407	0.004355
ENSG00000112996:1(@)chr5_43983397_50867564	chr5_44817817	0.007815	7.098e-05	0.00439	0.004338
ENSG00000176125:1(@)chr7_100599028_101555972	chr7_100888414	0.004495	0.001544	0.005505	0.004336
ENSG00000037749:1(@)chr5_153488214_154393528	chr5_154012069	0.004391	0.003522	0.004466	0.00433
ENSG00000137776:1(@)chr15_58149167_59401917	chr15_58863579	0.05746	4.582e-06	0.004332	0.00433
ENSG00000037749:1(@)chr5_153488214_154393528	chr5_154012058	0.004386	0.003558	0.004463	0.004325
ENSG00000112996:1(@)chr5_43983397_50867564	chr5_44822181	0.007852	6.925e-05	0.004362	0.004311
ENSG00000112996:1(@)chr5_43983397_50867564	chr5_44821634	0.007852	6.891e-05	0.004352	0.004301
ENSG00000037749:1(@)chr5_153488214_154393528	chr5_154010794	0.004344	0.003872	0.004438	0.004289
ENSG00000112996:1(@)chr5_43983397_50867564	chr5_44821577	0.007852	6.836e-05	0.004336	0.004285
ENSG00000037749:1(@)chr5_153488214_154393528	chr5_154010044	0.004309	0.003915	0.004405	0.004254
ENSG00000112245:1(@)chr6_62842983_65055849	chr6_63484879	0.004628	0.0005363	0.004288	0.004234
ENSG00000037749:1(@)chr5_153488214_154393528	chr5_154008356	0.004284	0.00386	0.004378	0.004229
ENSG00000167526:1(@)chr16_88974757_90226404	chr16_89561052	0.03414	8.031e-06	0.004225	0.004218
ENSG00000105926:1(@)chr7_23431823_25037640	chr7_24660780	0.005416	0.000199	0.00435	0.004211
ENSG00000112245:1(@)chr6_62842983_65055849	chr6_63484957	0.004604	0.0005302	0.004261	0.004208
ENSG00000149564:2(@)chr11_124625632_126441425	chr11_124765248	0.0042	0.1558	0.1546	0.004199
ENSG00000112245:1(@)chr6_62842983_65055849	chr6_63485050	0.004579	0.0005297	0.004238	0.004185
ENSG00000112245:1(@)chr6_62842983_65055849	chr6_63485066	0.004569	0.0005301	0.004229	0.004176
ENSG00000266680:1(@)chr6_62842983_65055849	chr6_63546808	0.004471	0.0007628	0.004444	0.004168
ENSG00000139644:1(@)chr12_48608083_51382710	chr12_49757569	0.006844	8.799e-05	0.004206	0.004155
ENSG00000229994:1(@)chr1_34334157_37083582	chr1_35350357	0.004263	0.002058	0.005873	0.004148
ENSG00000139644:1(@)chr12_48608083_51382710	chr12_49756165	0.006778	8.967e-05	0.004198	0.004146
ENSG00000112996:1(@)chr5_43983397_50867564	chr5_44822977	0.007735	6.544e-05	0.004186	0.004138
ENSG00000112996:1(@)chr5_43983397_50867564	chr5_44823032	0.007735	6.545e-05	0.004187	0.004138
ENSG00000112245:1(@)chr6_62842983_65055849	chr6_63485614	0.00452	0.0005363	0.004188	0.004135
ENSG00000112996:1(@)chr5_43983397_50867564	chr5_44823265	0.007735	6.532e-05	0.004183	0.004134
ENSG00000184209:1(@)chr12_121569746_124493434	chr12_123454407	0.02241	1.287e-05	0.004139	0.004129
ENSG00000187741:1(@)chr16_88974757_90226404	chr16_89759087	0.007964	6.063e-05	0.004147	0.004107
ENSG00000178252:2(@)chr3_47685722_49279539	chr3_49026677	0.004182	0.002448	0.005992	0.004088
ENSG00000164574:1(@)chr5_153488214_154393528	chr5_154063029	0.004155	0.003306	0.004207	0.004088
ENSG00000139644:1(@)chr12_48608083_51382710	chr12_49749580	0.006561	9.388e-05	0.004138	0.004084
ENSG00000037749:1(@)chr5_153488214_154393528	chr5_154098617	0.004087	0.0167	0.00472	0.004075
ENSG00000187741:1(@)chr16_88974757_90226404	chr16_89809302	0.005039	0.0002383	0.004224	0.004067
ENSG00000169136:1(@)chr19_48778970_51029311	chr19_49935567	0.01578	1.975e-05	0.004078	0.004062
ENSG00000184209:1(@)chr12_121569746_124493434	chr12_123453806	0.02235	1.259e-05	0.004054	0.004044
ENSG00000041988:1(@)chr1_5853833_7187275	chr1_6629764	0.004066	0.009175	0.01062	0.004043
ENSG00000041988:1(@)chr1_5853833_7187275	chr1_6602971	0.004111	0.003053	0.006228	0.004041
ENSG00000037749:1(@)chr5_153488214_154393528	chr5_154002564	0.004091	0.003945	0.004192	0.004039
ENSG00000164574:1(@)chr5_153488214_154393528	chr5_154070509	0.004066	0.005532	0.004226	0.004027
ENSG00000112245:1(@)chr6_62842983_65055849	chr6_63486159	0.004408	0.0005269	0.004079	0.004027
ENSG00000037749:1(@)chr5_153488214_154393528	chr5_153984580	0.004081	0.003592	0.004163	0.004024
ENSG00000102858:1(@)chr16_3951195_5068344	chr16_4434395	0.004098	0.002833	0.006373	0.004023
ENSG00000137776:1(@)chr15_58149167_59401917	chr15_58859717	0.004579	0.0003949	0.004153	0.004009
ENSG00000112245:1(@)chr6_62842983_65055849	chr6_63530611	0.004429	0.0004712	0.004051	0.004005
ENSG00000102858:1(@)chr16_3951195_5068344	chr16_4456231	0.004126	0.001689	0.005401	0.004
ENSG00000187741:1(@)chr16_88974757_90226404	chr16_89808851	0.005074	0.0002095	0.004128	0.00399
ENSG00000178252:2(@)chr3_47685722_49279539	chr3_49030471	0.004182	0.001169	0.004899	0.003989
ENSG00000155506:2(@)chr5_154393528_155946495	chr5_154762980	0.004386	0.000538	0.004394	0.003967
ENSG00000066322:1(@)chr1_43292786_44503511	chr1_43346404	0.004003	0.005024	0.007928	0.00396
ENSG00000037749:1(@)chr5_153488214_154393528	chr5_153999533	0.004007	0.003927	0.004108	0.003956
ENSG00000129933:1(@)chr19_18299052_19766662	chr19_19344019	0.009087	4.195e-05	0.00399	0.003955
ENSG00000187741:1(@)chr16_88974757_90226404	chr16_89760603	0.007807	5.81e-05	0.003981	0.003943
ENSG00000105926:1(@)chr7_23431823_25037640	chr7_24680815	0.01632	1.809e-05	0.003945	0.003933
ENSG00000137776:1(@)chr15_58149167_59401917	chr15_58873328	0.003984	0.004222	0.005476	0.003931
ENSG00000103066:1(@)chr16_65904663_68807460	chr16_68263212	0.00603	0.0001065	0.004007	0.003928
ENSG00000133687:1(@)chr12_29498322_30359473	chr12_29640975	0.004157	0.0009579	0.004683	0.003924
ENSG00000128191:1(@)chr22_19924835_22002927	chr22_20102669	0.003952	0.0069	0.009478	0.003921
ENSG00000120334:1(@)chr1_173128768_175120632	chr1_173668379	0.003948	0.005986	0.005914	0.003912
ENSG00000169136:1(@)chr19_48778970_51029311	chr19_49935749	0.01515	1.975e-05	0.003916	0.0039
ENSG00000169136:1(@)chr19_48778970_51029311	chr19_49936215	0.01513	1.977e-05	0.003914	0.003898
ENSG00000037749:1(@)chr5_153488214_154393528	chr5_154101895	0.003906	0.01961	0.004653	0.003896
ENSG00000037749:1(@)chr5_153488214_154393528	chr5_153985868	0.003945	0.003835	0.004042	0.003894
ENSG00000112245:1(@)chr6_62842983_65055849	chr6_63487024	0.004265	0.0005223	0.003945	0.003893
ENSG00000182774:1(@)chr15_80568637_83591716	chr15_82548122	0.003897	0.03657	0.0397	0.003892
ENSG00000103423:1(@)chr16_3951195_5068344	chr16_4448173	0.004261	0.0005586	0.004375	0.003889
ENSG00000182774:1(@)chr15_80568637_83591716	chr15_82548043	0.003889	0.03713	0.04024	0.003884
ENSG00000184209:1(@)chr12_121569746_124493434	chr12_123453941	0.02236	1.195e-05	0.003886	0.003877
ENSG00000169592:1(@)chr16_29025292_31371622	chr16_30004244	0.04362	5.553e-06	0.003878	0.003874
ENSG00000112245:1(@)chr6_62842983_65055849	chr6_63534688	0.004258	0.0004848	0.003909	0.003861
ENSG00000128191:1(@)chr22_19924835_22002927	chr22_20101560	0.003871	0.007138	0.00959	0.003842
ENSG00000139644:1(@)chr12_48608083_51382710	chr12_49710321	0.006468	8.293e-05	0.003883	0.003836
ENSG00000037749:1(@)chr5_153488214_154393528	chr5_153994058	0.00388	0.004248	0.003998	0.003834
ENSG00000103423:1(@)chr16_3951195_5068344	chr16_4440399	0.003871	0.004075	0.007365	0.003821
ENSG00000130159:1(@)chr19_11173352_13360313	chr19_11513361	0.01559	1.845e-05	0.00383	0.003815
ENSG00000130159:1(@)chr19_11173352_13360313	chr19_11513034	0.01561	1.84e-05	0.003826	0.003811
ENSG00000112245:1(@)chr6_62842983_65055849	chr6_63487755	0.004171	0.00052	0.003858	0.003806
ENSG00000102858:1(@)chr16_3951195_5068344	chr16_4433000	0.003868	0.003087	0.006364	0.003803
ENSG00000037749:1(@)chr5_153488214_154393528	chr5_153992965	0.003845	0.003933	0.003948	0.003796
ENSG00000169136:1(@)chr19_48778970_51029311	chr19_49936816	0.0147	1.981e-05	0.003808	0.003792
ENSG00000137776:1(@)chr15_58149167_59401917	chr15_58863941	0.004399	0.0003455	0.00391	0.003784
ENSG00000178922:1(@)chr1_43292786_44503511	chr1_43451738	0.003786	0.04652	0.04586	0.003782
ENSG00000037749:1(@)chr5_153488214_154393528	chr5_153991845	0.003827	0.004021	0.003935	0.00378
ENSG00000182774:1(@)chr15_80568637_83591716	chr15_82546501	0.003783	0.03696	0.03996	0.003779
ENSG00000066322:1(@)chr1_43292786_44503511	chr1_43341404	0.003817	0.005404	0.008047	0.003778
ENSG00000196776:1(@)chr3_107263964_109803548	chr3_108021852	0.007618	5.591e-05	0.003818	0.003773
ENSG00000112245:1(@)chr6_62842983_65055849	chr6_63488145	0.004134	0.0005194	0.003824	0.003772
ENSG00000037749:1(@)chr5_153488214_154393528	chr5_153991006	0.00381	0.004046	0.00392	0.003764
ENSG00000182810:1(@)chr16_65904663_68807460	chr16_67943479	0.004184	0.0005014	0.004047	0.003758
ENSG00000182810:1(@)chr16_65904663_68807460	chr16_67938354	0.004184	0.0004892	0.00403	0.003749
ENSG00000168268:1(@)chr3_51797999_54047363	chr3_52525689	0.004771	0.0002079	0.003903	0.003746
ENSG00000072134:1(@)chr17_18953007_21387045	chr17_19291499	0.003941	0.001077	0.004393	0.003746
ENSG00000114416:1(@)chr3_179656798_181793378	chr3_180921464	0.003793	0.003781	0.006672	0.003739
ENSG00000149932:2(@)chr16_29025292_31371622	chr16_29956113	0.003739	0.0313	0.03096	0.003733
ENSG00000072134:1(@)chr17_18953007_21387045	chr17_19293127	0.003913	0.001145	0.004417	0.00373
ENSG00000182810:1(@)chr16_65904663_68807460	chr16_67939268	0.004184	0.0004615	0.003991	0.003726
ENSG00000137776:1(@)chr15_58149167_59401917	chr15_58865090	0.004306	0.0003582	0.003853	0.003722
ENSG00000259775:1(@)chr14_102545765_104535386	chr14_103318277	0.06708	3.343e-06	0.003721	0.003718
ENSG00000137776:1(@)chr15_58149167_59401917	chr15_58863341	0.004266	0.0003796	0.003854	0.003716
ENSG00000037749:1(@)chr5_153488214_154393528	chr5_153987245	0.00376	0.004146	0.003875	0.003715
ENSG00000137776:1(@)chr15_58149167_59401917	chr15_58876603	0.003877	0.001288	0.004187	0.003715
ENSG00000120334:1(@)chr1_173128768_175120632	chr1_173665828	0.00375	0.005536	0.005564	0.003713
ENSG00000196776:1(@)chr3_107263964_109803548	chr3_108025176	0.007732	5.245e-05	0.003749	0.003706
ENSG00000041988:1(@)chr1_5853833_7187275	chr1_6654626	0.003716	0.01431	0.01395	0.003702
ENSG00000037749:1(@)chr5_153488214_154393528	chr5_153988605	0.003743	0.003772	0.003839	0.003693
ENSG00000120334:1(@)chr1_173128768_175120632	chr1_173665316	0.003723	0.006042	0.00571	0.003689
ENSG00000178922:1(@)chr1_43292786_44503511	chr1_43451966	0.003688	0.02048	0.02221	0.003679
ENSG00000167193:2(@)chr17_1269105_2025437	chr17_1441021	0.004466	0.0002628	0.003888	0.003671
ENSG00000182774:1(@)chr15_80568637_83591716	chr15_82545213	0.003665	0.03738	0.04026	0.00366
ENSG00000187741:1(@)chr16_88974757_90226404	chr16_89799752	0.003825	0.001229	0.004467	0.003656
ENSG00000128191:1(@)chr22_19924835_22002927	chr22_20095358	0.004466	0.0002474	0.00385	0.003651
ENSG00000041988:1(@)chr1_5853833_7187275	chr1_6645511	0.003659	0.01654	0.0155	0.003648
ENSG00000041988:1(@)chr1_5853833_7187275	chr1_6648399	0.003649	0.01658	0.01551	0.003638
ENSG00000167522:1(@)chr16_88974757_90226404	chr16_89356415	0.01305	2.197e-05	0.00365	0.003632
ENSG00000041988:1(@)chr1_5853833_7187275	chr1_6649550	0.003645	0.01326	0.01313	0.003631
ENSG00000137776:1(@)chr15_58149167_59401917	chr15_58866124	0.004089	0.0004449	0.003793	0.00363
ENSG00000041988:1(@)chr1_5853833_7187275	chr1_6651086	0.00364	0.01417	0.01378	0.003627
ENSG00000149929:1(@)chr16_29025292_31371622	chr16_30001945	0.003636	0.01833	0.02061	0.003626
ENSG00000149929:1(@)chr16_29025292_31371622	chr16_30000297	0.003633	0.01692	0.0193	0.003622
ENSG00000149929:1(@)chr16_29025292_31371622	chr16_30002353	0.003631	0.01928	0.02149	0.003622
ENSG00000112245:1(@)chr6_62842983_65055849	chr6_63489673	0.003969	0.0005169	0.003671	0.00362
ENSG00000149929:1(@)chr16_29025292_31371622	chr16_30003243	0.003628	0.01994	0.02209	0.00362
ENSG00000137776:1(@)chr15_58149167_59401917	chr15_58867989	0.003905	0.0006847	0.003859	0.003609
ENSG00000164574:1(@)chr5_153488214_154393528	chr5_154114368	0.003756	0.001245	0.003643	0.003599
ENSG00000137776:1(@)chr15_58149167_59401917	chr15_58878765	0.003637	0.004147	0.005106	0.003588
ENSG00000254732:2(@)chr11_55315181_58690022	chr11_57767070	0.003592	0.0339	0.03475	0.003586
ENSG00000161813:2(@)chr12_48608083_51382710	chr12_50256274	0.003948	0.0005043	0.004007	0.003567
ENSG00000112245:1(@)chr6_62842983_65055849	chr6_63489941	0.003911	0.0005137	0.003615	0.003564
ENSG00000149564:2(@)chr11_124625632_126441425	chr11_124763744	0.003555	0.1277	0.1267	0.003554
ENSG00000187741:1(@)chr16_88974757_90226404	chr16_89765433	0.007723	4.845e-05	0.003582	0.003551
ENSG00000037749:1(@)chr5_153488214_154393528	chr5_154039589	0.003831	0.0005864	0.00355	0.003528
ENSG00000137776:1(@)chr15_58149167_59401917	chr15_58881282	0.003686	0.001213	0.003967	0.003523
ENSG00000137776:1(@)chr15_58149167_59401917	chr15_58881183	0.003685	0.001212	0.003965	0.003522
ENSG00000112245:1(@)chr6_62842983_65055849	chr6_63490731	0.003844	0.0005111	0.003553	0.003502
ENSG00000037749:1(@)chr5_153488214_154393528	chr5_154032969	0.003843	0.0005155	0.00352	0.0035
ENSG00000137776:1(@)chr15_58149167_59401917	chr15_58865341	0.004126	0.0003138	0.003614	0.003499
ENSG00000128191:2(@)chr22_19924835_22002927	chr22_20103090	0.00409	0.0003284	0.003746	0.003488
ENSG00000128191:2(@)chr22_19924835_22002927	chr22_20103422	0.00409	0.0003275	0.003743	0.003486
ENSG00000128191:2(@)chr22_19924835_22002927	chr22_20103670	0.00409	0.0003274	0.003743	0.003486
ENSG00000128191:2(@)chr22_19924835_22002927	chr22_20100169	0.004069	0.0003384	0.003751	0.003485
ENSG00000182810:1(@)chr16_65904663_68807460	chr16_67986589	0.003674	0.001033	0.004078	0.003483
ENSG00000128191:2(@)chr22_19924835_22002927	chr22_20099233	0.004068	0.0003375	0.003748	0.003483
ENSG00000129933:1(@)chr19_18299052_19766662	chr19_19342751	0.009058	3.399e-05	0.00351	0.003482
ENSG00000129933:1(@)chr19_18299052_19766662	chr19_19342712	0.009068	3.387e-05	0.003507	0.003478
ENSG00000128191:2(@)chr22_19924835_22002927	chr22_20099735	0.004068	0.0003336	0.003739	0.003477
ENSG00000128191:2(@)chr22_19924835_22002927	chr22_20099665	0.004068	0.0003331	0.003738	0.003476
ENSG00000176125:1(@)chr7_100599028_101555972	chr7_100886110	0.004043	0.0003451	0.003733	0.003472
ENSG00000120458:1(@)chr11_124625632_126441425	chr11_124770375	0.003469	0.06435	0.06299	0.003466
ENSG00000257298:2(@)chr12_48608083_51382710	chr12_50187864	0.003502	0.004256	0.007108	0.003457
ENSG00000178252:1(@)chr3_47685722_49279539	chr3_48958054	0.003872	0.0004675	0.003539	0.003452
ENSG00000120334:1(@)chr1_173128768_175120632	chr1_173805814	0.003584	0.001308	0.003875	0.003438
ENSG00000176125:1(@)chr7_100599028_101555972	chr7_100884405	0.004013	0.0003369	0.003689	0.003434
ENSG00000112245:1(@)chr6_62842983_65055849	chr6_63491607	0.003748	0.0005259	0.003476	0.003423
ENSG00000137776:1(@)chr15_58149167_59401917	chr15_58861609	0.04437	4.7e-06	0.003425	0.003423
ENSG00000112245:1(@)chr6_62842983_65055849	chr6_63491613	0.003739	0.0005141	0.003459	0.003408
ENSG00000112245:1(@)chr6_62842983_65055849	chr6_63491760	0.003732	0.0005085	0.003449	0.003398
ENSG00000112996:1(@)chr5_43983397_50867564	chr5_44820748	0.005856	7.775e-05	0.003439	0.003381
ENSG00000128191:2(@)chr22_19924835_22002927	chr22_20079142	0.003547	0.001089	0.004228	0.003371
ENSG00000128191:2(@)chr22_19924835_22002927	chr22_20079275	0.003547	0.001078	0.004218	0.00337
ENSG00000128191:2(@)chr22_19924835_22002927	chr22_20078899	0.003547	0.001068	0.004208	0.003368
ENSG00000128191:2(@)chr22_19924835_22002927	chr22_20078737	0.003547	0.00106	0.0042	0.003367
ENSG00000182810:1(@)chr16_65904663_68807460	chr16_68035513	0.003491	0.001521	0.004241	0.003365
ENSG00000128191:2(@)chr22_19924835_22002927	chr22_20078613	0.003547	0.001043	0.004184	0.003364
ENSG00000182810:1(@)chr16_65904663_68807460	chr16_68041536	0.003491	0.001489	0.00422	0.003363
ENSG00000182810:1(@)chr16_65904663_68807460	chr16_67979568	0.003591	0.000814	0.003826	0.003357
ENSG00000132386:1(@)chr17_1269105_2025437	chr17_1533984	0.004337	0.0001947	0.003518	0.003355
ENSG00000128191:2(@)chr22_19924835_22002927	chr22_20076861	0.003549	0.0009602	0.004106	0.003351
ENSG00000120458:1(@)chr11_124625632_126441425	chr11_124765248	0.003351	0.1558	0.1475	0.00335
ENSG00000041988:1(@)chr1_5853833_7187275	chr1_6594993	0.00339	0.003636	0.005946	0.003341
ENSG00000120458:1(@)chr11_124625632_126441425	chr11_124772704	0.003341	0.08764	0.0844	0.00334
ENSG00000242020:1(@)chr5_141266403_143601683	chr5_141478678	0.004022	0.0002768	0.003567	0.003336
ENSG00000112996:1(@)chr5_43983397_50867564	chr5_44817207	0.005831	7.593e-05	0.00339	0.003333
ENSG00000168268:1(@)chr3_51797999_54047363	chr3_52534789	0.00366	0.0005612	0.003746	0.003323
ENSG00000112245:1(@)chr6_62842983_65055849	chr6_63492307	0.003645	0.0005053	0.003368	0.003318
ENSG00000112245:1(@)chr6_62842983_65055849	chr6_63492478	0.003624	0.0005062	0.003349	0.003299
ENSG00000200674:1(@)chr1_173128768_175120632	chr1_173762582	0.003423	0.0014	0.004368	0.003291
ENSG00000182810:1(@)chr16_65904663_68807460	chr16_68046777	0.003459	0.001074	0.003904	0.003285
ENSG00000200674:1(@)chr1_173128768_175120632	chr1_173766431	0.003414	0.0014	0.00436	0.003282
ENSG00000260114:1(@)chr16_29025292_31371622	chr16_29927972	0.005647	7.437e-05	0.003342	0.003278
ENSG00000128191:1(@)chr22_19924835_22002927	chr22_20102357	0.004735	0.0001233	0.00337	0.003271
ENSG00000112245:1(@)chr6_62842983_65055849	chr6_63492714	0.003585	0.0005053	0.003313	0.003263
ENSG00000259775:1(@)chr14_102545765_104535386	chr14_103320219	0.06039	3.252e-06	0.003263	0.003261
ENSG00000259775:1(@)chr14_102545765_104535386	chr14_103319263	0.06328	3.095e-06	0.003263	0.00326
ENSG00000152133:2(@)chr2_35896940_37905569	chr2_37090945	0.00435	0.0001682	0.00339	0.00325
ENSG00000112245:1(@)chr6_62842983_65055849	chr6_63492784	0.003561	0.0005033	0.003289	0.003239
ENSG00000256053:2(@)chr14_102545765_104535386	chr14_103584546	0.003237	0.06209	0.06317	0.003235
ENSG00000169136:1(@)chr19_48778970_51029311	chr19_49936352	0.01252	1.977e-05	0.00324	0.003223
ENSG00000044115:1(@)chr5_137040361_139885487	chr5_138800232	0.00356	0.0005302	0.003585	0.003216
ENSG00000168679:2(@)chr1_109761309_111199115	chr1_110192415	0.003316	0.001757	0.004663	0.003213
ENSG00000187741:1(@)chr16_88974757_90226404	chr16_89754672	0.006052	6.407e-05	0.003246	0.003204
ENSG00000131165:1(@)chr16_88974757_90226404	chr16_89650475	0.003801	0.0003011	0.003449	0.003199
ENSG00000264102:1(@)chr11_44672249_46984586	chr11_46372408	0.00321	0.01329	0.0141	0.003197
ENSG00000112245:1(@)chr6_62842983_65055849	chr6_63493072	0.003502	0.0005008	0.003235	0.003185
ENSG00000168268:1(@)chr3_51797999_54047363	chr3_52532666	0.0067	5.13e-05	0.003215	0.003177
ENSG00000131165:1(@)chr16_88974757_90226404	chr16_89650507	0.003799	0.000279	0.00339	0.003158
ENSG00000037749:1(@)chr5_153488214_154393528	chr5_154059481	0.003201	0.003416	0.003286	0.003154
ENSG00000250073:1(@)chr11_124625632_126441425	chr11_124778591	0.00336	0.0008056	0.003587	0.003146
ENSG00000001617:1(@)chr3_49279539_51797999	chr3_50181446	0.02561	7.927e-06	0.003134	0.003128
ENSG00000112245:1(@)chr6_62842983_65055849	chr6_63493528	0.00344	0.0005	0.003178	0.003128
ENSG00000187741:1(@)chr16_88974757_90226404	chr16_89713682	0.005278	8.273e-05	0.003181	0.003126
ENSG00000112996:1(@)chr5_43983397_50867564	chr5_44810638	0.005366	7.803e-05	0.003161	0.003103
ENSG00000041988:1(@)chr1_5853833_7187275	chr1_6585807	0.003161	0.002716	0.005047	0.003101
ENSG00000266680:1(@)chr6_62842983_65055849	chr6_63442896	0.003108	0.009789	0.006643	0.00309
ENSG00000112245:1(@)chr6_62842983_65055849	chr6_63493670	0.003387	0.000509	0.003135	0.003085
ENSG00000266680:1(@)chr6_62842983_65055849	chr6_63440784	0.003095	0.01123	0.007156	0.00308
ENSG00000266680:1(@)chr6_62842983_65055849	chr6_63441188	0.003098	0.009608	0.006568	0.00308
ENSG00000266680:1(@)chr6_62842983_65055849	chr6_63441866	0.003097	0.009152	0.006401	0.003079
ENSG00000266680:1(@)chr6_62842983_65055849	chr6_63440521	0.003093	0.009714	0.006602	0.003076
ENSG00000112996:1(@)chr5_43983397_50867564	chr5_44809843	0.00537	7.624e-05	0.003132	0.003075
ENSG00000200674:1(@)chr1_173128768_175120632	chr1_173796548	0.003202	0.00135	0.004113	0.003074
ENSG00000266680:1(@)chr6_62842983_65055849	chr6_63439452	0.003082	0.00936	0.006462	0.003064
ENSG00000102858:1(@)chr16_3951195_5068344	chr16_4430681	0.003095	0.005159	0.007344	0.003064
ENSG00000260114:1(@)chr16_29025292_31371622	chr16_29927499	0.005369	7.142e-05	0.003125	0.003063
ENSG00000266680:1(@)chr6_62842983_65055849	chr6_63446363	0.003074	0.009916	0.006656	0.003057
ENSG00000196776:1(@)chr3_107263964_109803548	chr3_108024227	0.105	1.704e-06	0.003049	0.003048
ENSG00000178252:1(@)chr3_47685722_49279539	chr3_48913826	0.003425	0.0004544	0.003129	0.003044
ENSG00000266680:1(@)chr6_62842983_65055849	chr6_63445070	0.003061	0.009865	0.006625	0.003044
ENSG00000260114:1(@)chr16_29025292_31371622	chr16_29928556	0.005257	7.396e-05	0.003108	0.003044
ENSG00000041988:1(@)chr1_5853833_7187275	chr1_6648186	0.003052	0.01655	0.0149	0.003042
ENSG00000196776:1(@)chr3_107263964_109803548	chr3_108024488	0.1047	1.703e-06	0.003041	0.003039
ENSG00000187741:1(@)chr16_88974757_90226404	chr16_89813508	0.003696	0.0002633	0.003213	0.003039
ENSG00000266680:1(@)chr6_62842983_65055849	chr6_63437739	0.003054	0.008288	0.006043	0.003034
ENSG00000008869:1(@)chr2_35896940_37905569	chr2_36979778	0.003035	0.02738	0.02591	0.003029
ENSG00000037749:1(@)chr5_153488214_154393528	chr5_154074892	0.003031	0.009093	0.003365	0.003014
ENSG00000234616:2(@)chr8_141963553_143155464	chr8_142668787	0.003041	0.005567	0.007991	0.003014
ENSG00000178922:1(@)chr1_43292786_44503511	chr1_43455713	0.00302	0.01358	0.01529	0.003009
ENSG00000037749:1(@)chr5_153488214_154393528	chr5_154074908	0.003023	0.007962	0.003312	0.003004
ENSG00000248685:1(@)chr4_33171144_35149793	chr4_34186318	0.003123	0.001235	0.003808	0.002998
ENSG00000266680:1(@)chr6_62842983_65055849	chr6_63534092	0.003321	0.0004892	0.00316	0.002983
ENSG00000187741:1(@)chr16_88974757_90226404	chr16_89824512	0.007823	3.508e-05	0.003005	0.002982
ENSG00000066322:1(@)chr1_43292786_44503511	chr1_43384802	0.003002	0.006167	0.007847	0.002976
ENSG00000112245:1(@)chr6_62842983_65055849	chr6_63494454	0.003266	0.0005033	0.003021	0.002971
ENSG00000266680:1(@)chr6_62842983_65055849	chr6_63541751	0.003145	0.0009047	0.003292	0.002963
ENSG00000129933:1(@)chr19_18299052_19766662	chr19_19347099	0.01017	2.239e-05	0.002982	0.002963
ENSG00000103066:2(@)chr16_65904663_68807460	chr16_68260897	0.03257	5.7e-06	0.002967	0.002962
ENSG00000001617:1(@)chr3_49279539_51797999	chr3_50164491	0.01575	1.316e-05	0.002964	0.002954
ENSG00000120334:1(@)chr1_173128768_175120632	chr1_173788886	0.007529	3.579e-05	0.002963	0.002952
ENSG00000248685:1(@)chr4_33171144_35149793	chr4_34194875	0.002999	0.003227	0.005069	0.002952
ENSG00000266680:1(@)chr6_62842983_65055849	chr6_63431296	0.002949	0.01166	0.007167	0.002935
ENSG00000133687:1(@)chr12_29498322_30359473	chr12_29639564	0.003254	0.0005213	0.003346	0.002934
ENSG00000266680:1(@)chr6_62842983_65055849	chr6_63430092	0.002942	0.01222	0.007366	0.002929
ENSG00000266680:1(@)chr6_62842983_65055849	chr6_63429951	0.002934	0.01229	0.007382	0.002921
ENSG00000102858:1(@)chr16_3951195_5068344	chr16_4435526	0.002971	0.003074	0.005471	0.002921
ENSG00000037749:1(@)chr5_153488214_154393528	chr5_154075444	0.002927	0.009179	0.003266	0.002911
ENSG00000112245:1(@)chr6_62842983_65055849	chr6_63494943	0.003202	0.0004955	0.002959	0.002909
ENSG00000120334:1(@)chr1_173128768_175120632	chr1_173767207	0.003028	0.001342	0.003357	0.002908
ENSG00000120334:1(@)chr1_173128768_175120632	chr1_173687912	0.00293	0.004495	0.004398	0.002895
ENSG00000120334:1(@)chr1_173128768_175120632	chr1_173769560	0.003014	0.00135	0.003346	0.002895
ENSG00000242781:1(@)chr3_78975391_81378159	chr3_80770638	0.002926	0.005061	0.006544	0.002894
ENSG00000136631:1(@)chr1_148907005_151566404	chr1_150102413	0.002967	0.002044	0.003683	0.002893
ENSG00000242781:1(@)chr3_78975391_81378159	chr3_80770068	0.002922	0.005098	0.006567	0.002891
ENSG00000102858:1(@)chr16_3951195_5068344	chr16_4434612	0.003302	0.0003734	0.003201	0.002891
ENSG00000037749:1(@)chr5_153488214_154393528	chr5_154076376	0.002904	0.008736	0.003225	0.002888
ENSG00000259775:1(@)chr14_102545765_104535386	chr14_103324708	0.03227	5.581e-06	0.002883	0.002879
ENSG00000001617:1(@)chr3_49279539_51797999	chr3_50178988	0.02354	7.933e-06	0.002883	0.002877
ENSG00000066322:1(@)chr1_43292786_44503511	chr1_43350861	0.002901	0.005904	0.007539	0.002874
ENSG00000167522:1(@)chr16_88974757_90226404	chr16_89356224	0.007378	3.635e-05	0.002903	0.002874
ENSG00000120334:1(@)chr1_173128768_175120632	chr1_173778137	0.002997	0.001267	0.003295	0.002871
ENSG00000041988:1(@)chr1_5853833_7187275	chr1_6599445	0.002906	0.00392	0.005675	0.002867
ENSG00000120334:1(@)chr1_173128768_175120632	chr1_173779498	0.002987	0.001274	0.003289	0.002863
ENSG00000066322:1(@)chr1_43292786_44503511	chr1_43376073	0.002864	0.01139	0.01185	0.002851
ENSG00000232093:2(@)chr1_154797927_156366342	chr1_155044956	0.004924	7.805e-05	0.002912	0.002846
ENSG00000037749:1(@)chr5_153488214_154393528	chr5_154077247	0.002857	0.008705	0.003177	0.00284
ENSG00000167522:2(@)chr16_88974757_90226404	chr16_89333047	0.006264	4.721e-05	0.002878	0.002838
ENSG00000162944:1(@)chr2_197213386_198446401	chr2_198015757	0.003151	0.0005046	0.002961	0.002834
ENSG00000259775:1(@)chr14_102545765_104535386	chr14_103324256	0.03296	5.359e-06	0.002838	0.002834
ENSG00000136631:1(@)chr1_148907005_151566404	chr1_150104428	0.002901	0.002057	0.003623	0.002829
ENSG00000001617:1(@)chr3_49279539_51797999	chr3_50155393	0.01478	1.349e-05	0.002839	0.002829
ENSG00000100316:1(@)chr22_38911889_40149793	chr22_39271485	0.003522	0.0002282	0.00301	0.002818
ENSG00000133687:2(@)chr12_29498322_30359473	chr12_29639870	0.003121	0.000501	0.003224	0.002803
ENSG00000272054:1(@)chr2_35896940_37905569	chr2_37204503	0.002814	0.01268	0.01339	0.002802
ENSG00000176125:2(@)chr7_100599028_101555972	chr7_100889133	0.002845	0.003551	0.005608	0.002801
ENSG00000266680:1(@)chr6_62842983_65055849	chr6_63511663	0.004922	7.2e-05	0.002805	0.002779
ENSG00000142687:1(@)chr1_34334157_37083582	chr1_35529980	0.002921	0.00105	0.003622	0.002773
ENSG00000130159:2(@)chr19_11173352_13360313	chr19_11501847	0.01158	1.794e-05	0.002788	0.002773
ENSG00000112245:1(@)chr6_62842983_65055849	chr6_63534092	0.003046	0.0004892	0.002812	0.002764
ENSG00000196510:1(@)chr12_109898914_112825713	chr12_110360757	0.002801	0.00363	0.00574	0.002758
ENSG00000133687:1(@)chr12_29498322_30359473	chr12_29636817	0.003069	0.000496	0.003146	0.002754
ENSG00000266680:1(@)chr6_62842983_65055849	chr6_63510928	0.004906	7.097e-05	0.002779	0.002753
ENSG00000139644:2(@)chr12_48608083_51382710	chr12_49732275	0.006341	4.371e-05	0.002789	0.002753
ENSG00000162944:1(@)chr2_197213386_198446401	chr2_198015654	0.003092	0.0004546	0.002864	0.00275
ENSG00000066322:1(@)chr1_43292786_44503511	chr1_43342849	0.002771	0.005177	0.006832	0.002742
ENSG00000143543:1(@)chr1_153208353_154797927	chr1_153982198	0.002864	0.001174	0.003729	0.002734
ENSG00000066322:1(@)chr1_43292786_44503511	chr1_43341868	0.002755	0.005517	0.007087	0.002728
ENSG00000185324:1(@)chr16_88974757_90226404	chr16_89691317	0.1066	1.493e-06	0.002724	0.002722
ENSG00000262777:1(@)chr17_1269105_2025437	chr17_1416819	0.002853	0.001073	0.00338	0.002709
ENSG00000120334:1(@)chr1_173128768_175120632	chr1_173717214	0.002778	0.001592	0.003217	0.002685
ENSG00000167526:1(@)chr16_88974757_90226404	chr16_89567043	0.02943	5.719e-06	0.002689	0.002685
ENSG00000120334:1(@)chr1_173128768_175120632	chr1_173650874	0.002702	0.006252	0.004769	0.002678
ENSG00000168679:2(@)chr1_109761309_111199115	chr1_110191172	0.002727	0.002465	0.004701	0.002666
ENSG00000139644:1(@)chr12_48608083_51382710	chr12_49724594	0.004325	9.068e-05	0.002709	0.002657
ENSG00000120334:1(@)chr1_173128768_175120632	chr1_173725403	0.002749	0.001569	0.00318	0.002655
ENSG00000044115:1(@)chr5_137040361_139885487	chr5_138820270	0.002944	0.0005181	0.003014	0.002653
ENSG00000130159:1(@)chr19_11173352_13360313	chr19_11501498	0.01092	1.827e-05	0.002666	0.002651
ENSG00000248685:1(@)chr4_33171144_35149793	chr4_34171335	0.002686	0.003741	0.005104	0.002649
ENSG00000248685:1(@)chr4_33171144_35149793	chr4_34162289	0.002679	0.004318	0.005481	0.002648
ENSG00000248685:1(@)chr4_33171144_35149793	chr4_34154641	0.002676	0.004581	0.005652	0.002647
ENSG00000248685:1(@)chr4_33171144_35149793	chr4_34156205	0.002677	0.004516	0.00561	0.002647
ENSG00000248685:1(@)chr4_33171144_35149793	chr4_34160450	0.002679	0.004267	0.005447	0.002647
ENSG00000248685:1(@)chr4_33171144_35149793	chr4_34148342	0.002672	0.005325	0.00614	0.002646
ENSG00000248685:1(@)chr4_33171144_35149793	chr4_34170690	0.002681	0.003822	0.005153	0.002646
ENSG00000248685:1(@)chr4_33171144_35149793	chr4_34175619	0.002681	0.003634	0.005028	0.002644
ENSG00000248685:1(@)chr4_33171144_35149793	chr4_34180899	0.002682	0.003611	0.005013	0.002644
ENSG00000248685:1(@)chr4_33171144_35149793	chr4_34172568	0.00268	0.003668	0.00505	0.002643
ENSG00000248685:1(@)chr4_33171144_35149793	chr4_34173447	0.00268	0.003587	0.004996	0.002643
ENSG00000139644:1(@)chr12_48608083_51382710	chr12_49721831	0.004309	8.886e-05	0.002678	0.002627
ENSG00000112658:2(@)chr6_42070983_43788432	chr6_43183448	0.00263	0.03937	0.03735	0.002626
ENSG00000178922:1(@)chr1_43292786_44503511	chr1_43460595	0.002633	0.01494	0.01614	0.002624
ENSG00000249593:1(@)chr5_137040361_139885487	chr5_139041822	0.003062	0.0003404	0.002909	0.002623
ENSG00000248685:1(@)chr4_33171144_35149793	chr4_34171541	0.002655	0.00408	0.005298	0.002622
ENSG00000248685:1(@)chr4_33171144_35149793	chr4_34173365	0.002654	0.00395	0.005212	0.00262
ENSG00000248685:1(@)chr4_33171144_35149793	chr4_34181997	0.002655	0.003789	0.005105	0.00262
ENSG00000120458:1(@)chr11_124625632_126441425	chr11_124784030	0.002639	0.006857	0.008962	0.00262
ENSG00000112658:2(@)chr6_42070983_43788432	chr6_43182851	0.002623	0.03326	0.03195	0.002619
ENSG00000248685:1(@)chr4_33171144_35149793	chr4_34171751	0.002653	0.003711	0.005052	0.002617
ENSG00000248685:1(@)chr4_33171144_35149793	chr4_34179905	0.002651	0.003948	0.005207	0.002617
ENSG00000112245:1(@)chr6_62842983_65055849	chr6_63496311	0.002864	0.0005264	0.002669	0.002616
ENSG00000182810:1(@)chr16_65904663_68807460	chr16_67955620	0.002847	0.0006224	0.002968	0.002609
ENSG00000066322:1(@)chr1_43292786_44503511	chr1_43356185	0.002632	0.005323	0.00681	0.002605
ENSG00000112658:2(@)chr6_42070983_43788432	chr6_43182040	0.002607	0.03695	0.03519	0.002603
ENSG00000178922:1(@)chr1_43292786_44503511	chr1_43461740	0.002609	0.0158	0.0169	0.0026
ENSG00000112245:1(@)chr6_62842983_65055849	chr6_63496383	0.002846	0.0005261	0.002652	0.0026
ENSG00000178922:1(@)chr1_43292786_44503511	chr1_43462206	0.002599	0.01616	0.01721	0.002591
ENSG00000112245:1(@)chr6_62842983_65055849	chr6_63496468	0.002828	0.0005267	0.002636	0.002584
ENSG00000112658:2(@)chr6_42070983_43788432	chr6_43180314	0.002586	0.02606	0.02556	0.002581
ENSG00000112245:1(@)chr6_62842983_65055849	chr6_63541751	0.002711	0.0009047	0.00266	0.00257
ENSG00000112245:1(@)chr6_62842983_65055849	chr6_63451828	0.002744	0.0006765	0.002623	0.002556
ENSG00000114416:1(@)chr3_179656798_181793378	chr3_180924019	0.002584	0.004627	0.006143	0.002554
ENSG00000139644:1(@)chr12_48608083_51382710	chr12_49771424	0.004559	7.214e-05	0.00259	0.002548
ENSG00000139644:1(@)chr12_48608083_51382710	chr12_49713297	0.004269	8.415e-05	0.002595	0.002546
ENSG00000243477:1(@)chr3_49279539_51797999	chr3_50249521	0.002838	0.0004926	0.002958	0.002544
ENSG00000037749:1(@)chr5_153488214_154393528	chr5_154106266	0.002547	0.01676	0.003188	0.00254
ENSG00000264102:1(@)chr11_44672249_46984586	chr11_46349217	0.002576	0.003703	0.005574	0.002538
ENSG00000112245:1(@)chr6_62842983_65055849	chr6_63497270	0.002765	0.0005544	0.002592	0.002537
ENSG00000128191:1(@)chr22_19924835_22002927	chr22_20093288	0.003594	0.0001325	0.002644	0.002537
ENSG00000133687:1(@)chr12_29498322_30359473	chr12_29636396	0.002826	0.0004953	0.002927	0.002535
ENSG00000248685:1(@)chr4_33171144_35149793	chr4_34163205	0.002627	0.001303	0.003383	0.002528
ENSG00000248685:1(@)chr4_33171144_35149793	chr4_34162561	0.002629	0.001263	0.003355	0.002527
ENSG00000112245:1(@)chr6_62842983_65055849	chr6_63450444	0.002708	0.00069	0.002594	0.002525
ENSG00000112245:1(@)chr6_62842983_65055849	chr6_63497272	0.002761	0.0005194	0.00257	0.002519
ENSG00000037749:1(@)chr5_153488214_154393528	chr5_154100053	0.002521	0.01368	0.003041	0.002512
ENSG00000130159:1(@)chr19_11173352_13360313	chr19_11515179	0.01045	1.799e-05	0.002523	0.002509
ENSG00000196776:1(@)chr3_107263964_109803548	chr3_108025660	0.08931	1.643e-06	0.002505	0.002504
ENSG00000102858:1(@)chr16_3951195_5068344	chr16_4428321	0.002528	0.004529	0.006256	0.002499
ENSG00000213600:1(@)chr3_49279539_51797999	chr3_50249521	0.002782	0.0004926	0.002911	0.002496
ENSG00000112245:1(@)chr6_62842983_65055849	chr6_63497389	0.002711	0.000548	0.002539	0.002485
ENSG00000112245:1(@)chr6_62842983_65055849	chr6_63449159	0.002654	0.0007202	0.002554	0.002482
ENSG00000155506:2(@)chr5_154393528_155946495	chr5_154765500	0.002728	0.0005613	0.002923	0.002478
ENSG00000178922:2(@)chr1_43292786_44503511	chr1_43455015	0.003193	0.0001965	0.002641	0.002476
ENSG00000112658:2(@)chr6_42070983_43788432	chr6_43185746	0.002479	0.04488	0.04205	0.002476
ENSG00000200674:1(@)chr1_173128768_175120632	chr1_173811688	0.002571	0.001388	0.003539	0.00247
ENSG00000037749:1(@)chr5_153488214_154393528	chr5_154031374	0.002527	0.002085	0.002548	0.002467
ENSG00000149929:1(@)chr16_29025292_31371622	chr16_29989580	0.002471	0.02687	0.02735	0.002467
ENSG00000149929:1(@)chr16_29025292_31371622	chr16_29991755	0.00247	0.01925	0.0203	0.002464
ENSG00000037749:1(@)chr5_153488214_154393528	chr5_154049609	0.002518	0.002116	0.002541	0.00246
ENSG00000112245:1(@)chr6_62842983_65055849	chr6_63497434	0.002694	0.0005238	0.002512	0.002459
ENSG00000196776:1(@)chr3_107263964_109803548	chr3_108023033	0.08454	1.705e-06	0.002458	0.002457
ENSG00000176125:2(@)chr7_100599028_101555972	chr7_100867733	0.002463	0.01405	0.01355	0.002453
ENSG00000139644:1(@)chr12_48608083_51382710	chr12_49770827	0.004618	6.442e-05	0.002489	0.002452
ENSG00000196776:1(@)chr3_107263964_109803548	chr3_108024246	0.08441	1.704e-06	0.002452	0.002451
ENSG00000176125:2(@)chr7_100599028_101555972	chr7_100870078	0.002461	0.01289	0.01264	0.002451
ENSG00000196776:1(@)chr3_107263964_109803548	chr3_108024353	0.08444	1.702e-06	0.00245	0.002449
ENSG00000154146:1(@)chr11_124625632_126441425	chr11_124773797	0.002624	0.0006892	0.003091	0.002449
ENSG00000120334:1(@)chr1_173128768_175120632	chr1_173620973	0.00246	0.01108	0.006153	0.002448
ENSG00000196776:1(@)chr3_107263964_109803548	chr3_108023085	0.08451	1.698e-06	0.002447	0.002446
ENSG00000120334:1(@)chr1_173128768_175120632	chr1_173607581	0.002457	0.01109	0.006153	0.002445
ENSG00000120334:1(@)chr1_173128768_175120632	chr1_173625212	0.002456	0.01149	0.006285	0.002444
ENSG00000196776:1(@)chr3_107263964_109803548	chr3_108023484	0.08439	1.699e-06	0.002445	0.002444
ENSG00000185324:2(@)chr16_88974757_90226404	chr16_89684264	0.003841	9.964e-05	0.002527	0.002444
ENSG00000120334:1(@)chr1_173128768_175120632	chr1_173637068	0.002459	0.00822	0.005192	0.002443
ENSG00000120334:1(@)chr1_173128768_175120632	chr1_173645232	0.00246	0.006337	0.004558	0.002439
ENSG00000120334:1(@)chr1_173128768_175120632	chr1_173647386	0.00246	0.006096	0.004477	0.002438
ENSG00000196776:1(@)chr3_107263964_109803548	chr3_108024125	0.0841	1.699e-06	0.002437	0.002436
ENSG00000176125:2(@)chr7_100599028_101555972	chr7_100873422	0.002464	0.004477	0.005972	0.002434
ENSG00000176125:2(@)chr7_100599028_101555972	chr7_100875929	0.002463	0.004641	0.006102	0.002434
ENSG00000176125:2(@)chr7_100599028_101555972	chr7_100876668	0.002462	0.004676	0.006128	0.002433
ENSG00000187741:1(@)chr16_88974757_90226404	chr16_89792884	0.00556	4.423e-05	0.00246	0.002431
ENSG00000037749:1(@)chr5_153488214_154393528	chr5_154110616	0.002428	0.007024	0.002682	0.00241
ENSG00000044115:1(@)chr5_137040361_139885487	chr5_138783711	0.002645	0.0005704	0.002803	0.002406
ENSG00000167522:1(@)chr16_88974757_90226404	chr16_89340506	0.006381	3.448e-05	0.002433	0.002406
ENSG00000167526:1(@)chr16_88974757_90226404	chr16_89556116	0.008923	2.096e-05	0.002417	0.0024
ENSG00000128191:1(@)chr22_19924835_22002927	chr22_20082390	0.002833	0.0003052	0.002645	0.002399
ENSG00000149929:1(@)chr16_29025292_31371622	chr16_30001745	0.02398	5.403e-06	0.0024	0.002395
ENSG00000182810:1(@)chr16_65904663_68807460	chr16_67959740	0.002624	0.0005725	0.002717	0.002387
ENSG00000128191:2(@)chr22_19924835_22002927	chr22_20092499	0.002775	0.0003331	0.002633	0.002371
ENSG00000178252:3(@)chr3_47685722_49279539	chr3_48779856	0.00284	0.0002866	0.002598	0.002369
ENSG00000141034:2(@)chr17_16509028_18953007	chr17_18061403	0.002403	0.003681	0.005498	0.002368
ENSG00000275734:1(@)chr16_88974757_90226404	chr16_89684264	0.003717	9.964e-05	0.002449	0.002367
ENSG00000128191:2(@)chr22_19924835_22002927	chr22_20093274	0.002777	0.0003276	0.002624	0.002367
ENSG00000008869:1(@)chr2_35896940_37905569	chr2_37017150	0.002368	0.06155	0.05379	0.002366
ENSG00000187741:1(@)chr16_88974757_90226404	chr16_89783332	0.01111	1.535e-05	0.002369	0.002359
ENSG00000146463:1(@)chr1_34334157_37083582	chr1_35360917	0.002422	0.0021	0.004015	0.002358
ENSG00000037749:1(@)chr5_153488214_154393528	chr5_154070564	0.002392	0.003534	0.002495	0.002358
ENSG00000141034:2(@)chr17_16509028_18953007	chr17_18057299	0.002391	0.003772	0.005564	0.002357
ENSG00000141034:2(@)chr17_16509028_18953007	chr17_18061031	0.002403	0.002743	0.004689	0.002357
ENSG00000139644:1(@)chr12_48608083_51382710	chr12_49765929	0.003744	9.592e-05	0.002405	0.002349
ENSG00000185324:2(@)chr16_88974757_90226404	chr16_89694304	0.00528	4.566e-05	0.002387	0.002349
ENSG00000116819:1(@)chr1_34334157_37083582	chr1_35592511	0.002384	0.003253	0.005074	0.002344
ENSG00000156603:1(@)chr11_55315181_58690022	chr11_57730760	0.002348	0.02821	0.02747	0.002344
ENSG00000156603:1(@)chr11_55315181_58690022	chr11_57731593	0.002348	0.0283	0.02755	0.002344
ENSG00000196510:1(@)chr12_109898914_112825713	chr12_110405992	0.002349	0.02717	0.02466	0.002344
ENSG00000168679:2(@)chr1_109761309_111199115	chr1_110209517	0.002445	0.001295	0.003411	0.002343
ENSG00000167522:1(@)chr16_88974757_90226404	chr16_89340535	0.006365	3.309e-05	0.002365	0.002339
ENSG00000116819:1(@)chr1_34334157_37083582	chr1_35587263	0.002374	0.003546	0.005313	0.002337
ENSG00000112245:1(@)chr6_62842983_65055849	chr6_63497711	0.002551	0.0005374	0.002388	0.002334
ENSG00000105705:2(@)chr19_18299052_19766662	chr19_19303138	0.01936	7.785e-06	0.002334	0.002327
ENSG00000102858:1(@)chr16_3951195_5068344	chr16_4439435	0.002358	0.00347	0.005202	0.002323
ENSG00000242781:1(@)chr3_78975391_81378159	chr3_80791181	0.00277	0.0002897	0.002531	0.002322
ENSG00000037749:1(@)chr5_153488214_154393528	chr5_154113591	0.002337	0.006753	0.002581	0.00232
ENSG00000105705:2(@)chr19_18299052_19766662	chr19_19305236	0.01936	7.755e-06	0.002326	0.00232
ENSG00000242781:1(@)chr3_78975391_81378159	chr3_80738112	0.00235	0.004176	0.005331	0.002319
ENSG00000037749:1(@)chr5_153488214_154393528	chr5_154113544	0.002334	0.007566	0.002611	0.002319
ENSG00000037749:1(@)chr5_153488214_154393528	chr5_154067265	0.002351	0.003494	0.002453	0.002318
ENSG00000044115:1(@)chr5_137040361_139885487	chr5_138791288	0.002543	0.0005764	0.002716	0.002315
ENSG00000242781:1(@)chr3_78975391_81378159	chr3_80746019	0.002349	0.003364	0.004737	0.002311
ENSG00000242781:1(@)chr3_78975391_81378159	chr3_80746105	0.002349	0.003236	0.004643	0.002309
ENSG00000242781:1(@)chr3_78975391_81378159	chr3_80747396	0.002348	0.003348	0.004724	0.002309
ENSG00000178252:1(@)chr3_47685722_49279539	chr3_48959173	0.002851	0.0002409	0.002351	0.002307
ENSG00000112245:1(@)chr6_62842983_65055849	chr6_63497956	0.002519	0.0005417	0.002361	0.002307
ENSG00000139644:1(@)chr12_48608083_51382710	chr12_49766347	0.003821	8.667e-05	0.002356	0.002306
ENSG00000242781:1(@)chr3_78975391_81378159	chr3_80732296	0.002338	0.003462	0.004798	0.002301
ENSG00000242781:1(@)chr3_78975391_81378159	chr3_80791086	0.00274	0.0002915	0.002509	0.002299
ENSG00000242781:1(@)chr3_78975391_81378159	chr3_80743378	0.002333	0.003405	0.004751	0.002296
ENSG00000242781:1(@)chr3_78975391_81378159	chr3_80740888	0.002333	0.003299	0.004674	0.002295
ENSG00000112245:1(@)chr6_62842983_65055849	chr6_63497859	0.002527	0.0004869	0.002341	0.002292
ENSG00000196776:1(@)chr3_107263964_109803548	chr3_108029293	0.08144	1.649e-06	0.002293	0.002291
ENSG00000167656:1(@)chr8_141963553_143155464	chr8_142765175	0.003176	0.0001468	0.00241	0.002289
ENSG00000152133:2(@)chr2_35896940_37905569	chr2_37098085	0.002473	0.0007023	0.002874	0.002288
ENSG00000105705:2(@)chr19_18299052_19766662	chr19_19302572	0.01932	7.649e-06	0.002294	0.002288
ENSG00000114416:1(@)chr3_179656798_181793378	chr3_180914338	0.002346	0.001961	0.003803	0.002282
ENSG00000139644:1(@)chr12_48608083_51382710	chr12_49765631	0.003708	9.072e-05	0.002331	0.002279
ENSG00000112245:1(@)chr6_62842983_65055849	chr6_63544082	0.002493	0.0005226	0.002328	0.002276
ENSG00000128191:1(@)chr22_19924835_22002927	chr22_20078228	0.002794	0.0002402	0.002466	0.002272
ENSG00000178252:3(@)chr3_47685722_49279539	chr3_48860162	0.002786	0.0002513	0.002471	0.002271
ENSG00000187741:1(@)chr16_88974757_90226404	chr16_89760518	0.005123	4.528e-05	0.002299	0.002269
ENSG00000044115:1(@)chr5_137040361_139885487	chr5_138796200	0.002489	0.0005789	0.00267	0.002267
ENSG00000254509:1(@)chr11_124625632_126441425	chr11_124765139	0.002266	0.1243	0.1089	0.002265
ENSG00000257298:1(@)chr12_48608083_51382710	chr12_50194876	0.002266	0.02653	0.02449	0.002261
ENSG00000166482:2(@)chr17_18953007_21387045	chr17_19390414	0.0026	0.0003636	0.002555	0.00225
ENSG00000112245:1(@)chr6_62842983_65055849	chr6_63498169	0.002461	0.000529	0.002301	0.002249
ENSG00000066322:1(@)chr1_43292786_44503511	chr1_43345734	0.002279	0.003831	0.005273	0.002246
ENSG00000112245:1(@)chr6_62842983_65055849	chr6_63513474	0.002445	0.000558	0.0023	0.002244
ENSG00000001617:1(@)chr3_49279539_51797999	chr3_50195782	0.01808	8.039e-06	0.002241	0.002235
ENSG00000242020:2(@)chr5_141266403_143601683	chr5_141484023	0.002558	0.0003944	0.002566	0.002235
ENSG00000167193:2(@)chr17_1269105_2025437	chr17_1446890	0.002749	0.0002428	0.002427	0.002227
ENSG00000266680:1(@)chr6_62842983_65055849	chr6_63482776	0.002537	0.0003975	0.00237	0.002226
ENSG00000167193:2(@)chr17_1269105_2025437	chr17_1449135	0.002761	0.0002356	0.002418	0.002224
ENSG00000112658:2(@)chr6_42070983_43788432	chr6_43182782	0.002236	0.00889	0.01006	0.002223
ENSG00000266680:1(@)chr6_62842983_65055849	chr6_63472727	0.002509	0.0004326	0.00238	0.002223
ENSG00000184209:1(@)chr12_121569746_124493434	chr12_123465041	0.02601	5.326e-06	0.002228	0.002223
ENSG00000178252:3(@)chr3_47685722_49279539	chr3_48806644	0.002815	0.0002129	0.002391	0.002221
ENSG00000112245:1(@)chr6_62842983_65055849	chr6_63498269	0.002431	0.0005295	0.002274	0.002221
ENSG00000178252:3(@)chr3_47685722_49279539	chr3_48807818	0.002815	0.0002125	0.00239	0.00222
ENSG00000166482:2(@)chr17_18953007_21387045	chr17_19392137	0.002573	0.0003562	0.002519	0.00222
ENSG00000178252:3(@)chr3_47685722_49279539	chr3_48813010	0.002812	0.0002124	0.002386	0.002217
ENSG00000112245:1(@)chr6_62842983_65055849	chr6_63498307	0.002424	0.0005292	0.002268	0.002215
ENSG00000178252:3(@)chr3_47685722_49279539	chr3_48795914	0.002708	0.0002546	0.002416	0.002213
ENSG00000234616:2(@)chr8_141963553_143155464	chr8_142661001	0.002231	0.006195	0.007751	0.002212
ENSG00000178252:3(@)chr3_47685722_49279539	chr3_48795915	0.002705	0.0002543	0.002413	0.00221
ENSG00000112658:2(@)chr6_42070983_43788432	chr6_43183746	0.002221	0.009998	0.01103	0.00221
ENSG00000187741:1(@)chr16_88974757_90226404	chr16_89760514	0.005101	4.353e-05	0.002239	0.00221
ENSG00000266680:1(@)chr6_62842983_65055849	chr6_63472706	0.002418	0.0005836	0.00242	0.002208
ENSG00000156603:1(@)chr11_55315181_58690022	chr11_57729348	0.002212	0.03046	0.02933	0.002208
ENSG00000178252:3(@)chr3_47685722_49279539	chr3_48850688	0.002793	0.0002143	0.002378	0.002207
ENSG00000178252:3(@)chr3_47685722_49279539	chr3_48852686	0.00279	0.0002155	0.002378	0.002207
ENSG00000178252:3(@)chr3_47685722_49279539	chr3_48853248	0.00279	0.0002155	0.002378	0.002207
ENSG00000156603:1(@)chr11_55315181_58690022	chr11_57729539	0.00221	0.03054	0.0294	0.002206
ENSG00000156603:1(@)chr11_55315181_58690022	chr11_57730375	0.002209	0.03017	0.02907	0.002206
ENSG00000156603:1(@)chr11_55315181_58690022	chr11_57721418	0.002209	0.03159	0.03033	0.002205
ENSG00000178252:3(@)chr3_47685722_49279539	chr3_48853842	0.002786	0.0002154	0.002376	0.002204
ENSG00000156603:1(@)chr11_55315181_58690022	chr11_57726150	0.002206	0.03136	0.03013	0.002203
ENSG00000178252:3(@)chr3_47685722_49279539	chr3_48826402	0.002798	0.0002098	0.002368	0.002201
ENSG00000037749:1(@)chr5_153488214_154393528	chr5_154072442	0.002231	0.00371	0.002344	0.002201
ENSG00000139644:1(@)chr12_48608083_51382710	chr12_49762857	0.003509	9.572e-05	0.002256	0.002201
ENSG00000114416:1(@)chr3_179656798_181793378	chr3_180912403	0.002299	0.001141	0.003077	0.002193
ENSG00000266680:1(@)chr6_62842983_65055849	chr6_63465388	0.003906	7.107e-05	0.002219	0.002193
ENSG00000183722:1(@)chr13_38304026_40495126	chr13_39472648	0.003177	0.0001267	0.002298	0.002193
ENSG00000112245:1(@)chr6_62842983_65055849	chr6_63498622	0.002397	0.0005272	0.002243	0.00219
ENSG00000178252:3(@)chr3_47685722_49279539	chr3_48840974	0.002783	0.0002097	0.002356	0.002189
ENSG00000178252:3(@)chr3_47685722_49279539	chr3_48901647	0.002568	0.0003256	0.002446	0.002186
ENSG00000168237:1(@)chr3_51797999_54047363	chr3_52261879	0.002652	0.0002594	0.002369	0.002175
ENSG00000120334:1(@)chr1_173128768_175120632	chr1_173823772	0.00226	0.001402	0.002643	0.002174
ENSG00000218274:1(@)chr6_62842983_65055849	chr6_63443314	0.002186	0.009686	0.002231	0.002174
ENSG00000266680:1(@)chr6_62842983_65055849	chr6_63472760	0.002373	0.0005859	0.002381	0.002168
ENSG00000112245:1(@)chr6_62842983_65055849	chr6_63498639	0.002369	0.0005249	0.002216	0.002164
ENSG00000178252:3(@)chr3_47685722_49279539	chr3_48862914	0.002722	0.0002195	0.002336	0.002162
ENSG00000168237:1(@)chr3_51797999_54047363	chr3_52254929	0.002654	0.0002494	0.002347	0.002161
ENSG00000168237:1(@)chr3_51797999_54047363	chr3_52253452	0.002654	0.000249	0.002346	0.00216
ENSG00000044115:1(@)chr5_137040361_139885487	chr5_138785646	0.002358	0.0006087	0.002581	0.002157
ENSG00000037749:1(@)chr5_153488214_154393528	chr5_154074620	0.002179	0.004775	0.00234	0.002156
ENSG00000183722:2(@)chr13_38304026_40495126	chr13_39481684	0.002237	0.001523	0.00344	0.002156
ENSG00000112245:1(@)chr6_62842983_65055849	chr6_63498633	0.002348	0.0005309	0.0022	0.002147
ENSG00000114416:1(@)chr3_179656798_181793378	chr3_180908173	0.002203	0.001917	0.003629	0.002142
ENSG00000264102:1(@)chr11_44672249_46984586	chr11_46374929	0.002149	0.0155	0.01485	0.002141
ENSG00000187741:1(@)chr16_88974757_90226404	chr16_89783327	0.01071	1.423e-05	0.00215	0.002141
ENSG00000184209:1(@)chr12_121569746_124493434	chr12_123452353	0.02251	5.975e-06	0.002141	0.002136
ENSG00000037749:1(@)chr5_153488214_154393528	chr5_154075373	0.002155	0.004609	0.00231	0.002132
ENSG00000114416:1(@)chr3_179656798_181793378	chr3_180907491	0.002187	0.001976	0.003661	0.002128
ENSG00000260114:1(@)chr16_29025292_31371622	chr16_29923498	0.003539	8.045e-05	0.002191	0.002121
ENSG00000112245:1(@)chr6_62842983_65055849	chr6_63499178	0.002323	0.0005229	0.002172	0.00212
ENSG00000114416:1(@)chr3_179656798_181793378	chr3_180907112	0.002177	0.002002	0.003672	0.002119
ENSG00000260114:1(@)chr16_29025292_31371622	chr16_29923433	0.003534	8.045e-05	0.002188	0.002119
ENSG00000037749:1(@)chr5_153488214_154393528	chr5_154076692	0.002138	0.004697	0.002297	0.002116
ENSG00000266680:1(@)chr6_62842983_65055849	chr6_63473199	0.002304	0.000621	0.00234	0.002115
ENSG00000178252:3(@)chr3_47685722_49279539	chr3_48909750	0.002514	0.0003	0.002352	0.002113
ENSG00000120334:1(@)chr1_173128768_175120632	chr1_173723267	0.002197	0.001373	0.002571	0.002112
ENSG00000112245:1(@)chr6_62842983_65055849	chr6_63499321	0.002307	0.0005221	0.002158	0.002106
ENSG00000149929:1(@)chr16_29025292_31371622	chr16_29982365	0.002107	0.03273	0.03243	0.002104
ENSG00000149929:1(@)chr16_29025292_31371622	chr16_29981787	0.002107	0.02887	0.02885	0.002103
ENSG00000149929:1(@)chr16_29025292_31371622	chr16_29983897	0.002105	0.02616	0.02633	0.002101
ENSG00000149929:1(@)chr16_29025292_31371622	chr16_29974884	0.002103	0.03569	0.03516	0.0021
ENSG00000248685:1(@)chr4_33171144_35149793	chr4_34216037	0.002151	0.001973	0.003391	0.002097
ENSG00000129933:1(@)chr19_18299052_19766662	chr19_19320614	0.004022	5.92e-05	0.002145	0.002096
ENSG00000112996:1(@)chr5_43983397_50867564	chr5_44812464	0.003581	7.986e-05	0.002151	0.002091
ENSG00000149929:1(@)chr16_29025292_31371622	chr16_30004244	0.02042	5.553e-06	0.002096	0.002091
ENSG00000248685:1(@)chr4_33171144_35149793	chr4_34214931	0.002136	0.002016	0.003406	0.002084
ENSG00000178252:3(@)chr3_47685722_49279539	chr3_48867728	0.002569	0.0002436	0.002277	0.002083
ENSG00000112245:1(@)chr6_62842983_65055849	chr6_63501589	0.002296	0.0004878	0.002131	0.002083
ENSG00000266680:1(@)chr6_62842983_65055849	chr6_63544114	0.002265	0.0006302	0.002311	0.002082
ENSG00000120458:1(@)chr11_124625632_126441425	chr11_124773940	0.00208	0.1017	0.0961	0.002079
ENSG00000248685:1(@)chr4_33171144_35149793	chr4_34213494	0.002126	0.00221	0.003528	0.002078
ENSG00000112245:1(@)chr6_62842983_65055849	chr6_63499551	0.002276	0.0005223	0.00213	0.002078
ENSG00000266680:1(@)chr6_62842983_65055849	chr6_63475011	0.002264	0.0006176	0.002302	0.002078
ENSG00000266680:1(@)chr6_62842983_65055849	chr6_63475059	0.002263	0.0006111	0.002297	0.002075
ENSG00000112245:1(@)chr6_62842983_65055849	chr6_63507004	0.002264	0.0005388	0.002125	0.002072
ENSG00000266680:1(@)chr6_62842983_65055849	chr6_63481373	0.002357	0.0004015	0.002216	0.00207
ENSG00000266680:1(@)chr6_62842983_65055849	chr6_63482044	0.00236	0.0003966	0.002214	0.00207
ENSG00000120458:1(@)chr11_124625632_126441425	chr11_124774043	0.00207	0.06439	0.06163	0.002069
ENSG00000139644:1(@)chr12_48608083_51382710	chr12_49761330	0.003371	9.037e-05	0.00212	0.002068
ENSG00000266680:1(@)chr6_62842983_65055849	chr6_63475214	0.002257	0.0006047	0.002286	0.002067
ENSG00000266680:1(@)chr6_62842983_65055849	chr6_63475450	0.002253	0.0006056	0.002283	0.002064
ENSG00000037749:1(@)chr5_153488214_154393528	chr5_154078226	0.002082	0.005007	0.002255	0.002062
ENSG00000066322:1(@)chr1_43292786_44503511	chr1_43355400	0.002084	0.004879	0.005916	0.002061
ENSG00000112245:1(@)chr6_62842983_65055849	chr6_63499655	0.002253	0.000528	0.002111	0.002059
ENSG00000266680:1(@)chr6_62842983_65055849	chr6_63481225	0.002338	0.0004053	0.002204	0.002057
ENSG00000176125:2(@)chr7_100599028_101555972	chr7_100874758	0.002072	0.007706	0.008148	0.002057
ENSG00000176125:1(@)chr7_100599028_101555972	chr7_100884905	0.003957	6.153e-05	0.002104	0.002057
ENSG00000266680:1(@)chr6_62842983_65055849	chr6_63500578	0.002343	0.0003873	0.00219	0.002049
ENSG00000248685:1(@)chr4_33171144_35149793	chr4_34210295	0.002097	0.002146	0.003456	0.002048
ENSG00000037749:1(@)chr5_153488214_154393528	chr5_154079116	0.002069	0.005056	0.002244	0.002048
ENSG00000248685:1(@)chr4_33171144_35149793	chr4_34211561	0.002096	0.002123	0.003439	0.002046
ENSG00000266680:1(@)chr6_62842983_65055849	chr6_63476127	0.002232	0.0006093	0.002267	0.002046
ENSG00000102858:1(@)chr16_3951195_5068344	chr16_4491389	0.002057	0.008835	0.009375	0.002045
ENSG00000114416:1(@)chr3_179656798_181793378	chr3_180905703	0.002087	0.002533	0.004008	0.002043
ENSG00000229994:1(@)chr1_34334157_37083582	chr1_35360917	0.002097	0.0021	0.003802	0.002042
ENSG00000102858:1(@)chr16_3951195_5068344	chr16_4490884	0.002057	0.007056	0.007896	0.002041
ENSG00000178252:3(@)chr3_47685722_49279539	chr3_48882694	0.002527	0.0002386	0.002231	0.00204
ENSG00000266680:1(@)chr6_62842983_65055849	chr6_63476480	0.002225	0.0006017	0.002255	0.002037
ENSG00000181619:2(@)chr14_58981618_61213706	chr14_59453321	0.01075	1.331e-05	0.002047	0.002036
ENSG00000120334:1(@)chr1_173128768_175120632	chr1_173746170	0.002119	0.001271	0.002455	0.00203
ENSG00000266680:1(@)chr6_62842983_65055849	chr6_63464534	0.002248	0.0005053	0.002209	0.002025
ENSG00000140598:2(@)chr15_80568637_83591716	chr15_82241976	0.004658	4.349e-05	0.002053	0.002017
ENSG00000142686:1(@)chr1_34334157_37083582	chr1_35703957	0.002023	0.01401	0.002353	0.002015
ENSG00000112245:1(@)chr6_62842983_65055849	chr6_63500212	0.002208	0.0005158	0.002065	0.002013
ENSG00000264102:1(@)chr11_44672249_46984586	chr11_46356482	0.002226	0.0005183	0.002437	0.002012
ENSG00000146463:2(@)chr1_34334157_37083582	chr1_35339297	0.002354	0.000332	0.002288	0.002009
ENSG00000242781:1(@)chr3_78975391_81378159	chr3_80792579	0.002654	0.0001719	0.002127	0.002003
ENSG00000181619:2(@)chr14_58981618_61213706	chr14_59455602	0.01138	1.214e-05	0.002009	0.001999
ENSG00000167656:1(@)chr8_141963553_143155464	chr8_142765585	0.002778	0.0001458	0.002119	0.001998
ENSG00000242781:1(@)chr3_78975391_81378159	chr3_80792463	0.002653	0.00017	0.00212	0.001997
ENSG00000184209:1(@)chr12_121569746_124493434	chr12_123452600	0.02259	5.524e-06	0.002001	0.001996
ENSG00000167656:1(@)chr8_141963553_143155464	chr8_142771170	0.002959	0.0001178	0.002092	0.001995
ENSG00000266680:1(@)chr6_62842983_65055849	chr6_63478523	0.00219	0.0005597	0.002196	0.001993
ENSG00000178252:3(@)chr3_47685722_49279539	chr3_48887467	0.002522	0.0002127	0.002159	0.00199
ENSG00000266680:1(@)chr6_62842983_65055849	chr6_63478774	0.002182	0.0005599	0.002189	0.001986
ENSG00000187741:1(@)chr16_88974757_90226404	chr16_89781094	0.01321	1.007e-05	0.001991	0.001985
ENSG00000178922:1(@)chr1_43292786_44503511	chr1_43455274	0.001989	0.0238	0.02351	0.001984
ENSG00000102858:1(@)chr16_3951195_5068344	chr16_4491830	0.001997	0.007493	0.008199	0.001983
ENSG00000234616:2(@)chr8_141963553_143155464	chr8_142644375	0.001993	0.007581	0.008758	0.00198
ENSG00000184209:1(@)chr12_121569746_124493434	chr12_123451469	0.02255	5.484e-06	0.001984	0.00198
ENSG00000163938:1(@)chr3_51797999_54047363	chr3_52697467	0.005498	3.186e-05	0.002003	0.001977
ENSG00000114416:1(@)chr3_179656798_181793378	chr3_180902050	0.002023	0.002199	0.00368	0.001974
ENSG00000266680:1(@)chr6_62842983_65055849	chr6_63479473	0.002171	0.0005558	0.002176	0.001974
ENSG00000197121:1(@)chr2_195582732_197213386	chr2_196888421	0.002897	0.0001216	0.002072	0.001973
ENSG00000242781:1(@)chr3_78975391_81378159	chr3_80789484	0.001994	0.004999	0.005577	0.001972
ENSG00000168237:1(@)chr3_51797999_54047363	chr3_52304836	0.00203	0.001767	0.003286	0.001967
ENSG00000120458:1(@)chr11_124625632_126441425	chr11_124776267	0.001963	0.11	0.1037	0.001963
ENSG00000164574:1(@)chr5_153488214_154393528	chr5_154063973	0.002174	0.0005028	0.001979	0.001961
ENSG00000266680:1(@)chr6_62842983_65055849	chr6_63480162	0.002153	0.0005563	0.00216	0.001958
ENSG00000264102:1(@)chr11_44672249_46984586	chr11_46355403	0.00203	0.00148	0.00317	0.001957
ENSG00000178252:3(@)chr3_47685722_49279539	chr3_48900357	0.002512	0.000199	0.002112	0.001953
ENSG00000112245:1(@)chr6_62842983_65055849	chr6_63500882	0.002141	0.0005158	0.002004	0.001953
ENSG00000167522:1(@)chr16_88974757_90226404	chr16_89339419	0.006347	2.531e-05	0.001973	0.001953
ENSG00000112245:1(@)chr6_62842983_65055849	chr6_63500900	0.002136	0.0005159	0.001999	0.001947
ENSG00000266680:1(@)chr6_62842983_65055849	chr6_63480541	0.002138	0.0005616	0.002149	0.001946
ENSG00000149929:1(@)chr16_29025292_31371622	chr16_29971640	0.001945	0.03442	0.03383	0.001943
ENSG00000149929:1(@)chr16_29025292_31371622	chr16_29971798	0.001944	0.04533	0.04394	0.001942
ENSG00000266680:1(@)chr6_62842983_65055849	chr6_63480642	0.002135	0.0005504	0.00214	0.00194
ENSG00000149929:1(@)chr16_29025292_31371622	chr16_29971827	0.001943	0.03366	0.03312	0.00194
ENSG00000197121:1(@)chr2_195582732_197213386	chr2_196888965	0.002898	0.0001148	0.002031	0.001937
ENSG00000149929:1(@)chr16_29025292_31371622	chr16_29977028	0.001938	0.04275	0.04154	0.001936
ENSG00000141034:2(@)chr17_16509028_18953007	chr17_18063631	0.001959	0.004554	0.005808	0.001936
ENSG00000197121:1(@)chr2_195582732_197213386	chr2_196886705	0.002898	0.000114	0.002026	0.001933
ENSG00000103423:2(@)chr16_3951195_5068344	chr16_4450121	0.001937	0.01903	0.01823	0.001931
ENSG00000066322:1(@)chr1_43292786_44503511	chr1_43376958	0.001941	0.00823	0.00843	0.001928
ENSG00000112245:1(@)chr6_62842983_65055849	chr6_63501093	0.002113	0.0005141	0.001977	0.001926
ENSG00000136631:1(@)chr1_148907005_151566404	chr1_150104955	0.001967	0.002116	0.002737	0.00192
ENSG00000141034:2(@)chr17_16509028_18953007	chr17_18058075	0.001948	0.003627	0.005003	0.00192
ENSG00000141034:2(@)chr17_16509028_18953007	chr17_18058093	0.001949	0.003576	0.00496	0.00192
ENSG00000197121:1(@)chr2_195582732_197213386	chr2_196883738	0.002886	0.0001127	0.002009	0.001917
ENSG00000197121:1(@)chr2_195582732_197213386	chr2_196883902	0.002886	0.0001127	0.002009	0.001917
ENSG00000197121:1(@)chr2_195582732_197213386	chr2_196883173	0.002886	0.0001124	0.002007	0.001916
ENSG00000140598:2(@)chr15_80568637_83591716	chr15_82229239	0.002932	0.0001067	0.002	0.001912
ENSG00000266680:1(@)chr6_62842983_65055849	chr6_63481681	0.002108	0.0005375	0.002106	0.001911
ENSG00000103423:1(@)chr16_3951195_5068344	chr16_4444548	0.001912	0.02756	0.02588	0.001908
ENSG00000234616:1(@)chr8_141963553_143155464	chr8_142695250	0.002212	0.0003544	0.001952	0.001906
ENSG00000164574:1(@)chr5_153488214_154393528	chr5_154059481	0.001936	0.003416	0.002028	0.001905
ENSG00000066322:1(@)chr1_43292786_44503511	chr1_43376500	0.001917	0.007973	0.008203	0.001904
ENSG00000131374:1(@)chr3_16240935_17849626	chr3_17797379	0.002032	0.000822	0.002591	0.001902
ENSG00000266680:1(@)chr6_62842983_65055849	chr6_63482340	0.00209	0.0005524	0.002099	0.001899
ENSG00000242020:1(@)chr5_141266403_143601683	chr5_141487921	0.00199	0.001177	0.002879	0.001898
ENSG00000112245:1(@)chr6_62842983_65055849	chr6_63501201	0.002093	0.0004863	0.001947	0.001898
ENSG00000242020:1(@)chr5_141266403_143601683	chr5_141483756	0.00198	0.001292	0.002973	0.001897
ENSG00000234616:1(@)chr8_141963553_143155464	chr8_142683195	0.002052	0.0006965	0.001986	0.001897
ENSG00000242020:1(@)chr5_141266403_143601683	chr5_141483904	0.00198	0.001279	0.002961	0.001896
ENSG00000266680:1(@)chr6_62842983_65055849	chr6_63482520	0.00208	0.0005667	0.0021	0.001894
ENSG00000136631:1(@)chr1_148907005_151566404	chr1_150134393	0.001898	0.017	0.008461	0.001893
ENSG00000242781:1(@)chr3_78975391_81378159	chr3_80799655	0.001936	0.002422	0.00364	0.001893
ENSG00000178922:1(@)chr1_43292786_44503511	chr1_43460634	0.00255	0.0001463	0.002022	0.00189
ENSG00000136631:1(@)chr1_148907005_151566404	chr1_150134673	0.001894	0.0171	0.008496	0.001888
ENSG00000266680:1(@)chr6_62842983_65055849	chr6_63482500	0.002081	0.0005357	0.00208	0.001886
ENSG00000075415:1(@)chr12_96715061_98912209	chr12_98603562	0.002148	0.0004053	0.00222	0.001884
ENSG00000262777:1(@)chr17_1269105_2025437	chr17_1443123	0.001938	0.001931	0.00309	0.001883
ENSG00000266680:1(@)chr6_62842983_65055849	chr6_63482668	0.002071	0.0005462	0.002079	0.00188
ENSG00000185324:1(@)chr16_88974757_90226404	chr16_89688808	0.1178	9.226e-07	0.001877	0.001876
ENSG00000266680:1(@)chr6_62842983_65055849	chr6_63482828	0.002067	0.00054	0.00207	0.001874
ENSG00000142687:1(@)chr1_34334157_37083582	chr1_35422546	0.001919	0.002025	0.003504	0.001868
ENSG00000266680:1(@)chr6_62842983_65055849	chr6_63483000	0.002058	0.0005448	0.002065	0.001868
ENSG00000175224:2(@)chr11_44672249_46984586	chr11_46651794	0.001877	0.01061	0.0109	0.001867
ENSG00000199150:2(@)chr3_51797999_54047363	chr3_52274829	0.002066	0.0005308	0.002311	0.001866
ENSG00000266680:1(@)chr6_62842983_65055849	chr6_63483109	0.002054	0.0005451	0.002062	0.001864
ENSG00000149932:2(@)chr16_29025292_31371622	chr16_29966682	0.001868	0.01973	0.01903	0.001863
ENSG00000128191:1(@)chr22_19924835_22002927	chr22_20105999	0.002298	0.0002367	0.002054	0.001863
ENSG00000266680:1(@)chr6_62842983_65055849	chr6_63483202	0.002052	0.0005437	0.002059	0.001862
ENSG00000149932:2(@)chr16_29025292_31371622	chr16_29966241	0.001867	0.01955	0.01887	0.001862
ENSG00000264102:1(@)chr11_44672249_46984586	chr11_46354544	0.001926	0.00158	0.003156	0.001861
ENSG00000266680:1(@)chr6_62842983_65055849	chr6_63483403	0.002049	0.0005428	0.002056	0.001859
ENSG00000232093:2(@)chr1_154797927_156366342	chr1_155054466	0.002087	0.0004508	0.002231	0.001853
ENSG00000136631:1(@)chr1_148907005_151566404	chr1_150136933	0.001857	0.01693	0.008393	0.001852
ENSG00000128191:1(@)chr22_19924835_22002927	chr22_20105254	0.002278	0.000239	0.002043	0.001851
ENSG00000178252:3(@)chr3_47685722_49279539	chr3_49043814	0.002119	0.0003885	0.002158	0.001849
ENSG00000180423:1(@)chr11_44672249_46984586	chr11_46606253	0.002006	0.000632	0.002369	0.001848
ENSG00000266680:1(@)chr6_62842983_65055849	chr6_63483667	0.002036	0.0005424	0.002044	0.001847
ENSG00000128191:1(@)chr22_19924835_22002927	chr22_20105794	0.002294	0.0002259	0.002026	0.001844
ENSG00000128191:1(@)chr22_19924835_22002927	chr22_20105765	0.002289	0.0002284	0.002027	0.001843
ENSG00000266680:1(@)chr6_62842983_65055849	chr6_63484008	0.002027	0.0005351	0.002031	0.001837
ENSG00000140598:2(@)chr15_80568637_83591716	chr15_82183236	0.01611	7.314e-06	0.001838	0.001832
ENSG00000103423:2(@)chr16_3951195_5068344	chr16_4448485	0.001831	0.05287	0.04709	0.001829
ENSG00000112245:1(@)chr6_62842983_65055849	chr6_63501647	0.002007	0.0005099	0.001879	0.001828
ENSG00000128191:1(@)chr22_19924835_22002927	chr22_20104105	0.00226	0.000231	0.00201	0.001824
ENSG00000264102:1(@)chr11_44672249_46984586	chr11_46399608	0.002022	0.0005027	0.002234	0.001822
ENSG00000256053:2(@)chr14_102545765_104535386	chr14_103593729	0.001841	0.004717	0.006376	0.001822
ENSG00000167193:2(@)chr17_1269105_2025437	chr17_1445695	0.002188	0.0002813	0.002052	0.00182
ENSG00000256053:2(@)chr14_102545765_104535386	chr14_103594947	0.00184	0.004152	0.005827	0.001819
ENSG00000149932:2(@)chr16_29025292_31371622	chr16_29959513	0.001823	0.01909	0.01842	0.001818
ENSG00000234616:1(@)chr8_141963553_143155464	chr8_142684641	0.001989	0.0005867	0.001888	0.001813
ENSG00000178922:1(@)chr1_43292786_44503511	chr1_43458495	0.001816	0.02339	0.02297	0.001812
ENSG00000143554:2(@)chr1_153208353_154797927	chr1_153783607	0.002226	0.0002478	0.002018	0.00181
ENSG00000128191:1(@)chr22_19924835_22002927	chr22_20080563	0.001812	0.03213	0.02768	0.001809
ENSG00000266680:1(@)chr6_62842983_65055849	chr6_63484879	0.001994	0.0005363	0.002002	0.001807
ENSG00000103423:1(@)chr16_3951195_5068344	chr16_4448532	0.001808	0.04255	0.03882	0.001806
ENSG00000128191:1(@)chr22_19924835_22002927	chr22_20105473	0.002282	0.0002095	0.001974	0.001806
ENSG00000128191:1(@)chr22_19924835_22002927	chr22_20077847	0.001809	0.02611	0.02283	0.001805
ENSG00000128191:1(@)chr22_19924835_22002927	chr22_20101748	0.002221	0.0002394	0.001997	0.001805
ENSG00000136631:1(@)chr1_148907005_151566404	chr1_150138317	0.001809	0.01766	0.008625	0.001804
ENSG00000102858:1(@)chr16_3951195_5068344	chr16_4410048	0.001974	0.0005616	0.00227	0.001804
ENSG00000178922:1(@)chr1_43292786_44503511	chr1_43461044	0.001804	0.0317	0.03047	0.001802
ENSG00000266680:1(@)chr6_62842983_65055849	chr6_63484957	0.00199	0.0005302	0.001993	0.001801
ENSG00000167193:2(@)chr17_1269105_2025437	chr17_1445127	0.002186	0.0002651	0.002018	0.0018
ENSG00000112245:1(@)chr6_62842983_65055849	chr6_63501926	0.001975	0.0005072	0.001848	0.001798
ENSG00000266680:1(@)chr6_62842983_65055849	chr6_63485050	0.001985	0.0005297	0.001989	0.001797
ENSG00000266680:1(@)chr6_62842983_65055849	chr6_63485066	0.001984	0.0005301	0.001988	0.001796
ENSG00000252192:1(@)chr12_121569746_124493434	chr12_122499426	0.008885	1.443e-05	0.001808	0.001796
ENSG00000197121:1(@)chr2_195582732_197213386	chr2_196886996	0.002898	9.267e-05	0.00187	0.001795
ENSG00000259775:1(@)chr14_102545765_104535386	chr14_103330776	0.01208	9.931e-06	0.001802	0.001794
ENSG00000103423:1(@)chr16_3951195_5068344	chr16_4450543	0.001796	0.03822	0.03504	0.001793
ENSG00000009413:1(@)chr6_109983044_112023811	chr6_111302000	0.01052	1.17e-05	0.001801	0.001791
ENSG00000266680:1(@)chr6_62842983_65055849	chr6_63485614	0.001975	0.0005363	0.001985	0.00179
ENSG00000169592:1(@)chr16_29025292_31371622	chr16_29986879	0.02056	5.423e-06	0.001791	0.001787
ENSG00000242020:1(@)chr5_141266403_143601683	chr5_141482234	0.001963	0.0005717	0.002262	0.001785
ENSG00000112245:1(@)chr6_62842983_65055849	chr6_63501973	0.001962	0.000503	0.001835	0.001785
ENSG00000102858:1(@)chr16_3951195_5068344	chr16_4447536	0.001785	0.02205	0.02008	0.001781
ENSG00000112855:2(@)chr5_139885487_141266403	chr5_140703092	0.001853	0.001345	0.002904	0.001778
ENSG00000199150:2(@)chr3_51797999_54047363	chr3_52271617	0.002054	0.0003652	0.002083	0.001777
ENSG00000112855:2(@)chr5_139885487_141266403	chr5_140704159	0.00185	0.001345	0.002902	0.001776
ENSG00000128191:1(@)chr22_19924835_22002927	chr22_20100227	0.002177	0.000244	0.001972	0.001775
ENSG00000128191:1(@)chr22_19924835_22002927	chr22_20102515	0.002241	0.00021	0.001944	0.001775
ENSG00000266680:1(@)chr6_62842983_65055849	chr6_63602467	0.001888	0.0008545	0.002083	0.001773
ENSG00000234616:1(@)chr8_141963553_143155464	chr8_142679726	0.001955	0.0005557	0.001844	0.001773
ENSG00000102858:1(@)chr16_3951195_5068344	chr16_4446407	0.001776	0.01563	0.01474	0.001771
ENSG00000128191:1(@)chr22_19924835_22002927	chr22_20099048	0.002172	0.0002422	0.001964	0.001769
ENSG00000266680:1(@)chr6_62842983_65055849	chr6_63486159	0.001954	0.0005269	0.001959	0.001768
ENSG00000009413:1(@)chr6_109983044_112023811	chr6_111303491	0.0104	1.164e-05	0.001775	0.001765
ENSG00000128191:1(@)chr22_19924835_22002927	chr22_20099214	0.002172	0.0002393	0.001957	0.001765
ENSG00000254732:2(@)chr11_55315181_58690022	chr11_57772986	0.001766	0.03521	0.03413	0.001763
ENSG00000128191:1(@)chr22_19924835_22002927	chr22_20099950	0.002172	0.0002385	0.001955	0.001763
ENSG00000204991:1(@)chr16_88974757_90226404	chr16_89848225	0.01541	7.336e-06	0.001763	0.001757
ENSG00000128191:1(@)chr22_19924835_22002927	chr22_20100016	0.002172	0.000234	0.001945	0.001757
ENSG00000176125:1(@)chr7_100599028_101555972	chr7_100889035	0.002065	0.0003217	0.001998	0.001755
ENSG00000112245:1(@)chr6_62842983_65055849	chr6_63502380	0.001927	0.0005064	0.001805	0.001754
ENSG00000041988:1(@)chr1_5853833_7187275	chr1_6659619	0.001754	0.03784	0.02886	0.001751
ENSG00000141034:2(@)chr17_16509028_18953007	chr17_18058035	0.001762	0.0089	0.009318	0.001751
ENSG00000184209:1(@)chr12_121569746_124493434	chr12_123459126	0.0139	8.208e-06	0.001756	0.00175
ENSG00000112245:1(@)chr6_62842983_65055849	chr6_63502468	0.001922	0.0005062	0.0018	0.001749
ENSG00000136631:1(@)chr1_148907005_151566404	chr1_150140312	0.001753	0.01683	0.008248	0.001748
ENSG00000169592:1(@)chr16_29025292_31371622	chr16_29997323	0.02939	3.597e-06	0.001748	0.001745
ENSG00000242781:1(@)chr3_78975391_81378159	chr3_80793900	0.001806	0.001565	0.002872	0.001744
ENSG00000041988:1(@)chr1_5853833_7187275	chr1_6658318	0.001748	0.01833	0.01487	0.001743
ENSG00000066322:1(@)chr1_43292786_44503511	chr1_43378497	0.001761	0.005087	0.005761	0.001742
ENSG00000266680:1(@)chr6_62842983_65055849	chr6_63487024	0.001927	0.0005223	0.001932	0.001742
ENSG00000009413:1(@)chr6_109983044_112023811	chr6_111298522	0.01041	1.145e-05	0.001751	0.001741
ENSG00000204991:1(@)chr16_88974757_90226404	chr16_89849010	0.01554	7.159e-06	0.00174	0.001734
ENSG00000009413:1(@)chr6_109983044_112023811	chr6_111297933	0.01042	1.136e-05	0.001741	0.001731
ENSG00000136631:1(@)chr1_148907005_151566404	chr1_150141312	0.001735	0.01663	0.008152	0.00173
ENSG00000041988:1(@)chr1_5853833_7187275	chr1_6669689	0.001731	0.05228	0.03918	0.001729
ENSG00000244313:2(@)chr11_44672249_46984586	chr11_46438488	0.001733	0.0147	0.01425	0.001726
ENSG00000266680:1(@)chr6_62842983_65055849	chr6_63487755	0.001909	0.00052	0.001913	0.001725
ENSG00000102858:1(@)chr16_3951195_5068344	chr16_4447198	0.001764	0.002245	0.003585	0.001723
ENSG00000187741:1(@)chr16_88974757_90226404	chr16_89760315	0.2999	3.287e-07	0.001722	0.001721
ENSG00000105705:2(@)chr19_18299052_19766662	chr19_19293977	0.01354	8.285e-06	0.001725	0.001719
ENSG00000266680:1(@)chr6_62842983_65055849	chr6_63488145	0.001901	0.0005194	0.001906	0.001718
ENSG00000132386:1(@)chr17_1269105_2025437	chr17_1561725	0.002211	0.0001978	0.001882	0.001717
ENSG00000244313:2(@)chr11_44672249_46984586	chr11_46432763	0.001723	0.009568	0.009868	0.001713
ENSG00000149932:2(@)chr16_29025292_31371622	chr16_29962846	0.001717	0.0198	0.01894	0.001712
ENSG00000041988:1(@)chr1_5853833_7187275	chr1_6670845	0.001709	0.04471	0.03374	0.001707
ENSG00000103423:1(@)chr16_3951195_5068344	chr16_4447536	0.00171	0.02205	0.02089	0.001706
ENSG00000244313:2(@)chr11_44672249_46984586	chr11_46434794	0.001882	0.0005342	0.00216	0.001704
ENSG00000103423:1(@)chr16_3951195_5068344	chr16_4446407	0.001709	0.01563	0.0153	0.001704
ENSG00000103423:1(@)chr16_3951195_5068344	chr16_4446972	0.001708	0.02096	0.01993	0.001704
ENSG00000103423:1(@)chr16_3951195_5068344	chr16_4447450	0.001708	0.02126	0.0202	0.001704
ENSG00000187741:1(@)chr16_88974757_90226404	chr16_89738853	0.003294	6.105e-05	0.001745	0.001704
ENSG00000041988:1(@)chr1_5853833_7187275	chr1_6675642	0.001705	0.05338	0.03994	0.001703
ENSG00000196776:1(@)chr3_107263964_109803548	chr3_108027521	0.06025	1.657e-06	0.001704	0.001703
ENSG00000149932:2(@)chr16_29025292_31371622	chr16_29961369	0.001706	0.01994	0.01905	0.001702
ENSG00000136631:1(@)chr1_148907005_151566404	chr1_150143308	0.001707	0.01583	0.007816	0.001701
ENSG00000112658:1(@)chr6_42070983_43788432	chr6_43142317	0.002301	0.0001539	0.001832	0.001701
ENSG00000149932:2(@)chr16_29025292_31371622	chr16_29959944	0.001702	0.01541	0.01511	0.001697
ENSG00000102858:1(@)chr16_3951195_5068344	chr16_4410132	0.001887	0.0004618	0.002076	0.001693
ENSG00000266680:1(@)chr6_62842983_65055849	chr6_63489673	0.001867	0.0005169	0.001874	0.001686
ENSG00000178252:2(@)chr3_47685722_49279539	chr3_49038659	0.001723	0.002382	0.003536	0.001683
ENSG00000103423:1(@)chr16_3951195_5068344	chr16_4447198	0.001723	0.002245	0.003636	0.001683
ENSG00000178252:2(@)chr3_47685722_49279539	chr3_49049778	0.001716	0.002485	0.003611	0.001678
ENSG00000178252:2(@)chr3_47685722_49279539	chr3_49050923	0.001716	0.002402	0.003545	0.001677
ENSG00000234616:2(@)chr8_141963553_143155464	chr8_142634680	0.001688	0.007001	0.007935	0.001676
ENSG00000072134:1(@)chr17_18953007_21387045	chr17_19310022	0.001773	0.0009604	0.002252	0.001675
ENSG00000266680:1(@)chr6_62842983_65055849	chr6_63489941	0.001855	0.0005137	0.001861	0.001674
ENSG00000139644:1(@)chr12_48608083_51382710	chr12_49730293	0.002589	0.0001036	0.001731	0.001671
ENSG00000105705:2(@)chr19_18299052_19766662	chr19_19294596	0.01337	8.138e-06	0.001677	0.001671
ENSG00000266680:1(@)chr6_62842983_65055849	chr6_63491613	0.001844	0.0005141	0.001851	0.001664
ENSG00000244313:2(@)chr11_44672249_46984586	chr11_46435709	0.001849	0.0004946	0.002084	0.001662
ENSG00000266680:1(@)chr6_62842983_65055849	chr6_63490731	0.001841	0.0005111	0.001846	0.001661
ENSG00000266680:1(@)chr6_62842983_65055849	chr6_63491607	0.001836	0.0005259	0.001852	0.001661
ENSG00000143554:2(@)chr1_153208353_154797927	chr1_153787211	0.001773	0.0008043	0.002332	0.001656
ENSG00000266680:1(@)chr6_62842983_65055849	chr6_63513474	0.001814	0.000558	0.001853	0.00165
ENSG00000001617:1(@)chr3_49279539_51797999	chr3_50160982	0.01279	8.43e-06	0.001655	0.001648
ENSG00000044115:1(@)chr5_137040361_139885487	chr5_138803588	0.001804	0.0006024	0.002068	0.001648
ENSG00000137776:1(@)chr15_58149167_59401917	chr15_58881444	0.001731	0.001047	0.002025	0.001642
ENSG00000066322:1(@)chr1_43292786_44503511	chr1_43359973	0.001661	0.004603	0.005277	0.001641
ENSG00000266680:1(@)chr6_62842983_65055849	chr6_63491760	0.001817	0.0005085	0.001823	0.001638
ENSG00000117399:2(@)chr1_43292786_44503511	chr1_43367703	0.001648	0.006605	0.007294	0.001634
ENSG00000260114:1(@)chr16_29025292_31371622	chr16_29925333	0.005666	2.177e-05	0.001652	0.001633
ENSG00000066322:1(@)chr1_43292786_44503511	chr1_43327136	0.001642	0.008401	0.008268	0.001632
ENSG00000139644:1(@)chr12_48608083_51382710	chr12_49728425	0.002597	9.6e-05	0.001686	0.00163
ENSG00000142686:2(@)chr1_34334157_37083582	chr1_35706428	0.001629	0.03654	0.0337	0.001627
ENSG00000266680:1(@)chr6_62842983_65055849	chr6_63492307	0.001798	0.0005053	0.001803	0.00162
ENSG00000103066:1(@)chr16_65904663_68807460	chr16_68298844	0.003095	6.256e-05	0.001667	0.00162
ENSG00000041988:1(@)chr1_5853833_7187275	chr1_6602853	0.001658	0.002121	0.003137	0.001618
ENSG00000248685:1(@)chr4_33171144_35149793	chr4_34187842	0.001639	0.003626	0.003996	0.001617
ENSG00000248685:1(@)chr4_33171144_35149793	chr4_34189628	0.001639	0.003503	0.003914	0.001616
ENSG00000248685:1(@)chr4_33171144_35149793	chr4_34189662	0.001639	0.003482	0.0039	0.001616
ENSG00000266680:1(@)chr6_62842983_65055849	chr6_63492478	0.001793	0.0005062	0.0018	0.001616
ENSG00000248685:1(@)chr4_33171144_35149793	chr4_34188299	0.001637	0.003683	0.004031	0.001615
ENSG00000139433:2(@)chr12_108632125_109898914	chr12_109824349	0.01066	1.017e-05	0.001623	0.001614
ENSG00000041988:1(@)chr1_5853833_7187275	chr1_6601672	0.001651	0.002255	0.003228	0.001613
ENSG00000167656:2(@)chr8_141963553_143155464	chr8_142762833	0.002168	0.0001645	0.001749	0.001611
ENSG00000266680:1(@)chr6_62842983_65055849	chr6_63492714	0.001785	0.0005053	0.001792	0.001609
ENSG00000139644:1(@)chr12_48608083_51382710	chr12_49730132	0.002595	9.293e-05	0.001663	0.001609
ENSG00000252192:2(@)chr12_121569746_124493434	chr12_122500510	0.001886	0.0003293	0.001885	0.001609
ENSG00000266680:1(@)chr6_62842983_65055849	chr6_63492784	0.001779	0.0005033	0.001785	0.001602
ENSG00000257298:2(@)chr12_48608083_51382710	chr12_50192844	0.001606	0.02558	0.02354	0.001602
ENSG00000130159:1(@)chr19_11173352_13360313	chr19_11516559	0.006775	1.763e-05	0.001615	0.001601
ENSG00000041988:1(@)chr1_5853833_7187275	chr1_6600289	0.001637	0.002036	0.003054	0.001596
ENSG00000075415:1(@)chr12_96715061_98912209	chr12_98613578	0.00175	0.0005904	0.002086	0.001596
ENSG00000075415:2(@)chr12_96715061_98912209	chr12_98606531	0.001898	0.0002988	0.001845	0.001594
ENSG00000266680:1(@)chr6_62842983_65055849	chr6_63493072	0.001766	0.0005008	0.001771	0.001589
ENSG00000128191:2(@)chr22_19924835_22002927	chr22_20093995	0.001857	0.0003357	0.001852	0.001589
ENSG00000136631:1(@)chr1_148907005_151566404	chr1_150146987	0.001591	0.01587	0.007718	0.001586
ENSG00000252192:2(@)chr12_121569746_124493434	chr12_122498913	0.001869	0.0003145	0.001847	0.001584
ENSG00000136631:1(@)chr1_148907005_151566404	chr1_150147539	0.001584	0.01624	0.007854	0.001579
ENSG00000213523:1(@)chr5_139885487_141266403	chr5_140806853	0.001733	0.000576	0.002063	0.001577
ENSG00000266680:1(@)chr6_62842983_65055849	chr6_63493528	0.001751	0.0005	0.001758	0.001576
ENSG00000266680:1(@)chr6_62842983_65055849	chr6_63507004	0.001738	0.0005388	0.001772	0.001576
ENSG00000163938:1(@)chr3_51797999_54047363	chr3_52685800	0.001586	0.008065	0.008248	0.001575
ENSG00000218274:2(@)chr6_62842983_65055849	chr6_63347642	0.00264	8.333e-05	0.001638	0.001568
ENSG00000266680:1(@)chr6_62842983_65055849	chr6_63493670	0.001739	0.000509	0.001752	0.001568
ENSG00000044115:1(@)chr5_137040361_139885487	chr5_138809771	0.00171	0.0005634	0.001946	0.001554
ENSG00000140598:2(@)chr15_80568637_83591716	chr15_82245013	0.002941	6.371e-05	0.001605	0.001552
ENSG00000182810:2(@)chr16_65904663_68807460	chr16_68021592	0.005725	2.119e-05	0.00157	0.001552
ENSG00000100395:2(@)chr22_40149793_42294812	chr22_41217184	0.002415	0.0001015	0.001631	0.001547
ENSG00000044115:1(@)chr5_137040361_139885487	chr5_138810831	0.001699	0.0005566	0.001929	0.001541
ENSG00000266680:1(@)chr6_62842983_65055849	chr6_63494454	0.001709	0.0005033	0.001722	0.00154
ENSG00000120458:1(@)chr11_124625632_126441425	chr11_124758723	0.001597	0.001252	0.002695	0.001537
ENSG00000066322:1(@)chr1_43292786_44503511	chr1_43389875	0.00155	0.005375	0.005781	0.001534
ENSG00000066322:1(@)chr1_43292786_44503511	chr1_43390239	0.00155	0.005238	0.005672	0.001534
ENSG00000102858:1(@)chr16_3951195_5068344	chr16_4488113	0.001544	0.00729	0.007581	0.001533
ENSG00000180423:1(@)chr11_44672249_46984586	chr11_46589689	0.001631	0.0008229	0.002208	0.001531
ENSG00000155506:2(@)chr5_154393528_155946495	chr5_154762497	0.0017	0.0004843	0.001906	0.001522
ENSG00000180423:1(@)chr11_44672249_46984586	chr11_46586404	0.001631	0.0007538	0.002143	0.001522
ENSG00000252192:2(@)chr12_121569746_124493434	chr12_122496506	0.001862	0.0002498	0.001727	0.001518
ENSG00000066322:1(@)chr1_43292786_44503511	chr1_43349193	0.001524	0.005437	0.005804	0.001509
ENSG00000120458:1(@)chr11_124625632_126441425	chr11_124766477	0.001562	0.001372	0.002777	0.001508
ENSG00000167526:1(@)chr16_88974757_90226404	chr16_89550656	0.008891	1.164e-05	0.001518	0.001508
ENSG00000102858:1(@)chr16_3951195_5068344	chr16_4440399	0.001527	0.004075	0.004888	0.001507
ENSG00000227309:1(@)chr3_16240935_17849626	chr3_17472404	0.002035	0.0001603	0.001636	0.001502
ENSG00000200674:1(@)chr1_173128768_175120632	chr1_173767397	0.001568	0.001204	0.002425	0.001498
ENSG00000200674:1(@)chr1_173128768_175120632	chr1_173775163	0.001564	0.001262	0.002469	0.001498
ENSG00000200674:1(@)chr1_173128768_175120632	chr1_173780806	0.001561	0.001174	0.002393	0.00149
ENSG00000167656:1(@)chr8_141963553_143155464	chr8_142766140	0.002122	0.0001334	0.001598	0.001487
ENSG00000129933:1(@)chr19_18299052_19766662	chr19_19329257	0.002273	0.000102	0.001567	0.001482
ENSG00000114738:1(@)chr3_49279539_51797999	chr3_50625901	0.009177	1.092e-05	0.001485	0.001476
ENSG00000196776:2(@)chr3_107263964_109803548	chr3_108072000	0.03742	2.34e-06	0.001478	0.001476
ENSG00000260075:1(@)chr17_44979537_47798656	chr17_47364438	0.001689	0.000378	0.001786	0.001468
ENSG00000130159:1(@)chr19_11173352_13360313	chr19_11501651	0.004964	2.373e-05	0.001479	0.00146
ENSG00000010327:1(@)chr3_51797999_54047363	chr3_52517268	0.001699	0.0003406	0.001738	0.001456
ENSG00000266680:1(@)chr6_62842983_65055849	chr6_63469814	0.002391	8.648e-05	0.001488	0.001456
ENSG00000112658:1(@)chr6_42070983_43788432	chr6_43163102	0.001551	0.0008222	0.002152	0.001455
ENSG00000258839:1(@)chr16_88974757_90226404	chr16_89915864	0.03137	2.768e-06	0.001455	0.001453
ENSG00000114416:1(@)chr3_179656798_181793378	chr3_180918956	0.00149	0.002002	0.003003	0.00145
ENSG00000249593:2(@)chr5_137040361_139885487	chr5_139038621	0.001707	0.0003134	0.001702	0.001445
ENSG00000154822:2(@)chr3_16240935_17849626	chr3_16885663	0.004491	2.665e-05	0.00146	0.001438
ENSG00000146463:1(@)chr1_34334157_37083582	chr1_35259602	0.001479	0.001662	0.002742	0.00143
ENSG00000103066:1(@)chr16_65904663_68807460	chr16_68296094	0.002857	5.642e-05	0.001464	0.001422
ENSG00000114416:1(@)chr3_179656798_181793378	chr3_180917686	0.00146	0.001878	0.002875	0.001418
ENSG00000112658:1(@)chr6_42070983_43788432	chr6_43176880	0.001506	0.0008719	0.002157	0.001418
ENSG00000130159:1(@)chr19_11173352_13360313	chr19_11504699	0.005813	1.837e-05	0.001432	0.001417
ENSG00000260114:1(@)chr16_29025292_31371622	chr16_29916381	0.002323	8.37e-05	0.001487	0.001414
ENSG00000249593:2(@)chr5_137040361_139885487	chr5_139041861	0.00168	0.0002997	0.001658	0.001412
ENSG00000130159:1(@)chr19_11173352_13360313	chr19_11505118	0.005791	1.837e-05	0.001427	0.001412
ENSG00000066322:1(@)chr1_43292786_44503511	chr1_43377156	0.001429	0.003915	0.004502	0.001409
ENSG00000149929:1(@)chr16_29025292_31371622	chr16_29997323	0.02046	3.597e-06	0.001411	0.001408
ENSG00000167526:1(@)chr16_88974757_90226404	chr16_89550150	0.008796	1.08e-05	0.00141	0.001402
ENSG00000249593:2(@)chr5_137040361_139885487	chr5_139036210	0.001672	0.000294	0.001643	0.001401
ENSG00000001617:1(@)chr3_49279539_51797999	chr3_50155327	0.01083	8.441e-06	0.001404	0.001398
ENSG00000044115:1(@)chr5_137040361_139885487	chr5_138820236	0.00153	0.000584	0.001801	0.001395
ENSG00000130159:1(@)chr19_11173352_13360313	chr19_11507317	0.005732	1.818e-05	0.001401	0.001387
ENSG00000112996:1(@)chr5_43983397_50867564	chr5_44797668	0.002168	0.0001005	0.00146	0.001385
ENSG00000254732:1(@)chr11_55315181_58690022	chr11_57766718	0.00625	1.618e-05	0.001396	0.001383
ENSG00000037749:1(@)chr5_153488214_154393528	chr5_154100705	0.001388	0.01356	0.001907	0.001382
ENSG00000143543:1(@)chr1_153208353_154797927	chr1_153971312	0.001405	0.002659	0.00363	0.001376
ENSG00000041988:1(@)chr1_5853833_7187275	chr1_6584663	0.001406	0.002233	0.002973	0.001374
ENSG00000168679:2(@)chr1_109761309_111199115	chr1_110215332	0.001408	0.00225	0.003231	0.001374
ENSG00000149929:1(@)chr16_29025292_31371622	chr16_30004016	0.01364	5.447e-06	0.001378	0.001373
ENSG00000152061:2(@)chr1_173128768_175120632	chr1_174581369	0.002272	8.692e-05	0.001445	0.001372
ENSG00000264102:1(@)chr11_44672249_46984586	chr11_46356220	0.001381	0.00648	0.006684	0.00137
ENSG00000112245:1(@)chr6_62842983_65055849	chr6_63464534	0.001504	0.0005053	0.001419	0.001369
ENSG00000066322:1(@)chr1_43292786_44503511	chr1_43334330	0.001382	0.005348	0.005593	0.001368
ENSG00000066322:1(@)chr1_43292786_44503511	chr1_43337551	0.001375	0.006757	0.006702	0.001364
ENSG00000072134:1(@)chr17_18953007_21387045	chr17_19244992	0.001356	0.03275	0.02102	0.001354
ENSG00000139644:1(@)chr12_48608083_51382710	chr12_49761001	0.002187	9.179e-05	0.001403	0.00135
ENSG00000129933:1(@)chr19_18299052_19766662	chr19_19336127	0.005681	1.689e-05	0.001359	0.001345
ENSG00000102858:1(@)chr16_3951195_5068344	chr16_4409833	0.001486	0.000501	0.001759	0.001343
ENSG00000264102:1(@)chr11_44672249_46984586	chr11_46346691	0.001359	0.004358	0.004916	0.001342
ENSG00000249593:2(@)chr5_137040361_139885487	chr5_139041530	0.001644	0.0002488	0.001543	0.001338
ENSG00000248685:1(@)chr4_33171144_35149793	chr4_34145649	0.00135	0.005236	0.004773	0.001337
ENSG00000248685:1(@)chr4_33171144_35149793	chr4_34145975	0.00135	0.005272	0.004796	0.001337
ENSG00000248685:1(@)chr4_33171144_35149793	chr4_34146243	0.00135	0.005167	0.004727	0.001337
ENSG00000248685:1(@)chr4_33171144_35149793	chr4_34147257	0.00135	0.00515	0.004716	0.001337
ENSG00000248685:1(@)chr4_33171144_35149793	chr4_34147877	0.00135	0.005196	0.004746	0.001337
ENSG00000248685:1(@)chr4_33171144_35149793	chr4_34149785	0.001351	0.004661	0.004394	0.001336
ENSG00000248685:1(@)chr4_33171144_35149793	chr4_34151413	0.001352	0.00424	0.004117	0.001336
ENSG00000248685:1(@)chr4_33171144_35149793	chr4_34151601	0.001352	0.004238	0.004116	0.001336
ENSG00000248685:1(@)chr4_33171144_35149793	chr4_34156595	0.001352	0.004283	0.004147	0.001336
ENSG00000248685:1(@)chr4_33171144_35149793	chr4_34156941	0.001352	0.004129	0.004045	0.001336
ENSG00000248685:1(@)chr4_33171144_35149793	chr4_34159044	0.001353	0.004121	0.00404	0.001336
ENSG00000248685:1(@)chr4_33171144_35149793	chr4_34162847	0.001353	0.004003	0.003962	0.001336
ENSG00000248685:1(@)chr4_33171144_35149793	chr4_34164475	0.001353	0.00396	0.003934	0.001336
ENSG00000248685:1(@)chr4_33171144_35149793	chr4_34164938	0.001353	0.003954	0.00393	0.001336
ENSG00000248685:1(@)chr4_33171144_35149793	chr4_34167919	0.001354	0.003847	0.00386	0.001336
ENSG00000248685:1(@)chr4_33171144_35149793	chr4_34169147	0.001354	0.003929	0.003914	0.001336
ENSG00000066322:1(@)chr1_43292786_44503511	chr1_43323187	0.001343	0.009162	0.008573	0.001335
ENSG00000248685:1(@)chr4_33171144_35149793	chr4_34147619	0.00135	0.004603	0.004355	0.001335
ENSG00000248685:1(@)chr4_33171144_35149793	chr4_34149871	0.00135	0.004393	0.004217	0.001335
ENSG00000248685:1(@)chr4_33171144_35149793	chr4_34149947	0.00135	0.004422	0.004236	0.001335
ENSG00000248685:1(@)chr4_33171144_35149793	chr4_34149952	0.00135	0.004467	0.004266	0.001335
ENSG00000248685:1(@)chr4_33171144_35149793	chr4_34152622	0.001352	0.004216	0.004102	0.001335
ENSG00000248685:1(@)chr4_33171144_35149793	chr4_34169242	0.001353	0.003771	0.003809	0.001335
ENSG00000120458:1(@)chr11_124625632_126441425	chr11_124763744	0.001335	0.1277	0.1194	0.001334
ENSG00000168679:2(@)chr1_109761309_111199115	chr1_110217822	0.001411	0.0009514	0.002118	0.001333
ENSG00000249593:2(@)chr5_137040361_139885487	chr5_139035676	0.001635	0.0002493	0.001536	0.001331
ENSG00000167522:1(@)chr16_88974757_90226404	chr16_89387884	0.02093	3.87e-06	0.001334	0.001331
ENSG00000128191:2(@)chr22_19924835_22002927	chr22_20095047	0.001706	0.0002009	0.001489	0.001331
ENSG00000169136:2(@)chr19_48778970_51029311	chr19_49971857	0.004218	2.613e-05	0.001348	0.001326
ENSG00000178252:3(@)chr3_47685722_49279539	chr3_48941798	0.001607	0.0002661	0.001536	0.001324
ENSG00000178252:3(@)chr3_47685722_49279539	chr3_48951327	0.001605	0.0002682	0.001538	0.001324
ENSG00000248685:1(@)chr4_33171144_35149793	chr4_34150752	0.001338	0.004705	0.004411	0.001324
ENSG00000248685:1(@)chr4_33171144_35149793	chr4_34152755	0.001339	0.004667	0.004386	0.001324
ENSG00000248685:1(@)chr4_33171144_35149793	chr4_34155408	0.001339	0.004588	0.004334	0.001324
ENSG00000248685:1(@)chr4_33171144_35149793	chr4_34156746	0.001339	0.004525	0.004293	0.001324
ENSG00000248685:1(@)chr4_33171144_35149793	chr4_34157314	0.001339	0.004516	0.004287	0.001324
ENSG00000248685:1(@)chr4_33171144_35149793	chr4_34160301	0.001339	0.004443	0.004239	0.001324
ENSG00000248685:1(@)chr4_33171144_35149793	chr4_34161496	0.00134	0.004422	0.004226	0.001324
ENSG00000248685:1(@)chr4_33171144_35149793	chr4_34164875	0.00134	0.004301	0.004146	0.001324
ENSG00000248685:1(@)chr4_33171144_35149793	chr4_34168612	0.00134	0.00415	0.004046	0.001324
ENSG00000248685:1(@)chr4_33171144_35149793	chr4_34153712	0.001339	0.004281	0.004132	0.001323
ENSG00000248685:1(@)chr4_33171144_35149793	chr4_34154624	0.001339	0.004254	0.004114	0.001323
ENSG00000248685:1(@)chr4_33171144_35149793	chr4_34152467	0.001338	0.004013	0.003954	0.001322
ENSG00000041988:1(@)chr1_5853833_7187275	chr1_6678820	0.001322	0.04775	0.03553	0.001321
ENSG00000176125:1(@)chr7_100599028_101555972	chr7_100887296	0.002648	5.661e-05	0.001364	0.001321
ENSG00000249593:2(@)chr5_137040361_139885487	chr5_139039998	0.001619	0.0002506	0.001526	0.00132
ENSG00000248685:1(@)chr4_33171144_35149793	chr4_34154339	0.001333	0.004756	0.004439	0.001319
ENSG00000139644:2(@)chr12_48608083_51382710	chr12_49743498	0.006507	1.449e-05	0.001331	0.001319
ENSG00000242041:1(@)chr12_48608083_51382710	chr12_49872070	0.02244	3.559e-06	0.001322	0.001319
ENSG00000249593:2(@)chr5_137040361_139885487	chr5_139038739	0.001619	0.0002488	0.001523	0.001318
ENSG00000178252:3(@)chr3_47685722_49279539	chr3_48916641	0.001605	0.0002594	0.001523	0.001316
ENSG00000111229:1(@)chr12_109898914_112825713	chr12_110406384	0.001316	0.0974	0.09166	0.001315
ENSG00000178252:3(@)chr3_47685722_49279539	chr3_48914952	0.001604	0.0002578	0.001519	0.001314
ENSG00000137776:1(@)chr15_58149167_59401917	chr15_58875666	0.001348	0.002178	0.002111	0.001314
ENSG00000249593:2(@)chr5_137040361_139885487	chr5_139035427	0.001613	0.0002489	0.001518	0.001313
ENSG00000249593:2(@)chr5_137040361_139885487	chr5_139036656	0.001613	0.0002494	0.001518	0.001313
ENSG00000252192:1(@)chr12_121569746_124493434	chr12_122491402	0.00552	1.775e-05	0.001326	0.001312
ENSG00000141034:2(@)chr17_16509028_18953007	chr17_18050234	0.001328	0.003872	0.004602	0.00131
ENSG00000111229:1(@)chr12_109898914_112825713	chr12_110405656	0.00131	0.09455	0.08901	0.001309
ENSG00000141034:2(@)chr17_16509028_18953007	chr17_18049133	0.001327	0.003915	0.004638	0.001309
ENSG00000141034:2(@)chr17_16509028_18953007	chr17_18049554	0.001328	0.003788	0.004529	0.001309
ENSG00000112658:1(@)chr6_42070983_43788432	chr6_43160696	0.001373	0.001092	0.002234	0.001308
ENSG00000178252:3(@)chr3_47685722_49279539	chr3_48958704	0.001599	0.0002533	0.001507	0.001306
ENSG00000248685:1(@)chr4_33171144_35149793	chr4_34163108	0.001323	0.004016	0.003941	0.001306
ENSG00000155506:2(@)chr5_154393528_155946495	chr5_154758980	0.001434	0.0005476	0.001734	0.0013
ENSG00000155506:2(@)chr5_154393528_155946495	chr5_154758845	0.001433	0.0005481	0.001734	0.001299
ENSG00000139644:1(@)chr12_48608083_51382710	chr12_49756483	0.001982	0.0001083	0.001361	0.001299
ENSG00000197121:1(@)chr2_195582732_197213386	chr2_196877077	0.001973	0.0001094	0.001387	0.001298
ENSG00000114416:1(@)chr3_179656798_181793378	chr3_180914242	0.001316	0.003972	0.00438	0.001298
ENSG00000197121:1(@)chr2_195582732_197213386	chr2_196876510	0.001973	0.0001092	0.001386	0.001297
ENSG00000197121:1(@)chr2_195582732_197213386	chr2_196875547	0.001973	0.0001085	0.001383	0.001295
ENSG00000010327:1(@)chr3_51797999_54047363	chr3_52508903	0.002055	9.7e-05	0.001376	0.001295
ENSG00000167526:1(@)chr16_88974757_90226404	chr16_89550317	0.008848	9.767e-06	0.001303	0.001295
ENSG00000112658:1(@)chr6_42070983_43788432	chr6_43162501	0.001371	0.0008881	0.002045	0.001292
ENSG00000139644:1(@)chr12_48608083_51382710	chr12_49746483	0.001913	0.0001183	0.001359	0.001291
ENSG00000112658:1(@)chr6_42070983_43788432	chr6_43161114	0.001357	0.001024	0.002157	0.001289
ENSG00000112658:1(@)chr6_42070983_43788432	chr6_43162319	0.001369	0.0008814	0.002037	0.001289
ENSG00000139644:1(@)chr12_48608083_51382710	chr12_49753767	0.001967	0.000108	0.00135	0.001288
ENSG00000114416:1(@)chr3_179656798_181793378	chr3_180912777	0.001304	0.003966	0.004364	0.001287
ENSG00000112996:1(@)chr5_43983397_50867564	chr5_44814495	0.002189	8.112e-05	0.001347	0.001287
ENSG00000196776:2(@)chr3_107263964_109803548	chr3_108073693	0.03866	1.947e-06	0.001279	0.001277
ENSG00000114416:1(@)chr3_179656798_181793378	chr3_180911611	0.001298	0.003422	0.003932	0.001277
ENSG00000114416:1(@)chr3_179656798_181793378	chr3_180911304	0.001295	0.003757	0.004191	0.001276
ENSG00000169592:1(@)chr16_29025292_31371622	chr16_29984482	0.0204	3.799e-06	0.001278	0.001275
ENSG00000164574:1(@)chr5_153488214_154393528	chr5_154065390	0.001395	0.0005673	0.001293	0.001272
ENSG00000139644:1(@)chr12_48608083_51382710	chr12_49757473	0.002079	8.953e-05	0.001322	0.001271
ENSG00000139433:2(@)chr12_108632125_109898914	chr12_109827098	0.007657	1.133e-05	0.001279	0.00127
ENSG00000149091:1(@)chr11_44672249_46984586	chr11_46351761	0.00127	0.05367	0.04698	0.001269
ENSG00000248685:1(@)chr4_33171144_35149793	chr4_34150131	0.001301	0.001979	0.002567	0.001268
ENSG00000105926:2(@)chr7_23431823_25037640	chr7_24662894	0.0106	7.728e-06	0.001273	0.001266
ENSG00000114416:1(@)chr3_179656798_181793378	chr3_180909664	0.001282	0.00398	0.004353	0.001265
ENSG00000139644:1(@)chr12_48608083_51382710	chr12_49755564	0.002048	9.104e-05	0.001313	0.00126
ENSG00000242041:1(@)chr12_48608083_51382710	chr12_49873075	0.02143	3.553e-06	0.001261	0.001258
ENSG00000139644:1(@)chr12_48608083_51382710	chr12_49755145	0.002041	9.121e-05	0.001309	0.001257
ENSG00000133687:1(@)chr12_29498322_30359473	chr12_29637466	0.001403	0.0004854	0.00164	0.001255
ENSG00000139644:1(@)chr12_48608083_51382710	chr12_49756074	0.002055	8.933e-05	0.001307	0.001255
ENSG00000102858:1(@)chr16_3951195_5068344	chr16_4410113	0.001423	0.0003971	0.001585	0.001255
ENSG00000066322:1(@)chr1_43292786_44503511	chr1_43379987	0.001271	0.003638	0.004127	0.001252
ENSG00000227309:1(@)chr3_16240935_17849626	chr3_17475179	0.002074	8.657e-05	0.001323	0.001251
ENSG00000164574:1(@)chr5_153488214_154393528	chr5_154064222	0.001385	0.000502	0.001267	0.001249
ENSG00000139644:1(@)chr12_48608083_51382710	chr12_49756296	0.001987	9.645e-05	0.001305	0.001249
ENSG00000139644:1(@)chr12_48608083_51382710	chr12_49753167	0.002025	9.104e-05	0.001298	0.001246
ENSG00000242041:1(@)chr12_48608083_51382710	chr12_49872496	0.0212	3.557e-06	0.001248	0.001245
ENSG00000137776:1(@)chr15_58149167_59401917	chr15_58881111	0.001305	0.00115	0.001665	0.001244
ENSG00000167522:1(@)chr16_88974757_90226404	chr16_89349097	0.004802	1.989e-05	0.001259	0.001243
ENSG00000136631:1(@)chr1_148907005_151566404	chr1_150104549	0.001268	0.002247	0.002107	0.001239
ENSG00000141034:2(@)chr17_16509028_18953007	chr17_18049688	0.001256	0.003925	0.004576	0.001239
ENSG00000136631:1(@)chr1_148907005_151566404	chr1_150104499	0.001268	0.002077	0.002039	0.001237
ENSG00000136631:1(@)chr1_148907005_151566404	chr1_150104694	0.001266	0.002248	0.002106	0.001237
ENSG00000168237:1(@)chr3_51797999_54047363	chr3_52724926	0.003479	3.135e-05	0.001259	0.001236
ENSG00000176125:1(@)chr7_100599028_101555972	chr7_100920067	0.001491	0.0002735	0.001442	0.001235
ENSG00000114416:1(@)chr3_179656798_181793378	chr3_180907022	0.00125	0.004087	0.004404	0.001233
ENSG00000128191:1(@)chr22_19924835_22002927	chr22_20092165	0.001482	0.0002715	0.00145	0.001232
ENSG00000168237:1(@)chr3_51797999_54047363	chr3_52725153	0.003463	3.14e-05	0.001255	0.001231
ENSG00000128191:1(@)chr22_19924835_22002927	chr22_20093404	0.001482	0.0002702	0.001448	0.001231
ENSG00000102858:1(@)chr16_3951195_5068344	chr16_4407906	0.001298	0.0009598	0.002026	0.00123
ENSG00000139644:1(@)chr12_48608083_51382710	chr12_49747381	0.001955	9.564e-05	0.001281	0.001226
ENSG00000112855:2(@)chr5_139885487_141266403	chr5_140690519	0.00128	0.001276	0.002293	0.001225
ENSG00000176125:2(@)chr7_100599028_101555972	chr7_100855586	0.001229	0.016	0.01387	0.001225
ENSG00000128191:1(@)chr22_19924835_22002927	chr22_20092450	0.001482	0.0002628	0.001436	0.001225
ENSG00000112855:2(@)chr5_139885487_141266403	chr5_140692824	0.001277	0.001318	0.002327	0.001224
ENSG00000176125:2(@)chr7_100599028_101555972	chr7_100858973	0.001228	0.01595	0.01383	0.001224
ENSG00000248685:1(@)chr4_33171144_35149793	chr4_34233762	0.001325	0.000616	0.001627	0.001223
ENSG00000163939:2(@)chr3_51797999_54047363	chr3_52614249	0.001235	0.005053	0.005456	0.001222
ENSG00000248685:1(@)chr4_33171144_35149793	chr4_34234902	0.001322	0.0006046	0.001615	0.001219
ENSG00000102858:1(@)chr16_3951195_5068344	chr16_4429733	0.001232	0.005059	0.005417	0.001219
ENSG00000167522:1(@)chr16_88974757_90226404	chr16_89348673	0.004817	1.931e-05	0.001235	0.001219
ENSG00000178922:2(@)chr1_43292786_44503511	chr1_43450971	0.00171	0.0001398	0.001332	0.001215
ENSG00000114416:1(@)chr3_179656798_181793378	chr3_180905467	0.001224	0.004932	0.005037	0.001211
ENSG00000066322:1(@)chr1_43292786_44503511	chr1_43377329	0.001233	0.002787	0.003411	0.001209
ENSG00000114416:1(@)chr3_179656798_181793378	chr3_180905109	0.001221	0.004473	0.004676	0.001206
ENSG00000130159:1(@)chr19_11173352_13360313	chr19_11501683	0.0048	1.911e-05	0.001221	0.001206
ENSG00000120334:1(@)chr1_173128768_175120632	chr1_173761171	0.001298	0.0007127	0.001442	0.001204
ENSG00000114416:1(@)chr3_179656798_181793378	chr3_180904587	0.001218	0.004863	0.004977	0.001204
ENSG00000248685:1(@)chr4_33171144_35149793	chr4_34235892	0.001313	0.0005608	0.001571	0.001204
ENSG00000247596:2(@)chr3_51797999_54047363	chr3_52239405	0.001512	0.0002213	0.001389	0.001203
ENSG00000167526:1(@)chr16_88974757_90226404	chr16_89549759	0.008215	9.761e-06	0.001209	0.001202
ENSG00000256053:2(@)chr14_102545765_104535386	chr14_103580497	0.001202	0.06001	0.05914	0.001201
ENSG00000102858:1(@)chr16_3951195_5068344	chr16_4452409	0.001204	0.02431	0.02137	0.001201
ENSG00000197121:1(@)chr2_195582732_197213386	chr2_196876258	0.001973	8.829e-05	0.001272	0.0012
ENSG00000164574:1(@)chr5_153488214_154393528	chr5_154056178	0.001365	0.0003906	0.001212	0.001198
ENSG00000001617:2(@)chr3_49279539_51797999	chr3_50180221	0.009697	7.998e-06	0.001203	0.001197
ENSG00000114416:1(@)chr3_179656798_181793378	chr3_180902468	0.001206	0.00523	0.005252	0.001194
ENSG00000114416:1(@)chr3_179656798_181793378	chr3_180902136	0.001207	0.004917	0.005008	0.001193
ENSG00000129933:1(@)chr19_18299052_19766662	chr19_19323541	0.002198	6.465e-05	0.001247	0.001193
ENSG00000129933:1(@)chr19_18299052_19766662	chr19_19322296	0.002194	6.459e-05	0.001245	0.001191
ENSG00000178252:2(@)chr3_47685722_49279539	chr3_48916344	0.001227	0.001794	0.002586	0.00119
ENSG00000178252:2(@)chr3_47685722_49279539	chr3_48931603	0.001228	0.00165	0.002471	0.001187
ENSG00000178252:2(@)chr3_47685722_49279539	chr3_48924293	0.001225	0.001724	0.002527	0.001186
ENSG00000178252:2(@)chr3_47685722_49279539	chr3_48936952	0.001225	0.001708	0.002515	0.001186
ENSG00000178252:2(@)chr3_47685722_49279539	chr3_48940200	0.001225	0.001719	0.002523	0.001186
ENSG00000178252:2(@)chr3_47685722_49279539	chr3_48926675	0.001224	0.001735	0.002535	0.001185
ENSG00000129933:1(@)chr19_18299052_19766662	chr19_19326045	0.002176	6.505e-05	0.001239	0.001184
ENSG00000279789:1(@)chr16_29025292_31371622	chr16_29920743	0.001648	0.0001441	0.001301	0.001181
ENSG00000167526:1(@)chr16_88974757_90226404	chr16_89553740	0.008857	8.733e-06	0.001184	0.001177
ENSG00000001617:2(@)chr3_49279539_51797999	chr3_50178681	0.009554	7.968e-06	0.001181	0.001175
ENSG00000129933:1(@)chr19_18299052_19766662	chr19_19321154	0.002193	6.28e-05	0.001227	0.001175
ENSG00000129933:1(@)chr19_18299052_19766662	chr19_19328822	0.002178	6.384e-05	0.001229	0.001175
ENSG00000178252:2(@)chr3_47685722_49279539	chr3_48914207	0.001235	0.001083	0.002016	0.001174
ENSG00000244313:2(@)chr11_44672249_46984586	chr11_46424714	0.00118	0.008622	0.008521	0.001173
ENSG00000178252:2(@)chr3_47685722_49279539	chr3_48915050	0.001235	0.0009747	0.001925	0.001167
ENSG00000102858:1(@)chr16_3951195_5068344	chr16_4438190	0.001241	0.0008026	0.001829	0.001164
ENSG00000120334:1(@)chr1_173128768_175120632	chr1_173843501	0.001185	0.002696	0.002062	0.001161
ENSG00000120334:1(@)chr1_173128768_175120632	chr1_173845973	0.001184	0.002645	0.002044	0.001159
ENSG00000234616:2(@)chr8_141963553_143155464	chr8_142666661	0.001171	0.004802	0.005452	0.001159
ENSG00000130783:2(@)chr12_121569746_124493434	chr12_122808501	0.002629	4.486e-05	0.001196	0.001158
ENSG00000112245:1(@)chr6_62842983_65055849	chr6_63459629	0.001308	0.0003787	0.001194	0.001156
ENSG00000266680:2(@)chr6_62842983_65055849	chr6_63577966	0.003103	3.376e-05	0.001183	0.001155
ENSG00000167656:1(@)chr8_141963553_143155464	chr8_142765551	0.001683	0.0001231	0.001253	0.001151
ENSG00000117399:1(@)chr1_43292786_44503511	chr1_43365847	0.002278	5.798e-05	0.001198	0.001149
ENSG00000242781:1(@)chr3_78975391_81378159	chr3_80692773	0.001167	0.003582	0.003732	0.001149
ENSG00000260114:1(@)chr16_29025292_31371622	chr16_29920743	0.001576	0.0001441	0.001273	0.001148
ENSG00000243704:1(@)chr17_1269105_2025437	chr17_1555861	0.001236	0.000737	0.001766	0.001147
ENSG00000112245:1(@)chr6_62842983_65055849	chr6_63443314	0.001152	0.009686	0.002113	0.001146
ENSG00000149932:2(@)chr16_29025292_31371622	chr16_29953036	0.001149	0.02326	0.02138	0.001146
ENSG00000010327:1(@)chr3_51797999_54047363	chr3_52517249	0.002354	5.362e-05	0.001186	0.001142
ENSG00000167526:1(@)chr16_88974757_90226404	chr16_89549045	0.008683	8.631e-06	0.001149	0.001142
ENSG00000266680:2(@)chr6_62842983_65055849	chr6_63575030	0.003096	3.322e-05	0.001168	0.00114
ENSG00000167526:1(@)chr16_88974757_90226404	chr16_89562213	0.006116	1.302e-05	0.001148	0.001137
ENSG00000112996:1(@)chr5_43983397_50867564	chr5_44793882	0.001989	7.576e-05	0.001193	0.001136
ENSG00000167526:1(@)chr16_88974757_90226404	chr16_89549770	0.008184	9.177e-06	0.001143	0.001135
ENSG00000112658:1(@)chr6_42070983_43788432	chr6_43156982	0.001166	0.001866	0.002716	0.001134
ENSG00000100395:2(@)chr22_40149793_42294812	chr22_41226415	0.002102	6.669e-05	0.001189	0.001134
ENSG00000242781:1(@)chr3_78975391_81378159	chr3_80688753	0.001151	0.003397	0.003582	0.001132
ENSG00000112996:1(@)chr5_43983397_50867564	chr5_44803682	0.00196	7.781e-05	0.00119	0.001132
ENSG00000242781:1(@)chr3_78975391_81378159	chr3_80688269	0.001148	0.003491	0.003647	0.00113
ENSG00000139644:1(@)chr12_48608083_51382710	chr12_49711854	0.004399	1.967e-05	0.001141	0.00113
ENSG00000112996:1(@)chr5_43983397_50867564	chr5_44795960	0.001974	7.587e-05	0.001185	0.001128
ENSG00000112996:1(@)chr5_43983397_50867564	chr5_44803950	0.001959	7.722e-05	0.001186	0.001128
ENSG00000112996:1(@)chr5_43983397_50867564	chr5_44804423	0.001958	7.706e-05	0.001184	0.001126
ENSG00000200674:1(@)chr1_173128768_175120632	chr1_173821939	0.00117	0.001391	0.002195	0.001125
ENSG00000112996:1(@)chr5_43983397_50867564	chr5_44800563	0.001964	7.635e-05	0.001182	0.001125
ENSG00000112996:1(@)chr5_43983397_50867564	chr5_44798950	0.001967	7.586e-05	0.001181	0.001124
ENSG00000200674:1(@)chr1_173128768_175120632	chr1_173835419	0.001157	0.001833	0.002533	0.001123
ENSG00000112996:1(@)chr5_43983397_50867564	chr5_44797744	0.001969	7.553e-05	0.00118	0.001123
ENSG00000185324:2(@)chr16_88974757_90226404	chr16_89696951	0.003094	3.244e-05	0.001149	0.001122
ENSG00000185324:2(@)chr16_88974757_90226404	chr16_89697211	0.003126	3.185e-05	0.001147	0.001121
ENSG00000112996:1(@)chr5_43983397_50867564	chr5_44795940	0.001974	7.461e-05	0.001176	0.00112
ENSG00000142686:2(@)chr1_34334157_37083582	chr1_35713408	0.001121	0.03746	0.034	0.001119
ENSG00000136631:1(@)chr1_148907005_151566404	chr1_150086641	0.001152	0.001721	0.001783	0.001118
ENSG00000103423:1(@)chr16_3951195_5068344	chr16_4438190	0.001192	0.0008026	0.001815	0.001117
ENSG00000149932:2(@)chr16_29025292_31371622	chr16_29954175	0.001121	0.01513	0.01428	0.001117
ENSG00000279789:1(@)chr16_29025292_31371622	chr16_29918407	0.001744	0.0001009	0.001199	0.001115
ENSG00000112996:1(@)chr5_43983397_50867564	chr5_44790277	0.001979	7.322e-05	0.001168	0.001114
ENSG00000149929:1(@)chr16_29025292_31371622	chr16_29972749	0.001116	0.01767	0.01748	0.001113
ENSG00000279789:1(@)chr16_29025292_31371622	chr16_29920578	0.001749	9.978e-05	0.001196	0.001113
ENSG00000066322:1(@)chr1_43292786_44503511	chr1_43335515	0.001123	0.005603	0.005539	0.001112
ENSG00000149929:1(@)chr16_29025292_31371622	chr16_29973518	0.001115	0.01657	0.01646	0.001112
ENSG00000149929:1(@)chr16_29025292_31371622	chr16_29975204	0.001115	0.01734	0.01717	0.001112
ENSG00000129933:1(@)chr19_18299052_19766662	chr19_19329619	0.001882	7.863e-05	0.001178	0.001112
ENSG00000256053:2(@)chr14_102545765_104535386	chr14_103581397	0.001111	0.04662	0.04612	0.00111
ENSG00000176125:1(@)chr7_100599028_101555972	chr7_100876108	0.001276	0.0003755	0.001393	0.001109
ENSG00000066322:1(@)chr1_43292786_44503511	chr1_43337449	0.00112	0.005054	0.005101	0.001108
ENSG00000170458:1(@)chr5_139885487_141266403	chr5_140908816	0.004465	1.878e-05	0.001122	0.001107
ENSG00000072134:1(@)chr17_18953007_21387045	chr17_19238913	0.001107	0.02921	0.01864	0.001105
ENSG00000136631:1(@)chr1_148907005_151566404	chr1_150092668	0.001132	0.002108	0.001918	0.001104
ENSG00000112996:1(@)chr5_43983397_50867564	chr5_44798507	0.001969	7.244e-05	0.001157	0.001103
ENSG00000180423:1(@)chr11_44672249_46984586	chr11_46590255	0.001107	0.01782	0.01578	0.001103
ENSG00000167526:1(@)chr16_88974757_90226404	chr16_89550364	0.008636	8.341e-06	0.001109	0.001103
ENSG00000176125:1(@)chr7_100599028_101555972	chr7_100878608	0.00127	0.0003728	0.001384	0.001102
ENSG00000112996:1(@)chr5_43983397_50867564	chr5_44796860	0.001935	7.519e-05	0.001157	0.001101
ENSG00000112996:1(@)chr5_43983397_50867564	chr5_44802536	0.001928	7.566e-05	0.001157	0.001101
ENSG00000180423:1(@)chr11_44672249_46984586	chr11_46590782	0.001148	0.001267	0.002145	0.001101
ENSG00000252192:1(@)chr12_121569746_124493434	chr12_122489119	0.006847	1.091e-05	0.00111	0.001101
ENSG00000146463:1(@)chr1_34334157_37083582	chr1_35375657	0.001131	0.001961	0.002647	0.001099
ENSG00000112996:1(@)chr5_43983397_50867564	chr5_44791689	0.001976	7.098e-05	0.00115	0.001097
ENSG00000112245:1(@)chr6_62842983_65055849	chr6_63464035	0.001215	0.0004658	0.001144	0.001097
ENSG00000176125:1(@)chr7_100599028_101555972	chr7_100864710	0.001296	0.000313	0.001334	0.001097
ENSG00000176125:1(@)chr7_100599028_101555972	chr7_100864943	0.00127	0.0003598	0.001369	0.001097
ENSG00000112996:1(@)chr5_43983397_50867564	chr5_44803647	0.00196	7.228e-05	0.00115	0.001096
ENSG00000141034:2(@)chr17_16509028_18953007	chr17_18049125	0.001099	0.02314	0.02077	0.001096
ENSG00000117399:2(@)chr1_43292786_44503511	chr1_43356185	0.001106	0.005323	0.005656	0.001094
ENSG00000185324:2(@)chr16_88974757_90226404	chr16_89696806	0.003136	3.049e-05	0.001118	0.001093
ENSG00000112996:1(@)chr5_43983397_50867564	chr5_44796188	0.001975	7.043e-05	0.001145	0.001092
ENSG00000136631:1(@)chr1_148907005_151566404	chr1_150093282	0.001123	0.001747	0.001766	0.001091
ENSG00000176125:1(@)chr7_100599028_101555972	chr7_100870662	0.001271	0.0003372	0.001343	0.001088
ENSG00000234616:2(@)chr8_141963553_143155464	chr8_142666936	0.001096	0.005744	0.006222	0.001086
ENSG00000140598:2(@)chr15_80568637_83591716	chr15_82239933	0.002528	4.287e-05	0.001121	0.001086
ENSG00000248685:1(@)chr4_33171144_35149793	chr4_34158682	0.001091	0.006545	0.005377	0.001082
ENSG00000176125:1(@)chr7_100599028_101555972	chr7_100864382	0.00127	0.0003281	0.001331	0.001082
ENSG00000256053:2(@)chr14_102545765_104535386	chr14_103581091	0.001083	0.05068	0.05	0.001082
ENSG00000105705:2(@)chr19_18299052_19766662	chr19_19283587	0.007011	1.039e-05	0.00109	0.001082
ENSG00000120334:1(@)chr1_173128768_175120632	chr1_173705381	0.001145	0.0009348	0.001393	0.001081
ENSG00000176125:1(@)chr7_100599028_101555972	chr7_100873650	0.001272	0.0003187	0.001321	0.00108
ENSG00000100395:2(@)chr22_40149793_42294812	chr22_41225710	0.002104	5.994e-05	0.001128	0.001079
ENSG00000112658:1(@)chr6_42070983_43788432	chr6_43165282	0.001119	0.001397	0.002262	0.001077
ENSG00000143374:2(@)chr1_148907005_151566404	chr1_150494620	0.002237	5.252e-05	0.001117	0.001073
ENSG00000139644:2(@)chr12_48608083_51382710	chr12_49722134	0.002507	4.252e-05	0.001106	0.001072
ENSG00000102858:1(@)chr16_3951195_5068344	chr16_4451654	0.001073	0.02847	0.02469	0.001071
ENSG00000102858:1(@)chr16_3951195_5068344	chr16_4453630	0.001072	0.02058	0.01815	0.001069
ENSG00000279789:1(@)chr16_29025292_31371622	chr16_29913584	0.003338	2.678e-05	0.00109	0.001068
ENSG00000112658:1(@)chr6_42070983_43788432	chr6_43161742	0.001126	0.0009742	0.001893	0.001067
ENSG00000168679:2(@)chr1_109761309_111199115	chr1_110199463	0.001092	0.002347	0.003003	0.001066
ENSG00000183722:1(@)chr13_38304026_40495126	chr13_39478594	0.001554	0.0001241	0.001169	0.001066
ENSG00000167526:1(@)chr16_88974757_90226404	chr16_89561973	0.006598	1.088e-05	0.001067	0.001058
ENSG00000256053:2(@)chr14_102545765_104535386	chr14_103580255	0.001057	0.04367	0.04321	0.001056
ENSG00000102858:1(@)chr16_3951195_5068344	chr16_4450543	0.001057	0.03822	0.03277	0.001056
ENSG00000248685:1(@)chr4_33171144_35149793	chr4_34238407	0.001076	0.002516	0.002705	0.001054
ENSG00000176125:1(@)chr7_100599028_101555972	chr7_100870776	0.001275	0.0002705	0.001259	0.001054
ENSG00000102858:1(@)chr16_3951195_5068344	chr16_4447450	0.001057	0.02126	0.01869	0.001054
ENSG00000102858:1(@)chr16_3951195_5068344	chr16_4446972	0.001056	0.02096	0.01844	0.001053
ENSG00000161813:2(@)chr12_48608083_51382710	chr12_50217237	0.001056	0.0117	0.01125	0.001051
ENSG00000129933:1(@)chr19_18299052_19766662	chr19_19339271	0.002519	3.87e-05	0.001079	0.001047
ENSG00000178252:2(@)chr3_47685722_49279539	chr3_48979775	0.001062	0.003093	0.003449	0.001043
ENSG00000155506:2(@)chr5_154393528_155946495	chr5_154751900	0.001168	0.0004707	0.001416	0.001043
ENSG00000155506:2(@)chr5_154393528_155946495	chr5_154752538	0.001169	0.000473	0.001419	0.001043
ENSG00000248685:1(@)chr4_33171144_35149793	chr4_34214317	0.001067	0.002056	0.00239	0.001042
ENSG00000167526:1(@)chr16_88974757_90226404	chr16_89549824	0.00849	7.951e-06	0.001046	0.00104
ENSG00000155506:2(@)chr5_154393528_155946495	chr5_154749492	0.001166	0.0004646	0.001408	0.001039
ENSG00000168679:2(@)chr1_109761309_111199115	chr1_110198961	0.001063	0.00232	0.002953	0.001038
ENSG00000168679:2(@)chr1_109761309_111199115	chr1_110198727	0.001062	0.002377	0.003	0.001037
ENSG00000044115:1(@)chr5_137040361_139885487	chr5_138798180	0.001136	0.0005872	0.001444	0.001036
ENSG00000105705:2(@)chr19_18299052_19766662	chr19_19275206	0.01991	3.113e-06	0.001034	0.001032
ENSG00000167526:1(@)chr16_88974757_90226404	chr16_89549747	0.006928	9.938e-06	0.001037	0.001029
ENSG00000167193:2(@)chr17_1269105_2025437	chr17_1440445	0.001258	0.0002541	0.001237	0.001028
ENSG00000243477:2(@)chr3_49279539_51797999	chr3_50295266	0.001335	0.000189	0.001185	0.001026
ENSG00000248685:1(@)chr4_33171144_35149793	chr4_34209698	0.00105	0.002204	0.002472	0.001026
ENSG00000279789:1(@)chr16_29025292_31371622	chr16_29923433	0.001749	8.045e-05	0.001091	0.001024
ENSG00000279789:1(@)chr16_29025292_31371622	chr16_29923498	0.001749	8.045e-05	0.001091	0.001024
ENSG00000184209:3(@)chr12_121569746_124493434	chr12_123473093	0.01639	3.79e-06	0.001026	0.001023
ENSG00000248685:1(@)chr4_33171144_35149793	chr4_34232115	0.001052	0.001743	0.002166	0.001022
ENSG00000248685:1(@)chr4_33171144_35149793	chr4_34206356	0.001044	0.0023	0.00253	0.001021
ENSG00000248685:1(@)chr4_33171144_35149793	chr4_34206604	0.001044	0.002288	0.002522	0.001021
ENSG00000248685:1(@)chr4_33171144_35149793	chr4_34230584	0.001046	0.001934	0.002288	0.001019
ENSG00000248685:1(@)chr4_33171144_35149793	chr4_34206590	0.001044	0.002047	0.002361	0.001018
ENSG00000248685:1(@)chr4_33171144_35149793	chr4_34208536	0.001044	0.002033	0.002352	0.001018
ENSG00000248685:1(@)chr4_33171144_35149793	chr4_34227183	0.001041	0.002086	0.002384	0.001016
ENSG00000044115:1(@)chr5_137040361_139885487	chr5_138800378	0.001115	0.0005886	0.001426	0.001016
ENSG00000151883:1(@)chr5_50867564_52838788	chr5_51019830	0.001262	0.0002335	0.001211	0.001015
ENSG00000156603:1(@)chr11_55315181_58690022	chr11_57740511	0.001012	0.03341	0.03076	0.001011
ENSG00000260114:1(@)chr16_29025292_31371622	chr16_29918407	0.001549	0.0001009	0.001098	0.001011
ENSG00000156603:1(@)chr11_55315181_58690022	chr11_57741206	0.001012	0.03324	0.03061	0.00101
ENSG00000167526:1(@)chr16_88974757_90226404	chr16_89562662	0.006105	1.13e-05	0.001019	0.00101
ENSG00000044115:1(@)chr5_137040361_139885487	chr5_138800930	0.001107	0.0005897	0.00142	0.001009
ENSG00000156603:1(@)chr11_55315181_58690022	chr11_57755368	0.001011	0.02902	0.02685	0.001009
ENSG00000156603:1(@)chr11_55315181_58690022	chr11_57756617	0.001011	0.02922	0.02703	0.001009
ENSG00000156603:1(@)chr11_55315181_58690022	chr11_57756838	0.001011	0.02808	0.02601	0.001009
ENSG00000156603:1(@)chr11_55315181_58690022	chr11_57757228	0.001011	0.02812	0.02605	0.001009
ENSG00000001617:2(@)chr3_49279539_51797999	chr3_50122676	0.001017	0.005719	0.00561	0.001007
ENSG00000151883:1(@)chr5_50867564_52838788	chr5_51018036	0.001254	0.0002321	0.001201	0.001007
ENSG00000139644:2(@)chr12_48608083_51382710	chr12_49722990	0.002324	4.355e-05	0.001042	0.001007
ENSG00000279789:1(@)chr16_29025292_31371622	chr16_29921370	0.001748	7.727e-05	0.001071	0.001007
ENSG00000130159:1(@)chr19_11173352_13360313	chr19_11499109	0.00423	1.777e-05	0.00102	0.001006
ENSG00000111229:1(@)chr12_109898914_112825713	chr12_110391231	0.001005	0.3119	0.2903	0.001005
ENSG00000139644:2(@)chr12_48608083_51382710	chr12_49716953	0.002307	4.388e-05	0.001039	0.001004
ENSG00000044115:1(@)chr5_137040361_139885487	chr5_138801981	0.001096	0.0005929	0.001413	0.001001
ENSG00000168237:1(@)chr3_51797999_54047363	chr3_52713305	0.003109	2.693e-05	0.001019	0.0009988
ENSG00000044115:1(@)chr5_137040361_139885487	chr5_138802318	0.001094	0.000593	0.001411	0.0009986
ENSG00000139644:2(@)chr12_48608083_51382710	chr12_49715734	0.002301	4.366e-05	0.001034	0.0009985
ENSG00000168268:1(@)chr3_51797999_54047363	chr3_52523992	0.00106	0.000876	0.001657	0.0009958
ENSG00000139644:2(@)chr12_48608083_51382710	chr12_49722950	0.00232	4.258e-05	0.001027	0.0009927
ENSG00000105705:2(@)chr19_18299052_19766662	chr19_19274602	0.01985	2.999e-06	0.0009951	0.0009927
ENSG00000130783:1(@)chr12_121569746_124493434	chr12_122780162	0.012	5.133e-06	0.0009957	0.0009915
ENSG00000167522:1(@)chr16_88974757_90226404	chr16_89386747	0.007661	8.464e-06	0.0009977	0.0009909
ENSG00000183722:1(@)chr13_38304026_40495126	chr13_39482000	0.001418	0.0001319	0.0011	0.0009908
ENSG00000075415:1(@)chr12_96715061_98912209	chr12_98589436	0.001159	0.0003296	0.001262	0.0009885
ENSG00000139644:2(@)chr12_48608083_51382710	chr12_49721621	0.002309	4.257e-05	0.001022	0.0009876
ENSG00000105926:1(@)chr7_23431823_25037640	chr7_24678332	0.003377	2.339e-05	0.0009995	0.0009832
ENSG00000114416:1(@)chr3_179656798_181793378	chr3_180899902	0.001003	0.002593	0.002994	0.0009823
ENSG00000166863:2(@)chr12_55272053_57155077	chr12_57014549	0.002736	3.184e-05	0.001008	0.000981
ENSG00000075415:1(@)chr12_96715061_98912209	chr12_98588823	0.001146	0.0003252	0.001245	0.0009752
ENSG00000167526:1(@)chr16_88974757_90226404	chr16_89514276	0.003346	2.34e-05	0.0009927	0.000974
ENSG00000167526:1(@)chr16_88974757_90226404	chr16_89550382	0.00865	7.198e-06	0.000976	0.0009703
ENSG00000139644:2(@)chr12_48608083_51382710	chr12_49727118	0.002516	3.572e-05	0.0009988	0.0009699
ENSG00000112245:1(@)chr6_62842983_65055849	chr6_63480373	0.001054	0.0005699	0.001026	0.0009689
ENSG00000168237:1(@)chr3_51797999_54047363	chr3_52667486	0.00236	3.927e-05	0.0009928	0.0009635
ENSG00000155506:2(@)chr5_154393528_155946495	chr5_154765914	0.001074	0.0004853	0.001347	0.0009614
ENSG00000139644:2(@)chr12_48608083_51382710	chr12_49722868	0.002494	3.571e-05	0.0009902	0.0009613
ENSG00000139644:1(@)chr12_48608083_51382710	chr12_49694964	0.001158	0.0002772	0.001121	0.0009606
ENSG00000103066:1(@)chr16_65904663_68807460	chr16_68273544	0.002007	5.227e-05	0.0009989	0.0009602
ENSG00000155506:2(@)chr5_154393528_155946495	chr5_154780891	0.001061	0.0005277	0.001377	0.0009579
ENSG00000103066:1(@)chr16_65904663_68807460	chr16_68276068	0.001926	5.619e-05	0.000998	0.0009564
ENSG00000146463:2(@)chr1_34334157_37083582	chr1_35328576	0.001315	0.0001503	0.00108	0.0009537
ENSG00000105705:2(@)chr19_18299052_19766662	chr19_19322296	0.001794	6.459e-05	0.001006	0.000953
ENSG00000242041:1(@)chr12_48608083_51382710	chr12_49871019	0.01633	3.53e-06	0.0009556	0.0009527
ENSG00000249593:2(@)chr5_137040361_139885487	chr5_139028391	0.001141	0.0002802	0.001179	0.000949
ENSG00000249593:2(@)chr5_137040361_139885487	chr5_139028705	0.001141	0.0002802	0.001179	0.000949
ENSG00000167526:1(@)chr16_88974757_90226404	chr16_89558166	0.00624	1.02e-05	0.000956	0.0009479
ENSG00000037749:1(@)chr5_153488214_154393528	chr5_153986878	0.0009663	0.002452	0.001042	0.0009469
ENSG00000120314:1(@)chr5_139885487_141266403	chr5_140689284	0.0009681	0.002311	0.002881	0.0009451
ENSG00000120314:1(@)chr5_139885487_141266403	chr5_140692472	0.0009682	0.00229	0.002863	0.000945
ENSG00000120314:1(@)chr5_139885487_141266403	chr5_140692707	0.0009682	0.002286	0.002859	0.000945
ENSG00000120314:1(@)chr5_139885487_141266403	chr5_140686721	0.0009681	0.002287	0.00286	0.0009448
ENSG00000120314:1(@)chr5_139885487_141266403	chr5_140690444	0.0009678	0.002308	0.002878	0.0009448
ENSG00000120314:1(@)chr5_139885487_141266403	chr5_140690432	0.0009678	0.002301	0.002872	0.0009447
ENSG00000131165:1(@)chr16_88974757_90226404	chr16_89646766	0.001313	0.0001452	0.001065	0.0009445
ENSG00000008869:2(@)chr2_35896940_37905569	chr2_37033679	0.003949	1.786e-05	0.000958	0.000943
ENSG00000105705:2(@)chr19_18299052_19766662	chr19_19321154	0.001798	6.28e-05	0.000994	0.0009428
ENSG00000136631:1(@)chr1_148907005_151566404	chr1_150118620	0.0009468	0.01131	0.00531	0.0009424
ENSG00000105705:2(@)chr19_18299052_19766662	chr19_19285158	0.006571	9.524e-06	0.0009489	0.0009412
ENSG00000114416:1(@)chr3_179656798_181793378	chr3_180893179	0.0009544	0.003103	0.003345	0.0009378
ENSG00000242781:1(@)chr3_78975391_81378159	chr3_80813359	0.001179	0.0002164	0.001093	0.0009374
ENSG00000114416:1(@)chr3_179656798_181793378	chr3_180893120	0.0009534	0.003114	0.003352	0.0009368
ENSG00000168237:1(@)chr3_51797999_54047363	chr3_52632850	0.002387	3.674e-05	0.0009637	0.0009363
ENSG00000180423:1(@)chr11_44672249_46984586	chr11_46600842	0.001009	0.0006982	0.001511	0.0009363
ENSG00000008869:2(@)chr2_35896940_37905569	chr2_37033071	0.003954	1.767e-05	0.0009508	0.000936
ENSG00000185324:1(@)chr16_88974757_90226404	chr16_89680851	0.04775	1.137e-06	0.0009354	0.0009345
ENSG00000139644:1(@)chr12_48608083_51382710	chr12_49701853	0.001136	0.0002628	0.001086	0.0009339
ENSG00000234616:2(@)chr8_141963553_143155464	chr8_142668654	0.0009445	0.003627	0.004174	0.0009313
ENSG00000167522:2(@)chr16_88974757_90226404	chr16_89327154	0.001785	6.198e-05	0.000982	0.0009301
ENSG00000260114:1(@)chr16_29025292_31371622	chr16_29923745	0.002376	3.453e-05	0.0009594	0.0009295
ENSG00000227309:1(@)chr3_16240935_17849626	chr3_17461426	0.001306	0.0001401	0.001046	0.0009287
ENSG00000044115:1(@)chr5_137040361_139885487	chr5_138810534	0.001022	0.0005604	0.001318	0.000928
ENSG00000140598:2(@)chr15_80568637_83591716	chr15_82216708	0.00618	1.007e-05	0.0009363	0.000928
ENSG00000100395:2(@)chr22_40149793_42294812	chr22_41223346	0.002118	4.441e-05	0.0009645	0.0009277
ENSG00000176125:1(@)chr7_100599028_101555972	chr7_100850823	0.001601	7.817e-05	0.0009865	0.0009274
ENSG00000168237:1(@)chr3_51797999_54047363	chr3_52632634	0.002386	3.616e-05	0.000954	0.0009271
ENSG00000105705:2(@)chr19_18299052_19766662	chr19_19279940	0.01715	3.239e-06	0.0009251	0.0009225
ENSG00000037749:1(@)chr5_153488214_154393528	chr5_153987736	0.00094	0.002517	0.001019	0.0009216
ENSG00000112658:1(@)chr6_42070983_43788432	chr6_43163398	0.001109	0.000265	0.001145	0.0009205
ENSG00000130159:1(@)chr19_11173352_13360313	chr19_11494001	0.003877	1.772e-05	0.000934	0.0009197
ENSG00000105705:2(@)chr19_18299052_19766662	chr19_19279688	0.0172	3.215e-06	0.0009215	0.0009189
ENSG00000184209:3(@)chr12_121569746_124493434	chr12_123461073	0.01558	3.568e-06	0.000921	0.000918
ENSG00000176125:2(@)chr7_100599028_101555972	chr7_100899267	0.0009306	0.003922	0.004017	0.0009176
ENSG00000044115:1(@)chr5_137040361_139885487	chr5_138799435	0.001001	0.0006063	0.001337	0.000915
ENSG00000128191:1(@)chr22_19924835_22002927	chr22_20084214	0.0009207	0.008467	0.007733	0.0009147
ENSG00000149929:1(@)chr16_29025292_31371622	chr16_29983415	0.000916	0.01876	0.0183	0.0009137
ENSG00000112996:1(@)chr5_43983397_50867564	chr5_44790465	0.001469	9.299e-05	0.0009812	0.0009117
ENSG00000242781:1(@)chr3_78975391_81378159	chr3_80809548	0.001207	0.0001725	0.001036	0.0009115
ENSG00000243477:1(@)chr3_49279539_51797999	chr3_50324940	0.0009544	0.001185	0.001906	0.0009107
ENSG00000176125:1(@)chr7_100599028_101555972	chr7_100901706	0.001034	0.0004205	0.001229	0.0009107
ENSG00000242781:1(@)chr3_78975391_81378159	chr3_80814623	0.001207	0.0001712	0.001033	0.00091
ENSG00000242781:1(@)chr3_78975391_81378159	chr3_80809220	0.001208	0.0001697	0.001031	0.0009085
ENSG00000167526:1(@)chr16_88974757_90226404	chr16_89571962	0.00557	1.107e-05	0.0009152	0.0009064
ENSG00000259775:1(@)chr14_102545765_104535386	chr14_103316625	0.02946	1.806e-06	0.0009066	0.0009052
ENSG00000066322:1(@)chr1_43292786_44503511	chr1_43305989	0.0009543	0.001004	0.001698	0.0009049
ENSG00000176125:1(@)chr7_100599028_101555972	chr7_100901913	0.001028	0.000415	0.001219	0.0009046
ENSG00000168237:1(@)chr3_51797999_54047363	chr3_52667485	0.00237	3.513e-05	0.0009307	0.0009045
ENSG00000275734:1(@)chr16_88974757_90226404	chr16_89688286	0.001643	6.943e-05	0.0009611	0.0009035
ENSG00000120458:1(@)chr11_124625632_126441425	chr11_124773797	0.0009668	0.0006892	0.00154	0.0009025
ENSG00000168237:1(@)chr3_51797999_54047363	chr3_52662782	0.002386	3.447e-05	0.0009256	0.0008999
ENSG00000181619:2(@)chr14_58981618_61213706	chr14_59443050	0.005211	1.188e-05	0.0009094	0.0008996
ENSG00000168237:1(@)chr3_51797999_54047363	chr3_52663147	0.002387	3.435e-05	0.000924	0.0008983
ENSG00000249593:2(@)chr5_137040361_139885487	chr5_139028162	0.001102	0.0002497	0.001103	0.000898
ENSG00000249593:2(@)chr5_137040361_139885487	chr5_139028355	0.001102	0.0002496	0.001103	0.000898
ENSG00000249593:2(@)chr5_137040361_139885487	chr5_139029009	0.001103	0.0002482	0.001101	0.0008971
ENSG00000129933:1(@)chr19_18299052_19766662	chr19_19362636	0.0009043	0.005963	0.005883	0.0008962
ENSG00000129933:1(@)chr19_18299052_19766662	chr19_19362221	0.0009044	0.00573	0.005688	0.0008959
ENSG00000044115:1(@)chr5_137040361_139885487	chr5_138814430	0.0009848	0.0005723	0.001294	0.0008958
ENSG00000037749:1(@)chr5_153488214_154393528	chr5_153996636	0.0009145	0.002387	0.0009878	0.0008956
ENSG00000168237:1(@)chr3_51797999_54047363	chr3_52664544	0.002387	3.417e-05	0.0009209	0.0008954
ENSG00000264102:1(@)chr11_44672249_46984586	chr11_46351761	0.0008952	0.05367	0.0449	0.0008943
ENSG00000200674:1(@)chr1_173128768_175120632	chr1_173717214	0.0009237	0.001592	0.002117	0.0008922
[truncated: 3,311 more rows]
