# Supplementary material for: Prioritization of potential causative genes for schizophrenia in placenta
Source: Nat Commun. 2023 May 15;14:2613. doi: 10.1038/s41467-023-38140-1 (PMC10185564; doi:10.1038/s41467-023-38140-1)
Supplement: Supplementary file 10 — Supplementary Dataset 58 [file 41467_2023_38140_MOESM10_ESM.xlsx]

## Sheet: 1.parameters
Intercept -11.349 -
Enrichment (no shrinkage) 11.171 0.365
Enrichment (w/ shrinkage) 9.859 0.343
## Alternative (coloc) parameterization: p1 = 1.178e-05, p2 = 5.805e-06, p12 = 1.307e-06

## Sheet: 2.GRCP&GLCP
Gene	GRCP	GLCP
ENSG00000001617	0.00832	0.009445
ENSG00000002822	0.01799	0.1904
ENSG00000004897	0.04166	0.04166
ENSG00000006744	0.0002349	0.0002349
ENSG00000008869	0.1035	0.1175
ENSG00000009307	0.001952	0.001953
ENSG00000009413	0.00145	0.001451
ENSG00000010318	1.503e-11	1.503e-11
ENSG00000010322	4.592e-12	4.592e-12
ENSG00000010327	9.579e-09	1.02e-08
ENSG00000012171	0.00146	0.001495
ENSG00000013364	4.184e-11	4.184e-11
ENSG00000013375	0.0005324	0.0005325
ENSG00000015479	0.0009822	0.0009835
ENSG00000019102	0.9552	0.9571
ENSG00000023330	1.996e-07	2.219e-07
ENSG00000025434	0.002947	0.01238
ENSG00000037749	0.8888	0.9458
ENSG00000041357	0.009437	0.009499
ENSG00000041988	0.04248	0.04277
ENSG00000044115	0.03462	0.03471
ENSG00000051825	8.534e-06	8.534e-06
ENSG00000064490	1.027e-12	1.027e-12
ENSG00000065413	0.0006187	0.0006259
ENSG00000066135	0.02248	0.02677
ENSG00000066322	0.01772	0.01783
ENSG00000066336	0.0008978	0.0008978
ENSG00000070444	3.965e-05	3.965e-05
ENSG00000072134	0.02243	0.02244
ENSG00000073711	0.007765	0.009217
ENSG00000075399	0.005876	0.03707
ENSG00000075413	0.0019	0.0019
ENSG00000075415	0.01213	0.01224
ENSG00000076108	0.002842	0.002842
ENSG00000076685	0.001473	0.002745
ENSG00000088808	1.009e-07	1.009e-07
ENSG00000090238	0.003084	0.02194
ENSG00000100023	0.002673	0.002696
ENSG00000100138	6.153e-08	9.887e-08
ENSG00000100147	1.316e-07	1.735e-07
ENSG00000100162	0.008496	0.008496
ENSG00000100316	0.006437	0.006524
ENSG00000100354	0.007258	0.007305
ENSG00000100395	0.002205	0.004763
ENSG00000100410	1.105e-08	1.105e-08
ENSG00000100412	2.334e-07	3.364e-07
ENSG00000100413	7.389e-05	0.0001882
ENSG00000100417	2.36e-07	7.889e-07
ENSG00000100418	2.809e-07	4.184e-07
ENSG00000100664	1.026e-07	1.117e-07
ENSG00000100711	1.904e-05	2.687e-05
ENSG00000102858	0.004263	0.004291
ENSG00000102879	8.293e-07	1.25e-06
ENSG00000102882	0.04184	0.04184
ENSG00000103066	0.03206	0.0337
ENSG00000103423	0.0859	0.08829
ENSG00000105518	0.003529	0.003529
ENSG00000105705	9.617e-06	2.645e-05
ENSG00000105726	1.087e-05	1.098e-05
ENSG00000105926	0.4869	0.8309
ENSG00000106012	7.164e-13	8.713e-13
ENSG00000106263	0.001265	0.002069
ENSG00000106266	4.532e-07	4.532e-07
ENSG00000106268	7.697e-09	2.52e-08
ENSG00000106351	0.0001281	0.0001281
ENSG00000108963	0.0001441	0.0001441
ENSG00000109323	2.164e-07	2.164e-07
ENSG00000109458	0.01778	0.01778
ENSG00000110851	0.0004558	0.0004562
ENSG00000110955	0.01037	0.01127
ENSG00000111011	0.008309	0.009081
ENSG00000111229	3.83e-06	3.83e-06
ENSG00000111237	2.203e-06	2.386e-06
ENSG00000111325	0.06368	0.06369
ENSG00000111361	0.002158	0.002234
ENSG00000112245	0.9753	0.9882
ENSG00000112624	0.0004846	0.0004847
ENSG00000112655	0.001249	0.001494
ENSG00000112658	0.08094	0.08101
ENSG00000112855	0.00428	0.004352
ENSG00000112996	0.02573	0.0271
ENSG00000113119	4.072e-06	4.137e-06
ENSG00000113141	0.004915	0.004927
ENSG00000114054	0.06625	0.1316
ENSG00000114395	0.002591	0.002591
ENSG00000114416	0.02173	0.02291
ENSG00000114439	0.0006102	0.0006102
ENSG00000114738	0.008755	0.009296
ENSG00000114854	1.155e-05	1.155e-05
ENSG00000114904	2.511e-11	2.533e-11
ENSG00000115520	1.408e-09	1.408e-09
ENSG00000115541	0.03536	0.07824
ENSG00000115816	0.981	0.9812
ENSG00000115825	0.01151	0.01399
ENSG00000116819	0.004105	0.004193
ENSG00000117399	0.07097	0.07576
ENSG00000118007	0.1048	0.1087
ENSG00000120055	3.203e-07	3.206e-07
ENSG00000120314	0.02755	0.02759
ENSG00000120334	0.001394	0.001456
ENSG00000120458	0.1471	0.1473
ENSG00000122687	0.0001246	0.0001394
ENSG00000125107	0.004459	0.01889
ENSG00000126214	8.424e-05	9.014e-05
ENSG00000128191	0.4154	0.4832
ENSG00000129933	0.06543	0.131
ENSG00000130159	0.005592	0.005592
ENSG00000130783	0.01859	0.02009
ENSG00000131165	0.0003628	0.0003881
ENSG00000131374	0.0123	0.01285
ENSG00000131495	0.002135	0.002139
ENSG00000131503	0.0009063	0.0009326
ENSG00000132386	2.625e-06	2.625e-06
ENSG00000133687	0.02762	0.02834
ENSG00000134575	0.0002874	0.0002874
ENSG00000135250	5.49e-09	5.51e-09
ENSG00000135870	0.0002599	0.0002863
ENSG00000136425	0.01254	0.01256
ENSG00000136631	0.02365	0.02391
ENSG00000137075	0.1549	0.158
ENSG00000137776	0.009826	0.01001
ENSG00000139433	0.005937	0.009768
ENSG00000139644	0.01873	0.0204
ENSG00000140575	0.005182	0.005224
ENSG00000140598	0.0001439	0.0001455
ENSG00000141002	0.0002209	0.0002615
ENSG00000141034	0.0299	0.03176
ENSG00000141258	0.0001832	0.0001904
ENSG00000142686	0.1711	0.1721
ENSG00000142687	0.01447	0.01477
ENSG00000142949	0.02159	0.02499
ENSG00000143374	0.001642	0.001931
ENSG00000143382	3.513e-05	3.738e-05
ENSG00000143420	3.33e-06	3.537e-06
ENSG00000143543	0.01309	0.01447
ENSG00000143545	0.03003	0.03233
ENSG00000143549	0.0002532	0.0002532
ENSG00000143554	0.03314	0.03609
ENSG00000143578	0.3729	0.3838
ENSG00000143612	0.0002355	0.0002355
ENSG00000144677	0.0002429	0.0002429
ENSG00000145354	4.712e-08	4.712e-08
ENSG00000146463	0.002366	0.002398
ENSG00000146963	0.001918	0.001919
ENSG00000148842	0.0001001	0.0001001
ENSG00000149091	0.0003786	0.0004082
ENSG00000149182	0.001472	0.001472
ENSG00000149564	0.3052	0.3104
ENSG00000149923	1.552e-06	3.403e-06
ENSG00000149929	0.02505	0.03984
ENSG00000149932	0.3781	0.4472
ENSG00000150977	0.4573	0.4573
ENSG00000151883	0.0008627	0.0008628
ENSG00000152061	0.1474	0.1491
ENSG00000152133	0.007928	0.01476
ENSG00000153944	0.6259	0.6295
ENSG00000154146	0.7574	0.7574
ENSG00000154822	0.7285	0.7743
ENSG00000155506	0.01103	0.01104
ENSG00000156398	7.77e-12	7.816e-12
ENSG00000156603	0.04975	0.08856
ENSG00000157450	0.002441	0.002541
ENSG00000157837	0.05513	0.05541
ENSG00000158092	0.0004962	0.0004962
ENSG00000160446	0.01323	0.01343
ENSG00000160741	0.05578	0.05866
ENSG00000161813	0.9306	0.9516
ENSG00000162244	8.453e-13	8.453e-13
ENSG00000162944	0.008699	0.01958
ENSG00000163930	4.515e-07	4.515e-07
ENSG00000163931	1.527e-05	1.527e-05
ENSG00000163933	2.391e-07	2.391e-07
ENSG00000163935	0.0002222	0.0002231
ENSG00000163938	1.916e-05	1.916e-05
ENSG00000163939	0.04856	0.2831
ENSG00000164080	0.0003082	0.0003082
ENSG00000164091	5.066e-07	6.978e-07
ENSG00000164574	0.0003077	0.0003077
ENSG00000164855	2.671e-10	2.671e-10
ENSG00000164880	5.551e-15	5.551e-15
ENSG00000165905	5.494e-09	5.494e-09
ENSG00000165915	0.0002993	0.0004348
ENSG00000166166	0.001156	0.00123
ENSG00000166170	2.907e-05	2.907e-05
ENSG00000166482	0.004132	0.004145
ENSG00000166595	0.1963	0.1978
ENSG00000166863	0.02113	0.02214
ENSG00000167074	4.474e-05	0.0002536
ENSG00000167193	0.05155	0.0575
ENSG00000167491	0.4852	0.5434
ENSG00000167522	0.006493	0.006493
ENSG00000167526	0.00127	0.00127
ENSG00000167656	0.02672	0.02748
ENSG00000167703	0.01019	0.01025
ENSG00000167705	0.002882	0.002937
ENSG00000167721	0.0004473	0.0004839
ENSG00000168237	8.613e-12	8.613e-12
ENSG00000168268	3.048e-10	3.048e-10
ENSG00000168273	4.175e-11	4.175e-11
ENSG00000168679	0.7936	0.8077
ENSG00000169136	0.02005	0.02136
ENSG00000169592	0.3374	0.9756
ENSG00000170185	0.0004581	0.000478
ENSG00000171453	7.555e-05	7.555e-05
ENSG00000173915	5.764e-12	6.246e-12
ENSG00000174231	0.0002918	0.0002964
ENSG00000174437	4.991e-07	4.991e-07
ENSG00000174579	0.003762	0.005771
ENSG00000175213	1.374e-07	1.374e-07
ENSG00000175216	3.349e-08	4e-08
ENSG00000175220	2.589e-05	2.68e-05
ENSG00000175224	0.009162	0.01161
ENSG00000176087	6.919e-07	6.919e-07
ENSG00000176125	0.07714	0.08118
ENSG00000177096	2.917e-08	3.091e-08
ENSG00000177565	9.085e-05	9.085e-05
ENSG00000178252	0.7952	0.8097
ENSG00000178567	7.576e-09	7.583e-09
ENSG00000178922	0.1749	0.1873
ENSG00000179958	5.609e-11	5.648e-11
ENSG00000180423	0.008464	0.009019
ENSG00000181619	0.01772	0.01802
ENSG00000182165	7.088e-11	7.394e-11
ENSG00000182196	9.733e-05	9.826e-05
ENSG00000182774	0.02038	0.02451
ENSG00000182810	0.005271	0.01332
ENSG00000183066	2.806e-11	2.806e-11
ENSG00000183401	0.003302	0.003305
ENSG00000183722	0.03214	0.03252
ENSG00000183864	8.372e-06	2.252e-05
ENSG00000184047	0.0002553	0.0005236
ENSG00000184209	0.01501	0.01506
ENSG00000184983	0.003277	0.003277
ENSG00000185215	6.993e-06	7.029e-06
ENSG00000185324	0.1395	0.1545
ENSG00000186010	9.818e-08	1.437e-07
ENSG00000187741	0.4314	0.6115
ENSG00000196236	0.0002382	0.0002382
ENSG00000196419	1.364e-08	1.706e-08
ENSG00000196510	2.152e-06	2.191e-06
ENSG00000196776	0.02861	0.02862
ENSG00000197121	0.01822	0.01826
ENSG00000197912	0.04448	0.045
ENSG00000198561	0.08819	0.1401
ENSG00000198911	6.213e-09	6.213e-09
ENSG00000198951	8.047e-07	9.397e-07
ENSG00000199150	4.263e-11	4.263e-11
ENSG00000200674	0.01467	0.01521
ENSG00000202434	8.913e-06	8.913e-06
ENSG00000203811	0.0245	0.0245
ENSG00000204991	0.01186	0.03511
ENSG00000206897	0.001794	0.001932
ENSG00000207954	0.0001498	0.0001742
ENSG00000213523	2.64e-05	2.768e-05
ENSG00000213600	0.005821	0.005824
ENSG00000213619	1.063e-05	1.158e-05
ENSG00000214706	0.002008	0.0052
ENSG00000218274	0.9935	0.9981
ENSG00000218676	6.571e-05	6.684e-05
ENSG00000221518	2.561e-11	2.561e-11
ENSG00000223959	0.3463	0.3463
ENSG00000226450	2.281e-05	2.281e-05
ENSG00000227309	0.003255	0.004031
ENSG00000228393	1.481e-07	1.481e-07
ENSG00000229994	0.003527	0.003552
ENSG00000230487	0.03266	0.04239
ENSG00000232093	0.001571	0.001666
ENSG00000232352	0.005029	0.005215
ENSG00000232754	0.005628	0.009132
ENSG00000234616	0.8091	0.8213
ENSG00000235376	2.206e-11	2.231e-11
ENSG00000241438	4.627e-07	4.637e-07
ENSG00000242020	0.003225	0.00337
ENSG00000242041	0.00323	0.00329
ENSG00000242154	0.1098	0.3177
ENSG00000242781	0.1136	0.1557
ENSG00000243056	6.165e-06	6.165e-06
ENSG00000243477	0.009714	0.009724
ENSG00000243704	0.001514	0.001515
ENSG00000243989	0.0004285	0.0004285
ENSG00000244313	4.289e-09	4.3e-09
ENSG00000247596	0.001526	0.003289
ENSG00000248685	0.2957	0.3137
ENSG00000249593	0.0375	0.03839
ENSG00000250073	0.5686	0.5716
ENSG00000251880	0.004921	0.006681
ENSG00000252192	0.1373	0.1502
ENSG00000252469	0.003437	0.009624
ENSG00000252994	4.03e-14	4.086e-14
ENSG00000254509	0.009583	0.009774
ENSG00000254732	0.01961	0.01963
ENSG00000256053	4.666e-06	5.753e-06
ENSG00000257298	0.02031	0.0214
ENSG00000258839	0.0006797	0.0006798
ENSG00000258947	0.007643	0.007673
ENSG00000259322	3.143e-08	3.24e-08
ENSG00000259775	0.001734	0.004032
ENSG00000260114	0.02051	0.02506
ENSG00000260219	1.685e-10	2.374e-10
ENSG00000261786	0.00377	0.00377
ENSG00000262074	2.203e-07	2.203e-07
ENSG00000262777	0.2091	0.2154
ENSG00000263345	0.0001086	0.0001108
ENSG00000263537	1.251e-06	1.494e-06
ENSG00000264102	0.01492	0.01629
ENSG00000264940	0.0006812	0.0006851
ENSG00000266126	9.508e-05	9.512e-05
ENSG00000266680	0.6618	0.6842
ENSG00000266904	6.783e-14	6.783e-14
ENSG00000267048	0.0004588	0.0006173
ENSG00000268218	4.148e-06	4.148e-06
ENSG00000270083	1.144e-08	1.144e-08
ENSG00000270402	2.811e-13	2.811e-13
ENSG00000271098	6.716e-06	8.31e-06
ENSG00000271332	0.008256	0.00844
ENSG00000272054	0.4577	0.6317
ENSG00000272933	5.078e-13	5.712e-13
ENSG00000273230	3.427e-13	3.427e-13
ENSG00000273424	3.051e-06	3.074e-06
ENSG00000274427	0.001761	0.001878
ENSG00000274840	0.008695	0.008925
ENSG00000274967	7.021e-08	7.063e-08
ENSG00000275734	0.01185	0.01718
ENSG00000278236	1.101e-10	1.104e-10
ENSG00000278498	0.01494	0.01827
ENSG00000278861	0.001557	0.001588
ENSG00000279789	0.06897	0.09983
ENSG00000280063	0.006802	0.006802
ENSG00000280120	0.0001222	0.0001222
ENSG00000280435	0.003153	0.003445

## Sheet: 3.signal
Signal	Num_SNP	CPIP_qtl	CPIP_gwas_marginal	CPIP_gwas_qtl_prior	RCP	LCP
ENSG00000218274:1(@)chr6_62842983_65055849	22	0.9987	0.6864	0.9978	0.9935	0.9981
ENSG00000115816:1(@)chr2_35896940_37905569	3	0.9842	0.0373	0.9801	0.9795	0.9797
ENSG00000112245:1(@)chr6_62842983_65055849	42	0.9943	0.2854	0.9817	0.9753	0.9882
ENSG00000019102:1(@)chr11_124625632_126441425	12	0.9572	0.8642	0.9932	0.9552	0.9571
ENSG00000161813:1(@)chr12_48608083_51382710	136	0.9932	0.1544	0.9399	0.9303	0.9514
ENSG00000037749:1(@)chr5_153488214_154393528	169	0.9491	0.7351	0.9677	0.8887	0.9457
ENSG00000234616:1(@)chr8_141963553_143155464	42	0.9603	0.01443	0.8109	0.8085	0.8207
ENSG00000168679:1(@)chr1_109761309_111199115	5	0.9264	0.002012	0.7936	0.7933	0.8074
ENSG00000178252:1(@)chr3_47685722_49279539	48	0.9528	0.01372	0.7778	0.7751	0.791
ENSG00000154146:1(@)chr11_124625632_126441425	1	0.7577	0.1243	0.7843	0.7574	0.7574
ENSG00000154822:1(@)chr3_16240935_17849626	2	0.998	0.000392	0.7236	0.7235	0.7659
ENSG00000266680:1(@)chr6_62842983_65055849	208	0.6845	0.8421	0.9404	0.6605	0.6829
ENSG00000153944:1(@)chr17_57280180_59410151	6	0.6971	0.003309	0.627	0.6259	0.6295
ENSG00000250073:1(@)chr11_124625632_126441425	11	0.5717	0.7418	0.8777	0.5686	0.5716
ENSG00000105926:1(@)chr7_23431823_25037640	45	0.9564	0.01736	0.4947	0.4869	0.8309
ENSG00000167491:1(@)chr19_18299052_19766662	118	0.544	0.8666	0.9234	0.4852	0.5434
ENSG00000272054:1(@)chr2_35896940_37905569	41	0.88	0.006144	0.4606	0.4577	0.6317
ENSG00000150977:1(@)chr12_121569746_124493434	1	0.4639	0.003681	0.4583	0.4566	0.4566
ENSG00000187741:1(@)chr16_88974757_90226404	45	0.9349	0.005018	0.4339	0.4314	0.6115
ENSG00000128191:1(@)chr22_19924835_22002927	54	0.4815	0.1986	0.5131	0.4069	0.4753
ENSG00000149932:1(@)chr16_29025292_31371622	66	0.4474	0.8928	0.9254	0.3781	0.4472
ENSG00000143578:1(@)chr1_153208353_154797927	43	0.3837	0.804	0.8639	0.3725	0.3835
ENSG00000169592:1(@)chr16_29025292_31371622	57	0.9778	0.5977	0.7129	0.3374	0.9756
ENSG00000223959:1(@)chr16_88974757_90226404	3	0.4004	0.0007837	0.3336	0.3332	0.3332
ENSG00000149564:1(@)chr11_124625632_126441425	14	0.3097	0.8719	0.9005	0.3045	0.3097
ENSG00000248685:1(@)chr4_33171144_35149793	321	0.3145	0.8702	0.8979	0.2957	0.3136
ENSG00000262777:1(@)chr17_1269105_2025437	6	0.2044	0.1228	0.287	0.1991	0.2038
ENSG00000166595:1(@)chr16_65904663_68807460	60	0.2132	0.04327	0.227	0.1962	0.1977
ENSG00000137075:2(@)chr9_34642246_36743286	50	0.1582	0.4952	0.5463	0.1545	0.1577
ENSG00000142686:1(@)chr1_34334157_37083582	22	0.1518	0.4679	0.5213	0.1506	0.1516
ENSG00000120458:1(@)chr11_124625632_126441425	12	0.1473	0.8648	0.8713	0.1471	0.1473
ENSG00000178922:2(@)chr1_43292786_44503511	108	0.1449	0.8805	0.8855	0.1424	0.1448
ENSG00000185324:2(@)chr16_88974757_90226404	49	0.162	0.04152	0.169	0.1373	0.1518
ENSG00000252192:1(@)chr12_121569746_124493434	95	0.1479	0.2292	0.3136	0.1339	0.1451
ENSG00000152061:1(@)chr1_173128768_175120632	1	0.3355	3.891e-05	0.1328	0.1327	0.1327
ENSG00000242154:1(@)chr7_104519078_106042459	153	0.318	0.9091	0.9092	0.1098	0.3177
ENSG00000242781:1(@)chr3_78975391_81378159	190	0.1478	0.4246	0.4593	0.1081	0.1456
ENSG00000118007:1(@)chr3_135738064_137652241	45	0.1091	0.4374	0.4685	0.1048	0.1087
ENSG00000008869:1(@)chr2_35896940_37905569	5	0.1398	0.001405	0.1026	0.1015	0.1154
ENSG00000198561:1(@)chr11_55315181_58690022	57	0.1468	0.06654	0.142	0.08818	0.1401
ENSG00000103423:1(@)chr16_3951195_5068344	99	0.08848	0.6254	0.6298	0.08577	0.08817
ENSG00000112658:1(@)chr6_42070983_43788432	8	0.08094	0.3002	0.3327	0.08078	0.08085
ENSG00000279789:1(@)chr16_29025292_31371622	42	0.1004	0.3192	0.341	0.06897	0.09983
ENSG00000114054:1(@)chr3_135738064_137652241	30	0.1337	0.1031	0.152	0.06625	0.1316
ENSG00000129933:2(@)chr19_18299052_19766662	99	0.1328	0.2831	0.3064	0.06539	0.1309
ENSG00000115816:2(@)chr2_35896940_37905569	24	0.07265	0.01526	0.07701	0.06442	0.06654
ENSG00000111325:1(@)chr12_121569746_124493434	4	0.2728	6.404e-05	0.06364	0.06359	0.06359
ENSG00000117399:2(@)chr1_41509656_43292786	101	0.06431	0.05669	0.1057	0.05841	0.0585
ENSG00000178252:2(@)chr3_47685722_49279539	30	0.05854	0.05398	0.1018	0.05669	0.05677
ENSG00000160741:1(@)chr1_153208353_154797927	81	0.06135	0.09163	0.1328	0.05576	0.05857
ENSG00000176125:2(@)chr7_100599028_101555972	57	0.07201	0.01487	0.06744	0.05505	0.05884
ENSG00000157837:1(@)chr12_119316305_121569746	40	0.09529	0.003125	0.05656	0.05396	0.05425
ENSG00000163939:1(@)chr3_51797999_54047363	150	0.4791	0.01262	0.05914	0.04856	0.2831
ENSG00000156603:1(@)chr11_55315181_58690022	15	0.04732	0.4833	0.4775	0.04723	0.04727
ENSG00000197912:2(@)chr16_88974757_90226404	18	0.04372	0.306	0.3106	0.0431	0.04362
ENSG00000041988:1(@)chr1_5853833_7187275	29	0.04284	0.4726	0.4647	0.04247	0.04276
ENSG00000102882:1(@)chr16_29025292_31371622	10	0.9908	1.549e-05	0.04185	0.04184	0.04184
ENSG00000004897:1(@)chr17_44979537_47798656	64	0.0495	0.01964	0.05826	0.04166	0.04166
ENSG00000178922:1(@)chr1_43292786_44503511	19	0.05295	0.01711	0.05241	0.03789	0.04973
ENSG00000167193:1(@)chr17_1269105_2025437	18	0.04439	0.02276	0.05587	0.03651	0.04244
ENSG00000115541:1(@)chr2_195582732_197213386	13	0.2036	0.0004817	0.03576	0.03536	0.07824
ENSG00000044115:1(@)chr5_137040361_139885487	38	0.03795	0.02219	0.05334	0.03443	0.03453
ENSG00000230487:1(@)chr7_1313431_2022763	57	0.04251	0.5441	0.5283	0.03266	0.04239
ENSG00000143545:1(@)chr1_153208353_154797927	113	0.03417	0.1044	0.1203	0.03002	0.03232
ENSG00000141034:2(@)chr17_16509028_18953007	92	0.03212	0.2647	0.2632	0.02978	0.03164
ENSG00000249593:2(@)chr5_137040361_139885487	91	0.03423	0.03176	0.05577	0.02851	0.02941
ENSG00000178252:3(@)chr3_47685722_49279539	34	0.03649	0.007206	0.03423	0.02806	0.02856
ENSG00000196776:1(@)chr3_107263964_109803548	15	1	2.52e-05	0.02772	0.0277	0.0277
ENSG00000120314:1(@)chr5_139885487_141266403	28	0.02816	0.06735	0.08562	0.02749	0.02753
ENSG00000183722:1(@)chr13_38304026_40495126	68	0.03906	0.009605	0.03546	0.02723	0.0276
ENSG00000103066:1(@)chr16_65904663_68807460	51	0.02825	0.63	0.6106	0.0269	0.0282
ENSG00000112996:1(@)chr5_43983397_50867564	101	0.04776	0.007766	0.03239	0.02573	0.02709
ENSG00000149929:2(@)chr16_29025292_31371622	81	0.03985	0.9484	0.9432	0.02505	0.03984
ENSG00000167656:1(@)chr8_141963553_143155464	43	0.03571	0.006032	0.02974	0.02456	0.02515
ENSG00000203811:1(@)chr1_148907005_151566404	1	0.02474	0.006108	0.02975	0.0245	0.0245
ENSG00000142686:2(@)chr1_34334157_37083582	5	0.02423	0.1041	0.1147	0.02416	0.02417
ENSG00000136631:1(@)chr1_148907005_151566404	70	0.02399	0.551	0.5307	0.02365	0.02391
ENSG00000176125:1(@)chr7_100599028_101555972	24	0.07452	0.0006651	0.02395	0.02338	0.02373
ENSG00000066135:1(@)chr1_43292786_44503511	11	0.07128	0.0003925	0.02281	0.02247	0.02676
ENSG00000072134:1(@)chr17_18953007_21387045	9	0.02245	0.6953	0.6751	0.02242	0.02244
ENSG00000114416:1(@)chr3_179656798_181793378	50	0.0232	0.1904	0.1896	0.02173	0.02291
ENSG00000142949:1(@)chr1_43292786_44503511	16	0.02507	0.0553	0.06923	0.02128	0.02467
ENSG00000260114:1(@)chr16_29025292_31371622	39	0.02516	0.3588	0.3437	0.02051	0.02506
ENSG00000182774:1(@)chr15_80568637_83591716	20	0.02429	0.999	0.9989	0.02017	0.02429
ENSG00000143554:1(@)chr1_153208353_154797927	10	0.02492	0.006379	0.02545	0.01994	0.02281
ENSG00000166863:1(@)chr12_55272053_57155077	13	0.02075	0.3619	0.3462	0.01974	0.02072
ENSG00000223959:2(@)chr16_88974757_90226404	34	0.3968	3.619e-05	0.0197	0.01967	0.01967
ENSG00000254732:1(@)chr11_55315181_58690022	22	0.01964	0.7518	0.7326	0.01961	0.01963
ENSG00000133687:1(@)chr12_29498322_30359473	24	0.02202	0.01224	0.02999	0.0194	0.01975
ENSG00000139644:1(@)chr12_48608083_51382710	95	0.03698	0.006868	0.02467	0.01873	0.0204
ENSG00000154822:2(@)chr3_16240935_17849626	35	0.03737	0.04404	0.05638	0.01811	0.03576
ENSG00000257298:2(@)chr12_48608083_51382710	54	0.01927	0.3923	0.3738	0.01809	0.01918
ENSG00000002822:1(@)chr7_1313431_2022763	119	0.1909	0.7011	0.6796	0.01799	0.1904
ENSG00000109458:1(@)chr4_142522112_145257035	62	0.9865	6.598e-05	0.01784	0.01778	0.01778
ENSG00000197121:2(@)chr2_195582732_197213386	79	0.02884	0.007357	0.02402	0.01765	0.01768
ENSG00000181619:1(@)chr14_58981618_61213706	105	0.05551	0.002764	0.01923	0.01684	0.01714
ENSG00000152061:2(@)chr1_173128768_175120632	154	0.097	0.002176	0.01869	0.01681	0.01879
ENSG00000066322:2(@)chr1_43292786_44503511	54	0.01627	0.2955	0.2814	0.01604	0.01615
ENSG00000167193:2(@)chr17_1269105_2025437	11	0.01575	0.2691	0.2566	0.0156	0.01572
ENSG00000278498:1(@)chr10_102620653_104935290	36	0.01833	0.3989	0.3782	0.01494	0.01827
ENSG00000264102:1(@)chr11_44672249_46984586	23	0.01632	0.405	0.384	0.01492	0.01629
ENSG00000130783:1(@)chr12_121569746_124493434	42	0.05905	0.0009293	0.01535	0.01455	0.01606
ENSG00000200674:2(@)chr1_173128768_175120632	38	0.01542	0.08084	0.08531	0.0145	0.01504
ENSG00000184209:1(@)chr12_121569746_124493434	20	0.1379	0.0001282	0.01454	0.01443	0.01443
ENSG00000128191:2(@)chr22_19924835_22002927	9	0.02159	0.001221	0.01532	0.01426	0.01502
ENSG00000169136:1(@)chr19_48778970_51029311	10	0.05136	0.0002303	0.01378	0.01358	0.01436
ENSG00000143554:2(@)chr1_153208353_154797927	17	0.01362	0.3149	0.2976	0.01347	0.01359
ENSG00000142687:1(@)chr1_34334157_37083582	11	0.01375	0.101	0.1022	0.01337	0.01367
ENSG00000117399:1(@)chr1_43292786_44503511	10	0.02024	0.005668	0.01827	0.01334	0.01833
ENSG00000160446:1(@)chr9_127293231_129403191	48	0.01379	0.09508	0.09677	0.01323	0.01343
ENSG00000143543:2(@)chr1_153208353_154797927	65	0.01533	0.05636	0.06231	0.01302	0.0144
ENSG00000262777:2(@)chr17_1269105_2025437	4	0.01565	0.003057	0.01512	0.01246	0.01452
ENSG00000204991:1(@)chr16_88974757_90226404	83	0.05268	0.009527	0.01992	0.01162	0.03488
ENSG00000115825:1(@)chr2_35896940_37905569	72	0.01562	0.03468	0.0418	0.01149	0.01397
ENSG00000131374:1(@)chr3_16240935_17849626	43	0.0115	0.08016	0.0811	0.01062	0.01117
ENSG00000167703:1(@)chr17_1269105_2025437	69	0.01246	0.01686	0.02472	0.01	0.01006
ENSG00000254509:2(@)chr11_124625632_126441425	15	0.009776	0.8112	0.7929	0.009583	0.009774
ENSG00000041357:1(@)chr15_78223711_80568637	42	0.009499	0.9954	0.9948	0.009437	0.009499
ENSG00000115816:3(@)chr2_35896940_37905569	11	0.009716	0.1382	0.1319	0.009368	0.009677
ENSG00000249593:1(@)chr5_137040361_139885487	1	0.00956	0.001806	0.01083	0.009256	0.009256
ENSG00000243477:1(@)chr3_49279539_51797999	5	0.00939	0.01407	0.02148	0.009192	0.009198
ENSG00000155506:1(@)chr5_154393528_155946495	6	0.01064	0.00226	0.01115	0.00918	0.00919
ENSG00000175224:1(@)chr11_44672249_46984586	37	0.01177	0.135	0.1288	0.009162	0.01161
ENSG00000136425:1(@)chr15_76106283_78223711	1	0.009652	0.0007534	0.009604	0.008947	0.008947
ENSG00000075415:2(@)chr12_96715061_98912209	20	0.01041	0.006901	0.0148	0.008777	0.008892
ENSG00000137776:2(@)chr15_58149167_59401917	20	0.009352	0.02232	0.02827	0.008741	0.00889
ENSG00000162944:1(@)chr2_197213386_198446401	74	0.02126	0.0486	0.05136	0.008699	0.01958
ENSG00000274840:1(@)chr3_16240935_17849626	18	0.009003	0.04288	0.04618	0.008564	0.008794
ENSG00000100162:1(@)chr22_40149793_42294812	1	0.009448	0.0005303	0.008959	0.008496	0.008496
ENSG00000180423:2(@)chr11_44672249_46984586	25	0.00908	0.1784	0.1676	0.008464	0.009019
ENSG00000133687:2(@)chr12_29498322_30359473	9	0.008998	0.01968	0.02559	0.008375	0.008765
ENSG00000111011:1(@)chr12_121569746_124493434	36	0.009698	0.02243	0.02774	0.0081	0.008872
ENSG00000001617:1(@)chr3_49279539_51797999	22	0.05602	0.0002127	0.008053	0.007868	0.007868
ENSG00000258947:1(@)chr16_88974757_90226404	16	0.9978	7.348e-06	0.007637	0.007631	0.00766
ENSG00000110955:1(@)chr12_55272053_57155077	13	0.06947	0.0001079	0.007703	0.007609	0.008519
ENSG00000271332:1(@)chr11_26998914_28460046	25	0.008755	0.01131	0.01747	0.00758	0.00775
ENSG00000100354:2(@)chr22_38911889_40149793	30	0.009169	0.006926	0.01331	0.007258	0.007305
ENSG00000152133:1(@)chr2_35896940_37905569	10	0.01562	0.005307	0.01188	0.007235	0.01406
ENSG00000275734:1(@)chr16_88974757_90226404	25	0.04072	0.0005895	0.00733	0.006815	0.01158
ENSG00000280063:1(@)chr16_3951195_5068344	40	0.06438	0.0002734	0.006981	0.006743	0.006743
ENSG00000169136:2(@)chr19_48778970_51029311	7	0.0192	0.000244	0.006774	0.006561	0.007101
ENSG00000178252:4(@)chr3_47685722_49279539	1	0.007461	0.0004034	0.006856	0.006504	0.006504
ENSG00000167522:1(@)chr16_88974757_90226404	67	0.04311	0.0005107	0.006937	0.006491	0.006491
ENSG00000114738:1(@)chr3_49279539_51797999	74	0.04008	0.0008188	0.006974	0.006258	0.006317
ENSG00000242781:2(@)chr3_78975391_81378159	67	0.03532	0.001985	0.007863	0.006126	0.0118
ENSG00000232754:1(@)chr22_40149793_42294812	30	0.009132	0.9951	0.9945	0.005628	0.009132
ENSG00000213600:1(@)chr3_49279539_51797999	2	0.005508	0.00651	0.01111	0.005407	0.00541
ENSG00000103066:2(@)chr16_65904663_68807460	24	0.01231	0.001213	0.006364	0.005302	0.005665
ENSG00000073711:2(@)chr3_135738064_137652241	14	0.02938	0.0002132	0.005479	0.005293	0.005998
ENSG00000182810:2(@)chr16_65904663_68807460	37	0.01628	0.009568	0.0136	0.005213	0.01326
ENSG00000275734:2(@)chr16_88974757_90226404	5	0.005865	0.008268	0.01232	0.005069	0.005663
ENSG00000183722:2(@)chr13_38304026_40495126	9	0.005164	0.02654	0.02836	0.005044	0.005064
ENSG00000113141:1(@)chr5_139885487_141266403	16	0.005029	0.04359	0.0433	0.004914	0.004926
ENSG00000161813:2(@)chr12_48608083_51382710	4	0.04936	2.619e-05	0.004833	0.00481	0.0049
ENSG00000218274:2(@)chr6_62842983_65055849	2	0.009682	0.0001123	0.004828	0.00473	0.00473
ENSG00000125107:1(@)chr16_57630418_59011501	86	0.04853	0.003231	0.007289	0.004457	0.01889
ENSG00000112855:2(@)chr5_139885487_141266403	19	0.004449	0.04644	0.04521	0.004277	0.004348
ENSG00000251880:1(@)chr5_36433852_38802308	25	0.01422	0.001087	0.005206	0.004254	0.006015
ENSG00000102858:1(@)chr16_3951195_5068344	10	0.01578	0.0001856	0.004339	0.004177	0.004177
ENSG00000130783:2(@)chr12_121569746_124493434	58	0.05299	0.0002744	0.004341	0.0041	0.0041
ENSG00000075399:2(@)chr16_88974757_90226404	16	0.006571	0.001956	0.005687	0.003971	0.004426
ENSG00000266680:2(@)chr6_62842983_65055849	19	0.009315	0.0008331	0.004695	0.003964	0.003964
ENSG00000100316:2(@)chr22_38911889_40149793	11	0.004566	0.005059	0.008397	0.003958	0.004046
ENSG00000166482:2(@)chr17_18953007_21387045	10	0.003945	0.3085	0.2848	0.003931	0.00394
ENSG00000252192:2(@)chr12_121569746_124493434	34	0.01628	0.001139	0.004873	0.003874	0.005878
ENSG00000174579:1(@)chr3_135738064_137652241	12	0.006127	0.01143	0.0138	0.003762	0.005771
ENSG00000136425:2(@)chr15_76106283_78223711	3	0.004156	0.001268	0.004742	0.003629	0.003644
ENSG00000252469:1(@)chr14_102545765_104535386	73	0.06117	0.000806	0.004143	0.003436	0.009623
ENSG00000075415:1(@)chr12_96715061_98912209	1	0.004007	0.000319	0.003658	0.003378	0.003378
ENSG00000234616:2(@)chr8_141963553_143155464	8	0.004639	0.001243	0.004412	0.003322	0.003357
ENSG00000184983:1(@)chr22_40149793_42294812	7	0.688	1.889e-06	0.003278	0.003276	0.003276
ENSG00000140575:1(@)chr15_89932319_91621162	5	0.003685	0.002337	0.005324	0.003273	0.003273
ENSG00000227309:2(@)chr3_16240935_17849626	28	0.006252	0.003007	0.005894	0.003255	0.004031
ENSG00000090238:1(@)chr16_29025292_31371622	68	0.02238	0.1667	0.1524	0.003084	0.02194
ENSG00000139433:2(@)chr12_108632125_109898914	31	0.007129	0.04672	0.04426	0.003028	0.006871
ENSG00000130159:2(@)chr19_11173352_13360313	16	0.009674	0.0004077	0.003314	0.002956	0.002956
ENSG00000139433:1(@)chr12_108632125_109898914	8	0.004233	0.0009072	0.003714	0.002918	0.002918
ENSG00000110955:2(@)chr12_55272053_57155077	42	0.04424	0.0001642	0.002922	0.002778	0.002778
ENSG00000116819:1(@)chr1_34334157_37083582	9	0.002858	0.01485	0.01573	0.002673	0.00276
ENSG00000100023:1(@)chr22_19924835_22002927	38	0.004742	0.002961	0.005274	0.002673	0.002696
ENSG00000232352:1(@)chr3_49279539_51797999	7	0.002882	0.03605	0.03445	0.002664	0.00285
ENSG00000130159:1(@)chr19_11173352_13360313	17	0.0111	0.0003138	0.002919	0.002644	0.002644
ENSG00000156603:2(@)chr11_55315181_58690022	15	0.04453	0.03142	0.03034	0.002643	0.04334
ENSG00000242020:1(@)chr5_141266403_143601683	6	0.002989	0.003675	0.005808	0.002581	0.002726
ENSG00000261786:1(@)chr3_42498510_45123661	15	0.008809	0.0003341	0.002871	0.002578	0.002578
ENSG00000280435:1(@)chr3_42498510_45123661	20	0.008825	0.0005397	0.003015	0.002542	0.002759
ENSG00000105518:2(@)chr19_9127717_11173352	7	0.002898	0.002805	0.004989	0.002525	0.002525
ENSG00000114738:2(@)chr3_49279539_51797999	50	0.01079	0.001138	0.003512	0.002512	0.002998
ENSG00000100316:1(@)chr22_38911889_40149793	3	0.002762	0.001593	0.003887	0.002488	0.002488
ENSG00000073711:1(@)chr3_135738064_137652241	23	0.9943	4.46e-06	0.002489	0.002485	0.003238
ENSG00000157450:1(@)chr15_58149167_59401917	15	0.002569	0.0397	0.03744	0.002415	0.002515
ENSG00000232352:2(@)chr3_49279539_51797999	4	0.00242	0.01149	0.01247	0.002371	0.002371
ENSG00000076108:1(@)chr12_55272053_57155077	34	0.03919	0.0001279	0.002483	0.002371	0.002371
ENSG00000167705:1(@)chr17_1269105_2025437	20	0.002879	0.005257	0.006919	0.002299	0.002351
ENSG00000242041:1(@)chr12_48608083_51382710	4	0.03826	1.535e-05	0.002296	0.002283	0.002322
ENSG00000008869:2(@)chr2_35896940_37905569	19	0.03659	7.475e-05	0.002328	0.002262	0.002275
ENSG00000257298:1(@)chr12_48608083_51382710	39	0.03756	0.0001458	0.002389	0.002261	0.002261
ENSG00000167656:2(@)chr8_141963553_143155464	4	0.00296	0.0009927	0.003089	0.002217	0.002389
ENSG00000100395:1(@)chr22_40149793_42294812	16	0.004763	0.9935	0.9927	0.002205	0.004763
ENSG00000183401:1(@)chr19_9127717_11173352	13	0.002395	0.00788	0.00911	0.002182	0.002183
ENSG00000185324:3(@)chr16_88974757_90226404	6	0.003237	0.001886	0.00381	0.002153	0.002724
ENSG00000229994:1(@)chr1_34334157_37083582	4	0.002696	0.0007538	0.002688	0.002025	0.00205
ENSG00000025434:2(@)chr11_46984586_49844498	5	0.01045	0.0001932	0.002152	0.001982	0.00412
ENSG00000146963:1(@)chr7_139059933_140233377	4	0.002255	0.001354	0.003108	0.001918	0.001919
ENSG00000140575:2(@)chr15_89932319_91621162	12	0.00205	0.01485	0.01498	0.001916	0.001958
ENSG00000214706:1(@)chr3_49279539_51797999	28	0.01383	0.0009713	0.002766	0.001913	0.005106
ENSG00000075399:1(@)chr16_88974757_90226404	22	0.03819	0.007876	0.008839	0.001913	0.03279
ENSG00000009307:1(@)chr1_114331223_115337972	12	0.001904	0.1047	0.09505	0.001891	0.001893
ENSG00000075413:1(@)chr14_102545765_104535386	64	0.4137	1.715e-05	0.001905	0.00189	0.00189
ENSG00000155506:2(@)chr5_154393528_155946495	4	0.002131	0.001358	0.003057	0.001864	0.001864
ENSG00000114395:1(@)chr3_49279539_51797999	11	0.01148	0.0001167	0.00192	0.001818	0.001818
ENSG00000259775:2(@)chr14_102545765_104535386	49	0.1887	6.335e-05	0.001786	0.001731	0.004029
ENSG00000066322:1(@)chr1_41509656_43292786	1	0.002087	0.0002671	0.001942	0.001707	0.001707
ENSG00000131374:2(@)chr3_16240935_17849626	5	0.001729	0.01886	0.01832	0.0017	0.001703
ENSG00000206897:1(@)chr12_121569746_124493434	91	0.02784	0.0003729	0.001994	0.001666	0.001805
ENSG00000168679:2(@)chr1_109761309_111199115	4	0.001729	0.005923	0.006872	0.001663	0.001663
ENSG00000143374:1(@)chr1_148907005_151566404	44	0.01832	0.0003069	0.00191	0.00164	0.00193
ENSG00000278861:1(@)chr12_121569746_124493434	79	0.02604	0.0003035	0.001824	0.001557	0.001588
ENSG00000247596:1(@)chr3_51797999_54047363	24	0.005782	0.001875	0.003175	0.001526	0.003289
ENSG00000229994:2(@)chr1_34334157_37083582	3	0.00155	0.005951	0.006738	0.001504	0.001505
ENSG00000146463:2(@)chr1_34334157_37083582	4	0.001529	0.007651	0.008215	0.001484	0.001484
ENSG00000149182:2(@)chr11_46984586_49844498	3	0.001459	0.8899	0.877	0.001459	0.001459
ENSG00000197912:1(@)chr16_88974757_90226404	116	0.8229	1.129e-05	0.001452	0.001442	0.001442
ENSG00000116819:2(@)chr1_34334157_37083582	3	0.00144	0.08243	0.07462	0.001436	0.001437
ENSG00000009413:2(@)chr6_109983044_112023811	11	0.001442	0.08081	0.07316	0.00143	0.001431
ENSG00000166863:2(@)chr12_55272053_57155077	75	0.02402	0.0002847	0.00167	0.00142	0.001448
ENSG00000120334:1(@)chr1_173128768_175120632	35	0.08433	3.612e-05	0.001412	0.00138	0.001442
ENSG00000131495:2(@)chr5_139885487_141266403	10	0.001383	0.02941	0.0273	0.001353	0.001357
ENSG00000076685:1(@)chr10_102620653_104935290	205	0.7111	2.613e-05	0.00134	0.001317	0.001539
ENSG00000232093:1(@)chr1_154797927_156366342	11	0.002992	0.0005691	0.001799	0.001299	0.001394
ENSG00000106263:2(@)chr7_2022763_2732593	11	0.002623	0.002434	0.003405	0.001265	0.002069
ENSG00000150977:2(@)chr12_121569746_124493434	13	0.02155	4.754e-05	0.001291	0.001249	0.00125
ENSG00000167526:1(@)chr16_88974757_90226404	1	0.001503	0.0002917	0.001505	0.001249	0.001249
ENSG00000157837:2(@)chr12_119316305_121569746	2	0.002246	0.0001447	0.001363	0.001236	0.001236
ENSG00000112245:2(@)chr6_62842983_65055849	4	0.002473	0.0002563	0.001426	0.001201	0.001284
ENSG00000261786:2(@)chr3_42498510_45123661	61	0.02098	0.0002131	0.001382	0.001195	0.001195
ENSG00000111361:1(@)chr12_121569746_124493434	40	0.01329	0.000248	0.001399	0.001181	0.001258
ENSG00000112655:1(@)chr6_42070983_43788432	9	0.001554	0.005831	0.00631	0.00118	0.001425
ENSG00000183401:2(@)chr19_9127717_11173352	8	0.00127	0.003659	0.004341	0.001122	0.001125
ENSG00000142687:2(@)chr1_34334157_37083582	6	0.00135	0.001504	0.002439	0.001116	0.001116
ENSG00000137776:1(@)chr15_58149167_59401917	4	0.03129	8.946e-06	0.001102	0.001094	0.001135
ENSG00000274427:1(@)chr12_121569746_124493434	41	0.01663	0.0001842	0.001217	0.001055	0.001172
ENSG00000149564:2(@)chr11_123629409_124625632	1	0.001037	0.02944	0.02702	0.001035	0.001035
ENSG00000243704:1(@)chr17_1269105_2025437	3	0.001115	0.002011	0.002792	0.001023	0.001024
ENSG00000105518:1(@)chr19_9127717_11173352	1	0.001103	0.0006208	0.001553	0.001007	0.001007
ENSG00000111361:2(@)chr12_121569746_124493434	51	0.01654	0.0001887	0.001144	0.0009777	0.0009777
ENSG00000025434:1(@)chr11_46984586_49844498	12	0.01743	0.0006464	0.001536	0.0009672	0.008293
ENSG00000242041:2(@)chr12_48608083_51382710	14	0.01634	5.252e-05	0.0009959	0.0009497	0.000971
ENSG00000196776:2(@)chr3_107263964_109803548	14	0.02334	3.518e-05	0.0009695	0.0009386	0.0009477
ENSG00000166166:2(@)chr14_102545765_104535386	1	0.0009119	0.01141	0.01095	0.0009072	0.0009072
ENSG00000131503:1(@)chr5_139885487_141266403	15	0.003142	0.0003752	0.001235	0.0009054	0.0009317
ENSG00000181619:2(@)chr14_58981618_61213706	5	0.008565	3.21e-05	0.0009284	0.0009002	0.0009002
ENSG00000066336:2(@)chr11_46984586_49844498	1	0.0008933	0.1056	0.09491	0.0008929	0.0008929
ENSG00000146463:1(@)chr1_34334157_37083582	4	0.001204	0.0007538	0.001547	0.0008836	0.0009158
ENSG00000151883:1(@)chr5_50867564_52838788	6	0.00108	0.001416	0.002108	0.0008627	0.0008628
ENSG00000037749:2(@)chr5_153488214_154393528	12	0.008119	7.586e-05	0.0009216	0.0008549	0.0008549
ENSG00000131495:1(@)chr5_139885487_141266403	3	0.0008194	0.003875	0.004193	0.0007835	0.0007835
ENSG00000012171:2(@)chr3_49279539_51797999	17	0.006167	0.0001435	0.0009042	0.000778	0.000778
ENSG00000114395:2(@)chr3_49279539_51797999	12	0.006545	9.559e-05	0.0008582	0.0007741	0.0007743
ENSG00000015479:1(@)chr5_137040361_139885487	5	0.0008737	0.00221	0.002713	0.0007691	0.0007704
ENSG00000274427:2(@)chr12_121569746_124493434	28	0.009094	0.0001296	0.0008207	0.0007067	0.0007067
ENSG00000152133:2(@)chr2_35896940_37905569	2	0.0007906	0.001198	0.001751	0.0006976	0.0007193
ENSG00000012171:1(@)chr3_49279539_51797999	3	0.004074	3.807e-05	0.0007156	0.0006822	0.0007172
ENSG00000271332:2(@)chr11_26998914_28460046	13	0.004279	0.00015	0.0008132	0.0006812	0.0006963
ENSG00000264940:1(@)chr17_18953007_21387045	4	0.0006856	0.2784	0.2541	0.0006812	0.0006851
ENSG00000258839:1(@)chr16_88974757_90226404	66	0.1238	1.979e-05	0.0006956	0.0006782	0.0006782
ENSG00000251880:2(@)chr5_36433852_38802308	3	0.002049	7.645e-05	0.0007371	0.0006699	0.0006699
ENSG00000242020:2(@)chr5_141266403_143601683	1	0.0007971	0.0002537	0.000869	0.0006459	0.0006459
ENSG00000280435:2(@)chr3_42498510_45123661	37	0.0116	0.0001382	0.0007341	0.0006126	0.0006876
ENSG00000143578:2(@)chr1_153208353_154797927	5	0.05334	3.093e-06	0.0006093	0.0006066	0.0006066
ENSG00000184209:2(@)chr12_121569746_124493434	24	0.009814	9.908e-05	0.00068	0.0005929	0.0006384
ENSG00000197121:1(@)chr2_195582732_197213386	32	0.01453	7.928e-05	0.0006555	0.0005857	0.0005857
ENSG00000167705:2(@)chr17_1269105_2025437	6	0.00074	0.001362	0.001783	0.0005843	0.0005867
ENSG00000114439:1(@)chr3_107263964_109803548	5	0.01468	1.038e-05	0.00055	0.0005409	0.0005409
ENSG00000243477:2(@)chr3_49279539_51797999	7	0.003989	6.382e-05	0.0005824	0.0005263	0.0005308
ENSG00000158092:2(@)chr3_135738064_137652241	160	0.05795	4.791e-05	0.0005382	0.0004961	0.0004961
ENSG00000243704:2(@)chr17_1269105_2025437	5	0.0006413	0.0009729	0.001348	0.0004917	0.0004917
ENSG00000112624:1(@)chr6_42070983_43788432	3	0.000486	0.06358	0.05686	0.0004846	0.0004847
ENSG00000076108:2(@)chr12_55272053_57155077	20	0.00618	9.81e-05	0.0005584	0.0004721	0.0004721
ENSG00000001617:2(@)chr3_49279539_51797999	3	0.001639	0.00575	0.005518	0.0004558	0.00159
ENSG00000110851:1(@)chr12_106564970_108632125	4	0.0005145	0.001856	0.002089	0.0004558	0.0004562
ENSG00000185324:1(@)chr16_88974757_90226404	18	0.4816	8.135e-07	0.0004506	0.0004499	0.0004499
ENSG00000065413:1(@)chr2_195582732_197213386	10	0.003396	8.992e-05	0.0005241	0.000445	0.0004466
ENSG00000243989:2(@)chr3_49279539_51797999	1	0.002842	1.055e-05	0.0004378	0.0004285	0.0004285
ENSG00000213600:2(@)chr3_49279539_51797999	4	0.002509	4.728e-05	0.0004578	0.0004163	0.0004163
ENSG00000149091:1(@)chr11_44672249_46984586	6	0.002833	5.999e-05	0.0004313	0.0003786	0.0004082
ENSG00000137075:1(@)chr9_34642246_36743286	3	0.05289	1.276e-06	0.0003768	0.0003757	0.0003759
ENSG00000131165:2(@)chr16_88974757_90226404	6	0.004838	2.921e-05	0.0003724	0.0003468	0.0003665
ENSG00000013375:2(@)chr6_82417432_84500271	2	0.0003443	0.005238	0.004949	0.0003366	0.0003367
ENSG00000142949:2(@)chr1_43292786_44503511	33	0.01623	4.063e-05	0.0003574	0.0003216	0.0003301
ENSG00000174231:1(@)chr17_1269105_2025437	3	0.0003337	0.001416	0.001538	0.0002918	0.0002964
ENSG00000165915:1(@)chr11_46984586_49844498	78	0.0928	2.123e-05	0.0003094	0.0002907	0.0004249
ENSG00000134575:1(@)chr11_46984586_49844498	57	0.3575	2.67e-06	0.0002859	0.0002835	0.0002835
ENSG00000170185:1(@)chr4_142522112_145257035	70	0.02087	6.024e-05	0.0003336	0.0002806	0.0002991
ENSG00000232093:2(@)chr1_154797927_156366342	4	0.00165	4.705e-05	0.0003142	0.0002729	0.0002729
ENSG00000164574:1(@)chr5_153488214_154393528	8	0.01196	1.028e-05	0.000268	0.000259	0.000259
ENSG00000166166:1(@)chr14_102545765_104535386	3	0.539	1.068e-07	0.0002488	0.0002488	0.0003228
ENSG00000143549:1(@)chr1_153208353_154797927	34	0.01947	2.386e-05	0.0002679	0.0002469	0.0002469
ENSG00000204991:2(@)chr16_88974757_90226404	160	0.03612	6.077e-05	0.0002969	0.0002434	0.0002434
ENSG00000267048:1(@)chr16_88974757_90226404	6	0.003672	3.805e-05	0.0002746	0.0002411	0.0003542
ENSG00000196236:1(@)chr22_40149793_42294812	40	0.08789	3.023e-06	0.0002408	0.0002382	0.0002382
ENSG00000144677:2(@)chr3_36445350_38314625	6	0.006507	1.205e-05	0.0002474	0.0002368	0.0002368
ENSG00000167721:2(@)chr17_2025437_3799018	2	0.006189	2.889e-06	0.0002377	0.0002352	0.0002352
ENSG00000182774:2(@)chr15_80568637_83591716	1	0.0004843	5.011e-05	0.0002657	0.0002216	0.0002216
ENSG00000141002:1(@)chr16_88974757_90226404	105	0.04715	3.437e-05	0.0002494	0.0002191	0.0002598
ENSG00000267048:2(@)chr16_88974757_90226404	107	0.0519	3.222e-05	0.0002462	0.0002178	0.0002632
ENSG00000163935:2(@)chr3_51797999_54047363	24	0.6017	2.223e-07	0.0002157	0.0002156	0.0002156
ENSG00000015479:2(@)chr5_137040361_139885487	1	0.0002135	0.0541	0.04814	0.0002133	0.0002133
ENSG00000167721:1(@)chr17_2025437_3799018	3	0.02985	1.498e-06	0.0002135	0.0002122	0.0002488
ENSG00000111011:2(@)chr12_121569746_124493434	10	0.002931	4.285e-05	0.0002485	0.0002108	0.0002108
ENSG00000164080:1(@)chr3_49279539_51797999	2	0.001092	2.356e-05	0.0002307	0.0002099	0.0002099
ENSG00000166482:1(@)chr17_18953007_21387045	7	0.004096	2.2e-05	0.0002212	0.0002019	0.0002059
ENSG00000013375:1(@)chr6_82417432_84500271	1	0.0001959	0.448	0.4169	0.0001959	0.0001959
ENSG00000044115:2(@)chr5_137040361_139885487	2	0.0002411	0.0005106	0.000645	0.0001956	0.0001956
ENSG00000167703:2(@)chr17_1269105_2025437	1	0.0002513	0.0001897	0.0003584	0.0001914	0.0001914
ENSG00000170185:2(@)chr4_142522112_145257035	38	0.01138	3.6e-05	0.0002092	0.0001775	0.0001789
ENSG00000200674:1(@)chr1_173128768_175120632	29	0.01077	2.868e-05	0.0002005	0.0001753	0.0001766
ENSG00000065413:2(@)chr2_195582732_197213386	8	0.003492	2.571e-05	0.0001964	0.0001738	0.0001793
ENSG00000135870:2(@)chr1_173128768_175120632	12	0.006767	2.022e-05	0.0001877	0.0001699	0.0001867
ENSG00000112658:2(@)chr6_42070983_43788432	1	0.02056	4.817e-07	0.0001657	0.0001653	0.0001653
ENSG00000184047:1(@)chr12_121569746_124493434	4	0.0006791	0.0003987	0.0005081	0.0001572	0.0004256
ENSG00000076685:3(@)chr10_102620653_104935290	8	0.001242	0.01705	0.0152	0.0001563	0.001209
ENSG00000108963:1(@)chr17_2025437_3799018	17	0.01822	7.915e-06	0.000151	0.0001441	0.0001441
ENSG00000272054:2(@)chr2_35896940_37905569	2	0.004133	4.249e-06	0.0001462	0.0001425	0.0001427
ENSG00000103423:2(@)chr16_3951195_5068344	3	0.001441	1.662e-05	0.000151	0.0001364	0.0001364
ENSG00000140598:2(@)chr15_80568637_83591716	13	0.004501	2.408e-05	0.000156	0.0001348	0.0001362
ENSG00000274840:2(@)chr3_16240935_17849626	1	0.0001476	0.0005157	0.0005863	0.0001323	0.0001323
ENSG00000206897:2(@)chr12_121569746_124493434	1	0.0008682	1.022e-05	0.0001364	0.0001274	0.0001274
ENSG00000143612:2(@)chr1_153208353_154797927	25	0.008672	2.113e-05	0.0001447	0.0001261	0.0001261
ENSG00000141258:1(@)chr17_2025437_3799018	18	0.03394	4.149e-06	0.0001286	0.0001249	0.0001313
ENSG00000122687:2(@)chr7_2022763_2732593	30	0.01137	2.208e-05	0.000144	0.0001246	0.0001394
ENSG00000207954:1(@)chr3_42498510_45123661	2	0.002739	6.751e-06	0.0001288	0.0001228	0.0001473
ENSG00000280120:1(@)chr12_121569746_124493434	1	0.0003101	3.863e-05	0.0001562	0.0001222	0.0001222
ENSG00000166595:2(@)chr16_65904663_68807460	2	0.000265	0.0001278	0.0002345	0.000122	0.0001373
ENSG00000141034:1(@)chr17_16509028_18953007	2	0.001754	8.106e-06	0.0001288	0.0001217	0.0001217
ENSG00000006744:2(@)chr17_12631452_13277055	1	0.0001299	0.0006453	0.000687	0.0001189	0.0001189
ENSG00000006744:1(@)chr17_12631452_13277055	1	0.0001321	0.0004288	0.0004934	0.000116	0.000116
ENSG00000143612:1(@)chr1_153208353_154797927	13	0.003258	2.456e-05	0.000131	0.0001094	0.0001094
ENSG00000148842:1(@)chr10_102620653_104935290	123	0.09087	7.147e-06	0.0001064	0.0001001	0.0001001
ENSG00000102858:2(@)chr16_3951195_5068344	4	0.001038	2.944e-05	0.0001121	8.619e-05	0.0001145
ENSG00000100413:1(@)chr22_40149793_42294812	153	0.05709	2.982e-05	0.0001001	7.388e-05	0.0001882
ENSG00000167074:1(@)chr22_40149793_42294812	116	0.07702	2.262e-05	6.456e-05	4.466e-05	0.0002535

## Sheet: 4.SNPs
Signal	SNP	PIP_qtl	PIP_gwas_marginal	PIP_gwas_qtl_prior	SCP
ENSG00000041988:1(@)chr1_5853833_7187275	chr1_6584663	0.001385	0.002233	0.003346	0.001351
ENSG00000041988:1(@)chr1_5853833_7187275	chr1_6585807	0.0008739	0.002716	0.003283	0.0008562
ENSG00000041988:1(@)chr1_5853833_7187275	chr1_6594993	0.0008238	0.003636	0.00406	0.0008114
ENSG00000041988:1(@)chr1_5853833_7187275	chr1_6599445	0.0007176	0.00392	0.00421	0.0007075
ENSG00000041988:1(@)chr1_5853833_7187275	chr1_6600289	0.0008025	0.002036	0.0026	0.000781
ENSG00000041988:1(@)chr1_5853833_7187275	chr1_6601672	0.0008113	0.002255	0.002806	0.0007917
ENSG00000041988:1(@)chr1_5853833_7187275	chr1_6602853	0.0008178	0.002121	0.002692	0.0007968
ENSG00000041988:1(@)chr1_5853833_7187275	chr1_6602971	0.0007751	0.003053	0.003489	0.0007611
ENSG00000041988:1(@)chr1_5853833_7187275	chr1_6617004	0.001936	0.002582	0.004202	0.001895
ENSG00000041988:1(@)chr1_5853833_7187275	chr1_6618804	0.001967	0.002413	0.004078	0.001922
ENSG00000041988:1(@)chr1_5853833_7187275	chr1_6621215	0.0005789	0.002859	0.003122	0.0005678
ENSG00000041988:1(@)chr1_5853833_7187275	chr1_6623180	0.0005895	0.01911	0.01766	0.0005878
ENSG00000041988:1(@)chr1_5853833_7187275	chr1_6633037	0.0001464	0.01117	0.01012	0.0001457
ENSG00000041988:1(@)chr1_5853833_7187275	chr1_6634147	0.0001464	0.01231	0.01115	0.0001458
ENSG00000041988:1(@)chr1_5853833_7187275	chr1_6634514	0.0001537	0.008616	0.007851	0.0001527
ENSG00000041988:1(@)chr1_5853833_7187275	chr1_6635271	0.0006548	0.002617	0.002979	0.0006411
ENSG00000041988:1(@)chr1_5853833_7187275	chr1_6645511	0.004238	0.01654	0.019	0.004224
ENSG00000041988:1(@)chr1_5853833_7187275	chr1_6648186	0.004349	0.01655	0.01912	0.004334
ENSG00000041988:1(@)chr1_5853833_7187275	chr1_6648399	0.004368	0.01658	0.01916	0.004353
ENSG00000041988:1(@)chr1_5853833_7187275	chr1_6649550	0.00443	0.01326	0.01626	0.004412
ENSG00000041988:1(@)chr1_5853833_7187275	chr1_6651086	0.004473	0.01417	0.01711	0.004455
ENSG00000041988:1(@)chr1_5853833_7187275	chr1_6654626	0.004528	0.01431	0.0173	0.004511
ENSG00000041988:1(@)chr1_5853833_7187275	chr1_6658318	0.0007613	0.01833	0.01713	0.0007591
ENSG00000041988:1(@)chr1_5853833_7187275	chr1_6659619	0.0003662	0.03784	0.03417	0.0003657
ENSG00000041988:1(@)chr1_5853833_7187275	chr1_6669689	0.0003657	0.05228	0.04708	0.0003653
ENSG00000041988:1(@)chr1_5853833_7187275	chr1_6670845	0.0003654	0.04471	0.04031	0.0003649
ENSG00000041988:1(@)chr1_5853833_7187275	chr1_6672508	0.0007018	0.04329	0.03938	0.0007009
ENSG00000041988:1(@)chr1_5853833_7187275	chr1_6675642	0.0003595	0.05338	0.04805	0.0003592
ENSG00000041988:1(@)chr1_5853833_7187275	chr1_6678820	0.0003531	0.04775	0.04301	0.0003527
ENSG00000146463:2(@)chr1_34334157_37083582	chr1_35259602	0.0001139	0.001662	0.001572	0.00011
ENSG00000146463:2(@)chr1_34334157_37083582	chr1_35335097	0.0006446	0.001889	0.002287	0.000625
ENSG00000146463:2(@)chr1_34334157_37083582	chr1_35352690	0.0001675	0.001999	0.001921	0.0001627
ENSG00000146463:2(@)chr1_34334157_37083582	chr1_35360917	0.0006027	0.0021	0.002434	0.0005862
ENSG00000146463:1(@)chr1_34334157_37083582	chr1_35328576	0.0006892	0.0001503	0.0006262	0.000494
ENSG00000146463:1(@)chr1_34334157_37083582	chr1_35335934	0.0002043	0.0001371	0.0002631	0.0001425
ENSG00000146463:1(@)chr1_34334157_37083582	chr1_35339297	0.0002041	0.000332	0.0004651	0.0001731
ENSG00000229994:1(@)chr1_34334157_37083582	chr1_35328576	0.0008472	0.0001503	0.0007393	0.0006072
ENSG00000229994:1(@)chr1_34334157_37083582	chr1_35335934	0.0008533	0.0001371	0.0007157	0.0005953
ENSG00000229994:1(@)chr1_34334157_37083582	chr1_35339297	0.0008567	0.000332	0.001018	0.0007267
ENSG00000142687:1(@)chr1_34334157_37083582	chr1_35335097	0.0003905	0.001889	0.00204	0.0003787
ENSG00000142687:1(@)chr1_34334157_37083582	chr1_35350357	0.0003572	0.002058	0.002157	0.0003473
ENSG00000142687:1(@)chr1_34334157_37083582	chr1_35352690	0.0003522	0.001999	0.002099	0.0003422
ENSG00000142687:1(@)chr1_34334157_37083582	chr1_35360917	0.0003389	0.0021	0.002176	0.0003297
ENSG00000142687:1(@)chr1_34334157_37083582	chr1_35375657	0.0003133	0.001961	0.002028	0.0003042
ENSG00000142687:1(@)chr1_34334157_37083582	chr1_35386920	0.0001722	0.003036	0.002838	0.0001689
ENSG00000142687:1(@)chr1_34334157_37083582	chr1_35422546	0.0006707	0.002025	0.002432	0.0006518
ENSG00000142687:1(@)chr1_34334157_37083582	chr1_35460549	0.0003652	0.0806	0.07122	0.0003649
ENSG00000142687:1(@)chr1_34334157_37083582	chr1_35473873	0.005007	0.002388	0.006986	0.004887
ENSG00000142687:1(@)chr1_34334157_37083582	chr1_35485437	0.005044	0.001913	0.006575	0.004894
ENSG00000142687:1(@)chr1_34334157_37083582	chr1_35529980	0.0007364	0.00105	0.001621	0.0006975
ENSG00000229994:2(@)chr1_34334157_37083582	chr1_35335097	0.0007156	0.001889	0.002356	0.0006938
ENSG00000229994:2(@)chr1_34334157_37083582	chr1_35360917	0.000183	0.0021	0.002025	0.000178
ENSG00000229994:2(@)chr1_34334157_37083582	chr1_35375657	0.0006517	0.001961	0.002357	0.0006326
ENSG00000142687:2(@)chr1_34334157_37083582	chr1_35473671	0.0007711	0.0003807	0.001002	0.0006671
ENSG00000116819:1(@)chr1_34334157_37083582	chr1_35537293	0.0002319	0.0001656	0.0003164	0.0001708
ENSG00000116819:1(@)chr1_34334157_37083582	chr1_35549410	0.0002425	0.001052	0.001155	0.0002296
ENSG00000116819:1(@)chr1_34334157_37083582	chr1_35553787	0.0002436	0.001032	0.001138	0.0002303
ENSG00000116819:1(@)chr1_34334157_37083582	chr1_35567638	0.0008031	0.004088	0.004387	0.0007917
ENSG00000116819:1(@)chr1_34334157_37083582	chr1_35573174	0.0008036	0.004614	0.004851	0.0007935
ENSG00000116819:1(@)chr1_34334157_37083582	chr1_35592511	0.0002105	0.003253	0.003068	0.0002067
ENSG00000116819:2(@)chr1_34334157_37083582	chr1_35571621	0.0007132	0.0466	0.04208	0.0007124
ENSG00000116819:2(@)chr1_34334157_37083582	chr1_35602257	0.0006235	0.01588	0.01472	0.0006213
ENSG00000116819:2(@)chr1_34334157_37083582	chr1_35622060	0.0001029	0.01995	0.01781	0.0001026
ENSG00000142686:1(@)chr1_34334157_37083582	chr1_35689817	0.002657	0.004919	0.006524	0.002628
ENSG00000142686:1(@)chr1_34334157_37083582	chr1_35690966	0.001231	0.004836	0.005048	0.001217
ENSG00000142686:1(@)chr1_34334157_37083582	chr1_35695975	0.009631	0.006007	0.0143	0.009542
ENSG00000142686:1(@)chr1_34334157_37083582	chr1_35696532	0.003937	0.005488	0.008244	0.003897
ENSG00000142686:1(@)chr1_34334157_37083582	chr1_35696727	0.009631	0.006406	0.01462	0.009548
ENSG00000142686:1(@)chr1_34334157_37083582	chr1_35699076	0.003953	0.005785	0.008497	0.003915
ENSG00000142686:1(@)chr1_34334157_37083582	chr1_35700054	0.01384	0.004015	0.01683	0.01365
ENSG00000142686:1(@)chr1_34334157_37083582	chr1_35701855	0.009176	0.004059	0.01227	0.009052
ENSG00000142686:1(@)chr1_34334157_37083582	chr1_35702437	0.005504	0.003191	0.007936	0.005409
ENSG00000142686:1(@)chr1_34334157_37083582	chr1_35702578	0.001232	0.0003796	0.001374	0.001074
ENSG00000142686:1(@)chr1_34334157_37083582	chr1_35703957	0.03809	0.01401	0.04903	0.03794
ENSG00000142686:1(@)chr1_34334157_37083582	chr1_35705123	0.002788	0.001973	0.004274	0.002711
ENSG00000142686:1(@)chr1_34334157_37083582	chr1_35706428	0.02077	0.03654	0.04968	0.02074
ENSG00000142686:1(@)chr1_34334157_37083582	chr1_35709169	0.004976	0.04747	0.04257	0.00497
ENSG00000142686:1(@)chr1_34334157_37083582	chr1_35710530	0.0008936	0.002125	0.002554	0.0008707
ENSG00000142686:1(@)chr1_34334157_37083582	chr1_35712989	0.001247	0.05372	0.0438	0.001246
ENSG00000142686:1(@)chr1_34334157_37083582	chr1_35713267	0.001241	0.05363	0.04372	0.00124
ENSG00000142686:1(@)chr1_34334157_37083582	chr1_35713408	0.0004027	0.03746	0.03007	0.0004021
ENSG00000142686:1(@)chr1_34334157_37083582	chr1_35719866	0.003039	0.04539	0.03899	0.003035
ENSG00000142686:1(@)chr1_34334157_37083582	chr1_35720505	0.003014	0.0431	0.03715	0.003011
ENSG00000142686:1(@)chr1_34334157_37083582	chr1_35720511	0.003013	0.04306	0.03712	0.003009
ENSG00000142686:1(@)chr1_34334157_37083582	chr1_35725429	0.01153	0.04438	0.04667	0.01151
ENSG00000142686:2(@)chr1_34334157_37083582	chr1_35690831	0.000639	0.003609	0.003768	0.0006288
ENSG00000142686:2(@)chr1_34334157_37083582	chr1_35691494	0.0006443	0.003544	0.003717	0.0006338
ENSG00000142686:2(@)chr1_34334157_37083582	chr1_35696590	0.001574	0.005227	0.006103	0.001556
ENSG00000142686:2(@)chr1_34334157_37083582	chr1_35706594	0.01863	0.03714	0.0509	0.0186
ENSG00000142686:2(@)chr1_34334157_37083582	chr1_35710042	0.002745	0.05454	0.05018	0.002742
ENSG00000117399:2(@)chr1_41509656_43292786	chr1_43112691	0.0001275	0.0009523	0.0009148	0.00012
ENSG00000117399:2(@)chr1_41509656_43292786	chr1_43113468	0.0001199	0.001079	0.001015	0.0001137
ENSG00000117399:2(@)chr1_41509656_43292786	chr1_43113839	0.0001283	0.0009257	0.0008931	0.0001206
ENSG00000117399:2(@)chr1_41509656_43292786	chr1_43114063	0.0001733	0.001027	0.001021	0.0001639
ENSG00000117399:2(@)chr1_41509656_43292786	chr1_43114228	0.0001736	0.001019	0.001015	0.0001641
ENSG00000117399:2(@)chr1_41509656_43292786	chr1_43138020	0.0001634	0.00103	0.001014	0.0001546
ENSG00000117399:2(@)chr1_41509656_43292786	chr1_43138044	0.0001634	0.001027	0.001012	0.0001546
ENSG00000117399:2(@)chr1_41509656_43292786	chr1_43151082	0.0001682	0.0003022	0.0003929	0.0001407
ENSG00000117399:2(@)chr1_41509656_43292786	chr1_43151986	0.0001686	0.0003069	0.0003975	0.0001414
ENSG00000117399:2(@)chr1_41509656_43292786	chr1_43154979	0.0001691	0.0003274	0.0004165	0.0001433
ENSG00000117399:2(@)chr1_41509656_43292786	chr1_43155021	0.0001691	0.000329	0.000418	0.0001434
ENSG00000117399:2(@)chr1_41509656_43292786	chr1_43162305	0.001389	0.0002635	0.001355	0.001135
ENSG00000117399:2(@)chr1_41509656_43292786	chr1_43176739	0.001898	0.0007959	0.002431	0.001767
ENSG00000117399:2(@)chr1_41509656_43292786	chr1_43178706	0.0002239	0.0002609	0.0004003	0.0001826
ENSG00000117399:2(@)chr1_41509656_43292786	chr1_43179339	0.0002236	0.0002605	0.0003997	0.0001823
ENSG00000117399:2(@)chr1_41509656_43292786	chr1_43179740	0.0002235	0.0002668	0.0004056	0.000183
ENSG00000117399:2(@)chr1_41509656_43292786	chr1_43180123	0.0002233	0.0002612	0.0004001	0.0001821
ENSG00000117399:2(@)chr1_41509656_43292786	chr1_43180140	0.0002232	0.0002612	0.0004001	0.0001821
ENSG00000117399:2(@)chr1_41509656_43292786	chr1_43180257	0.0002004	0.0002807	0.0003998	0.0001656
ENSG00000117399:2(@)chr1_41509656_43292786	chr1_43181260	0.0002233	0.0002614	0.0004003	0.0001822
ENSG00000117399:2(@)chr1_41509656_43292786	chr1_43181364	0.0002233	0.0002614	0.0004003	0.0001822
ENSG00000117399:2(@)chr1_41509656_43292786	chr1_43182727	0.0002232	0.0002613	0.0004002	0.0001821
ENSG00000117399:2(@)chr1_41509656_43292786	chr1_43183109	0.0002231	0.0002613	0.0004001	0.000182
ENSG00000117399:2(@)chr1_41509656_43292786	chr1_43183186	0.0002231	0.0002613	0.0004001	0.000182
ENSG00000117399:2(@)chr1_41509656_43292786	chr1_43183722	0.0002231	0.0002612	0.0004	0.000182
ENSG00000117399:2(@)chr1_41509656_43292786	chr1_43185560	0.0003229	0.000262	0.0004822	0.0002635
ENSG00000117399:2(@)chr1_41509656_43292786	chr1_43185746	0.0003227	0.0002624	0.0004824	0.0002635
ENSG00000117399:2(@)chr1_41509656_43292786	chr1_43185751	0.0003227	0.0002618	0.0004818	0.0002633
ENSG00000117399:2(@)chr1_41509656_43292786	chr1_43186128	0.0003227	0.0002645	0.0004845	0.0002638
ENSG00000117399:2(@)chr1_41509656_43292786	chr1_43186463	0.0003226	0.0002649	0.000485	0.0002639
ENSG00000117399:2(@)chr1_41509656_43292786	chr1_43186514	0.0003226	0.000265	0.000485	0.0002639
ENSG00000117399:2(@)chr1_41509656_43292786	chr1_43186551	0.0003226	0.0002659	0.0004859	0.000264
ENSG00000117399:2(@)chr1_41509656_43292786	chr1_43187045	0.0003226	0.0002649	0.0004849	0.0002639
ENSG00000117399:2(@)chr1_41509656_43292786	chr1_43187346	0.0003224	0.0002649	0.0004847	0.0002637
ENSG00000117399:2(@)chr1_41509656_43292786	chr1_43188046	0.0003224	0.0002649	0.0004847	0.0002637
ENSG00000117399:2(@)chr1_41509656_43292786	chr1_43188383	0.0003224	0.0002651	0.000485	0.0002638
ENSG00000117399:2(@)chr1_41509656_43292786	chr1_43188595	0.0003224	0.0002649	0.0004847	0.0002637
ENSG00000117399:2(@)chr1_41509656_43292786	chr1_43188769	0.0003224	0.0002649	0.0004847	0.0002637
ENSG00000117399:2(@)chr1_41509656_43292786	chr1_43188810	0.0003224	0.0002649	0.0004848	0.0002637
ENSG00000117399:2(@)chr1_41509656_43292786	chr1_43189454	0.0003222	0.0002648	0.0004845	0.0002635
ENSG00000117399:2(@)chr1_41509656_43292786	chr1_43190217	0.0003222	0.0002651	0.0004848	0.0002636
ENSG00000117399:2(@)chr1_41509656_43292786	chr1_43190361	0.0003222	0.0002649	0.0004846	0.0002635
ENSG00000117399:2(@)chr1_41509656_43292786	chr1_43190395	0.0003222	0.0002649	0.0004845	0.0002635
ENSG00000117399:2(@)chr1_41509656_43292786	chr1_43191512	0.0003223	0.0002628	0.0004825	0.0002632
ENSG00000117399:2(@)chr1_41509656_43292786	chr1_43192450	0.0003221	0.0002647	0.0004843	0.0002634
ENSG00000117399:2(@)chr1_41509656_43292786	chr1_43192743	0.0003221	0.0002647	0.0004843	0.0002634
ENSG00000117399:2(@)chr1_41509656_43292786	chr1_43193592	0.0003221	0.0002649	0.0004845	0.0002635
ENSG00000117399:2(@)chr1_41509656_43292786	chr1_43193701	0.0003221	0.0002649	0.0004845	0.0002634
ENSG00000117399:2(@)chr1_41509656_43292786	chr1_43193875	0.0003221	0.0002644	0.000484	0.0002634
ENSG00000117399:2(@)chr1_41509656_43292786	chr1_43193979	0.0003221	0.000265	0.0004846	0.0002635
ENSG00000117399:2(@)chr1_41509656_43292786	chr1_43194038	0.0003221	0.0002649	0.0004845	0.0002634
ENSG00000117399:2(@)chr1_41509656_43292786	chr1_43194599	0.0003221	0.0002648	0.0004844	0.0002634
ENSG00000117399:2(@)chr1_41509656_43292786	chr1_43194760	0.0003221	0.0002648	0.0004844	0.0002634
ENSG00000117399:2(@)chr1_41509656_43292786	chr1_43195262	0.0003221	0.0002649	0.0004845	0.0002634
ENSG00000117399:2(@)chr1_41509656_43292786	chr1_43195485	0.0003221	0.0002649	0.0004845	0.0002635
ENSG00000117399:2(@)chr1_41509656_43292786	chr1_43195800	0.0003221	0.0002648	0.0004844	0.0002634
ENSG00000117399:2(@)chr1_41509656_43292786	chr1_43196036	0.0003221	0.0002648	0.0004844	0.0002634
ENSG00000117399:2(@)chr1_41509656_43292786	chr1_43196435	0.0003221	0.0002646	0.0004842	0.0002634
ENSG00000117399:2(@)chr1_41509656_43292786	chr1_43197103	0.0002784	0.0002599	0.0004438	0.0002269
ENSG00000117399:2(@)chr1_41509656_43292786	chr1_43197150	0.0002782	0.0002602	0.0004439	0.0002268
ENSG00000117399:2(@)chr1_41509656_43292786	chr1_43197170	0.0003051	0.0002632	0.0004689	0.0002492
ENSG00000117399:2(@)chr1_41509656_43292786	chr1_43197281	0.0003218	0.0002669	0.0004863	0.0002635
ENSG00000117399:2(@)chr1_41509656_43292786	chr1_43197705	0.0003211	0.000263	0.0004817	0.0002623
ENSG00000117399:2(@)chr1_41509656_43292786	chr1_43201777	0.0003298	0.0002682	0.0004941	0.0002703
ENSG00000117399:2(@)chr1_41509656_43292786	chr1_43201944	0.0002852	0.0005268	0.0006961	0.0002565
ENSG00000117399:2(@)chr1_41509656_43292786	chr1_43202369	0.0003307	0.0002687	0.0004954	0.0002712
ENSG00000117399:2(@)chr1_41509656_43292786	chr1_43202521	0.002146	0.001015	0.002875	0.002028
ENSG00000117399:2(@)chr1_41509656_43292786	chr1_43202540	0.002147	0.001034	0.002895	0.002031
ENSG00000117399:2(@)chr1_41509656_43292786	chr1_43202762	0.002149	0.001024	0.002886	0.002032
ENSG00000117399:2(@)chr1_41509656_43292786	chr1_43203384	0.0003341	0.0002687	0.0004981	0.0002739
ENSG00000117399:2(@)chr1_41509656_43292786	chr1_43203971	0.002151	0.0009944	0.002861	0.002031
ENSG00000117399:2(@)chr1_41509656_43292786	chr1_43204577	0.002152	0.001017	0.002883	0.002034
ENSG00000117399:2(@)chr1_41509656_43292786	chr1_43204816	0.0003373	0.0002681	0.0005002	0.0002765
ENSG00000117399:2(@)chr1_41509656_43292786	chr1_43204953	0.002104	0.001017	0.002838	0.001989
ENSG00000117399:2(@)chr1_41509656_43292786	chr1_43205473	0.002156	0.0009771	0.002848	0.002033
ENSG00000117399:2(@)chr1_41509656_43292786	chr1_43205511	0.002152	0.000961	0.002829	0.002027
ENSG00000117399:2(@)chr1_41509656_43292786	chr1_43205824	0.002152	0.000976	0.002844	0.002029
ENSG00000117399:2(@)chr1_41509656_43292786	chr1_43206209	0.0003393	0.0002672	0.0005009	0.000278
ENSG00000117399:2(@)chr1_41509656_43292786	chr1_43206340	0.002158	0.000968	0.002841	0.002034
ENSG00000117399:2(@)chr1_41509656_43292786	chr1_43207974	0.001358	0.00116	0.00226	0.001292
ENSG00000117399:2(@)chr1_41509656_43292786	chr1_43209796	0.001357	0.001151	0.002251	0.001291
ENSG00000117399:2(@)chr1_41509656_43292786	chr1_43211562	0.001358	0.001154	0.002254	0.001292
ENSG00000117399:2(@)chr1_41509656_43292786	chr1_43212456	0.001358	0.001183	0.00228	0.001293
ENSG00000117399:2(@)chr1_41509656_43292786	chr1_43212918	0.0003438	0.0003893	0.0006234	0.0002985
ENSG00000117399:2(@)chr1_41509656_43292786	chr1_43213006	0.001353	0.00119	0.002282	0.001289
ENSG00000117399:2(@)chr1_41509656_43292786	chr1_43213603	0.001377	0.001208	0.002321	0.001313
ENSG00000117399:2(@)chr1_41509656_43292786	chr1_43213618	0.001357	0.001219	0.002311	0.001295
ENSG00000117399:2(@)chr1_41509656_43292786	chr1_43213620	0.0003423	0.0002691	0.0005053	0.0002808
ENSG00000117399:2(@)chr1_41509656_43292786	chr1_43214070	0.001358	0.001186	0.002283	0.001293
ENSG00000117399:2(@)chr1_41509656_43292786	chr1_43215009	0.001358	0.001237	0.002328	0.001296
ENSG00000117399:2(@)chr1_41509656_43292786	chr1_43215513	0.001358	0.001205	0.0023	0.001295
ENSG00000117399:2(@)chr1_41509656_43292786	chr1_43216135	0.001358	0.001209	0.002303	0.001295
ENSG00000117399:2(@)chr1_41509656_43292786	chr1_43216201	0.001358	0.001235	0.002327	0.001296
ENSG00000117399:2(@)chr1_41509656_43292786	chr1_43216346	0.001359	0.001209	0.002305	0.001296
ENSG00000117399:2(@)chr1_41509656_43292786	chr1_43217309	0.001138	0.0008211	0.001747	0.001062
ENSG00000117399:2(@)chr1_41509656_43292786	chr1_43217695	0.001087	0.0007568	0.00164	0.001008
ENSG00000066322:1(@)chr1_41509656_43292786	chr1_43291690	0.002087	0.0002671	0.001942	0.001707
ENSG00000178922:2(@)chr1_43292786_44503511	chr1_43294399	0.0003035	5.459e-05	0.0001998	0.0001538
ENSG00000178922:2(@)chr1_43292786_44503511	chr1_43294565	0.000329	0.0001396	0.0003561	0.0002383
ENSG00000178922:2(@)chr1_43292786_44503511	chr1_43295980	0.0005878	4.666e-05	0.0003142	0.0002748
ENSG00000178922:2(@)chr1_43292786_44503511	chr1_43298413	0.0004039	0.0003143	0.0006107	0.0003455
ENSG00000178922:2(@)chr1_43292786_44503511	chr1_43298494	0.000405	0.0002827	0.0005795	0.0003409
ENSG00000178922:2(@)chr1_43292786_44503511	chr1_43299418	0.000336	0.0001127	0.0003234	0.0002283
ENSG00000178922:2(@)chr1_43292786_44503511	chr1_43300755	0.0002582	0.0005257	0.0006781	0.0002345
ENSG00000178922:2(@)chr1_43292786_44503511	chr1_43301597	0.0003122	0.0005215	0.0007234	0.0002834
ENSG00000178922:2(@)chr1_43292786_44503511	chr1_43302229	0.0002482	0.0004278	0.0005818	0.0002207
ENSG00000178922:2(@)chr1_43292786_44503511	chr1_43304250	0.0003023	0.0004524	0.0006524	0.0002706
ENSG00000178922:2(@)chr1_43292786_44503511	chr1_43305419	0.0002516	0.0008704	0.0009717	0.0002371
ENSG00000178922:2(@)chr1_43292786_44503511	chr1_43305989	0.000248	0.001004	0.001083	0.0002356
ENSG00000178922:2(@)chr1_43292786_44503511	chr1_43306519	0.0003108	0.001074	0.001203	0.0002961
ENSG00000178922:2(@)chr1_43292786_44503511	chr1_43307362	0.0003315	0.003182	0.003011	0.000326
ENSG00000178922:2(@)chr1_43292786_44503511	chr1_43308621	0.0003034	0.001224	0.001323	0.0002908
ENSG00000178922:2(@)chr1_43292786_44503511	chr1_43308766	0.0002435	0.001036	0.001106	0.0002316
ENSG00000178922:2(@)chr1_43292786_44503511	chr1_43309207	0.0001899	0.001218	0.00121	0.000182
ENSG00000178922:2(@)chr1_43292786_44503511	chr1_43313893	0.0003158	0.0008382	0.001004	0.000297
ENSG00000178922:2(@)chr1_43292786_44503511	chr1_43314198	0.0004381	0.0007579	0.001049	0.0004094
ENSG00000178922:2(@)chr1_43292786_44503511	chr1_43317175	0.0003053	0.0005203	0.0007161	0.000277
ENSG00000178922:2(@)chr1_43292786_44503511	chr1_43319285	0.0003697	0.0004732	0.0007318	0.0003324
ENSG00000178922:2(@)chr1_43292786_44503511	chr1_43323187	0.0003244	0.009162	0.008054	0.0003225
ENSG00000178922:2(@)chr1_43292786_44503511	chr1_43327136	0.0002522	0.008401	0.00734	0.0002507
ENSG00000178922:2(@)chr1_43292786_44503511	chr1_43328228	0.0002166	0.01052	0.009092	0.0002155
ENSG00000178922:2(@)chr1_43292786_44503511	chr1_43334330	0.0003076	0.005348	0.004818	0.0003046
ENSG00000178922:2(@)chr1_43292786_44503511	chr1_43335515	0.000305	0.005603	0.00503	0.0003022
ENSG00000178922:2(@)chr1_43292786_44503511	chr1_43337449	0.0003032	0.005054	0.004565	0.0003
ENSG00000178922:2(@)chr1_43292786_44503511	chr1_43337551	0.0003023	0.006757	0.006002	0.0002999
ENSG00000178922:2(@)chr1_43292786_44503511	chr1_43341404	0.0002948	0.005404	0.004852	0.000292
ENSG00000178922:2(@)chr1_43292786_44503511	chr1_43341868	0.0002942	0.005517	0.004947	0.0002914
ENSG00000178922:2(@)chr1_43292786_44503511	chr1_43342849	0.0002933	0.005177	0.004659	0.0002903
ENSG00000178922:2(@)chr1_43292786_44503511	chr1_43345734	0.0002911	0.003831	0.00352	0.0002872
ENSG00000178922:2(@)chr1_43292786_44503511	chr1_43346404	0.0002906	0.005024	0.004527	0.0002876
ENSG00000178922:2(@)chr1_43292786_44503511	chr1_43349193	0.0003528	0.005437	0.004938	0.0003494
ENSG00000178922:2(@)chr1_43292786_44503511	chr1_43350861	0.00035	0.005904	0.005329	0.0003469
ENSG00000178922:2(@)chr1_43292786_44503511	chr1_43355400	0.000663	0.004879	0.004773	0.0006559
ENSG00000178922:2(@)chr1_43292786_44503511	chr1_43356185	0.0006589	0.005323	0.005145	0.0006524
ENSG00000178922:2(@)chr1_43292786_44503511	chr1_43359973	0.0006444	0.004603	0.004521	0.0006371
ENSG00000178922:2(@)chr1_43292786_44503511	chr1_43367703	0.0006269	0.006605	0.006196	0.000622
ENSG00000178922:2(@)chr1_43292786_44503511	chr1_43371257	0.0006224	0.007251	0.006737	0.0006179
ENSG00000178922:2(@)chr1_43292786_44503511	chr1_43372179	0.0006097	0.006509	0.006098	0.0006048
ENSG00000178922:2(@)chr1_43292786_44503511	chr1_43376073	0.0003731	0.01139	0.009987	0.0003714
ENSG00000178922:2(@)chr1_43292786_44503511	chr1_43376500	0.000613	0.007973	0.007337	0.000609
ENSG00000178922:2(@)chr1_43292786_44503511	chr1_43376958	0.0006119	0.00823	0.007553	0.000608
ENSG00000178922:2(@)chr1_43292786_44503511	chr1_43377156	0.0005939	0.003915	0.00389	0.000586
ENSG00000178922:2(@)chr1_43292786_44503511	chr1_43377329	0.0005923	0.002787	0.002933	0.0005813
ENSG00000178922:2(@)chr1_43292786_44503511	chr1_43378497	0.0003656	0.005087	0.004655	0.0003619
ENSG00000178922:2(@)chr1_43292786_44503511	chr1_43379987	0.0005865	0.003638	0.003648	0.0005781
ENSG00000178922:2(@)chr1_43292786_44503511	chr1_43384802	0.0003209	0.006167	0.005522	0.0003182
ENSG00000178922:2(@)chr1_43292786_44503511	chr1_43389875	0.0005901	0.005375	0.005121	0.0005843
ENSG00000178922:2(@)chr1_43292786_44503511	chr1_43390239	0.0005929	0.005238	0.005008	0.000587
ENSG00000178922:2(@)chr1_43292786_44503511	chr1_43390739	0.0005973	0.01125	0.01009	0.0005945
ENSG00000178922:2(@)chr1_43292786_44503511	chr1_43392959	0.0007037	0.007754	0.007242	0.0006989
ENSG00000178922:2(@)chr1_43292786_44503511	chr1_43392966	0.0007043	0.008445	0.007827	0.0006999
ENSG00000178922:2(@)chr1_43292786_44503511	chr1_43396487	0.000534	6.022e-05	0.0003344	0.0002836
ENSG00000178922:2(@)chr1_43292786_44503511	chr1_43397789	0.0007171	0.00764	0.00716	0.0007122
ENSG00000178922:2(@)chr1_43292786_44503511	chr1_43397824	0.0007186	0.005888	0.005681	0.0007123
ENSG00000178922:2(@)chr1_43292786_44503511	chr1_43398186	0.0007211	0.005109	0.005025	0.0007137
ENSG00000178922:2(@)chr1_43292786_44503511	chr1_43403564	0.001548	0.005969	0.006571	0.001534
ENSG00000178922:2(@)chr1_43292786_44503511	chr1_43405602	0.000867	0.009643	0.009	0.0008623
ENSG00000178922:2(@)chr1_43292786_44503511	chr1_43405952	0.00146	0.004692	0.005403	0.001444
ENSG00000178922:2(@)chr1_43292786_44503511	chr1_43406396	0.001456	0.00716	0.007488	0.001446
ENSG00000178922:2(@)chr1_43292786_44503511	chr1_43407703	0.001456	0.004544	0.005274	0.00144
ENSG00000178922:2(@)chr1_43292786_44503511	chr1_43407798	0.001456	0.00642	0.006862	0.001445
ENSG00000178922:2(@)chr1_43292786_44503511	chr1_43407812	0.001456	0.0069	0.007268	0.001445
ENSG00000178922:2(@)chr1_43292786_44503511	chr1_43408531	0.001456	0.00682	0.007201	0.001445
ENSG00000178922:2(@)chr1_43292786_44503511	chr1_43410148	0.001459	0.006424	0.006869	0.001447
ENSG00000178922:2(@)chr1_43292786_44503511	chr1_43412030	0.001456	0.003976	0.004792	0.001437
ENSG00000178922:2(@)chr1_43292786_44503511	chr1_43413129	0.001456	0.006576	0.006994	0.001445
ENSG00000178922:2(@)chr1_43292786_44503511	chr1_43413340	0.001456	0.004128	0.004921	0.001438
ENSG00000178922:2(@)chr1_43292786_44503511	chr1_43414425	0.001617	0.002617	0.003793	0.001585
ENSG00000178922:2(@)chr1_43292786_44503511	chr1_43414453	0.001456	0.004178	0.004964	0.001438
ENSG00000178922:2(@)chr1_43292786_44503511	chr1_43418077	0.001457	0.006539	0.006963	0.001445
ENSG00000178922:2(@)chr1_43292786_44503511	chr1_43418244	0.001457	0.004913	0.005587	0.001441
ENSG00000178922:2(@)chr1_43292786_44503511	chr1_43418986	0.001457	0.006603	0.007017	0.001445
ENSG00000178922:2(@)chr1_43292786_44503511	chr1_43420650	0.00146	0.004126	0.004923	0.001441
ENSG00000178922:2(@)chr1_43292786_44503511	chr1_43420823	0.001457	0.006452	0.006889	0.001445
ENSG00000178922:2(@)chr1_43292786_44503511	chr1_43421475	0.001476	0.00649	0.006941	0.001465
ENSG00000178922:2(@)chr1_43292786_44503511	chr1_43422931	0.001511	0.004008	0.004874	0.001491
ENSG00000178922:2(@)chr1_43292786_44503511	chr1_43426518	0.001638	0.005869	0.006576	0.001623
ENSG00000178922:2(@)chr1_43292786_44503511	chr1_43433956	0.006088	0.004849	0.01011	0.006022
ENSG00000178922:2(@)chr1_43292786_44503511	chr1_43435340	0.006171	0.00807	0.01294	0.006131
ENSG00000178922:2(@)chr1_43292786_44503511	chr1_43435787	0.006218	0.008284	0.01317	0.006178
ENSG00000178922:2(@)chr1_43292786_44503511	chr1_43436245	0.006287	0.006488	0.01171	0.006236
ENSG00000178922:2(@)chr1_43292786_44503511	chr1_43437918	0.006339	0.008995	0.01389	0.006302
ENSG00000178922:2(@)chr1_43292786_44503511	chr1_43438645	0.006368	0.005642	0.01107	0.006309
ENSG00000178922:2(@)chr1_43292786_44503511	chr1_43440148	0.004918	0.009749	0.01312	0.004891
ENSG00000178922:2(@)chr1_43292786_44503511	chr1_43440811	0.006266	0.01105	0.01556	0.006236
ENSG00000178922:2(@)chr1_43292786_44503511	chr1_43441225	0.00405	0.0109	0.01323	0.004031
ENSG00000178922:2(@)chr1_43292786_44503511	chr1_43444372	0.001211	0.01535	0.01416	0.001207
ENSG00000178922:2(@)chr1_43292786_44503511	chr1_43446919	0.001925	0.01687	0.01616	0.001919
ENSG00000178922:2(@)chr1_43292786_44503511	chr1_43455274	0.0002532	0.0238	0.02033	0.0002526
ENSG00000178922:2(@)chr1_43292786_44503511	chr1_43455713	0.0009627	0.01358	0.01242	0.000959
ENSG00000178922:2(@)chr1_43292786_44503511	chr1_43458495	0.001629	0.02339	0.02136	0.001625
ENSG00000178922:2(@)chr1_43292786_44503511	chr1_43460595	0.001616	0.01494	0.01422	0.00161
ENSG00000178922:2(@)chr1_43292786_44503511	chr1_43461044	0.001557	0.0317	0.0283	0.001554
ENSG00000178922:2(@)chr1_43292786_44503511	chr1_43461740	0.001604	0.0158	0.01494	0.001599
ENSG00000178922:2(@)chr1_43292786_44503511	chr1_43462206	0.001604	0.01616	0.01523	0.001598
ENSG00000178922:2(@)chr1_43292786_44503511	chr1_43464317	0.006276	0.0739	0.06864	0.006272
ENSG00000178922:2(@)chr1_43292786_44503511	chr1_43465067	0.006265	0.08428	0.07739	0.006262
ENSG00000178922:2(@)chr1_43292786_44503511	chr1_43468018	0.002898	0.0006795	0.003261	0.002688
ENSG00000178922:2(@)chr1_43292786_44503511	chr1_43473130	0.002404	0.01383	0.01407	0.002395
ENSG00000178922:2(@)chr1_43292786_44503511	chr1_43475681	0.002346	0.01364	0.01385	0.002337
ENSG00000178922:2(@)chr1_43292786_44503511	chr1_43476256	0.002191	0.02121	0.02008	0.002185
ENSG00000178922:2(@)chr1_43292786_44503511	chr1_43483103	0.0001851	0.01579	0.01351	0.0001845
ENSG00000178922:2(@)chr1_43292786_44503511	chr1_43483424	0.0002262	0.008198	0.007143	0.0002248
ENSG00000178922:2(@)chr1_43292786_44503511	chr1_43483564	0.0001655	0.01317	0.01128	0.0001648
ENSG00000178922:2(@)chr1_43292786_44503511	chr1_43484047	0.0001482	0.02182	0.01856	0.0001479
ENSG00000066322:2(@)chr1_43292786_44503511	chr1_43305989	0.0001124	0.001004	0.001008	0.0001064
ENSG00000066322:2(@)chr1_43292786_44503511	chr1_43309207	0.0001071	0.001218	0.001196	0.0001023
ENSG00000066322:2(@)chr1_43292786_44503511	chr1_43317175	0.0001896	0.0005203	0.000638	0.0001708
ENSG00000066322:2(@)chr1_43292786_44503511	chr1_43319285	0.0002002	0.0004732	0.0006035	0.0001786
ENSG00000066322:2(@)chr1_43292786_44503511	chr1_43323187	0.0002063	0.009162	0.008432	0.0002051
ENSG00000066322:2(@)chr1_43292786_44503511	chr1_43327136	0.0002163	0.008401	0.007758	0.0002149
ENSG00000066322:2(@)chr1_43292786_44503511	chr1_43328228	0.0002037	0.01052	0.009647	0.0002026
ENSG00000066322:2(@)chr1_43292786_44503511	chr1_43334330	0.0002041	0.005348	0.005005	0.0002019
ENSG00000066322:2(@)chr1_43292786_44503511	chr1_43335515	0.0002032	0.005603	0.005232	0.0002012
ENSG00000066322:2(@)chr1_43292786_44503511	chr1_43337449	0.0002029	0.005054	0.004739	0.0002006
ENSG00000066322:2(@)chr1_43292786_44503511	chr1_43337551	0.0002034	0.006757	0.006269	0.0002017
ENSG00000066322:2(@)chr1_43292786_44503511	chr1_43341404	0.000664	0.005404	0.005509	0.0006571
ENSG00000066322:2(@)chr1_43292786_44503511	chr1_43341868	0.0006636	0.005517	0.005611	0.0006568
ENSG00000066322:2(@)chr1_43292786_44503511	chr1_43342849	0.0006597	0.005177	0.005301	0.0006525
ENSG00000066322:2(@)chr1_43292786_44503511	chr1_43345734	0.0006579	0.003831	0.004088	0.0006482
ENSG00000066322:2(@)chr1_43292786_44503511	chr1_43346404	0.0006577	0.005024	0.005161	0.0006503
ENSG00000066322:2(@)chr1_43292786_44503511	chr1_43349193	0.0006213	0.005437	0.005497	0.0006149
ENSG00000066322:2(@)chr1_43292786_44503511	chr1_43350861	0.0006199	0.005904	0.005915	0.000614
ENSG00000066322:2(@)chr1_43292786_44503511	chr1_43355400	0.0006136	0.004879	0.004988	0.0006065
ENSG00000066322:2(@)chr1_43292786_44503511	chr1_43356185	0.0001819	0.005323	0.00496	0.0001799
ENSG00000066322:2(@)chr1_43292786_44503511	chr1_43359973	0.0001806	0.004603	0.004311	0.0001784
ENSG00000066322:2(@)chr1_43292786_44503511	chr1_43371257	0.0001603	0.007251	0.00667	0.000159
ENSG00000066322:2(@)chr1_43292786_44503511	chr1_43372179	0.0001599	0.006509	0.006003	0.0001586
ENSG00000066322:2(@)chr1_43292786_44503511	chr1_43376073	0.0005846	0.01139	0.01081	0.0005817
ENSG00000066322:2(@)chr1_43292786_44503511	chr1_43376500	0.0005807	0.007973	0.007736	0.0005766
ENSG00000066322:2(@)chr1_43292786_44503511	chr1_43376958	0.0005809	0.00823	0.007967	0.0005769
ENSG00000066322:2(@)chr1_43292786_44503511	chr1_43377156	0.0005783	0.003915	0.004086	0.00057
ENSG00000066322:2(@)chr1_43292786_44503511	chr1_43377329	0.0005784	0.002787	0.003069	0.0005668
ENSG00000066322:2(@)chr1_43292786_44503511	chr1_43378497	0.0005865	0.005087	0.005148	0.00058
ENSG00000066322:2(@)chr1_43292786_44503511	chr1_43379987	0.0005799	0.003638	0.003838	0.0005709
ENSG00000066322:2(@)chr1_43292786_44503511	chr1_43384802	0.0005072	0.006167	0.00604	0.0005025
ENSG00000066322:2(@)chr1_43292786_44503511	chr1_43389875	0.0005881	0.005375	0.005409	0.000582
ENSG00000066322:2(@)chr1_43292786_44503511	chr1_43390239	0.0005885	0.005238	0.005286	0.0005821
ENSG00000066322:2(@)chr1_43292786_44503511	chr1_43392959	0.0001275	0.007754	0.007089	0.0001266
ENSG00000066322:2(@)chr1_43292786_44503511	chr1_43392966	0.0001275	0.008445	0.00771	0.0001267
ENSG00000066322:2(@)chr1_43292786_44503511	chr1_43397789	0.0001277	0.00764	0.006987	0.0001268
ENSG00000066322:2(@)chr1_43292786_44503511	chr1_43397824	0.0001277	0.005888	0.005414	0.0001265
ENSG00000066322:2(@)chr1_43292786_44503511	chr1_43398186	0.0001278	0.005109	0.004714	0.0001264
ENSG00000066322:2(@)chr1_43292786_44503511	chr1_43403564	0.0001277	0.005969	0.005486	0.0001265
ENSG00000066322:2(@)chr1_43292786_44503511	chr1_43405602	0.0001276	0.009643	0.008786	0.0001269
ENSG00000066322:2(@)chr1_43292786_44503511	chr1_43405952	0.0001266	0.004692	0.004338	0.0001251
ENSG00000066322:2(@)chr1_43292786_44503511	chr1_43406396	0.0001266	0.00716	0.006555	0.0001256
ENSG00000066322:2(@)chr1_43292786_44503511	chr1_43407703	0.0001266	0.004544	0.004205	0.000125
ENSG00000066322:2(@)chr1_43292786_44503511	chr1_43407798	0.0001266	0.00642	0.00589	0.0001254
ENSG00000066322:2(@)chr1_43292786_44503511	chr1_43407812	0.0001266	0.0069	0.006321	0.0001255
ENSG00000066322:2(@)chr1_43292786_44503511	chr1_43408531	0.0001266	0.00682	0.00625	0.0001255
ENSG00000066322:2(@)chr1_43292786_44503511	chr1_43410148	0.0001264	0.006424	0.005894	0.0001253
ENSG00000066322:2(@)chr1_43292786_44503511	chr1_43412030	0.0001266	0.003976	0.003695	0.0001248
ENSG00000066322:2(@)chr1_43292786_44503511	chr1_43413129	0.0001266	0.006576	0.00603	0.0001255
ENSG00000066322:2(@)chr1_43292786_44503511	chr1_43413340	0.0001266	0.004128	0.003831	0.0001248
ENSG00000066322:2(@)chr1_43292786_44503511	chr1_43414425	0.0001324	0.002617	0.002479	0.0001296
ENSG00000066322:2(@)chr1_43292786_44503511	chr1_43414453	0.0001266	0.004178	0.003877	0.0001249
ENSG00000117399:1(@)chr1_43292786_44503511	chr1_43322501	0.001975	9.826e-05	0.001317	0.001231
ENSG00000117399:1(@)chr1_43292786_44503511	chr1_43327543	0.002457	0.004751	0.006556	0.002427
ENSG00000117399:1(@)chr1_43292786_44503511	chr1_43356993	0.0002363	8.781e-05	0.0002173	0.000141
ENSG00000117399:1(@)chr1_43292786_44503511	chr1_43356994	0.0002363	8.562e-05	0.000214	0.0001396
ENSG00000117399:1(@)chr1_43292786_44503511	chr1_43378931	0.005685	6.75e-05	0.003083	0.003025
ENSG00000117399:1(@)chr1_43292786_44503511	chr1_43380192	0.005714	0.0001163	0.003884	0.003783
ENSG00000117399:1(@)chr1_43292786_44503511	chr1_43389907	0.0009729	0.0001167	0.0007462	0.0006448
ENSG00000117399:1(@)chr1_43292786_44503511	chr1_43390877	0.0009823	0.000116	0.0007506	0.0006498
ENSG00000117399:1(@)chr1_43292786_44503511	chr1_43391429	0.0009843	0.0001051	0.0007204	0.0006291
ENSG00000117399:1(@)chr1_43292786_44503511	chr1_43393266	0.0009936	0.0001238	0.0007791	0.0006715
ENSG00000178922:1(@)chr1_43292786_44503511	chr1_43322501	0.0008755	9.826e-05	0.0006294	0.000546
ENSG00000178922:1(@)chr1_43292786_44503511	chr1_43327543	0.0004886	0.004751	0.004515	0.0004826
ENSG00000178922:1(@)chr1_43292786_44503511	chr1_43356993	0.001273	8.781e-05	0.0008343	0.0007598
ENSG00000178922:1(@)chr1_43292786_44503511	chr1_43356994	0.001273	8.562e-05	0.0008246	0.000752
ENSG00000178922:1(@)chr1_43292786_44503511	chr1_43360641	0.001222	7.996e-05	0.0007695	0.0007016
ENSG00000178922:1(@)chr1_43292786_44503511	chr1_43378931	0.001491	6.75e-05	0.0008512	0.0007939
ENSG00000178922:1(@)chr1_43292786_44503511	chr1_43380192	0.001531	0.0001163	0.001112	0.001014
ENSG00000178922:1(@)chr1_43292786_44503511	chr1_43389907	0.001693	0.0001167	0.001222	0.001123
ENSG00000178922:1(@)chr1_43292786_44503511	chr1_43390877	0.00175	0.000116	0.001257	0.001158
ENSG00000178922:1(@)chr1_43292786_44503511	chr1_43391429	0.001768	0.0001051	0.00122	0.001131
ENSG00000178922:1(@)chr1_43292786_44503511	chr1_43393266	0.001825	0.0001238	0.001339	0.001234
ENSG00000178922:1(@)chr1_43292786_44503511	chr1_43413041	0.004269	0.0001054	0.002822	0.002732
ENSG00000178922:1(@)chr1_43292786_44503511	chr1_43416270	0.004263	0.000107	0.002834	0.002743
ENSG00000178922:1(@)chr1_43292786_44503511	chr1_43438024	0.01468	0.0001123	0.009704	0.009609
ENSG00000178922:1(@)chr1_43292786_44503511	chr1_43443594	0.006495	0.008202	0.01341	0.006449
ENSG00000178922:1(@)chr1_43292786_44503511	chr1_43450971	0.002263	0.0001398	0.001708	0.001589
ENSG00000178922:1(@)chr1_43292786_44503511	chr1_43455015	0.0009612	0.0001965	0.0009052	0.0007384
ENSG00000178922:1(@)chr1_43292786_44503511	chr1_43460634	0.001398	0.0001463	0.001119	0.0009947
ENSG00000178922:1(@)chr1_43292786_44503511	chr1_43475837	0.003427	0.002349	0.005336	0.003343
ENSG00000142949:1(@)chr1_43292786_44503511	chr1_43475681	0.0001868	0.01364	0.01201	0.000186
ENSG00000142949:1(@)chr1_43292786_44503511	chr1_43476256	0.0001882	0.02121	0.01858	0.0001877
ENSG00000142949:1(@)chr1_43292786_44503511	chr1_43483103	0.0003805	0.01579	0.01407	0.0003791
ENSG00000142949:1(@)chr1_43292786_44503511	chr1_43484139	0.0003171	0.0003634	0.000588	0.0002728
ENSG00000142949:1(@)chr1_43292786_44503511	chr1_43508420	0.0007912	0.0003296	0.0009568	0.000671
ENSG00000142949:1(@)chr1_43292786_44503511	chr1_43516856	0.0003455	0.0004392	0.0006855	0.0003046
ENSG00000142949:1(@)chr1_43292786_44503511	chr1_43517898	0.0007344	0.0004109	0.0009986	0.0006422
ENSG00000142949:1(@)chr1_43292786_44503511	chr1_43524102	0.0009102	0.0002438	0.0009443	0.0007329
ENSG00000142949:1(@)chr1_43292786_44503511	chr1_43541977	0.001918	0.0003426	0.001933	0.001636
ENSG00000142949:1(@)chr1_43292786_44503511	chr1_43543362	0.003141	0.000177	0.002509	0.002356
ENSG00000142949:1(@)chr1_43292786_44503511	chr1_43546066	0.003061	0.0002766	0.002763	0.002523
ENSG00000142949:1(@)chr1_43292786_44503511	chr1_43547684	0.003087	0.0003418	0.002929	0.002632
ENSG00000142949:1(@)chr1_43292786_44503511	chr1_43548609	0.001775	0.0005286	0.002055	0.001597
ENSG00000142949:1(@)chr1_43292786_44503511	chr1_43548902	0.002657	0.0004253	0.002702	0.002333
ENSG00000142949:1(@)chr1_43292786_44503511	chr1_43549064	0.002863	0.0003212	0.002697	0.002419
ENSG00000142949:1(@)chr1_43292786_44503511	chr1_43549154	0.002716	0.0004574	0.002802	0.002406
ENSG00000066135:1(@)chr1_43292786_44503511	chr1_43493328	0.002896	1.309e-05	0.0005342	0.0005229
ENSG00000066135:1(@)chr1_43292786_44503511	chr1_43493352	0.004685	1.277e-05	0.0008398	0.0008288
ENSG00000066135:1(@)chr1_43292786_44503511	chr1_43498740	0.00458	1.385e-05	0.0008775	0.0008657
ENSG00000066135:1(@)chr1_43292786_44503511	chr1_43499283	0.003752	1.429e-05	0.0007398	0.0007276
ENSG00000066135:1(@)chr1_43292786_44503511	chr1_43504626	0.004969	2.279e-05	0.001397	0.001378
ENSG00000066135:1(@)chr1_43292786_44503511	chr1_43509093	0.02157	3.258e-05	0.007666	0.007639
ENSG00000066135:1(@)chr1_43292786_44503511	chr1_43510486	0.004357	2.959e-05	0.001474	0.001449
ENSG00000066135:1(@)chr1_43292786_44503511	chr1_43510950	0.02175	3.19e-05	0.007627	0.0076
ENSG00000066135:1(@)chr1_43292786_44503511	chr1_43537286	0.001203	6.465e-05	0.0006828	0.0006272
ENSG00000066135:1(@)chr1_43292786_44503511	chr1_43540668	0.0007985	5.354e-05	0.0004246	0.0003785
ENSG00000066135:1(@)chr1_43292786_44503511	chr1_43547252	0.0007152	0.0001034	0.0005432	0.0004542
ENSG00000168679:2(@)chr1_109761309_111199115	chr1_110271614	0.0001848	0.001509	0.001505	0.0001779
ENSG00000168679:2(@)chr1_109761309_111199115	chr1_110276782	0.0001978	0.001342	0.00137	0.0001894
ENSG00000168679:2(@)chr1_109761309_111199115	chr1_110285833	0.0006149	0.001574	0.001977	0.0005926
ENSG00000168679:2(@)chr1_109761309_111199115	chr1_110291700	0.000731	0.001497	0.002019	0.0007031
ENSG00000168679:1(@)chr1_109761309_111199115	chr1_110304364	0.03812	0.0005715	0.03464	0.03453
ENSG00000168679:1(@)chr1_109761309_111199115	chr1_110308192	0.07379	0.0003625	0.06347	0.06341
ENSG00000168679:1(@)chr1_109761309_111199115	chr1_110310022	0.0908	0.0003747	0.07845	0.07838
ENSG00000168679:1(@)chr1_109761309_111199115	chr1_110314985	0.05353	0.0003611	0.04603	0.04597
ENSG00000168679:1(@)chr1_109761309_111199115	chr1_110320128	0.6701	0.0003421	0.571	0.571
ENSG00000009307:1(@)chr1_114331223_115337972	chr1_114490111	0.0001555	0.01239	0.01118	0.0001547
ENSG00000009307:1(@)chr1_114331223_115337972	chr1_114490890	0.0001578	0.007781	0.00708	0.0001566
ENSG00000009307:1(@)chr1_114331223_115337972	chr1_114491647	0.0001587	0.007994	0.007271	0.0001576
ENSG00000009307:1(@)chr1_114331223_115337972	chr1_114492087	0.0001592	0.008025	0.007299	0.0001581
ENSG00000009307:1(@)chr1_114331223_115337972	chr1_114493634	0.0001608	0.007892	0.007182	0.0001596
ENSG00000009307:1(@)chr1_114331223_115337972	chr1_114496497	0.0001637	0.008807	0.007999	0.0001627
ENSG00000009307:1(@)chr1_114331223_115337972	chr1_114496521	0.0001638	0.008216	0.007473	0.0001626
ENSG00000009307:1(@)chr1_114331223_115337972	chr1_114499860	0.000167	0.008254	0.00751	0.0001658
ENSG00000009307:1(@)chr1_114331223_115337972	chr1_114499889	0.0001671	0.008251	0.007507	0.0001659
ENSG00000009307:1(@)chr1_114331223_115337972	chr1_114504927	0.0001713	0.008758	0.007963	0.0001702
ENSG00000009307:1(@)chr1_114331223_115337972	chr1_114510044	0.0001413	0.01016	0.009182	0.0001405
ENSG00000009307:1(@)chr1_114331223_115337972	chr1_114511320	0.0001381	0.00817	0.007406	0.0001371
ENSG00000136631:1(@)chr1_148907005_151566404	chr1_150057947	0.000243	0.00241	0.002455	0.0002375
ENSG00000136631:1(@)chr1_148907005_151566404	chr1_150059494	0.0002691	0.01258	0.01184	0.0002679
ENSG00000136631:1(@)chr1_148907005_151566404	chr1_150060225	0.0002691	0.01252	0.01179	0.0002679
ENSG00000136631:1(@)chr1_148907005_151566404	chr1_150065560	0.0002195	0.002281	0.002313	0.0002143
ENSG00000136631:1(@)chr1_148907005_151566404	chr1_150066990	0.0002696	0.01143	0.01078	0.0002683
ENSG00000136631:1(@)chr1_148907005_151566404	chr1_150067621	0.0002186	0.001268	0.001376	0.0002094
ENSG00000136631:1(@)chr1_148907005_151566404	chr1_150071406	0.0002429	0.002013	0.002089	0.0002364
ENSG00000136631:1(@)chr1_148907005_151566404	chr1_150071479	0.0002428	0.002037	0.002111	0.0002364
ENSG00000136631:1(@)chr1_148907005_151566404	chr1_150074061	0.0002696	0.01078	0.01019	0.0002683
ENSG00000136631:1(@)chr1_148907005_151566404	chr1_150075047	0.0002696	0.01074	0.01015	0.0002683
ENSG00000136631:1(@)chr1_148907005_151566404	chr1_150075781	0.0002434	0.002172	0.002236	0.0002373
ENSG00000136631:1(@)chr1_148907005_151566404	chr1_150076793	0.0002434	0.002773	0.00279	0.0002386
ENSG00000136631:1(@)chr1_148907005_151566404	chr1_150077856	0.0002434	0.002215	0.002276	0.0002375
ENSG00000136631:1(@)chr1_148907005_151566404	chr1_150077904	0.0002695	0.01099	0.01038	0.0002682
ENSG00000136631:1(@)chr1_148907005_151566404	chr1_150077980	0.0002695	0.01098	0.01037	0.0002682
ENSG00000136631:1(@)chr1_148907005_151566404	chr1_150078190	0.0002695	0.01101	0.0104	0.0002682
ENSG00000136631:1(@)chr1_148907005_151566404	chr1_150078694	0.0002697	0.01063	0.01005	0.0002684
ENSG00000136631:1(@)chr1_148907005_151566404	chr1_150084424	0.0007985	0.002295	0.002891	0.0007797
ENSG00000136631:1(@)chr1_148907005_151566404	chr1_150086491	0.0008853	0.0114	0.01137	0.000881
ENSG00000136631:1(@)chr1_148907005_151566404	chr1_150086641	0.0007183	0.001721	0.002279	0.0006959
ENSG00000136631:1(@)chr1_148907005_151566404	chr1_150086719	0.0008852	0.01105	0.01105	0.0008809
ENSG00000136631:1(@)chr1_148907005_151566404	chr1_150090550	0.000798	0.00257	0.003146	0.0007812
ENSG00000136631:1(@)chr1_148907005_151566404	chr1_150092668	0.0007171	0.002108	0.002638	0.0006988
ENSG00000136631:1(@)chr1_148907005_151566404	chr1_150093191	0.0007967	0.002514	0.003093	0.0007796
ENSG00000136631:1(@)chr1_148907005_151566404	chr1_150093282	0.0007172	0.001747	0.002303	0.0006952
ENSG00000136631:1(@)chr1_148907005_151566404	chr1_150094433	0.00089	0.01425	0.014	0.0008866
ENSG00000136631:1(@)chr1_148907005_151566404	chr1_150095972	0.0007968	0.002305	0.002899	0.0007781
ENSG00000136631:1(@)chr1_148907005_151566404	chr1_150101152	0.0002365	0.002288	0.002336	0.0002309
ENSG00000136631:1(@)chr1_148907005_151566404	chr1_150101194	0.0002622	0.01276	0.01201	0.0002611
ENSG00000136631:1(@)chr1_148907005_151566404	chr1_150104428	0.0001427	0.002057	0.002032	0.0001389
ENSG00000136631:1(@)chr1_148907005_151566404	chr1_150104499	0.0001583	0.002077	0.002065	0.0001542
ENSG00000136631:1(@)chr1_148907005_151566404	chr1_150104549	0.0001584	0.002247	0.002222	0.0001546
ENSG00000136631:1(@)chr1_148907005_151566404	chr1_150104694	0.0001583	0.002248	0.002223	0.0001545
ENSG00000136631:1(@)chr1_148907005_151566404	chr1_150104955	0.0001425	0.002116	0.002086	0.0001389
ENSG00000136631:1(@)chr1_148907005_151566404	chr1_150105152	0.000175	0.0132	0.01232	0.0001743
ENSG00000136631:1(@)chr1_148907005_151566404	chr1_150113844	0.0002292	0.0147	0.01376	0.0002284
ENSG00000136631:1(@)chr1_148907005_151566404	chr1_150115706	0.0001863	0.00232	0.002317	0.0001819
ENSG00000136631:1(@)chr1_148907005_151566404	chr1_150116837	0.0006712	0.002332	0.002801	0.0006557
ENSG00000136631:1(@)chr1_148907005_151566404	chr1_150117189	0.0007465	0.00307	0.003558	0.0007333
ENSG00000136631:1(@)chr1_148907005_151566404	chr1_150117796	0.0008246	0.01493	0.01456	0.0008216
ENSG00000136631:1(@)chr1_148907005_151566404	chr1_150118620	0.0008236	0.01131	0.01122	0.0008197
ENSG00000136631:1(@)chr1_148907005_151566404	chr1_150121510	0.0006716	0.002486	0.002945	0.000657
ENSG00000136631:1(@)chr1_148907005_151566404	chr1_150122414	0.0008226	0.008519	0.008656	0.0008173
ENSG00000136631:1(@)chr1_148907005_151566404	chr1_150123635	0.0006709	0.00249	0.002947	0.0006563
ENSG00000136631:1(@)chr1_148907005_151566404	chr1_150125477	0.0008211	0.01683	0.0163	0.0008185
ENSG00000136631:1(@)chr1_148907005_151566404	chr1_150125986	0.0008208	0.01701	0.01647	0.0008182
ENSG00000136631:1(@)chr1_148907005_151566404	chr1_150131434	0.0001112	0.002799	0.002684	0.000109
ENSG00000136631:1(@)chr1_148907005_151566404	chr1_150131878	0.0001111	0.002924	0.0028	0.000109
ENSG00000136631:1(@)chr1_148907005_151566404	chr1_150132108	0.0001112	0.002803	0.002689	0.000109
ENSG00000136631:1(@)chr1_148907005_151566404	chr1_150134065	0.000111	0.002643	0.00254	0.0001087
ENSG00000136631:1(@)chr1_148907005_151566404	chr1_150134393	0.0001356	0.017	0.01578	0.0001352
ENSG00000136631:1(@)chr1_148907005_151566404	chr1_150134673	0.0001356	0.0171	0.01587	0.0001351
ENSG00000136631:1(@)chr1_148907005_151566404	chr1_150134975	0.000111	0.009123	0.008505	0.0001103
ENSG00000136631:1(@)chr1_148907005_151566404	chr1_150135348	0.0001124	0.002497	0.002408	0.00011
ENSG00000136631:1(@)chr1_148907005_151566404	chr1_150136933	0.0001352	0.01693	0.01572	0.0001348
ENSG00000136631:1(@)chr1_148907005_151566404	chr1_150138317	0.0001353	0.01766	0.01638	0.0001349
ENSG00000136631:1(@)chr1_148907005_151566404	chr1_150139439	0.0001221	0.01113	0.01036	0.0001215
ENSG00000136631:1(@)chr1_148907005_151566404	chr1_150139816	0.0001223	0.003141	0.003011	0.0001202
ENSG00000136631:1(@)chr1_148907005_151566404	chr1_150140312	0.0001346	0.01683	0.01562	0.0001342
ENSG00000136631:1(@)chr1_148907005_151566404	chr1_150141312	0.0001345	0.01663	0.01543	0.0001341
ENSG00000136631:1(@)chr1_148907005_151566404	chr1_150143220	0.0001112	0.03112	0.02875	0.000111
ENSG00000136631:1(@)chr1_148907005_151566404	chr1_150143308	0.0001345	0.01583	0.0147	0.0001341
ENSG00000136631:1(@)chr1_148907005_151566404	chr1_150143798	0.0001223	0.004102	0.003895	0.0001207
ENSG00000136631:1(@)chr1_148907005_151566404	chr1_150146961	0.0001218	0.003122	0.002992	0.0001197
ENSG00000136631:1(@)chr1_148907005_151566404	chr1_150146987	0.000134	0.01587	0.01474	0.0001335
ENSG00000136631:1(@)chr1_148907005_151566404	chr1_150147539	0.0001338	0.01624	0.01508	0.0001334
ENSG00000136631:1(@)chr1_148907005_151566404	chr1_150151572	0.0001323	0.01168	0.01088	0.0001316
ENSG00000136631:1(@)chr1_148907005_151566404	chr1_150152425	0.0001208	0.003113	0.002984	0.0001187
ENSG00000136631:1(@)chr1_148907005_151566404	chr1_150156231	0.0001091	0.002981	0.00285	0.0001071
ENSG00000203811:1(@)chr1_148907005_151566404	chr1_150161309	0.02474	0.006108	0.02975	0.0245
ENSG00000143374:1(@)chr1_148907005_151566404	chr1_150477981	0.001181	8.086e-06	0.0001486	0.0001415
ENSG00000143374:1(@)chr1_148907005_151566404	chr1_150480542	0.00118	8.238e-06	0.000151	0.0001437
ENSG00000143374:1(@)chr1_148907005_151566404	chr1_150509262	0.001387	4.967e-06	0.0001114	0.000107
ENSG00000143374:1(@)chr1_148907005_151566404	chr1_150519638	0.002773	3.792e-06	0.0001697	0.0001663
ENSG00000143578:2(@)chr1_153208353_154797927	chr1_153956889	0.04545	6.856e-07	0.000519	0.0005185
ENSG00000143545:1(@)chr1_153208353_154797927	chr1_153802541	0.0001104	0.001013	0.0009802	0.0001044
ENSG00000143545:1(@)chr1_153208353_154797927	chr1_153814803	0.0001106	0.001013	0.0009806	0.0001045
ENSG00000143545:1(@)chr1_153208353_154797927	chr1_153815735	0.0001106	0.0009819	0.0009534	0.0001044
ENSG00000143545:1(@)chr1_153208353_154797927	chr1_153818025	0.0001105	0.0009468	0.0009228	0.0001041
ENSG00000143545:1(@)chr1_153208353_154797927	chr1_153823093	0.0002591	0.0005423	0.0007028	0.0002339
ENSG00000143545:1(@)chr1_153208353_154797927	chr1_153824539	0.0001999	8.985e-05	0.0001986	0.0001209
ENSG00000143545:1(@)chr1_153208353_154797927	chr1_153825652	0.0001118	0.001024	0.0009912	0.0001057
ENSG00000143545:1(@)chr1_153208353_154797927	chr1_153838088	0.0001121	0.001301	0.001233	0.0001073
ENSG00000143545:1(@)chr1_153208353_154797927	chr1_153844276	0.0001121	0.001149	0.0011	0.0001067
ENSG00000143545:1(@)chr1_153208353_154797927	chr1_153850197	0.0002605	0.0006065	0.0007619	0.0002375
ENSG00000143545:1(@)chr1_153208353_154797927	chr1_153851442	0.0002597	0.0005748	0.0007327	0.0002357
ENSG00000143545:1(@)chr1_153208353_154797927	chr1_153852928	0.0001686	0.001266	0.001256	0.0001611
ENSG00000143545:1(@)chr1_153208353_154797927	chr1_153853693	0.0002594	0.0006109	0.0007648	0.0002366
ENSG00000143545:1(@)chr1_153208353_154797927	chr1_153855143	0.000259	0.0006198	0.0007725	0.0002366
ENSG00000143545:1(@)chr1_153208353_154797927	chr1_153855604	0.0001636	0.001457	0.001417	0.0001573
ENSG00000143545:1(@)chr1_153208353_154797927	chr1_153856913	0.0001402	0.001461	0.001398	0.0001348
ENSG00000143545:1(@)chr1_153208353_154797927	chr1_153857517	0.0001402	0.001518	0.001447	0.000135
ENSG00000143545:1(@)chr1_153208353_154797927	chr1_153858681	0.0001125	0.001225	0.001166	0.0001074
ENSG00000143545:1(@)chr1_153208353_154797927	chr1_153858770	0.0001125	0.00122	0.001163	0.0001074
ENSG00000143545:1(@)chr1_153208353_154797927	chr1_153860628	0.0001404	0.001425	0.001367	0.0001348
ENSG00000143545:1(@)chr1_153208353_154797927	chr1_153860677	0.0001404	0.001416	0.001359	0.0001348
ENSG00000143545:1(@)chr1_153208353_154797927	chr1_153861115	0.0001404	0.001393	0.001339	0.0001347
ENSG00000143545:1(@)chr1_153208353_154797927	chr1_153862392	0.0001113	0.001155	0.001104	0.000106
ENSG00000143545:1(@)chr1_153208353_154797927	chr1_153863687	0.0001113	0.001174	0.001121	0.000106
ENSG00000143545:1(@)chr1_153208353_154797927	chr1_153864705	0.0001113	0.001172	0.001119	0.000106
ENSG00000143545:1(@)chr1_153208353_154797927	chr1_153866569	0.0001403	0.001429	0.00137	0.0001348
ENSG00000143545:1(@)chr1_153208353_154797927	chr1_153868029	0.0001113	0.001123	0.001077	0.0001057
ENSG00000143545:1(@)chr1_153208353_154797927	chr1_153869245	0.0001113	0.001141	0.001092	0.0001058
ENSG00000143545:1(@)chr1_153208353_154797927	chr1_153869812	0.0001405	0.001424	0.001366	0.0001349
ENSG00000143545:1(@)chr1_153208353_154797927	chr1_153870560	0.0001405	0.00143	0.001372	0.0001349
ENSG00000143545:1(@)chr1_153208353_154797927	chr1_153870767	0.0001404	0.001341	0.001294	0.0001345
ENSG00000143545:1(@)chr1_153208353_154797927	chr1_153875732	0.0001661	0.001183	0.001181	0.0001583
ENSG00000143545:1(@)chr1_153208353_154797927	chr1_153878630	0.0001406	0.001352	0.001304	0.0001348
ENSG00000143545:1(@)chr1_153208353_154797927	chr1_153881594	0.0001405	0.001116	0.001098	0.0001334
ENSG00000143545:1(@)chr1_153208353_154797927	chr1_153881904	0.0001124	0.0008756	0.0008624	0.0001053
ENSG00000143545:1(@)chr1_153208353_154797927	chr1_153883888	0.0001688	0.0009643	0.0009929	0.0001591
ENSG00000143545:1(@)chr1_153208353_154797927	chr1_153884397	0.0002198	0.0009148	0.0009976	0.0002066
ENSG00000143545:1(@)chr1_153208353_154797927	chr1_153886244	0.0002742	0.001126	0.001234	0.0002607
ENSG00000143545:1(@)chr1_153208353_154797927	chr1_153887829	0.0002744	0.001074	0.001188	0.0002602
ENSG00000143545:1(@)chr1_153208353_154797927	chr1_153887977	0.0002744	0.001139	0.001246	0.000261
ENSG00000143545:1(@)chr1_153208353_154797927	chr1_153890950	0.0001699	0.0001527	0.0002548	0.0001227
ENSG00000143545:1(@)chr1_153208353_154797927	chr1_153893060	0.0002739	0.001106	0.001216	0.0002602
ENSG00000143545:1(@)chr1_153208353_154797927	chr1_153895329	0.0002743	0.001159	0.001263	0.0002611
ENSG00000143545:1(@)chr1_153208353_154797927	chr1_153896174	0.000274	0.001092	0.001205	0.00026
ENSG00000143545:1(@)chr1_153208353_154797927	chr1_153896490	0.00022	0.001066	0.00113	0.0002085
ENSG00000143545:1(@)chr1_153208353_154797927	chr1_153897470	0.0002742	0.001142	0.001248	0.0002609
ENSG00000143545:1(@)chr1_153208353_154797927	chr1_153898173	0.0002738	0.001144	0.00125	0.0002605
ENSG00000143545:1(@)chr1_153208353_154797927	chr1_153899116	0.0002196	0.001065	0.001129	0.0002082
ENSG00000143545:1(@)chr1_153208353_154797927	chr1_153900139	0.0002198	0.001076	0.001138	0.0002085
ENSG00000143545:1(@)chr1_153208353_154797927	chr1_153902212	0.0002199	0.001102	0.001162	0.0002088
ENSG00000143545:1(@)chr1_153208353_154797927	chr1_153903213	0.0002199	0.001071	0.001134	0.0002085
ENSG00000143545:1(@)chr1_153208353_154797927	chr1_153905248	0.0002198	0.001126	0.001182	0.0002089
ENSG00000143545:1(@)chr1_153208353_154797927	chr1_153907268	0.0002197	0.00125	0.001291	0.0002099
ENSG00000143545:1(@)chr1_153208353_154797927	chr1_153910807	0.0002193	0.001178	0.001228	0.0002089
ENSG00000143545:1(@)chr1_153208353_154797927	chr1_153911405	0.0002193	0.001186	0.001234	0.000209
ENSG00000143545:1(@)chr1_153208353_154797927	chr1_153914286	0.0002191	0.001331	0.00136	0.0002098
ENSG00000143545:1(@)chr1_153208353_154797927	chr1_153914397	0.0002191	0.001148	0.001201	0.0002084
ENSG00000143545:1(@)chr1_153208353_154797927	chr1_153918512	0.0002189	0.0011	0.001159	0.0002079
ENSG00000143545:1(@)chr1_153208353_154797927	chr1_153923736	0.0003273	0.001495	0.001607	0.000315
ENSG00000143545:1(@)chr1_153208353_154797927	chr1_153923894	0.0002188	0.001232	0.001274	0.0002088
ENSG00000143545:1(@)chr1_153208353_154797927	chr1_153923949	0.0002188	0.00138	0.001403	0.0002099
ENSG00000143545:1(@)chr1_153208353_154797927	chr1_153926854	0.0002188	0.001506	0.001513	0.0002106
ENSG00000143545:1(@)chr1_153208353_154797927	chr1_153928014	0.0002187	0.001526	0.00153	0.0002106
ENSG00000143545:1(@)chr1_153208353_154797927	chr1_153928673	0.0002186	0.001558	0.001558	0.0002107
ENSG00000143545:1(@)chr1_153208353_154797927	chr1_153928826	0.0002186	0.001576	0.001573	0.0002108
ENSG00000143545:1(@)chr1_153208353_154797927	chr1_153931407	0.0002184	0.001528	0.001532	0.0002104
ENSG00000143545:1(@)chr1_153208353_154797927	chr1_153931738	0.0002184	0.001382	0.001405	0.0002096
ENSG00000143545:1(@)chr1_153208353_154797927	chr1_153931862	0.0002184	0.001535	0.001537	0.0002104
ENSG00000143545:1(@)chr1_153208353_154797927	chr1_153932098	0.0002722	0.00146	0.001524	0.0002617
ENSG00000143545:1(@)chr1_153208353_154797927	chr1_153935363	0.0004712	0.001512	0.001761	0.0004536
ENSG00000143545:1(@)chr1_153208353_154797927	chr1_153935432	0.0004712	0.001369	0.001636	0.0004519
ENSG00000143545:1(@)chr1_153208353_154797927	chr1_153935833	0.0005872	0.001576	0.001929	0.0005662
ENSG00000143545:1(@)chr1_153208353_154797927	chr1_153936593	0.0004713	0.001523	0.001771	0.0004539
ENSG00000143545:1(@)chr1_153208353_154797927	chr1_153941223	0.0004708	0.001247	0.001528	0.0004497
ENSG00000143545:1(@)chr1_153208353_154797927	chr1_153944893	0.0004703	0.001153	0.001445	0.0004476
ENSG00000143545:1(@)chr1_153208353_154797927	chr1_153947280	0.0004703	0.001381	0.001645	0.0004512
ENSG00000143545:1(@)chr1_153208353_154797927	chr1_153947810	0.0004703	0.001422	0.001681	0.0004517
ENSG00000143545:1(@)chr1_153208353_154797927	chr1_153948088	0.0004703	0.001567	0.001808	0.0004534
ENSG00000143545:1(@)chr1_153208353_154797927	chr1_153950800	0.0005857	0.001847	0.002164	0.0005677
ENSG00000143545:1(@)chr1_153208353_154797927	chr1_153953602	0.0004703	0.00116	0.001451	0.0004477
ENSG00000143545:1(@)chr1_153208353_154797927	chr1_153954576	0.0005619	0.00166	0.001978	0.0005428
ENSG00000143545:1(@)chr1_153208353_154797927	chr1_153954794	0.0004558	0.001053	0.001342	0.0004317
ENSG00000143545:1(@)chr1_153208353_154797927	chr1_153959736	0.002214	0.0003413	0.002184	0.001889
ENSG00000143545:1(@)chr1_153208353_154797927	chr1_153961727	0.001282	0.0009547	0.002033	0.001208
ENSG00000143545:1(@)chr1_153208353_154797927	chr1_153965270	0.001345	0.0004202	0.001544	0.001181
ENSG00000143545:1(@)chr1_153208353_154797927	chr1_153965388	0.001335	0.0004261	0.001542	0.001173
ENSG00000143545:1(@)chr1_153208353_154797927	chr1_153969038	0.001154	0.0004729	0.001435	0.001027
ENSG00000143545:1(@)chr1_153208353_154797927	chr1_153969680	0.0008409	0.0004567	0.00114	0.0007452
ENSG00000143545:1(@)chr1_153208353_154797927	chr1_153970603	0.001094	0.0004751	0.001385	0.000974
ENSG00000143545:1(@)chr1_153208353_154797927	chr1_153971324	0.001161	0.0003672	0.001319	0.001001
ENSG00000143545:1(@)chr1_153208353_154797927	chr1_153976229	0.0002098	0.0001753	0.0003088	0.0001572
ENSG00000143545:1(@)chr1_153208353_154797927	chr1_153993605	0.0002372	0.0001442	0.0002933	0.0001686
ENSG00000143545:1(@)chr1_153208353_154797927	chr1_154002145	0.0006569	0.0001265	0.0005582	0.0004488
ENSG00000143545:1(@)chr1_153208353_154797927	chr1_154007865	0.0006565	0.0001103	0.0005238	0.0004285
ENSG00000143554:1(@)chr1_153208353_154797927	chr1_153787628	0.01114	0.0001324	0.007809	0.007695
ENSG00000143554:1(@)chr1_153208353_154797927	chr1_153796506	0.006502	0.0006327	0.006491	0.005945
ENSG00000143554:1(@)chr1_153208353_154797927	chr1_153802541	0.001018	0.001013	0.001837	0.0009621
ENSG00000143554:1(@)chr1_153208353_154797927	chr1_153814803	0.001017	0.001013	0.001835	0.0009605
ENSG00000143554:1(@)chr1_153208353_154797927	chr1_153815735	0.001016	0.0009819	0.001806	0.0009582
ENSG00000143554:1(@)chr1_153208353_154797927	chr1_153818025	0.001016	0.0009468	0.001774	0.0009565
ENSG00000143554:1(@)chr1_153208353_154797927	chr1_153823093	0.001224	0.0005423	0.001571	0.001103
ENSG00000143554:1(@)chr1_153208353_154797927	chr1_153824539	0.0006183	8.985e-05	0.0004499	0.0003723
ENSG00000143554:1(@)chr1_153208353_154797927	chr1_153825652	0.001033	0.001024	0.001861	0.0009764
ENSG00000143554:2(@)chr1_153208353_154797927	chr1_153789274	0.002301	0.001096	0.003176	0.002187
ENSG00000143554:2(@)chr1_153208353_154797927	chr1_153792923	0.002677	0.02969	0.02946	0.002672
ENSG00000143554:2(@)chr1_153208353_154797927	chr1_153796264	0.001587	0.01942	0.01911	0.001583
ENSG00000143554:2(@)chr1_153208353_154797927	chr1_153796856	0.001547	0.01877	0.01848	0.001543
ENSG00000143554:2(@)chr1_153208353_154797927	chr1_153796924	0.001541	0.02102	0.02051	0.001537
ENSG00000143554:2(@)chr1_153208353_154797927	chr1_153800764	0.001244	0.007912	0.008376	0.001235
ENSG00000143554:2(@)chr1_153208353_154797927	chr1_153804190	0.0002563	0.01793	0.01644	0.0002555
ENSG00000143554:2(@)chr1_153208353_154797927	chr1_153805193	0.0002563	0.01895	0.01736	0.0002555
ENSG00000143554:2(@)chr1_153208353_154797927	chr1_153805372	0.0002563	0.01852	0.01697	0.0002555
ENSG00000143554:2(@)chr1_153208353_154797927	chr1_153806936	0.0002068	0.01146	0.01055	0.0002058
ENSG00000143554:2(@)chr1_153208353_154797927	chr1_153807822	0.0002563	0.01873	0.01716	0.0002555
ENSG00000143554:2(@)chr1_153208353_154797927	chr1_153809412	0.0002068	0.01408	0.01292	0.0002059
ENSG00000143554:2(@)chr1_153208353_154797927	chr1_153813706	0.0002561	0.02153	0.01968	0.0002554
ENSG00000143554:2(@)chr1_153208353_154797927	chr1_153813838	0.000256	0.02109	0.01929	0.0002554
ENSG00000143554:2(@)chr1_153208353_154797927	chr1_153820482	0.0002561	0.02501	0.02283	0.0002555
ENSG00000143554:2(@)chr1_153208353_154797927	chr1_153820716	0.0002561	0.02554	0.02331	0.0002555
ENSG00000143554:2(@)chr1_153208353_154797927	chr1_153822221	0.0002558	0.02411	0.02201	0.0002552
ENSG00000143578:1(@)chr1_153208353_154797927	chr1_153792923	0.002182	0.02969	0.02032	0.002178
ENSG00000143578:1(@)chr1_153208353_154797927	chr1_153796264	0.003139	0.01942	0.015	0.00313
ENSG00000143578:1(@)chr1_153208353_154797927	chr1_153796856	0.002968	0.01877	0.01443	0.002959
ENSG00000143578:1(@)chr1_153208353_154797927	chr1_153796924	0.002939	0.02102	0.01578	0.002932
ENSG00000143578:1(@)chr1_153208353_154797927	chr1_153800764	0.002205	0.007912	0.007026	0.00219
ENSG00000143578:1(@)chr1_153208353_154797927	chr1_153804190	0.002937	0.01793	0.01389	0.002928
ENSG00000143578:1(@)chr1_153208353_154797927	chr1_153805193	0.002937	0.01895	0.01451	0.002929
ENSG00000143578:1(@)chr1_153208353_154797927	chr1_153805372	0.002937	0.01852	0.01425	0.002929
ENSG00000143578:1(@)chr1_153208353_154797927	chr1_153806936	0.002204	0.01146	0.009196	0.002194
ENSG00000143578:1(@)chr1_153208353_154797927	chr1_153807822	0.002937	0.01873	0.01438	0.002929
ENSG00000143578:1(@)chr1_153208353_154797927	chr1_153809412	0.002203	0.01408	0.0108	0.002195
ENSG00000143578:1(@)chr1_153208353_154797927	chr1_153813706	0.002936	0.02153	0.01609	0.002929
ENSG00000143578:1(@)chr1_153208353_154797927	chr1_153813838	0.002934	0.02109	0.01582	0.002927
ENSG00000143578:1(@)chr1_153208353_154797927	chr1_153820482	0.00294	0.02501	0.01822	0.002934
ENSG00000143578:1(@)chr1_153208353_154797927	chr1_153820716	0.00294	0.02554	0.01855	0.002934
ENSG00000143578:1(@)chr1_153208353_154797927	chr1_153822221	0.002941	0.02411	0.01767	0.002934
ENSG00000143578:1(@)chr1_153208353_154797927	chr1_153833201	0.002939	0.02323	0.01713	0.002932
ENSG00000143578:1(@)chr1_153208353_154797927	chr1_153839643	0.00294	0.02508	0.01826	0.002934
ENSG00000143578:1(@)chr1_153208353_154797927	chr1_153840407	0.002942	0.02485	0.01812	0.002935
ENSG00000143578:1(@)chr1_153208353_154797927	chr1_153840689	0.002942	0.02515	0.01831	0.002935
ENSG00000143578:1(@)chr1_153208353_154797927	chr1_153842067	0.002943	0.02346	0.01727	0.002937
ENSG00000143578:1(@)chr1_153208353_154797927	chr1_153845279	0.002935	0.02341	0.01724	0.002928
ENSG00000143578:1(@)chr1_153208353_154797927	chr1_153852732	0.002192	0.03898	0.02601	0.002189
ENSG00000143578:1(@)chr1_153208353_154797927	chr1_153855076	0.00293	0.02391	0.01754	0.002924
ENSG00000143578:1(@)chr1_153208353_154797927	chr1_153863907	0.002929	0.02467	0.018	0.002923
ENSG00000143578:1(@)chr1_153208353_154797927	chr1_153873648	0.004273	0.03264	0.02421	0.004266
ENSG00000143578:1(@)chr1_153208353_154797927	chr1_153876520	0.005731	0.0221	0.01922	0.005717
ENSG00000143578:1(@)chr1_153208353_154797927	chr1_153884022	0.001603	0.001087	0.002191	0.001527
ENSG00000143578:1(@)chr1_153208353_154797927	chr1_153886859	0.005713	0.01657	0.01582	0.005695
ENSG00000143578:1(@)chr1_153208353_154797927	chr1_153887765	0.004264	0.02285	0.01822	0.004255
ENSG00000143578:1(@)chr1_153208353_154797927	chr1_153892985	0.00572	0.0177	0.01652	0.005703
ENSG00000143578:1(@)chr1_153208353_154797927	chr1_153910068	0.004262	0.038	0.02748	0.004256
ENSG00000143578:1(@)chr1_153208353_154797927	chr1_153910693	0.00426	0.03286	0.02433	0.004254
ENSG00000143578:1(@)chr1_153208353_154797927	chr1_153920547	0.001233	0.0004496	0.001376	0.001102
ENSG00000143578:1(@)chr1_153208353_154797927	chr1_153928073	0.01238	0.01551	0.02182	0.01234
ENSG00000143578:1(@)chr1_153208353_154797927	chr1_153928504	0.002297	0.01512	0.01153	0.002289
ENSG00000143578:1(@)chr1_153208353_154797927	chr1_153933921	0.002951	0.01253	0.0106	0.002939
ENSG00000143578:1(@)chr1_153208353_154797927	chr1_153941294	0.009181	0.02186	0.02252	0.009159
ENSG00000143578:1(@)chr1_153208353_154797927	chr1_153961827	0.002908	0.0008657	0.003268	0.002739
ENSG00000143578:1(@)chr1_153208353_154797927	chr1_153966654	0.005944	0.003554	0.008028	0.005856
ENSG00000143578:1(@)chr1_153208353_154797927	chr1_153982198	0.111	0.001174	0.1069	0.1061
ENSG00000143578:1(@)chr1_153208353_154797927	chr1_153994184	0.1165	0.001188	0.1121	0.1114
ENSG00000143578:1(@)chr1_153208353_154797927	chr1_154008428	0.01357	0.001467	0.01399	0.0131
ENSG00000160741:1(@)chr1_153208353_154797927	chr1_153852928	0.0001246	0.001266	0.001183	0.0001191
ENSG00000160741:1(@)chr1_153208353_154797927	chr1_153853693	0.0001891	0.0006109	0.0006859	0.0001725
ENSG00000160741:1(@)chr1_153208353_154797927	chr1_153855143	0.0001886	0.0006198	0.0006932	0.0001723
ENSG00000160741:1(@)chr1_153208353_154797927	chr1_153855604	0.0003139	0.001457	0.001526	0.0003018
ENSG00000160741:1(@)chr1_153208353_154797927	chr1_153856913	0.0002386	0.001461	0.001458	0.0002294
ENSG00000160741:1(@)chr1_153208353_154797927	chr1_153857517	0.0002386	0.001518	0.001505	0.0002297
ENSG00000160741:1(@)chr1_153208353_154797927	chr1_153858681	0.0001893	0.001225	0.00121	0.0001806
ENSG00000160741:1(@)chr1_153208353_154797927	chr1_153858770	0.0001893	0.00122	0.001206	0.0001806
ENSG00000160741:1(@)chr1_153208353_154797927	chr1_153860628	0.0002386	0.001425	0.001427	0.0002292
ENSG00000160741:1(@)chr1_153208353_154797927	chr1_153860677	0.0002386	0.001416	0.001419	0.0002291
ENSG00000160741:1(@)chr1_153208353_154797927	chr1_153861115	0.0002386	0.001393	0.0014	0.000229
ENSG00000160741:1(@)chr1_153208353_154797927	chr1_153862392	0.000191	0.001155	0.001152	0.0001817
ENSG00000160741:1(@)chr1_153208353_154797927	chr1_153863687	0.000191	0.001174	0.001169	0.0001819
ENSG00000160741:1(@)chr1_153208353_154797927	chr1_153864705	0.0001909	0.001172	0.001167	0.0001818
ENSG00000160741:1(@)chr1_153208353_154797927	chr1_153866569	0.0002387	0.001429	0.00143	0.0002293
ENSG00000160741:1(@)chr1_153208353_154797927	chr1_153868029	0.000191	0.001123	0.001125	0.0001815
ENSG00000160741:1(@)chr1_153208353_154797927	chr1_153869245	0.0001911	0.001141	0.00114	0.0001817
ENSG00000160741:1(@)chr1_153208353_154797927	chr1_153869812	0.0002391	0.001424	0.001426	0.0002296
ENSG00000160741:1(@)chr1_153208353_154797927	chr1_153870560	0.0002391	0.00143	0.001432	0.0002297
ENSG00000160741:1(@)chr1_153208353_154797927	chr1_153870767	0.0002391	0.001341	0.001356	0.000229
ENSG00000160741:1(@)chr1_153208353_154797927	chr1_153874640	0.000136	0.002184	0.001968	0.0001324
ENSG00000160741:1(@)chr1_153208353_154797927	chr1_153875732	0.0002456	0.001183	0.001228	0.000234
ENSG00000160741:1(@)chr1_153208353_154797927	chr1_153878630	0.0002391	0.001352	0.001366	0.0002291
ENSG00000160741:1(@)chr1_153208353_154797927	chr1_153881594	0.0002391	0.001116	0.001165	0.0002272
ENSG00000160741:1(@)chr1_153208353_154797927	chr1_153881904	0.0001891	0.0008756	0.0009131	0.0001772
ENSG00000160741:1(@)chr1_153208353_154797927	chr1_153883888	0.0002437	0.0009643	0.00104	0.0002297
ENSG00000160741:1(@)chr1_153208353_154797927	chr1_153884397	0.0001895	0.0009148	0.0009469	0.0001781
ENSG00000160741:1(@)chr1_153208353_154797927	chr1_153886244	0.0002392	0.001126	0.001173	0.0002274
ENSG00000160741:1(@)chr1_153208353_154797927	chr1_153887829	0.0002394	0.001074	0.001129	0.000227
ENSG00000160741:1(@)chr1_153208353_154797927	chr1_153887977	0.0002394	0.001139	0.001185	0.0002277
ENSG00000160741:1(@)chr1_153208353_154797927	chr1_153893060	0.0002389	0.001106	0.001156	0.0002268
ENSG00000160741:1(@)chr1_153208353_154797927	chr1_153895329	0.0002391	0.001159	0.001201	0.0002276
ENSG00000160741:1(@)chr1_153208353_154797927	chr1_153896174	0.0002389	0.001092	0.001145	0.0002267
ENSG00000160741:1(@)chr1_153208353_154797927	chr1_153896490	0.0001894	0.001066	0.001075	0.0001796
ENSG00000160741:1(@)chr1_153208353_154797927	chr1_153897470	0.0002391	0.001142	0.001187	0.0002274
ENSG00000160741:1(@)chr1_153208353_154797927	chr1_153898173	0.0002388	0.001144	0.001189	0.0002271
ENSG00000160741:1(@)chr1_153208353_154797927	chr1_153899116	0.0001892	0.001065	0.001074	0.0001793
ENSG00000160741:1(@)chr1_153208353_154797927	chr1_153900139	0.0001894	0.001076	0.001083	0.0001796
ENSG00000160741:1(@)chr1_153208353_154797927	chr1_153902212	0.0001892	0.001102	0.001106	0.0001796
ENSG00000160741:1(@)chr1_153208353_154797927	chr1_153903213	0.0004085	0.001071	0.001287	0.0003873
ENSG00000160741:1(@)chr1_153208353_154797927	chr1_153905248	0.0004084	0.001126	0.001334	0.0003882
ENSG00000160741:1(@)chr1_153208353_154797927	chr1_153907268	0.0004083	0.00125	0.001441	0.00039
ENSG00000160741:1(@)chr1_153208353_154797927	chr1_153910807	0.0004079	0.001178	0.001378	0.0003885
ENSG00000160741:1(@)chr1_153208353_154797927	chr1_153911405	0.0004079	0.001186	0.001385	0.0003886
ENSG00000160741:1(@)chr1_153208353_154797927	chr1_153914286	0.000408	0.001331	0.001509	0.0003907
ENSG00000160741:1(@)chr1_153208353_154797927	chr1_153914397	0.000408	0.001148	0.001353	0.0003881
ENSG00000160741:1(@)chr1_153208353_154797927	chr1_153918512	0.0004077	0.0011	0.001312	0.0003871
ENSG00000160741:1(@)chr1_153208353_154797927	chr1_153923736	0.0005229	0.001495	0.001759	0.0005032
ENSG00000160741:1(@)chr1_153208353_154797927	chr1_153923894	0.0004069	0.001232	0.001424	0.0003884
ENSG00000160741:1(@)chr1_153208353_154797927	chr1_153923949	0.0004068	0.00138	0.00155	0.0003902
ENSG00000160741:1(@)chr1_153208353_154797927	chr1_153926854	0.0004068	0.001506	0.001657	0.0003916
ENSG00000160741:1(@)chr1_153208353_154797927	chr1_153928014	0.0004067	0.001526	0.001674	0.0003916
ENSG00000160741:1(@)chr1_153208353_154797927	chr1_153928673	0.001338	0.001558	0.002599	0.00129
ENSG00000160741:1(@)chr1_153208353_154797927	chr1_153928826	0.001334	0.001576	0.00261	0.001286
ENSG00000160741:1(@)chr1_153208353_154797927	chr1_153931407	0.001333	0.001528	0.002568	0.001284
ENSG00000160741:1(@)chr1_153208353_154797927	chr1_153931738	0.001333	0.001382	0.00244	0.001279
ENSG00000160741:1(@)chr1_153208353_154797927	chr1_153931862	0.001333	0.001535	0.002574	0.001284
ENSG00000160741:1(@)chr1_153208353_154797927	chr1_153932098	0.001682	0.00146	0.002844	0.001617
ENSG00000160741:1(@)chr1_153208353_154797927	chr1_153935363	0.001332	0.001512	0.002553	0.001282
ENSG00000160741:1(@)chr1_153208353_154797927	chr1_153935432	0.001332	0.001369	0.002428	0.001277
ENSG00000160741:1(@)chr1_153208353_154797927	chr1_153935833	0.00168	0.001576	0.002944	0.00162
ENSG00000160741:1(@)chr1_153208353_154797927	chr1_153936593	0.001332	0.001523	0.002563	0.001283
ENSG00000160741:1(@)chr1_153208353_154797927	chr1_153941223	0.00133	0.001247	0.002317	0.00127
ENSG00000160741:1(@)chr1_153208353_154797927	chr1_153944893	0.0003946	0.001153	0.001345	0.0003755
ENSG00000160741:1(@)chr1_153208353_154797927	chr1_153947280	0.0003946	0.001381	0.001539	0.0003786
ENSG00000160741:1(@)chr1_153208353_154797927	chr1_153947810	0.0003946	0.001422	0.001574	0.000379
ENSG00000160741:1(@)chr1_153208353_154797927	chr1_153948088	0.0003946	0.001567	0.001697	0.0003804
ENSG00000160741:1(@)chr1_153208353_154797927	chr1_153950800	0.0003339	0.001847	0.001876	0.0003236
ENSG00000160741:1(@)chr1_153208353_154797927	chr1_153959736	0.0007308	0.0003413	0.0009102	0.0006234
ENSG00000160741:1(@)chr1_153208353_154797927	chr1_153961727	0.0003778	0.0009547	0.001158	0.0003559
ENSG00000160741:1(@)chr1_153208353_154797927	chr1_153965270	0.002364	0.0004202	0.002427	0.002074
ENSG00000160741:1(@)chr1_153208353_154797927	chr1_153965388	0.002375	0.0004261	0.002445	0.002087
ENSG00000160741:1(@)chr1_153208353_154797927	chr1_153969038	0.004589	0.0004729	0.004479	0.004082
ENSG00000160741:1(@)chr1_153208353_154797927	chr1_153969680	0.004275	0.0004567	0.004172	0.003788
ENSG00000160741:1(@)chr1_153208353_154797927	chr1_153970603	0.006544	0.0004751	0.006223	0.005824
ENSG00000160741:1(@)chr1_153208353_154797927	chr1_153971324	0.004666	0.0003672	0.004331	0.004023
ENSG00000160741:1(@)chr1_153208353_154797927	chr1_153976229	0.002782	0.0001753	0.002231	0.002084
ENSG00000160741:1(@)chr1_153208353_154797927	chr1_153980122	0.0004568	7.751e-05	0.000325	0.0002599
ENSG00000160741:1(@)chr1_153208353_154797927	chr1_153993605	0.0004849	0.0001442	0.0004657	0.0003446
ENSG00000160741:1(@)chr1_153208353_154797927	chr1_154002145	0.0004369	0.0001265	0.0004047	0.0002984
ENSG00000143543:2(@)chr1_153208353_154797927	chr1_153881904	0.0001122	0.0008756	0.000871	0.0001051
ENSG00000143543:2(@)chr1_153208353_154797927	chr1_153883888	0.0001243	0.0009643	0.0009606	0.0001171
ENSG00000143543:2(@)chr1_153208353_154797927	chr1_153884397	0.0001122	0.0009148	0.0009056	0.0001054
ENSG00000143543:2(@)chr1_153208353_154797927	chr1_153896490	0.0001121	0.001066	0.001038	0.0001063
ENSG00000143543:2(@)chr1_153208353_154797927	chr1_153899116	0.0001122	0.001065	0.001038	0.0001063
ENSG00000143543:2(@)chr1_153208353_154797927	chr1_153900139	0.0001122	0.001076	0.001047	0.0001063
ENSG00000143543:2(@)chr1_153208353_154797927	chr1_153902212	0.0001122	0.001102	0.00107	0.0001065
ENSG00000143543:2(@)chr1_153208353_154797927	chr1_153903213	0.0001122	0.001071	0.001043	0.0001064
ENSG00000143543:2(@)chr1_153208353_154797927	chr1_153905248	0.0001122	0.001126	0.001091	0.0001067
ENSG00000143543:2(@)chr1_153208353_154797927	chr1_153907268	0.0001123	0.00125	0.001201	0.0001072
ENSG00000143543:2(@)chr1_153208353_154797927	chr1_153910807	0.0001123	0.001178	0.001137	0.0001069
ENSG00000143543:2(@)chr1_153208353_154797927	chr1_153911405	0.0001123	0.001186	0.001144	0.0001069
ENSG00000143543:2(@)chr1_153208353_154797927	chr1_153914286	0.0001122	0.001331	0.001271	0.0001075
ENSG00000143543:2(@)chr1_153208353_154797927	chr1_153914397	0.0001122	0.001148	0.001111	0.0001068
ENSG00000143543:2(@)chr1_153208353_154797927	chr1_153918512	0.0001122	0.0011	0.001069	0.0001065
ENSG00000143543:2(@)chr1_153208353_154797927	chr1_153923736	0.0001246	0.001495	0.001427	0.0001198
ENSG00000143543:2(@)chr1_153208353_154797927	chr1_153923894	0.0001123	0.001232	0.001185	0.0001072
ENSG00000143543:2(@)chr1_153208353_154797927	chr1_153923949	0.0001124	0.00138	0.001314	0.0001078
ENSG00000143543:2(@)chr1_153208353_154797927	chr1_153926854	0.0002426	0.001506	0.001551	0.0002335
ENSG00000143543:2(@)chr1_153208353_154797927	chr1_153928014	0.0002427	0.001526	0.001568	0.0002336
ENSG00000143543:2(@)chr1_153208353_154797927	chr1_153928673	0.0002428	0.001558	0.001597	0.000234
ENSG00000143543:2(@)chr1_153208353_154797927	chr1_153928826	0.0002427	0.001576	0.001612	0.0002339
ENSG00000143543:2(@)chr1_153208353_154797927	chr1_153931407	0.0002427	0.001528	0.00157	0.0002337
ENSG00000143543:2(@)chr1_153208353_154797927	chr1_153931738	0.0002427	0.001382	0.001442	0.0002327
ENSG00000143543:2(@)chr1_153208353_154797927	chr1_153931862	0.0002427	0.001535	0.001576	0.0002337
ENSG00000143543:2(@)chr1_153208353_154797927	chr1_153932098	0.0002015	0.00146	0.001471	0.0001937
ENSG00000143543:2(@)chr1_153208353_154797927	chr1_153935363	0.0002427	0.001512	0.001556	0.0002336
ENSG00000143543:2(@)chr1_153208353_154797927	chr1_153935432	0.0002427	0.001369	0.00143	0.0002327
ENSG00000143543:2(@)chr1_153208353_154797927	chr1_153935833	0.0002015	0.001576	0.001573	0.0001943
ENSG00000143543:2(@)chr1_153208353_154797927	chr1_153936593	0.0002426	0.001523	0.001566	0.0002336
ENSG00000143543:2(@)chr1_153208353_154797927	chr1_153941223	0.0002428	0.001247	0.001322	0.0002318
ENSG00000143543:2(@)chr1_153208353_154797927	chr1_153944893	0.0002427	0.001153	0.001239	0.0002309
ENSG00000143543:2(@)chr1_153208353_154797927	chr1_153947280	0.0002427	0.001381	0.001441	0.0002328
ENSG00000143543:2(@)chr1_153208353_154797927	chr1_153947810	0.0002427	0.001422	0.001477	0.0002331
ENSG00000143543:2(@)chr1_153208353_154797927	chr1_153948088	0.0002427	0.001567	0.001604	0.0002339
ENSG00000143543:2(@)chr1_153208353_154797927	chr1_153950800	0.0002016	0.001847	0.001811	0.0001954
ENSG00000143543:2(@)chr1_153208353_154797927	chr1_153953602	0.0007962	0.00116	0.001772	0.0007577
ENSG00000143543:2(@)chr1_153208353_154797927	chr1_153954576	0.0006562	0.00166	0.002086	0.0006337
ENSG00000143543:2(@)chr1_153208353_154797927	chr1_153954794	0.0007893	0.001053	0.001669	0.0007475
ENSG00000143543:2(@)chr1_153208353_154797927	chr1_153959736	0.0006042	0.0003413	0.0008136	0.0005151
ENSG00000143543:2(@)chr1_153208353_154797927	chr1_153961727	0.0007551	0.0009547	0.001546	0.0007112
ENSG00000143543:2(@)chr1_153208353_154797927	chr1_153965270	0.0006539	0.0004202	0.0009409	0.0005734
ENSG00000143543:2(@)chr1_153208353_154797927	chr1_153965388	0.0006525	0.0004261	0.0009459	0.0005731
ENSG00000143543:2(@)chr1_153208353_154797927	chr1_153969038	0.0001591	0.0004729	0.0005551	0.0001415
ENSG00000143543:2(@)chr1_153208353_154797927	chr1_153969680	0.0002022	0.0004567	0.0005785	0.0001791
ENSG00000143543:2(@)chr1_153208353_154797927	chr1_153970603	0.0001835	0.0004751	0.0005788	0.0001632
ENSG00000143543:2(@)chr1_153208353_154797927	chr1_153993605	0.0006022	0.0001442	0.0005535	0.0004273
ENSG00000143543:2(@)chr1_153208353_154797927	chr1_154002145	0.0001545	0.0001265	0.0002161	0.0001054
ENSG00000143543:2(@)chr1_153208353_154797927	chr1_154007865	0.0001597	0.0001103	0.0002005	0.000104
ENSG00000143543:2(@)chr1_153208353_154797927	chr1_154010449	0.0001652	0.0001143	0.000209	0.000109
ENSG00000143543:2(@)chr1_153208353_154797927	chr1_154013643	0.0001686	0.0001126	0.0002091	0.0001106
ENSG00000143543:2(@)chr1_153208353_154797927	chr1_154014161	0.0001666	0.0001116	0.0002066	0.000109
ENSG00000143543:2(@)chr1_153208353_154797927	chr1_154014574	0.0001669	0.0001026	0.0001956	0.0001059
ENSG00000143543:2(@)chr1_153208353_154797927	chr1_154014936	0.000167	0.0001096	0.0002045	0.0001086
ENSG00000143543:2(@)chr1_153208353_154797927	chr1_154015676	0.0001675	0.0001088	0.0002037	0.0001086
ENSG00000143543:2(@)chr1_153208353_154797927	chr1_154017260	0.0001698	8.491e-05	0.0001745	0.0001002
ENSG00000143543:2(@)chr1_153208353_154797927	chr1_154018470	0.0001752	9.156e-05	0.0001866	0.0001065
ENSG00000232093:2(@)chr1_154797927_156366342	chr1_155056777	0.000724	1.171e-05	0.0001295	0.0001192
ENSG00000232093:2(@)chr1_154797927_156366342	chr1_155060858	0.0006169	1.186e-05	0.0001131	0.0001027
ENSG00000232093:1(@)chr1_154797927_156366342	chr1_155060841	0.0004861	0.0002259	0.0005835	0.0003849
ENSG00000232093:1(@)chr1_154797927_156366342	chr1_155061096	0.0005402	0.0001687	0.0005478	0.0003995
ENSG00000232093:1(@)chr1_154797927_156366342	chr1_155070410	0.0008302	2.475e-05	0.0002659	0.0002442
ENSG00000120334:1(@)chr1_173128768_175120632	chr1_173795276	0.01045	9.377e-07	0.0001631	0.0001623
ENSG00000120334:1(@)chr1_173128768_175120632	chr1_173799688	0.01043	9.412e-07	0.0001635	0.0001627
ENSG00000120334:1(@)chr1_173128768_175120632	chr1_173827031	0.009823	1.001e-06	0.0001637	0.0001628
ENSG00000120334:1(@)chr1_173128768_175120632	chr1_173828614	0.009827	9.986e-07	0.0001633	0.0001624
ENSG00000200674:2(@)chr1_173128768_175120632	chr1_173594279	0.0001143	0.0005637	0.0005973	0.0001035
ENSG00000200674:2(@)chr1_173128768_175120632	chr1_173596148	0.0001142	0.0005752	0.0006074	0.0001036
ENSG00000200674:2(@)chr1_173128768_175120632	chr1_173600736	0.000114	0.0005221	0.0005597	0.0001024
ENSG00000200674:2(@)chr1_173128768_175120632	chr1_173714815	0.0002109	0.01024	0.009177	0.0002097
ENSG00000200674:2(@)chr1_173128768_175120632	chr1_173740477	0.0002167	0.01035	0.009279	0.0002154
ENSG00000200674:2(@)chr1_173128768_175120632	chr1_173746170	0.0001756	0.001271	0.001281	0.0001679
ENSG00000200674:2(@)chr1_173128768_175120632	chr1_173748536	0.0001858	0.001093	0.001134	0.0001763
ENSG00000200674:2(@)chr1_173128768_175120632	chr1_173755213	0.0001832	0.001382	0.001386	0.0001757
ENSG00000200674:2(@)chr1_173128768_175120632	chr1_173755803	0.0001833	0.001372	0.001377	0.0001758
ENSG00000200674:2(@)chr1_173128768_175120632	chr1_173761171	0.0001883	0.0007127	0.0007983	0.000174
ENSG00000200674:2(@)chr1_173128768_175120632	chr1_173761660	0.0001835	0.001344	0.001353	0.0001758
ENSG00000200674:2(@)chr1_173128768_175120632	chr1_173762582	0.0002102	0.0014	0.001428	0.0002017
ENSG00000200674:2(@)chr1_173128768_175120632	chr1_173766431	0.0002105	0.0014	0.001428	0.000202
ENSG00000200674:2(@)chr1_173128768_175120632	chr1_173767207	0.000603	0.001342	0.001754	0.0005777
ENSG00000200674:2(@)chr1_173128768_175120632	chr1_173767397	0.0005791	0.001204	0.001607	0.0005522
ENSG00000200674:2(@)chr1_173128768_175120632	chr1_173769560	0.0006034	0.00135	0.001761	0.0005782
ENSG00000200674:2(@)chr1_173128768_175120632	chr1_173775090	0.0006934	0.001424	0.001913	0.000666
ENSG00000200674:2(@)chr1_173128768_175120632	chr1_173775163	0.0005799	0.001262	0.00166	0.0005541
ENSG00000200674:2(@)chr1_173128768_175120632	chr1_173778137	0.0006043	0.001267	0.001687	0.0005775
ENSG00000200674:2(@)chr1_173128768_175120632	chr1_173779411	0.0006952	0.001383	0.001878	0.0006669
ENSG00000200674:2(@)chr1_173128768_175120632	chr1_173779498	0.0006047	0.001274	0.001694	0.0005781
ENSG00000200674:2(@)chr1_173128768_175120632	chr1_173780806	0.0005807	0.001174	0.001581	0.000553
ENSG00000200674:2(@)chr1_173128768_175120632	chr1_173797401	0.0001337	0.001356	0.001316	0.0001282
ENSG00000200674:2(@)chr1_173128768_175120632	chr1_173797886	0.0001832	0.001328	0.001339	0.0001754
ENSG00000200674:2(@)chr1_173128768_175120632	chr1_173798305	0.0004217	0.008914	0.008227	0.000419
ENSG00000200674:2(@)chr1_173128768_175120632	chr1_173804518	0.0005873	0.0009652	0.001399	0.0005536
ENSG00000200674:2(@)chr1_173128768_175120632	chr1_173805138	0.0005502	0.001187	0.001564	0.0005242
ENSG00000200674:2(@)chr1_173128768_175120632	chr1_173805814	0.0005732	0.001308	0.001694	0.0005486
ENSG00000200674:2(@)chr1_173128768_175120632	chr1_173810981	0.000588	0.000954	0.001389	0.0005538
ENSG00000200674:2(@)chr1_173128768_175120632	chr1_173811688	0.0006628	0.001388	0.001852	0.0006359
ENSG00000200674:2(@)chr1_173128768_175120632	chr1_173813143	0.0005742	0.001415	0.001791	0.0005513
ENSG00000200674:2(@)chr1_173128768_175120632	chr1_173814279	0.0005743	0.001362	0.001743	0.0005505
ENSG00000200674:2(@)chr1_173128768_175120632	chr1_173814355	0.001528	0.01066	0.01086	0.00152
ENSG00000200674:2(@)chr1_173128768_175120632	chr1_173815386	0.000551	0.001355	0.001715	0.0005281
ENSG00000200674:2(@)chr1_173128768_175120632	chr1_173821939	0.0001103	0.001391	0.001324	0.0001058
ENSG00000200674:2(@)chr1_173128768_175120632	chr1_173835419	0.0001104	0.001833	0.001713	0.000107
ENSG00000152061:2(@)chr1_173128768_175120632	chr1_174482430	0.0003258	6.491e-05	0.0002263	0.0001701
ENSG00000152061:2(@)chr1_173128768_175120632	chr1_174482987	0.0005288	2.211e-05	0.0001626	0.0001435
ENSG00000152061:2(@)chr1_173128768_175120632	chr1_174483607	0.0005175	2.317e-05	0.0001653	0.0001452
ENSG00000152061:2(@)chr1_173128768_175120632	chr1_174487105	0.0003236	7.188e-05	0.0002394	0.0001772
ENSG00000152061:2(@)chr1_173128768_175120632	chr1_174488874	0.0003218	7.561e-05	0.0002457	0.0001802
ENSG00000152061:2(@)chr1_173128768_175120632	chr1_174489961	0.0004827	2.405e-05	0.00016	0.0001391
ENSG00000152061:2(@)chr1_173128768_175120632	chr1_174496646	0.0003646	2.438e-05	0.0001272	0.0001061
ENSG00000152061:2(@)chr1_173128768_175120632	chr1_174496801	0.000359	2.438e-05	0.0001256	0.0001045
ENSG00000152061:2(@)chr1_173128768_175120632	chr1_174496980	0.0003535	2.478e-05	0.0001255	0.0001041
ENSG00000152061:2(@)chr1_173128768_175120632	chr1_174498753	0.000358	2.396e-05	0.0001236	0.0001029
ENSG00000152061:2(@)chr1_173128768_175120632	chr1_174500656	0.000381	2.33e-05	0.0001275	0.0001074
ENSG00000152061:2(@)chr1_173128768_175120632	chr1_174500767	0.0003802	2.382e-05	0.0001295	0.0001088
ENSG00000152061:2(@)chr1_173128768_175120632	chr1_174511420	0.0004491	2.399e-05	0.00015	0.0001292
ENSG00000152061:2(@)chr1_173128768_175120632	chr1_174511422	0.0004495	2.413e-05	0.0001508	0.0001299
ENSG00000152061:2(@)chr1_173128768_175120632	chr1_174513939	0.0004631	2.284e-05	0.0001484	0.0001286
ENSG00000152061:2(@)chr1_173128768_175120632	chr1_174516512	0.000473	2.46e-05	0.0001598	0.0001385
ENSG00000152061:2(@)chr1_173128768_175120632	chr1_174516983	0.0004768	2.431e-05	0.0001595	0.0001385
ENSG00000152061:2(@)chr1_173128768_175120632	chr1_174519092	0.0004733	2.407e-05	0.0001573	0.0001365
ENSG00000152061:2(@)chr1_173128768_175120632	chr1_174527129	0.0004934	2.435e-05	0.0001645	0.0001435
ENSG00000152061:2(@)chr1_173128768_175120632	chr1_174527651	0.001067	2.492e-05	0.0003368	0.0003153
ENSG00000152061:2(@)chr1_173128768_175120632	chr1_174528420	0.001065	2.47e-05	0.0003341	0.0003127
ENSG00000152061:2(@)chr1_173128768_175120632	chr1_174529089	0.001086	2.435e-05	0.0003369	0.0003159
ENSG00000152061:2(@)chr1_173128768_175120632	chr1_174530269	0.001174	8.981e-06	0.000162	0.0001542
ENSG00000152061:2(@)chr1_173128768_175120632	chr1_174531428	0.001237	8.875e-06	0.0001684	0.0001608
ENSG00000152061:2(@)chr1_173128768_175120632	chr1_174532698	0.001127	2.474e-05	0.0003529	0.0003315
ENSG00000152061:2(@)chr1_173128768_175120632	chr1_174532805	0.001006	7.053e-06	0.0001129	0.0001068
ENSG00000152061:2(@)chr1_173128768_175120632	chr1_174534256	0.0008075	9.324e-06	0.0001176	0.0001096
ENSG00000152061:2(@)chr1_173128768_175120632	chr1_174534673	0.0009881	7.305e-06	0.0001145	0.0001082
ENSG00000152061:2(@)chr1_173128768_175120632	chr1_174535120	0.001218	8.774e-06	0.0001644	0.0001568
ENSG00000152061:2(@)chr1_173128768_175120632	chr1_174536442	0.001235	9.144e-06	0.0001727	0.0001648
ENSG00000152061:2(@)chr1_173128768_175120632	chr1_174537343	0.001139	2.657e-05	0.0003751	0.0003521
ENSG00000152061:2(@)chr1_173128768_175120632	chr1_174540932	0.001122	2.567e-05	0.0003606	0.0003384
ENSG00000152061:2(@)chr1_173128768_175120632	chr1_174541254	0.0007142	8.155e-05	0.0004838	0.0004132
ENSG00000152061:2(@)chr1_173128768_175120632	chr1_174541477	0.001206	9.289e-06	0.0001712	0.0001631
ENSG00000152061:2(@)chr1_173128768_175120632	chr1_174542993	0.00113	9.349e-06	0.0001618	0.0001537
ENSG00000152061:2(@)chr1_173128768_175120632	chr1_174543908	0.0007643	9.37e-06	0.0001122	0.0001041
ENSG00000152061:2(@)chr1_173128768_175120632	chr1_174544474	0.001014	2.543e-05	0.000326	0.000304
ENSG00000152061:2(@)chr1_173128768_175120632	chr1_174549874	0.0009283	2.408e-05	0.0002886	0.0002678
ENSG00000152061:2(@)chr1_173128768_175120632	chr1_174552863	0.003506	8.304e-06	0.0004372	0.0004301
ENSG00000152061:2(@)chr1_173128768_175120632	chr1_174553909	0.002723	7.64e-06	0.000317	0.0003104
ENSG00000152061:2(@)chr1_173128768_175120632	chr1_174559995	0.00273	7.624e-06	0.0003171	0.0003105
ENSG00000152061:2(@)chr1_173128768_175120632	chr1_174560246	0.002732	7.789e-06	0.0003234	0.0003167
ENSG00000152061:2(@)chr1_173128768_175120632	chr1_174560838	0.0027	7.509e-06	0.0003095	0.0003031
ENSG00000152061:2(@)chr1_173128768_175120632	chr1_174561764	0.002841	2.635e-05	0.0008959	0.0008731
ENSG00000152061:2(@)chr1_173128768_175120632	chr1_174562038	0.001771	9.226e-06	0.000246	0.0002381
ENSG00000152061:2(@)chr1_173128768_175120632	chr1_174564603	0.001566	2.658e-05	0.0005073	0.0004843
ENSG00000152061:2(@)chr1_173128768_175120632	chr1_174569832	0.0004555	2.55e-05	0.0001589	0.0001368
ENSG00000152061:2(@)chr1_173128768_175120632	chr1_174572097	0.0004487	2.513e-05	0.0001551	0.0001334
ENSG00000152061:2(@)chr1_173128768_175120632	chr1_174583673	0.0005951	7.57e-05	0.000399	0.0003335
ENSG00000152061:2(@)chr1_173128768_175120632	chr1_174588729	0.00166	9.868e-06	0.000245	0.0002365
ENSG00000152061:2(@)chr1_173128768_175120632	chr1_174588864	0.001664	9.86e-06	0.0002455	0.000237
ENSG00000152061:2(@)chr1_173128768_175120632	chr1_174589043	0.001358	2.551e-05	0.0004301	0.000408
ENSG00000152061:2(@)chr1_173128768_175120632	chr1_174596582	0.00256	8.383e-06	0.0003239	0.0003167
ENSG00000152061:2(@)chr1_173128768_175120632	chr1_174596750	0.00256	8.387e-06	0.000324	0.0003168
ENSG00000152061:2(@)chr1_173128768_175120632	chr1_174601315	0.002559	8.299e-06	0.0003209	0.0003137
ENSG00000152061:2(@)chr1_173128768_175120632	chr1_174601773	0.001659	9.801e-06	0.0002435	0.000235
ENSG00000152061:2(@)chr1_173128768_175120632	chr1_174616446	0.000356	8.849e-05	0.0002896	0.000213
ENSG00000152061:1(@)chr1_173128768_175120632	chr1_174953908	0.3355	3.891e-05	0.1328	0.1327
ENSG00000115816:2(@)chr2_35896940_37905569	chr2_36970230	0.00297	0.0004437	0.002986	0.00262
ENSG00000115816:2(@)chr2_35896940_37905569	chr2_36972584	0.002767	0.0006615	0.003085	0.00254
ENSG00000115816:2(@)chr2_35896940_37905569	chr2_36975565	0.002541	0.0004736	0.002649	0.002258
ENSG00000115816:2(@)chr2_35896940_37905569	chr2_36984738	0.002539	0.0006678	0.002883	0.002332
ENSG00000115816:2(@)chr2_35896940_37905569	chr2_36988257	0.003807	0.0005046	0.003823	0.003407
ENSG00000115816:2(@)chr2_35896940_37905569	chr2_36989884	0.002636	0.0008114	0.003126	0.002457
ENSG00000115816:2(@)chr2_35896940_37905569	chr2_36995033	0.00564	0.0006104	0.005644	0.005141
ENSG00000115816:2(@)chr2_35896940_37905569	chr2_36996577	0.0002035	0.0007864	0.000838	0.0001892
ENSG00000115816:2(@)chr2_35896940_37905569	chr2_36997044	0.0002032	0.0007756	0.0008287	0.0001887
ENSG00000115816:2(@)chr2_35896940_37905569	chr2_36999760	0.007776	0.0006679	0.007693	0.007142
ENSG00000115816:2(@)chr2_35896940_37905569	chr2_37001603	0.008634	0.0005857	0.008323	0.00784
ENSG00000115816:2(@)chr2_35896940_37905569	chr2_37004871	0.005616	0.0009221	0.006037	0.005276
ENSG00000115816:2(@)chr2_35896940_37905569	chr2_37006395	0.008517	0.0009108	0.008748	0.007997
ENSG00000115816:2(@)chr2_35896940_37905569	chr2_37007376	0.004412	0.0003598	0.004085	0.003788
ENSG00000115816:2(@)chr2_35896940_37905569	chr2_37010307	0.0001386	0.0009914	0.0009487	0.0001308
ENSG00000115816:2(@)chr2_35896940_37905569	chr2_37017179	0.0001271	0.0006691	0.0006689	0.0001168
ENSG00000115816:2(@)chr2_35896940_37905569	chr2_37018265	0.0001755	0.0008871	0.0008965	0.0001645
ENSG00000115816:2(@)chr2_35896940_37905569	chr2_37026290	0.0001282	0.0005537	0.0005726	0.0001158
ENSG00000115816:2(@)chr2_35896940_37905569	chr2_37026544	0.0001273	0.0005119	0.0005365	0.0001141
ENSG00000115816:2(@)chr2_35896940_37905569	chr2_37026892	0.0001344	0.0005039	0.000536	0.0001203
ENSG00000115816:2(@)chr2_35896940_37905569	chr2_37027872	0.01146	0.0003194	0.009925	0.009662
ENSG00000115816:2(@)chr2_35896940_37905569	chr2_37038584	0.00119	5.814e-06	0.0001111	0.0001063
ENSG00000115816:2(@)chr2_35896940_37905569	chr2_37050098	0.0008092	0.0001796	0.0007565	0.0006084
ENSG00000008869:2(@)chr2_35896940_37905569	chr2_37003745	0.005072	3.9e-06	0.0003159	0.0003125
ENSG00000008869:2(@)chr2_35896940_37905569	chr2_37006502	0.002824	3.964e-06	0.0001801	0.0001766
ENSG00000008869:2(@)chr2_35896940_37905569	chr2_37006574	0.005254	4.023e-06	0.0003367	0.0003332
ENSG00000008869:2(@)chr2_35896940_37905569	chr2_37011534	0.003159	3.654e-06	0.0001862	0.000183
ENSG00000008869:2(@)chr2_35896940_37905569	chr2_37013657	0.007613	3.965e-06	0.0004797	0.0004762
ENSG00000008869:2(@)chr2_35896940_37905569	chr2_37041989	0.002685	3.775e-06	0.0001638	0.0001605
ENSG00000152133:2(@)chr2_35896940_37905569	chr2_37053920	0.00032	0.0008721	0.001067	0.0002996
ENSG00000152133:2(@)chr2_35896940_37905569	chr2_37058269	0.0004705	0.0003256	0.0006844	0.000398
ENSG00000115825:1(@)chr2_35896940_37905569	chr2_37056701	0.0002929	0.0006666	0.0008515	0.0002691
ENSG00000115825:1(@)chr2_35896940_37905569	chr2_37058017	0.0001742	0.0009269	0.0009737	0.0001638
ENSG00000115825:1(@)chr2_35896940_37905569	chr2_37059227	0.0004305	0.0001786	0.0004795	0.0003234
ENSG00000115825:1(@)chr2_35896940_37905569	chr2_37059231	0.0001737	0.0009386	0.0009836	0.0001635
ENSG00000115825:1(@)chr2_35896940_37905569	chr2_37059784	0.0001732	0.0009278	0.0009735	0.0001628
ENSG00000115825:1(@)chr2_35896940_37905569	chr2_37060540	0.0005225	0.0001553	0.000514	0.0003783
ENSG00000115825:1(@)chr2_35896940_37905569	chr2_37061540	0.0001725	0.0008873	0.0009371	0.0001618
ENSG00000115825:1(@)chr2_35896940_37905569	chr2_37062446	0.0001724	0.0009534	0.0009954	0.0001623
ENSG00000115825:1(@)chr2_35896940_37905569	chr2_37063716	0.000172	0.0007702	0.0008327	0.0001598
ENSG00000115825:1(@)chr2_35896940_37905569	chr2_37063961	0.0001721	0.0007256	0.0007932	0.0001591
ENSG00000115825:1(@)chr2_35896940_37905569	chr2_37064626	0.0001728	0.0007567	0.0008215	0.0001603
ENSG00000115825:1(@)chr2_35896940_37905569	chr2_37064632	0.0001738	0.0007443	0.0008113	0.000161
ENSG00000115825:1(@)chr2_35896940_37905569	chr2_37065591	0.0001724	0.0007979	0.0008576	0.0001605
ENSG00000115825:1(@)chr2_35896940_37905569	chr2_37066988	0.0003835	0.0001352	0.0003849	0.0002668
ENSG00000115825:1(@)chr2_35896940_37905569	chr2_37067156	0.0001726	0.0009667	0.001007	0.0001627
ENSG00000115825:1(@)chr2_35896940_37905569	chr2_37068949	0.000173	0.001063	0.001093	0.0001639
ENSG00000115825:1(@)chr2_35896940_37905569	chr2_37070142	0.0001691	0.001061	0.001087	0.0001601
ENSG00000115825:1(@)chr2_35896940_37905569	chr2_37070163	0.0001691	0.001032	0.001061	0.0001599
ENSG00000115825:1(@)chr2_35896940_37905569	chr2_37071109	0.0001733	0.0007913	0.0008527	0.0001612
ENSG00000115825:1(@)chr2_35896940_37905569	chr2_37072356	0.0001734	0.001086	0.001114	0.0001644
ENSG00000115825:1(@)chr2_35896940_37905569	chr2_37076153	0.0005179	0.0001891	0.0005598	0.0003945
ENSG00000115825:1(@)chr2_35896940_37905569	chr2_37077957	0.0001741	0.0007008	0.0007729	0.0001606
ENSG00000115825:1(@)chr2_35896940_37905569	chr2_37078061	0.0005087	0.0001986	0.0005655	0.000392
ENSG00000115825:1(@)chr2_35896940_37905569	chr2_37078314	0.0001741	0.000666	0.0007419	0.0001599
ENSG00000115825:1(@)chr2_35896940_37905569	chr2_37079197	0.0001743	0.0007902	0.0008526	0.0001622
ENSG00000115825:1(@)chr2_35896940_37905569	chr2_37080103	0.0005207	0.0001236	0.0004601	0.0003521
ENSG00000115825:1(@)chr2_35896940_37905569	chr2_37083508	0.0001748	0.0007945	0.0008569	0.0001627
ENSG00000115825:1(@)chr2_35896940_37905569	chr2_37083709	0.000346	0.0001845	0.0004232	0.000262
ENSG00000115825:1(@)chr2_35896940_37905569	chr2_37083750	0.000346	0.0001916	0.0004318	0.0002644
ENSG00000115825:1(@)chr2_35896940_37905569	chr2_37084196	0.000346	0.000198	0.0004394	0.0002664
ENSG00000115825:1(@)chr2_35896940_37905569	chr2_37084272	0.0003459	0.0002316	0.0004779	0.0002755
ENSG00000115825:1(@)chr2_35896940_37905569	chr2_37085054	0.0001748	0.001033	0.001068	0.0001653
ENSG00000115825:1(@)chr2_35896940_37905569	chr2_37085936	0.0005121	0.0002368	0.0006166	0.0004097
ENSG00000115825:1(@)chr2_35896940_37905569	chr2_37088075	0.0001747	0.0007704	0.0008354	0.0001623
ENSG00000115825:1(@)chr2_35896940_37905569	chr2_37089920	0.0001747	0.0007462	0.0008138	0.0001618
ENSG00000115825:1(@)chr2_35896940_37905569	chr2_37090019	0.0001747	0.0007462	0.0008138	0.0001618
ENSG00000115825:1(@)chr2_35896940_37905569	chr2_37090945	0.00051	0.0001682	0.0005243	0.0003773
ENSG00000115825:1(@)chr2_35896940_37905569	chr2_37091584	0.0001746	0.0009208	0.0009687	0.0001641
ENSG00000115825:1(@)chr2_35896940_37905569	chr2_37092013	0.0001746	0.0008138	0.0008739	0.0001628
ENSG00000115825:1(@)chr2_35896940_37905569	chr2_37092080	0.0001746	0.0007631	0.0008289	0.0001621
ENSG00000115825:1(@)chr2_35896940_37905569	chr2_37092523	0.0001746	0.0008234	0.0008824	0.0001629
ENSG00000115825:1(@)chr2_35896940_37905569	chr2_37092796	0.0001746	0.0008235	0.0008825	0.0001629
ENSG00000115825:1(@)chr2_35896940_37905569	chr2_37093774	0.0001745	0.0007989	0.0008606	0.0001625
ENSG00000115825:1(@)chr2_35896940_37905569	chr2_37094425	0.0001745	0.0008118	0.000872	0.0001627
ENSG00000115825:1(@)chr2_35896940_37905569	chr2_37097245	0.0001745	0.000743	0.0008109	0.0001617
ENSG00000115825:1(@)chr2_35896940_37905569	chr2_37098085	0.0001745	0.0007023	0.0007746	0.000161
ENSG00000115825:1(@)chr2_35896940_37905569	chr2_37100008	0.0001746	0.000694	0.0007673	0.0001609
ENSG00000115825:1(@)chr2_35896940_37905569	chr2_37101458	0.000174	0.0005602	0.0006469	0.0001574
ENSG00000115825:1(@)chr2_35896940_37905569	chr2_37102638	0.000174	0.0005251	0.0006152	0.0001564
ENSG00000115825:1(@)chr2_35896940_37905569	chr2_37103344	0.000174	0.0005692	0.0006549	0.0001576
ENSG00000115825:1(@)chr2_35896940_37905569	chr2_37103416	0.0001736	0.000419	0.0005182	0.0001521
ENSG00000115825:1(@)chr2_35896940_37905569	chr2_37108916	0.0001739	0.0005405	0.000629	0.0001567
ENSG00000008869:1(@)chr2_35896940_37905569	chr2_37058697	0.000539	0.0007469	0.00109	0.0004993
ENSG00000008869:1(@)chr2_35896940_37905569	chr2_37059227	0.03157	0.0001786	0.02383	0.02369
ENSG00000008869:1(@)chr2_35896940_37905569	chr2_37060540	0.03347	0.0001553	0.02433	0.02421
ENSG00000008869:1(@)chr2_35896940_37905569	chr2_37066988	0.05169	0.0001352	0.03602	0.03591
ENSG00000008869:1(@)chr2_35896940_37905569	chr2_37076153	0.02255	0.0001891	0.01731	0.01716
ENSG00000152133:1(@)chr2_35896940_37905569	chr2_37063516	0.0004344	0.000365	0.0006929	0.0003737
ENSG00000152133:1(@)chr2_35896940_37905569	chr2_37063877	0.0004312	0.0003991	0.0007243	0.0003753
ENSG00000152133:1(@)chr2_35896940_37905569	chr2_37075037	0.001401	0.001041	0.002236	0.001326
ENSG00000152133:1(@)chr2_35896940_37905569	chr2_37077226	0.001435	0.0006279	0.00186	0.001311
ENSG00000152133:1(@)chr2_35896940_37905569	chr2_37081570	0.001423	0.0006639	0.001887	0.001307
ENSG00000152133:1(@)chr2_35896940_37905569	chr2_37097965	0.00844	5.83e-06	0.0007597	0.0007546
ENSG00000152133:1(@)chr2_35896940_37905569	chr2_37098637	0.0003697	0.0009135	0.001146	0.0003471
ENSG00000152133:1(@)chr2_35896940_37905569	chr2_37100663	0.0004474	0.0006806	0.001007	0.0004116
ENSG00000152133:1(@)chr2_35896940_37905569	chr2_37112178	0.0006618	0.0002542	0.0007588	0.0005365
ENSG00000152133:1(@)chr2_35896940_37905569	chr2_37112579	0.0005751	0.0003561	0.0008043	0.000493
ENSG00000115816:3(@)chr2_35896940_37905569	chr2_37170550	0.0001041	0.1104	0.09801	0.000104
ENSG00000115816:3(@)chr2_35896940_37905569	chr2_37173551	0.0008007	0.003065	0.003503	0.0007857
ENSG00000115816:3(@)chr2_35896940_37905569	chr2_37175127	0.0008235	0.003101	0.003558	0.0008083
ENSG00000115816:3(@)chr2_35896940_37905569	chr2_37175230	0.0008255	0.003253	0.003695	0.000811
ENSG00000115816:3(@)chr2_35896940_37905569	chr2_37177184	0.0008348	0.003838	0.004225	0.0008223
ENSG00000115816:3(@)chr2_35896940_37905569	chr2_37178250	0.0008382	0.003825	0.004217	0.0008257
ENSG00000115816:3(@)chr2_35896940_37905569	chr2_37181443	0.0008353	0.003363	0.003803	0.0008211
ENSG00000115816:3(@)chr2_35896940_37905569	chr2_37182356	0.0004899	0.003069	0.003202	0.0004807
ENSG00000115816:3(@)chr2_35896940_37905569	chr2_37186099	0.0008368	0.00249	0.003026	0.0008177
ENSG00000115816:3(@)chr2_35896940_37905569	chr2_37186717	0.003126	0.0007512	0.003566	0.0029
ENSG00000115816:3(@)chr2_35896940_37905569	chr2_37187288	0.0002019	0.001039	0.001113	0.0001911
ENSG00000272054:1(@)chr2_35896940_37905569	chr2_37174092	0.02808	3.887e-05	0.01113	0.01111
ENSG00000272054:1(@)chr2_35896940_37905569	chr2_37179000	0.02849	3.63e-05	0.01083	0.01081
ENSG00000272054:1(@)chr2_35896940_37905569	chr2_37179019	0.008548	0.0002248	0.006869	0.006762
ENSG00000272054:1(@)chr2_35896940_37905569	chr2_37179040	0.06062	0.0001795	0.04564	0.04555
ENSG00000272054:1(@)chr2_35896940_37905569	chr2_37179119	0.008535	0.0002236	0.006851	0.006745
ENSG00000272054:1(@)chr2_35896940_37905569	chr2_37179276	0.008546	0.0002172	0.006815	0.006712
ENSG00000272054:1(@)chr2_35896940_37905569	chr2_37179501	0.008551	0.0002333	0.006928	0.006817
ENSG00000272054:1(@)chr2_35896940_37905569	chr2_37179537	0.008574	0.0002152	0.006823	0.006721
ENSG00000272054:1(@)chr2_35896940_37905569	chr2_37179618	0.008604	0.0002153	0.006848	0.006745
ENSG00000272054:1(@)chr2_35896940_37905569	chr2_37179664	0.008616	0.000215	0.006855	0.006752
ENSG00000272054:1(@)chr2_35896940_37905569	chr2_37179723	0.02857	3.514e-05	0.01064	0.01062
ENSG00000272054:1(@)chr2_35896940_37905569	chr2_37180035	0.008678	0.0002085	0.006854	0.006755
ENSG00000272054:1(@)chr2_35896940_37905569	chr2_37180160	0.02872	3.462e-05	0.0106	0.01058
ENSG00000272054:1(@)chr2_35896940_37905569	chr2_37180487	0.008678	0.0002155	0.006906	0.006803
ENSG00000272054:1(@)chr2_35896940_37905569	chr2_37180694	0.02872	3.401e-05	0.01048	0.01046
ENSG00000272054:1(@)chr2_35896940_37905569	chr2_37180715	0.004403	0.0002283	0.003603	0.003495
ENSG00000272054:1(@)chr2_35896940_37905569	chr2_37180833	0.008676	0.0002329	0.007025	0.006914
ENSG00000272054:1(@)chr2_35896940_37905569	chr2_37180867	0.008676	0.0002039	0.006817	0.00672
ENSG00000272054:1(@)chr2_35896940_37905569	chr2_37181155	0.02874	3.667e-05	0.01099	0.01097
ENSG00000272054:1(@)chr2_35896940_37905569	chr2_37181405	0.02874	3.298e-05	0.01028	0.01026
ENSG00000272054:1(@)chr2_35896940_37905569	chr2_37181532	0.02874	3.339e-05	0.01036	0.01035
ENSG00000272054:1(@)chr2_35896940_37905569	chr2_37182005	0.02874	3.203e-05	0.01009	0.01007
ENSG00000272054:1(@)chr2_35896940_37905569	chr2_37182167	0.008682	0.0002569	0.007175	0.007052
ENSG00000272054:1(@)chr2_35896940_37905569	chr2_37182241	0.02874	4.484e-05	0.01239	0.01237
ENSG00000272054:1(@)chr2_35896940_37905569	chr2_37182365	0.02874	4.429e-05	0.0123	0.01228
ENSG00000272054:1(@)chr2_35896940_37905569	chr2_37182429	0.02876	3.921e-05	0.01146	0.01144
ENSG00000272054:1(@)chr2_35896940_37905569	chr2_37182607	0.02871	3.85e-05	0.01131	0.0113
ENSG00000272054:1(@)chr2_35896940_37905569	chr2_37182711	0.008678	0.0002558	0.007165	0.007043
ENSG00000272054:1(@)chr2_35896940_37905569	chr2_37182894	0.008685	0.0002547	0.007165	0.007043
ENSG00000272054:1(@)chr2_35896940_37905569	chr2_37182899	0.008678	0.0002423	0.007086	0.00697
ENSG00000272054:1(@)chr2_35896940_37905569	chr2_37182914	0.008678	0.000242	0.007084	0.006969
ENSG00000272054:1(@)chr2_35896940_37905569	chr2_37183173	0.01101	5.88e-05	0.005508	0.00548
ENSG00000272054:1(@)chr2_35896940_37905569	chr2_37183721	0.01101	7.751e-05	0.006269	0.006232
ENSG00000272054:1(@)chr2_35896940_37905569	chr2_37183820	0.02878	4.21e-05	0.01196	0.01194
ENSG00000272054:1(@)chr2_35896940_37905569	chr2_37183933	0.008683	0.0002409	0.007081	0.006967
ENSG00000272054:1(@)chr2_35896940_37905569	chr2_37184660	0.008703	0.0002715	0.007271	0.007142
ENSG00000272054:1(@)chr2_35896940_37905569	chr2_37185006	0.008703	0.0002789	0.007309	0.007176
ENSG00000272054:1(@)chr2_35896940_37905569	chr2_37185444	0.008705	0.000251	0.00716	0.00704
ENSG00000272054:1(@)chr2_35896940_37905569	chr2_37185792	0.095	4.237e-05	0.03958	0.03956
ENSG00000272054:1(@)chr2_35896940_37905569	chr2_37186227	0.09521	4.517e-05	0.04116	0.04114
ENSG00000272054:1(@)chr2_35896940_37905569	chr2_37186384	0.02867	0.0002896	0.02393	0.02379
ENSG00000115816:1(@)chr2_35896940_37905569	chr2_37196344	0.009369	0.01646	0.009635	0.009335
ENSG00000115816:1(@)chr2_35896940_37905569	chr2_37198486	0.09121	0.00816	0.09071	0.09056
ENSG00000115816:1(@)chr2_35896940_37905569	chr2_37204503	0.8836	0.01268	0.8797	0.8796
ENSG00000197121:2(@)chr2_195582732_197213386	chr2_196831550	0.000198	7.915e-05	0.0001816	0.0001131
ENSG00000197121:2(@)chr2_195582732_197213386	chr2_196833658	0.000198	8.352e-05	0.000188	0.0001157
ENSG00000197121:2(@)chr2_195582732_197213386	chr2_196834305	0.000198	8.397e-05	0.0001887	0.000116
ENSG00000197121:2(@)chr2_195582732_197213386	chr2_196834606	0.000198	8.419e-05	0.000189	0.0001161
ENSG00000197121:2(@)chr2_195582732_197213386	chr2_196835087	0.000198	9.025e-05	0.0001975	0.0001194
ENSG00000197121:2(@)chr2_195582732_197213386	chr2_196835346	0.000198	9.897e-05	0.0002094	0.0001238
ENSG00000197121:2(@)chr2_195582732_197213386	chr2_196836251	0.000198	8.483e-05	0.0001899	0.0001165
ENSG00000197121:2(@)chr2_195582732_197213386	chr2_196836980	0.000198	8.329e-05	0.0001877	0.0001156
ENSG00000197121:2(@)chr2_195582732_197213386	chr2_196838352	0.000198	8.263e-05	0.0001867	0.0001152
ENSG00000197121:2(@)chr2_195582732_197213386	chr2_196839330	0.000198	8.667e-05	0.0001925	0.0001175
ENSG00000197121:2(@)chr2_195582732_197213386	chr2_196840889	0.0002031	7.156e-05	0.000173	0.000111
ENSG00000197121:2(@)chr2_195582732_197213386	chr2_196841029	0.000199	0.0001021	0.0002142	0.0001258
ENSG00000197121:2(@)chr2_195582732_197213386	chr2_196844157	0.000199	8.779e-05	0.0001947	0.0001187
ENSG00000197121:2(@)chr2_195582732_197213386	chr2_196845044	0.000198	9.161e-05	0.0001994	0.0001202
ENSG00000197121:2(@)chr2_195582732_197213386	chr2_196845818	0.000199	8.766e-05	0.0001945	0.0001187
ENSG00000197121:2(@)chr2_195582732_197213386	chr2_196847382	0.000198	8.329e-05	0.0001877	0.0001156
ENSG00000197121:2(@)chr2_195582732_197213386	chr2_196847503	0.000198	8.241e-05	0.0001864	0.0001151
ENSG00000197121:2(@)chr2_195582732_197213386	chr2_196848141	0.000199	0.0001069	0.0002205	0.000128
ENSG00000197121:2(@)chr2_195582732_197213386	chr2_196848904	0.000198	9.806e-05	0.0002082	0.0001233
ENSG00000197121:2(@)chr2_195582732_197213386	chr2_196850089	0.000199	0.000104	0.0002167	0.0001267
ENSG00000197121:2(@)chr2_195582732_197213386	chr2_196852083	0.000198	8.329e-05	0.0001877	0.0001156
ENSG00000197121:2(@)chr2_195582732_197213386	chr2_196852514	0.000198	8.124e-05	0.0001847	0.0001144
ENSG00000197121:2(@)chr2_195582732_197213386	chr2_196852842	0.000198	8.129e-05	0.0001848	0.0001144
ENSG00000197121:2(@)chr2_195582732_197213386	chr2_196853278	0.000198	0.0001068	0.0002197	0.0001273
ENSG00000197121:2(@)chr2_195582732_197213386	chr2_196854460	0.0001975	9.74e-05	0.000207	0.0001227
ENSG00000197121:2(@)chr2_195582732_197213386	chr2_196854795	0.0001975	0.0001047	0.0002167	0.0001261
ENSG00000197121:2(@)chr2_195582732_197213386	chr2_196856075	0.0006478	9.789e-05	0.000488	0.0004033
ENSG00000197121:2(@)chr2_195582732_197213386	chr2_196856995	0.0006477	9.805e-05	0.0004883	0.0004035
ENSG00000197121:2(@)chr2_195582732_197213386	chr2_196857967	0.0006763	4.78e-05	0.000343	0.0003017
ENSG00000197121:2(@)chr2_195582732_197213386	chr2_196858350	0.0006478	0.0001057	0.0005063	0.0004149
ENSG00000197121:2(@)chr2_195582732_197213386	chr2_196858365	0.0006478	0.0001058	0.0005065	0.000415
ENSG00000197121:2(@)chr2_195582732_197213386	chr2_196861321	0.0006478	9.954e-05	0.000492	0.0004058
ENSG00000197121:2(@)chr2_195582732_197213386	chr2_196863206	0.0006478	9.464e-05	0.00048	0.0003981
ENSG00000197121:2(@)chr2_195582732_197213386	chr2_196867624	0.0006494	8.766e-05	0.0004631	0.0003872
ENSG00000197121:2(@)chr2_195582732_197213386	chr2_196868472	0.0006494	9.458e-05	0.0004808	0.000399
ENSG00000197121:2(@)chr2_195582732_197213386	chr2_196868518	0.0006827	6.573e-05	0.0004156	0.0003587
ENSG00000197121:2(@)chr2_195582732_197213386	chr2_196869705	0.0006494	0.000113	0.0005236	0.0004258
ENSG00000197121:2(@)chr2_195582732_197213386	chr2_196870002	0.0006494	0.0001051	0.0005058	0.0004149
ENSG00000197121:2(@)chr2_195582732_197213386	chr2_196873109	0.0001929	8.972e-05	0.0001937	0.0001161
ENSG00000197121:2(@)chr2_195582732_197213386	chr2_196873276	0.0001929	8.965e-05	0.0001937	0.0001161
ENSG00000197121:2(@)chr2_195582732_197213386	chr2_196874359	0.0001929	8.992e-05	0.000194	0.0001162
ENSG00000197121:2(@)chr2_195582732_197213386	chr2_196874685	0.0001929	8.655e-05	0.0001893	0.0001144
ENSG00000197121:2(@)chr2_195582732_197213386	chr2_196875065	0.0002036	7.102e-05	0.0001723	0.0001109
ENSG00000197121:2(@)chr2_195582732_197213386	chr2_196875268	0.0001929	8.772e-05	0.000191	0.0001151
ENSG00000197121:2(@)chr2_195582732_197213386	chr2_196886705	0.0001698	0.000114	0.0002103	0.0001116
ENSG00000197121:2(@)chr2_195582732_197213386	chr2_196886996	0.0001698	9.267e-05	0.0001837	0.0001035
ENSG00000197121:2(@)chr2_195582732_197213386	chr2_196888421	0.0001707	0.0001216	0.0002199	0.0001147
ENSG00000197121:2(@)chr2_195582732_197213386	chr2_196888965	0.0001698	0.0001148	0.0002113	0.0001119
ENSG00000197121:2(@)chr2_195582732_197213386	chr2_196890571	0.0006123	0.0001163	0.0005061	0.0004055
ENSG00000197121:2(@)chr2_195582732_197213386	chr2_196891172	0.0006123	0.0001253	0.0005239	0.0004155
ENSG00000197121:2(@)chr2_195582732_197213386	chr2_196891429	0.000655	4.774e-05	0.0003333	0.000292
ENSG00000197121:2(@)chr2_195582732_197213386	chr2_196893650	0.0006155	0.0001233	0.0005222	0.0004155
ENSG00000197121:2(@)chr2_195582732_197213386	chr2_196894255	0.0006123	0.0001168	0.000507	0.000406
ENSG00000197121:2(@)chr2_195582732_197213386	chr2_196895097	0.0006123	7.472e-05	0.0004059	0.0003412
ENSG00000197121:2(@)chr2_195582732_197213386	chr2_196897100	0.000653	7.828e-05	0.0004391	0.0003714
ENSG00000197121:2(@)chr2_195582732_197213386	chr2_196897289	0.0006156	0.0001257	0.0005269	0.0004181
ENSG00000197121:2(@)chr2_195582732_197213386	chr2_196897469	0.0006123	0.0001199	0.0005133	0.0004096
ENSG00000197121:2(@)chr2_195582732_197213386	chr2_196897588	0.0006155	0.0001259	0.0005273	0.0004183
ENSG00000197121:2(@)chr2_195582732_197213386	chr2_196898022	0.0006123	0.0001203	0.0005141	0.00041
ENSG00000197121:2(@)chr2_195582732_197213386	chr2_196898526	0.0006123	0.000113	0.0004992	0.0004014
ENSG00000197121:2(@)chr2_195582732_197213386	chr2_196898919	0.0006123	0.0001089	0.0004905	0.0003963
ENSG00000197121:2(@)chr2_195582732_197213386	chr2_196899210	0.0006123	0.0001242	0.0005218	0.0004143
ENSG00000197121:2(@)chr2_195582732_197213386	chr2_196900082	0.0006123	0.0001154	0.0005042	0.0004044
ENSG00000197121:2(@)chr2_195582732_197213386	chr2_196900207	0.0006155	0.0001221	0.0005198	0.0004141
ENSG00000197121:2(@)chr2_195582732_197213386	chr2_196900325	0.0006554	6.931e-05	0.000413	0.000353
ENSG00000197121:2(@)chr2_195582732_197213386	chr2_196900820	0.0006123	0.0001155	0.0005043	0.0004044
ENSG00000197121:2(@)chr2_195582732_197213386	chr2_196904704	0.0006122	0.0001111	0.0004952	0.000399
ENSG00000197121:2(@)chr2_195582732_197213386	chr2_196905173	0.0006153	9.533e-05	0.0004617	0.0003792
ENSG00000065413:1(@)chr2_195582732_197213386	chr2_196979430	0.0008529	8.718e-06	0.0001168	0.0001091
ENSG00000065413:1(@)chr2_195582732_197213386	chr2_196986182	0.0008219	8.985e-06	0.0001159	0.000108
ENSG00000115541:1(@)chr2_195582732_197213386	chr2_197006084	0.03018	8.123e-06	0.003637	0.00363
ENSG00000115541:1(@)chr2_195582732_197213386	chr2_197006997	0.001175	1.216e-05	0.0002099	0.0001996
ENSG00000115541:1(@)chr2_195582732_197213386	chr2_197010241	0.001881	1.742e-05	0.0004412	0.0004265
ENSG00000115541:1(@)chr2_195582732_197213386	chr2_197024401	0.07222	9.081e-06	0.009583	0.009576
ENSG00000115541:1(@)chr2_195582732_197213386	chr2_197032836	0.006391	0.0001062	0.004188	0.004098
ENSG00000115541:1(@)chr2_195582732_197213386	chr2_197036359	0.07391	8.836e-06	0.009577	0.00957
ENSG00000115541:1(@)chr2_195582732_197213386	chr2_197039471	0.006334	0.0001314	0.004474	0.004362
ENSG00000115541:1(@)chr2_195582732_197213386	chr2_197039776	0.003706	0.0001513	0.00279	0.002661
ENSG00000115541:1(@)chr2_195582732_197213386	chr2_197043372	0.001519	8.34e-06	0.0001941	0.0001871
ENSG00000115541:1(@)chr2_195582732_197213386	chr2_197043454	0.001629	7.501e-06	0.0001889	0.0001826
ENSG00000115541:1(@)chr2_195582732_197213386	chr2_197044623	0.0008141	8.914e-06	0.0001138	0.0001062
ENSG00000115541:1(@)chr2_195582732_197213386	chr2_197045708	0.002254	5.983e-06	0.0002113	0.0002062
ENSG00000115541:1(@)chr2_195582732_197213386	chr2_197050034	0.001546	6.442e-06	0.0001567	0.0001512
ENSG00000162944:1(@)chr2_197213386_198446401	chr2_197873295	0.0001761	0.0009089	0.0009631	0.0001654
ENSG00000162944:1(@)chr2_197213386_198446401	chr2_197877801	0.0001769	0.0009518	0.001002	0.0001665
ENSG00000162944:1(@)chr2_197213386_198446401	chr2_197879642	0.0001772	0.001067	0.001105	0.000168
ENSG00000162944:1(@)chr2_197213386_198446401	chr2_197881391	0.000178	0.001062	0.001101	0.0001687
ENSG00000162944:1(@)chr2_197213386_198446401	chr2_197887562	0.0002236	0.001529	0.001557	0.0002153
ENSG00000162944:1(@)chr2_197213386_198446401	chr2_197890297	0.0001806	0.001446	0.001442	0.0001735
ENSG00000162944:1(@)chr2_197213386_198446401	chr2_197891735	0.0001809	0.001345	0.001354	0.0001733
ENSG00000162944:1(@)chr2_197213386_198446401	chr2_197891964	0.0001819	0.001038	0.001083	0.0001721
ENSG00000162944:1(@)chr2_197213386_198446401	chr2_197895783	0.0001741	0.001632	0.001601	0.000168
ENSG00000162944:1(@)chr2_197213386_198446401	chr2_197896918	0.000191	0.001465	0.001469	0.0001836
ENSG00000162944:1(@)chr2_197213386_198446401	chr2_197902408	0.0003329	0.001295	0.001455	0.0003184
ENSG00000162944:1(@)chr2_197213386_198446401	chr2_197914359	0.0001839	0.001381	0.001389	0.0001764
ENSG00000162944:1(@)chr2_197213386_198446401	chr2_197915115	0.0001837	0.0009202	0.0009803	0.0001727
ENSG00000162944:1(@)chr2_197213386_198446401	chr2_197915125	0.0001837	0.000961	0.001017	0.0001731
ENSG00000162944:1(@)chr2_197213386_198446401	chr2_197916136	0.0001841	0.001269	0.00129	0.0001759
ENSG00000162944:1(@)chr2_197213386_198446401	chr2_197924289	0.0001848	0.001207	0.001236	0.0001762
ENSG00000162944:1(@)chr2_197213386_198446401	chr2_197925041	0.0001848	0.001203	0.001232	0.0001761
ENSG00000162944:1(@)chr2_197213386_198446401	chr2_197955100	0.0001204	0.001388	0.001333	0.0001154
ENSG00000162944:1(@)chr2_197213386_198446401	chr2_197956845	0.0001204	0.001335	0.001287	0.0001153
ENSG00000162944:1(@)chr2_197213386_198446401	chr2_197960944	0.0001204	0.001197	0.001166	0.0001148
ENSG00000162944:1(@)chr2_197213386_198446401	chr2_197963190	0.0001199	0.001262	0.001222	0.0001145
ENSG00000162944:1(@)chr2_197213386_198446401	chr2_197964858	0.0001197	0.001237	0.0012	0.0001142
ENSG00000162944:1(@)chr2_197213386_198446401	chr2_197970488	0.0001191	0.001259	0.001219	0.0001138
ENSG00000162944:1(@)chr2_197213386_198446401	chr2_197970540	0.0001191	0.001133	0.001108	0.0001132
ENSG00000162944:1(@)chr2_197213386_198446401	chr2_197973591	0.000119	0.0009679	0.0009617	0.0001121
ENSG00000162944:1(@)chr2_197213386_198446401	chr2_197975937	0.0001189	0.0009334	0.0009311	0.0001118
ENSG00000162944:1(@)chr2_197213386_198446401	chr2_197976069	0.0001187	0.0008978	0.0008995	0.0001114
ENSG00000162944:1(@)chr2_197213386_198446401	chr2_197976891	0.000119	0.001046	0.001031	0.0001126
ENSG00000162944:1(@)chr2_197213386_198446401	chr2_197977005	0.0001597	0.0009266	0.0009634	0.0001501
ENSG00000162944:1(@)chr2_197213386_198446401	chr2_197977520	0.0001599	0.0008695	0.000913	0.0001497
ENSG00000162944:1(@)chr2_197213386_198446401	chr2_197981613	0.0001184	0.00103	0.001016	0.000112
ENSG00000162944:1(@)chr2_197213386_198446401	chr2_197994193	0.0001175	0.0008218	0.000831	0.0001097
ENSG00000162944:1(@)chr2_197213386_198446401	chr2_197995704	0.000117	0.0007247	0.0007443	0.0001082
ENSG00000162944:1(@)chr2_197213386_198446401	chr2_198015654	0.0001582	0.0004546	0.000539	0.00014
ENSG00000162944:1(@)chr2_197213386_198446401	chr2_198015757	0.000211	0.0005046	0.0006318	0.0001889
ENSG00000162944:1(@)chr2_197213386_198446401	chr2_198016459	0.0001361	0.0004032	0.0004727	0.0001187
ENSG00000162944:1(@)chr2_197213386_198446401	chr2_198018228	0.0001365	0.0002804	0.0003588	0.0001127
ENSG00000162944:1(@)chr2_197213386_198446401	chr2_198018789	0.0001363	0.0002455	0.0003254	0.0001099
ENSG00000162944:1(@)chr2_197213386_198446401	chr2_198019304	0.0001364	0.0002849	0.000363	0.0001129
ENSG00000162944:1(@)chr2_197213386_198446401	chr2_198022936	0.0001366	0.000275	0.0003539	0.0001125
ENSG00000162944:1(@)chr2_197213386_198446401	chr2_198024521	0.0001369	0.0002887	0.0003671	0.0001137
ENSG00000162944:1(@)chr2_197213386_198446401	chr2_198025083	0.0001368	0.0002453	0.0003256	0.0001103
ENSG00000162944:1(@)chr2_197213386_198446401	chr2_198025169	0.0001368	0.0002832	0.0003617	0.0001132
ENSG00000162944:1(@)chr2_197213386_198446401	chr2_198027075	0.0001368	0.0002824	0.000361	0.0001132
ENSG00000162944:1(@)chr2_197213386_198446401	chr2_198029415	0.0001368	0.0002436	0.000324	0.0001101
ENSG00000162944:1(@)chr2_197213386_198446401	chr2_198029581	0.0001368	0.0002879	0.0003662	0.0001136
ENSG00000162944:1(@)chr2_197213386_198446401	chr2_198031347	0.0001368	0.000287	0.0003654	0.0001135
ENSG00000162944:1(@)chr2_197213386_198446401	chr2_198032171	0.0001368	0.0002405	0.000321	0.0001099
ENSG00000162944:1(@)chr2_197213386_198446401	chr2_198033620	0.0002251	0.0002961	0.0004475	0.0001877
ENSG00000162944:1(@)chr2_197213386_198446401	chr2_198034551	0.0001439	0.0003331	0.0004146	0.0001223
ENSG00000162944:1(@)chr2_197213386_198446401	chr2_198048228	0.0001395	0.0003216	0.0004002	0.0001178
ENSG00000162944:1(@)chr2_197213386_198446401	chr2_198049348	0.0001369	0.0004017	0.000472	0.0001194
ENSG00000162944:1(@)chr2_197213386_198446401	chr2_198051010	0.0001378	0.0004054	0.0004761	0.0001203
ENSG00000162944:1(@)chr2_197213386_198446401	chr2_198063203	0.0001483	0.0002616	0.0003506	0.000121
ENSG00000162944:1(@)chr2_197213386_198446401	chr2_198065082	0.0001543	0.0002588	0.0003528	0.0001256
ENSG00000162944:1(@)chr2_197213386_198446401	chr2_198065473	0.0001568	0.0005233	0.0006002	0.0001409
ENSG00000162944:1(@)chr2_197213386_198446401	chr2_198069080	0.0001569	0.0002874	0.0003824	0.0001301
ENSG00000162944:1(@)chr2_197213386_198446401	chr2_198069224	0.0001571	0.0002914	0.0003864	0.0001306
ENSG00000162944:1(@)chr2_197213386_198446401	chr2_198075883	0.0001657	0.0002801	0.0003828	0.0001369
ENSG00000154822:1(@)chr3_16240935_17849626	chr3_16777625	0.3586	6.083e-05	0.1814	0.1814
ENSG00000154822:1(@)chr3_16240935_17849626	chr3_16796943	0.6393	0.0003312	0.5422	0.5421
ENSG00000154822:2(@)chr3_16240935_17849626	chr3_16898255	0.001539	5.685e-06	0.00014	0.000135
ENSG00000154822:2(@)chr3_16240935_17849626	chr3_16899989	0.00154	5.673e-06	0.0001398	0.0001349
ENSG00000154822:2(@)chr3_16240935_17849626	chr3_16900841	0.001541	7.813e-06	0.0001867	0.0001799
ENSG00000154822:2(@)chr3_16240935_17849626	chr3_16900919	0.001541	5.706e-06	0.0001406	0.0001357
ENSG00000154822:2(@)chr3_16240935_17849626	chr3_16905959	0.0004442	5.753e-05	0.0002691	0.0002191
ENSG00000154822:2(@)chr3_16240935_17849626	chr3_16906959	0.001858	7.72e-06	0.0002214	0.0002147
ENSG00000154822:2(@)chr3_16240935_17849626	chr3_16910158	0.0005561	0.00281	0.002986	0.0005447
ENSG00000154822:2(@)chr3_16240935_17849626	chr3_16910276	0.008095	0.0001858	0.006303	0.006142
ENSG00000154822:2(@)chr3_16240935_17849626	chr3_16913767	0.0001668	0.004497	0.004072	0.0001646
ENSG00000154822:2(@)chr3_16240935_17849626	chr3_16915840	0.0005536	0.004127	0.004132	0.0005458
ENSG00000154822:2(@)chr3_16240935_17849626	chr3_16916219	0.0005536	0.004149	0.004151	0.0005459
ENSG00000154822:2(@)chr3_16240935_17849626	chr3_16916875	0.0005537	0.004756	0.00468	0.0005469
ENSG00000154822:2(@)chr3_16240935_17849626	chr3_16916971	0.0005541	0.005057	0.004942	0.0005477
ENSG00000154822:2(@)chr3_16240935_17849626	chr3_16917583	0.0004039	5.422e-05	0.0002404	0.0001933
ENSG00000154822:2(@)chr3_16240935_17849626	chr3_16917827	0.0004382	4.668e-05	0.0002339	0.0001934
ENSG00000154822:2(@)chr3_16240935_17849626	chr3_16918040	0.0005519	0.004909	0.004811	0.0005453
ENSG00000154822:2(@)chr3_16240935_17849626	chr3_16918689	0.001445	0.0002966	0.001462	0.001205
ENSG00000154822:2(@)chr3_16240935_17849626	chr3_16919773	0.0001651	0.005974	0.005355	0.0001635
ENSG00000154822:2(@)chr3_16240935_17849626	chr3_16923529	0.001428	1.303e-05	0.0002693	0.000258
ENSG00000154822:2(@)chr3_16240935_17849626	chr3_16923724	0.0003704	0.0002045	0.000465	0.0002873
ENSG00000154822:2(@)chr3_16240935_17849626	chr3_16924895	0.001303	4.544e-05	0.0006057	0.0005662
ENSG00000154822:2(@)chr3_16240935_17849626	chr3_16925506	0.001298	4.611e-05	0.0006087	0.0005687
ENSG00000154822:2(@)chr3_16240935_17849626	chr3_16925729	0.001713	0.004046	0.005205	0.001689
ENSG00000154822:2(@)chr3_16240935_17849626	chr3_16929289	0.0008848	3.943e-05	0.0003884	0.0003541
ENSG00000154822:2(@)chr3_16240935_17849626	chr3_16929756	0.0007032	9.627e-05	0.0005194	0.0004358
ENSG00000154822:2(@)chr3_16240935_17849626	chr3_16930719	0.001594	0.00259	0.00381	0.001559
ENSG00000227309:2(@)chr3_16240935_17849626	chr3_17419763	0.0001412	0.0002232	0.0003074	0.0001115
ENSG00000227309:2(@)chr3_16240935_17849626	chr3_17420791	0.0001412	0.0002179	0.0003022	0.000111
ENSG00000227309:2(@)chr3_16240935_17849626	chr3_17421453	0.0001412	0.0002192	0.0003035	0.0001111
ENSG00000227309:2(@)chr3_16240935_17849626	chr3_17423320	0.0001412	0.0002681	0.0003509	0.0001156
ENSG00000227309:2(@)chr3_16240935_17849626	chr3_17423370	0.0001588	0.0002412	0.0003392	0.0001275
ENSG00000227309:2(@)chr3_16240935_17849626	chr3_17423419	0.0001412	0.0002209	0.0003052	0.0001113
ENSG00000227309:2(@)chr3_16240935_17849626	chr3_17430036	0.0001414	0.0001476	0.0002304	0.0001008
ENSG00000227309:2(@)chr3_16240935_17849626	chr3_17440056	0.0001385	0.0001603	0.0002417	0.000101
ENSG00000227309:2(@)chr3_16240935_17849626	chr3_17441072	0.0004424	1.751e-05	0.0001161	0.0001007
ENSG00000227309:2(@)chr3_16240935_17849626	chr3_17444391	0.0004633	0.0001729	0.0004966	0.0003449
ENSG00000227309:2(@)chr3_16240935_17849626	chr3_17446632	0.0004633	0.00018	0.0005063	0.0003484
ENSG00000227309:2(@)chr3_16240935_17849626	chr3_17454681	0.0004534	2.161e-05	0.0001399	0.000121
ENSG00000227309:2(@)chr3_16240935_17849626	chr3_17476229	0.0004171	2.562e-05	0.0001482	0.0001257
ENSG00000227309:2(@)chr3_16240935_17849626	chr3_17477561	0.0004225	0.0001616	0.0004508	0.000309
ENSG00000227309:2(@)chr3_16240935_17849626	chr3_17478730	0.0004171	2.089e-05	0.0001269	0.0001085
ENSG00000227309:2(@)chr3_16240935_17849626	chr3_17484013	0.0004282	0.00019	0.000493	0.0003263
ENSG00000131374:2(@)chr3_16240935_17849626	chr3_17584902	0.0002908	0.003951	0.003766	0.0002865
ENSG00000131374:2(@)chr3_16240935_17849626	chr3_17637614	0.000361	0.004058	0.00393	0.0003559
ENSG00000131374:2(@)chr3_16240935_17849626	chr3_17639967	0.0003606	0.003773	0.003678	0.000355
ENSG00000131374:2(@)chr3_16240935_17849626	chr3_17675848	0.0003589	0.005073	0.004823	0.0003547
ENSG00000131374:2(@)chr3_16240935_17849626	chr3_17697055	0.0003578	0.00201	0.002118	0.0003476
ENSG00000131374:1(@)chr3_16240935_17849626	chr3_17751082	0.0001732	0.0006443	0.0007252	0.0001587
ENSG00000131374:1(@)chr3_16240935_17849626	chr3_17751743	0.0001716	9.846e-05	0.000194	0.0001074
ENSG00000131374:1(@)chr3_16240935_17849626	chr3_17752358	0.0001733	0.0006222	0.0007055	0.0001584
ENSG00000131374:1(@)chr3_16240935_17849626	chr3_17752708	0.0001713	0.0007173	0.0007891	0.0001583
ENSG00000131374:1(@)chr3_16240935_17849626	chr3_17753584	0.0001714	9.964e-05	0.0001954	0.0001078
ENSG00000131374:1(@)chr3_16240935_17849626	chr3_17754439	0.000171	0.0004299	0.0005284	0.0001504
ENSG00000131374:1(@)chr3_16240935_17849626	chr3_17754700	0.0001709	0.000418	0.0005174	0.0001498
ENSG00000131374:1(@)chr3_16240935_17849626	chr3_17755779	0.0001709	0.0006838	0.0007587	0.0001574
ENSG00000131374:1(@)chr3_16240935_17849626	chr3_17757157	0.0001713	0.0001191	0.0002194	0.0001146
ENSG00000131374:1(@)chr3_16240935_17849626	chr3_17757432	0.000173	0.0007653	0.0008336	0.0001607
ENSG00000131374:1(@)chr3_16240935_17849626	chr3_17758931	0.0001708	0.0007344	0.0008039	0.0001581
ENSG00000131374:1(@)chr3_16240935_17849626	chr3_17760319	0.0001706	0.0007469	0.000815	0.0001582
ENSG00000131374:1(@)chr3_16240935_17849626	chr3_17760642	0.0001711	0.0001162	0.0002158	0.0001136
ENSG00000131374:1(@)chr3_16240935_17849626	chr3_17761389	0.0001727	0.0006525	0.0007322	0.0001584
ENSG00000131374:1(@)chr3_16240935_17849626	chr3_17762504	0.0001711	0.000108	0.0002057	0.0001107
ENSG00000131374:1(@)chr3_16240935_17849626	chr3_17762972	0.0001704	0.0007624	0.0008287	0.0001582
ENSG00000131374:1(@)chr3_16240935_17849626	chr3_17764932	0.0001703	0.0006689	0.0007447	0.0001566
ENSG00000131374:1(@)chr3_16240935_17849626	chr3_17766744	0.0001866	0.0002185	0.0003391	0.000147
ENSG00000131374:1(@)chr3_16240935_17849626	chr3_17767711	0.0001357	0.006158	0.005549	0.0001344
ENSG00000131374:1(@)chr3_16240935_17849626	chr3_17767976	0.0001357	0.004361	0.003969	0.0001339
ENSG00000131374:1(@)chr3_16240935_17849626	chr3_17768651	0.0001358	0.005655	0.005107	0.0001344
ENSG00000131374:1(@)chr3_16240935_17849626	chr3_17768914	0.0001386	0.001006	0.001016	0.0001309
ENSG00000131374:1(@)chr3_16240935_17849626	chr3_17771196	0.0001357	0.005474	0.004948	0.0001342
ENSG00000131374:1(@)chr3_16240935_17849626	chr3_17771617	0.0001357	0.00115	0.00114	0.0001291
ENSG00000131374:1(@)chr3_16240935_17849626	chr3_17771703	0.0001357	0.00541	0.004892	0.0001342
ENSG00000131374:1(@)chr3_16240935_17849626	chr3_17773061	0.0001356	0.0006378	0.000685	0.0001242
ENSG00000131374:1(@)chr3_16240935_17849626	chr3_17774574	0.0001358	0.0005218	0.0005809	0.0001221
ENSG00000131374:1(@)chr3_16240935_17849626	chr3_17779991	0.000446	0.004766	0.004631	0.0004406
ENSG00000131374:1(@)chr3_16240935_17849626	chr3_17780701	0.0004455	0.0005751	0.0009099	0.0004042
ENSG00000131374:1(@)chr3_16240935_17849626	chr3_17781152	0.0004477	0.004628	0.004512	0.0004421
ENSG00000131374:1(@)chr3_16240935_17849626	chr3_17782174	0.0004478	0.004547	0.004441	0.0004421
ENSG00000131374:1(@)chr3_16240935_17849626	chr3_17782329	0.0004455	0.0005545	0.0008904	0.0004028
ENSG00000131374:1(@)chr3_16240935_17849626	chr3_17782580	0.0004479	0.004927	0.004776	0.0004426
ENSG00000131374:1(@)chr3_16240935_17849626	chr3_17783238	0.0004463	0.004779	0.004644	0.0004409
ENSG00000131374:1(@)chr3_16240935_17849626	chr3_17784603	0.0004456	0.000656	0.0009858	0.0004089
ENSG00000131374:1(@)chr3_16240935_17849626	chr3_17785245	0.0004549	0.001195	0.001484	0.0004335
ENSG00000131374:1(@)chr3_16240935_17849626	chr3_17785268	0.0004556	0.001362	0.001635	0.0004368
ENSG00000131374:1(@)chr3_16240935_17849626	chr3_17785499	0.000446	0.0006911	0.001019	0.000411
ENSG00000131374:1(@)chr3_16240935_17849626	chr3_17786493	0.0004458	0.002836	0.002931	0.0004368
ENSG00000131374:1(@)chr3_16240935_17849626	chr3_17786614	0.0004458	0.0005736	0.0009087	0.0004044
ENSG00000131374:1(@)chr3_16240935_17849626	chr3_17787826	0.000455	0.0008041	0.001131	0.000424
ENSG00000131374:1(@)chr3_16240935_17849626	chr3_17787938	0.0004467	0.004174	0.004111	0.0004405
ENSG00000131374:1(@)chr3_16240935_17849626	chr3_17789395	0.0004484	0.004108	0.004055	0.0004421
ENSG00000274840:1(@)chr3_16240935_17849626	chr3_17779991	0.0003751	0.004766	0.004551	0.0003705
ENSG00000274840:1(@)chr3_16240935_17849626	chr3_17780701	0.0003686	0.0005751	0.0008388	0.0003342
ENSG00000274840:1(@)chr3_16240935_17849626	chr3_17781152	0.0003967	0.004628	0.004452	0.0003917
ENSG00000274840:1(@)chr3_16240935_17849626	chr3_17782174	0.0003975	0.004547	0.004381	0.0003924
ENSG00000274840:1(@)chr3_16240935_17849626	chr3_17782329	0.0003676	0.0005545	0.0008186	0.0003322
ENSG00000274840:1(@)chr3_16240935_17849626	chr3_17782580	0.0003979	0.004927	0.004716	0.0003932
ENSG00000274840:1(@)chr3_16240935_17849626	chr3_17783238	0.0003778	0.004779	0.004566	0.0003732
ENSG00000274840:1(@)chr3_16240935_17849626	chr3_17784603	0.0003683	0.000656	0.0009134	0.0003379
ENSG00000274840:1(@)chr3_16240935_17849626	chr3_17785245	0.0007999	0.001195	0.00181	0.0007622
ENSG00000274840:1(@)chr3_16240935_17849626	chr3_17785268	0.0008242	0.001362	0.001985	0.00079
ENSG00000274840:1(@)chr3_16240935_17849626	chr3_17785499	0.0003729	0.0006911	0.0009499	0.0003436
ENSG00000274840:1(@)chr3_16240935_17849626	chr3_17786493	0.000371	0.002836	0.002851	0.0003634
ENSG00000274840:1(@)chr3_16240935_17849626	chr3_17786614	0.0003708	0.0005736	0.0008393	0.0003361
ENSG00000274840:1(@)chr3_16240935_17849626	chr3_17787826	0.0008019	0.0008041	0.001452	0.000747
ENSG00000274840:1(@)chr3_16240935_17849626	chr3_17787938	0.0003821	0.004174	0.004038	0.0003768
ENSG00000274840:1(@)chr3_16240935_17849626	chr3_17789395	0.0004039	0.004108	0.004002	0.0003982
ENSG00000274840:1(@)chr3_16240935_17849626	chr3_17797379	0.000813	0.000822	0.001479	0.0007585
ENSG00000274840:1(@)chr3_16240935_17849626	chr3_17803260	0.0008143	0.0008805	0.001536	0.0007631
ENSG00000274840:2(@)chr3_16240935_17849626	chr3_17791337	0.0001476	0.0005157	0.0005863	0.0001323
ENSG00000144677:2(@)chr3_36445350_38314625	chr3_37903926	0.002366	2.641e-06	0.000103	0.0001007
ENSG00000261786:1(@)chr3_42498510_45123661	chr3_43889016	0.001134	3.121e-05	0.0004181	0.0003907
ENSG00000261786:1(@)chr3_42498510_45123661	chr3_43890538	0.001169	3.15e-05	0.0004327	0.0004051
ENSG00000261786:1(@)chr3_42498510_45123661	chr3_43911141	0.002143	2.438e-05	0.000645	0.0006236
ENSG00000261786:1(@)chr3_42498510_45123661	chr3_43913401	0.002131	2.419e-05	0.0006379	0.0006167
ENSG00000261786:1(@)chr3_42498510_45123661	chr3_43980472	0.0005701	1.914e-05	0.0001557	0.0001389
ENSG00000280435:1(@)chr3_42498510_45123661	chr3_43889016	0.0003287	3.121e-05	0.0001406	0.0001132
ENSG00000280435:1(@)chr3_42498510_45123661	chr3_43890538	0.0003353	3.15e-05	0.0001439	0.0001162
ENSG00000280435:1(@)chr3_42498510_45123661	chr3_43911141	0.002482	2.438e-05	0.0007436	0.0007222
ENSG00000280435:1(@)chr3_42498510_45123661	chr3_43913401	0.002413	2.419e-05	0.0007195	0.0006983
ENSG00000280435:1(@)chr3_42498510_45123661	chr3_43980472	0.0005374	1.914e-05	0.0001478	0.000131
ENSG00000280435:1(@)chr3_42498510_45123661	chr3_43990059	0.0004064	2.108e-05	0.000125	0.0001065
ENSG00000280435:1(@)chr3_42498510_45123661	chr3_43993234	0.0004069	2.28e-05	0.0001329	0.0001129
ENSG00000261786:2(@)chr3_42498510_45123661	chr3_44155766	0.0006283	3.012e-05	0.0002379	0.0002114
ENSG00000207954:1(@)chr3_42498510_45123661	chr3_44136479	0.002426	2.62e-06	0.0001048	0.0001025
ENSG00000178252:3(@)chr3_47685722_49279539	chr3_48764407	0.0007293	0.0003957	0.0009731	0.0006342
ENSG00000178252:3(@)chr3_47685722_49279539	chr3_48779856	0.001382	0.0002866	0.00139	0.001145
ENSG00000178252:3(@)chr3_47685722_49279539	chr3_48795914	0.001362	0.0002546	0.001323	0.001105
ENSG00000178252:3(@)chr3_47685722_49279539	chr3_48795915	0.001362	0.0002543	0.001322	0.001104
ENSG00000178252:3(@)chr3_47685722_49279539	chr3_48798959	0.001373	0.0002067	0.001244	0.001067
ENSG00000178252:3(@)chr3_47685722_49279539	chr3_48806644	0.001375	0.0002129	0.001257	0.001075
ENSG00000178252:3(@)chr3_47685722_49279539	chr3_48807818	0.001375	0.0002125	0.001256	0.001074
ENSG00000178252:3(@)chr3_47685722_49279539	chr3_48813010	0.001375	0.0002124	0.001256	0.001075
ENSG00000178252:3(@)chr3_47685722_49279539	chr3_48826402	0.001371	0.0002098	0.001248	0.001069
ENSG00000178252:3(@)chr3_47685722_49279539	chr3_48840974	0.001377	0.0002097	0.001253	0.001074
ENSG00000178252:3(@)chr3_47685722_49279539	chr3_48846714	0.0007656	0.0003436	0.000947	0.0006528
ENSG00000178252:3(@)chr3_47685722_49279539	chr3_48850688	0.001379	0.0002143	0.001263	0.00108
ENSG00000178252:3(@)chr3_47685722_49279539	chr3_48852686	0.00138	0.0002155	0.001266	0.001082
ENSG00000178252:3(@)chr3_47685722_49279539	chr3_48853248	0.00138	0.0002155	0.001266	0.001082
ENSG00000178252:3(@)chr3_47685722_49279539	chr3_48853842	0.001377	0.0002154	0.001264	0.00108
ENSG00000178252:3(@)chr3_47685722_49279539	chr3_48860162	0.001394	0.0002513	0.001343	0.001128
ENSG00000178252:3(@)chr3_47685722_49279539	chr3_48862914	0.00143	0.0002195	0.001314	0.001126
ENSG00000178252:3(@)chr3_47685722_49279539	chr3_48867728	0.001502	0.0002436	0.001416	0.001207
ENSG00000178252:3(@)chr3_47685722_49279539	chr3_48876805	0.0008415	0.0003424	0.00101	0.0007172
ENSG00000178252:3(@)chr3_47685722_49279539	chr3_48882694	0.001613	0.0002386	0.001496	0.001292
ENSG00000178252:3(@)chr3_47685722_49279539	chr3_48887467	0.001642	0.0002127	0.001466	0.001284
ENSG00000178252:3(@)chr3_47685722_49279539	chr3_48898150	0.0008706	0.0003262	0.001016	0.0007366
ENSG00000178252:3(@)chr3_47685722_49279539	chr3_48900328	0.0008727	0.0003336	0.001027	0.0007409
ENSG00000178252:3(@)chr3_47685722_49279539	chr3_48900357	0.001718	0.000199	0.001494	0.001323
ENSG00000178252:3(@)chr3_47685722_49279539	chr3_48901647	0.0008124	0.0003256	0.0009659	0.0006871
ENSG00000178252:3(@)chr3_47685722_49279539	chr3_48913826	0.001771	0.0004544	0.001955	0.001566
ENSG00000178252:3(@)chr3_47685722_49279539	chr3_49007334	0.0006979	0.0003352	0.00088	0.0005929
ENSG00000178252:2(@)chr3_47685722_49279539	chr3_48779292	0.0004802	0.0006892	0.001018	0.0004423
ENSG00000178252:2(@)chr3_47685722_49279539	chr3_48783603	0.0006131	0.001309	0.001681	0.0005867
ENSG00000178252:2(@)chr3_47685722_49279539	chr3_48796182	0.0006141	0.001447	0.001799	0.00059
ENSG00000178252:2(@)chr3_47685722_49279539	chr3_48800299	0.0006137	0.001322	0.001693	0.0005875
ENSG00000178252:2(@)chr3_47685722_49279539	chr3_48822065	0.0006146	0.001322	0.001693	0.0005884
ENSG00000178252:2(@)chr3_47685722_49279539	chr3_48828011	0.0006146	0.001354	0.001721	0.000589
ENSG00000178252:2(@)chr3_47685722_49279539	chr3_48829115	0.0006146	0.001318	0.00169	0.0005883
ENSG00000178252:2(@)chr3_47685722_49279539	chr3_48855703	0.0006155	0.001522	0.001865	0.0005926
ENSG00000178252:2(@)chr3_47685722_49279539	chr3_48863738	0.0002352	0.001066	0.001114	0.0002229
ENSG00000178252:2(@)chr3_47685722_49279539	chr3_48874214	0.0006151	0.001582	0.001915	0.000593
ENSG00000178252:2(@)chr3_47685722_49279539	chr3_48904349	0.0006174	0.001688	0.002007	0.0005966
ENSG00000178252:2(@)chr3_47685722_49279539	chr3_48910156	0.0006151	0.001712	0.002026	0.0005946
ENSG00000178252:2(@)chr3_47685722_49279539	chr3_48914207	0.0007209	0.001083	0.001589	0.0006837
ENSG00000178252:2(@)chr3_47685722_49279539	chr3_48915050	0.000721	0.0009747	0.001494	0.0006799
ENSG00000178252:2(@)chr3_47685722_49279539	chr3_48916344	0.001722	0.001794	0.003166	0.001667
ENSG00000178252:2(@)chr3_47685722_49279539	chr3_48924293	0.00131	0.001724	0.002708	0.001267
ENSG00000178252:2(@)chr3_47685722_49279539	chr3_48926675	0.00131	0.001735	0.002717	0.001267
ENSG00000178252:2(@)chr3_47685722_49279539	chr3_48931603	0.00131	0.00165	0.002644	0.001264
ENSG00000178252:2(@)chr3_47685722_49279539	chr3_48936952	0.001308	0.001708	0.002692	0.001265
ENSG00000178252:2(@)chr3_47685722_49279539	chr3_48940200	0.001308	0.001719	0.002701	0.001265
ENSG00000178252:2(@)chr3_47685722_49279539	chr3_48963976	0.003421	0.00168	0.004708	0.003305
ENSG00000178252:2(@)chr3_47685722_49279539	chr3_48979775	0.0006776	0.003093	0.00325	0.0006649
ENSG00000178252:2(@)chr3_47685722_49279539	chr3_48994948	0.0112	0.001918	0.01247	0.01087
ENSG00000178252:2(@)chr3_47685722_49279539	chr3_49026677	0.01018	0.002448	0.01198	0.009937
ENSG00000178252:2(@)chr3_47685722_49279539	chr3_49030471	0.00642	0.001169	0.007089	0.006112
ENSG00000178252:2(@)chr3_47685722_49279539	chr3_49034017	0.002607	0.003909	0.005835	0.002568
ENSG00000178252:2(@)chr3_47685722_49279539	chr3_49034795	0.002615	0.003772	0.005727	0.002575
ENSG00000178252:2(@)chr3_47685722_49279539	chr3_49038659	0.00161	0.002382	0.003562	0.001571
ENSG00000178252:2(@)chr3_47685722_49279539	chr3_49049778	0.001619	0.002485	0.003659	0.001582
ENSG00000178252:2(@)chr3_47685722_49279539	chr3_49050923	0.00162	0.002402	0.003588	0.001581
ENSG00000178252:1(@)chr3_47685722_49279539	chr3_48782235	0.01162	0.0002826	0.009656	0.009601
ENSG00000178252:1(@)chr3_47685722_49279539	chr3_48800834	0.01159	0.0002124	0.009105	0.009063
ENSG00000178252:1(@)chr3_47685722_49279539	chr3_48806626	0.0116	0.0002062	0.009047	0.009007
ENSG00000178252:1(@)chr3_47685722_49279539	chr3_48815206	0.01162	0.000206	0.009061	0.00902
ENSG00000178252:1(@)chr3_47685722_49279539	chr3_48820372	0.01156	0.0002022	0.008979	0.008939
ENSG00000178252:1(@)chr3_47685722_49279539	chr3_48834231	0.01157	0.0002069	0.009034	0.008993
ENSG00000178252:1(@)chr3_47685722_49279539	chr3_48835565	0.01111	0.0002022	0.008632	0.008592
ENSG00000178252:1(@)chr3_47685722_49279539	chr3_48856347	0.01173	0.0002109	0.009198	0.009157
ENSG00000178252:1(@)chr3_47685722_49279539	chr3_48869036	0.01213	0.0002078	0.009475	0.009434
ENSG00000178252:1(@)chr3_47685722_49279539	chr3_48873692	0.01209	0.0001974	0.009339	0.009301
ENSG00000178252:1(@)chr3_47685722_49279539	chr3_48875396	0.01207	0.000203	0.009382	0.009342
ENSG00000178252:1(@)chr3_47685722_49279539	chr3_48881799	0.01204	0.0002025	0.009353	0.009313
ENSG00000178252:1(@)chr3_47685722_49279539	chr3_48889383	0.01204	0.0002024	0.009354	0.009314
ENSG00000178252:1(@)chr3_47685722_49279539	chr3_48896669	0.01194	0.0001988	0.009234	0.009195
ENSG00000178252:1(@)chr3_47685722_49279539	chr3_48909750	0.001699	0.0003	0.001478	0.001418
ENSG00000178252:1(@)chr3_47685722_49279539	chr3_48914851	0.02338	0.0002689	0.01921	0.01916
ENSG00000178252:1(@)chr3_47685722_49279539	chr3_48914952	0.02337	0.0002578	0.01905	0.019
ENSG00000178252:1(@)chr3_47685722_49279539	chr3_48916641	0.02327	0.0002594	0.01899	0.01894
ENSG00000178252:1(@)chr3_47685722_49279539	chr3_48919429	0.003417	0.0002743	0.002864	0.00281
ENSG00000178252:1(@)chr3_47685722_49279539	chr3_48919714	0.003421	0.0002743	0.002867	0.002812
ENSG00000178252:1(@)chr3_47685722_49279539	chr3_48923505	0.003443	0.0002764	0.002889	0.002834
ENSG00000178252:1(@)chr3_47685722_49279539	chr3_48924695	0.003453	0.0003188	0.002975	0.002911
ENSG00000178252:1(@)chr3_47685722_49279539	chr3_48935459	0.003568	0.0002656	0.002969	0.002917
ENSG00000178252:1(@)chr3_47685722_49279539	chr3_48939965	0.003595	0.0002792	0.00302	0.002965
ENSG00000178252:1(@)chr3_47685722_49279539	chr3_48941798	0.02329	0.0002661	0.0191	0.01904
ENSG00000178252:1(@)chr3_47685722_49279539	chr3_48948966	0.00363	0.0002832	0.003057	0.003001
ENSG00000178252:1(@)chr3_47685722_49279539	chr3_48951327	0.02328	0.0002682	0.01911	0.01906
ENSG00000178252:1(@)chr3_47685722_49279539	chr3_48955149	0.003677	0.0002657	0.003058	0.003006
ENSG00000178252:1(@)chr3_47685722_49279539	chr3_48955422	0.003677	0.0002653	0.003058	0.003005
ENSG00000178252:1(@)chr3_47685722_49279539	chr3_48958054	0.001774	0.0004675	0.001667	0.001574
ENSG00000178252:1(@)chr3_47685722_49279539	chr3_48958704	0.02363	0.0002533	0.0192	0.01915
ENSG00000178252:1(@)chr3_47685722_49279539	chr3_48959173	0.02357	0.0002409	0.01896	0.01892
ENSG00000178252:1(@)chr3_47685722_49279539	chr3_48961890	0.004024	0.0004445	0.003638	0.00355
ENSG00000178252:1(@)chr3_47685722_49279539	chr3_48967290	0.05115	0.0002506	0.04141	0.04136
ENSG00000178252:1(@)chr3_47685722_49279539	chr3_48970205	0.05119	0.0002493	0.0414	0.04135
ENSG00000178252:1(@)chr3_47685722_49279539	chr3_48975950	0.008103	0.0002788	0.006737	0.006682
ENSG00000178252:1(@)chr3_47685722_49279539	chr3_48978623	0.008154	0.0002641	0.006711	0.006659
ENSG00000178252:1(@)chr3_47685722_49279539	chr3_48987668	0.1697	0.0002448	0.1367	0.1366
ENSG00000178252:1(@)chr3_47685722_49279539	chr3_48993395	0.02733	0.0003094	0.02299	0.02293
ENSG00000178252:1(@)chr3_47685722_49279539	chr3_48994772	0.1697	0.000281	0.1402	0.1402
ENSG00000178252:1(@)chr3_47685722_49279539	chr3_48997778	0.02735	0.0002736	0.02253	0.02248
ENSG00000178252:1(@)chr3_47685722_49279539	chr3_48998452	0.02736	0.0003429	0.02339	0.02333
ENSG00000178252:1(@)chr3_47685722_49279539	chr3_49015352	0.00173	0.0005099	0.001651	0.00155
ENSG00000178252:1(@)chr3_47685722_49279539	chr3_49038555	0.004142	0.0004743	0.003776	0.003682
ENSG00000178252:1(@)chr3_47685722_49279539	chr3_49043814	0.02658	0.0003885	0.02313	0.02306
ENSG00000178252:1(@)chr3_47685722_49279539	chr3_49050679	0.004136	0.0004754	0.003771	0.003677
ENSG00000178252:1(@)chr3_47685722_49279539	chr3_49060149	0.004102	0.0004219	0.00368	0.003596
ENSG00000178252:1(@)chr3_47685722_49279539	chr3_49060350	0.004104	0.0004848	0.003753	0.003657
ENSG00000178252:4(@)chr3_47685722_49279539	chr3_48903442	0.007461	0.0004034	0.006856	0.006504
ENSG00000001617:2(@)chr3_49279539_51797999	chr3_50122676	0.000148	0.005719	0.005182	0.0001465
ENSG00000001617:2(@)chr3_49279539_51797999	chr3_50148075	0.0007572	1.904e-05	0.0002006	0.0001839
ENSG00000001617:2(@)chr3_49279539_51797999	chr3_50159664	0.0007342	1.224e-05	0.0001362	0.0001255
ENSG00000214706:1(@)chr3_49279539_51797999	chr3_50190354	0.0001846	0.0007142	0.0007981	0.0001705
ENSG00000214706:1(@)chr3_49279539_51797999	chr3_50267802	0.001267	7.974e-06	0.000157	0.00015
ENSG00000214706:1(@)chr3_49279539_51797999	chr3_50268817	0.001259	8.577e-06	0.0001664	0.0001589
ENSG00000214706:1(@)chr3_49279539_51797999	chr3_50276096	0.001291	9.38e-06	0.0001843	0.0001761
ENSG00000214706:1(@)chr3_49279539_51797999	chr3_50278688	0.00134	8.714e-06	0.0001791	0.0001714
ENSG00000214706:1(@)chr3_49279539_51797999	chr3_50304074	0.001206	7.962e-06	0.0001496	0.0001426
ENSG00000214706:1(@)chr3_49279539_51797999	chr3_50306747	0.00126	9.612e-06	0.0001839	0.0001755
ENSG00000214706:1(@)chr3_49279539_51797999	chr3_50310502	0.001204	7.937e-06	0.0001489	0.0001419
ENSG00000243477:2(@)chr3_49279539_51797999	chr3_50276096	0.001028	9.38e-06	0.0001485	0.0001402
ENSG00000243477:2(@)chr3_49279539_51797999	chr3_50278688	0.001087	8.714e-06	0.0001468	0.0001391
ENSG00000243477:2(@)chr3_49279539_51797999	chr3_50287241	0.001083	8.745e-06	0.0001467	0.000139
ENSG00000232352:1(@)chr3_49279539_51797999	chr3_50149893	0.0001276	0.008598	0.007708	0.0001268
ENSG00000232352:1(@)chr3_49279539_51797999	chr3_50152098	0.0001287	0.01331	0.01187	0.0001281
ENSG00000232352:1(@)chr3_49279539_51797999	chr3_50162314	0.0001281	0.007227	0.0065	0.000127
ENSG00000232352:1(@)chr3_49279539_51797999	chr3_50180125	0.0002242	0.001255	0.001321	0.0002141
ENSG00000232352:1(@)chr3_49279539_51797999	chr3_50190883	0.0001989	0.001133	0.001188	0.000189
ENSG00000232352:1(@)chr3_49279539_51797999	chr3_50201579	0.0002954	0.004026	0.003841	0.0002912
ENSG00000232352:1(@)chr3_49279539_51797999	chr3_50249521	0.001779	0.0004926	0.002023	0.001588
ENSG00000001617:1(@)chr3_49279539_51797999	chr3_50150163	0.006768	1.469e-05	0.001355	0.001342
ENSG00000001617:1(@)chr3_49279539_51797999	chr3_50150357	0.006729	1.479e-05	0.001355	0.001342
ENSG00000001617:1(@)chr3_49279539_51797999	chr3_50152913	0.000541	1.416e-05	0.0001165	0.0001041
ENSG00000001617:1(@)chr3_49279539_51797999	chr3_50155327	0.005566	8.441e-06	0.0006997	0.0006924
ENSG00000001617:1(@)chr3_49279539_51797999	chr3_50160982	0.006301	8.43e-06	0.0007903	0.000783
ENSG00000001617:1(@)chr3_49279539_51797999	chr3_50178988	0.001059	7.933e-06	0.0001317	0.0001248
ENSG00000001617:1(@)chr3_49279539_51797999	chr3_50181446	0.00101	7.927e-06	0.0001259	0.000119
ENSG00000001617:1(@)chr3_49279539_51797999	chr3_50184282	0.003439	7.928e-06	0.0004118	0.0004049
ENSG00000001617:1(@)chr3_49279539_51797999	chr3_50185493	0.002954	7.948e-06	0.0003554	0.0003485
ENSG00000001617:1(@)chr3_49279539_51797999	chr3_50186792	0.0009417	8.513e-06	0.0001255	0.000118
ENSG00000001617:1(@)chr3_49279539_51797999	chr3_50187129	0.003896	7.925e-06	0.0004654	0.0004585
ENSG00000001617:1(@)chr3_49279539_51797999	chr3_50188718	0.004035	7.951e-06	0.0004831	0.0004762
ENSG00000001617:1(@)chr3_49279539_51797999	chr3_50195782	0.003208	8.039e-06	0.0003894	0.0003824
ENSG00000001617:1(@)chr3_49279539_51797999	chr3_50195884	0.00429	7.927e-06	0.000512	0.0005051
ENSG00000001617:1(@)chr3_49279539_51797999	chr3_50198940	0.001801	8.042e-06	0.0002217	0.0002147
ENSG00000001617:1(@)chr3_49279539_51797999	chr3_50206368	0.001259	8.209e-06	0.00016	0.0001528
ENSG00000001617:1(@)chr3_49279539_51797999	chr3_50206515	0.001259	8.238e-06	0.0001605	0.0001533
ENSG00000213600:2(@)chr3_49279539_51797999	chr3_50254353	0.0006641	1.76e-05	0.0001672	0.0001518
ENSG00000213600:2(@)chr3_49279539_51797999	chr3_50262685	0.0006876	1.089e-05	0.0001161	0.0001065
ENSG00000012171:2(@)chr3_49279539_51797999	chr3_50253470	0.0007203	1.016e-05	0.0001141	0.0001052
ENSG00000012171:2(@)chr3_49279539_51797999	chr3_50256634	0.0007213	9.772e-06	0.0001105	0.0001019
ENSG00000012171:1(@)chr3_49279539_51797999	chr3_50254185	0.002432	9.586e-06	0.0003463	0.0003379
ENSG00000012171:1(@)chr3_49279539_51797999	chr3_50254353	0.001222	1.76e-05	0.0002947	0.0002792
ENSG00000114395:1(@)chr3_49279539_51797999	chr3_50336862	0.002838	1.042e-05	0.0004326	0.0004234
ENSG00000114395:1(@)chr3_49279539_51797999	chr3_50337137	0.001118	9.515e-06	0.0001626	0.0001543
ENSG00000114395:1(@)chr3_49279539_51797999	chr3_50341515	0.001114	9.85e-06	0.0001671	0.0001585
ENSG00000114395:1(@)chr3_49279539_51797999	chr3_50372395	0.004692	1.265e-05	0.0008348	0.0008237
ENSG00000213600:1(@)chr3_49279539_51797999	chr3_50254892	0.002773	0.00275	0.005124	0.002714
ENSG00000213600:1(@)chr3_49279539_51797999	chr3_50259898	0.002735	0.00376	0.005987	0.002693
ENSG00000232352:2(@)chr3_49279539_51797999	chr3_50254892	0.001669	0.00275	0.004052	0.001634
ENSG00000232352:2(@)chr3_49279539_51797999	chr3_50259898	0.0004851	0.00376	0.003784	0.0004776
ENSG00000232352:2(@)chr3_49279539_51797999	chr3_50292395	0.0001528	0.003056	0.002838	0.0001499
ENSG00000232352:2(@)chr3_49279539_51797999	chr3_50315027	0.0001131	0.001921	0.001799	0.0001097
ENSG00000243477:1(@)chr3_49279539_51797999	chr3_50254892	0.002469	0.00275	0.004819	0.002417
ENSG00000243477:1(@)chr3_49279539_51797999	chr3_50259898	0.002488	0.00376	0.005734	0.002449
ENSG00000243477:1(@)chr3_49279539_51797999	chr3_50292395	0.0005927	0.003056	0.003252	0.0005815
ENSG00000243477:1(@)chr3_49279539_51797999	chr3_50315027	0.001295	0.001921	0.002935	0.001257
ENSG00000243477:1(@)chr3_49279539_51797999	chr3_50320438	0.002545	0.00258	0.004741	0.002488
ENSG00000114738:1(@)chr3_49279539_51797999	chr3_50490661	0.0008799	8.054e-06	0.0001121	0.000105
ENSG00000114738:1(@)chr3_49279539_51797999	chr3_50537881	0.0003615	2.872e-05	0.0001429	0.0001178
ENSG00000114738:1(@)chr3_49279539_51797999	chr3_50543817	0.0003786	4.126e-05	0.0001913	0.0001552
ENSG00000114738:1(@)chr3_49279539_51797999	chr3_50605874	0.003249	1.012e-05	0.0004815	0.0004727
ENSG00000114738:1(@)chr3_49279539_51797999	chr3_50606703	0.001958	1.156e-05	0.000329	0.0003189
ENSG00000114738:1(@)chr3_49279539_51797999	chr3_50612068	0.002537	1.141e-05	0.0004188	0.0004088
ENSG00000114738:1(@)chr3_49279539_51797999	chr3_50620395	0.002557	1.159e-05	0.0004275	0.0004174
ENSG00000114738:1(@)chr3_49279539_51797999	chr3_50621081	0.0007591	1.254e-05	0.0001433	0.0001323
ENSG00000114738:1(@)chr3_49279539_51797999	chr3_50636497	0.000677	1.111e-05	0.0001164	0.0001066
ENSG00000114738:1(@)chr3_49279539_51797999	chr3_50637037	0.0006774	1.107e-05	0.0001161	0.0001064
ENSG00000114738:1(@)chr3_49279539_51797999	chr3_50639165	0.000678	1.131e-05	0.0001183	0.0001084
ENSG00000114738:1(@)chr3_49279539_51797999	chr3_50641301	0.002451	1.137e-05	0.0004038	0.0003939
ENSG00000114738:1(@)chr3_49279539_51797999	chr3_50643327	0.002456	1.146e-05	0.000407	0.000397
ENSG00000114738:1(@)chr3_49279539_51797999	chr3_50648631	0.002578	9.561e-06	0.0003658	0.0003575
ENSG00000114738:2(@)chr3_49279539_51797999	chr3_50605544	0.000582	3.2e-05	0.0002319	0.0002038
ENSG00000114738:2(@)chr3_49279539_51797999	chr3_50620229	0.0007403	1.221e-05	0.0001369	0.0001262
ENSG00000114738:2(@)chr3_49279539_51797999	chr3_50640849	0.0006891	1.218e-05	0.0001279	0.0001172
ENSG00000114738:2(@)chr3_49279539_51797999	chr3_50641068	0.0006892	1.224e-05	0.0001285	0.0001178
ENSG00000114738:2(@)chr3_49279539_51797999	chr3_50641813	0.000689	1.234e-05	0.0001293	0.0001185
ENSG00000164080:1(@)chr3_49279539_51797999	chr3_51589531	0.000989	1.475e-05	0.0002096	0.0001967
ENSG00000243989:2(@)chr3_49279539_51797999	chr3_51772506	0.002842	1.055e-05	0.0004378	0.0004285
ENSG00000247596:1(@)chr3_51797999_54047363	chr3_52239405	0.0001414	0.0002213	0.0003061	0.0001115
ENSG00000247596:1(@)chr3_51797999_54047363	chr3_52253452	0.0006921	0.000249	0.0007778	0.0005589
ENSG00000247596:1(@)chr3_51797999_54047363	chr3_52254929	0.0006921	0.0002494	0.0007782	0.000559
ENSG00000247596:1(@)chr3_51797999_54047363	chr3_52274829	0.0001152	0.0005308	0.0005703	0.0001036
ENSG00000163939:1(@)chr3_51797999_54047363	chr3_52502498	0.0005753	1.292e-05	0.0001137	0.0001029
ENSG00000163939:1(@)chr3_51797999_54047363	chr3_52517268	0.0003249	0.0003406	0.0005623	0.0002767
ENSG00000163939:1(@)chr3_51797999_54047363	chr3_52521300	0.0003109	0.0001074	0.0002904	0.0002003
ENSG00000163939:1(@)chr3_51797999_54047363	chr3_52523992	0.0003109	0.000876	0.001026	0.0002912
ENSG00000163939:1(@)chr3_51797999_54047363	chr3_52525689	0.0003151	0.0002079	0.0004195	0.0002452
ENSG00000163939:1(@)chr3_51797999_54047363	chr3_52532049	0.0003109	0.0004245	0.0006289	0.0002728
ENSG00000163939:1(@)chr3_51797999_54047363	chr3_52532666	0.0003109	5.13e-05	0.0001872	0.0001442
ENSG00000163939:1(@)chr3_51797999_54047363	chr3_52534789	0.0003109	0.0005612	0.0007519	0.0002812
ENSG00000163939:1(@)chr3_51797999_54047363	chr3_52562898	0.0003313	3.307e-05	0.0001463	0.0001186
ENSG00000163939:1(@)chr3_51797999_54047363	chr3_52564524	0.003235	4.737e-06	0.0002432	0.0002392
ENSG00000163939:1(@)chr3_51797999_54047363	chr3_52566983	0.006984	3.713e-06	0.0004145	0.0004114
ENSG00000163939:1(@)chr3_51797999_54047363	chr3_52568258	0.006984	3.967e-06	0.0004411	0.0004378
ENSG00000163939:1(@)chr3_51797999_54047363	chr3_52570845	0.006984	3.872e-06	0.0004311	0.0004279
ENSG00000163939:1(@)chr3_51797999_54047363	chr3_52571120	0.004219	4.68e-06	0.0003124	0.0003085
ENSG00000163939:1(@)chr3_51797999_54047363	chr3_52572350	0.006984	3.968e-06	0.0004412	0.0004379
ENSG00000163939:1(@)chr3_51797999_54047363	chr3_52574933	0.0007166	2.333e-05	0.0002219	0.0002023
ENSG00000163939:1(@)chr3_51797999_54047363	chr3_52575141	0.0007165	3.004e-05	0.0002661	0.0002409
ENSG00000163939:1(@)chr3_51797999_54047363	chr3_52575346	0.006992	3.898e-06	0.0004344	0.0004312
ENSG00000163939:1(@)chr3_51797999_54047363	chr3_52576399	0.006996	3.883e-06	0.0004331	0.0004298
ENSG00000163939:1(@)chr3_51797999_54047363	chr3_52578143	0.0007165	2.84e-05	0.0002558	0.000232
ENSG00000163939:1(@)chr3_51797999_54047363	chr3_52580654	0.0007165	2.205e-05	0.0002127	0.0001942
ENSG00000163939:1(@)chr3_51797999_54047363	chr3_52581211	0.006984	3.264e-06	0.000367	0.0003643
ENSG00000163939:1(@)chr3_51797999_54047363	chr3_52581285	0.0007166	2.225e-05	0.0002141	0.0001955
ENSG00000163939:1(@)chr3_51797999_54047363	chr3_52583786	0.006984	3.517e-06	0.0003939	0.0003909
ENSG00000163939:1(@)chr3_51797999_54047363	chr3_52584002	0.006984	3.35e-06	0.0003762	0.0003734
ENSG00000163939:1(@)chr3_51797999_54047363	chr3_52584925	0.006986	3.335e-06	0.0003746	0.0003718
ENSG00000163939:1(@)chr3_51797999_54047363	chr3_52585776	0.006974	3.017e-06	0.00034	0.0003375
ENSG00000163939:1(@)chr3_51797999_54047363	chr3_52587611	0.006976	2.497e-06	0.0002838	0.0002817
ENSG00000163939:1(@)chr3_51797999_54047363	chr3_52587823	0.006984	2.554e-06	0.0002904	0.0002882
ENSG00000163939:1(@)chr3_51797999_54047363	chr3_52590707	0.002348	2.798e-06	0.0001081	0.0001058
ENSG00000163939:1(@)chr3_51797999_54047363	chr3_52590753	0.002348	1.915e-05	0.0005889	0.0005729
ENSG00000163939:1(@)chr3_51797999_54047363	chr3_52591003	0.002348	1.842e-05	0.0005716	0.0005562
ENSG00000163939:1(@)chr3_51797999_54047363	chr3_52592630	0.02285	2.744e-06	0.001012	0.00101
ENSG00000163939:1(@)chr3_51797999_54047363	chr3_52593470	0.002348	1.976e-05	0.000603	0.0005865
ENSG00000163939:1(@)chr3_51797999_54047363	chr3_52593644	0.002348	1.991e-05	0.0006067	0.00059
ENSG00000163939:1(@)chr3_51797999_54047363	chr3_52594305	0.01236	1.008e-05	0.001804	0.001796
ENSG00000163939:1(@)chr3_51797999_54047363	chr3_52594800	0.002351	3.308e-06	0.000127	0.0001242
ENSG00000163939:1(@)chr3_51797999_54047363	chr3_52595161	0.02291	2.876e-06	0.001062	0.001059
ENSG00000163939:1(@)chr3_51797999_54047363	chr3_52595370	0.002351	3.252e-06	0.0001249	0.0001222
ENSG00000163939:1(@)chr3_51797999_54047363	chr3_52595617	0.002352	2.052e-05	0.0006217	0.0006045
ENSG00000163939:1(@)chr3_51797999_54047363	chr3_52595734	0.002352	3.23e-06	0.0001242	0.0001215
ENSG00000163939:1(@)chr3_51797999_54047363	chr3_52596532	0.002352	2.059e-05	0.0006233	0.000606
ENSG00000163939:1(@)chr3_51797999_54047363	chr3_52598341	0.002352	2.184e-05	0.0006512	0.0006329
ENSG00000163939:1(@)chr3_51797999_54047363	chr3_52598895	0.002337	1.855e-05	0.0005723	0.0005568
ENSG00000163939:1(@)chr3_51797999_54047363	chr3_52599913	0.002351	3.264e-06	0.0001253	0.0001226
ENSG00000163939:1(@)chr3_51797999_54047363	chr3_52600076	0.004616	3.081e-06	0.0002305	0.0002279
ENSG00000163939:1(@)chr3_51797999_54047363	chr3_52600589	0.002349	3.34e-06	0.000128	0.0001252
ENSG00000163939:1(@)chr3_51797999_54047363	chr3_52600603	0.02289	3.426e-06	0.001252	0.00125
ENSG00000163939:1(@)chr3_51797999_54047363	chr3_52603470	0.002967	0.003309	0.00569	0.002915
ENSG00000163939:1(@)chr3_51797999_54047363	chr3_52604466	0.002351	2.374e-05	0.0006919	0.0006721
ENSG00000163939:1(@)chr3_51797999_54047363	chr3_52605241	0.0229	3.844e-06	0.001397	0.001394
ENSG00000163939:1(@)chr3_51797999_54047363	chr3_52607239	0.006809	3.68e-06	0.0004008	0.0003978
ENSG00000163939:1(@)chr3_51797999_54047363	chr3_52608471	0.0006979	2.38e-05	0.0002198	0.0001998
ENSG00000163939:1(@)chr3_51797999_54047363	chr3_52608920	0.0006979	2.462e-05	0.0002254	0.0002047
ENSG00000163939:1(@)chr3_51797999_54047363	chr3_52609291	0.006805	3.834e-06	0.0004163	0.0004131
ENSG00000163939:1(@)chr3_51797999_54047363	chr3_52609669	0.0006979	2.386e-05	0.0002202	0.0002002
ENSG00000163939:1(@)chr3_51797999_54047363	chr3_52614249	0.0005958	0.005053	0.004827	0.0005889
ENSG00000163939:1(@)chr3_51797999_54047363	chr3_52621399	0.005991	4.425e-06	0.0004195	0.0004159
ENSG00000163939:1(@)chr3_51797999_54047363	chr3_52622076	0.0006132	2.9e-05	0.0002257	0.0002014
ENSG00000163939:1(@)chr3_51797999_54047363	chr3_52622324	0.0006132	2.899e-05	0.0002256	0.0002013
ENSG00000163939:1(@)chr3_51797999_54047363	chr3_52622986	0.0006145	2.906e-05	0.0002264	0.000202
ENSG00000163939:1(@)chr3_51797999_54047363	chr3_52625108	0.0006147	3.027e-05	0.0002331	0.0002077
ENSG00000163939:1(@)chr3_51797999_54047363	chr3_52625947	0.002218	2.99e-05	0.0007682	0.0007432
ENSG00000163939:1(@)chr3_51797999_54047363	chr3_52627624	0.002218	3.001e-05	0.0007701	0.0007449
ENSG00000163939:1(@)chr3_51797999_54047363	chr3_52628706	0.02161	4.691e-06	0.001588	0.001584
ENSG00000163939:1(@)chr3_51797999_54047363	chr3_52629866	0.02161	4.864e-06	0.001642	0.001638
ENSG00000163939:1(@)chr3_51797999_54047363	chr3_52632634	0.003125	3.616e-05	0.001214	0.001184
ENSG00000163939:1(@)chr3_51797999_54047363	chr3_52632850	0.003125	3.674e-05	0.001226	0.001195
ENSG00000163939:1(@)chr3_51797999_54047363	chr3_52634103	0.01903	6.136e-06	0.001789	0.001784
ENSG00000163939:1(@)chr3_51797999_54047363	chr3_52635373	0.0216	5.007e-06	0.001685	0.001681
ENSG00000163939:1(@)chr3_51797999_54047363	chr3_52636028	0.0216	5.037e-06	0.001695	0.00169
ENSG00000163939:1(@)chr3_51797999_54047363	chr3_52638151	0.002217	3.215e-05	0.0008062	0.0007793
ENSG00000163939:1(@)chr3_51797999_54047363	chr3_52638515	0.002217	5.237e-06	0.0001842	0.0001798
ENSG00000163939:1(@)chr3_51797999_54047363	chr3_52638726	0.002217	4.42e-06	0.0001574	0.0001537
ENSG00000163939:1(@)chr3_51797999_54047363	chr3_52640284	0.002217	3.157e-05	0.0007965	0.0007701
ENSG00000163939:1(@)chr3_51797999_54047363	chr3_52640526	0.002217	3.273e-05	0.0008157	0.0007882
ENSG00000163939:1(@)chr3_51797999_54047363	chr3_52640651	0.003594	5.121e-06	0.0002899	0.0002856
ENSG00000163939:1(@)chr3_51797999_54047363	chr3_52640989	0.0003687	3.145e-05	0.0001541	0.0001278
ENSG00000163939:1(@)chr3_51797999_54047363	chr3_52641039	0.0003684	3.157e-05	0.0001544	0.000128
ENSG00000163939:1(@)chr3_51797999_54047363	chr3_52641263	0.0003684	3.27e-05	0.0001583	0.0001309
ENSG00000163939:1(@)chr3_51797999_54047363	chr3_52642174	0.0003684	3.284e-05	0.0001588	0.0001313
ENSG00000163939:1(@)chr3_51797999_54047363	chr3_52643944	0.0003684	3.222e-05	0.0001567	0.0001297
ENSG00000163939:1(@)chr3_51797999_54047363	chr3_52644254	0.0003684	3.213e-05	0.0001564	0.0001295
ENSG00000163939:1(@)chr3_51797999_54047363	chr3_52644354	0.003594	5.165e-06	0.0002922	0.0002879
ENSG00000163939:1(@)chr3_51797999_54047363	chr3_52644478	0.0003681	3.243e-05	0.0001573	0.0001301
ENSG00000163939:1(@)chr3_51797999_54047363	chr3_52648189	0.0003684	3.254e-05	0.0001578	0.0001305
ENSG00000163939:1(@)chr3_51797999_54047363	chr3_52648930	0.0003684	3.387e-05	0.0001623	0.0001339
ENSG00000163939:1(@)chr3_51797999_54047363	chr3_52649848	0.0003684	3.31e-05	0.0001597	0.000132
ENSG00000163939:1(@)chr3_51797999_54047363	chr3_52650112	0.003594	5.31e-06	0.0002998	0.0002953
ENSG00000163939:1(@)chr3_51797999_54047363	chr3_52651228	0.0003684	3.017e-05	0.0001495	0.0001242
ENSG00000163939:1(@)chr3_51797999_54047363	chr3_52652871	0.0003684	3.055e-05	0.0001509	0.0001252
ENSG00000163939:1(@)chr3_51797999_54047363	chr3_52653546	0.003594	5.058e-06	0.0002866	0.0002824
ENSG00000163939:1(@)chr3_51797999_54047363	chr3_52658108	0.003594	5.557e-06	0.0003125	0.0003079
ENSG00000163939:1(@)chr3_51797999_54047363	chr3_52658343	0.0003684	3.368e-05	0.0001617	0.0001334
ENSG00000163939:1(@)chr3_51797999_54047363	chr3_52658705	0.003594	5.442e-06	0.0003066	0.0003021
ENSG00000163939:1(@)chr3_51797999_54047363	chr3_52660182	0.00359	5.891e-06	0.0003292	0.0003243
ENSG00000163939:1(@)chr3_51797999_54047363	chr3_52662782	0.0003685	3.447e-05	0.0001643	0.0001354
ENSG00000163939:1(@)chr3_51797999_54047363	chr3_52663066	0.0003685	3.304e-05	0.0001595	0.0001318
ENSG00000163939:1(@)chr3_51797999_54047363	chr3_52663147	0.0003684	3.435e-05	0.0001639	0.0001351
ENSG00000163939:1(@)chr3_51797999_54047363	chr3_52664544	0.0003682	3.417e-05	0.0001632	0.0001346
ENSG00000242781:1(@)chr3_78975391_81378159	chr3_80527373	0.0002605	0.002424	0.002259	0.0002546
ENSG00000242781:1(@)chr3_78975391_81378159	chr3_80527856	0.0002605	0.002345	0.002195	0.0002544
ENSG00000242781:1(@)chr3_78975391_81378159	chr3_80529248	0.0002605	0.002967	0.00271	0.0002556
ENSG00000242781:1(@)chr3_78975391_81378159	chr3_80529364	0.0002605	0.00239	0.002232	0.0002545
ENSG00000242781:1(@)chr3_78975391_81378159	chr3_80530025	0.0002605	0.002442	0.002275	0.0002546
ENSG00000242781:1(@)chr3_78975391_81378159	chr3_80530056	0.0002207	0.002254	0.00208	0.0002153
ENSG00000242781:1(@)chr3_78975391_81378159	chr3_80531755	0.0002605	0.002863	0.002623	0.0002554
ENSG00000242781:1(@)chr3_78975391_81378159	chr3_80531943	0.0002605	0.002756	0.002535	0.0002553
ENSG00000242781:1(@)chr3_78975391_81378159	chr3_80532429	0.0002605	0.002644	0.002442	0.0002551
ENSG00000242781:1(@)chr3_78975391_81378159	chr3_80532606	0.0002601	0.002659	0.002454	0.0002547
ENSG00000242781:1(@)chr3_78975391_81378159	chr3_80532630	0.0002601	0.002644	0.002441	0.0002547
ENSG00000242781:1(@)chr3_78975391_81378159	chr3_80532920	0.0002605	0.003291	0.002978	0.0002561
ENSG00000242781:1(@)chr3_78975391_81378159	chr3_80533263	0.0002605	0.003162	0.002872	0.0002559
ENSG00000242781:1(@)chr3_78975391_81378159	chr3_80533296	0.0002605	0.003154	0.002865	0.0002559
ENSG00000242781:1(@)chr3_78975391_81378159	chr3_80533831	0.0002605	0.003051	0.002779	0.0002558
ENSG00000242781:1(@)chr3_78975391_81378159	chr3_80534588	0.0002605	0.002309	0.002165	0.0002543
ENSG00000242781:1(@)chr3_78975391_81378159	chr3_80534985	0.0002605	0.003143	0.002856	0.0002559
ENSG00000242781:1(@)chr3_78975391_81378159	chr3_80535597	0.0002605	0.002324	0.002176	0.0002543
ENSG00000242781:1(@)chr3_78975391_81378159	chr3_80535889	0.0002605	0.002279	0.002139	0.0002542
ENSG00000242781:1(@)chr3_78975391_81378159	chr3_80536305	0.0002605	0.002286	0.002145	0.0002542
ENSG00000242781:1(@)chr3_78975391_81378159	chr3_80537001	0.0002605	0.002302	0.002158	0.0002543
ENSG00000242781:1(@)chr3_78975391_81378159	chr3_80538093	0.0002605	0.002945	0.002692	0.0002556
ENSG00000242781:1(@)chr3_78975391_81378159	chr3_80538117	0.0002606	0.002936	0.002685	0.0002557
ENSG00000242781:1(@)chr3_78975391_81378159	chr3_80539694	0.0002605	0.003083	0.002806	0.0002558
ENSG00000242781:1(@)chr3_78975391_81378159	chr3_80541286	0.0002205	0.00247	0.002259	0.0002156
ENSG00000242781:1(@)chr3_78975391_81378159	chr3_80541789	0.0002897	0.002214	0.002114	0.0002825
ENSG00000242781:1(@)chr3_78975391_81378159	chr3_80541850	0.0002605	0.002478	0.002305	0.0002547
ENSG00000242781:1(@)chr3_78975391_81378159	chr3_80542047	0.00026	0.002609	0.002413	0.0002546
ENSG00000242781:1(@)chr3_78975391_81378159	chr3_80542078	0.0002605	0.002565	0.002376	0.0002549
ENSG00000242781:1(@)chr3_78975391_81378159	chr3_80542350	0.0002617	0.002293	0.002152	0.0002554
ENSG00000242781:1(@)chr3_78975391_81378159	chr3_80542402	0.0002605	0.002601	0.002407	0.0002549
ENSG00000242781:1(@)chr3_78975391_81378159	chr3_80542914	0.0002603	0.001796	0.001738	0.0002524
ENSG00000242781:1(@)chr3_78975391_81378159	chr3_80543540	0.0002605	0.001788	0.001732	0.0002525
ENSG00000242781:1(@)chr3_78975391_81378159	chr3_80544079	0.0002605	0.001786	0.00173	0.0002525
ENSG00000242781:1(@)chr3_78975391_81378159	chr3_80545574	0.0002205	0.001894	0.001781	0.0002142
ENSG00000242781:1(@)chr3_78975391_81378159	chr3_80546712	0.0002605	0.001819	0.001757	0.0002526
ENSG00000242781:1(@)chr3_78975391_81378159	chr3_80547443	0.0002205	0.001517	0.001467	0.0002126
ENSG00000242781:1(@)chr3_78975391_81378159	chr3_80547739	0.0002605	0.001794	0.001736	0.0002525
ENSG00000242781:1(@)chr3_78975391_81378159	chr3_80547958	0.0002605	0.002034	0.001936	0.0002535
ENSG00000242781:1(@)chr3_78975391_81378159	chr3_80548357	0.0002605	0.001822	0.00176	0.0002527
ENSG00000242781:1(@)chr3_78975391_81378159	chr3_80548951	0.0002605	0.001823	0.00176	0.0002527
ENSG00000242781:1(@)chr3_78975391_81378159	chr3_80548964	0.0002605	0.001813	0.001752	0.0002526
ENSG00000242781:1(@)chr3_78975391_81378159	chr3_80549025	0.0002605	0.00177	0.001717	0.0002524
ENSG00000242781:1(@)chr3_78975391_81378159	chr3_80549279	0.0002605	0.001826	0.001763	0.0002527
ENSG00000242781:1(@)chr3_78975391_81378159	chr3_80550662	0.0002605	0.00204	0.001941	0.0002535
ENSG00000242781:1(@)chr3_78975391_81378159	chr3_80550774	0.0002465	0.001817	0.001742	0.0002391
ENSG00000242781:1(@)chr3_78975391_81378159	chr3_80551687	0.0002605	0.002647	0.002445	0.000255
ENSG00000242781:1(@)chr3_78975391_81378159	chr3_80551816	0.0002605	0.002181	0.002058	0.0002539
ENSG00000242781:1(@)chr3_78975391_81378159	chr3_80551866	0.0002605	0.002202	0.002076	0.000254
ENSG00000242781:1(@)chr3_78975391_81378159	chr3_80552132	0.0002605	0.002172	0.002051	0.0002539
ENSG00000242781:1(@)chr3_78975391_81378159	chr3_80552163	0.0002605	0.002157	0.002038	0.0002538
ENSG00000242781:1(@)chr3_78975391_81378159	chr3_80553427	0.0002605	0.002624	0.002426	0.000255
ENSG00000242781:1(@)chr3_78975391_81378159	chr3_80555553	0.0002605	0.002009	0.001915	0.0002534
ENSG00000242781:1(@)chr3_78975391_81378159	chr3_80557627	0.0002605	0.002693	0.002483	0.0002551
ENSG00000242781:1(@)chr3_78975391_81378159	chr3_80558556	0.0002605	0.002672	0.002466	0.0002551
ENSG00000242781:1(@)chr3_78975391_81378159	chr3_80561429	0.0002605	0.002602	0.002407	0.000255
ENSG00000242781:1(@)chr3_78975391_81378159	chr3_80564638	0.0002201	0.001621	0.001554	0.0002127
ENSG00000242781:1(@)chr3_78975391_81378159	chr3_80564665	0.0002605	0.002111	0.002	0.0002537
ENSG00000242781:1(@)chr3_78975391_81378159	chr3_80565728	0.0002605	0.002113	0.002002	0.0002537
ENSG00000242781:1(@)chr3_78975391_81378159	chr3_80566640	0.0002605	0.002454	0.002285	0.0002546
ENSG00000242781:1(@)chr3_78975391_81378159	chr3_80567936	0.0002201	0.002167	0.002007	0.0002145
ENSG00000242781:1(@)chr3_78975391_81378159	chr3_80568091	0.0002201	0.00254	0.002316	0.0002153
ENSG00000242781:1(@)chr3_78975391_81378159	chr3_80569492	0.0002605	0.002124	0.002011	0.0002537
ENSG00000242781:1(@)chr3_78975391_81378159	chr3_80571248	0.0002605	0.002547	0.002362	0.0002548
ENSG00000242781:1(@)chr3_78975391_81378159	chr3_80571704	0.00022	0.002236	0.002064	0.0002146
ENSG00000242781:1(@)chr3_78975391_81378159	chr3_80573008	0.0002605	0.002198	0.002072	0.000254
ENSG00000242781:1(@)chr3_78975391_81378159	chr3_80573439	0.0002605	0.002201	0.002074	0.000254
ENSG00000242781:1(@)chr3_78975391_81378159	chr3_80574613	0.00022	0.002234	0.002063	0.0002146
ENSG00000242781:1(@)chr3_78975391_81378159	chr3_80575144	0.0002207	0.001976	0.001849	0.0002146
ENSG00000242781:1(@)chr3_78975391_81378159	chr3_80575148	0.0002615	0.002994	0.002733	0.0002566
ENSG00000242781:1(@)chr3_78975391_81378159	chr3_80575772	0.0002201	0.001696	0.001616	0.0002131
ENSG00000242781:1(@)chr3_78975391_81378159	chr3_80577711	0.0002607	0.00221	0.002082	0.0002542
ENSG00000242781:1(@)chr3_78975391_81378159	chr3_80577907	0.0002607	0.002743	0.002524	0.0002555
ENSG00000242781:1(@)chr3_78975391_81378159	chr3_80577944	0.0002609	0.002743	0.002524	0.0002557
ENSG00000242781:1(@)chr3_78975391_81378159	chr3_80581109	0.0002609	0.002209	0.002081	0.0002544
ENSG00000242781:1(@)chr3_78975391_81378159	chr3_80587618	0.0002607	0.002253	0.002118	0.0002543
ENSG00000242781:1(@)chr3_78975391_81378159	chr3_80591351	0.00022	0.002223	0.002054	0.0002146
ENSG00000242781:1(@)chr3_78975391_81378159	chr3_80591459	0.00022	0.002226	0.002056	0.0002146
ENSG00000242781:1(@)chr3_78975391_81378159	chr3_80592951	0.000261	0.002341	0.002191	0.0002549
ENSG00000242781:1(@)chr3_78975391_81378159	chr3_80594607	0.000261	0.002799	0.002571	0.0002559
ENSG00000242781:1(@)chr3_78975391_81378159	chr3_80596137	0.000261	0.00227	0.002132	0.0002547
ENSG00000242781:1(@)chr3_78975391_81378159	chr3_80596606	0.000261	0.002356	0.002204	0.0002549
ENSG00000242781:1(@)chr3_78975391_81378159	chr3_80597787	0.0002199	0.002266	0.002089	0.0002145
ENSG00000242781:1(@)chr3_78975391_81378159	chr3_80598259	0.0002564	0.001998	0.001902	0.0002493
ENSG00000242781:1(@)chr3_78975391_81378159	chr3_80603189	0.0002613	0.001989	0.001899	0.0002541
ENSG00000242781:1(@)chr3_78975391_81378159	chr3_80603795	0.0002613	0.002019	0.001924	0.0002542
ENSG00000242781:1(@)chr3_78975391_81378159	chr3_80605732	0.0002613	0.002445	0.002278	0.0002554
ENSG00000242781:1(@)chr3_78975391_81378159	chr3_80605845	0.0002613	0.00244	0.002273	0.0002554
ENSG00000242781:1(@)chr3_78975391_81378159	chr3_80607643	0.0002613	0.002022	0.001927	0.0002542
ENSG00000242781:1(@)chr3_78975391_81378159	chr3_80613861	0.0002607	0.002355	0.002202	0.0002546
ENSG00000242781:1(@)chr3_78975391_81378159	chr3_80614701	0.0002533	0.0002669	0.0004299	0.0002091
ENSG00000242781:1(@)chr3_78975391_81378159	chr3_80616803	0.0002607	0.002188	0.002064	0.0002542
ENSG00000242781:1(@)chr3_78975391_81378159	chr3_80618554	0.0002661	0.002116	0.002009	0.0002592
ENSG00000242781:1(@)chr3_78975391_81378159	chr3_80619539	0.0002711	0.002134	0.002029	0.0002642
ENSG00000242781:1(@)chr3_78975391_81378159	chr3_80620244	0.0002722	0.002136	0.002032	0.0002652
ENSG00000242781:1(@)chr3_78975391_81378159	chr3_80622289	0.0002804	0.00255	0.002383	0.0002744
ENSG00000242781:1(@)chr3_78975391_81378159	chr3_80622951	0.0002843	0.00215	0.002056	0.0002771
ENSG00000242781:1(@)chr3_78975391_81378159	chr3_80624144	0.0002878	0.002462	0.002317	0.0002814
ENSG00000242781:1(@)chr3_78975391_81378159	chr3_80625236	0.000292	0.002478	0.002335	0.0002855
ENSG00000242781:1(@)chr3_78975391_81378159	chr3_80626590	0.0002956	0.002319	0.002207	0.0002886
ENSG00000242781:1(@)chr3_78975391_81378159	chr3_80628224	0.0001876	0.001269	0.001229	0.0001796
ENSG00000242781:1(@)chr3_78975391_81378159	chr3_80630891	0.0003064	0.002342	0.002237	0.0002993
ENSG00000242781:1(@)chr3_78975391_81378159	chr3_80631876	0.0003091	0.002393	0.002281	0.000302
ENSG00000242781:1(@)chr3_78975391_81378159	chr3_80632475	0.0001946	0.001255	0.001224	0.0001862
ENSG00000242781:1(@)chr3_78975391_81378159	chr3_80633859	0.0002634	0.001792	0.001737	0.0002554
ENSG00000242781:1(@)chr3_78975391_81378159	chr3_80638377	0.0002763	0.001882	0.001825	0.0002683
ENSG00000242781:1(@)chr3_78975391_81378159	chr3_80643527	0.0002897	0.001977	0.001917	0.0002816
ENSG00000242781:1(@)chr3_78975391_81378159	chr3_80644300	0.0003537	0.002503	0.002416	0.0003459
ENSG00000242781:1(@)chr3_78975391_81378159	chr3_80645452	0.0002933	0.001911	0.001866	0.0002849
ENSG00000242781:1(@)chr3_78975391_81378159	chr3_80645983	0.0002952	0.00192	0.001875	0.0002868
ENSG00000242781:1(@)chr3_78975391_81378159	chr3_80646496	0.0003601	0.002366	0.002309	0.0003518
ENSG00000242781:1(@)chr3_78975391_81378159	chr3_80651507	0.0002189	0.004055	0.00357	0.0002159
ENSG00000242781:1(@)chr3_78975391_81378159	chr3_80651976	0.0002194	0.004533	0.003966	0.0002167
ENSG00000242781:1(@)chr3_78975391_81378159	chr3_80652442	0.0002197	0.004251	0.003733	0.0002168
ENSG00000242781:1(@)chr3_78975391_81378159	chr3_80655819	0.0001695	0.003252	0.002856	0.0001666
ENSG00000242781:1(@)chr3_78975391_81378159	chr3_80656926	0.0002246	0.004812	0.004203	0.000222
ENSG00000242781:1(@)chr3_78975391_81378159	chr3_80662165	0.0002297	0.004803	0.0042	0.0002271
ENSG00000242781:1(@)chr3_78975391_81378159	chr3_80662738	0.0002306	0.004132	0.003646	0.0002275
ENSG00000242781:1(@)chr3_78975391_81378159	chr3_80664787	0.000232	0.004953	0.004327	0.0002294
ENSG00000242781:1(@)chr3_78975391_81378159	chr3_80667778	0.000232	0.004331	0.003811	0.000229
ENSG00000242781:1(@)chr3_78975391_81378159	chr3_80669983	0.000232	0.004865	0.004254	0.0002293
ENSG00000242781:1(@)chr3_78975391_81378159	chr3_80673354	0.0002321	0.003896	0.003451	0.0002288
ENSG00000242781:1(@)chr3_78975391_81378159	chr3_80674714	0.0002323	0.003809	0.00338	0.0002289
ENSG00000242781:1(@)chr3_78975391_81378159	chr3_80675580	0.0002324	0.003773	0.00335	0.000229
ENSG00000242781:1(@)chr3_78975391_81378159	chr3_80677674	0.0004558	0.003757	0.003557	0.000449
ENSG00000242781:1(@)chr3_78975391_81378159	chr3_80686336	0.0004563	0.003629	0.003451	0.0004493
ENSG00000242781:1(@)chr3_78975391_81378159	chr3_80688269	0.0004571	0.003491	0.003337	0.0004499
ENSG00000242781:1(@)chr3_78975391_81378159	chr3_80688753	0.0004571	0.003397	0.003259	0.0004497
ENSG00000242781:1(@)chr3_78975391_81378159	chr3_80688935	0.000457	0.003643	0.003464	0.00045
ENSG00000242781:1(@)chr3_78975391_81378159	chr3_80690683	0.0004571	0.003832	0.00362	0.0004505
ENSG00000242781:1(@)chr3_78975391_81378159	chr3_80692773	0.0004573	0.003582	0.003413	0.0004502
ENSG00000242781:1(@)chr3_78975391_81378159	chr3_80693105	0.001001	6.248e-05	0.0005779	0.0005263
ENSG00000242781:1(@)chr3_78975391_81378159	chr3_80695967	0.000458	0.003817	0.003608	0.0004514
ENSG00000242781:1(@)chr3_78975391_81378159	chr3_80696166	0.0004595	0.003561	0.003398	0.0004523
ENSG00000242781:1(@)chr3_78975391_81378159	chr3_80697848	0.0004587	0.00356	0.003396	0.0004516
ENSG00000242781:1(@)chr3_78975391_81378159	chr3_80699848	0.001017	5.192e-05	0.0005303	0.0004874
ENSG00000242781:1(@)chr3_78975391_81378159	chr3_80700100	0.0004584	0.003604	0.003432	0.0004513
ENSG00000242781:1(@)chr3_78975391_81378159	chr3_80700766	0.0004584	0.003616	0.003442	0.0004513
ENSG00000242781:1(@)chr3_78975391_81378159	chr3_80704075	0.001032	5.278e-05	0.0005426	0.000499
ENSG00000242781:1(@)chr3_78975391_81378159	chr3_80704129	0.001033	5.326e-05	0.0005456	0.0005015
ENSG00000242781:1(@)chr3_78975391_81378159	chr3_80707840	0.001042	5.215e-05	0.0005439	0.0005008
ENSG00000242781:1(@)chr3_78975391_81378159	chr3_80711496	0.0004579	0.003612	0.003438	0.0004508
ENSG00000242781:1(@)chr3_78975391_81378159	chr3_80712028	0.0004573	0.003534	0.003373	0.0004502
ENSG00000242781:1(@)chr3_78975391_81378159	chr3_80712677	0.001055	4.741e-05	0.0005209	0.0004817
ENSG00000242781:1(@)chr3_78975391_81378159	chr3_80713421	0.001056	4.487e-05	0.0005048	0.0004677
ENSG00000242781:1(@)chr3_78975391_81378159	chr3_80715669	0.0004579	0.003433	0.00329	0.0004505
ENSG00000242781:1(@)chr3_78975391_81378159	chr3_80716120	0.001063	4.388e-05	0.0005013	0.0004651
ENSG00000242781:1(@)chr3_78975391_81378159	chr3_80718592	0.001069	4.44e-05	0.0005075	0.0004708
ENSG00000242781:1(@)chr3_78975391_81378159	chr3_80719007	0.001069	4.372e-05	0.000503	0.0004669
ENSG00000242781:1(@)chr3_78975391_81378159	chr3_80719941	0.001071	4.456e-05	0.0005097	0.0004729
ENSG00000242781:1(@)chr3_78975391_81378159	chr3_80723841	0.0003472	0.002587	0.00248	0.0003398
ENSG00000242781:1(@)chr3_78975391_81378159	chr3_80725030	0.001085	4.485e-05	0.0005178	0.0004807
ENSG00000242781:1(@)chr3_78975391_81378159	chr3_80728634	0.002378	4.363e-05	0.001073	0.001037
ENSG00000242781:1(@)chr3_78975391_81378159	chr3_80732296	0.000995	0.003462	0.003843	0.0009791
ENSG00000242781:1(@)chr3_78975391_81378159	chr3_80738112	0.0009944	0.004176	0.004435	0.0009812
ENSG00000242781:1(@)chr3_78975391_81378159	chr3_80740888	0.0009944	0.003299	0.003706	0.0009777
ENSG00000242781:1(@)chr3_78975391_81378159	chr3_80743378	0.0009944	0.003405	0.003795	0.0009782
ENSG00000242781:1(@)chr3_78975391_81378159	chr3_80744200	0.002423	4.316e-05	0.001086	0.00105
ENSG00000242781:1(@)chr3_78975391_81378159	chr3_80746019	0.000994	0.003364	0.00376	0.0009776
ENSG00000242781:1(@)chr3_78975391_81378159	chr3_80746105	0.000994	0.003236	0.003653	0.000977
ENSG00000242781:1(@)chr3_78975391_81378159	chr3_80746974	0.002424	4.206e-05	0.00107	0.001036
ENSG00000242781:1(@)chr3_78975391_81378159	chr3_80747396	0.0009944	0.003348	0.003747	0.000978
ENSG00000242781:1(@)chr3_78975391_81378159	chr3_80759646	0.007952	4.107e-05	0.003385	0.003351
ENSG00000242781:1(@)chr3_78975391_81378159	chr3_80759908	0.007952	4.187e-05	0.003423	0.003388
ENSG00000242781:1(@)chr3_78975391_81378159	chr3_80764087	0.007945	6.998e-05	0.004457	0.004399
ENSG00000242781:1(@)chr3_78975391_81378159	chr3_80764768	0.007964	4.069e-05	0.003372	0.003338
ENSG00000242781:1(@)chr3_78975391_81378159	chr3_80764891	0.003269	0.005053	0.007412	0.003233
ENSG00000242781:1(@)chr3_78975391_81378159	chr3_80770068	0.0009681	0.005098	0.005174	0.0009575
ENSG00000242781:1(@)chr3_78975391_81378159	chr3_80770638	0.0009681	0.005061	0.005144	0.0009575
ENSG00000242781:1(@)chr3_78975391_81378159	chr3_80775190	0.0004904	0.001319	0.001562	0.0004704
ENSG00000242781:1(@)chr3_78975391_81378159	chr3_80779738	0.0004024	0.0002169	0.0004988	0.0003194
ENSG00000242781:1(@)chr3_78975391_81378159	chr3_80789484	0.003007	0.004999	0.007109	0.002974
ENSG00000242781:1(@)chr3_78975391_81378159	chr3_80791086	0.005618	0.0002915	0.004948	0.004708
ENSG00000242781:1(@)chr3_78975391_81378159	chr3_80791181	0.005529	0.0002897	0.004867	0.004628
ENSG00000242781:1(@)chr3_78975391_81378159	chr3_80791502	0.004272	7.912e-06	0.0005321	0.0005256
ENSG00000242781:1(@)chr3_78975391_81378159	chr3_80792463	0.005619	0.00017	0.00436	0.00422
ENSG00000242781:1(@)chr3_78975391_81378159	chr3_80792579	0.005619	0.0001719	0.004373	0.004231
ENSG00000242781:1(@)chr3_78975391_81378159	chr3_80793900	0.003075	0.001565	0.004262	0.002968
ENSG00000242781:1(@)chr3_78975391_81378159	chr3_80799655	0.003002	0.002422	0.004937	0.002934
ENSG00000242781:1(@)chr3_78975391_81378159	chr3_80807145	0.0005059	0.001589	0.001803	0.0004885
ENSG00000242781:1(@)chr3_78975391_81378159	chr3_80809220	0.0009305	0.0001697	0.0008387	0.0006984
ENSG00000242781:1(@)chr3_78975391_81378159	chr3_80809548	0.0009305	0.0001725	0.000844	0.0007013
ENSG00000242781:1(@)chr3_78975391_81378159	chr3_80811477	0.0003753	0.001843	0.001889	0.0003641
ENSG00000242781:1(@)chr3_78975391_81378159	chr3_80813359	0.0009268	0.0002164	0.0009142	0.0007353
ENSG00000242781:1(@)chr3_78975391_81378159	chr3_80814623	0.0009306	0.0001712	0.0008415	0.0007
ENSG00000242781:1(@)chr3_78975391_81378159	chr3_80815183	0.0009514	0.0001328	0.0007777	0.0006679
ENSG00000242781:1(@)chr3_78975391_81378159	chr3_80816613	0.0005052	0.001726	0.001917	0.0004892
ENSG00000242781:1(@)chr3_78975391_81378159	chr3_80819059	0.0009533	0.0001223	0.0007535	0.0006524
ENSG00000242781:1(@)chr3_78975391_81378159	chr3_80825196	0.0009379	0.0001597	0.0008251	0.0006931
ENSG00000242781:1(@)chr3_78975391_81378159	chr3_80826380	0.0005086	0.0016	0.001815	0.0004913
ENSG00000242781:2(@)chr3_78975391_81378159	chr3_80702953	0.0002318	6.548e-05	0.0001789	0.0001216
ENSG00000242781:2(@)chr3_78975391_81378159	chr3_80703210	0.0002318	6.59e-05	0.0001796	0.0001219
ENSG00000242781:2(@)chr3_78975391_81378159	chr3_80743482	0.001001	9.75e-06	0.0001497	0.0001411
ENSG00000242781:2(@)chr3_78975391_81378159	chr3_80755677	0.003285	1.103e-05	0.0005241	0.0005145
ENSG00000242781:2(@)chr3_78975391_81378159	chr3_80756220	0.001447	9.036e-06	0.0001989	0.000191
ENSG00000242781:2(@)chr3_78975391_81378159	chr3_80758417	0.003282	1.689e-05	0.0007416	0.0007268
ENSG00000242781:2(@)chr3_78975391_81378159	chr3_80758825	0.001446	8.753e-06	0.0001933	0.0001857
ENSG00000242781:2(@)chr3_78975391_81378159	chr3_80761989	0.001444	1.455e-05	0.0002969	0.0002842
ENSG00000242781:2(@)chr3_78975391_81378159	chr3_80762101	0.001444	1.511e-05	0.0003061	0.0002929
ENSG00000242781:2(@)chr3_78975391_81378159	chr3_80763067	0.00328	1.788e-05	0.0007745	0.0007589
ENSG00000242781:2(@)chr3_78975391_81378159	chr3_80771182	0.0002501	0.001138	0.001234	0.0002377
ENSG00000242781:2(@)chr3_78975391_81378159	chr3_80790362	0.001363	1.133e-05	0.0002282	0.0002183
ENSG00000242781:2(@)chr3_78975391_81378159	chr3_80793204	0.001334	9.505e-06	0.0001923	0.000184
ENSG00000242781:2(@)chr3_78975391_81378159	chr3_80799481	0.001363	7.252e-06	0.0001546	0.0001483
ENSG00000114439:1(@)chr3_107263964_109803548	chr3_107643545	0.003412	1.831e-06	0.0001036	0.000102
ENSG00000114439:1(@)chr3_107263964_109803548	chr3_107649275	0.005286	3.105e-06	0.0002652	0.0002625
ENSG00000196776:1(@)chr3_107263964_109803548	chr3_108018564	0.007233	1.658e-06	0.0001978	0.0001963
ENSG00000196776:1(@)chr3_107263964_109803548	chr3_108018672	0.007057	1.655e-06	0.0001926	0.0001912
ENSG00000196776:1(@)chr3_107263964_109803548	chr3_108018960	0.006219	1.662e-06	0.0001707	0.0001693
ENSG00000196776:1(@)chr3_107263964_109803548	chr3_108019212	0.006092	1.661e-06	0.0001671	0.0001657
ENSG00000196776:1(@)chr3_107263964_109803548	chr3_108023033	0.1065	1.705e-06	0.002973	0.002971
ENSG00000196776:1(@)chr3_107263964_109803548	chr3_108023085	0.1061	1.698e-06	0.002949	0.002948
ENSG00000196776:1(@)chr3_107263964_109803548	chr3_108023484	0.1035	1.699e-06	0.002878	0.002877
ENSG00000196776:1(@)chr3_107263964_109803548	chr3_108024125	0.09878	1.699e-06	0.002748	0.002747
ENSG00000196776:1(@)chr3_107263964_109803548	chr3_108024227	0.1043	1.704e-06	0.002908	0.002907
ENSG00000196776:1(@)chr3_107263964_109803548	chr3_108024246	0.09635	1.704e-06	0.002688	0.002686
ENSG00000196776:1(@)chr3_107263964_109803548	chr3_108024353	0.09579	1.702e-06	0.002669	0.002668
ENSG00000196776:1(@)chr3_107263964_109803548	chr3_108024488	0.1008	1.703e-06	0.002811	0.00281
ENSG00000196776:1(@)chr3_107263964_109803548	chr3_108025660	0.05014	1.643e-06	0.001351	0.00135
ENSG00000196776:1(@)chr3_107263964_109803548	chr3_108027521	0.06895	1.657e-06	0.001873	0.001871
ENSG00000196776:1(@)chr3_107263964_109803548	chr3_108029293	0.04223	1.649e-06	0.001142	0.001141
ENSG00000196776:2(@)chr3_107263964_109803548	chr3_108032073	0.001431	4.72e-06	0.0001094	0.0001053
ENSG00000196776:2(@)chr3_107263964_109803548	chr3_108077259	0.002751	2.503e-06	0.0001134	0.0001112
ENSG00000196776:2(@)chr3_107263964_109803548	chr3_108080882	0.002957	2.489e-06	0.0001211	0.0001189
ENSG00000196776:2(@)chr3_107263964_109803548	chr3_108086943	0.00341	2.284e-06	0.0001282	0.0001262
ENSG00000196776:2(@)chr3_107263964_109803548	chr3_108088635	0.003311	2.431e-06	0.0001323	0.0001302
ENSG00000073711:1(@)chr3_135738064_137652241	chr3_136033477	0.1551	1.293e-07	0.0003369	0.0003368
ENSG00000073711:1(@)chr3_135738064_137652241	chr3_136040027	0.155	1.318e-07	0.0003431	0.000343
ENSG00000073711:1(@)chr3_135738064_137652241	chr3_136040404	0.155	1.257e-07	0.0003276	0.0003275
ENSG00000073711:1(@)chr3_135738064_137652241	chr3_136046467	0.1547	1.234e-07	0.0003205	0.0003204
ENSG00000073711:1(@)chr3_135738064_137652241	chr3_136048545	0.04593	1.337e-07	0.0001032	0.0001031
ENSG00000073711:2(@)chr3_135738064_137652241	chr3_136022525	0.0009388	2.006e-05	0.0002545	0.000237
ENSG00000073711:2(@)chr3_135738064_137652241	chr3_136024599	0.0009367	1.975e-05	0.000251	0.0002337
ENSG00000073711:2(@)chr3_135738064_137652241	chr3_136032071	0.005188	1.521e-05	0.00107	0.001057
ENSG00000073711:2(@)chr3_135738064_137652241	chr3_136036707	0.004414	1.591e-05	0.000946	0.0009322
ENSG00000073711:2(@)chr3_135738064_137652241	chr3_136050368	0.001252	1.585e-05	0.0002775	0.0002636
ENSG00000073711:2(@)chr3_135738064_137652241	chr3_136050555	0.001093	2.11e-05	0.0003049	0.0002864
ENSG00000073711:2(@)chr3_135738064_137652241	chr3_136050568	0.001093	2.302e-05	0.0003254	0.0003053
ENSG00000073711:2(@)chr3_135738064_137652241	chr3_136050904	0.001094	1.456e-05	0.0002281	0.0002153
ENSG00000073711:2(@)chr3_135738064_137652241	chr3_136051542	0.001251	1.513e-05	0.0002673	0.0002541
ENSG00000073711:2(@)chr3_135738064_137652241	chr3_136054385	0.0007382	1.439e-05	0.0001565	0.0001439
ENSG00000073711:2(@)chr3_135738064_137652241	chr3_136055377	0.0008395	1.156e-05	0.0001469	0.0001368
ENSG00000073711:2(@)chr3_135738064_137652241	chr3_136062263	0.0011	9.9e-06	0.0001657	0.0001571
ENSG00000073711:2(@)chr3_135738064_137652241	chr3_136065636	0.001087	9.352e-06	0.000156	0.0001478
ENSG00000073711:2(@)chr3_135738064_137652241	chr3_136072540	0.008358	7.371e-06	0.0009289	0.0009225
ENSG00000174579:1(@)chr3_135738064_137652241	chr3_136192330	0.0007996	0.003865	0.004181	0.0007876
ENSG00000174579:1(@)chr3_135738064_137652241	chr3_136195634	0.002595	0.003151	0.005314	0.002547
ENSG00000174579:1(@)chr3_135738064_137652241	chr3_136214422	0.0001349	0.002351	0.002196	0.0001316
ENSG00000174579:1(@)chr3_135738064_137652241	chr3_136215057	0.0001349	0.002031	0.001915	0.0001311
ENSG00000114054:1(@)chr3_135738064_137652241	chr3_136222897	0.0009121	1.045e-05	0.0001466	0.0001379
ENSG00000114054:1(@)chr3_135738064_137652241	chr3_136222922	0.0009045	9.222e-06	0.0001305	0.0001228
ENSG00000114054:1(@)chr3_135738064_137652241	chr3_136224179	0.0009207	7.569e-06	0.0001115	0.0001052
ENSG00000114054:1(@)chr3_135738064_137652241	chr3_136224508	0.0009244	7.649e-06	0.000113	0.0001066
ENSG00000114054:1(@)chr3_135738064_137652241	chr3_136273803	0.007247	0.006771	0.01282	0.007185
ENSG00000114054:1(@)chr3_135738064_137652241	chr3_136274757	0.007172	0.00928	0.01485	0.007128
ENSG00000114054:1(@)chr3_135738064_137652241	chr3_136278028	0.006929	0.008718	0.01414	0.006883
ENSG00000114054:1(@)chr3_135738064_137652241	chr3_136281901	0.006725	0.01113	0.01595	0.00669
ENSG00000114054:1(@)chr3_135738064_137652241	chr3_136286083	0.0019	0.008697	0.009125	0.001887
ENSG00000114054:1(@)chr3_135738064_137652241	chr3_136288491	0.00184	0.009805	0.009989	0.00183
ENSG00000114054:1(@)chr3_135738064_137652241	chr3_136308707	0.01179	0.01076	0.02068	0.01173
ENSG00000114054:1(@)chr3_135738064_137652241	chr3_136310145	0.06419	1.11e-05	0.01022	0.01021
ENSG00000114054:1(@)chr3_135738064_137652241	chr3_136312516	0.005357	0.01213	0.01542	0.005331
ENSG00000114054:1(@)chr3_135738064_137652241	chr3_136316375	0.001089	0.004002	0.004404	0.001073
ENSG00000114054:1(@)chr3_135738064_137652241	chr3_136316461	0.001089	0.003453	0.003945	0.001071
ENSG00000114054:1(@)chr3_135738064_137652241	chr3_136318144	0.0009467	0.002067	0.002641	0.0009206
ENSG00000114054:1(@)chr3_135738064_137652241	chr3_136318385	0.001195	0.002672	0.003393	0.001169
ENSG00000114054:1(@)chr3_135738064_137652241	chr3_136318865	0.001191	0.003025	0.003687	0.001169
ENSG00000114054:1(@)chr3_135738064_137652241	chr3_136338019	0.0009129	0.01049	0.00964	0.0009078
ENSG00000118007:1(@)chr3_135738064_137652241	chr3_136308707	0.0002861	0.01076	0.009231	0.0002847
ENSG00000118007:1(@)chr3_135738064_137652241	chr3_136312516	0.0003068	0.01213	0.01039	0.0003054
ENSG00000118007:1(@)chr3_135738064_137652241	chr3_136328347	0.0001351	0.004175	0.003605	0.0001333
ENSG00000118007:1(@)chr3_135738064_137652241	chr3_136338019	0.0003801	0.01049	0.009103	0.0003781
ENSG00000118007:1(@)chr3_135738064_137652241	chr3_136347209	0.0001373	0.000336	0.000397	0.0001176
ENSG00000118007:1(@)chr3_135738064_137652241	chr3_136378734	0.0001415	0.0004562	0.0005053	0.0001259
ENSG00000118007:1(@)chr3_135738064_137652241	chr3_136379243	0.000142	0.0005131	0.0005546	0.0001279
ENSG00000118007:1(@)chr3_135738064_137652241	chr3_136379566	0.0001714	0.0004753	0.0005485	0.0001533
ENSG00000118007:1(@)chr3_135738064_137652241	chr3_136384445	0.001209	0.003604	0.004188	0.001191
ENSG00000118007:1(@)chr3_135738064_137652241	chr3_136384507	0.0002796	0.0001698	0.0003512	0.00021
ENSG00000118007:1(@)chr3_135738064_137652241	chr3_136385078	0.0001473	0.0001221	0.0002024	0.0001008
ENSG00000118007:1(@)chr3_135738064_137652241	chr3_136391176	0.0001839	0.0006356	0.0006975	0.0001689
ENSG00000118007:1(@)chr3_135738064_137652241	chr3_136391664	0.0001521	0.0001173	0.0002003	0.0001028
ENSG00000118007:1(@)chr3_135738064_137652241	chr3_136392816	0.0005494	0.002055	0.002244	0.0005348
ENSG00000118007:1(@)chr3_135738064_137652241	chr3_136393267	0.0005504	0.002049	0.00224	0.0005357
ENSG00000118007:1(@)chr3_135738064_137652241	chr3_136400512	0.0008039	0.0003169	0.0009461	0.0006827
ENSG00000118007:1(@)chr3_135738064_137652241	chr3_136401067	0.0006341	0.0004753	0.0009622	0.000567
ENSG00000118007:1(@)chr3_135738064_137652241	chr3_136401458	0.0006362	0.0003465	0.0008354	0.0005473
ENSG00000118007:1(@)chr3_135738064_137652241	chr3_136411835	0.0001859	0.0005831	0.0006545	0.0001696
ENSG00000118007:1(@)chr3_135738064_137652241	chr3_136418580	0.0002404	0.000868	0.0009476	0.0002257
ENSG00000118007:1(@)chr3_135738064_137652241	chr3_136420888	0.000186	0.0006038	0.0006722	0.0001701
ENSG00000118007:1(@)chr3_135738064_137652241	chr3_136430297	0.001277	0.004671	0.005146	0.001262
ENSG00000118007:1(@)chr3_135738064_137652241	chr3_136432789	0.0009844	0.005346	0.00542	0.0009742
ENSG00000118007:1(@)chr3_135738064_137652241	chr3_136434626	0.0007319	0.02462	0.02121	0.0007303
ENSG00000118007:1(@)chr3_135738064_137652241	chr3_136435986	0.001279	0.03134	0.02734	0.001277
ENSG00000118007:1(@)chr3_135738064_137652241	chr3_136441748	0.0001861	0.0004797	0.0005655	0.0001665
ENSG00000118007:1(@)chr3_135738064_137652241	chr3_136446853	0.002491	0.005123	0.006724	0.002464
ENSG00000118007:1(@)chr3_135738064_137652241	chr3_136469995	0.001915	0.007782	0.008373	0.001902
ENSG00000118007:1(@)chr3_135738064_137652241	chr3_136471023	0.00192	0.006436	0.007256	0.001904
ENSG00000118007:1(@)chr3_135738064_137652241	chr3_136477912	0.001913	0.006128	0.006992	0.001896
ENSG00000118007:1(@)chr3_135738064_137652241	chr3_136494468	0.004397	0.00667	0.009907	0.004361
ENSG00000118007:1(@)chr3_135738064_137652241	chr3_136508545	0.001128	0.001016	0.001914	0.001069
ENSG00000118007:1(@)chr3_135738064_137652241	chr3_136512225	0.001042	0.001494	0.002247	0.001005
ENSG00000118007:1(@)chr3_135738064_137652241	chr3_136517066	0.004159	0.02374	0.02389	0.00415
ENSG00000118007:1(@)chr3_135738064_137652241	chr3_136526973	0.01371	0.003996	0.01684	0.01352
ENSG00000118007:1(@)chr3_135738064_137652241	chr3_136533754	0.01358	0.004875	0.01748	0.01342
ENSG00000118007:1(@)chr3_135738064_137652241	chr3_136533759	0.01362	0.005693	0.01822	0.01348
ENSG00000118007:1(@)chr3_135738064_137652241	chr3_136555593	0.01285	0.0414	0.04725	0.01283
ENSG00000118007:1(@)chr3_135738064_137652241	chr3_136559409	0.0129	0.02592	0.03443	0.01288
ENSG00000118007:1(@)chr3_135738064_137652241	chr3_136569563	0.002139	0.04518	0.03971	0.002137
ENSG00000118007:1(@)chr3_135738064_137652241	chr3_136571687	0.002138	0.04477	0.03937	0.002135
ENSG00000118007:1(@)chr3_135738064_137652241	chr3_136580037	0.00214	0.04596	0.04036	0.002137
ENSG00000118007:1(@)chr3_135738064_137652241	chr3_136590868	0.002141	0.04347	0.03829	0.002138
ENSG00000158092:2(@)chr3_135738064_137652241	chr3_136878278	0.003842	2.824e-06	0.0001768	0.0001743
ENSG00000114416:1(@)chr3_179656798_181793378	chr3_180871053	0.0001121	0.006059	0.005451	0.000111
ENSG00000114416:1(@)chr3_179656798_181793378	chr3_180872016	0.0001123	0.006063	0.005454	0.0001113
ENSG00000114416:1(@)chr3_179656798_181793378	chr3_180872509	0.0001125	0.006373	0.005728	0.0001115
ENSG00000114416:1(@)chr3_179656798_181793378	chr3_180872772	0.0001313	0.002818	0.002612	0.0001287
ENSG00000114416:1(@)chr3_179656798_181793378	chr3_180874572	0.000132	0.002888	0.002675	0.0001294
ENSG00000114416:1(@)chr3_179656798_181793378	chr3_180879813	0.0002223	0.002066	0.002037	0.0002162
ENSG00000114416:1(@)chr3_179656798_181793378	chr3_180882003	0.0002497	0.005219	0.004846	0.0002469
ENSG00000114416:1(@)chr3_179656798_181793378	chr3_180883596	0.0002509	0.005509	0.005104	0.0002483
ENSG00000114416:1(@)chr3_179656798_181793378	chr3_180886222	0.0002525	0.003925	0.003708	0.0002488
ENSG00000114416:1(@)chr3_179656798_181793378	chr3_180888304	0.0002533	0.004858	0.004531	0.0002503
ENSG00000114416:1(@)chr3_179656798_181793378	chr3_180889457	0.0002537	0.005402	0.005011	0.000251
ENSG00000114416:1(@)chr3_179656798_181793378	chr3_180889850	0.0002538	0.004848	0.004523	0.0002508
ENSG00000114416:1(@)chr3_179656798_181793378	chr3_180891129	0.0002542	0.004594	0.0043	0.000251
ENSG00000114416:1(@)chr3_179656798_181793378	chr3_180891133	0.0002543	0.004962	0.004624	0.0002514
ENSG00000114416:1(@)chr3_179656798_181793378	chr3_180893120	0.0002258	0.003114	0.002966	0.0002217
ENSG00000114416:1(@)chr3_179656798_181793378	chr3_180893179	0.0002259	0.003103	0.002956	0.0002217
ENSG00000114416:1(@)chr3_179656798_181793378	chr3_180895330	0.000256	0.004757	0.004445	0.0002529
ENSG00000114416:1(@)chr3_179656798_181793378	chr3_180896214	0.0002557	0.006557	0.006032	0.0002534
ENSG00000114416:1(@)chr3_179656798_181793378	chr3_180896430	0.0002559	0.006676	0.006137	0.0002537
ENSG00000114416:1(@)chr3_179656798_181793378	chr3_180897795	0.0002562	0.006499	0.005981	0.000254
ENSG00000114416:1(@)chr3_179656798_181793378	chr3_180898828	0.0002565	0.006815	0.00626	0.0002544
ENSG00000114416:1(@)chr3_179656798_181793378	chr3_180899902	0.0002296	0.002593	0.00251	0.0002246
ENSG00000114416:1(@)chr3_179656798_181793378	chr3_180902050	0.0007584	0.002199	0.002677	0.0007389
ENSG00000114416:1(@)chr3_179656798_181793378	chr3_180902136	0.0008476	0.004917	0.00517	0.0008377
ENSG00000114416:1(@)chr3_179656798_181793378	chr3_180902468	0.0008483	0.00523	0.005448	0.000839
ENSG00000114416:1(@)chr3_179656798_181793378	chr3_180904587	0.0008546	0.004863	0.00513	0.0008446
ENSG00000114416:1(@)chr3_179656798_181793378	chr3_180905109	0.0008546	0.004473	0.004786	0.0008437
ENSG00000114416:1(@)chr3_179656798_181793378	chr3_180905467	0.0008549	0.004932	0.005191	0.000845
ENSG00000114416:1(@)chr3_179656798_181793378	chr3_180905703	0.0007662	0.002533	0.002981	0.0007491
ENSG00000114416:1(@)chr3_179656798_181793378	chr3_180907022	0.0008572	0.004087	0.004447	0.0008452
ENSG00000114416:1(@)chr3_179656798_181793378	chr3_180907112	0.0007686	0.002002	0.002511	0.000747
ENSG00000114416:1(@)chr3_179656798_181793378	chr3_180907491	0.0007698	0.001976	0.002489	0.0007479
ENSG00000114416:1(@)chr3_179656798_181793378	chr3_180908173	0.001065	0.001917	0.002723	0.001034
ENSG00000114416:1(@)chr3_179656798_181793378	chr3_180909664	0.0008605	0.00398	0.004356	0.0008481
ENSG00000114416:1(@)chr3_179656798_181793378	chr3_180911304	0.0008625	0.003757	0.00416	0.0008494
ENSG00000114416:1(@)chr3_179656798_181793378	chr3_180911611	0.0008619	0.003422	0.003863	0.0008476
ENSG00000114416:1(@)chr3_179656798_181793378	chr3_180912403	0.001034	0.001141	0.001989	0.0009842
ENSG00000114416:1(@)chr3_179656798_181793378	chr3_180912777	0.0008633	0.003966	0.004346	0.0008509
ENSG00000114416:1(@)chr3_179656798_181793378	chr3_180914242	0.0008659	0.003972	0.004354	0.0008535
ENSG00000114416:1(@)chr3_179656798_181793378	chr3_180914338	0.0007917	0.001961	0.002497	0.0007689
ENSG00000114416:1(@)chr3_179656798_181793378	chr3_180915697	0.0002576	0.003915	0.003704	0.0002539
ENSG00000114416:1(@)chr3_179656798_181793378	chr3_180917686	0.0003266	0.001878	0.001972	0.0003168
ENSG00000114416:1(@)chr3_179656798_181793378	chr3_180918956	0.0002418	0.002002	0.001999	0.000235
ENSG00000114416:1(@)chr3_179656798_181793378	chr3_180919877	0.0002585	0.003358	0.003214	0.0002542
ENSG00000114416:1(@)chr3_179656798_181793378	chr3_180923876	0.0001609	0.001754	0.001701	0.0001557
ENSG00000114416:1(@)chr3_179656798_181793378	chr3_180924019	0.000174	0.004627	0.004249	0.0001718
ENSG00000114416:1(@)chr3_179656798_181793378	chr3_180931807	0.0003088	0.001887	0.001962	0.0002996
ENSG00000114416:1(@)chr3_179656798_181793378	chr3_180931808	0.0002327	0.00399	0.003745	0.0002294
ENSG00000248685:1(@)chr4_33171144_35149793	chr4_33946779	0.000417	5.809e-05	0.0002578	0.0002176
ENSG00000248685:1(@)chr4_33171144_35149793	chr4_33951550	0.0004229	0.0001273	0.0003863	0.0002982
ENSG00000248685:1(@)chr4_33171144_35149793	chr4_33952342	0.0004223	0.0001245	0.0003821	0.0002959
ENSG00000248685:1(@)chr4_33171144_35149793	chr4_33956178	0.0004223	6.278e-05	0.000272	0.0002285
ENSG00000248685:1(@)chr4_33171144_35149793	chr4_33956427	0.0004221	0.0001415	0.0004047	0.0003068
ENSG00000248685:1(@)chr4_33171144_35149793	chr4_33961951	0.0004223	0.0001217	0.0003781	0.0002939
ENSG00000248685:1(@)chr4_33171144_35149793	chr4_33964745	0.0007683	0.0001839	0.0007231	0.0005959
ENSG00000248685:1(@)chr4_33171144_35149793	chr4_33965608	0.0004216	9.638e-05	0.0003383	0.0002716
ENSG00000248685:1(@)chr4_33171144_35149793	chr4_33965964	0.0004218	0.0001015	0.0003469	0.0002767
ENSG00000248685:1(@)chr4_33171144_35149793	chr4_33966410	0.0004216	9.653e-05	0.0003386	0.0002718
ENSG00000248685:1(@)chr4_33171144_35149793	chr4_33970262	0.0004228	0.0001082	0.0003582	0.0002834
ENSG00000248685:1(@)chr4_33171144_35149793	chr4_33973377	0.000423	4.757e-05	0.0002326	0.0001996
ENSG00000248685:1(@)chr4_33171144_35149793	chr4_33976963	0.000423	0.0001099	0.000361	0.000285
ENSG00000248685:1(@)chr4_33171144_35149793	chr4_33983336	0.0004238	5.258e-05	0.000247	0.0002106
ENSG00000248685:1(@)chr4_33171144_35149793	chr4_33985254	0.0004232	0.0001174	0.0003724	0.0002912
ENSG00000248685:1(@)chr4_33171144_35149793	chr4_33986115	0.000423	0.0001448	0.0004096	0.0003094
ENSG00000248685:1(@)chr4_33171144_35149793	chr4_33986494	0.0004237	4.976e-05	0.0002392	0.0002047
ENSG00000248685:1(@)chr4_33171144_35149793	chr4_33988757	0.0004099	0.0001283	0.0003784	0.0002897
ENSG00000248685:1(@)chr4_33171144_35149793	chr4_33989852	0.000197	7.989e-05	0.0001735	0.0001182
ENSG00000248685:1(@)chr4_33171144_35149793	chr4_33990658	0.0004227	0.0001155	0.0003694	0.0002894
ENSG00000248685:1(@)chr4_33171144_35149793	chr4_33991354	0.0004227	5.172e-05	0.0002441	0.0002083
ENSG00000248685:1(@)chr4_33171144_35149793	chr4_33994357	0.0004238	0.0001514	0.0004183	0.0003136
ENSG00000248685:1(@)chr4_33171144_35149793	chr4_33995516	0.0004226	0.0001174	0.0003721	0.0002908
ENSG00000248685:1(@)chr4_33171144_35149793	chr4_33995595	0.0004226	0.000115	0.0003684	0.0002889
ENSG00000248685:1(@)chr4_33171144_35149793	chr4_33996406	0.0004226	0.0001132	0.0003658	0.0002875
ENSG00000248685:1(@)chr4_33171144_35149793	chr4_33999676	0.0004226	0.0001177	0.0003724	0.000291
[truncated: 4,192 more rows]
