# Supplementary material for: Prioritization of potential causative genes for schizophrenia in placenta
Source: Nat Commun. 2023 May 15;14:2613. doi: 10.1038/s41467-023-38140-1 (PMC10185564; doi:10.1038/s41467-023-38140-1)
Supplement: Supplementary file 11 — Supplementary Dataset 59 [file 41467_2023_38140_MOESM11_ESM.xlsx]

## Sheet: 1.parameters
Intercept -11.670 -
Enrichment (no shrinkage) 11.101 0.241
Enrichment (w/ shrinkage) 10.491 0.234
## Alternative (coloc) parameterization: p1 = 8.544e-06, p2 = 1.235e-05, p12 = 3.796e-06

## Sheet: 2.GRCP&GLCP
Gene	GRCP	GLCP
ENST00000370651	0.9953	0.9957
ENST00000608424	0.9849	0.9872
ENST00000234170	0.9834	0.9944
ENST00000326621	0.9792	0.9939
ENST00000278927	0.9683	0.983
ENST00000473334	0.9587	0.9839
ENST00000627002	0.9494	0.9754
ENST00000322602	0.9352	0.9806
ENST00000570857	0.9267	0.9342
ENST00000444566	0.9093	0.9432
ENST00000284073	0.9092	0.9092
ENST00000464067	0.9011	0.9313
ENST00000631292	0.8892	0.9402
ENST00000628329	0.8883	0.9387
ENST00000419842	0.8864	0.8956
ENST00000330244	0.88	0.88
ENST00000522782	0.8692	0.8737
ENST00000572009	0.8688	0.8815
ENST00000369781	0.868	0.868
ENST00000431375	0.8658	0.9394
ENST00000587499	0.8657	0.8738
ENST00000567621	0.863	0.8647
ENST00000467986	0.8626	0.8626
ENST00000518910	0.7744	0.7757
ENST00000520520	0.7565	0.7594
ENST00000492412	0.7469	0.7469
ENST00000626021	0.7422	0.7569
ENST00000561068	0.6824	0.8301
ENST00000297107	0.6731	0.683
ENST00000585503	0.6205	0.6289
ENST00000460467	0.6066	0.8152
ENST00000435477	0.5976	0.6044
ENST00000439768	0.5819	0.5844
ENST00000561477	0.5363	0.5466
ENST00000492544	0.516	0.5177
ENST00000568456	0.4954	0.4954
ENST00000230914	0.4915	0.4917
ENST00000476883	0.4828	0.4873
ENST00000518742	0.4682	0.4736
ENST00000523275	0.4623	0.4632
ENST00000567205	0.4254	0.7994
ENST00000262815	0.4219	0.9096
ENST00000485455	0.4151	0.4531
ENST00000470753	0.3789	0.3789
ENST00000560532	0.3674	0.393
ENST00000417453	0.346	0.3524
ENST00000337322	0.317	0.3173
ENST00000531389	0.3105	0.3383
ENST00000262370	0.3099	0.3099
ENST00000332395	0.3098	0.3183
ENST00000504932	0.289	0.2898
ENST00000565891	0.2754	0.2756
ENST00000567815	0.2704	0.2707
ENST00000509918	0.263	0.2636
ENST00000615277	0.258	0.2781
ENST00000484669	0.2348	0.2354
ENST00000566682	0.2317	0.2317
ENST00000472354	0.22	0.22
ENST00000569957	0.1935	0.9377
ENST00000540387	0.1532	0.1535
ENST00000547687	0.1513	0.1691
ENST00000567284	0.1486	0.2403
ENST00000566337	0.1453	0.1453
ENST00000398473	0.1413	0.9609
ENST00000567795	0.1334	0.1712
ENST00000472422	0.1312	0.1312
ENST00000418032	0.1264	0.1341
ENST00000521368	0.1214	0.1217
ENST00000578299	0.1167	0.1242
ENST00000564870	0.1142	0.1838
ENST00000326737	0.1105	0.1125
ENST00000413852	0.1043	0.1386
ENST00000002829	0.1012	0.1237
ENST00000547444	0.0996	0.1006
ENST00000446103	0.09955	0.09955
ENST00000565370	0.09449	0.09449
ENST00000471348	0.08995	0.1393
ENST00000475941	0.08834	0.09388
ENST00000577966	0.08684	0.09186
ENST00000492780	0.08363	0.0854
ENST00000268704	0.08169	0.08925
ENST00000488078	0.08165	0.0818
ENST00000517533	0.0776	0.07779
ENST00000453303	0.07514	0.07542
ENST00000566848	0.07328	0.07808
ENST00000477617	0.07193	0.07231
ENST00000611412	0.06962	0.07001
ENST00000507110	0.06932	0.06933
ENST00000561667	0.06695	0.1119
ENST00000412157	0.0647	0.0647
ENST00000458521	0.05721	0.06131
ENST00000567133	0.05469	0.05469
ENST00000518595	0.05286	0.05287
ENST00000562046	0.0521	0.1957
ENST00000461613	0.05143	0.05143
ENST00000564409	0.05109	0.05208
ENST00000517534	0.05002	0.05008
ENST00000351989	0.04941	0.05597
ENST00000498171	0.04929	0.05376
ENST00000527903	0.04711	0.04889
ENST00000426142	0.04652	0.04652
ENST00000566409	0.04623	0.05561
ENST00000576825	0.04587	0.04855
ENST00000565628	0.04507	0.1501
ENST00000420536	0.04364	0.04408
ENST00000233099	0.04281	0.04293
ENST00000573716	0.04235	0.04235
ENST00000398970	0.04199	0.0429
ENST00000491892	0.04184	0.05044
ENST00000517616	0.04108	0.04109
ENST00000569481	0.03991	0.08915
ENST00000445140	0.03882	0.1547
ENST00000347328	0.0379	0.03988
ENST00000471694	0.03697	0.03698
ENST00000561911	0.03603	0.0421
ENST00000358337	0.03572	0.03572
ENST00000587638	0.03542	0.04023
ENST00000486792	0.03498	0.05744
ENST00000408591	0.03493	0.09878
ENST00000341316	0.03476	0.03544
ENST00000593224	0.03383	0.0393
ENST00000342392	0.03299	0.03313
ENST00000450235	0.03162	0.04462
ENST00000367688	0.0315	0.0315
ENST00000441915	0.03086	0.03086
ENST00000336314	0.03067	0.03158
ENST00000420148	0.03066	0.07687
ENST00000562029	0.03051	0.1519
ENST00000401743	0.03017	0.05346
ENST00000378247	0.0298	0.05453
ENST00000527599	0.02979	0.03015
ENST00000265354	0.02971	0.03103
ENST00000408439	0.02963	0.03213
ENST00000325722	0.02957	0.02987
ENST00000301263	0.02881	0.02892
ENST00000485802	0.02853	0.03045
ENST00000565452	0.02847	0.04349
ENST00000574295	0.02831	0.02874
ENST00000549966	0.0277	0.03108
ENST00000361309	0.02712	0.09878
ENST00000545209	0.02686	0.03103
ENST00000572145	0.02669	0.02703
ENST00000401609	0.02575	0.02639
ENST00000368706	0.02561	0.02573
ENST00000592069	0.02536	0.05754
ENST00000457069	0.02534	0.02768
ENST00000535997	0.02493	0.02732
ENST00000431606	0.02424	0.02425
ENST00000561702	0.02416	0.02658
ENST00000563972	0.0241	0.02481
ENST00000531594	0.02372	0.02435
ENST00000534752	0.02365	0.02366
ENST00000522730	0.02348	0.02351
ENST00000422424	0.02325	0.02401
ENST00000605824	0.02322	0.02322
ENST00000471173	0.02298	0.02362
ENST00000495826	0.02239	0.0238
ENST00000369064	0.02224	0.02224
ENST00000552635	0.02203	0.0227
ENST00000496142	0.02185	0.02232
ENST00000565470	0.02179	0.03159
ENST00000445184	0.02175	0.02175
ENST00000547798	0.02135	0.02139
ENST00000536390	0.02065	0.03486
ENST00000524399	0.01991	0.04145
ENST00000549471	0.01981	0.02021
ENST00000369779	0.01946	0.01992
ENST00000467978	0.01924	0.02335
ENST00000503824	0.01915	0.01929
ENST00000529904	0.01888	0.01888
ENST00000473612	0.01861	0.01946
ENST00000517766	0.01855	0.03849
ENST00000380516	0.0179	0.02602
ENST00000566973	0.01781	0.03174
ENST00000568599	0.01778	0.01829
ENST00000495351	0.01729	0.01732
ENST00000054650	0.01724	0.01726
ENST00000513973	0.01715	0.01746
ENST00000589637	0.01699	0.02483
ENST00000446769	0.01636	0.02126
ENST00000572974	0.01635	0.0165
ENST00000395152	0.016	0.01681
ENST00000519309	0.01598	0.01599
ENST00000517904	0.01586	0.01587
ENST00000521387	0.01582	0.01586
ENST00000522792	0.01574	0.01579
ENST00000576180	0.01574	0.01589
ENST00000521724	0.0157	0.01572
ENST00000384170	0.01559	0.01559
ENST00000302763	0.01548	0.01551
ENST00000299204	0.01534	0.01536
ENST00000469871	0.01532	0.01844
ENST00000486040	0.01531	0.01531
ENST00000526772	0.01531	0.01559
ENST00000446652	0.0153	0.01547
ENST00000484867	0.0153	0.01617
ENST00000550260	0.01524	0.01537
ENST00000300574	0.01515	0.01548
ENST00000514207	0.01509	0.01523
ENST00000587716	0.01492	0.01606
ENST00000570139	0.01461	0.01462
ENST00000219345	0.01453	0.01633
ENST00000487810	0.01426	0.06268
ENST00000477852	0.01401	0.01403
ENST00000548894	0.014	0.01522
ENST00000470968	0.01393	0.01506
ENST00000569263	0.01383	0.01717
ENST00000567510	0.01353	0.01424
ENST00000549338	0.01347	0.01355
ENST00000528263	0.01326	0.01411
ENST00000310955	0.0132	0.01781
ENST00000472756	0.01317	0.01325
ENST00000519931	0.01288	0.0129
ENST00000428469	0.01287	0.01358
ENST00000489136	0.01278	0.02039
ENST00000353487	0.01246	0.01246
ENST00000520400	0.01243	0.01245
ENST00000267115	0.01235	0.01286
ENST00000526629	0.01222	0.01229
ENST00000549130	0.01206	0.01272
ENST00000511180	0.01181	0.0119
ENST00000518297	0.01177	0.01178
ENST00000569882	0.01172	0.01556
ENST00000369039	0.01157	0.01157
ENST00000559682	0.01152	0.01154
ENST00000524187	0.01148	0.01163
ENST00000379589	0.01146	0.01151
ENST00000555660	0.01141	0.01145
ENST00000458347	0.01139	0.01166
ENST00000487209	0.01133	0.01134
ENST00000525242	0.01119	0.01165
ENST00000576911	0.01118	0.01129
ENST00000470299	0.01092	0.02239
ENST00000519489	0.01055	0.01055
ENST00000421164	0.01045	0.01202
ENST00000568674	0.01045	0.01947
ENST00000392495	0.01031	0.01126
ENST00000579280	0.01028	0.01057
ENST00000548847	0.01026	0.01032
ENST00000518919	0.01024	0.01026
ENST00000522177	0.01016	0.01032
ENST00000497088	0.01008	0.01058
ENST00000574743	0.009899	0.009919
ENST00000467736	0.009745	0.01102
ENST00000465551	0.009684	0.009952
ENST00000627177	0.009667	0.01047
ENST00000557791	0.009575	0.009841
ENST00000367694	0.009568	0.009568
ENST00000369878	0.009475	0.009481
ENST00000489306	0.009406	0.009696
ENST00000460366	0.009343	0.009405
ENST00000395006	0.009312	0.01002
ENST00000561883	0.009306	0.01666
ENST00000562449	0.009278	0.009384
ENST00000417582	0.009237	0.009244
ENST00000562291	0.009122	0.01985
ENST00000557744	0.008959	0.008978
ENST00000480647	0.008947	0.008959
ENST00000273179	0.008923	0.008934
ENST00000519194	0.008914	0.008954
ENST00000580330	0.008807	0.009874
ENST00000497687	0.008805	0.008833
ENST00000498023	0.008787	0.009645
ENST00000528593	0.008737	0.008848
ENST00000524869	0.008723	0.01001
ENST00000567188	0.008509	0.008514
ENST00000482046	0.008493	0.01115
ENST00000421281	0.008459	0.02421
ENST00000368630	0.008286	0.008307
ENST00000485114	0.00819	0.008193
ENST00000318348	0.008126	0.01302
ENST00000586189	0.008119	0.008119
ENST00000473081	0.008088	0.008138
ENST00000441751	0.007973	0.007973
ENST00000518585	0.007969	0.007979
ENST00000473542	0.007938	0.00794
ENST00000571210	0.007928	0.008269
ENST00000463947	0.007927	0.01159
ENST00000609040	0.007888	0.007951
ENST00000296302	0.007871	0.01216
ENST00000429383	0.007871	0.009216
ENST00000510258	0.007857	0.00819
ENST00000623731	0.007831	0.01018
ENST00000553144	0.007761	0.01552
ENST00000581523	0.007744	0.007816
ENST00000575829	0.007674	0.008386
ENST00000546796	0.007649	0.008026
ENST00000479099	0.00736	0.007641
ENST00000502422	0.007272	0.007619
ENST00000405011	0.00726	0.007341
ENST00000588998	0.007204	0.008422
ENST00000566283	0.00719	0.008408
ENST00000569924	0.007177	0.007179
ENST00000602948	0.007058	0.007652
ENST00000547013	0.007046	0.008185
ENST00000461100	0.007036	0.007271
ENST00000577256	0.007024	0.007544
ENST00000612438	0.00699	0.00755
ENST00000581438	0.00698	0.007323
ENST00000531007	0.006956	0.006956
ENST00000479686	0.006954	0.006961
ENST00000518884	0.006925	0.006998
ENST00000472018	0.006738	0.03426
ENST00000602875	0.006717	0.00674
ENST00000529698	0.006701	0.008181
ENST00000552981	0.006686	0.00675
ENST00000619119	0.006582	0.006582
ENST00000392442	0.006574	0.006941
ENST00000532853	0.006505	0.007374
ENST00000560494	0.006435	0.006701
ENST00000534647	0.00643	0.00643
ENST00000460794	0.006429	0.006827
ENST00000461687	0.006388	0.007138
ENST00000548480	0.006346	0.006346
ENST00000503560	0.006308	0.01339
ENST00000578626	0.006291	0.00655
ENST00000471774	0.006131	0.006273
ENST00000497443	0.005998	0.00601
ENST00000432750	0.005973	0.006067
ENST00000440963	0.005877	0.005892
ENST00000529660	0.00583	0.006845
ENST00000523912	0.00582	0.005825
ENST00000520158	0.005799	0.005805
ENST00000526253	0.005776	0.005776
ENST00000467930	0.005765	0.006356
ENST00000496819	0.005765	0.005765
ENST00000543854	0.005748	0.005796
ENST00000415231	0.005728	0.006043
ENST00000493062	0.005695	0.005871
ENST00000547534	0.005692	0.005733
ENST00000583249	0.005681	0.005895
ENST00000493909	0.005676	0.005676
ENST00000568917	0.005638	0.01051
ENST00000396398	0.005632	0.005632
ENST00000558397	0.005622	0.005688
ENST00000527776	0.005592	0.00632
ENST00000560012	0.00559	0.006272
ENST00000467860	0.005561	0.005566
ENST00000456210	0.005456	0.005469
ENST00000454345	0.005343	0.006002
ENST00000468865	0.005291	0.005297
ENST00000525821	0.005287	0.005443
ENST00000372458	0.00526	0.005263
ENST00000355354	0.005253	0.005888
ENST00000343674	0.005249	0.005594
ENST00000574313	0.005245	0.00538
ENST00000569732	0.005223	0.005369
ENST00000531074	0.005174	0.005182
ENST00000582969	0.005113	0.005113
ENST00000473431	0.005112	0.02947
ENST00000572135	0.005105	0.005117
ENST00000551759	0.005054	0.005212
ENST00000389749	0.005039	0.02028
ENST00000586387	0.005019	0.007158
ENST00000514402	0.004962	0.005003
ENST00000363804	0.00489	0.004947
ENST00000562664	0.004876	0.009555
ENST00000427905	0.004873	0.004877
ENST00000602775	0.004839	0.00492
ENST00000533189	0.004802	0.004802
ENST00000416295	0.004799	0.004898
ENST00000570149	0.004656	0.004689
ENST00000354558	0.004655	0.004734
ENST00000493808	0.004621	0.004994
ENST00000271843	0.004604	0.004809
ENST00000469989	0.004596	0.01615
ENST00000529474	0.004544	0.004544
ENST00000583197	0.004538	0.004538
ENST00000472032	0.004484	0.006815
ENST00000525434	0.004473	0.005099
ENST00000331006	0.004443	0.00603
ENST00000558734	0.004334	0.004334
ENST00000559273	0.004295	0.005878
ENST00000585823	0.00429	0.007855
ENST00000512875	0.004282	0.004286
ENST00000524579	0.004264	0.004265
ENST00000420831	0.004256	0.005269
ENST00000524727	0.004229	0.004665
ENST00000486006	0.004221	0.004714
ENST00000625307	0.004221	0.004348
ENST00000415149	0.004176	0.004226
ENST00000475661	0.004167	0.004282
ENST00000568509	0.004124	0.004132
ENST00000327492	0.004053	0.007428
ENST00000571722	0.004032	0.0119
ENST00000614001	0.00403	0.00403
ENST00000566158	0.003972	0.005523
ENST00000581015	0.003946	0.005229
ENST00000232508	0.003909	0.003909
ENST00000565571	0.003902	0.003931
ENST00000531639	0.003818	0.003955
ENST00000516071	0.00381	0.00381
ENST00000563270	0.003809	0.003809
ENST00000551265	0.00373	0.003736
ENST00000526948	0.003634	0.004987
ENST00000563283	0.003625	0.003626
ENST00000525332	0.003572	0.003623
ENST00000564047	0.003564	0.003824
ENST00000512088	0.00354	0.00355
ENST00000526185	0.003496	0.003811
ENST00000586149	0.003492	0.004079
ENST00000479230	0.003482	0.02215
ENST00000268182	0.003461	0.003461
ENST00000562184	0.003454	0.004865
ENST00000368589	0.003397	0.003589
ENST00000576769	0.00337	0.003383
ENST00000429242	0.003343	0.003377
ENST00000585898	0.00334	0.003978
ENST00000579590	0.003333	0.003338
ENST00000484850	0.003331	0.006279
ENST00000590837	0.00333	0.005364
ENST00000557929	0.00331	0.003315
ENST00000621166	0.003303	0.003307
ENST00000511584	0.003282	0.003286
ENST00000591352	0.00328	0.003891
ENST00000567285	0.003244	0.007116
ENST00000356770	0.003236	0.004749
ENST00000469616	0.003223	0.008982
ENST00000309993	0.00321	0.00321
ENST00000530942	0.003195	0.003305
ENST00000553007	0.003179	0.003191
ENST00000244496	0.003155	0.004767
ENST00000567138	0.003151	0.003953
ENST00000458345	0.003133	0.01453
ENST00000461365	0.003127	0.003229
ENST00000454540	0.003117	0.003117
ENST00000524448	0.003115	0.003423
ENST00000496822	0.003113	0.003113
ENST00000528145	0.003108	0.003561
ENST00000527674	0.003094	0.003332
ENST00000516660	0.003019	0.00302
ENST00000425467	0.003013	0.003013
ENST00000445215	0.003012	0.003012
ENST00000216146	0.003007	0.003014
ENST00000552170	0.002998	0.002999
ENST00000504023	0.00296	0.00296
ENST00000550872	0.00294	0.005534
ENST00000575944	0.002935	0.002938
ENST00000264977	0.002927	0.002945
ENST00000251507	0.0029	0.005817
ENST00000392064	0.00287	0.003171
ENST00000493743	0.002853	0.004807
ENST00000520339	0.002852	0.002852
ENST00000307106	0.002849	0.01932
ENST00000431916	0.002833	0.002837
ENST00000546720	0.002833	0.002834
ENST00000430409	0.002805	0.002848
ENST00000493199	0.002784	0.003158
ENST00000629124	0.002778	0.004384
ENST00000496043	0.002776	0.002852
ENST00000526943	0.002714	0.002746
ENST00000557950	0.002709	0.003023
ENST00000331738	0.002708	0.00288
ENST00000487068	0.002677	0.002901
ENST00000528173	0.002672	0.002816
ENST00000612509	0.002642	0.002661
ENST00000498658	0.002624	0.002628
ENST00000571346	0.002622	0.002694
ENST00000357955	0.002584	0.002599
ENST00000563218	0.002558	0.002558
ENST00000496489	0.002525	0.002525
ENST00000547365	0.0025	0.002501
ENST00000526560	0.002484	0.002515
ENST00000552087	0.002456	0.002619
ENST00000564026	0.002454	0.005895
ENST00000511378	0.002441	0.002441
ENST00000524625	0.002427	0.002491
ENST00000429987	0.002414	0.002462
ENST00000484043	0.0024	0.002437
ENST00000571254	0.002395	0.00241
ENST00000314607	0.002371	0.002391
ENST00000423780	0.002344	0.0036
ENST00000484358	0.002332	0.002355
ENST00000487402	0.00233	0.002387
ENST00000526639	0.002293	0.002324
ENST00000560418	0.00229	0.002323
ENST00000362076	0.002284	0.003338
ENST00000483407	0.002275	0.002276
ENST00000590480	0.002263	0.002753
ENST00000484022	0.002252	0.01519
ENST00000616802	0.002217	0.005144
ENST00000525635	0.002211	0.002252
ENST00000548647	0.002204	0.002563
ENST00000469228	0.002196	0.00603
ENST00000516383	0.002181	0.002236
ENST00000526485	0.002172	0.00221
ENST00000496447	0.002171	0.002528
ENST00000532695	0.00216	0.002263
ENST00000524782	0.002127	0.002791
ENST00000419007	0.002063	0.002585
ENST00000527333	0.002053	0.002053
ENST00000359947	0.001985	0.001993
ENST00000434030	0.001946	0.00195
ENST00000578027	0.001933	0.001942
ENST00000483282	0.00193	0.004954
ENST00000514965	0.001928	0.003968
ENST00000504780	0.001909	0.001909
ENST00000561958	0.0019	0.002115
ENST00000529201	0.001895	0.001908
ENST00000471290	0.001871	0.001871
ENST00000347697	0.001859	0.001859
ENST00000442934	0.001859	0.001859
ENST00000512827	0.001843	0.001848
ENST00000569363	0.001837	0.001837
ENST00000533316	0.00183	0.003195
ENST00000609122	0.001827	0.002065
ENST00000353739	0.001821	0.001821
ENST00000540772	0.001811	0.002384
ENST00000418458	0.0018	0.01283
ENST00000368521	0.001785	0.003807
ENST00000474833	0.00178	0.002052
ENST00000527796	0.001772	0.001779
ENST00000424014	0.001756	0.001972
ENST00000367690	0.00175	0.001833
ENST00000311764	0.001748	0.005084
ENST00000469892	0.001738	0.001779
ENST00000526876	0.001725	0.00173
ENST00000502499	0.001718	0.001722
ENST00000529919	0.001717	0.001737
ENST00000539951	0.001716	0.002009
ENST00000468885	0.00171	0.007851
ENST00000562775	0.001684	0.001684
ENST00000446951	0.001664	0.001675
ENST00000262994	0.001643	0.003864
ENST00000474342	0.001622	0.0021
ENST00000547808	0.001604	0.001629
ENST00000311956	0.001587	0.001587
ENST00000511024	0.001576	0.001577
ENST00000615080	0.001571	0.001599
ENST00000580579	0.001553	0.001596
ENST00000513281	0.001552	0.001552
ENST00000556610	0.001547	0.005234
ENST00000463912	0.001542	0.001544
ENST00000328159	0.00152	0.001521
ENST00000280571	0.001516	0.001519
ENST00000560229	0.001512	0.001941
ENST00000341372	0.001511	0.001511
ENST00000415054	0.001498	0.00189
ENST00000470388	0.001492	0.001502
ENST00000579205	0.001478	0.001482
ENST00000230771	0.001439	0.001439
ENST00000398258	0.001434	0.00236
ENST00000560682	0.00143	0.001468
ENST00000466989	0.001422	0.001629
ENST00000582453	0.001418	0.001423
ENST00000385219	0.001411	0.001411
ENST00000497356	0.001405	0.009132
ENST00000552959	0.001389	0.001791
ENST00000424512	0.001384	0.001387
ENST00000617451	0.001366	0.001372
ENST00000430169	0.001363	0.001425
ENST00000443253	0.001342	0.001606
ENST00000438296	0.001337	0.001359
ENST00000412568	0.001335	0.001344
ENST00000566240	0.001332	0.006585
ENST00000233027	0.001298	0.00155
ENST00000558052	0.001292	0.001293
ENST00000462207	0.001284	0.00133
ENST00000378330	0.001282	0.001282
ENST00000497283	0.001278	0.0015
ENST00000551182	0.001275	0.00131
ENST00000518194	0.001251	0.001261
ENST00000548578	0.001236	0.001239
ENST00000569240	0.001215	0.004805
ENST00000484615	0.001204	0.001325
ENST00000551959	0.001181	0.001201
ENST00000489427	0.001165	0.001169
ENST00000528649	0.001161	0.001161
ENST00000418576	0.001147	0.002553
ENST00000602430	0.001147	0.001264
ENST00000550162	0.00114	0.001151
ENST00000464942	0.001112	0.001144
ENST00000468146	0.001101	0.001343
ENST00000561945	0.001099	0.001161
ENST00000551812	0.001065	0.001071
ENST00000524676	0.001047	0.004328
ENST00000527907	0.001037	0.002111
ENST00000533818	0.00103	0.001135
ENST00000551020	0.001012	0.001012
ENST00000507404	0.001004	0.001004
ENST00000551570	0.001001	0.001001
ENST00000621029	0.0009673	0.0009673
ENST00000472265	0.0009624	0.0009731
ENST00000505625	0.0009611	0.0009612
ENST00000584650	0.0009588	0.0009588
ENST00000575830	0.0009577	0.0009577
ENST00000549970	0.000955	0.001912
ENST00000529740	0.0009536	0.0009541
ENST00000473423	0.0009505	0.0009505
ENST00000638074	0.0009432	0.0009494
ENST00000565697	0.0009372	0.00569
ENST00000510377	0.0009355	0.001006
ENST00000579505	0.000934	0.0009373
ENST00000461312	0.0009286	0.0009286
ENST00000591673	0.0009217	0.0009217
ENST00000484498	0.0009064	0.0009792
ENST00000409535	0.0008937	0.0008937
ENST00000433753	0.0008831	0.0008992
ENST00000591895	0.000883	0.0009005
ENST00000538504	0.0008811	0.0008816
ENST00000583371	0.00088	0.00088
ENST00000579507	0.0008751	0.003962
ENST00000566134	0.0008683	0.001914
ENST00000433877	0.0008651	0.0008738
ENST00000467109	0.0008617	0.0008657
ENST00000439487	0.0008567	0.0008567
ENST00000585097	0.0008391	0.0008421
ENST00000610631	0.000821	0.0008212
ENST00000496254	0.0008169	0.0009981
ENST00000505010	0.0008115	0.001333
ENST00000394799	0.00081	0.0009893
ENST00000558316	0.0007999	0.005342
ENST00000559160	0.0007933	0.0008517
ENST00000560338	0.0007879	0.003713
ENST00000555427	0.0007855	0.0009273
ENST00000549408	0.0007853	0.001757
ENST00000489707	0.0007825	0.0007839
ENST00000529444	0.0007747	0.0008686
ENST00000394669	0.0007692	0.0007706
ENST00000521941	0.0007619	0.0007619
ENST00000441447	0.0007456	0.0007458
ENST00000527256	0.0007453	0.0008303
ENST00000574650	0.000745	0.000745
ENST00000532478	0.0007382	0.000749
ENST00000234179	0.0007365	0.0007368
ENST00000496988	0.0007329	0.0007375
ENST00000520427	0.0007321	0.0007348
ENST00000614813	0.0007317	0.0007708
ENST00000426499	0.0007121	0.0007121
ENST00000525850	0.0007029	0.004853
ENST00000497629	0.0006955	0.0007262
ENST00000443014	0.0006953	0.0007247
ENST00000485939	0.0006941	0.0006953
ENST00000548474	0.0006923	0.0006924
ENST00000253692	0.000688	0.000886
ENST00000456560	0.0006789	0.0006804
ENST00000472878	0.0006711	0.001641
ENST00000498109	0.000653	0.0006533
ENST00000301335	0.0006503	0.0006503
ENST00000560373	0.0006429	0.0006429
ENST00000412116	0.0006254	0.0006254
ENST00000532067	0.0006194	0.0006194
ENST00000279387	0.0006046	0.0006046
ENST00000637137	0.0005973	0.0005974
ENST00000561610	0.0005918	0.0005918
ENST00000506930	0.0005873	0.0005873
ENST00000563484	0.0005865	0.0006718
ENST00000568512	0.0005827	0.0007795
ENST00000426440	0.0005768	0.001939
ENST00000573725	0.0005764	0.0005783
ENST00000481273	0.0005753	0.0005753
ENST00000492456	0.0005633	0.0005633
ENST00000549787	0.0005629	0.0005629
ENST00000611067	0.0005585	0.0005599
ENST00000636912	0.0005534	0.0005534
ENST00000564878	0.0005429	0.0005444
ENST00000421735	0.000537	0.000537
ENST00000570217	0.0005366	0.00054
ENST00000470180	0.0005246	0.0005443
ENST00000536996	0.0005212	0.0005213
ENST00000576537	0.0005208	0.0005208
ENST00000350199	0.000518	0.000518
ENST00000593256	0.0005154	0.0005154
ENST00000629231	0.000509	0.0009911
ENST00000559249	0.0004975	0.002096
ENST00000435525	0.0004974	0.0004974
ENST00000439686	0.0004954	0.0005066
ENST00000567171	0.0004946	0.0005896
ENST00000574274	0.0004859	0.0004859
ENST00000412517	0.0004792	0.0004973
ENST00000307017	0.0004679	0.0004701
ENST00000547647	0.0004548	0.0004548
ENST00000616701	0.0004478	0.0004478
ENST00000558506	0.0004463	0.0004464
ENST00000429270	0.0004312	0.0004312
ENST00000372405	0.0004309	0.0008113
ENST00000571376	0.0004188	0.000419
ENST00000462377	0.0004183	0.0004189
ENST00000514488	0.0004148	0.0004148
ENST00000563732	0.0004118	0.0004118
ENST00000562222	0.0004063	0.0004063
ENST00000548259	0.0004009	0.0004011
ENST00000612981	0.0004	0.0004
ENST00000473844	0.000399	0.000399
ENST00000534960	0.0003974	0.0004324
ENST00000438120	0.000397	0.000397
ENST00000534699	0.000396	0.0003963
ENST00000627746	0.0003861	0.0003861
ENST00000463041	0.0003833	0.0003833
ENST00000299610	0.0003793	0.0003793
ENST00000525314	0.0003772	0.0005704
ENST00000481549	0.0003549	0.01017
ENST00000549506	0.0003516	0.0004241
ENST00000369016	0.0003444	0.000346
ENST00000547453	0.0003345	0.0003434
ENST00000474856	0.0003342	0.0003342
ENST00000462542	0.0003329	0.0003329
ENST00000551996	0.0003324	0.0003324
ENST00000559757	0.0003294	0.0003295
ENST00000547650	0.0003268	0.0003579
ENST00000513769	0.0003245	0.0003834
ENST00000543940	0.0003212	0.0003321
ENST00000422066	0.0003155	0.0003155
ENST00000576721	0.0003149	0.0003156
ENST00000571360	0.0003139	0.0003139
ENST00000582819	0.0003102	0.0003102
ENST00000461737	0.0003052	0.004115
ENST00000066544	0.0003022	0.0003022
ENST00000432376	0.0002937	0.0002937
ENST00000520064	0.0002936	0.0002938
ENST00000570116	0.0002911	0.0003009
ENST00000503332	0.0002861	0.0002861
ENST00000549327	0.000285	0.00029
ENST00000565860	0.0002842	0.0003408
ENST00000314442	0.0002822	0.0002941
ENST00000228825	0.0002817	0.001125
ENST00000519571	0.0002773	0.0002773
ENST00000550522	0.0002767	0.0002767
ENST00000493814	0.0002745	0.000328
ENST00000394752	0.0002725	0.0002728
ENST00000564957	0.00027	0.0005776
ENST00000564652	0.0002691	0.0003747
ENST00000301364	0.0002684	0.0002707
ENST00000563032	0.0002678	0.0002721
ENST00000393651	0.0002663	0.006161
ENST00000473638	0.000257	0.000257
ENST00000529750	0.0002536	0.0002538
ENST00000611041	0.0002476	0.0002953
ENST00000576958	0.0002469	0.0002469
ENST00000444373	0.0002463	0.001948
ENST00000230418	0.0002423	0.0002423
ENST00000559674	0.0002415	0.0002415
ENST00000627825	0.0002406	0.0002406
ENST00000525132	0.0002383	0.0002383
ENST00000581765	0.00023	0.00023
ENST00000566751	0.0002247	0.000285
ENST00000609345	0.0002201	0.0002212
ENST00000625631	0.0002192	0.000229
ENST00000476566	0.0002159	0.002415
ENST00000470175	0.0002143	0.0002143
ENST00000562193	0.0002132	0.0002197
ENST00000619481	0.0002119	0.0002119
ENST00000492559	0.0002105	0.0002105
ENST00000509601	0.0002083	0.0002174
ENST00000539976	0.000207	0.0002158
ENST00000572445	0.0002061	0.0002061
ENST00000368518	0.0001992	0.0002086
ENST00000565404	0.0001984	0.0002281
ENST00000561325	0.0001979	0.001476
ENST00000534215	0.0001962	0.0004989
ENST00000558223	0.0001953	0.0001953
ENST00000437607	0.0001931	0.0001931
ENST00000637681	0.000185	0.0001853
ENST00000398838	0.0001746	0.0005298
ENST00000505321	0.0001746	0.0002464
ENST00000565196	0.0001707	0.0001816
ENST00000573007	0.0001683	0.0001683
ENST00000339438	0.0001672	0.000168
ENST00000356714	0.0001665	0.0027
ENST00000456762	0.0001662	0.0001672
ENST00000568870	0.0001662	0.0001662
ENST00000357866	0.0001655	0.0001787
ENST00000318201	0.0001648	0.0003783
ENST00000444355	0.0001644	0.0001753
ENST00000548539	0.0001634	0.001907
ENST00000579044	0.0001625	0.0001625
ENST00000485579	0.0001602	0.001114
ENST00000592256	0.0001596	0.0001599
ENST00000494643	0.0001539	0.0001697
ENST00000563636	0.0001492	0.0001755
ENST00000563406	0.000149	0.000149
ENST00000504045	0.0001477	0.0001489
ENST00000550248	0.0001473	0.0001491
ENST00000507001	0.0001443	0.0001443
ENST00000574217	0.0001434	0.0001434
ENST00000575049	0.0001408	0.000142
ENST00000578071	0.000137	0.000137
ENST00000398841	0.0001363	0.0003339
ENST00000549763	0.0001356	0.0001364
ENST00000473359	0.0001338	0.0001338
ENST00000395199	0.0001336	0.0001336
ENST00000570099	0.0001329	0.0004367
ENST00000572925	0.0001322	0.0001331
ENST00000572801	0.0001311	0.0001311
ENST00000174618	0.0001228	0.0001246
ENST00000263545	0.0001169	0.0001169
ENST00000545976	0.000116	0.000116
ENST00000515015	0.0001135	0.0001135
ENST00000577053	0.000112	0.0001121
ENST00000602718	0.0001114	0.0001552
ENST00000513139	0.0001095	0.0001095
ENST00000502944	0.0001065	0.0001065
ENST00000572621	0.0001064	0.0001064
ENST00000361204	0.0001063	0.0003116
ENST00000483335	0.0001063	0.0001069
ENST00000312970	0.0001062	0.0001062
ENST00000361532	0.0001059	0.0002007
ENST00000470354	0.0001057	0.0001057
ENST00000553286	9.996e-05	0.0001087
ENST00000455998	9.948e-05	9.948e-05
ENST00000468925	9.937e-05	9.937e-05
ENST00000457928	9.905e-05	9.905e-05
ENST00000362021	9.896e-05	0.0001003
ENST00000477970	9.849e-05	9.849e-05
ENST00000560417	9.638e-05	9.638e-05
ENST00000462188	9.38e-05	9.38e-05
ENST00000576406	9.37e-05	9.37e-05
ENST00000554625	9.324e-05	9.496e-05
ENST00000560218	9.281e-05	9.281e-05
ENST00000262995	9.274e-05	0.0001181
ENST00000550102	9.22e-05	9.22e-05
ENST00000553222	9.148e-05	9.238e-05
ENST00000525878	8.922e-05	8.922e-05
ENST00000561331	8.788e-05	0.0001115
ENST00000572723	8.722e-05	8.722e-05
ENST00000476286	8.646e-05	8.646e-05
ENST00000560731	8.614e-05	9.007e-05
ENST00000535194	8.527e-05	0.000174
ENST00000536502	8.314e-05	8.436e-05
ENST00000424674	8.123e-05	9.526e-05
ENST00000561314	8.105e-05	8.509e-05
ENST00000354884	7.905e-05	8.81e-05
ENST00000398831	7.701e-05	7.701e-05
ENST00000564553	7.635e-05	7.644e-05
ENST00000525970	7.599e-05	7.599e-05
ENST00000530784	7.567e-05	7.567e-05
ENST00000317147	7.461e-05	0.0001444
ENST00000434713	7.426e-05	0.0001077
ENST00000494722	7.257e-05	8.554e-05
ENST00000429779	7.252e-05	9.382e-05
ENST00000583067	7.092e-05	7.792e-05
ENST00000481230	6.98e-05	0.0002969
ENST00000596788	6.744e-05	6.744e-05
ENST00000567642	6.617e-05	0.0002982
ENST00000562129	6.505e-05	0.0001247
ENST00000498971	6.462e-05	6.462e-05
ENST00000377885	6.436e-05	6.455e-05
ENST00000263346	6.412e-05	6.412e-05
ENST00000543608	6.335e-05	6.335e-05
ENST00000439489	6.3e-05	6.3e-05
ENST00000628857	6.214e-05	6.82e-05
ENST00000561164	6.138e-05	6.138e-05
ENST00000590788	6.035e-05	6.037e-05
ENST00000482071	5.936e-05	6.88e-05
ENST00000489159	5.889e-05	5.889e-05
ENST00000576112	5.875e-05	5.875e-05
ENST00000372133	5.472e-05	6.108e-05
ENST00000288986	5.4e-05	5.4e-05
ENST00000536073	5.332e-05	5.341e-05
ENST00000492520	5.238e-05	5.79e-05
ENST00000557939	5.198e-05	6.57e-05
ENST00000570431	5.161e-05	5.355e-05
ENST00000558698	4.951e-05	5.003e-05
ENST00000470228	4.909e-05	5.275e-05
ENST00000555147	4.737e-05	4.737e-05
ENST00000525230	4.73e-05	0.0001061
ENST00000529986	4.678e-05	4.678e-05
ENST00000558756	4.628e-05	4.651e-05
ENST00000563788	4.356e-05	0.0001501
ENST00000615131	4.28e-05	4.28e-05
ENST00000541273	4.242e-05	4.242e-05
ENST00000479355	4.166e-05	0.0002971
ENST00000416682	4.114e-05	4.114e-05
ENST00000525212	4.088e-05	0.0001017
ENST00000369041	3.983e-05	3.983e-05
ENST00000535468	3.965e-05	3.982e-05
ENST00000268206	3.88e-05	4.905e-05
ENST00000404739	3.77e-05	3.77e-05
ENST00000256997	3.661e-05	4.664e-05
ENST00000216252	3.623e-05	9.502e-05
ENST00000560603	3.568e-05	3.593e-05
ENST00000562194	3.55e-05	5.876e-05
ENST00000271643	3.39e-05	3.404e-05
ENST00000467911	3.284e-05	3.998e-05
ENST00000559328	3.284e-05	3.313e-05
ENST00000492146	3.283e-05	6.017e-05
ENST00000464552	3.267e-05	3.267e-05
ENST00000586892	3.257e-05	3.257e-05
ENST00000470871	2.966e-05	3.037e-05
ENST00000356527	2.288e-05	2.3e-05
ENST00000531865	2.198e-05	2.644e-05
ENST00000482086	2.124e-05	2.317e-05
ENST00000559261	2.124e-05	2.126e-05
ENST00000527178	2.094e-05	2.157e-05
ENST00000576202	2.016e-05	2.042e-05
ENST00000532630	1.953e-05	2.009e-05
ENST00000560095	1.922e-05	2.364e-05
ENST00000312055	1.802e-05	1.802e-05
ENST00000490504	1.764e-05	2.271e-05
ENST00000569108	1.721e-05	2.165e-05
ENST00000567699	1.703e-05	3.445e-05
ENST00000369014	1.673e-05	1.758e-05
ENST00000483046	1.528e-05	1.541e-05
ENST00000467464	1.445e-05	1.59e-05
ENST00000511151	1.402e-05	1.403e-05
ENST00000526938	1.269e-05	1.269e-05
ENST00000503241	1.188e-05	1.203e-05
ENST00000368575	1.174e-05	1.174e-05
ENST00000402061	1.173e-05	1.173e-05
ENST00000560217	1.149e-05	1.351e-05
ENST00000369038	1.047e-05	1.079e-05
ENST00000530295	9.985e-06	1.996e-05
ENST00000560216	9.961e-06	9.961e-06
ENST00000494018	9.938e-06	1.016e-05
ENST00000429895	9.735e-06	1.023e-05
ENST00000560869	9.564e-06	1.013e-05
ENST00000559255	9.554e-06	9.99e-06
ENST00000558056	9.404e-06	1.037e-05
ENST00000561217	9.057e-06	9.057e-06
ENST00000492073	8.525e-06	8.532e-06
ENST00000362052	8.079e-06	8.096e-06
ENST00000357137	8.057e-06	8.057e-06
ENST00000559195	7.489e-06	7.491e-06
ENST00000560670	7.389e-06	7.656e-06
ENST00000549139	7.156e-06	9.532e-06
ENST00000404158	7.054e-06	7.058e-06
ENST00000339643	6.623e-06	6.626e-06
ENST00000548169	6.084e-06	6.084e-06
ENST00000634413	5.972e-06	6.523e-06
ENST00000271690	5.644e-06	5.65e-06
ENST00000530068	5.628e-06	5.628e-06
ENST00000560877	5.286e-06	2.491e-05
ENST00000347839	5.188e-06	5.188e-06
ENST00000570867	4.353e-06	4.353e-06
ENST00000526496	4.171e-06	5.755e-06
ENST00000558953	3.862e-06	4.15e-06
ENST00000528192	3.837e-06	3.837e-06
ENST00000527829	3.494e-06	3.529e-06
ENST00000479689	3.439e-06	3.974e-06
ENST00000602657	3.413e-06	3.413e-06
ENST00000549840	3.336e-06	3.38e-06
ENST00000417647	3.293e-06	3.309e-06
ENST00000470173	3.234e-06	3.234e-06
ENST00000556986	3.135e-06	3.718e-06
ENST00000534607	2.97e-06	2.97e-06
ENST00000530720	2.669e-06	2.669e-06
ENST00000459731	2.659e-06	2.659e-06
ENST00000560428	2.598e-06	2.607e-06
ENST00000361924	2.456e-06	2.456e-06
ENST00000557172	2.453e-06	2.912e-06
ENST00000464119	2.401e-06	5.563e-06
ENST00000510680	2.167e-06	2.167e-06
ENST00000459884	2.16e-06	2.603e-06
ENST00000409074	1.927e-06	2.105e-06
ENST00000383202	1.615e-06	1.729e-06
ENST00000490298	1.475e-06	1.631e-06
ENST00000548234	1.413e-06	1.413e-06
ENST00000480733	1.407e-06	1.408e-06
ENST00000587362	1.403e-06	1.417e-06
ENST00000310271	1.378e-06	4.329e-06
ENST00000495578	1.342e-06	1.342e-06
ENST00000539276	1.283e-06	1.283e-06
ENST00000561380	1.159e-06	1.21e-06
ENST00000448576	1.127e-06	2.247e-06
ENST00000558611	1.063e-06	1.073e-06
ENST00000305533	9.877e-07	3.667e-06
ENST00000467048	9.709e-07	1.148e-06
ENST00000561156	9.68e-07	1.061e-06
ENST00000460243	9.116e-07	9.116e-07
ENST00000389744	8.377e-07	9.087e-07
ENST00000569622	8.055e-07	8.06e-07
ENST00000499914	7.242e-07	2.183e-06
ENST00000255784	7.224e-07	1.119e-05
ENST00000557450	6.984e-07	7.218e-07
ENST00000561406	6.882e-07	1.524e-06
ENST00000484952	6.166e-07	1.824e-06
ENST00000469224	5.627e-07	1.547e-06
ENST00000216254	5.537e-07	8.078e-07
ENST00000553436	5.04e-07	5.04e-07
ENST00000472755	4.717e-07	1.377e-06
ENST00000497586	4.699e-07	4.699e-07
ENST00000624586	4.574e-07	4.878e-07
ENST00000552636	4.265e-07	4.265e-07
ENST00000492318	4.206e-07	5.484e-07
ENST00000591007	3.84e-07	3.84e-07
ENST00000313432	3.818e-07	1.624e-06
ENST00000296288	3.756e-07	3.778e-07
ENST00000561439	3.438e-07	3.438e-07
ENST00000478368	3.315e-07	3.315e-07
ENST00000525609	3.176e-07	3.176e-07
ENST00000473093	3.163e-07	3.325e-07
ENST00000558265	2.809e-07	2.838e-07
ENST00000561023	2.577e-07	2.62e-07
ENST00000528236	2.502e-07	4.695e-07
ENST00000559011	2.295e-07	2.295e-07
ENST00000557079	2.192e-07	2.445e-07
ENST00000625845	1.999e-07	1.999e-07
ENST00000405506	1.7e-07	1.7e-07
ENST00000392715	1.584e-07	1.708e-07
ENST00000216259	1.29e-07	1.31e-07
ENST00000431678	1.266e-07	1.266e-07
ENST00000554630	1.259e-07	1.259e-07
ENST00000447713	1.254e-07	1.257e-07
ENST00000559274	1.249e-07	1.249e-07
ENST00000558800	1.247e-07	1.342e-07
ENST00000402937	1.099e-07	1.131e-07
ENST00000434835	9.033e-08	9.059e-08
ENST00000405878	8.677e-08	1.044e-07
ENST00000602404	8.433e-08	8.433e-08
ENST00000421996	8.087e-08	9.163e-08
ENST00000416688	7.838e-08	8.096e-08
ENST00000396437	7.538e-08	7.538e-08
ENST00000216237	6.838e-08	6.893e-08
ENST00000507754	6.56e-08	6.613e-08
ENST00000233893	6.129e-08	6.129e-08
ENST00000453659	5.871e-08	5.926e-08
ENST00000482125	5.455e-08	5.766e-08
ENST00000355257	5.376e-08	5.409e-08
ENST00000463675	4.907e-08	4.963e-08
ENST00000263256	4.426e-08	6.088e-08
ENST00000428459	4.377e-08	4.423e-08
ENST00000529052	4.306e-08	6.328e-08
ENST00000394738	4.3e-08	4.835e-08
ENST00000467380	3.979e-08	4.209e-08
ENST00000357402	3.898e-08	3.898e-08
ENST00000606722	3.882e-08	3.94e-08
ENST00000448447	3.633e-08	3.636e-08
ENST00000420561	3.575e-08	3.575e-08
ENST00000622394	3.498e-08	3.506e-08
ENST00000481310	3.375e-08	3.48e-08
ENST00000534410	3.269e-08	7.06e-08
ENST00000491254	3.159e-08	4.783e-08
ENST00000624127	2.915e-08	2.915e-08
ENST00000478914	2.71e-08	2.851e-08
ENST00000436654	2.381e-08	2.381e-08
ENST00000553680	2.105e-08	2.105e-08
ENST00000226578	1.837e-08	1.853e-08
ENST00000466237	1.671e-08	2.207e-08
ENST00000473184	1.547e-08	1.547e-08
ENST00000466765	1.251e-08	1.256e-08
ENST00000396504	1.194e-08	1.194e-08
ENST00000414027	9.03e-09	9.463e-09
ENST00000481383	7.802e-09	7.802e-09
ENST00000401752	7.651e-09	9.31e-09
ENST00000560057	7.545e-09	7.659e-09
ENST00000402458	7.304e-09	1.082e-08
ENST00000565164	7.265e-09	7.27e-09
ENST00000473375	7.173e-09	7.173e-09
ENST00000325468	5.721e-09	5.826e-09
ENST00000395353	5.614e-09	5.884e-09
ENST00000303221	5.109e-09	5.191e-09
ENST00000450814	4.38e-09	4.74e-09
ENST00000569612	4.13e-09	4.511e-09
ENST00000629059	4.04e-09	4.04e-09
ENST00000569887	3.851e-09	3.851e-09
ENST00000468151	3.714e-09	4.256e-09
ENST00000568068	3.298e-09	3.326e-09
ENST00000531847	3.161e-09	3.161e-09
ENST00000471094	2.898e-09	2.925e-09
ENST00000321753	2.799e-09	2.799e-09
ENST00000555856	2.779e-09	2.779e-09
ENST00000617480	2.731e-09	2.731e-09
ENST00000469270	2.411e-09	2.411e-09
ENST00000414174	2.05e-09	2.05e-09
ENST00000419475	1.928e-09	1.928e-09
ENST00000464116	1.912e-09	1.912e-09
ENST00000620599	1.773e-09	1.801e-09
ENST00000487660	1.549e-09	1.783e-09
ENST00000408840	1.54e-09	1.018e-08
ENST00000483706	1.495e-09	3.348e-09
ENST00000296289	1.212e-09	1.592e-09
ENST00000461044	1.154e-09	1.154e-09
ENST00000263960	9.237e-10	9.237e-10
ENST00000413382	7.644e-10	7.654e-10
ENST00000472339	4.122e-10	4.122e-10
ENST00000435336	4.092e-10	4.092e-10
ENST00000476672	3.12e-10	3.12e-10
ENST00000357324	2.724e-10	5.44e-10
ENST00000566252	2.653e-10	2.653e-10
ENST00000403363	2.473e-10	2.473e-10
ENST00000296490	2.351e-10	2.351e-10
ENST00000540981	1.934e-10	1.935e-10
ENST00000565758	1.852e-10	2.988e-10
ENST00000423525	1.766e-10	1.793e-10
ENST00000563597	1.676e-10	1.719e-10
ENST00000559948	1.315e-10	1.315e-10
ENST00000558281	1.234e-10	1.234e-10
ENST00000541873	8.881e-11	8.882e-11
ENST00000536253	8.833e-11	1.164e-10
ENST00000525009	7.759e-11	8.774e-11
ENST00000529395	6.716e-11	7.264e-11
ENST00000448841	5.514e-11	7.871e-11
ENST00000479054	4.593e-11	4.593e-11
ENST00000565497	3.605e-11	3.605e-11
ENST00000464280	3.189e-11	3.234e-11
ENST00000531933	2.879e-11	2.879e-11
ENST00000615087	2.625e-11	2.625e-11
ENST00000490425	2.493e-11	2.506e-11
ENST00000482327	2.365e-11	3.605e-11
ENST00000474188	2.239e-11	2.354e-11
ENST00000488380	2.232e-11	2.422e-11
ENST00000485765	2.137e-11	2.142e-11
ENST00000488243	1.668e-11	1.721e-11
ENST00000477172	1.586e-11	4.527e-11
ENST00000535017	1.41e-11	1.41e-11
ENST00000449955	1.312e-11	1.312e-11
ENST00000321725	1.168e-11	1.168e-11
ENST00000468535	1.003e-11	1.003e-11
ENST00000407040	9.25e-12	9.25e-12
ENST00000593273	8.732e-12	8.732e-12
ENST00000615113	7.327e-12	7.486e-12
ENST00000466199	5.733e-12	5.733e-12
ENST00000602689	5.72e-12	5.759e-12
ENST00000480807	5.185e-12	5.234e-12
ENST00000490917	5.078e-12	5.078e-12
ENST00000472528	4.233e-12	4.851e-12
ENST00000466093	2.725e-12	2.814e-12
ENST00000469000	2.584e-12	3.275e-12
ENST00000469613	2.167e-12	2.258e-12
ENST00000480306	1.818e-12	1.821e-12
ENST00000490804	1.475e-12	1.55e-12
ENST00000362280	1.288e-12	1.455e-12
ENST00000540977	1.115e-12	1.12e-12
ENST00000636047	9.163e-13	9.163e-13
ENST00000544923	6.537e-13	6.576e-13
ENST00000637149	5.252e-13	5.271e-13
ENST00000487364	4.574e-13	4.574e-13
ENST00000463229	4.426e-13	4.426e-13
ENST00000464587	4.238e-13	4.238e-13
ENST00000443905	4.231e-13	4.242e-13
ENST00000475248	4.199e-13	4.2e-13
ENST00000638077	3.079e-13	3.079e-13
ENST00000479017	3.022e-13	3.022e-13
ENST00000294189	2.95e-13	2.951e-13
ENST00000492277	2.904e-13	2.905e-13
ENST00000497556	1.482e-13	1.482e-13
ENST00000604197	1.225e-13	1.248e-13
ENST00000397011	3.619e-14	3.619e-14
ENST00000487927	2.232e-14	2.232e-14
ENST00000462202	1.144e-14	1.144e-14

## Sheet: 3.signal
Signal	Num_SNP	CPIP_qtl	CPIP_gwas_marginal	CPIP_gwas_qtl_prior	RCP	LCP
ENST00000370651:1(@)chr6_62842983_65055849	27	0.9985	0.2458	0.9954	0.9945	0.9949
ENST00000234170:1(@)chr2_35896940_37905569	15	0.9971	0.1942	0.9855	0.9833	0.9944
ENST00000326621:1(@)chr11_124625632_126441425	14	0.9939	0.868	0.9959	0.9791	0.9939
ENST00000278927:1(@)chr11_124625632_126441425	10	0.9831	0.5208	0.9809	0.9678	0.9827
ENST00000608424:1(@)chr3_47685722_49279539	30	0.9921	0.04882	0.9686	0.9676	0.9676
ENST00000473334:1(@)chr6_62842983_65055849	185	0.986	0.787	0.9875	0.9584	0.9838
ENST00000627002:1(@)chr6_62842983_65055849	193	0.9774	0.8058	0.986	0.9492	0.9754
ENST00000322602:1(@)chr5_153488214_154393528	119	0.9898	0.3585	0.9521	0.9352	0.9806
ENST00000570857:1(@)chr16_3951195_5068344	16	0.9382	0.08239	0.9273	0.9232	0.9309
ENST00000444566:1(@)chr11_124625632_126441425	8	0.9443	0.2279	0.9236	0.9093	0.9432
ENST00000284073:1(@)chr17_57280180_59410151	2	0.9788	0.001127	0.9081	0.908	0.9081
ENST00000464067:1(@)chr11_124625632_126441425	9	0.9318	0.4012	0.9305	0.9011	0.9313
ENST00000631292:1(@)chr17_18953007_21387045	6	0.9796	0.006245	0.8896	0.8892	0.9402
ENST00000628329:1(@)chr17_18953007_21387045	5	0.9791	0.005081	0.8887	0.8883	0.9387
ENST00000419842:1(@)chr3_16240935_17849626	1	0.9995	0.0003312	0.8825	0.8825	0.8825
ENST00000330244:1(@)chr15_80568637_83591716	2	1	0.0005937	0.8798	0.8798	0.8798
ENST00000522782:1(@)chr5_153488214_154393528	86	0.882	0.2827	0.8952	0.8691	0.8736
ENST00000572009:1(@)chr16_3951195_5068344	40	0.8832	0.4725	0.9162	0.8688	0.8815
ENST00000369781:1(@)chr1_109761309_111199115	7	0.9739	0.002372	0.8676	0.8674	0.8674
ENST00000587499:1(@)chr8_141963553_143155464	37	0.9851	0.01258	0.8667	0.8656	0.8738
ENST00000431375:1(@)chr16_3951195_5068344	7	0.9611	0.01297	0.8663	0.8652	0.9391
ENST00000467986:1(@)chr1_109761309_111199115	7	0.9592	0.002372	0.8596	0.8594	0.8594
ENST00000567621:1(@)chr16_88974757_90226404	8	0.9353	0.001881	0.8589	0.8588	0.8588
ENST00000518910:1(@)chr5_137040361_139885487	37	0.8308	0.02234	0.7775	0.7743	0.7757
ENST00000520520:1(@)chr5_137040361_139885487	81	0.8113	0.04888	0.7636	0.7559	0.7588
ENST00000492412:1(@)chr1_109761309_111199115	9	0.834	0.003267	0.7472	0.7467	0.7467
ENST00000626021:1(@)chr6_62842983_65055849	179	0.7577	0.785	0.9218	0.7413	0.756
ENST00000561068:1(@)chr15_80568637_83591716	3	0.9999	0.0006438	0.6825	0.6824	0.8301
ENST00000297107:1(@)chr5_153488214_154393528	70	0.6843	0.5909	0.8291	0.673	0.6828
ENST00000585503:1(@)chr8_141963553_143155464	58	0.7015	0.02064	0.6225	0.6174	0.6259
ENST00000460467:1(@)chr3_16240935_17849626	2	0.9966	0.000392	0.6057	0.6056	0.8142
ENST00000435477:1(@)chr11_124625632_126441425	14	0.604	0.868	0.9219	0.5971	0.604
ENST00000439768:1(@)chr5_153488214_154393528	62	0.5916	0.1801	0.6328	0.5818	0.5844
ENST00000608424:2(@)chr3_47685722_49279539	105	0.7342	0.02116	0.5404	0.5342	0.6054
ENST00000492544:1(@)chr1_34334157_37083582	6	0.5173	0.09113	0.5432	0.5143	0.5159
ENST00000568456:1(@)chr16_88974757_90226404	5	0.5464	0.00169	0.4959	0.4954	0.4954
ENST00000230914:1(@)chr5_43983397_50867564	74	0.778	0.005543	0.4932	0.4915	0.4917
ENST00000561477:1(@)chr16_88974757_90226404	6	0.9734	0.0002108	0.4845	0.4844	0.4844
ENST00000476883:1(@)chr1_153208353_154797927	86	0.504	0.09862	0.5162	0.4828	0.4872
ENST00000518742:1(@)chr5_154393528_155946495	31	0.5363	0.009668	0.4685	0.4652	0.4706
ENST00000523275:1(@)chr5_137040361_139885487	90	0.4775	0.05425	0.4653	0.4459	0.4468
ENST00000567205:1(@)chr16_88974757_90226404	96	0.814	0.1821	0.495	0.4239	0.7989
ENST00000262815:1(@)chr19_18299052_19766662	58	0.9413	0.068	0.4474	0.4219	0.9096
ENST00000485455:1(@)chr7_104519078_106042459	30	0.4546	0.2749	0.5282	0.4151	0.4531
ENST00000470753:1(@)chr22_40149793_42294812	11	0.7985	7.658e-05	0.379	0.3789	0.3789
ENST00000560532:1(@)chr15_58149167_59401917	35	0.4077	0.03807	0.3822	0.3668	0.3924
ENST00000417453:1(@)chr11_124625632_126441425	15	0.3251	0.8688	0.8686	0.3184	0.3251
ENST00000337322:1(@)chr14_102545765_104535386	25	0.3173	0.9282	0.9256	0.317	0.3173
ENST00000262370:1(@)chr16_3951195_5068344	3	0.4448	0.0001427	0.3094	0.3094	0.3094
ENST00000332395:1(@)chr16_65904663_68807460	39	0.3318	0.0322	0.3213	0.307	0.3156
ENST00000531389:1(@)chr12_121569746_124493434	92	0.3289	0.2242	0.4087	0.3006	0.3244
ENST00000504932:1(@)chr11_124625632_126441425	15	0.2898	0.8744	0.8684	0.289	0.2898
ENST00000567815:1(@)chr16_88974757_90226404	11	0.985	0.0001171	0.2685	0.2685	0.2685
ENST00000565891:1(@)chr16_88974757_90226404	9	0.9538	9.499e-05	0.2671	0.267	0.267
ENST00000509918:1(@)chr5_137040361_139885487	9	0.2895	0.004014	0.2649	0.263	0.2636
ENST00000615277:1(@)chr3_16240935_17849626	2	0.3405	0.000392	0.2582	0.258	0.2781
ENST00000484669:1(@)chr1_5853833_7187275	30	0.2356	0.4264	0.4794	0.2347	0.2352
ENST00000566682:1(@)chr16_88974757_90226404	10	0.9614	0.0001302	0.2235	0.2235	0.2235
ENST00000472354:1(@)chr16_88974757_90226404	24	0.9884	0.0002597	0.2076	0.2075	0.2075
ENST00000569957:1(@)chr16_29025292_31371622	35	0.9616	0.0567	0.223	0.1935	0.9377
ENST00000370651:2(@)chr6_62842983_65055849	17	0.3583	0.0006208	0.1575	0.1572	0.1627
ENST00000540387:1(@)chr5_137040361_139885487	72	0.1629	0.04646	0.178	0.1526	0.153
ENST00000567284:1(@)chr16_88974757_90226404	16	0.251	0.01525	0.1567	0.1484	0.2401
ENST00000566337:1(@)chr16_88974757_90226404	13	0.5588	0.0001415	0.1454	0.1453	0.1453
ENST00000398473:1(@)chr12_48608083_51382710	6	0.9683	0.03309	0.1594	0.1412	0.9609
ENST00000567795:1(@)chr16_29025292_31371622	27	0.1999	0.007023	0.1373	0.1334	0.1712
ENST00000472422:1(@)chr1_109761309_111199115	4	0.1503	0.001129	0.1308	0.1302	0.1302
ENST00000418032:1(@)chr19_18299052_19766662	66	0.1342	0.7023	0.6494	0.1264	0.1341
ENST00000547687:1(@)chr16_88974757_90226404	38	0.1496	0.0127	0.1327	0.1256	0.1324
ENST00000521368:1(@)chr5_137040361_139885487	164	0.1279	0.09887	0.1768	0.1197	0.12
ENST00000564870:1(@)chr16_88974757_90226404	101	0.1871	0.1783	0.2208	0.1138	0.1834
ENST00000578299:2(@)chr6_62842983_65055849	137	0.119	0.7704	0.7154	0.1115	0.1188
ENST00000326737:1(@)chr11_44672249_46984586	32	0.1129	0.3235	0.3171	0.1105	0.1125
ENST00000561477:2(@)chr16_88974757_90226404	57	0.1365	0.0185	0.1112	0.1006	0.1206
ENST00000446103:1(@)chr3_51797999_54047363	148	0.3546	0.002032	0.1007	0.09955	0.09955
ENST00000547444:1(@)chr12_96715061_98912209	14	0.1106	0.004966	0.1002	0.09741	0.09845
ENST00000413852:1(@)chr3_49279539_51797999	17	0.5965	0.0001432	0.09477	0.09469	0.09602
ENST00000565370:1(@)chr16_88974757_90226404	38	0.5049	0.0003723	0.09459	0.09437	0.09437
ENST00000471348:1(@)chr7_2022763_2732593	53	0.1396	0.4092	0.3671	0.08981	0.1391
ENST00000475941:1(@)chr22_19924835_22002927	48	0.1032	0.01798	0.09747	0.08702	0.09257
ENST00000577966:1(@)chr11_44672249_46984586	15	0.09211	0.1903	0.205	0.08684	0.09186
ENST00000002829:1(@)chr3_49279539_51797999	21	0.5026	0.0001993	0.08217	0.08206	0.08934
ENST00000488078:1(@)chr5_141266403_143601683	5	0.07898	0.01779	0.08837	0.07793	0.07803
ENST00000517533:1(@)chr5_137040361_139885487	74	0.08131	0.04777	0.1046	0.07617	0.07637
ENST00000566848:1(@)chr16_29025292_31371622	41	0.0781	0.8391	0.7844	0.07328	0.07808
ENST00000611412:1(@)chr1_148907005_151566404	60	0.07014	0.591	0.5139	0.06962	0.07001
ENST00000507110:1(@)chr5_43983397_50867564	91	0.11	0.006751	0.0733	0.06932	0.06933
ENST00000477617:1(@)chr1_153208353_154797927	5	0.06968	0.02288	0.0823	0.06871	0.06904
ENST00000561667:1(@)chr16_88974757_90226404	36	0.1286	0.01048	0.07316	0.06695	0.1119
ENST00000412157:1(@)chr12_121569746_124493434	20	0.8261	7.323e-05	0.06395	0.06391	0.06391
ENST00000453303:1(@)chr22_38911889_40149793	6	0.06542	0.002554	0.06101	0.05949	0.05949
ENST00000492780:1(@)chr3_47685722_49279539	51	0.05896	0.09505	0.1164	0.05765	0.05773
ENST00000458521:1(@)chr12_55272053_57155077	2	0.05982	0.2283	0.2045	0.0557	0.0598
ENST00000567133:1(@)chr16_57630418_59011501	55	0.5049	0.0002832	0.05483	0.05466	0.05466
ENST00000268704:1(@)chr16_88974757_90226404	18	0.05249	0.306	0.2584	0.05154	0.05239
ENST00000461613:1(@)chr1_173128768_175120632	1	0.1091	3.891e-05	0.05124	0.05122	0.05122
ENST00000564409:1(@)chr16_88974757_90226404	17	0.05184	0.3056	0.2575	0.05077	0.05175
ENST00000517534:1(@)chr5_137040361_139885487	63	0.05217	0.03984	0.07318	0.04886	0.04892
ENST00000527903:1(@)chr11_44672249_46984586	15	0.04905	0.1648	0.1529	0.04711	0.04889
ENST00000426142:1(@)chr11_55315181_58690022	21	0.04905	0.01575	0.05607	0.04652	0.04652
ENST00000566409:1(@)chr16_88974757_90226404	89	0.05601	0.3475	0.2865	0.04622	0.0556
ENST00000570857:2(@)chr16_3951195_5068344	38	0.04873	0.1683	0.1539	0.04556	0.04833
ENST00000565628:1(@)chr16_88974757_90226404	56	0.2373	0.004182	0.04753	0.045	0.1497
ENST00000420536:1(@)chr22_38911889_40149793	9	0.04923	0.00337	0.04568	0.04364	0.04408
ENST00000573716:1(@)chr17_1269105_2025437	62	0.04896	0.01566	0.05189	0.04235	0.04235
ENST00000351989:1(@)chr22_19924835_22002927	48	0.0498	0.08304	0.09396	0.04205	0.04867
ENST00000576825:1(@)chr17_1269105_2025437	28	0.04573	0.03659	0.06412	0.04163	0.0443
ENST00000417453:2(@)chr11_124625632_126441425	1	0.04056	0.1243	0.1196	0.04054	0.04054
ENST00000233099:1(@)chr2_35896940_37905569	36	0.04183	0.04617	0.06889	0.04038	0.04051
ENST00000569481:2(@)chr16_29025292_31371622	55	0.08929	0.6071	0.5144	0.03991	0.08915
ENST00000562046:1(@)chr16_57630418_59011501	69	0.3631	0.003136	0.04149	0.03958	0.1851
ENST00000517616:1(@)chr5_154393528_155946495	24	0.04245	0.01258	0.04696	0.03928	0.03928
ENST00000445140:1(@)chr3_179656798_181793378	92	0.1571	0.21	0.1771	0.03882	0.1547
ENST00000347328:1(@)chr12_48608083_51382710	141	0.04105	0.1701	0.1483	0.03787	0.03985
ENST00000471694:1(@)chr3_107263964_109803548	15	0.9879	2.521e-05	0.03658	0.03656	0.03656
ENST00000561911:1(@)chr16_88974757_90226404	82	0.249	0.00073	0.03643	0.03599	0.04206
ENST00000358337:1(@)chr5_139885487_141266403	28	0.03623	0.06736	0.07777	0.03564	0.03564
ENST00000398970:1(@)chr17_1269105_2025437	45	0.03798	0.04113	0.06093	0.03545	0.03631
ENST00000587638:2(@)chr19_18299052_19766662	52	0.04047	0.2827	0.2279	0.03542	0.04023
ENST00000486792:1(@)chr3_51797999_54047363	44	0.06833	0.01008	0.04116	0.03498	0.05744
ENST00000408591:1(@)chr3_51797999_54047363	89	0.2	0.003791	0.03724	0.03493	0.09878
ENST00000419842:2(@)chr3_16240935_17849626	37	0.1436	0.005672	0.03714	0.03367	0.1118
ENST00000518595:1(@)chr5_154393528_155946495	11	0.0367	0.003965	0.03593	0.03351	0.03351
ENST00000342392:1(@)chr12_121569746_124493434	124	0.03325	0.6019	0.5057	0.03299	0.03313
ENST00000341316:2(@)chr16_88974757_90226404	6	0.03457	0.008268	0.03796	0.03289	0.03351
ENST00000593224:1(@)chr16_3951195_5068344	77	0.2284	0.000679	0.03326	0.03285	0.03827
ENST00000498171:1(@)chr22_19924835_22002927	36	0.03766	0.0795	0.08255	0.03243	0.03698
ENST00000268704:2(@)chr16_88974757_90226404	91	0.2208	0.0008522	0.0323	0.03178	0.03889
ENST00000450235:2(@)chr7_1313431_2022763	72	0.04463	0.9775	0.9661	0.03162	0.04462
ENST00000367688:1(@)chr1_173128768_175120632	15	0.5666	2.999e-05	0.03113	0.03111	0.03111
ENST00000420148:1(@)chr3_51797999_54047363	105	0.1121	0.009925	0.03677	0.03066	0.07687
ENST00000441915:1(@)chr3_49279539_51797999	142	0.09611	0.002561	0.03216	0.03059	0.03059
ENST00000562029:2(@)chr16_88974757_90226404	50	0.2857	0.002478	0.03192	0.0304	0.1517
ENST00000401743:1(@)chr5_139885487_141266403	5	0.06951	0.0007314	0.03062	0.03017	0.05346
ENST00000378247:2(@)chr16_88974757_90226404	80	0.08602	0.006026	0.03348	0.02977	0.0545
ENST00000523275:2(@)chr5_137040361_139885487	40	0.03151	0.02641	0.04588	0.02951	0.02959
ENST00000567621:2(@)chr16_88974757_90226404	56	0.04169	0.3581	0.2826	0.0294	0.0415
ENST00000547687:2(@)chr16_88974757_90226404	17	0.04584	0.008889	0.03481	0.02934	0.04232
ENST00000325722:1(@)chr1_34334157_37083582	13	0.02952	0.1187	0.1053	0.0291	0.02939
ENST00000565452:1(@)chr16_88974757_90226404	23	0.05444	0.003993	0.03092	0.02847	0.04349
ENST00000492780:2(@)chr3_47685722_49279539	79	0.03421	0.02054	0.0403	0.02757	0.02936
ENST00000491892:1(@)chr22_19924835_22002927	48	0.03844	0.0225	0.04063	0.02666	0.03522
ENST00000361309:1(@)chr3_107263964_109803548	18	0.6612	0.0001368	0.02589	0.02581	0.09756
ENST00000336314:1(@)chr5_154393528_155946495	8	0.02852	0.00473	0.02855	0.02563	0.02655
ENST00000368706:1(@)chr1_153208353_154797927	25	0.02578	0.3857	0.3026	0.02561	0.02573
ENST00000592069:1(@)chr19_18299052_19766662	77	0.0583	0.2026	0.1603	0.02536	0.05754
ENST00000535997:1(@)chr16_88974757_90226404	27	0.03082	0.008892	0.03033	0.02483	0.02722
ENST00000431606:2(@)chr11_55315181_58690022	15	0.02423	0.4833	0.387	0.0242	0.02421
ENST00000527599:1(@)chr11_55315181_58690022	35	0.02506	0.06928	0.06807	0.02419	0.02455
ENST00000561702:1(@)chr16_88974757_90226404	93	0.157	0.0008296	0.02467	0.02415	0.02657
ENST00000534752:1(@)chr11_46984586_49844498	36	0.8092	3.8e-05	0.02365	0.02363	0.02363
ENST00000467986:2(@)chr1_109761309_111199115	3	0.02536	0.001211	0.02409	0.02334	0.02334
ENST00000422424:1(@)chr16_65904663_68807460	61	0.0254	0.04341	0.05048	0.02322	0.02398
ENST00000545209:1(@)chr12_119316305_121569746	25	0.02941	0.01245	0.03067	0.02294	0.02705
ENST00000531594:1(@)chr1_173128768_175120632	79	0.02454	0.07102	0.06792	0.02284	0.02347
ENST00000369064:1(@)chr1_148907005_151566404	91	0.04543	0.003577	0.02443	0.02222	0.02222
ENST00000565470:1(@)chr16_88974757_90226404	19	0.03856	0.003753	0.02409	0.02176	0.03156
ENST00000445184:2(@)chr7_104519078_106042459	102	0.06594	0.002141	0.02307	0.02174	0.02174
ENST00000605824:1(@)chr11_26998914_28460046	28	0.02368	0.01136	0.02857	0.02151	0.02151
ENST00000549966:1(@)chr12_48608083_51382710	61	0.035	0.005347	0.02459	0.02127	0.02337
ENST00000552635:1(@)chr12_48608083_51382710	52	0.03218	0.004572	0.02375	0.02091	0.0215
ENST00000002829:2(@)chr3_49279539_51797999	58	0.0381	0.192	0.1488	0.02082	0.03769
ENST00000401609:1(@)chr22_38911889_40149793	10	0.02293	0.004333	0.02296	0.02027	0.02083
ENST00000518595:2(@)chr5_154393528_155946495	39	0.02178	0.01929	0.03207	0.02002	0.02003
ENST00000522730:2(@)chr5_137040361_139885487	41	0.02134	0.02463	0.03531	0.0199	0.01992
ENST00000496142:1(@)chr1_43292786_44503511	23	0.01981	0.4886	0.389	0.01968	0.01979
ENST00000369779:1(@)chr1_109761309_111199115	11	0.02225	0.004105	0.02201	0.01946	0.01992
ENST00000485802:1(@)chr22_19924835_22002927	49	0.0224	0.01849	0.03091	0.01937	0.02011
ENST00000563972:1(@)chr16_88974757_90226404	7	0.2269	1.136e-05	0.01899	0.01899	0.01899
ENST00000536390:1(@)chr12_108632125_109898914	30	0.06718	0.00128	0.01971	0.01891	0.03313
ENST00000473612:1(@)chr3_16240935_17849626	44	0.02	0.06517	0.06006	0.01861	0.01946
ENST00000301263:1(@)chr8_141963553_143155464	39	0.02358	0.005525	0.02167	0.01823	0.01823
ENST00000517766:1(@)chr3_107263964_109803548	18	0.2576	0.0001368	0.0182	0.01811	0.03802
ENST00000529904:1(@)chr12_121569746_124493434	15	0.2359	5.445e-05	0.01811	0.01807	0.01807
ENST00000265354:1(@)chr6_42070983_43788432	18	0.01894	0.09359	0.07816	0.01796	0.0188
ENST00000566973:1(@)chr16_88974757_90226404	107	0.3184	0.0005186	0.01813	0.01781	0.03174
ENST00000471173:1(@)chr1_153208353_154797927	47	0.01793	0.8067	0.7301	0.01772	0.01792
ENST00000498171:2(@)chr22_19924835_22002927	29	0.01999	0.008302	0.02259	0.01742	0.01742
ENST00000547798:1(@)chr12_48608083_51382710	53	0.02998	0.003133	0.01932	0.01737	0.01737
ENST00000574295:1(@)chr17_1269105_2025437	27	0.01998	0.007505	0.02187	0.01719	0.01727
ENST00000278927:2(@)chr11_124625632_126441425	5	0.01725	0.348	0.2652	0.01716	0.01724
ENST00000513973:1(@)chr6_82417432_84500271	32	0.01824	0.03073	0.03647	0.01715	0.01746
ENST00000589637:2(@)chr19_18299052_19766662	45	0.02504	0.1898	0.1438	0.01699	0.02483
ENST00000380516:1(@)chr15_58149167_59401917	81	0.03363	0.01015	0.02326	0.01693	0.02498
ENST00000453303:2(@)chr22_38911889_40149793	11	0.01951	0.003174	0.01862	0.01664	0.01694
ENST00000054650:2(@)chr1_5853833_7187275	18	0.01649	0.1894	0.143	0.01642	0.01644
ENST00000572974:1(@)chr16_3951195_5068344	39	0.01633	0.4609	0.3615	0.01614	0.01629
ENST00000524399:1(@)chr12_121569746_124493434	25	0.06308	0.001593	0.01709	0.01609	0.03738
ENST00000446769:1(@)chr2_35896940_37905569	82	0.0219	0.05914	0.05343	0.0158	0.02071
ENST00000491892:2(@)chr22_19924835_22002927	28	0.01818	0.008021	0.02061	0.0156	0.01578
ENST00000408439:2(@)chr22_19924835_22002927	40	0.01805	0.08091	0.06751	0.01558	0.0177
ENST00000495351:2(@)chr22_19924835_22002927	43	0.01797	0.01217	0.02316	0.01555	0.01558
ENST00000503824:1(@)chr1_34334157_37083582	12	0.01558	0.3385	0.2562	0.01543	0.01557
ENST00000299204:1(@)chr14_102545765_104535386	24	0.01536	0.8281	0.7567	0.01534	0.01536
ENST00000395152:1(@)chr3_49279539_51797999	16	0.01639	0.04238	0.04215	0.01533	0.01613
ENST00000469871:1(@)chr7_2022763_2732593	24	0.94	2.109e-05	0.01533	0.01532	0.01844
ENST00000486040:1(@)chr7_2022763_2732593	10	0.9415	5.266e-06	0.01531	0.01531	0.01531
ENST00000526772:1(@)chr11_55315181_58690022	21	0.01608	0.02823	0.03307	0.0153	0.01558
ENST00000446652:1(@)chr12_121569746_124493434	31	0.01954	0.005151	0.01851	0.0153	0.01547
ENST00000302763:1(@)chr5_137040361_139885487	40	0.01634	0.02422	0.03045	0.01523	0.01526
ENST00000521724:1(@)chr5_137040361_139885487	37	0.01627	0.02237	0.02922	0.01517	0.01519
ENST00000467978:1(@)chr2_35896940_37905569	25	0.01616	0.02938	0.03343	0.01492	0.0156
ENST00000587716:1(@)chr19_18299052_19766662	42	0.04927	0.0008906	0.01547	0.01492	0.01606
ENST00000549471:1(@)chr12_48608083_51382710	40	0.02321	0.003272	0.01695	0.01491	0.01512
ENST00000570139:2(@)chr16_57630418_59011501	14	0.01462	0.2204	0.164	0.01458	0.01459
ENST00000521387:1(@)chr5_137040361_139885487	38	0.01558	0.02401	0.02965	0.01455	0.01459
ENST00000408439:1(@)chr22_19924835_22002927	27	0.01604	0.01278	0.02227	0.01427	0.0147
ENST00000531389:2(@)chr12_121569746_124493434	49	0.02593	0.008236	0.01935	0.0142	0.0206
ENST00000487810:1(@)chr10_102620653_104935290	90	0.06256	0.8361	0.7668	0.01417	0.06251
ENST00000457069:2(@)chr22_19924835_22002927	41	0.01635	0.08952	0.07186	0.01414	0.01606
ENST00000568599:1(@)chr16_65904663_68807460	22	0.02596	0.001242	0.01487	0.0141	0.01461
ENST00000550260:2(@)chr12_48608083_51382710	23	0.01397	0.3267	0.2454	0.01381	0.01394
ENST00000522792:1(@)chr5_137040361_139885487	33	0.0149	0.01892	0.02568	0.0138	0.01386
ENST00000472354:2(@)chr16_88974757_90226404	7	0.08045	2.005e-05	0.01378	0.01377	0.01377
ENST00000519309:1(@)chr5_137040361_139885487	27	0.01459	0.0163	0.02384	0.01361	0.01362
ENST00000572145:1(@)chr17_1269105_2025437	17	0.01591	0.004997	0.01674	0.01361	0.01385
ENST00000567510:1(@)chr16_88974757_90226404	26	0.01416	0.188	0.1394	0.01339	0.01409
ENST00000477852:1(@)chr2_195582732_197213386	26	0.01393	0.0229	0.02768	0.01327	0.01329
ENST00000572145:2(@)chr17_1269105_2025437	27	0.01416	0.01969	0.02563	0.01325	0.01337
ENST00000472756:1(@)chr1_148907005_151566404	32	0.01332	0.2129	0.1573	0.01317	0.01325
ENST00000569263:1(@)chr16_57630418_59011501	12	0.01312	0.2328	0.172	0.01309	0.0131
ENST00000562046:2(@)chr16_57630418_59011501	14	0.01306	0.2029	0.1499	0.01303	0.01303
ENST00000484867:2(@)chr1_173128768_175120632	30	0.01417	0.01715	0.02377	0.01299	0.01318
ENST00000489136:1(@)chr22_40149793_42294812	30	0.02039	0.9945	0.9914	0.01278	0.02039
ENST00000284073:2(@)chr17_57280180_59410151	1	0.01337	0.0005959	0.01283	0.01245	0.01245
ENST00000470968:2(@)chr1_41509656_43292786	16	0.01378	0.02668	0.02914	0.01231	0.01344
ENST00000267115:1(@)chr12_48608083_51382710	43	0.01957	0.003501	0.01441	0.01222	0.01273
ENST00000495826:2(@)chr22_19924835_22002927	26	0.01435	0.01966	0.02453	0.01215	0.01358
ENST00000353487:1(@)chr12_119316305_121569746	31	0.01946	0.002153	0.01339	0.01205	0.01205
ENST00000548894:1(@)chr12_48608083_51382710	46	0.02053	0.003521	0.01423	0.01203	0.01307
ENST00000265354:2(@)chr6_42070983_43788432	24	0.01248	0.4733	0.37	0.01197	0.01247
ENST00000511180:2(@)chr19_18299052_19766662	47	0.0119	0.4421	0.3417	0.0118	0.01187
ENST00000369039:1(@)chr1_148907005_151566404	3	0.9693	1.539e-06	0.01155	0.01155	0.01155
ENST00000559682:1(@)chr15_89932319_91621162	46	0.01264	0.02056	0.02447	0.01152	0.01154
ENST00000555660:2(@)chr14_102545765_104535386	20	0.01146	0.6003	0.493	0.01141	0.01145
ENST00000310955:1(@)chr1_43292786_44503511	11	0.01733	0.005749	0.01499	0.01139	0.01599
ENST00000457069:1(@)chr22_19924835_22002927	22	0.01278	0.01157	0.01863	0.01136	0.01181
ENST00000574295:2(@)chr17_1269105_2025437	35	0.01225	0.02998	0.03028	0.01132	0.01167
ENST00000428469:1(@)chr1_153208353_154797927	53	0.01234	0.06163	0.05065	0.01121	0.01192
ENST00000525242:1(@)chr11_44672249_46984586	14	0.01171	0.09979	0.07599	0.01119	0.01165
ENST00000520400:1(@)chr5_137040361_139885487	31	0.01189	0.0203	0.02394	0.01115	0.01116
ENST00000549130:1(@)chr12_48608083_51382710	37	0.01667	0.003325	0.01298	0.0109	0.01121
ENST00000565891:2(@)chr16_88974757_90226404	36	0.06613	0.0002994	0.01099	0.0108	0.0108
ENST00000301263:2(@)chr8_141963553_143155464	61	0.01226	0.02075	0.02386	0.01077	0.01089
ENST00000576180:2(@)chr16_3951195_5068344	32	0.01084	0.2916	0.2151	0.01065	0.01081
ENST00000566682:2(@)chr16_88974757_90226404	43	0.06505	0.0003247	0.01084	0.01064	0.01064
ENST00000413852:2(@)chr3_49279539_51797999	27	0.05533	0.006759	0.01486	0.01062	0.04712
ENST00000569882:1(@)chr16_57630418_59011501	20	0.01064	0.2883	0.2124	0.01061	0.01062
ENST00000470299:2(@)chr10_102620653_104935290	47	0.02202	0.4272	0.3276	0.01049	0.02196
ENST00000568674:1(@)chr16_29025292_31371622	63	0.09299	0.000731	0.01091	0.01045	0.01947
ENST00000495826:1(@)chr22_19924835_22002927	26	0.01185	0.007544	0.0151	0.01036	0.01036
ENST00000576911:1(@)chr16_3951195_5068344	29	0.01044	0.4617	0.3584	0.01032	0.01043
ENST00000579280:1(@)chr11_44672249_46984586	21	0.01061	0.2262	0.1647	0.01028	0.01057
ENST00000522177:1(@)chr5_153488214_154393528	34	0.01039	0.0677	0.0535	0.01003	0.01018
ENST00000497088:1(@)chr15_58149167_59401917	11	0.01098	0.009649	0.01603	0.009963	0.01046
ENST00000518919:1(@)chr5_137040361_139885487	35	0.01066	0.02105	0.02322	0.009933	0.009947
ENST00000549338:1(@)chr12_96715061_98912209	14	0.011	0.005475	0.01326	0.009822	0.009894
ENST00000519489:1(@)chr5_137040361_139885487	33	0.01046	0.02042	0.02267	0.009786	0.009786
ENST00000465551:2(@)chr3_179656798_181793378	30	0.01007	0.09619	0.07214	0.009679	0.009944
ENST00000574743:1(@)chr17_1269105_2025437	43	0.0112	0.01049	0.0161	0.009501	0.009511
ENST00000369878:2(@)chr10_102620653_104935290	12	0.009502	0.1927	0.1394	0.009475	0.009481
ENST00000367694:1(@)chr1_173128768_175120632	26	0.01003	0.01581	0.01935	0.009383	0.009383
ENST00000384170:2(@)chr12_121569746_124493434	28	0.06655	0.0001892	0.009466	0.009348	0.009348
ENST00000485802:2(@)chr22_19924835_22002927	23	0.01112	0.01842	0.02097	0.009345	0.01055
ENST00000460366:2(@)chr1_148907005_151566404	23	0.009459	0.1413	0.1027	0.009339	0.009401
ENST00000417582:2(@)chr19_18299052_19766662	13	0.009263	0.2217	0.1605	0.009237	0.009244
ENST00000561883:1(@)chr16_88974757_90226404	18	0.04716	0.0004257	0.009431	0.009164	0.01651
ENST00000562291:1(@)chr16_29025292_31371622	30	0.02009	0.09668	0.07195	0.009122	0.01985
ENST00000489306:1(@)chr2_35896940_37905569	4	0.00957	0.009569	0.01513	0.009109	0.009399
ENST00000519931:1(@)chr5_154393528_155946495	17	0.009798	0.008656	0.01446	0.009013	0.009026
ENST00000517904:2(@)chr5_137040361_139885487	34	0.009562	0.02226	0.02304	0.008968	0.008974
ENST00000557744:1(@)chr14_102545765_104535386	32	0.008978	0.9368	0.9045	0.008959	0.008978
ENST00000273179:1(@)chr3_36445350_38314625	2	0.1698	4.88e-06	0.008924	0.008921	0.008933
ENST00000480647:2(@)chr1_5853833_7187275	13	0.008874	0.1551	0.112	0.008835	0.008846
ENST00000487209:2(@)chr1_43292786_44503511	16	0.008805	0.1014	0.07476	0.008742	0.008751
ENST00000528593:1(@)chr11_44672249_46984586	15	0.0114	0.002279	0.01017	0.008736	0.008848
ENST00000300574:1(@)chr17_1269105_2025437	33	0.009428	0.02927	0.02729	0.008732	0.008996
ENST00000524869:1(@)chr11_44672249_46984586	10	0.01004	0.1155	0.08438	0.008723	0.01001
ENST00000467736:1(@)chr16_88974757_90226404	73	0.05358	0.0006843	0.008984	0.008555	0.009443
ENST00000567188:1(@)chr16_57630418_59011501	20	0.008526	0.3052	0.2241	0.008503	0.008509
ENST00000421164:2(@)chr16_88974757_90226404	13	0.01309	0.001653	0.009341	0.008304	0.009731
ENST00000368630:1(@)chr1_153208353_154797927	16	0.00873	0.01349	0.01678	0.008283	0.008303
ENST00000219345:1(@)chr16_65904663_68807460	13	0.01352	0.001636	0.009246	0.008219	0.01003
ENST00000458347:1(@)chr3_107263964_109803548	18	0.01293	0.001219	0.008944	0.008179	0.008179
ENST00000528263:1(@)chr12_121569746_124493434	49	0.1005	0.0002026	0.008301	0.008174	0.008655
ENST00000585503:2(@)chr8_141963553_143155464	2	0.00818	0.01745	0.01916	0.008138	0.00814
ENST00000586189:1(@)chr19_18299052_19766662	26	0.02083	0.0005858	0.008487	0.008119	0.008119
ENST00000318348:1(@)chr12_108632125_109898914	17	0.01376	0.01247	0.01595	0.008094	0.01299
ENST00000395006:1(@)chr12_48608083_51382710	26	0.01476	0.00165	0.009055	0.00802	0.00873
ENST00000518297:2(@)chr5_154393528_155946495	19	0.008668	0.009752	0.01412	0.007978	0.007991
ENST00000571210:1(@)chr17_18953007_21387045	16	0.008354	0.05225	0.04134	0.007909	0.008249
ENST00000609040:2(@)chr19_18299052_19766662	15	0.007975	0.1784	0.1277	0.007888	0.007951
ENST00000296302:2(@)chr3_51797999_54047363	13	0.01351	0.005094	0.01107	0.007871	0.01216
ENST00000429383:1(@)chr3_16240935_17849626	55	0.01237	0.007009	0.01228	0.00787	0.009216
ENST00000473542:1(@)chr3_107263964_109803548	20	0.01208	0.001614	0.008857	0.007843	0.007843
ENST00000623731:1(@)chr16_29025292_31371622	25	0.01316	0.003741	0.01018	0.007831	0.01018
ENST00000553144:1(@)chr12_109898914_112825713	28	0.01586	0.05261	0.04143	0.007761	0.01552
ENST00000485114:1(@)chr1_173128768_175120632	16	0.1454	3.071e-05	0.007711	0.007692	0.007692
ENST00000351989:2(@)chr22_19924835_22002927	24	0.008798	0.006914	0.01203	0.007678	0.007678
ENST00000575829:1(@)chr16_29025292_31371622	35	0.008394	0.6219	0.5137	0.007674	0.008386
ENST00000514207:2(@)chr5_137040361_139885487	48	0.008114	0.03178	0.0278	0.007616	0.007625
ENST00000473081:1(@)chr2_195582732_197213386	8	0.007982	0.006938	0.01196	0.007598	0.0076
ENST00000379589:1(@)chr13_38304026_40495126	22	0.009984	0.003119	0.009542	0.007582	0.007629
ENST00000421281:1(@)chr10_102620653_104935290	91	0.3627	2.752e-05	0.00758	0.007563	0.007563
ENST00000514207:1(@)chr5_137040361_139885487	33	0.00862	0.01142	0.01473	0.00753	0.00766
ENST00000510258:1(@)chr6_82417432_84500271	31	0.008163	0.03051	0.02686	0.007491	0.007824
ENST00000482046:1(@)chr1_43292786_44503511	11	0.01085	0.005749	0.01098	0.007365	0.01002
ENST00000580330:2(@)chr22_19924835_22002927	35	0.008576	0.07959	0.05884	0.007357	0.008426
ENST00000405011:1(@)chr15_51385363_52776899	23	0.008304	0.007638	0.01207	0.00726	0.007341
ENST00000518585:1(@)chr5_137040361_139885487	36	0.007741	0.02189	0.02108	0.007221	0.007231
ENST00000569924:1(@)chr16_57630418_59011501	12	0.007186	0.186	0.1326	0.007167	0.007169
ENST00000566283:1(@)chr16_88974757_90226404	19	0.8241	8.558e-06	0.007154	0.007149	0.008367
ENST00000602948:2(@)chr16_29025292_31371622	27	0.007658	0.6288	0.5207	0.007058	0.007652
ENST00000524187:2(@)chr5_154393528_155946495	11	0.00738	0.01413	0.01591	0.00699	0.00714
ENST00000547013:1(@)chr12_48608083_51382710	27	0.01323	0.001883	0.008167	0.006983	0.008122
ENST00000531007:1(@)chr11_55315181_58690022	12	0.007411	0.007052	0.01139	0.006953	0.006953
ENST00000517904:1(@)chr5_137040361_139885487	6	0.007906	0.001936	0.008167	0.00695	0.00696
ENST00000581438:1(@)chr11_44672249_46984586	11	0.007258	0.03361	0.02826	0.006884	0.007159
ENST00000562449:1(@)chr16_65904663_68807460	6	0.006863	0.123	0.08777	0.00685	0.00685
ENST00000441751:1(@)chr22_38911889_40149793	12	0.008072	0.002827	0.008585	0.006808	0.006808
ENST00000398970:2(@)chr17_1269105_2025437	23	0.007875	0.006613	0.01094	0.00678	0.006838
ENST00000519194:1(@)chr5_154393528_155946495	17	0.007335	0.008567	0.01216	0.00676	0.00676
ENST00000602875:1(@)chr5_139885487_141266403	34	0.006847	0.08619	0.06264	0.006717	0.00674
ENST00000529698:1(@)chr11_44672249_46984586	8	0.008208	0.09614	0.06932	0.006701	0.008181
ENST00000518884:1(@)chr8_141963553_143155464	35	0.008852	0.004889	0.009747	0.00667	0.006743
ENST00000577256:1(@)chr11_44672249_46984586	12	0.007014	0.06629	0.04936	0.006669	0.006963
ENST00000549966:2(@)chr12_48608083_51382710	46	0.01661	0.001824	0.007721	0.006574	0.00789
ENST00000546796:1(@)chr12_48608083_51382710	36	0.01025	0.003196	0.008584	0.006573	0.006864
ENST00000472018:1(@)chr16_88974757_90226404	18	0.1427	0.000248	0.006711	0.006555	0.03408
ENST00000300574:2(@)chr17_1269105_2025437	23	0.007531	0.006613	0.01064	0.006472	0.006539
ENST00000532853:1(@)chr1_153208353_154797927	10	0.007836	0.006379	0.01048	0.006465	0.007334
ENST00000534647:1(@)chr11_55315181_58690022	9	0.006652	0.009706	0.01255	0.006428	0.006428
ENST00000526629:1(@)chr11_123629409_124625632	6	0.006977	0.002737	0.008125	0.006403	0.006403
ENST00000219345:2(@)chr16_65904663_68807460	8	0.006373	0.1621	0.1147	0.006361	0.006361
ENST00000384170:1(@)chr12_121569746_124493434	33	0.03968	0.0002579	0.006465	0.006303	0.006303
ENST00000503560:1(@)chr16_88974757_90226404	11	0.05863	0.0001426	0.006375	0.006285	0.01336
ENST00000578626:1(@)chr11_44672249_46984586	13	0.006569	0.08257	0.05979	0.006268	0.006527
ENST00000502422:2(@)chr5_137040361_139885487	39	0.006655	0.08024	0.05815	0.00618	0.006527
ENST00000471774:1(@)chr9_34642246_36743286	19	0.006562	0.01765	0.0173	0.006129	0.006271
ENST00000392442:1(@)chr12_121569746_124493434	19	0.02233	0.0003372	0.006274	0.006062	0.00643
ENST00000497443:1(@)chr2_197213386_198446401	51	0.006025	0.4635	0.3572	0.005998	0.00601
ENST00000548847:2(@)chr12_96715061_98912209	14	0.006592	0.005655	0.009462	0.005899	0.005949
ENST00000440963:2(@)chr14_102545765_104535386	20	0.005895	0.6002	0.4901	0.005876	0.005891
ENST00000578299:1(@)chr6_62842983_65055849	18	0.01315	0.0006857	0.006304	0.005873	0.006109
ENST00000526629:2(@)chr11_124625632_126441425	12	0.005928	0.8062	0.7262	0.005853	0.005927
ENST00000497687:1(@)chr1_109761309_111199115	9	0.006584	0.003267	0.007908	0.005851	0.005875
ENST00000529660:1(@)chr11_44672249_46984586	11	0.006868	0.1259	0.08885	0.00583	0.006845
ENST00000548480:1(@)chr12_96715061_98912209	4	0.006631	0.001256	0.006612	0.005822	0.005822
ENST00000392495:1(@)chr12_119316305_121569746	16	0.0059	0.1006	0.07153	0.005809	0.005863
ENST00000588998:1(@)chr19_11173352_13360313	24	0.01938	0.0005808	0.006144	0.005779	0.006889
ENST00000467930:1(@)chr11_44672249_46984586	15	0.006398	0.08914	0.06372	0.005765	0.006356
ENST00000496819:1(@)chr22_19924835_22002927	47	0.00882	0.003857	0.008194	0.005765	0.005765
ENST00000543854:1(@)chr12_119316305_121569746	26	0.009512	0.001777	0.006866	0.005748	0.005796
ENST00000527599:2(@)chr11_55315181_58690022	5	0.005745	0.2061	0.146	0.00574	0.00574
ENST00000583249:1(@)chr11_44672249_46984586	11	0.005977	0.03361	0.02709	0.005681	0.005895
ENST00000493909:1(@)chr1_153208353_154797927	14	0.005984	0.0105	0.01229	0.005658	0.005658
ENST00000396398:1(@)chr22_40149793_42294812	1	0.006099	0.0005303	0.005966	0.005632	0.005632
ENST00000479686:2(@)chr1_43292786_44503511	16	0.005665	0.1014	0.07185	0.005623	0.00563
ENST00000401609:2(@)chr22_38911889_40149793	12	0.006485	0.003714	0.007935	0.005596	0.005682
ENST00000627177:1(@)chr3_47685722_49279539	18	0.0057	0.03357	0.02695	0.005565	0.005573
ENST00000560494:1(@)chr15_58149167_59401917	6	0.005861	0.01001	0.01188	0.005558	0.005712
ENST00000467860:1(@)chr1_153208353_154797927	14	0.005884	0.0105	0.01219	0.005557	0.005562
ENST00000518742:2(@)chr5_154393528_155946495	19	0.006029	0.009657	0.01165	0.005553	0.005554
ENST00000493062:2(@)chr15_58149167_59401917	8	0.005841	0.01066	0.01222	0.005481	0.005657
ENST00000523912:1(@)chr5_137040361_139885487	18	0.005827	0.01084	0.01228	0.005431	0.005435
ENST00000520158:1(@)chr5_137040361_139885487	25	0.005805	0.01511	0.01497	0.005412	0.005417
ENST00000558397:1(@)chr15_80568637_83591716	13	0.005476	0.9544	0.9302	0.005411	0.005476
ENST00000560012:1(@)chr15_58149167_59401917	12	0.006125	0.0502	0.03756	0.005382	0.006064
ENST00000471173:2(@)chr1_153208353_154797927	9	0.006418	0.003704	0.007686	0.005352	0.005801
ENST00000479099:1(@)chr1_173128768_175120632	18	0.006245	0.007156	0.00986	0.005346	0.005628
ENST00000473334:2(@)chr6_62842983_65055849	13	0.01217	0.0004705	0.00564	0.005344	0.005499
ENST00000547534:1(@)chr12_96715061_98912209	13	0.006031	0.004573	0.008205	0.005323	0.005365
ENST00000619119:1(@)chr3_49279539_51797999	5	0.00538	0.01408	0.01421	0.0053	0.0053
ENST00000525821:1(@)chr11_55315181_58690022	16	0.005639	0.01908	0.01738	0.005287	0.005443
ENST00000343674:2(@)chr11_44672249_46984586	11	0.005613	0.1253	0.0879	0.005249	0.005594
ENST00000612438:1(@)chr13_36924048_38304026	11	0.006059	0.009933	0.0115	0.00523	0.005781
ENST00000563972:2(@)chr16_88974757_90226404	26	0.01731	0.0005952	0.005584	0.00521	0.005933
ENST00000574313:2(@)chr17_18953007_21387045	16	0.005517	0.02064	0.01829	0.005205	0.005339
ENST00000463947:2(@)chr3_51797999_54047363	13	0.006807	0.008485	0.01056	0.005202	0.006381
ENST00000336314:2(@)chr5_154393528_155946495	3	0.005516	0.001522	0.006127	0.005168	0.005168
ENST00000527776:1(@)chr11_46984586_49844498	4	0.0065	0.001044	0.005821	0.005164	0.005564
ENST00000576180:1(@)chr16_3951195_5068344	4	0.008659	9.981e-05	0.0052	0.005138	0.005138
ENST00000528263:2(@)chr12_121569746_124493434	3	0.01779	5.906e-05	0.005163	0.005126	0.005505
ENST00000473431:1(@)chr16_29025292_31371622	11	0.9457	1.554e-05	0.005121	0.005112	0.02947
ENST00000557791:2(@)chr15_58149167_59401917	14	0.005424	0.04285	0.03248	0.005083	0.005351
ENST00000389749:1(@)chr14_102545765_104535386	16	0.023	0.005206	0.008321	0.005039	0.02028
ENST00000586387:1(@)chr19_18299052_19766662	28	0.02856	0.0004108	0.005278	0.005019	0.007157
ENST00000551759:1(@)chr12_55272053_57155077	36	0.006855	0.004782	0.008017	0.005002	0.005159
ENST00000572135:1(@)chr17_1269105_2025437	44	0.005889	0.01089	0.01188	0.004998	0.005011
ENST00000461100:2(@)chr6_42070983_43788432	14	0.005668	0.004712	0.007962	0.004991	0.005016
ENST00000549471:2(@)chr12_48608083_51382710	41	0.01044	0.001757	0.006081	0.004974	0.005163
ENST00000456210:1(@)chr3_49279539_51797999	3	0.02838	2.687e-05	0.004937	0.00492	0.00492
ENST00000363804:1(@)chr1_173128768_175120632	15	0.005024	0.03607	0.02789	0.004881	0.004937
ENST00000562664:2(@)chr16_29025292_31371622	26	0.00957	0.4191	0.3167	0.004876	0.009555
ENST00000602775:1(@)chr5_139885487_141266403	34	0.00495	0.1982	0.1394	0.004839	0.00492
ENST00000355354:2(@)chr3_107263964_109803548	14	0.005698	0.01294	0.01299	0.004809	0.005443
ENST00000498023:2(@)chr3_47685722_49279539	14	0.004796	0.02774	0.02232	0.004676	0.004695
ENST00000432750:2(@)chr15_58149167_59401917	11	0.004842	0.01896	0.01665	0.004629	0.004723
ENST00000416295:1(@)chr3_49279539_51797999	18	0.02812	0.000149	0.004717	0.004623	0.004623
ENST00000469989:1(@)chr3_51797999_54047363	26	0.01957	0.005356	0.007974	0.004596	0.01615
ENST00000524187:1(@)chr5_154393528_155946495	7	0.005029	0.00272	0.006237	0.004523	0.004523
ENST00000392495:2(@)chr12_119316305_121569746	17	0.005868	0.00916	0.01031	0.004523	0.005429
ENST00000557791:1(@)chr15_58149167_59401917	4	0.02391	3.243e-05	0.004535	0.004515	0.004515
ENST00000526253:1(@)chr1_173128768_175120632	43	0.01925	0.000531	0.004837	0.004503	0.004503
ENST00000354558:2(@)chr11_44672249_46984586	12	0.005862	0.001865	0.00567	0.004495	0.004572
ENST00000468865:2(@)chr1_43292786_44503511	14	0.004497	0.08437	0.05929	0.004462	0.004467
ENST00000415231:1(@)chr12_55272053_57155077	2	0.004751	0.2283	0.1613	0.004435	0.00475
ENST00000331006:2(@)chr16_88974757_90226404	16	0.01632	0.0004097	0.004686	0.004428	0.006013
ENST00000576825:2(@)chr17_1269105_2025437	7	0.004452	0.1801	0.1259	0.004423	0.004446
ENST00000568917:2(@)chr16_57630418_59011501	11	0.004419	0.1718	0.1199	0.004408	0.004409
ENST00000431375:2(@)chr16_3951195_5068344	1	0.008801	4.395e-05	0.004428	0.004401	0.004401
ENST00000569732:2(@)chr16_57630418_59011501	14	0.004411	0.2029	0.1425	0.004399	0.0044
ENST00000454345:1(@)chr11_44672249_46984586	8	0.005067	0.09907	0.06914	0.004391	0.005051
ENST00000548847:1(@)chr12_96715061_98912209	8	0.005005	0.002539	0.005992	0.004391	0.004398
ENST00000467978:2(@)chr2_35896940_37905569	28	0.007903	0.2284	0.1614	0.004388	0.00787
ENST00000529474:2(@)chr1_173128768_175120632	14	0.00509	0.003585	0.006608	0.004347	0.004347
ENST00000460794:2(@)chr1_148907005_151566404	9	0.009336	0.0004058	0.004586	0.004331	0.00473
ENST00000585823:1(@)chr19_18299052_19766662	21	0.007937	0.08124	0.05703	0.00429	0.007855
ENST00000570149:1(@)chr16_88974757_90226404	34	0.02232	0.0003143	0.004473	0.004275	0.004275
ENST00000558734:1(@)chr15_58149167_59401917	8	0.004394	0.01073	0.01105	0.004268	0.004268
ENST00000525434:2(@)chr11_44672249_46984586	12	0.004544	0.1235	0.08574	0.004251	0.004528
ENST00000625307:1(@)chr7_23431823_25037640	10	0.004749	0.004746	0.007215	0.004221	0.004348
ENST00000531074:2(@)chr11_55315181_58690022	9	0.004376	0.0103	0.01072	0.004207	0.004216
ENST00000472032:2(@)chr3_107263964_109803548	13	0.006707	0.02077	0.01738	0.0042	0.006532
ENST00000559273:1(@)chr15_80568637_83591716	3	0.006958	0.0006438	0.004599	0.004194	0.005776
ENST00000498023:1(@)chr3_47685722_49279539	8	0.006248	0.001368	0.004992	0.00413	0.004973
ENST00000627177:2(@)chr3_47685722_49279539	32	0.005765	0.008177	0.009291	0.004125	0.004926
ENST00000568509:1(@)chr16_88974757_90226404	5	0.004117	0.09382	0.06531	0.0041	0.004109
ENST00000327492:1(@)chr22_40149793_42294812	133	0.8487	5.14e-05	0.004085	0.004053	0.007428
ENST00000547798:2(@)chr12_48608083_51382710	16	0.006164	0.001385	0.004923	0.00405	0.004092
ENST00000581523:1(@)chr17_57280180_59410151	2	0.004397	0.001263	0.004838	0.004042	0.004111
ENST00000415149:1(@)chr3_107263964_109803548	8	0.004136	0.02944	0.02279	0.004041	0.004089
ENST00000488078:2(@)chr5_141266403_143601683	6	0.004257	0.006371	0.008061	0.004038	0.004089
ENST00000571722:1(@)chr17_18953007_21387045	16	0.1972	4.513e-05	0.004061	0.004032	0.0119
ENST00000614001:1(@)chr22_40149793_42294812	2	0.9999	3.475e-07	0.00403	0.00403	0.00403
ENST00000545209:2(@)chr12_119316305_121569746	11	0.006584	0.0007894	0.004514	0.004016	0.004086
ENST00000372458:2(@)chr1_43292786_44503511	15	0.004029	0.09011	0.06271	0.003999	0.004002
ENST00000332395:2(@)chr16_65904663_68807460	18	0.01264	0.0003448	0.004191	0.003974	0.003974
ENST00000566158:1(@)chr16_88974757_90226404	36	0.9428	9.308e-06	0.003976	0.00397	0.005521
ENST00000234170:2(@)chr2_35896940_37905569	1	0.003965	0.01647	0.01439	0.003955	0.003955
ENST00000512875:2(@)chr5_137040361_139885487	26	0.004562	0.007003	0.008346	0.003922	0.003926
ENST00000379589:2(@)chr13_38304026_40495126	21	0.004743	0.004292	0.006618	0.003909	0.003909
ENST00000519931:2(@)chr5_154393528_155946495	9	0.004326	0.003257	0.00596	0.003905	0.003905
ENST00000524399:2(@)chr12_121569746_124493434	49	0.04919	0.0002026	0.004	0.003873	0.004236
ENST00000369781:2(@)chr1_109761309_111199115	19	0.004043	0.02579	0.02028	0.003872	0.003919
ENST00000518297:1(@)chr5_154393528_155946495	3	0.004347	0.0009562	0.004424	0.003821	0.003821
ENST00000524727:1(@)chr11_46984586_49844498	2	0.003819	0.6416	0.5328	0.003819	0.003819
ENST00000552981:1(@)chr12_96715061_98912209	8	0.004346	0.002539	0.005415	0.003813	0.003819
ENST00000563270:1(@)chr16_88974757_90226404	38	0.02114	0.0003238	0.003995	0.003791	0.003791
ENST00000503824:2(@)chr1_34334157_37083582	5	0.003786	0.2238	0.1574	0.003782	0.003783
ENST00000568599:2(@)chr16_65904663_68807460	10	0.003742	0.2024	0.1415	0.003734	0.003735
ENST00000581523:2(@)chr17_57280180_59410151	2	0.004004	0.00115	0.004441	0.003716	0.00372
ENST00000486006:1(@)chr2_195582732_197213386	11	0.007524	0.0005915	0.004086	0.003713	0.004142
ENST00000549338:2(@)chr12_96715061_98912209	8	0.004199	0.002539	0.005286	0.003685	0.003689
ENST00000522730:1(@)chr5_137040361_139885487	2	0.004263	0.0005293	0.003981	0.003648	0.003657
ENST00000526948:1(@)chr11_46984586_49844498	37	0.02552	0.0003938	0.003876	0.003628	0.004982
ENST00000420831:1(@)chr3_49279539_51797999	19	0.02227	0.000178	0.003698	0.003585	0.003916
ENST00000563283:1(@)chr16_57630418_59011501	10	0.003574	0.1547	0.1069	0.003565	0.003566
ENST00000232508:1(@)chr3_49279539_51797999	6	0.01618	7.143e-05	0.003603	0.003558	0.003558
ENST00000512088:1(@)chr5_139885487_141266403	10	0.003602	0.02941	0.02228	0.00354	0.00355
ENST00000565571:1(@)chr16_88974757_90226404	38	0.02099	0.0003242	0.00374	0.003536	0.003536
ENST00000492544:2(@)chr1_34334157_37083582	15	0.004473	0.002577	0.00511	0.003484	0.003564
ENST00000514402:1(@)chr5_137040361_139885487	16	0.004052	0.004374	0.006245	0.003484	0.003493
ENST00000479230:1(@)chr3_51797999_54047363	37	0.02516	0.01182	0.01096	0.003482	0.02215
ENST00000268182:1(@)chr15_89932319_91621162	2	0.003695	0.001297	0.004278	0.003461	0.003461
ENST00000626021:2(@)chr6_62842983_65055849	18	0.007326	0.0006879	0.003892	0.003458	0.003458
ENST00000477617:2(@)chr1_153208353_154797927	8	0.003885	0.003321	0.005549	0.003453	0.003515
ENST00000562184:1(@)chr16_88974757_90226404	124	0.7393	3.595e-05	0.003475	0.003452	0.004863
ENST00000461687:2(@)chr3_47685722_49279539	15	0.003498	0.02815	0.02135	0.003416	0.00342
ENST00000429242:2(@)chr19_18299052_19766662	16	0.003413	0.06162	0.04309	0.003343	0.003377
ENST00000484850:1(@)chr3_51797999_54047363	23	0.007461	0.005338	0.006703	0.003331	0.006279
ENST00000590837:2(@)chr19_18299052_19766662	21	0.005416	0.08633	0.05954	0.00333	0.005364
ENST00000557929:2(@)chr15_78223711_80568637	26	0.003327	0.2466	0.1742	0.00331	0.003315
ENST00000511584:2(@)chr19_18299052_19766662	8	0.003314	0.03752	0.02727	0.003281	0.003284
ENST00000516071:1(@)chr5_36433852_38802308	1	0.003433	0.0008674	0.003815	0.003268	0.003268
ENST00000458347:2(@)chr3_107263964_109803548	12	0.00352	0.1201	0.08243	0.003241	0.003507
ENST00000356770:1(@)chr3_51797999_54047363	14	0.005007	0.01121	0.01033	0.003236	0.004749
ENST00000469616:1(@)chr3_51797999_54047363	25	0.01081	0.005356	0.006606	0.003223	0.008982
ENST00000585898:1(@)chr19_11173352_13360313	18	0.01023	0.0004782	0.003519	0.003217	0.003856
ENST00000564047:1(@)chr16_88974757_90226404	47	0.02212	0.0003843	0.003458	0.003215	0.003476
ENST00000309993:1(@)chr3_135738064_137652241	4	0.003251	0.0114	0.01043	0.00321	0.00321
ENST00000530942:2(@)chr11_44672249_46984586	13	0.003322	0.1031	0.07079	0.003195	0.003305
ENST00000493808:2(@)chr2_195582732_197213386	11	0.006396	0.0005915	0.003537	0.003164	0.003521
ENST00000526185:1(@)chr11_46984586_49844498	2	0.003141	0.6416	0.5325	0.00314	0.003141
ENST00000454540:1(@)chr3_107263964_109803548	8	0.008225	0.0001695	0.003224	0.003117	0.003117
ENST00000496822:1(@)chr3_51797999_54047363	45	0.02977	0.0002037	0.003242	0.003113	0.003113
ENST00000458345:2(@)chr10_102620653_104935290	42	0.01449	0.3889	0.2892	0.003109	0.01445
ENST00000586149:2(@)chr19_11173352_13360313	16	0.009656	0.0004355	0.003384	0.003109	0.003696
ENST00000567138:2(@)chr16_88974757_90226404	49	0.02615	0.0003763	0.003338	0.003101	0.003896
ENST00000244496:1(@)chr6_42070983_43788432	26	0.005258	0.009638	0.009193	0.003094	0.004706
ENST00000527674:2(@)chr11_44672249_46984586	11	0.00334	0.1725	0.1192	0.003094	0.003332
ENST00000528145:1(@)chr11_44672249_46984586	10	0.003637	0.01598	0.01322	0.003088	0.003541
ENST00000516660:1(@)chr14_102545765_104535386	1	0.003028	0.01141	0.01024	0.003017	0.003017
ENST00000445215:1(@)chr22_42294812_43318194	15	0.003299	0.006526	0.007137	0.003012	0.003012
ENST00000552170:2(@)chr12_109898914_112825713	3	0.003003	0.05902	0.04104	0.002996	0.002997
ENST00000461687:1(@)chr3_47685722_49279539	22	0.004374	0.005581	0.006509	0.002983	0.003731
ENST00000497687:2(@)chr1_109761309_111199115	10	0.003252	0.004699	0.005941	0.002972	0.002976
ENST00000504023:1(@)chr5_137040361_139885487	7	0.003256	0.003035	0.004877	0.00296	0.00296
ENST00000627002:2(@)chr6_62842983_65055849	19	0.006341	0.0007218	0.003391	0.002936	0.002942
ENST00000550872:1(@)chr16_88974757_90226404	13	0.006214	0.004595	0.005838	0.002936	0.00553
ENST00000264977:1(@)chr3_135738064_137652241	11	0.9979	1.429e-06	0.002928	0.002927	0.002944
ENST00000552981:2(@)chr12_96715061_98912209	7	0.003274	0.002727	0.004605	0.002884	0.002943
ENST00000307106:1(@)chr3_51797999_54047363	32	0.0227	0.007974	0.007893	0.002849	0.01932
ENST00000582969:1(@)chr17_18953007_21387045	2	0.00289	0.00483	0.005894	0.002842	0.002842
ENST00000546720:2(@)chr12_109898914_112825713	3	0.002829	0.5038	0.3928	0.002828	0.002828
ENST00000579590:1(@)chr17_57280180_59410151	6	0.002963	0.004677	0.005756	0.002801	0.002805
ENST00000493199:2(@)chr3_51797999_54047363	27	0.01168	0.0004391	0.003061	0.002784	0.003158
ENST00000629124:2(@)chr3_135738064_137652241	11	0.004393	0.1694	0.1167	0.002778	0.004383
ENST00000463947:1(@)chr3_51797999_54047363	48	0.05806	0.0002088	0.002872	0.00274	0.005238
ENST00000525332:2(@)chr12_121569746_124493434	4	0.003143	0.001179	0.003476	0.002731	0.002736
ENST00000526943:2(@)chr11_44672249_46984586	12	0.003562	0.001769	0.003831	0.002714	0.002746
ENST00000487068:1(@)chr3_51797999_54047363	24	0.01122	0.0003673	0.002909	0.002677	0.002901
ENST00000520339:1(@)chr5_137040361_139885487	10	0.002868	0.005927	0.006419	0.002672	0.002672
ENST00000528173:1(@)chr11_44672249_46984586	6	0.002824	0.0848	0.05789	0.002672	0.002816
ENST00000557950:1(@)chr15_58149167_59401917	21	0.004468	0.001814	0.003796	0.002651	0.002964
ENST00000533189:2(@)chr11_55315181_58690022	8	0.002746	0.008733	0.00817	0.002644	0.002644
ENST00000567205:2(@)chr16_88974757_90226404	4	0.02612	1.802e-05	0.002647	0.002635	0.002635
ENST00000498658:1(@)chr3_179656798_181793378	20	0.002678	0.04439	0.03109	0.002624	0.002628
ENST00000571346:1(@)chr17_1269105_2025437	4	0.002872	0.002658	0.0043	0.002622	0.002694
ENST00000487209:1(@)chr1_43292786_44503511	2	0.004592	0.0001132	0.002682	0.002611	0.002611
ENST00000621166:2(@)chr1_43292786_44503511	13	0.002625	0.07977	0.05445	0.002605	0.002608
ENST00000575944:1(@)chr17_1269105_2025437	28	0.003069	0.006896	0.006967	0.002605	0.002608
ENST00000567815:3(@)chr16_88974757_90226404	11	0.01479	0.000124	0.002681	0.002603	0.003021
ENST00000460467:2(@)chr3_16240935_17849626	23	0.005851	0.04092	0.0288	0.002591	0.005716
ENST00000271843:1(@)chr1_153208353_154797927	6	0.003183	0.001802	0.003722	0.002585	0.002777
ENST00000576769:2(@)chr17_1269105_2025437	16	0.002576	0.3993	0.2978	0.00256	0.002573
ENST00000563218:1(@)chr16_88974757_90226404	1	0.002579	0.002772	0.004289	0.002538	0.002538
ENST00000233099:2(@)chr2_35896940_37905569	4	0.009139	4.996e-05	0.002558	0.002526	0.002526
ENST00000496489:1(@)chr3_135738064_137652241	100	0.4149	2.507e-05	0.00254	0.002525	0.002525
ENST00000591352:1(@)chr19_11173352_13360313	18	0.0082	0.000479	0.002826	0.002524	0.003095
ENST00000368589:2(@)chr1_153208353_154797927	6	0.00311	0.001802	0.003659	0.002522	0.002714
ENST00000427905:2(@)chr22_38911889_40149793	10	0.002928	0.002519	0.004093	0.002502	0.002502
ENST00000547365:2(@)chr12_109898914_112825713	1	0.002497	0.07025	0.04799	0.002496	0.002496
ENST00000553007:1(@)chr12_55272053_57155077	35	0.02832	0.000131	0.002558	0.002476	0.002476
ENST00000551265:2(@)chr12_96715061_98912209	9	0.002803	0.00299	0.004359	0.002471	0.002476
ENST00000552087:2(@)chr12_109898914_112825713	3	0.002627	0.03386	0.02409	0.002454	0.002617
ENST00000564026:2(@)chr16_29025292_31371622	27	0.005933	0.154	0.1054	0.002454	0.005895
ENST00000562449:2(@)chr16_65904663_68807460	7	0.003252	0.001118	0.00315	0.002444	0.002551
ENST00000475661:2(@)chr17_1269105_2025437	11	0.002461	0.2766	0.1967	0.002435	0.002458
ENST00000583197:1(@)chr17_18953007_21387045	2	0.002473	0.00483	0.005485	0.002431	0.002431
ENST00000547444:2(@)chr12_96715061_98912209	5	0.002763	0.001585	0.003428	0.002428	0.002428
ENST00000429987:1(@)chr7_100599028_101555972	11	0.002596	0.00878	0.007972	0.002414	0.002462
ENST00000496043:1(@)chr1_43292786_44503511	3	0.003787	0.0002528	0.002573	0.002413	0.00249
ENST00000524625:1(@)chr11_44672249_46984586	8	0.002524	0.01687	0.01312	0.002409	0.002473
ENST00000519309:2(@)chr5_137040361_139885487	2	0.0028	0.0005293	0.002742	0.002408	0.002408
ENST00000571254:1(@)chr17_18953007_21387045	6	0.00249	0.007687	0.007258	0.002394	0.002408
ENST00000427905:1(@)chr22_38911889_40149793	4	0.002636	0.00164	0.003412	0.002376	0.002381
ENST00000357955:1(@)chr3_49279539_51797999	14	0.01067	0.0001751	0.002472	0.002362	0.002366
ENST00000484867:1(@)chr1_173128768_175120632	5	0.003513	0.001378	0.003207	0.002337	0.00303
ENST00000524579:1(@)chr11_55315181_58690022	4	0.00234	0.1514	0.1035	0.002337	0.002338
ENST00000487402:1(@)chr3_51797999_54047363	5	0.002704	0.001654	0.003374	0.00233	0.002387
ENST00000560418:1(@)chr15_89932319_91621162	12	0.0024	0.01565	0.01222	0.00229	0.002323
ENST00000430409:1(@)chr3_49279539_51797999	11	0.01203	0.000102	0.002348	0.002284	0.002284
ENST00000582969:2(@)chr17_18953007_21387045	4	0.00228	0.2364	0.1656	0.002278	0.002278
ENST00000520520:2(@)chr5_137040361_139885487	4	0.002579	0.001298	0.003095	0.002276	0.002276
ENST00000483407:1(@)chr1_114331223_115337972	15	0.002281	0.2581	0.1822	0.002275	0.002276
ENST00000581015:2(@)chr12_109898914_112825713	6	0.002289	0.07793	0.0529	0.002267	0.002281
ENST00000484022:1(@)chr3_51797999_54047363	35	0.01707	0.01227	0.01003	0.002252	0.01519
ENST00000524448:2(@)chr11_44672249_46984586	9	0.00256	0.115	0.07805	0.002244	0.002552
ENST00000511378:2(@)chr5_137040361_139885487	17	0.002584	0.00473	0.005223	0.002233	0.002233
ENST00000496142:2(@)chr1_43292786_44503511	4	0.002736	0.002872	0.004035	0.002221	0.002578
ENST00000616802:2(@)chr10_102620653_104935290	8	0.00517	0.056	0.0383	0.002214	0.00514
ENST00000567285:1(@)chr16_57630418_59011501	22	0.007974	0.002885	0.004025	0.002203	0.005978
ENST00000525635:2(@)chr11_46984586_49844498	5	0.002616	0.001188	0.002932	0.002182	0.002208
ENST00000496447:1(@)chr1_43292786_44503511	13	0.002902	0.003842	0.004599	0.002171	0.002528
ENST00000519194:2(@)chr5_154393528_155946495	6	0.002258	0.01196	0.009752	0.002169	0.00221
ENST00000526485:1(@)chr11_44672249_46984586	7	0.005262	0.0001393	0.002253	0.002165	0.002165
ENST00000533189:1(@)chr11_55315181_58690022	4	0.002166	0.1514	0.1033	0.002164	0.002164
ENST00000590480:1(@)chr19_11173352_13360313	16	0.006937	0.0004355	0.002439	0.002164	0.002655
ENST00000421164:1(@)chr16_88974757_90226404	30	0.02906	0.0001138	0.002232	0.00216	0.002312
ENST00000216146:1(@)chr22_38911889_40149793	6	0.002365	0.002554	0.003753	0.00214	0.002144
ENST00000531639:1(@)chr12_121569746_124493434	14	0.0243	6.343e-05	0.002175	0.002135	0.002273
ENST00000524782:1(@)chr11_46984586_49844498	27	0.01384	0.0002988	0.002311	0.002123	0.002787
ENST00000583197:2(@)chr17_18953007_21387045	4	0.002113	0.2364	0.1655	0.002111	0.002112
ENST00000423780:1(@)chr6_42070983_43788432	35	0.02397	0.0002486	0.002267	0.00211	0.003339
ENST00000460794:1(@)chr1_148907005_151566404	5	0.005092	0.0001435	0.002197	0.002107	0.002107
ENST00000330244:2(@)chr15_80568637_83591716	6	0.002102	0.2474	0.1739	0.0021	0.0021
ENST00000431916:1(@)chr1_34334157_37083582	2	0.002141	0.004306	0.004817	0.002094	0.002098
ENST00000392064:1(@)chr1_173128768_175120632	4	0.09189	4.584e-06	0.002077	0.002074	0.002336
ENST00000461100:1(@)chr6_42070983_43788432	2	0.01266	1.916e-05	0.002068	0.002056	0.002266
ENST00000527333:2(@)chr11_44672249_46984586	9	0.002632	0.001384	0.002927	0.002053	0.002053
ENST00000472354:3(@)chr16_88974757_90226404	19	0.01121	0.0001827	0.002168	0.002053	0.002053
ENST00000271843:2(@)chr1_153208353_154797927	6	0.002072	0.01509	0.01161	0.002025	0.002037
ENST00000479099:2(@)chr1_173128768_175120632	5	0.002134	0.004015	0.004563	0.002024	0.002024
ENST00000548894:2(@)chr12_48608083_51382710	8	0.003017	0.0009182	0.00258	0.002	0.002182
ENST00000359947:1(@)chr1_43292786_44503511	12	0.002236	0.004295	0.0047	0.001985	0.001993
ENST00000425467:2(@)chr2_35896940_37905569	1	0.001979	0.02739	0.01944	0.001976	0.001976
ENST00000522792:2(@)chr5_137040361_139885487	2	0.002212	0.000675	0.002389	0.001963	0.001963
ENST00000331738:2(@)chr12_121569746_124493434	13	0.007345	0.0002255	0.002079	0.001937	0.00208
ENST00000516383:1(@)chr12_121569746_124493434	25	0.007823	0.0003739	0.002171	0.001935	0.001988
ENST00000524579:2(@)chr11_55315181_58690022	8	0.002009	0.008733	0.007462	0.001931	0.001932
ENST00000514965:2(@)chr16_88974757_90226404	15	0.01034	0.0004087	0.00218	0.001922	0.003961
ENST00000484358:1(@)chr22_38911889_40149793	10	0.00214	0.004333	0.004661	0.001921	0.001944
ENST00000521368:2(@)chr5_137040361_139885487	5	0.002169	0.001622	0.002941	0.001916	0.001916
ENST00000504780:1(@)chr6_82417432_84500271	18	0.001916	0.185	0.1272	0.001909	0.001909
ENST00000517616:2(@)chr5_154393528_155946495	4	0.002056	0.001839	0.003038	0.001876	0.001877
ENST00000442934:1(@)chr17_57280180_59410151	5	0.002007	0.002701	0.003566	0.001859	0.001859
ENST00000347697:1(@)chr17_18953007_21387045	4	0.001858	0.1992	0.1375	0.001856	0.001856
ENST00000512827:1(@)chr5_139885487_141266403	11	0.001875	0.03161	0.02204	0.001843	0.001848
ENST00000310955:2(@)chr1_43292786_44503511	2	0.003285	0.0001132	0.001903	0.001832	0.001849
ENST00000533316:1(@)chr11_44672249_46984586	9	0.003738	0.002322	0.003297	0.00183	0.003195
ENST00000314607:1(@)chr1_34334157_37083582	4	0.001867	0.009204	0.00766	0.001829	0.001832
ENST00000609122:2(@)chr19_18299052_19766662	13	0.004615	0.0004616	0.002117	0.001826	0.002064
ENST00000353739:1(@)chr9_34642246_36743286	5	0.002125	0.001282	0.002628	0.001818	0.001818
ENST00000548647:1(@)chr12_55272053_57155077	29	0.02581	0.0001032	0.001852	0.001787	0.001935
ENST00000418458:1(@)chr3_51797999_54047363	32	0.01462	0.00987	0.008041	0.001786	0.01282
ENST00000493743:1(@)chr3_49279539_51797999	19	0.01135	0.0001696	0.001892	0.001785	0.001918
ENST00000536390:2(@)chr12_108632125_109898914	3	0.002562	0.0003014	0.001966	0.001776	0.001783
ENST00000612438:2(@)chr13_36924048_38304026	15	0.007769	0.0001957	0.001893	0.001769	0.00178
ENST00000495351:1(@)chr22_19924835_22002927	6	0.003667	0.0002361	0.001915	0.001765	0.001765
ENST00000605824:2(@)chr11_26998914_28460046	12	0.006939	0.0001183	0.001822	0.001748	0.001748
ENST00000311764:2(@)chr11_44672249_46984586	19	0.005709	0.006736	0.006012	0.001748	0.005084
ENST00000251507:1(@)chr1_173128768_175120632	52	0.03547	0.0002903	0.001922	0.001739	0.004005
ENST00000526560:2(@)chr12_121569746_124493434	5	0.004709	0.0001034	0.001801	0.001736	0.001736
ENST00000475661:1(@)chr17_1269105_2025437	2	0.00198	0.001058	0.002404	0.001736	0.001829
ENST00000569363:2(@)chr16_88974757_90226404	20	0.008159	0.0002006	0.001862	0.001735	0.001735
ENST00000326621:2(@)chr11_124625632_126441425	1	0.003303	4.851e-05	0.001764	0.001733	0.001733
ENST00000526876:2(@)chr11_44672249_46984586	8	0.00221	0.001265	0.002524	0.001725	0.00173
ENST00000502499:1(@)chr5_137040361_139885487	2	0.001895	0.0008764	0.002272	0.001718	0.001722
ENST00000529919:1(@)chr11_55315181_58690022	7	0.001794	0.009011	0.007425	0.001716	0.001735
ENST00000367690:2(@)chr1_173128768_175120632	30	0.007844	0.00039	0.001957	0.001711	0.001792
ENST00000468885:2(@)chr3_51797999_54047363	26	0.008341	0.01796	0.01313	0.00171	0.007851
ENST00000561958:2(@)chr16_88974757_90226404	8	0.003242	0.0004987	0.002011	0.001696	0.001902
ENST00000531639:2(@)chr12_121569746_124493434	10	0.004828	0.0001967	0.001811	0.001686	0.001686
ENST00000581015:1(@)chr12_109898914_112825713	8	0.007848	0.0002121	0.001816	0.001682	0.002954
ENST00000428469:2(@)chr1_153208353_154797927	7	0.00171	0.01618	0.01195	0.001672	0.001679
ENST00000341316:1(@)chr16_88974757_90226404	60	0.9909	4.505e-06	0.001671	0.001668	0.001693
ENST00000474833:2(@)chr3_135738064_137652241	5	0.001947	0.04383	0.0298	0.001665	0.001937
ENST00000446951:1(@)chr22_19924835_22002927	22	0.002638	0.001677	0.002724	0.001664	0.001675
ENST00000470968:1(@)chr1_43292786_44503511	1	0.002896	5.798e-05	0.001684	0.001648	0.001648
ENST00000262994:1(@)chr4_142522112_145257035	101	0.2298	7.562e-05	0.001687	0.001639	0.00386
ENST00000471290:1(@)chr22_38911889_40149793	6	0.001816	0.002196	0.003014	0.001626	0.001626
ENST00000484043:2(@)chr3_49279539_51797999	2	0.001649	0.004983	0.004776	0.001623	0.001623
ENST00000612509:1(@)chr3_49279539_51797999	1	0.001684	0.0009646	0.00222	0.001611	0.001611
ENST00000458521:2(@)chr12_55272053_57155077	1	0.003815	3.185e-05	0.001624	0.001603	0.001603
ENST00000419007:1(@)chr3_49279539_51797999	4	0.003838	0.0002156	0.001729	0.001593	0.002115
ENST00000461365:1(@)chr1_153208353_154797927	7	0.001922	0.002169	0.002963	0.001592	0.001684
ENST00000311956:2(@)chr11_44672249_46984586	14	0.008858	0.0001033	0.001652	0.001587	0.001587
ENST00000532695:1(@)chr12_121569746_124493434	15	0.006024	0.0002568	0.001749	0.001587	0.00169
ENST00000368521:1(@)chr1_153208353_154797927	43	0.03495	0.0002168	0.001719	0.001582	0.003601
ENST00000511024:1(@)chr5_137040361_139885487	14	0.001683	0.009054	0.007313	0.001576	0.001577
ENST00000483282:2(@)chr1_153208353_154797927	23	0.01005	0.0008344	0.002099	0.001572	0.004551
ENST00000513281:1(@)chr1_148907005_151566404	5	0.1357	2.141e-06	0.001551	0.00155	0.00155
ENST00000580579:2(@)chr17_18953007_21387045	6	0.001599	0.0664	0.04454	0.00155	0.001593
ENST00000556610:1(@)chr14_102545765_104535386	17	0.005981	0.00521	0.004844	0.001547	0.005234
ENST00000517533:2(@)chr5_137040361_139885487	3	0.001755	0.0009565	0.002147	0.001543	0.001543
ENST00000463912:1(@)chr7_139059933_140233377	4	0.001739	0.001394	0.002423	0.001542	0.001544
ENST00000461365:2(@)chr1_153208353_154797927	5	0.001576	0.01154	0.008856	0.001537	0.001547
ENST00000615080:1(@)chr12_48608083_51382710	3	0.006701	3.998e-05	0.001557	0.001532	0.00156
ENST00000415054:2(@)chr22_40149793_42294812	7	0.00189	0.9931	0.9892	0.001498	0.00189
ENST00000469228:1(@)chr10_102620653_104935290	170	0.3402	2.692e-05	0.001506	0.001489	0.001489
ENST00000514402:2(@)chr5_137040361_139885487	10	0.001595	0.008227	0.006695	0.001483	0.001515
ENST00000560229:2(@)chr15_80568637_83591716	2	0.002413	0.0003217	0.001671	0.001468	0.001896
ENST00000493808:1(@)chr2_195582732_197213386	26	0.02737	6.513e-05	0.001503	0.001462	0.001477
ENST00000469892:1(@)chr1_34334157_37083582	4	0.001826	0.0008134	0.001975	0.001461	0.001501
ENST00000580330:1(@)chr22_19924835_22002927	2	0.002966	8.464e-05	0.001514	0.001461	0.001461
ENST00000550260:1(@)chr12_48608083_51382710	11	0.006787	0.0001006	0.001517	0.001453	0.001453
ENST00000475941:2(@)chr22_19924835_22002927	1	0.003008	4.045e-05	0.001467	0.001442	0.001442
ENST00000230771:1(@)chr5_141266403_143601683	1	0.001565	0.0004916	0.001748	0.001437	0.001437
ENST00000588998:2(@)chr19_11173352_13360313	2	0.004702	4.295e-05	0.00146	0.001433	0.001544
ENST00000527796:1(@)chr12_121569746_124493434	18	0.005127	0.0002823	0.00158	0.001401	0.001401
ENST00000497356:1(@)chr3_51797999_54047363	34	0.009872	0.01793	0.0128	0.001398	0.009126
ENST00000466989:2(@)chr1_148907005_151566404	8	0.007179	0.0001006	0.001458	0.001394	0.001598
ENST00000529201:1(@)chr12_121569746_124493434	25	0.01821	9.121e-05	0.001449	0.001392	0.001397
ENST00000430169:2(@)chr3_16240935_17849626	8	0.00146	0.01397	0.01023	0.001363	0.001425
ENST00000328159:2(@)chr1_153208353_154797927	8	0.00338	0.0001286	0.001441	0.00136	0.00136
ENST00000432750:1(@)chr15_58149167_59401917	2	0.007093	2.065e-05	0.001363	0.00135	0.00135
ENST00000361309:2(@)chr3_107263964_109803548	10	0.02678	2.285e-05	0.001363	0.001349	0.001349
ENST00000479686:1(@)chr1_43292786_44503511	1	0.002352	5.798e-05	0.001375	0.001338	0.001338
ENST00000412568:1(@)chr1_43292786_44503511	11	0.001506	0.003855	0.003769	0.001331	0.001339
ENST00000566240:1(@)chr16_57630418_59011501	25	0.01009	0.002054	0.002625	0.001327	0.00658
ENST00000341372:2(@)chr1_153208353_154797927	8	0.003298	0.0001286	0.001391	0.00131	0.00131
ENST00000395006:2(@)chr12_48608083_51382710	5	0.001997	0.0004101	0.001561	0.001302	0.001302
ENST00000520400:2(@)chr5_137040361_139885487	3	0.001479	0.0009565	0.001904	0.0013	0.0013
ENST00000233027:2(@)chr3_51797999_54047363	28	0.007095	0.0003435	0.001515	0.001298	0.00155
ENST00000415231:2(@)chr12_55272053_57155077	30	0.0169	0.0001097	0.001368	0.001298	0.001299
ENST00000619119:2(@)chr3_49279539_51797999	13	0.007934	0.0001091	0.001358	0.001289	0.001289
ENST00000521387:2(@)chr5_137040361_139885487	2	0.001453	0.000675	0.001713	0.001286	0.001286
ENST00000462207:2(@)chr3_51797999_54047363	31	0.007628	0.0002873	0.001466	0.001284	0.00133
ENST00000378330:1(@)chr16_88974757_90226404	29	0.008028	0.0002282	0.001425	0.001281	0.001281
ENST00000526253:2(@)chr1_173128768_175120632	6	0.001793	0.0006539	0.001692	0.001279	0.001279
ENST00000372458:1(@)chr1_43292786_44503511	1	0.002225	5.798e-05	0.001303	0.001266	0.001266
ENST00000551265:1(@)chr12_96715061_98912209	5	0.001422	0.001726	0.002354	0.001263	0.001263
ENST00000579205:1(@)chr17_57280180_59410151	7	0.001367	0.003492	0.003461	0.001252	0.001256
ENST00000578027:2(@)chr19_48778970_51029311	8	0.003572	0.0001918	0.001373	0.001252	0.001261
ENST00000424014:1(@)chr12_121569746_124493434	1	0.006589	1.022e-05	0.00125	0.001244	0.001244
ENST00000568917:1(@)chr16_57630418_59011501	21	0.008886	0.002041	0.002526	0.001236	0.006124
ENST00000398258:1(@)chr3_107263964_109803548	9	0.01113	9.432e-05	0.001289	0.001229	0.002144
ENST00000517534:2(@)chr5_137040361_139885487	12	0.001308	0.007824	0.006179	0.001222	0.001226
ENST00000443253:2(@)chr3_107263964_109803548	8	0.002822	0.0003741	0.001441	0.001205	0.001455
ENST00000484615:1(@)chr22_38911889_40149793	5	0.00139	0.004494	0.004048	0.001204	0.001325
ENST00000467736:2(@)chr16_88974757_90226404	2	0.00347	7.474e-05	0.001247	0.0012	0.001595
ENST00000569240:2(@)chr16_57630418_59011501	28	0.01073	0.0009878	0.001821	0.001196	0.004785
ENST00000472422:2(@)chr1_109761309_111199115	2	0.001228	0.003194	0.003215	0.001195	0.001195
ENST00000362076:2(@)chr1_153208353_154797927	30	0.02123	9.653e-05	0.001253	0.001192	0.00145
ENST00000562775:1(@)chr16_88974757_90226404	71	0.528	5.956e-06	0.00119	0.001186	0.001186
ENST00000438296:1(@)chr3_49279539_51797999	11	0.007666	9.013e-05	0.00124	0.001183	0.001205
ENST00000434030:1(@)chr3_49279539_51797999	3	0.006725	2.687e-05	0.001193	0.001176	0.001176
ENST00000441751:2(@)chr22_38911889_40149793	1	0.00139	0.0002376	0.001324	0.001174	0.001174
ENST00000549130:2(@)chr12_48608083_51382710	10	0.003359	0.0003641	0.001397	0.001167	0.001523
ENST00000251507:2(@)chr1_173128768_175120632	8	0.007064	0.0001219	0.00124	0.001163	0.001819
ENST00000617451:2(@)chr1_43292786_44503511	6	0.001289	0.002351	0.002641	0.001154	0.00116
ENST00000435477:2(@)chr11_123629409_124625632	1	0.001152	0.03086	0.02087	0.00115	0.00115
ENST00000526639:1(@)chr12_121569746_124493434	14	0.0151	5.215e-05	0.001183	0.00115	0.00118
ENST00000526639:2(@)chr12_121569746_124493434	23	0.01488	8.403e-05	0.001198	0.001145	0.001145
ENST00000552635:2(@)chr12_48608083_51382710	10	0.0027	0.0003641	0.001371	0.001141	0.001224
ENST00000482046:2(@)chr1_43292786_44503511	2	0.002035	0.0001132	0.001208	0.001137	0.001146
ENST00000548578:1(@)chr12_55272053_57155077	2	0.002601	6.839e-05	0.001178	0.001135	0.001139
ENST00000540772:1(@)chr12_108632125_109898914	11	0.003459	0.0004701	0.001429	0.001132	0.001706
ENST00000569882:2(@)chr16_57630418_59011501	21	0.009804	0.0009596	0.001732	0.001126	0.005002
ENST00000582453:1(@)chr17_57280180_59410151	5	0.001233	0.002326	0.002593	0.001122	0.001127
ENST00000464942:1(@)chr12_121569746_124493434	11	0.00148	0.001643	0.002151	0.001112	0.001144
ENST00000539951:1(@)chr12_121569746_124493434	30	0.00955	0.0002257	0.001247	0.001104	0.001398
ENST00000468146:1(@)chr3_51797999_54047363	23	0.009634	0.0001636	0.001204	0.001101	0.001343
ENST00000502422:1(@)chr5_137040361_139885487	2	0.0011	0.122	0.08183	0.001099	0.001099
ENST00000362076:1(@)chr1_153208353_154797927	13	0.04452	2.532e-05	0.001109	0.001093	0.00189
ENST00000561945:2(@)chr16_88974757_90226404	32	0.007612	0.000249	0.001242	0.001084	0.001146
ENST00000546796:2(@)chr12_48608083_51382710	10	0.002582	0.0003641	0.001313	0.001083	0.00117
ENST00000489427:2(@)chr3_47685722_49279539	4	0.001096	0.01131	0.008253	0.001075	0.001079
ENST00000385219:1(@)chr3_42498510_45123661	38	0.01703	0.0001101	0.00114	0.001071	0.001071
ENST00000493743:2(@)chr3_49279539_51797999	6	0.003887	0.0007679	0.001555	0.00107	0.002894
ENST00000280571:1(@)chr12_121569746_124493434	1	0.001072	0.003683	0.00339	0.00106	0.00106
ENST00000547808:1(@)chr12_55272053_57155077	24	0.01222	8.807e-05	0.001115	0.001059	0.001059
ENST00000567285:2(@)chr16_57630418_59011501	20	0.008936	0.000129	0.001125	0.001044	0.001144
ENST00000425467:1(@)chr2_35896940_37905569	11	0.0117	4.57e-05	0.001067	0.001038	0.001038
ENST00000612509:2(@)chr3_49279539_51797999	12	0.006577	0.0001003	0.001097	0.001033	0.001052
ENST00000533818:1(@)chr1_114331223_115337972	4	0.002588	0.0001372	0.001117	0.00103	0.001135
ENST00000593224:2(@)chr16_3951195_5068344	3	0.008503	1.888e-05	0.001028	0.001016	0.001066
ENST00000528649:1(@)chr1_109761309_111199115	4	0.001161	0.00116	0.001741	0.001008	0.001008
ENST00000558052:2(@)chr15_58149167_59401917	2	0.005206	2.065e-05	0.001004	0.0009907	0.0009907
ENST00000527907:2(@)chr11_44672249_46984586	7	0.002334	0.002349	0.002476	0.0009903	0.002065
ENST00000602430:1(@)chr3_49279539_51797999	8	0.005967	7.951e-05	0.001039	0.000989	0.001101
ENST00000497283:1(@)chr3_49279539_51797999	8	0.004522	0.0001283	0.001069	0.0009877	0.00121
ENST00000380516:2(@)chr15_58149167_59401917	4	0.001254	0.0009706	0.001599	0.000985	0.001062
ENST00000560532:2(@)chr15_58149167_59401917	6	0.0009941	0.037	0.02469	0.0009821	0.0009873
ENST00000531074:1(@)chr11_55315181_58690022	1	0.003606	1.619e-05	0.0009811	0.0009709	0.0009709
ENST00000505625:1(@)chr5_137040361_139885487	5	0.001118	0.001346	0.001812	0.0009611	0.0009612
ENST00000454345:2(@)chr11_44672249_46984586	1	0.002238	3.273e-05	0.0009759	0.0009553	0.0009553
ENST00000549970:1(@)chr12_109898914_112825713	14	0.008001	0.0001931	0.001077	0.0009548	0.001912
ENST00000552959:1(@)chr12_55272053_57155077	25	0.0114	9.289e-05	0.001007	0.0009487	0.0009487
ENST00000529740:1(@)chr11_46984586_49844498	25	0.1279	5.486e-06	0.0009499	0.0009464	0.0009464
ENST00000638074:1(@)chr3_176602499_178389377	6	0.001032	0.003019	0.002853	0.0009432	0.0009494
ENST00000579505:1(@)chr17_57280180_59410151	5	0.001006	0.003003	0.002834	0.000934	0.0009373
ENST00000551182:1(@)chr12_55272053_57155077	24	0.01109	9.187e-05	0.0009884	0.0009303	0.0009303
ENST00000565697:2(@)chr16_57630418_59011501	27	0.009034	0.002	0.002188	0.0009238	0.005676
ENST00000591673:1(@)chr16_3951195_5068344	37	0.004983	0.0003577	0.001148	0.0009217	0.0009217
ENST00000474342:1(@)chr15_58149167_59401917	18	0.002799	0.0006569	0.001326	0.0009104	0.001271
ENST00000551812:1(@)chr12_55272053_57155077	12	0.006916	6.422e-05	0.0009475	0.000907	0.000907
ENST00000424512:1(@)chr3_49279539_51797999	1	0.0009072	0.1001	0.06656	0.0009068	0.0009068
ENST00000421281:2(@)chr10_102620653_104935290	14	0.01687	0.09808	0.06521	0.0009022	0.01677
ENST00000531594:2(@)chr1_173128768_175120632	4	0.002437	0.0001007	0.0009619	0.0008983	0.0008983
ENST00000560494:2(@)chr15_58149167_59401917	2	0.001015	0.004458	0.003704	0.000882	0.0009951
ENST00000538504:2(@)chr14_102545765_104535386	7	0.0008942	0.02095	0.01422	0.0008811	0.0008816
ENST00000583371:1(@)chr17_12631452_13277055	7	0.0009638	0.003136	0.002865	0.00088	0.00088
ENST00000368589:1(@)chr1_153208353_154797927	7	0.09854	2.746e-06	0.0008789	0.0008772	0.0008772
ENST00000579507:2(@)chr3_16240935_17849626	12	0.004438	0.004352	0.003629	0.000874	0.00396
ENST00000524448:1(@)chr11_44672249_46984586	1	0.002046	3.273e-05	0.0008939	0.0008733	0.0008733
ENST00000576911:2(@)chr16_3951195_5068344	1	0.00174	4.395e-05	0.0008978	0.00087	0.00087
ENST00000216146:2(@)chr22_38911889_40149793	5	0.0009601	0.002168	0.002241	0.0008694	0.0008719
ENST00000566134:1(@)chr16_29025292_31371622	20	0.005063	0.0005336	0.001206	0.0008683	0.001914
ENST00000484498:2(@)chr15_58149167_59401917	7	0.0009832	0.006142	0.004755	0.0008638	0.0009366
ENST00000472265:2(@)chr1_43292786_44503511	6	0.0009846	0.002	0.002125	0.0008602	0.0008702
ENST00000418576:1(@)chr3_49279539_51797999	4	0.004112	0.0002156	0.0009958	0.0008596	0.002266
ENST00000584650:1(@)chr17_12631452_13277055	1	0.0009141	0.0006789	0.001288	0.0008585	0.0008585
ENST00000575830:1(@)chr17_47798656_49440038	3	0.0009791	0.0008813	0.001415	0.0008581	0.0008581
ENST00000551570:1(@)chr12_55272053_57155077	24	0.009216	9.221e-05	0.0009048	0.0008465	0.0008465
ENST00000525332:1(@)chr12_121569746_124493434	24	0.01066	9.584e-05	0.0009038	0.0008433	0.0008892
ENST00000507404:1(@)chr6_82417432_84500271	1	0.0008397	0.4488	0.3405	0.0008397	0.0008397
ENST00000054650:1(@)chr1_5853833_7187275	1	0.02768	1.373e-06	0.0008396	0.0008387	0.0008387
ENST00000412157:2(@)chr12_121569746_124493434	22	0.01091	8.033e-05	0.0008886	0.0008379	0.0008379
ENST00000468865:1(@)chr1_43292786_44503511	1	0.001465	5.798e-05	0.0008699	0.0008332	0.0008332
ENST00000585097:2(@)chr17_18953007_21387045	3	0.0008373	0.08035	0.05316	0.000833	0.000836
ENST00000569732:1(@)chr16_57630418_59011501	10	0.008454	5.71e-05	0.0008635	0.0008275	0.0009726
ENST00000470388:1(@)chr1_34334157_37083582	3	0.0008541	0.005357	0.004217	0.0008242	0.0008337
ENST00000529904:2(@)chr12_121569746_124493434	24	0.01078	8.729e-05	0.0008793	0.0008242	0.0008251
ENST00000621029:1(@)chr3_49279539_51797999	8	0.005095	6.664e-05	0.0008625	0.0008204	0.0008204
ENST00000496254:1(@)chr3_51797999_54047363	29	0.007619	0.0001919	0.0009381	0.0008169	0.0009981
ENST00000576769:1(@)chr17_1269105_2025437	1	0.0009956	0.000195	0.0009358	0.0008126	0.0008126
ENST00000551020:1(@)chr12_55272053_57155077	23	0.009162	8.494e-05	0.0008638	0.0008101	0.0008101
ENST00000394799:2(@)chr3_51797999_54047363	29	0.007552	0.0001919	0.0009313	0.00081	0.0009893
ENST00000524676:1(@)chr1_153208353_154797927	4	0.00449	0.001781	0.001931	0.0008051	0.004088
ENST00000558316:1(@)chr14_102545765_104535386	28	0.01878	0.0004884	0.001108	0.0007997	0.005342
ENST00000392064:2(@)chr1_173128768_175120632	21	0.007331	0.0001188	0.000872	0.0007969	0.000837
ENST00000559160:1(@)chr15_58149167_59401917	6	0.0008552	0.06087	0.04015	0.0007933	0.0008517
ENST00000560338:1(@)chr14_102545765_104535386	11	0.007407	0.0004853	0.001095	0.0007877	0.003713
ENST00000262370:2(@)chr16_3951195_5068344	29	0.00372	0.0003422	0.001003	0.000787	0.0007883
ENST00000433753:1(@)chr3_49279539_51797999	10	0.004947	8.441e-05	0.0008347	0.0007814	0.0007975
ENST00000549408:2(@)chr12_109898914_112825713	7	0.001763	0.04149	0.02741	0.0007781	0.00175
ENST00000484043:1(@)chr3_49279539_51797999	9	0.004986	7.726e-05	0.0008262	0.0007774	0.0008152
ENST00000519489:2(@)chr5_137040361_139885487	3	0.0008763	0.0009895	0.001399	0.0007731	0.0007734
ENST00000331738:1(@)chr12_121569746_124493434	13	0.009938	5.006e-05	0.0008039	0.0007722	0.0008011
ENST00000434030:2(@)chr3_49279539_51797999	8	0.005013	6.425e-05	0.0008112	0.0007706	0.000775
ENST00000394669:1(@)chr5_139885487_141266403	6	0.0007823	0.01706	0.01162	0.0007692	0.0007706
ENST00000521941:1(@)chr5_137040361_139885487	4	0.0008198	0.002308	0.002222	0.0007619	0.0007619
ENST00000477852:2(@)chr2_195582732_197213386	10	0.005064	7.65e-05	0.0008062	0.0007578	0.0007578
ENST00000591352:2(@)chr19_11173352_13360313	10	0.002537	0.0002018	0.0008853	0.0007577	0.0007986
ENST00000569263:2(@)chr16_57630418_59011501	12	0.005248	0.001935	0.001979	0.0007547	0.004126
ENST00000518585:2(@)chr5_137040361_139885487	2	0.0008781	0.0005293	0.001087	0.0007528	0.0007532
ENST00000526560:1(@)chr12_121569746_124493434	20	0.00933	8.018e-05	0.0007999	0.0007493	0.0007805
ENST00000610631:1(@)chr12_121569746_124493434	8	0.002482	0.0001018	0.000809	0.0007447	0.0007447
ENST00000518194:1(@)chr5_154393528_155946495	2	0.0008065	0.001075	0.001424	0.0007443	0.0007456
ENST00000431916:2(@)chr1_34334157_37083582	2	0.0008351	0.0006828	0.001172	0.0007401	0.0007401
ENST00000529444:1(@)chr11_46984586_49844498	26	0.9599	9.776e-07	0.0007377	0.0007371	0.0008214
ENST00000234179:1(@)chr2_35896940_37905569	3	0.0007393	0.03731	0.02465	0.0007365	0.0007368
ENST00000532478:1(@)chr11_46984586_49844498	16	0.005842	0.0001028	0.0007997	0.0007348	0.0007455
ENST00000496988:1(@)chr7_2022763_2732593	4	0.0008179	0.001609	0.001751	0.0007329	0.0007375
ENST00000520427:1(@)chr5_139885487_141266403	6	0.0007359	0.1463	0.09843	0.0007321	0.0007348
ENST00000492412:2(@)chr1_109761309_111199115	4	0.000782	0.002401	0.00225	0.0007311	0.0007311
ENST00000560682:1(@)chr15_58149167_59401917	3	0.0007883	0.004542	0.003604	0.0007278	0.0007662
ENST00000591895:1(@)chr16_3951195_5068344	15	0.008409	6.089e-05	0.0007645	0.000726	0.000726
ENST00000527256:1(@)chr11_46984586_49844498	46	0.9697	1.657e-06	0.0007249	0.0007238	0.0007954
ENST00000473423:1(@)chr1_34334157_37083582	1	0.0008143	0.0003384	0.0009347	0.0007208	0.0007208
ENST00000474342:2(@)chr15_58149167_59401917	5	0.0009049	0.002448	0.00226	0.0007119	0.0008305
ENST00000469228:2(@)chr10_102620653_104935290	13	0.004572	0.09808	0.06502	0.0007084	0.004548
ENST00000553007:2(@)chr12_55272053_57155077	11	0.009483	3.953e-05	0.00073	0.0007051	0.0007172
ENST00000510377:1(@)chr4_142522112_145257035	53	0.03191	5.539e-05	0.0007386	0.0007036	0.0007425
ENST00000560682:2(@)chr15_58149167_59401917	4	0.0007159	0.009236	0.00656	0.0007024	0.0007027
ENST00000621166:1(@)chr1_43292786_44503511	1	0.001231	5.798e-05	0.000737	0.0007004	0.0007004
ENST00000443014:1(@)chr2_195582732_197213386	6	0.01344	1.502e-05	0.0007047	0.0006952	0.0007247
ENST00000505010:1(@)chr1_153208353_154797927	7	0.005896	7.99e-05	0.0007454	0.000695	0.001216
ENST00000253692:2(@)chr3_16240935_17849626	7	0.001387	0.000543	0.001031	0.0006878	0.0008858
ENST00000565891:3(@)chr16_88974757_90226404	15	0.004709	0.0001446	0.0007744	0.000683	0.0008474
ENST00000578027:1(@)chr19_48778970_51029311	5	0.002192	9.913e-05	0.0007441	0.0006815	0.0006818
ENST00000540772:2(@)chr12_108632125_109898914	3	0.0009754	0.0003014	0.0008697	0.0006791	0.0006791
ENST00000395152:2(@)chr3_49279539_51797999	8	0.004248	6.894e-05	0.0007225	0.0006789	0.0006967
ENST00000461312:1(@)chr1_34334157_37083582	2	0.000785	0.0004729	0.0009759	0.000677	0.000677
ENST00000420831:2(@)chr3_49279539_51797999	6	0.001803	0.0008054	0.001182	0.0006731	0.001359
ENST00000470388:2(@)chr1_34334157_37083582	2	0.0008383	0.0003459	0.000887	0.0006684	0.0006685
ENST00000489707:2(@)chr6_42070983_43788432	3	0.003713	1.471e-05	0.0006745	0.0006652	0.0006652
ENST00000498109:1(@)chr22_19924835_22002927	10	0.001015	0.0007921	0.001154	0.000653	0.0006533
ENST00000426499:1(@)chr3_49279539_51797999	9	0.004067	7.479e-05	0.0006967	0.0006495	0.0006495
ENST00000560373:1(@)chr15_89932319_91621162	4	0.0007173	0.001517	0.001602	0.0006429	0.0006429
ENST00000540387:2(@)chr5_137040361_139885487	2	0.0007308	0.0006384	0.001046	0.0006424	0.0006425
ENST00000614813:1(@)chr16_88974757_90226404	37	0.07438	1.475e-05	0.0006478	0.0006385	0.0006696
ENST00000574650:1(@)chr17_2025437_3799018	6	0.06156	1.521e-06	0.0006393	0.0006384	0.0006384
ENST00000412116:1(@)chr5_141266403_143601683	3	0.0006986	0.001114	0.00133	0.0006254	0.0006254
ENST00000525850:1(@)chr11_44672249_46984586	4	0.005397	0.001318	0.001459	0.0006252	0.004763
ENST00000532067:1(@)chr11_44672249_46984586	5	0.01328	2.922e-06	0.0006212	0.0006194	0.0006194
ENST00000472878:1(@)chr3_47685722_49279539	7	0.002446	0.0005672	0.000975	0.0006164	0.001587
ENST00000539951:2(@)chr12_121569746_124493434	1	0.003243	1.022e-05	0.0006186	0.0006121	0.0006121
ENST00000279387:2(@)chr16_29025292_31371622	10	0.005284	2.349e-05	0.0006194	0.0006046	0.0006046
ENST00000551959:2(@)chr12_55272053_57155077	2	0.001284	6.839e-05	0.0006428	0.0005995	0.0005995
ENST00000637137:1(@)chr3_176602499_178389377	4	0.0006385	0.002553	0.002213	0.0005973	0.0005974
ENST00000561610:2(@)chr16_29025292_31371622	10	0.00494	2.349e-05	0.0006066	0.0005918	0.0005918
ENST00000550162:1(@)chr12_55272053_57155077	11	0.007936	3.953e-05	0.0006141	0.0005892	0.0006002
ENST00000506930:1(@)chr5_139885487_141266403	1	0.0006048	0.001472	0.001518	0.0005873	0.0005873
ENST00000555427:1(@)chr16_88974757_90226404	46	0.1022	1.439e-05	0.000591	0.0005819	0.0007238
ENST00000551959:1(@)chr12_55272053_57155077	18	0.008264	6.206e-05	0.0006206	0.0005814	0.0006016
ENST00000467109:1(@)chr1_34334157_37083582	2	0.0005839	0.08308	0.05476	0.0005793	0.0005834
ENST00000433877:2(@)chr12_121569746_124493434	1	0.002386	1.404e-05	0.0005868	0.0005779	0.0005779
ENST00000573725:1(@)chr17_1269105_2025437	5	0.0006444	0.001917	0.001789	0.0005764	0.0005783
ENST00000426440:2(@)chr12_109898914_112825713	6	0.001958	0.0252	0.01666	0.0005761	0.001938
ENST00000532695:2(@)chr12_121569746_124493434	1	0.002371	1.404e-05	0.0005833	0.0005744	0.0005744
ENST00000446769:2(@)chr2_35896940_37905569	3	0.0005647	0.03731	0.02448	0.0005624	0.0005628
ENST00000439487:2(@)chr3_49279539_51797999	1	0.0005808	0.0009646	0.001166	0.0005556	0.0005556
ENST00000636912:1(@)chr3_176602499_178389377	2	0.0006025	0.0009069	0.001127	0.0005534	0.0005534
ENST00000550162:2(@)chr12_55272053_57155077	16	0.006056	6.631e-05	0.000593	0.0005511	0.0005511
ENST00000547808:2(@)chr12_55272053_57155077	10	0.002124	0.0001613	0.0006478	0.0005458	0.0005707
ENST00000516071:2(@)chr5_36433852_38802308	17	0.004077	0.000115	0.0006171	0.0005444	0.0005444
ENST00000521724:2(@)chr5_137040361_139885487	2	0.0006345	0.0005293	0.0008788	0.0005441	0.0005442
ENST00000314607:2(@)chr1_34334157_37083582	2	0.0006643	0.0004696	0.0008399	0.000543	0.0005596
ENST00000409535:1(@)chr3_49279539_51797999	1	0.002144	1.476e-05	0.0005485	0.0005392	0.0005392
ENST00000456210:2(@)chr3_49279539_51797999	11	0.003386	9.393e-05	0.0005979	0.0005385	0.0005511
ENST00000564878:1(@)chr16_88974757_90226404	143	0.05194	6.17e-05	0.000577	0.000538	0.000538
ENST00000549787:1(@)chr12_55272053_57155077	3	0.001394	7.193e-05	0.0005813	0.0005359	0.0005359
ENST00000587499:2(@)chr8_141963553_143155464	1	0.0005378	0.01148	0.007821	0.0005358	0.0005358
ENST00000579590:2(@)chr17_57280180_59410151	1	0.0005732	0.0005959	0.0009106	0.0005338	0.0005338
ENST00000548480:2(@)chr12_96715061_98912209	2	0.000602	0.0006245	0.0009227	0.0005278	0.0005278
ENST00000570217:1(@)chr16_88974757_90226404	98	0.07095	3.237e-05	0.000548	0.0005276	0.0005308
ENST00000548474:1(@)chr12_55272053_57155077	15	0.005634	6.319e-05	0.0005642	0.0005243	0.0005243
ENST00000430409:2(@)chr3_49279539_51797999	2	0.002953	2.082e-05	0.0005361	0.0005229	0.0005658
ENST00000576537:1(@)chr17_1269105_2025437	4	0.0006057	0.001075	0.001201	0.0005208	0.0005208
ENST00000301335:1(@)chr17_1269105_2025437	1	0.0006349	0.000195	0.0006415	0.0005182	0.0005182
ENST00000593256:1(@)chr19_9127717_11173352	3	0.0005449	0.002229	0.001926	0.0005154	0.0005154
ENST00000481273:2(@)chr6_42070983_43788432	1	0.0006624	0.0001539	0.0006126	0.0005153	0.0005153
ENST00000392442:2(@)chr12_121569746_124493434	8	0.006124	3.022e-05	0.0005338	0.0005147	0.0005147
ENST00000424014:2(@)chr12_121569746_124493434	5	0.006042	3.016e-05	0.0005323	0.0005133	0.0007294
ENST00000486006:2(@)chr2_195582732_197213386	10	0.007909	3.439e-05	0.0005317	0.00051	0.0005742
ENST00000518194:2(@)chr5_154393528_155946495	2	0.0005439	0.001605	0.001522	0.0005067	0.0005157
ENST00000629231:1(@)chr11_46984586_49844498	17	0.008244	0.0001016	0.0005696	0.0005054	0.0009873
ENST00000529201:2(@)chr12_121569746_124493434	11	0.006639	4.037e-05	0.0005298	0.0005043	0.0005119
ENST00000485114:2(@)chr1_173128768_175120632	15	0.03009	1.125e-05	0.0005095	0.0005024	0.0005054
ENST00000470180:1(@)chr1_153208353_154797927	20	0.008834	5.48e-05	0.0005338	0.0004992	0.0005188
ENST00000441447:1(@)chr1_34334157_37083582	2	0.0006507	0.0002877	0.0006802	0.0004983	0.0004985
ENST00000562775:2(@)chr16_88974757_90226404	1	0.003068	8.513e-06	0.0005033	0.0004979	0.0004979
ENST00000435525:1(@)chr3_36445350_38314625	4	0.01108	4.923e-06	0.0005005	0.0004974	0.0004974
ENST00000559249:2(@)chr14_102545765_104535386	10	0.003994	0.0004849	0.0008037	0.0004971	0.002096
ENST00000473081:2(@)chr2_195582732_197213386	8	0.005994	3.492e-05	0.0005157	0.0004936	0.0005418
ENST00000325722:2(@)chr1_34334157_37083582	3	0.0005572	0.0009146	0.001065	0.0004865	0.0004871
ENST00000421735:1(@)chr3_49279539_51797999	8	0.003024	6.667e-05	0.0005284	0.0004863	0.0004863
ENST00000522782:2(@)chr5_153488214_154393528	7	0.0041	4.268e-05	0.00051	0.000483	0.0004998
ENST00000424512:2(@)chr3_49279539_51797999	9	0.003097	7.261e-05	0.0005238	0.0004779	0.0004806
ENST00000419007:2(@)chr3_49279539_51797999	8	0.002976	6.582e-05	0.0005128	0.0004712	0.0004712
ENST00000497629:2(@)chr3_107263964_109803548	2	0.003158	1.622e-05	0.0004812	0.000471	0.0004921
ENST00000564870:2(@)chr16_88974757_90226404	82	0.04334	3.871e-05	0.0004948	0.0004704	0.0004704
ENST00000297107:2(@)chr5_154393528_155946495	1	0.0005129	0.0004031	0.0007174	0.0004626	0.0004626
ENST00000280571:2(@)chr12_121569746_124493434	22	0.005968	8.072e-05	0.0005083	0.0004573	0.0004603
ENST00000517766:2(@)chr3_107263964_109803548	2	0.009187	4.975e-06	0.0004551	0.0004519	0.0004923
ENST00000355354:1(@)chr3_107263964_109803548	11	0.0086	2.653e-05	0.0004628	0.000446	0.0004476
ENST00000558506:2(@)chr14_102545765_104535386	10	0.006109	2.289e-05	0.0004603	0.0004459	0.0004459
ENST00000552959:2(@)chr12_55272053_57155077	10	0.004663	9.688e-05	0.0005022	0.0004409	0.0008426
ENST00000470299:1(@)chr10_102620653_104935290	96	0.05917	2.536e-05	0.0004495	0.0004335	0.0004335
ENST00000527776:2(@)chr11_46984586_49844498	21	0.006188	0.0001292	0.0005119	0.0004302	0.0007606
ENST00000485939:1(@)chr3_107263964_109803548	5	0.01088	9.072e-06	0.0004359	0.0004301	0.0004314
ENST00000307017:1(@)chr4_142522112_145257035	38	0.02272	2.648e-05	0.000444	0.0004272	0.0004272
ENST00000567171:2(@)chr16_88974757_90226404	31	0.06285	1.133e-05	0.0004324	0.0004253	0.0005188
ENST00000563484:1(@)chr16_88974757_90226404	20	0.05204	8.617e-06	0.0004258	0.0004203	0.0005057
ENST00000471694:2(@)chr3_107263964_109803548	20	0.01014	3.918e-05	0.0004449	0.0004201	0.0004329
ENST00000353487:2(@)chr12_119316305_121569746	1	0.0007361	5.813e-05	0.000456	0.0004193	0.0004193
ENST00000548647:2(@)chr12_55272053_57155077	9	0.003305	9.296e-05	0.000476	0.0004173	0.0006292
ENST00000484358:2(@)chr22_38911889_40149793	3	0.0004932	0.0006684	0.0008346	0.0004119	0.000412
ENST00000524727:2(@)chr11_46984586_49844498	17	0.007091	0.0001016	0.0004757	0.0004115	0.0008492
ENST00000562222:2(@)chr16_29025292_31371622	10	0.004258	2.349e-05	0.0004211	0.0004063	0.0004063
ENST00000367688:2(@)chr1_173128768_175120632	14	0.02414	1.05e-05	0.0004101	0.0004034	0.0004051
ENST00000574743:2(@)chr17_1269105_2025437	2	0.0004464	0.001058	0.001071	0.0004014	0.0004122
ENST00000548259:2(@)chr12_109898914_112825713	1	0.002517	8.3e-06	0.0004052	0.0003999	0.0003999
ENST00000473844:1(@)chr1_34334157_37083582	1	0.0003992	0.08069	0.05298	0.000399	0.000399
ENST00000438120:1(@)chr1_43292786_44503511	1	0.0003976	0.02593	0.01695	0.000397	0.000397
ENST00000574274:1(@)chr17_1269105_2025437	3	0.0004608	0.0007936	0.0008975	0.0003956	0.0003956
ENST00000523912:2(@)chr5_137040361_139885487	1	0.000455	0.0002709	0.0005629	0.0003916	0.0003916
ENST00000520158:2(@)chr5_137040361_139885487	1	0.0004523	0.0002709	0.0005605	0.0003892	0.0003892
ENST00000627746:1(@)chr16_29025292_31371622	10	0.004281	2.349e-05	0.0004009	0.0003861	0.0003861
ENST00000586149:1(@)chr19_11173352_13360313	1	0.001104	2.347e-05	0.0003991	0.0003842	0.0003842
ENST00000570149:2(@)chr16_88974757_90226404	12	0.004244	5.726e-05	0.000419	0.0003828	0.0004159
ENST00000563732:2(@)chr16_29025292_31371622	9	0.004491	2.349e-05	0.0003961	0.0003813	0.0003813
ENST00000350199:2(@)chr9_34642246_36743286	1	0.0005551	9.333e-05	0.0004365	0.0003775	0.0003775
ENST00000525314:2(@)chr11_46984586_49844498	17	0.00471	0.0001016	0.0004353	0.0003711	0.0005641
ENST00000527796:2(@)chr12_121569746_124493434	4	0.001824	4.599e-05	0.0004	0.0003709	0.0003784
ENST00000547534:2(@)chr12_96715061_98912209	1	0.0004147	0.0003687	0.0006037	0.0003706	0.0003706
ENST00000456560:1(@)chr3_49279539_51797999	1	0.0003757	0.00306	0.002307	0.0003704	0.0003704
ENST00000611067:1(@)chr3_49279539_51797999	9	0.002331	7.462e-05	0.000416	0.0003689	0.0003702
ENST00000510258:2(@)chr6_82417432_84500271	3	0.0004268	0.0008388	0.0008994	0.0003688	0.0003689
ENST00000565571:2(@)chr16_88974757_90226404	11	0.003949	5.398e-05	0.0004018	0.0003677	0.0003968
ENST00000496043:2(@)chr1_43292786_44503511	1	0.0003638	0.02593	0.01692	0.0003632	0.0003632
ENST00000512875:1(@)chr5_137040361_139885487	1	0.0004063	0.0003529	0.0005845	0.0003613	0.0003613
ENST00000483282:1(@)chr1_153208353_154797927	3	0.005828	9.839e-06	0.0003653	0.0003591	0.0004048
ENST00000518910:2(@)chr5_137040361_139885487	1	0.0004167	0.0002709	0.0005299	0.0003586	0.0003586
ENST00000577256:2(@)chr11_44672249_46984586	13	0.006647	5.515e-05	0.0003922	0.0003573	0.0005855
ENST00000526185:2(@)chr11_46984586_49844498	17	0.00562	0.0001016	0.0004213	0.0003571	0.0006731
ENST00000612981:1(@)chr3_49279539_51797999	8	0.002227	6.662e-05	0.0003971	0.000355	0.000355
ENST00000481549:2(@)chr10_102620653_104935290	14	0.01036	0.03269	0.02128	0.0003549	0.01017
ENST00000409535:2(@)chr3_49279539_51797999	6	0.001822	6.21e-05	0.000394	0.0003547	0.0003547
ENST00000232508:2(@)chr3_49279539_51797999	8	0.002292	6.38e-05	0.0003925	0.0003522	0.0003522
ENST00000439686:1(@)chr12_121569746_124493434	5	0.003536	2.293e-05	0.0003656	0.0003511	0.0003511
ENST00000564047:2(@)chr16_88974757_90226404	1	0.002152	8.513e-06	0.0003547	0.0003493	0.0003493
ENST00000551182:2(@)chr12_55272053_57155077	6	0.002119	5.752e-05	0.0003817	0.0003453	0.0003796
ENST00000463041:1(@)chr1_43292786_44503511	32	0.01083	3.949e-05	0.0003689	0.000344	0.000344
ENST00000385219:2(@)chr3_42498510_45123661	3	0.005237	8.754e-06	0.0003459	0.0003404	0.0003404
ENST00000492456:1(@)chr1_34334157_37083582	1	0.0003892	0.0002745	0.0005091	0.0003355	0.0003355
ENST00000474856:1(@)chr1_34334157_37083582	1	0.0003344	0.08069	0.05292	0.0003342	0.0003342
ENST00000369016:1(@)chr1_148907005_151566404	2	0.01485	1.323e-06	0.0003345	0.0003337	0.0003337
ENST00000564409:2(@)chr16_88974757_90226404	125	0.1592	1.199e-05	0.0003409	0.0003333	0.0003479
ENST00000462542:1(@)chr3_135738064_137652241	13	0.009923	1.939e-05	0.0003448	0.0003326	0.0003326
ENST00000575944:2(@)chr17_1269105_2025437	3	0.0003382	0.006115	0.004206	0.0003308	0.0003311
ENST00000422066:1(@)chr3_176602499_178389377	2	0.0003323	0.001626	0.001344	0.0003155	0.0003155
ENST00000576721:1(@)chr17_1269105_2025437	3	0.0003631	0.0008737	0.0008675	0.0003149	0.0003156
ENST00000571360:1(@)chr17_1269105_2025437	2	0.0003822	0.0004034	0.000569	0.0003139	0.0003139
ENST00000571376:1(@)chr17_1269105_2025437	3	0.0003684	0.0007406	0.000781	0.0003126	0.0003128
ENST00000518919:2(@)chr5_137040361_139885487	1	0.0003575	0.0003047	0.0005051	0.0003124	0.0003124
ENST00000582819:1(@)chr10_31618591_33419040	1	0.0003127	0.005413	0.00374	0.0003102	0.0003102
ENST00000456560:2(@)chr3_49279539_51797999	8	0.001966	6.582e-05	0.0003502	0.0003086	0.0003101
ENST00000616701:1(@)chr3_49279539_51797999	7	0.001966	5.715e-05	0.0003444	0.0003082	0.0003082
ENST00000461737:1(@)chr16_29025292_31371622	12	0.1445	1.545e-05	0.000315	0.0003052	0.004115
ENST00000066544:1(@)chr17_44979537_47798656	3	0.000345	0.0009258	0.0008878	0.0003022	0.0003022
ENST00000558052:1(@)chr15_58149167_59401917	2	0.006595	4.223e-06	0.0003046	0.000302	0.0003024
ENST00000439487:1(@)chr3_49279539_51797999	3	0.001733	2.687e-05	0.0003183	0.0003013	0.0003013
ENST00000489306:2(@)chr2_35896940_37905569	1	0.0004258	0.0001036	0.0003645	0.000299	0.000299
ENST00000582453:2(@)chr17_57280180_59410151	1	0.0003182	0.0005959	0.0006732	0.0002964	0.0002964
ENST00000520064:1(@)chr12_48608083_51382710	3	0.0003086	0.002609	0.001945	0.0002936	0.0002938
ENST00000432376:1(@)chr3_16240935_17849626	21	0.009772	2.046e-05	0.0003064	0.0002935	0.0002935
ENST00000568512:2(@)chr16_88974757_90226404	1	0.0003061	0.0009414	0.000888	0.0002925	0.0002925
ENST00000429270:1(@)chr3_107263964_109803548	4	0.003439	1.438e-05	0.0003014	0.0002923	0.0002923
ENST00000497283:2(@)chr3_49279539_51797999	1	0.001779	8.581e-06	0.000296	0.0002906	0.0002906
ENST00000568512:1(@)chr16_88974757_90226404	31	0.01155	5.992e-05	0.0003282	0.0002903	0.0004871
ENST00000547647:2(@)chr12_55272053_57155077	1	0.0006077	3.995e-05	0.0003147	0.0002894	0.0002894
ENST00000412517:2(@)chr17_1269105_2025437	2	0.0003174	0.002725	0.002014	0.0002893	0.0003075
ENST00000418576:2(@)chr3_49279539_51797999	3	0.001655	2.687e-05	0.0003044	0.0002874	0.0002874
ENST00000433877:1(@)chr12_121569746_124493434	7	0.003751	2.635e-05	0.000304	0.0002874	0.000296
ENST00000503332:1(@)chr5_141266403_143601683	3	0.0003324	0.0008146	0.0008014	0.0002861	0.0002861
ENST00000472032:1(@)chr3_107263964_109803548	3	0.005315	7.059e-06	0.0002901	0.0002856	0.0002856
ENST00000467109:2(@)chr1_34334157_37083582	1	0.0003151	0.0003811	0.0005236	0.0002825	0.0002825
ENST00000228825:2(@)chr12_109898914_112825713	7	0.002994	0.0001848	0.0003975	0.0002806	0.001124
ENST00000565860:1(@)chr16_88974757_90226404	33	0.04274	1.151e-05	0.0002876	0.0002803	0.000337
ENST00000441915:2(@)chr3_49279539_51797999	3	0.001603	2.687e-05	0.0002954	0.0002784	0.0002784
ENST00000514488:2(@)chr5_137040361_139885487	2	0.0002782	0.122	0.08108	0.0002781	0.0002781
ENST00000469892:2(@)chr1_34334157_37083582	1	0.0002894	0.001052	0.0009431	0.0002778	0.0002778
ENST00000519571:1(@)chr5_153488214_154393528	1	0.0002867	0.001297	0.001098	0.0002773	0.0002773
ENST00000567284:2(@)chr16_88974757_90226404	45	0.03535	1.498e-05	0.000285	0.0002756	0.0002756
ENST00000341316:3(@)chr16_88974757_90226404	2	0.001394	2.457e-05	0.0002881	0.0002725	0.0003045
ENST00000393651:2(@)chr7_104519078_106042459	3	0.0062	0.02024	0.01316	0.0002663	0.006161
ENST00000485939:2(@)chr3_107263964_109803548	7	0.005545	1.538e-05	0.0002737	0.000264	0.0002641
ENST00000394752:2(@)chr3_51797999_54047363	25	0.62	2.223e-07	0.0002636	0.0002635	0.0002635
ENST00000564652:1(@)chr16_88974757_90226404	83	0.04763	2.839e-05	0.0002812	0.0002633	0.0003688
ENST00000536996:1(@)chr12_119316305_121569746	1	0.0003197	0.0002001	0.0003887	0.0002621	0.0002621
ENST00000536996:2(@)chr12_119316305_121569746	2	0.0003206	0.0003709	0.0004937	0.0002591	0.0002593
ENST00000518884:2(@)chr8_141963553_143155464	1	0.0003511	0.0001198	0.0003326	0.0002569	0.0002569
ENST00000563032:1(@)chr16_88974757_90226404	39	0.03637	1.231e-05	0.0002632	0.0002554	0.0002597
ENST00000462377:1(@)chr3_49279539_51797999	1	0.0002893	0.0003194	0.0004564	0.0002543	0.0002543
ENST00000529750:1(@)chr11_122721202_123629409	2	0.0002732	0.001146	0.0009788	0.0002536	0.0002538
ENST00000302763:2(@)chr5_137040361_139885487	2	0.0002953	0.0005293	0.0005881	0.0002533	0.0002533
ENST00000461312:2(@)chr1_34334157_37083582	1	0.0002519	0.08069	0.05284	0.0002518	0.0002518
ENST00000301364:1(@)chr17_2025437_3799018	18	0.02304	8.607e-06	0.0002572	0.0002517	0.0002517
ENST00000441447:2(@)chr1_34334157_37083582	1	0.0002532	0.001892	0.001445	0.0002474	0.0002474
ENST00000576958:1(@)chr17_1269105_2025437	1	0.0003025	0.000195	0.0003702	0.0002469	0.0002469
ENST00000516383:2(@)chr12_121569746_124493434	3	0.0008758	5.23e-05	0.0002795	0.0002465	0.0002488
ENST00000444373:2(@)chr7_2022763_2732593	3	0.00195	0.117	0.07758	0.0002463	0.001948
ENST00000471290:2(@)chr22_38911889_40149793	1	0.0002832	0.0002819	0.0004233	0.000245	0.000245
ENST00000534699:2(@)chr1_114331223_115337972	4	0.0006695	9.951e-05	0.0003047	0.0002418	0.0002421
ENST00000524676:2(@)chr1_153208353_154797927	1	0.00192	6.323e-06	0.0002456	0.0002416	0.0002416
ENST00000559674:1(@)chr15_89932319_91621162	2	0.0002579	0.001297	0.001062	0.0002415	0.0002415
ENST00000550522:1(@)chr12_48608083_51382710	4	0.001084	5.015e-05	0.0002727	0.000241	0.000241
ENST00000627825:1(@)chr3_176602499_178389377	1	0.0002684	0.0003801	0.000481	0.0002406	0.0002406
ENST00000314442:1(@)chr12_121569746_124493434	11	0.002756	4.856e-05	0.0002707	0.0002399	0.0002517
ENST00000551996:2(@)chr12_55272053_57155077	3	0.001713	1.767e-05	0.0002505	0.0002393	0.0002393
ENST00000372405:1(@)chr1_43292786_44503511	4	0.00066	0.00239	0.001747	0.0002344	0.0006149
ENST00000423780:2(@)chr6_42070983_43788432	3	0.0005085	0.0001391	0.0003219	0.0002339	0.0002612
ENST00000510377:2(@)chr4_142522112_145257035	42	0.01407	3.524e-05	0.0002543	0.000232	0.000264
ENST00000473423:2(@)chr1_34334157_37083582	1	0.00023	0.08069	0.05282	0.0002299	0.0002299
ENST00000492456:2(@)chr1_34334157_37083582	1	0.0002328	0.002027	0.001511	0.0002279	0.0002279
ENST00000513769:2(@)chr1_153208353_154797927	10	0.007485	1.608e-05	0.0002377	0.0002276	0.0002643
ENST00000579205:2(@)chr17_57280180_59410151	2	0.0002437	0.001127	0.0009394	0.0002261	0.0002261
ENST00000497629:1(@)chr3_107263964_109803548	6	0.005615	1.148e-05	0.0002319	0.0002246	0.0002343
ENST00000564957:2(@)chr16_88974757_90226404	7	0.01897	7.176e-06	0.0002289	0.0002244	0.0004327
ENST00000525434:1(@)chr11_44672249_46984586	3	0.00263	3.678e-05	0.0002464	0.0002232	0.0005738
ENST00000484669:2(@)chr1_5853833_7187275	23	0.03063	7.243e-06	0.0002275	0.0002229	0.0002229
ENST00000357955:2(@)chr3_49279539_51797999	2	0.001219	2.082e-05	0.0002357	0.0002225	0.0002335
ENST00000461613:2(@)chr1_173128768_175120632	8	0.00703	8.137e-06	0.0002276	0.0002224	0.0002224
ENST00000547453:1(@)chr12_55272053_57155077	4	0.003145	1.358e-05	0.0002299	0.0002213	0.0002256
ENST00000549506:1(@)chr12_55272053_57155077	9	0.002669	4.041e-05	0.0002462	0.0002206	0.0002476
ENST00000609345:1(@)chr17_12631452_13277055	2	0.0002428	0.0008985	0.0007885	0.0002201	0.0002212
ENST00000559757:2(@)chr15_58149167_59401917	2	0.0005198	6.385e-05	0.000259	0.0002186	0.0002187
ENST00000581765:1(@)chr5_141266403_143601683	1	0.0002483	0.000295	0.0004027	0.0002161	0.0002161
ENST00000493062:1(@)chr15_58149167_59401917	2	0.004658	4.241e-06	0.0002182	0.0002155	0.0002155
ENST00000470175:1(@)chr1_34334157_37083582	1	0.0002174	0.003039	0.002139	0.0002143	0.0002143
ENST00000549327:1(@)chr12_55272053_57155077	2	0.003125	6.379e-06	0.0002183	0.0002143	0.0002143
ENST00000534960:1(@)chr12_121569746_124493434	1	0.001135	1.022e-05	0.0002208	0.0002143	0.0002143
ENST00000572974:2(@)chr16_3951195_5068344	1	0.000327	8.318e-05	0.0002666	0.000214	0.000214
ENST00000611041:1(@)chr17_2025437_3799018	7	0.03998	1.726e-06	0.000214	0.000213	0.0002232
ENST00000617451:1(@)chr1_43292786_44503511	1	0.0003027	0.0001034	0.0002779	0.0002125	0.0002125
ENST00000558397:2(@)chr15_80568637_83591716	4	0.002278	1.819e-05	0.0002238	0.0002123	0.0002137
ENST00000476566:2(@)chr12_109898914_112825713	8	0.01192	8.902e-05	0.0002685	0.0002122	0.00241
ENST00000492559:1(@)chr17_12631452_13277055	1	0.0002241	0.0006789	0.0006399	0.0002105	0.0002105
ENST00000299610:2(@)chr17_18953007_21387045	1	0.0002115	0.008504	0.005605	0.0002104	0.0002104
ENST00000560012:2(@)chr15_58149167_59401917	3	0.001153	2.544e-05	0.0002254	0.0002093	0.0002093
ENST00000511378:1(@)chr5_137040361_139885487	1	0.0002302	0.0004232	0.0004762	0.0002085	0.0002085
ENST00000572445:1(@)chr17_1269105_2025437	1	0.0002398	0.0002685	0.0003759	0.0002061	0.0002061
ENST00000398258:2(@)chr3_107263964_109803548	7	0.004368	1.599e-05	0.0002152	0.0002051	0.0002159
ENST00000572009:2(@)chr16_3951195_5068344	1	0.0003123	8.318e-05	0.0002569	0.0002043	0.0002043
ENST00000555427:2(@)chr16_88974757_90226404	39	0.03392	7.4e-06	0.0002084	0.0002037	0.0002037
ENST00000561958:1(@)chr16_88974757_90226404	51	0.03081	1.56e-05	0.0002136	0.0002037	0.0002134
ENST00000368521:2(@)chr1_153208353_154797927	12	0.003767	3.055e-05	0.0002222	0.0002029	0.0002063
ENST00000543940:1(@)chr12_121569746_124493434	11	0.002356	4.741e-05	0.0002326	0.0002026	0.0002105
ENST00000551020:2(@)chr12_55272053_57155077	7	0.002734	2.457e-05	0.0002178	0.0002023	0.0002023
ENST00000341372:1(@)chr1_153208353_154797927	12	0.01085	9.622e-06	0.0002073	0.0002012	0.0002012
ENST00000230418:2(@)chr6_42070983_43788432	1	0.0002557	0.0001539	0.0002962	0.0001989	0.0001989
ENST00000529474:1(@)chr1_173128768_175120632	19	0.01209	1.387e-05	0.0002068	0.0001981	0.0001981
ENST00000561325:2(@)chr14_102545765_104535386	10	0.002812	0.0004851	0.0005046	0.0001978	0.001476
ENST00000372405:2(@)chr1_43292786_44503511	1	0.0002154	0.0004575	0.0004859	0.0001966	0.0001966
ENST00000534215:2(@)chr11_44672249_46984586	3	0.002287	3.678e-05	0.0002194	0.0001962	0.0004989
ENST00000539976:1(@)chr16_88974757_90226404	36	0.02202	1.475e-05	0.0002045	0.0001952	0.0002037
ENST00000625631:1(@)chr16_88974757_90226404	4	0.005479	4.961e-06	0.0001972	0.0001941	0.0001941
ENST00000437607:1(@)chr1_43292786_44503511	1	0.0002012	0.001039	0.0008502	0.0001931	0.0001931
ENST00000322602:2(@)chr5_153488214_154393528	2	0.001608	1.197e-05	0.0001996	0.000192	0.0001927
ENST00000412517:1(@)chr17_1269105_2025437	1	0.0002327	0.000195	0.0003132	0.0001899	0.0001899
ENST00000611067:2(@)chr3_49279539_51797999	1	0.0001925	0.00306	0.002127	0.0001897	0.0001897
ENST00000558223:1(@)chr14_102545765_104535386	49	0.03261	1.237e-05	0.0001974	0.0001896	0.0001896
ENST00000367694:2(@)chr1_173128768_175120632	6	0.004352	1.008e-05	0.0001937	0.0001873	0.0001873
ENST00000637681:1(@)chr3_176602499_178389377	2	0.0002042	0.0008616	0.0007301	0.000185	0.0001853
ENST00000472018:2(@)chr16_88974757_90226404	8	0.1648	3.831e-07	0.0001842	0.000184	0.000184
ENST00000534960:2(@)chr12_121569746_124493434	5	0.001815	2.999e-05	0.0002021	0.0001831	0.0002181
ENST00000525132:1(@)chr1_114331223_115337972	3	0.0005663	6.033e-05	0.0002197	0.0001815	0.0001815
ENST00000493814:2(@)chr1_153208353_154797927	13	0.003272	3.367e-05	0.0002022	0.0001809	0.0001822
ENST00000520339:2(@)chr5_137040361_139885487	2	0.0002106	0.0005293	0.0005154	0.0001806	0.0001806
ENST00000416295:2(@)chr3_49279539_51797999	2	0.0003989	0.0001982	0.0003021	0.0001767	0.0002764
ENST00000570116:2(@)chr16_88974757_90226404	12	0.003905	2.629e-05	0.0001923	0.0001757	0.0001855
ENST00000547650:2(@)chr12_55272053_57155077	1	0.0003651	3.995e-05	0.0001991	0.0001739	0.0001739
ENST00000505321:1(@)chr1_148907005_151566404	35	0.1621	2.291e-06	0.0001715	0.0001701	0.0002413
ENST00000566751:1(@)chr16_88974757_90226404	72	0.03525	2.076e-05	0.0001831	0.0001699	0.0002303
ENST00000398838:1(@)chr16_29025292_31371622	14	0.006128	5.754e-05	0.0002056	0.0001692	0.0005244
ENST00000299610:1(@)chr17_18953007_21387045	7	0.002519	2.2e-05	0.0001829	0.000169	0.000169
ENST00000548474:2(@)chr12_55272053_57155077	8	0.002508	2.527e-05	0.0001841	0.0001681	0.0001682
ENST00000565196:1(@)chr16_88974757_90226404	51	0.03039	1.315e-05	0.0001749	0.0001666	0.0001776
ENST00000356714:1(@)chr7_2022763_2732593	18	0.03091	7.564e-05	0.0002144	0.0001665	0.0027
ENST00000563484:2(@)chr16_88974757_90226404	25	0.03537	5.056e-06	0.0001694	0.0001662	0.0001662
ENST00000547647:1(@)chr12_55272053_57155077	11	0.002318	3.695e-05	0.0001888	0.0001654	0.0001654
ENST00000318201:2(@)chr11_44672249_46984586	3	0.001734	3.678e-05	0.000188	0.0001648	0.0003783
ENST00000507404:2(@)chr6_82417432_84500271	4	0.0004568	9.86e-05	0.0002265	0.0001641	0.0001642
ENST00000462377:2(@)chr3_49279539_51797999	3	0.0007074	3.995e-05	0.0001893	0.000164	0.0001646
ENST00000573007:1(@)chr17_2025437_3799018	2	0.02038	6.103e-07	0.0001628	0.0001625	0.0001625
ENST00000579044:1(@)chr17_44979537_47798656	1	0.0001762	0.0005232	0.0004935	0.0001625	0.0001625
ENST00000548539:2(@)chr12_109898914_112825713	19	0.01049	0.0001851	0.0002795	0.0001624	0.001906
ENST00000485579:1(@)chr16_29025292_31371622	15	0.0474	1.586e-05	0.0001703	0.0001602	0.001114
ENST00000354558:1(@)chr11_46984586_49844498	12	0.215	3.98e-07	0.0001603	0.0001601	0.0001622
ENST00000328159:1(@)chr1_153208353_154797927	11	0.009823	8.063e-06	0.0001651	0.00016	0.0001612
ENST00000592256:1(@)chr16_3951195_5068344	10	0.001248	6.455e-05	0.0002004	0.0001596	0.0001599
ENST00000602430:2(@)chr3_49279539_51797999	3	0.001011	2.533e-05	0.0001745	0.0001585	0.000163
ENST00000619481:1(@)chr6_109983044_112023811	9	0.003005	2.177e-05	0.0001721	0.0001583	0.0001583
ENST00000551812:2(@)chr12_55272053_57155077	6	0.002215	2.103e-05	0.0001716	0.0001583	0.0001637
ENST00000568870:1(@)chr16_88974757_90226404	43	0.02122	1.355e-05	0.0001669	0.0001583	0.0001583
ENST00000591895:2(@)chr16_3951195_5068344	3	0.0008017	3.669e-05	0.0001803	0.0001571	0.0001746
ENST00000565404:1(@)chr16_88974757_90226404	53	0.03192	1.349e-05	0.0001655	0.0001569	0.0001841
ENST00000551570:2(@)chr12_55272053_57155077	7	0.002088	2.457e-05	0.00017	0.0001545	0.0001545
ENST00000534699:1(@)chr1_114331223_115337972	1	0.0003354	3.741e-05	0.0001779	0.0001543	0.0001543
ENST00000438296:2(@)chr3_49279539_51797999	1	0.000897	9.129e-06	0.0001601	0.0001543	0.0001543
ENST00000494643:2(@)chr16_29025292_31371622	10	0.002643	3.013e-05	0.0001729	0.0001539	0.0001697
ENST00000471348:2(@)chr7_2022763_2732593	24	0.0161	1.319e-05	0.000162	0.0001537	0.000199
ENST00000547650:1(@)chr12_55272053_57155077	3	0.00154	1.789e-05	0.0001643	0.000153	0.000184
ENST00000528649:2(@)chr1_109761309_111199115	1	0.0001647	0.0005457	0.0004976	0.0001524	0.0001524
ENST00000456762:2(@)chr12_121569746_124493434	3	0.000492	5.812e-05	0.0001864	0.0001496	0.0001506
ENST00000504045:1(@)chr5_139885487_141266403	44	0.009843	2.966e-05	0.0001665	0.0001477	0.0001489
ENST00000621029:2(@)chr3_49279539_51797999	2	0.0007652	2.012e-05	0.0001597	0.000147	0.000147
ENST00000550248:2(@)chr12_109898914_112825713	2	0.002269	6.142e-06	0.0001504	0.0001465	0.0001482
ENST00000567510:2(@)chr16_88974757_90226404	37	0.01966	1.163e-05	0.000153	0.0001457	0.0001457
ENST00000563406:1(@)chr16_88974757_90226404	53	0.02528	1.297e-05	0.0001527	0.0001445	0.0001445
ENST00000439686:2(@)chr12_121569746_124493434	5	0.001204	3.259e-05	0.000165	0.0001444	0.0001556
ENST00000507001:1(@)chr4_175649565_178070756	1	0.0001515	0.0008792	0.0007005	0.0001443	0.0001443
ENST00000574217:1(@)chr17_1269105_2025437	1	0.0001757	0.000195	0.0002668	0.0001434	0.0001434
ENST00000561883:2(@)chr16_88974757_90226404	25	0.01983	8.482e-06	0.0001478	0.0001424	0.0001521
ENST00000350199:1(@)chr9_34642246_36743286	4	0.003125	8.122e-06	0.0001457	0.0001406	0.0001406
ENST00000616701:2(@)chr3_49279539_51797999	3	0.0008242	2.687e-05	0.0001566	0.0001396	0.0001396
ENST00000509601:2(@)chr1_153208353_154797927	10	0.00875	7.567e-06	0.0001439	0.0001391	0.0001482
ENST00000429270:2(@)chr3_107263964_109803548	5	0.002933	9.847e-06	0.0001451	0.0001389	0.0001389
ENST00000522177:2(@)chr5_153488214_154393528	3	0.001187	1.742e-05	0.0001492	0.0001382	0.0001386
ENST00000443253:1(@)chr3_107263964_109803548	4	0.002981	9.357e-06	0.0001432	0.0001373	0.0001507
ENST00000578071:1(@)chr17_12631452_13277055	1	0.0001394	0.002573	0.001766	0.000137	0.000137
ENST00000514488:1(@)chr5_137040361_139885487	1	0.0001595	0.0002644	0.000304	0.0001368	0.0001368
ENST00000398841:1(@)chr16_29025292_31371622	13	0.9547	1.998e-07	0.0001364	0.0001363	0.0003339
ENST00000415149:2(@)chr3_107263964_109803548	2	0.00256	4.995e-06	0.0001387	0.0001355	0.0001377
ENST00000562193:2(@)chr16_88974757_90226404	11	0.002861	2.516e-05	0.000151	0.0001351	0.0001416
ENST00000395199:2(@)chr16_29025292_31371622	14	0.004398	1.601e-05	0.0001437	0.0001336	0.0001336
ENST00000570099:1(@)chr16_29025292_31371622	9	0.003072	6.55e-05	0.0001743	0.0001329	0.0004367
ENST00000301335:2(@)chr17_1269105_2025437	1	0.0001562	0.0002415	0.0002849	0.0001322	0.0001322
ENST00000565370:2(@)chr16_88974757_90226404	76	0.06772	6.098e-06	0.0001353	0.0001315	0.0001315
ENST00000572801:1(@)chr17_1269105_2025437	1	0.0001603	0.0001973	0.0002559	0.0001311	0.0001311
ENST00000549506:2(@)chr12_55272053_57155077	2	0.0005332	4.349e-05	0.0001585	0.000131	0.0001765
ENST00000473638:1(@)chr22_38911889_40149793	1	0.0001546	0.0002352	0.0002791	0.0001303	0.0001303
ENST00000444355:1(@)chr11_46984586_49844498	37	0.1741	1.294e-06	0.0001309	0.0001301	0.0001386
ENST00000339438:1(@)chr1_114331223_115337972	3	0.0004059	6.033e-05	0.0001649	0.0001267	0.0001275
ENST00000473638:2(@)chr22_38911889_40149793	1	0.0001472	0.0002717	0.0002986	0.0001267	0.0001267
ENST00000267115:2(@)chr12_48608083_51382710	2	0.001446	8.949e-06	0.0001313	0.0001257	0.0001337
ENST00000585898:2(@)chr19_11173352_13360313	1	0.0003536	2.347e-05	0.000138	0.0001231	0.0001231
ENST00000497088:2(@)chr15_58149167_59401917	2	0.0006357	2.065e-05	0.000134	0.000121	0.000121
ENST00000572925:1(@)chr17_2025437_3799018	8	0.01954	2.064e-06	0.0001209	0.0001196	0.0001196
ENST00000543940:2(@)chr12_121569746_124493434	5	0.0009371	3.276e-05	0.0001393	0.0001186	0.0001216
ENST00000489707:1(@)chr6_42070983_43788432	2	0.003872	2.78e-06	0.0001191	0.0001173	0.0001187
ENST00000263545:1(@)chr7_139059933_140233377	1	0.0001228	0.000868	0.0006661	0.0001169	0.0001169
ENST00000505010:2(@)chr1_153208353_154797927	6	0.003919	7.953e-06	0.0001217	0.0001167	0.0001167
ENST00000368518:1(@)chr1_153208353_154797927	2	0.002331	4.671e-06	0.0001192	0.0001163	0.0001176
ENST00000570116:1(@)chr16_88974757_90226404	30	0.01637	8.766e-06	0.0001209	0.0001154	0.0001154
ENST00000474833:1(@)chr3_135738064_137652241	6	0.003343	9.204e-06	0.0001211	0.0001153	0.0001153
ENST00000562029:1(@)chr16_88974757_90226404	3	0.1419	1.319e-07	0.0001148	0.0001147	0.0001419
ENST00000480647:1(@)chr1_5853833_7187275	18	0.01573	5.678e-06	0.0001169	0.0001133	0.0001133
ENST00000547453:2(@)chr12_55272053_57155077	4	0.0009479	2.492e-05	0.0001289	0.0001132	0.0001178
ENST00000419842:3(@)chr3_16240935_17849626	6	0.006755	8.034e-06	0.0001175	0.0001124	0.0001998
ENST00000473359:2(@)chr15_58149167_59401917	2	0.0005905	2.065e-05	0.0001254	0.0001124	0.0001124
ENST00000515015:2(@)chr5_139885487_141266403	1	0.0001195	0.0006333	0.0005124	0.0001118	0.0001118
ENST00000602718:1(@)chr22_40149793_42294812	13	0.005207	1.754e-05	0.0001225	0.0001114	0.0001552
ENST00000559757:1(@)chr15_58149167_59401917	4	0.002259	8.948e-06	0.0001165	0.0001108	0.0001108
ENST00000513139:1(@)chr4_175649565_178070756	1	0.0001195	0.0004809	0.0004137	0.0001095	0.0001095
ENST00000577053:2(@)chr17_1269105_2025437	1	0.0001279	0.0002488	0.0002661	0.0001087	0.0001087
ENST00000572135:2(@)chr17_1269105_2025437	1	0.0001311	0.000195	0.0002304	0.000107	0.000107
ENST00000574650:2(@)chr17_2025437_3799018	5	0.01586	1.478e-06	0.0001076	0.0001066	0.0001066
ENST00000502944:1(@)chr5_137040361_139885487	1	0.0001247	0.0002572	0.0002692	0.0001065	0.0001065
ENST00000572621:1(@)chr17_1269105_2025437	1	0.0001295	0.0002024	0.0002344	0.0001064	0.0001064
ENST00000174618:1(@)chr17_2025437_3799018	2	0.02248	3.985e-07	0.0001066	0.0001064	0.0001064
ENST00000361204:2(@)chr22_40149793_42294812	5	0.004793	1.527e-05	0.0001159	0.0001063	0.0003115
ENST00000571376:2(@)chr17_1269105_2025437	1	0.0001293	0.0002022	0.0002341	0.0001062	0.0001062
ENST00000470354:1(@)chr7_100599028_101555972	3	0.0003199	6.507e-05	0.0001469	0.0001057	0.0001057
ENST00000361532:1(@)chr1_148907005_151566404	19	0.1191	1.392e-06	0.0001044	0.0001036	0.0001984
ENST00000472265:1(@)chr1_43292786_44503511	20	0.004282	2.167e-05	0.000116	0.0001023	0.0001031
ENST00000559273:2(@)chr15_80568637_83591716	4	0.00108	1.819e-05	0.0001137	0.0001022	0.0001022
ENST00000569363:1(@)chr16_88974757_90226404	73	0.04787	5.861e-06	0.0001056	0.0001019	0.0001019
ENST00000433753:2(@)chr3_49279539_51797999	1	0.000578	9.391e-06	0.0001077	0.0001018	0.0001018
ENST00000548578:2(@)chr12_55272053_57155077	7	0.001094	3.009e-05	0.0001195	0.0001005	0.0001005
ENST00000584650:2(@)chr17_12631452_13277055	1	0.0001124	0.0003654	0.0003315	0.0001003	0.0001003
ENST00000553286:1(@)chr14_102545765_104535386	19	0.9089	9.98e-08	0.0001	9.995e-05	0.0001087
ENST00000581438:2(@)chr11_44672249_46984586	5	0.001477	2.779e-05	0.0001146	9.707e-05	0.0001659
ENST00000513769:1(@)chr1_153208353_154797927	11	0.00587	1.001e-05	0.0001032	9.69e-05	0.0001191
ENST00000493814:1(@)chr1_153208353_154797927	8	0.003181	1.689e-05	0.0001042	9.354e-05	0.0001458
ENST00000614813:2(@)chr16_88974757_90226404	34	0.02458	6.175e-06	9.716e-05	9.326e-05	0.0001013
ENST00000262995:1(@)chr4_142522112_145257035	58	0.0103	2.951e-05	0.0001114	9.274e-05	0.0001181
ENST00000487810:2(@)chr10_102620653_104935290	31	0.01706	1.462e-05	9.896e-05	8.972e-05	0.0001813
ENST00000357866:1(@)chr12_121569746_124493434	5	0.0009094	2.761e-05	0.0001068	8.938e-05	0.0001015
ENST00000535194:1(@)chr14_102545765_104535386	7	0.9924	5.394e-08	8.53e-05	8.527e-05	0.000174
ENST00000561331:1(@)chr15_80568637_83591716	17	0.01656	4.55e-06	8.001e-05	7.714e-05	0.0001003
ENST00000434713:2(@)chr3_135738064_137652241	5	0.004453	5.392e-06	7.662e-05	7.321e-05	0.0001067
ENST00000481230:2(@)chr16_29025292_31371622	11	0.009525	1.554e-05	7.962e-05	6.98e-05	0.0002969
ENST00000565628:2(@)chr16_88974757_90226404	9	0.02481	7.661e-06	7.275e-05	6.791e-05	0.0004716
ENST00000567642:1(@)chr16_29025292_31371622	13	0.006175	2.897e-05	8.45e-05	6.617e-05	0.0002982
ENST00000562129:2(@)chr16_29025292_31371622	14	0.005053	1.556e-05	7.489e-05	6.505e-05	0.0001247
ENST00000317147:1(@)chr16_57630418_59011501	21	0.01303	9.212e-06	6.519e-05	5.937e-05	0.0001289
ENST00000564957:1(@)chr16_88974757_90226404	10	0.0205	3.127e-06	4.753e-05	4.555e-05	0.0001449
ENST00000563788:1(@)chr16_29025292_31371622	7	0.003384	1.427e-05	5.258e-05	4.356e-05	0.0001501
ENST00000525230:1(@)chr11_46984586_49844498	31	0.01819	7.658e-06	4.788e-05	4.303e-05	0.0001018
ENST00000479355:2(@)chr3_51797999_54047363	3	0.003197	1.35e-05	5.02e-05	4.166e-05	0.0002971

## Sheet: 4.SNPs
Signal	SNP	PIP_qtl	PIP_gwas_marginal	PIP_gwas_qtl_prior	SCP
ENST00000054650:2(@)chr1_5853833_7187275	chr1_6584663	0.0001312	0.002233	0.001622	0.0001288
ENST00000054650:2(@)chr1_5853833_7187275	chr1_6585807	0.0001137	0.002716	0.001928	0.000112
ENST00000054650:2(@)chr1_5853833_7187275	chr1_6594993	0.0001057	0.003636	0.002536	0.0001045
ENST00000054650:2(@)chr1_5853833_7187275	chr1_6621215	0.0005778	0.002859	0.002481	0.0005697
ENST00000054650:2(@)chr1_5853833_7187275	chr1_6623180	0.0005921	0.01911	0.01337	0.0005909
ENST00000054650:2(@)chr1_5853833_7187275	chr1_6625714	0.000193	0.0122	0.008348	0.0001924
ENST00000054650:2(@)chr1_5853833_7187275	chr1_6626154	0.0002977	0.01346	0.009299	0.0002968
ENST00000054650:2(@)chr1_5853833_7187275	chr1_6629259	0.009006	0.01215	0.0171	0.008976
ENST00000054650:2(@)chr1_5853833_7187275	chr1_6629764	0.0004265	0.009175	0.00656	0.0004246
ENST00000054650:2(@)chr1_5853833_7187275	chr1_6633037	0.0005894	0.01117	0.008056	0.0005873
ENST00000054650:2(@)chr1_5853833_7187275	chr1_6634147	0.0005895	0.01231	0.00882	0.0005875
ENST00000054650:2(@)chr1_5853833_7187275	chr1_6634514	0.000923	0.008616	0.00668	0.0009186
ENST00000054650:2(@)chr1_5853833_7187275	chr1_6635271	0.001028	0.002617	0.002762	0.001012
ENST00000054650:2(@)chr1_5853833_7187275	chr1_6645511	0.0003891	0.01654	0.01145	0.0003882
ENST00000054650:2(@)chr1_5853833_7187275	chr1_6648186	0.0003759	0.01655	0.01144	0.000375
ENST00000054650:2(@)chr1_5853833_7187275	chr1_6648399	0.0003864	0.01658	0.01147	0.0003855
ENST00000054650:2(@)chr1_5853833_7187275	chr1_6649550	0.0003846	0.01326	0.009253	0.0003834
ENST00000054650:2(@)chr1_5853833_7187275	chr1_6651086	0.0003835	0.01417	0.009858	0.0003824
ENST00000484669:1(@)chr1_5853833_7187275	chr1_6585807	0.002416	0.002716	0.003943	0.002384
ENST00000484669:1(@)chr1_5853833_7187275	chr1_6594993	0.003666	0.003636	0.005717	0.003629
ENST00000484669:1(@)chr1_5853833_7187275	chr1_6599445	0.002379	0.00392	0.004607	0.002357
ENST00000484669:1(@)chr1_5853833_7187275	chr1_6600289	0.001352	0.002036	0.002496	0.001328
ENST00000484669:1(@)chr1_5853833_7187275	chr1_6601672	0.001364	0.002255	0.002637	0.001342
ENST00000484669:1(@)chr1_5853833_7187275	chr1_6602853	0.001373	0.002121	0.002567	0.001349
ENST00000484669:1(@)chr1_5853833_7187275	chr1_6602971	0.002738	0.003053	0.004458	0.002706
ENST00000484669:1(@)chr1_5853833_7187275	chr1_6617004	0.001082	0.002582	0.002549	0.001067
ENST00000484669:1(@)chr1_5853833_7187275	chr1_6618804	0.0009193	0.002413	0.002291	0.0009054
ENST00000484669:1(@)chr1_5853833_7187275	chr1_6621215	0.008439	0.002859	0.009972	0.008331
ENST00000484669:1(@)chr1_5853833_7187275	chr1_6623180	0.0084	0.01911	0.01936	0.008384
ENST00000484669:1(@)chr1_5853833_7187275	chr1_6625714	0.0033	0.0122	0.01029	0.00329
ENST00000484669:1(@)chr1_5853833_7187275	chr1_6626154	0.003036	0.01346	0.01076	0.003028
ENST00000484669:1(@)chr1_5853833_7187275	chr1_6629259	0.08475	0.01215	0.09147	0.0845
ENST00000484669:1(@)chr1_5853833_7187275	chr1_6629764	0.002588	0.009175	0.007844	0.002577
ENST00000484669:1(@)chr1_5853833_7187275	chr1_6633037	0.005839	0.01117	0.01223	0.005819
ENST00000484669:1(@)chr1_5853833_7187275	chr1_6634147	0.005836	0.01231	0.01289	0.005819
ENST00000484669:1(@)chr1_5853833_7187275	chr1_6634514	0.005565	0.008616	0.01049	0.005542
ENST00000484669:1(@)chr1_5853833_7187275	chr1_6635271	0.006879	0.002617	0.008286	0.006784
ENST00000484669:1(@)chr1_5853833_7187275	chr1_6645511	0.01663	0.01654	0.02609	0.01659
ENST00000484669:1(@)chr1_5853833_7187275	chr1_6648186	0.01022	0.01655	0.0197	0.0102
ENST00000484669:1(@)chr1_5853833_7187275	chr1_6648399	0.01633	0.01658	0.02581	0.01629
ENST00000484669:1(@)chr1_5853833_7187275	chr1_6649550	0.01613	0.01326	0.0237	0.01609
ENST00000484669:1(@)chr1_5853833_7187275	chr1_6651086	0.01601	0.01417	0.0241	0.01597
ENST00000484669:1(@)chr1_5853833_7187275	chr1_6654626	0.00189	0.01431	0.0101	0.001885
ENST00000484669:1(@)chr1_5853833_7187275	chr1_6658318	0.001863	0.01833	0.01238	0.001859
ENST00000484669:1(@)chr1_5853833_7187275	chr1_6659619	0.001262	0.03784	0.02298	0.001261
ENST00000484669:1(@)chr1_5853833_7187275	chr1_6669689	0.001153	0.05228	0.03116	0.001152
ENST00000484669:1(@)chr1_5853833_7187275	chr1_6670845	0.00113	0.04472	0.0268	0.001129
ENST00000484669:1(@)chr1_5853833_7187275	chr1_6675642	0.001112	0.05338	0.03175	0.001112
ENST00000480647:2(@)chr1_5853833_7187275	chr1_6621215	0.0002471	0.002859	0.002144	0.0002436
ENST00000480647:2(@)chr1_5853833_7187275	chr1_6623180	0.000245	0.01911	0.01295	0.0002445
ENST00000480647:2(@)chr1_5853833_7187275	chr1_6629259	0.002785	0.01215	0.01085	0.002776
ENST00000480647:2(@)chr1_5853833_7187275	chr1_6629764	0.002916	0.009175	0.009003	0.002903
ENST00000480647:2(@)chr1_5853833_7187275	chr1_6633037	0.0001882	0.01117	0.007613	0.0001876
ENST00000480647:2(@)chr1_5853833_7187275	chr1_6634147	0.0001882	0.01231	0.008373	0.0001876
ENST00000480647:2(@)chr1_5853833_7187275	chr1_6634514	0.0003239	0.008616	0.006051	0.0003224
ENST00000480647:2(@)chr1_5853833_7187275	chr1_6635271	0.0003328	0.002617	0.002067	0.0003276
ENST00000480647:2(@)chr1_5853833_7187275	chr1_6645511	0.0003299	0.01654	0.01133	0.0003291
ENST00000480647:2(@)chr1_5853833_7187275	chr1_6648186	0.0003119	0.01655	0.01131	0.0003111
ENST00000480647:2(@)chr1_5853833_7187275	chr1_6648399	0.0003337	0.01658	0.01136	0.0003329
ENST00000480647:2(@)chr1_5853833_7187275	chr1_6649550	0.0003353	0.01326	0.009153	0.0003342
ENST00000480647:2(@)chr1_5853833_7187275	chr1_6651086	0.0003365	0.01417	0.009756	0.0003355
ENST00000054650:1(@)chr1_5853833_7187275	chr1_6645884	0.02768	1.373e-06	0.0008396	0.0008387
ENST00000492544:2(@)chr1_34334157_37083582	chr1_35217662	0.0003999	0.0001853	0.0004403	0.0003233
ENST00000492544:2(@)chr1_34334157_37083582	chr1_35230477	0.0003665	0.0001131	0.0003353	0.000264
ENST00000492544:2(@)chr1_34334157_37083582	chr1_35230711	0.0003638	0.0001128	0.0003331	0.0002619
ENST00000492544:2(@)chr1_34334157_37083582	chr1_35231990	0.0003649	0.0001248	0.0003487	0.00027
ENST00000492544:2(@)chr1_34334157_37083582	chr1_35232011	0.0003635	0.0001497	0.0003755	0.0002811
ENST00000492544:2(@)chr1_34334157_37083582	chr1_35232026	0.0003649	0.0001483	0.0003751	0.0002815
ENST00000492544:2(@)chr1_34334157_37083582	chr1_35234888	0.0003633	0.0001383	0.000363	0.0002757
ENST00000492544:2(@)chr1_34334157_37083582	chr1_35235900	0.0003705	0.0001303	0.0003593	0.0002771
ENST00000492544:2(@)chr1_34334157_37083582	chr1_35240952	0.0001987	9.45e-05	0.0001953	0.0001357
ENST00000492544:2(@)chr1_34334157_37083582	chr1_35378848	0.0002234	0.0001345	0.0002534	0.0001685
ENST00000492544:2(@)chr1_34334157_37083582	chr1_35473671	0.0006359	0.0003811	0.0008107	0.0005702
ENST00000492544:2(@)chr1_34334157_37083582	chr1_35496136	0.0001312	0.0003017	0.0003049	0.0001146
ENST00000325722:1(@)chr1_34334157_37083582	chr1_35259602	0.0006435	0.001664	0.001696	0.0006277
ENST00000325722:1(@)chr1_34334157_37083582	chr1_35335097	0.0009113	0.001892	0.002106	0.0008916
ENST00000325722:1(@)chr1_34334157_37083582	chr1_35350357	0.00091	0.00206	0.002215	0.0008918
ENST00000325722:1(@)chr1_34334157_37083582	chr1_35352690	0.0009075	0.002001	0.002174	0.0008889
ENST00000325722:1(@)chr1_34334157_37083582	chr1_35360917	0.0009062	0.002103	0.002239	0.0008884
ENST00000325722:1(@)chr1_34334157_37083582	chr1_35375657	0.0009021	0.001963	0.002144	0.0008832
ENST00000325722:1(@)chr1_34334157_37083582	chr1_35386920	0.001028	0.003039	0.002966	0.001014
ENST00000325722:1(@)chr1_34334157_37083582	chr1_35422546	0.003739	0.002027	0.004965	0.003663
ENST00000325722:1(@)chr1_34334157_37083582	chr1_35460549	0.01074	0.08069	0.06255	0.01074
ENST00000325722:1(@)chr1_34334157_37083582	chr1_35473873	0.003233	0.002391	0.004713	0.003177
ENST00000325722:1(@)chr1_34334157_37083582	chr1_35485437	0.003119	0.001915	0.004281	0.003052
ENST00000325722:1(@)chr1_34334157_37083582	chr1_35529980	0.002348	0.001052	0.002933	0.002258
ENST00000325722:1(@)chr1_34334157_37083582	chr1_35602257	0.000128	0.0159	0.01034	0.0001277
ENST00000441447:1(@)chr1_34334157_37083582	chr1_35328576	0.0003261	0.0001505	0.0003476	0.0002524
ENST00000441447:1(@)chr1_34334157_37083582	chr1_35335934	0.0003246	0.0001372	0.0003326	0.0002459
ENST00000441447:2(@)chr1_34334157_37083582	chr1_35335097	0.0002532	0.001892	0.001445	0.0002474
ENST00000314607:2(@)chr1_34334157_37083582	chr1_35335934	0.0003475	0.0001372	0.00035	0.0002633
ENST00000314607:2(@)chr1_34334157_37083582	chr1_35339297	0.0003167	0.0003324	0.0004899	0.0002798
ENST00000314607:1(@)chr1_34334157_37083582	chr1_35350357	0.0004022	0.00206	0.001699	0.0003939
ENST00000314607:1(@)chr1_34334157_37083582	chr1_35352690	0.0006855	0.002001	0.001939	0.0006709
ENST00000314607:1(@)chr1_34334157_37083582	chr1_35360917	0.0005473	0.002103	0.001868	0.0005361
ENST00000314607:1(@)chr1_34334157_37083582	chr1_35386920	0.0002317	0.003039	0.002154	0.0002284
ENST00000492544:1(@)chr1_34334157_37083582	chr1_35352690	0.004006	0.002001	0.004559	0.003923
ENST00000492544:1(@)chr1_34334157_37083582	chr1_35360917	0.003839	0.002103	0.004431	0.003763
ENST00000492544:1(@)chr1_34334157_37083582	chr1_35422546	0.009874	0.002027	0.01032	0.009672
ENST00000492544:1(@)chr1_34334157_37083582	chr1_35460549	0.3607	0.08069	0.3862	0.3605
ENST00000492544:1(@)chr1_34334157_37083582	chr1_35473873	0.1245	0.002391	0.1231	0.1224
ENST00000492544:1(@)chr1_34334157_37083582	chr1_35485437	0.01433	0.001915	0.01463	0.01402
ENST00000461312:1(@)chr1_34334157_37083582	chr1_35378848	0.000136	0.0001345	0.0001876	0.0001025
ENST00000461312:1(@)chr1_34334157_37083582	chr1_35433237	0.000649	0.0003384	0.0007884	0.0005744
ENST00000470175:1(@)chr1_34334157_37083582	chr1_35386920	0.0002174	0.003039	0.002139	0.0002143
ENST00000492456:2(@)chr1_34334157_37083582	chr1_35422546	0.0002328	0.002027	0.001511	0.0002279
ENST00000325722:2(@)chr1_34334157_37083582	chr1_35423827	0.0001216	0.0002745	0.0002784	0.0001048
ENST00000325722:2(@)chr1_34334157_37083582	chr1_35433237	0.00012	0.0003384	0.0003202	0.0001062
ENST00000325722:2(@)chr1_34334157_37083582	chr1_35496136	0.0003156	0.0003017	0.0004663	0.0002755
ENST00000492456:1(@)chr1_34334157_37083582	chr1_35423827	0.0003892	0.0002745	0.0005091	0.0003355
ENST00000473423:1(@)chr1_34334157_37083582	chr1_35433237	0.0008143	0.0003384	0.0009347	0.0007208
ENST00000461312:2(@)chr1_34334157_37083582	chr1_35460549	0.0002519	0.08069	0.05284	0.0002518
ENST00000467109:1(@)chr1_34334157_37083582	chr1_35460549	0.0003292	0.08069	0.05295	0.000329
ENST00000467109:1(@)chr1_34334157_37083582	chr1_35473873	0.0002547	0.002391	0.001809	0.0002503
ENST00000473423:2(@)chr1_34334157_37083582	chr1_35460549	0.00023	0.08069	0.05282	0.0002299
ENST00000473844:1(@)chr1_34334157_37083582	chr1_35460549	0.0003992	0.08069	0.05298	0.000399
ENST00000474856:1(@)chr1_34334157_37083582	chr1_35460549	0.0003344	0.08069	0.05292	0.0003342
ENST00000431916:2(@)chr1_34334157_37083582	chr1_35473671	0.0004665	0.0003811	0.0006593	0.0004183
ENST00000431916:2(@)chr1_34334157_37083582	chr1_35496136	0.0003686	0.0003017	0.0005125	0.0003218
ENST00000467109:2(@)chr1_34334157_37083582	chr1_35473671	0.0003151	0.0003811	0.0005236	0.0002825
ENST00000431916:1(@)chr1_34334157_37083582	chr1_35473873	0.0003023	0.002391	0.001809	0.0002969
ENST00000431916:1(@)chr1_34334157_37083582	chr1_35485437	0.001839	0.001915	0.003008	0.001797
ENST00000470388:1(@)chr1_34334157_37083582	chr1_35473873	0.0001057	0.002391	0.001618	0.0001038
ENST00000470388:1(@)chr1_34334157_37083582	chr1_35485437	0.0001066	0.001915	0.001317	0.0001042
ENST00000470388:1(@)chr1_34334157_37083582	chr1_35529980	0.0006418	0.001052	0.001282	0.0006161
ENST00000469892:1(@)chr1_34334157_37083582	chr1_35496136	0.0001199	0.0003017	0.0002953	0.0001047
ENST00000469892:1(@)chr1_34334157_37083582	chr1_35528326	0.0005653	0.0001785	0.0005664	0.0004537
ENST00000469892:1(@)chr1_34334157_37083582	chr1_35531018	0.000568	0.0001674	0.0005557	0.0004499
ENST00000469892:1(@)chr1_34334157_37083582	chr1_35537293	0.0005724	0.0001658	0.0005572	0.0004525
ENST00000470388:2(@)chr1_34334157_37083582	chr1_35528326	0.000419	0.0001785	0.0004491	0.0003363
ENST00000470388:2(@)chr1_34334157_37083582	chr1_35531018	0.0004193	0.0001674	0.0004379	0.0003321
ENST00000469892:2(@)chr1_34334157_37083582	chr1_35529980	0.0002894	0.001052	0.0009431	0.0002778
ENST00000503824:1(@)chr1_34334157_37083582	chr1_35670712	0.0001564	0.00218	0.001704	0.0001537
ENST00000503824:1(@)chr1_34334157_37083582	chr1_35696446	0.000129	0.0003027	0.0003298	0.0001145
ENST00000503824:1(@)chr1_34334157_37083582	chr1_35702578	0.0003567	0.00038	0.0005942	0.0003239
ENST00000503824:1(@)chr1_34334157_37083582	chr1_35710530	0.0007385	0.002127	0.002238	0.0007254
ENST00000503824:1(@)chr1_34334157_37083582	chr1_35712989	0.0006798	0.05378	0.03893	0.0006794
ENST00000503824:1(@)chr1_34334157_37083582	chr1_35713267	0.0006825	0.05369	0.03887	0.0006821
ENST00000503824:1(@)chr1_34334157_37083582	chr1_35718988	0.004077	0.001842	0.005304	0.003994
ENST00000503824:1(@)chr1_34334157_37083582	chr1_35719096	0.001498	0.04808	0.03569	0.001497
ENST00000503824:1(@)chr1_34334157_37083582	chr1_35719866	0.001513	0.04545	0.03384	0.001511
ENST00000503824:1(@)chr1_34334157_37083582	chr1_35720505	0.001521	0.04315	0.03221	0.00152
ENST00000503824:1(@)chr1_34334157_37083582	chr1_35720511	0.001523	0.04311	0.03218	0.001522
ENST00000503824:1(@)chr1_34334157_37083582	chr1_35725429	0.002708	0.04443	0.03431	0.002706
ENST00000503824:2(@)chr1_34334157_37083582	chr1_35706594	0.0003969	0.03719	0.02593	0.0003965
ENST00000503824:2(@)chr1_34334157_37083582	chr1_35709169	0.000459	0.04752	0.03309	0.0004586
ENST00000503824:2(@)chr1_34334157_37083582	chr1_35710042	0.0002294	0.0546	0.03772	0.0002293
ENST00000503824:2(@)chr1_34334157_37083582	chr1_35713408	0.0001622	0.0375	0.02591	0.0001621
ENST00000503824:2(@)chr1_34334157_37083582	chr1_35716538	0.002538	0.04695	0.03477	0.002536
ENST00000470968:2(@)chr1_41509656_43292786	chr1_43180992	0.0001246	0.0003368	0.0003229	0.0001104
ENST00000470968:2(@)chr1_41509656_43292786	chr1_43183837	0.0001272	0.0003295	0.0003203	0.0001124
ENST00000470968:2(@)chr1_41509656_43292786	chr1_43190453	0.0003077	0.0004068	0.0005346	0.0002779
ENST00000470968:2(@)chr1_41509656_43292786	chr1_43190808	0.0003086	0.0003961	0.000528	0.0002781
ENST00000470968:2(@)chr1_41509656_43292786	chr1_43198448	0.001894	0.0003409	0.001895	0.00168
ENST00000470968:2(@)chr1_41509656_43292786	chr1_43198547	0.001899	0.0003407	0.001899	0.001684
ENST00000470968:2(@)chr1_41509656_43292786	chr1_43198855	0.001899	0.0003386	0.001897	0.001683
ENST00000470968:2(@)chr1_41509656_43292786	chr1_43199065	0.002022	0.0003928	0.002068	0.00182
ENST00000470968:2(@)chr1_41509656_43292786	chr1_43203672	0.000436	0.000473	0.0006977	0.0003993
ENST00000470968:2(@)chr1_41509656_43292786	chr1_43204097	0.0004318	0.0004189	0.0006555	0.0003912
ENST00000470968:2(@)chr1_41509656_43292786	chr1_43206965	0.0004125	0.00116	0.00113	0.0003976
ENST00000470968:2(@)chr1_41509656_43292786	chr1_43207475	0.0004014	0.0004307	0.0006363	0.0003646
ENST00000470968:2(@)chr1_41509656_43292786	chr1_43209346	0.0003904	0.0003836	0.0005927	0.0003506
ENST00000470968:2(@)chr1_41509656_43292786	chr1_43213116	0.0003373	0.02032	0.01316	0.0003365
ENST00000470968:2(@)chr1_41509656_43292786	chr1_43218705	0.002381	0.0002782	0.002235	0.002059
ENST00000470968:2(@)chr1_41509656_43292786	chr1_43223072	0.0004078	0.0003318	0.0005699	0.0003606
ENST00000310955:1(@)chr1_43292786_44503511	chr1_43322501	0.0002192	9.828e-05	0.0002132	0.0001516
ENST00000310955:1(@)chr1_43292786_44503511	chr1_43327543	0.0001774	0.004752	0.003154	0.0001758
ENST00000310955:1(@)chr1_43292786_44503511	chr1_43356993	0.0004272	8.782e-05	0.00034	0.0002849
ENST00000310955:1(@)chr1_43292786_44503511	chr1_43356994	0.0004275	8.564e-05	0.0003364	0.0002827
ENST00000310955:1(@)chr1_43292786_44503511	chr1_43360641	0.01275	7.998e-05	0.008287	0.008237
ENST00000310955:1(@)chr1_43292786_44503511	chr1_43378931	0.001304	6.75e-05	0.0008328	0.0007905
ENST00000310955:1(@)chr1_43292786_44503511	chr1_43380192	0.001333	0.0001163	0.001041	0.0009683
ENST00000310955:1(@)chr1_43292786_44503511	chr1_43389907	0.0001678	0.0001167	0.0001951	0.000122
ENST00000310955:1(@)chr1_43292786_44503511	chr1_43390877	0.0001717	0.000116	0.0001973	0.0001246
ENST00000310955:1(@)chr1_43292786_44503511	chr1_43391429	0.0001734	0.0001051	0.0001883	0.0001224
ENST00000310955:1(@)chr1_43292786_44503511	chr1_43393266	0.0001779	0.0001238	0.000209	0.0001314
ENST00000482046:1(@)chr1_43292786_44503511	chr1_43322501	0.0004103	9.828e-05	0.0003456	0.0002837
ENST00000482046:1(@)chr1_43292786_44503511	chr1_43327543	0.0001759	0.004752	0.003164	0.0001743
ENST00000482046:1(@)chr1_43292786_44503511	chr1_43356993	0.002086	8.782e-05	0.001446	0.001391
ENST00000482046:1(@)chr1_43292786_44503511	chr1_43356994	0.002083	8.564e-05	0.001431	0.001378
ENST00000482046:1(@)chr1_43292786_44503511	chr1_43360641	0.0001604	7.998e-05	0.0001539	0.0001036
ENST00000482046:1(@)chr1_43292786_44503511	chr1_43378931	0.002307	6.75e-05	0.001441	0.001398
ENST00000482046:1(@)chr1_43292786_44503511	chr1_43380192	0.002459	0.0001163	0.001859	0.001786
ENST00000482046:1(@)chr1_43292786_44503511	chr1_43389907	0.0002965	0.0001167	0.0002889	0.0002155
ENST00000482046:1(@)chr1_43292786_44503511	chr1_43390877	0.0002948	0.000116	0.000287	0.000214
ENST00000482046:1(@)chr1_43292786_44503511	chr1_43391429	0.0002922	0.0001051	0.0002724	0.0002062
ENST00000482046:1(@)chr1_43292786_44503511	chr1_43393266	0.0002902	0.0001238	0.0002922	0.0002143
ENST00000468865:2(@)chr1_43292786_44503511	chr1_43355400	0.0003312	0.00488	0.0035	0.0003283
ENST00000468865:2(@)chr1_43292786_44503511	chr1_43356185	0.0003726	0.005324	0.00383	0.0003696
ENST00000468865:2(@)chr1_43292786_44503511	chr1_43359973	0.0001185	0.004603	0.003109	0.0001174
ENST00000468865:2(@)chr1_43292786_44503511	chr1_43367703	0.0002153	0.006606	0.004507	0.000214
ENST00000468865:2(@)chr1_43292786_44503511	chr1_43371257	0.0005298	0.007252	0.00524	0.0005267
ENST00000468865:2(@)chr1_43292786_44503511	chr1_43372179	0.000446	0.00651	0.004674	0.0004431
ENST00000468865:2(@)chr1_43292786_44503511	chr1_43376073	0.0002779	0.0114	0.007683	0.0002768
ENST00000468865:2(@)chr1_43292786_44503511	chr1_43376500	0.0003165	0.007974	0.005497	0.0003148
ENST00000468865:2(@)chr1_43292786_44503511	chr1_43376958	0.0003175	0.008231	0.005665	0.0003158
ENST00000468865:2(@)chr1_43292786_44503511	chr1_43377156	0.0003675	0.003916	0.002908	0.0003636
ENST00000468865:2(@)chr1_43292786_44503511	chr1_43377329	0.0003485	0.002787	0.002155	0.0003433
ENST00000468865:2(@)chr1_43292786_44503511	chr1_43378497	0.0002599	0.005088	0.003564	0.0002577
ENST00000468865:2(@)chr1_43292786_44503511	chr1_43379987	0.000365	0.003639	0.002726	0.0003608
ENST00000468865:2(@)chr1_43292786_44503511	chr1_43384802	0.0002312	0.006168	0.004238	0.0002296
ENST00000621166:2(@)chr1_43292786_44503511	chr1_43355400	0.0001957	0.00488	0.003366	0.000194
ENST00000621166:2(@)chr1_43292786_44503511	chr1_43356185	0.0001783	0.005324	0.003637	0.0001769
ENST00000621166:2(@)chr1_43292786_44503511	chr1_43367703	0.0001433	0.006606	0.004436	0.0001424
ENST00000621166:2(@)chr1_43292786_44503511	chr1_43371257	0.0002341	0.007252	0.004946	0.0002327
ENST00000621166:2(@)chr1_43292786_44503511	chr1_43372179	0.0002597	0.00651	0.004489	0.000258
ENST00000621166:2(@)chr1_43292786_44503511	chr1_43376073	0.0002189	0.0114	0.007625	0.0002181
ENST00000621166:2(@)chr1_43292786_44503511	chr1_43376500	0.000202	0.007974	0.005384	0.0002009
ENST00000621166:2(@)chr1_43292786_44503511	chr1_43376958	0.0002022	0.008231	0.005551	0.0002012
ENST00000621166:2(@)chr1_43292786_44503511	chr1_43377156	0.0002075	0.003916	0.002751	0.0002053
ENST00000621166:2(@)chr1_43292786_44503511	chr1_43377329	0.000205	0.002787	0.002014	0.0002019
ENST00000621166:2(@)chr1_43292786_44503511	chr1_43378497	0.000191	0.005088	0.003496	0.0001894
ENST00000621166:2(@)chr1_43292786_44503511	chr1_43379987	0.0002106	0.003639	0.002573	0.0002082
ENST00000621166:2(@)chr1_43292786_44503511	chr1_43384802	0.0001769	0.006168	0.004184	0.0001757
ENST00000372458:2(@)chr1_43292786_44503511	chr1_43356185	0.0001708	0.005324	0.003639	0.0001695
ENST00000372458:2(@)chr1_43292786_44503511	chr1_43359973	0.0001744	0.004603	0.003172	0.0001728
ENST00000372458:2(@)chr1_43292786_44503511	chr1_43367703	0.001189	0.006606	0.005486	0.001182
ENST00000372458:2(@)chr1_43292786_44503511	chr1_43371257	0.0002202	0.007252	0.004944	0.0002189
ENST00000372458:2(@)chr1_43292786_44503511	chr1_43372179	0.0002221	0.00651	0.004462	0.0002206
ENST00000372458:2(@)chr1_43292786_44503511	chr1_43376073	0.0002496	0.0114	0.007674	0.0002487
ENST00000372458:2(@)chr1_43292786_44503511	chr1_43376500	0.0002061	0.007974	0.005401	0.000205
ENST00000372458:2(@)chr1_43292786_44503511	chr1_43376958	0.0002064	0.008231	0.005569	0.0002054
ENST00000372458:2(@)chr1_43292786_44503511	chr1_43377156	0.000181	0.003916	0.002731	0.000179
ENST00000372458:2(@)chr1_43292786_44503511	chr1_43377329	0.0001784	0.002787	0.001992	0.0001757
ENST00000372458:2(@)chr1_43292786_44503511	chr1_43378497	0.0002257	0.005088	0.003539	0.0002238
ENST00000372458:2(@)chr1_43292786_44503511	chr1_43379987	0.0001782	0.003639	0.002547	0.0001761
ENST00000372458:2(@)chr1_43292786_44503511	chr1_43384802	0.0002682	0.006168	0.004285	0.0002663
ENST00000372458:2(@)chr1_43292786_44503511	chr1_43389875	0.0001793	0.005376	0.003681	0.0001779
ENST00000372458:2(@)chr1_43292786_44503511	chr1_43390239	0.0001793	0.005239	0.003592	0.0001778
ENST00000479686:2(@)chr1_43292786_44503511	chr1_43356185	0.0002518	0.005324	0.003728	0.0002498
ENST00000479686:2(@)chr1_43292786_44503511	chr1_43359973	0.0003239	0.004603	0.003328	0.0003209
ENST00000479686:2(@)chr1_43292786_44503511	chr1_43367703	0.001362	0.006606	0.005669	0.001353
ENST00000479686:2(@)chr1_43292786_44503511	chr1_43371257	0.0003322	0.007252	0.005068	0.0003303
ENST00000479686:2(@)chr1_43292786_44503511	chr1_43372179	0.0003589	0.00651	0.00461	0.0003565
ENST00000479686:2(@)chr1_43292786_44503511	chr1_43376073	0.0003106	0.0114	0.007755	0.0003094
ENST00000479686:2(@)chr1_43292786_44503511	chr1_43376500	0.0002306	0.007974	0.005439	0.0002294
ENST00000479686:2(@)chr1_43292786_44503511	chr1_43376958	0.0002308	0.008231	0.005607	0.0002296
ENST00000479686:2(@)chr1_43292786_44503511	chr1_43377156	0.0002912	0.003916	0.002846	0.0002881
ENST00000479686:2(@)chr1_43292786_44503511	chr1_43377329	0.0002954	0.002787	0.002112	0.000291
ENST00000479686:2(@)chr1_43292786_44503511	chr1_43378497	0.0002695	0.005088	0.003591	0.0002673
ENST00000479686:2(@)chr1_43292786_44503511	chr1_43379987	0.0003009	0.003639	0.002675	0.0002975
ENST00000479686:2(@)chr1_43292786_44503511	chr1_43384802	0.0002286	0.006168	0.004256	0.0002271
ENST00000479686:2(@)chr1_43292786_44503511	chr1_43389875	0.0003129	0.005376	0.003823	0.0003104
ENST00000479686:2(@)chr1_43292786_44503511	chr1_43390239	0.0003124	0.005239	0.003733	0.0003099
ENST00000479686:2(@)chr1_43292786_44503511	chr1_43390739	0.0002533	0.01125	0.007606	0.0002524
ENST00000487209:2(@)chr1_43292786_44503511	chr1_43356185	0.0002875	0.005324	0.003753	0.0002853
ENST00000487209:2(@)chr1_43292786_44503511	chr1_43359973	0.0004586	0.004603	0.003452	0.0004544
ENST00000487209:2(@)chr1_43292786_44503511	chr1_43367703	0.002437	0.006606	0.006723	0.002421
ENST00000487209:2(@)chr1_43292786_44503511	chr1_43371257	0.0003972	0.007252	0.005118	0.0003949
ENST00000487209:2(@)chr1_43292786_44503511	chr1_43372179	0.0005183	0.00651	0.004755	0.000515
ENST00000487209:2(@)chr1_43292786_44503511	chr1_43376073	0.0004586	0.0114	0.007879	0.0004569
ENST00000487209:2(@)chr1_43292786_44503511	chr1_43376500	0.0004411	0.007974	0.005632	0.0004387
ENST00000487209:2(@)chr1_43292786_44503511	chr1_43376958	0.0004422	0.008231	0.005801	0.00044
ENST00000487209:2(@)chr1_43292786_44503511	chr1_43377156	0.000427	0.003916	0.002973	0.0004225
ENST00000487209:2(@)chr1_43292786_44503511	chr1_43377329	0.0003974	0.002787	0.002207	0.0003915
ENST00000487209:2(@)chr1_43292786_44503511	chr1_43378497	0.0004279	0.005088	0.003738	0.0004244
ENST00000487209:2(@)chr1_43292786_44503511	chr1_43379987	0.000412	0.003639	0.002777	0.0004073
ENST00000487209:2(@)chr1_43292786_44503511	chr1_43384802	0.0003751	0.006168	0.004389	0.0003726
ENST00000487209:2(@)chr1_43292786_44503511	chr1_43389875	0.0004245	0.005376	0.003923	0.0004212
ENST00000487209:2(@)chr1_43292786_44503511	chr1_43390239	0.0004252	0.005239	0.003834	0.0004218
ENST00000487209:2(@)chr1_43292786_44503511	chr1_43390739	0.0004763	0.01125	0.007805	0.0004745
ENST00000310955:2(@)chr1_43292786_44503511	chr1_43361519	0.00308	5.519e-05	0.00175	0.001715
ENST00000310955:2(@)chr1_43292786_44503511	chr1_43365847	0.000205	5.798e-05	0.0001532	0.0001166
ENST00000482046:2(@)chr1_43292786_44503511	chr1_43361519	0.001737	5.519e-05	0.001002	0.0009672
ENST00000482046:2(@)chr1_43292786_44503511	chr1_43365847	0.0002982	5.798e-05	0.0002063	0.0001697
ENST00000487209:1(@)chr1_43292786_44503511	chr1_43365847	0.00445	5.798e-05	0.002568	0.002532
ENST00000372458:1(@)chr1_43292786_44503511	chr1_43365847	0.002225	5.798e-05	0.001303	0.001266
ENST00000468865:1(@)chr1_43292786_44503511	chr1_43365847	0.001465	5.798e-05	0.0008699	0.0008332
ENST00000470968:1(@)chr1_43292786_44503511	chr1_43365847	0.002896	5.798e-05	0.001684	0.001648
ENST00000479686:1(@)chr1_43292786_44503511	chr1_43365847	0.002352	5.798e-05	0.001375	0.001338
ENST00000621166:1(@)chr1_43292786_44503511	chr1_43365847	0.001231	5.798e-05	0.000737	0.0007004
ENST00000496447:1(@)chr1_43292786_44503511	chr1_43380192	0.0001701	0.0001163	0.000197	0.0001235
ENST00000496447:1(@)chr1_43292786_44503511	chr1_43389907	0.0001794	0.0001167	0.0002041	0.0001304
ENST00000496447:1(@)chr1_43292786_44503511	chr1_43390877	0.0001823	0.000116	0.0002056	0.0001323
ENST00000496447:1(@)chr1_43292786_44503511	chr1_43391429	0.0001838	0.0001051	0.0001961	0.0001297
ENST00000496447:1(@)chr1_43292786_44503511	chr1_43393266	0.0001854	0.0001238	0.0002151	0.0001369
ENST00000496447:1(@)chr1_43292786_44503511	chr1_43413041	0.0002489	0.0001054	0.0002424	0.0001758
ENST00000496447:1(@)chr1_43292786_44503511	chr1_43416270	0.0002524	0.0001071	0.0002467	0.0001791
ENST00000496447:1(@)chr1_43292786_44503511	chr1_43438024	0.000308	0.0001123	0.0002925	0.0002215
ENST00000496447:1(@)chr1_43292786_44503511	chr1_43450971	0.0002557	0.0001398	0.000283	0.0001947
ENST00000496447:1(@)chr1_43292786_44503511	chr1_43453742	0.0003273	0.0001866	0.000383	0.000265
ENST00000496447:1(@)chr1_43292786_44503511	chr1_43455015	0.0003286	0.0001966	0.0003928	0.0002686
ENST00000496447:1(@)chr1_43292786_44503511	chr1_43475837	0.0001165	0.002349	0.001599	0.0001143
ENST00000496142:1(@)chr1_43292786_44503511	chr1_43405602	0.0001033	0.009644	0.007392	0.0001029
ENST00000496142:1(@)chr1_43292786_44503511	chr1_43441225	0.0001035	0.0109	0.008341	0.0001032
ENST00000496142:1(@)chr1_43292786_44503511	chr1_43443594	0.000793	0.008203	0.006989	0.0007895
ENST00000496142:1(@)chr1_43292786_44503511	chr1_43444372	0.0008182	0.01535	0.01242	0.0008163
ENST00000496142:1(@)chr1_43292786_44503511	chr1_43446919	0.0004689	0.01687	0.01322	0.000468
ENST00000496142:1(@)chr1_43292786_44503511	chr1_43451738	0.005419	0.04653	0.04058	0.005415
ENST00000496142:1(@)chr1_43292786_44503511	chr1_43451966	0.004739	0.02049	0.02021	0.004731
ENST00000496142:1(@)chr1_43292786_44503511	chr1_43455274	0.0006692	0.0238	0.01866	0.0006682
ENST00000496142:1(@)chr1_43292786_44503511	chr1_43455713	0.0002899	0.01358	0.01055	0.0002892
ENST00000496142:1(@)chr1_43292786_44503511	chr1_43458495	0.0006775	0.02339	0.01836	0.0006765
ENST00000496142:1(@)chr1_43292786_44503511	chr1_43460595	0.0004555	0.01494	0.01175	0.0004544
ENST00000496142:1(@)chr1_43292786_44503511	chr1_43460634	0.0003722	0.0001463	0.0004092	0.0002986
ENST00000496142:1(@)chr1_43292786_44503511	chr1_43461044	0.0006983	0.0317	0.02466	0.0006975
ENST00000496142:1(@)chr1_43292786_44503511	chr1_43461740	0.0004682	0.01581	0.01241	0.0004671
ENST00000496142:1(@)chr1_43292786_44503511	chr1_43462206	0.000379	0.01616	0.01259	0.0003782
ENST00000496142:1(@)chr1_43292786_44503511	chr1_43464317	0.0003917	0.07391	0.05626	0.0003915
ENST00000496142:1(@)chr1_43292786_44503511	chr1_43465067	0.0003932	0.0843	0.06411	0.000393
ENST00000496142:1(@)chr1_43292786_44503511	chr1_43468018	0.0004169	0.0006796	0.0009096	0.0003959
ENST00000496142:1(@)chr1_43292786_44503511	chr1_43473130	0.0005718	0.01383	0.01102	0.0005703
ENST00000496142:1(@)chr1_43292786_44503511	chr1_43475681	0.0004631	0.01364	0.01077	0.0004619
ENST00000496142:1(@)chr1_43292786_44503511	chr1_43476256	0.0008596	0.02122	0.01689	0.0008582
ENST00000496142:1(@)chr1_43292786_44503511	chr1_43483564	0.0001435	0.01318	0.0101	0.0001431
ENST00000496142:1(@)chr1_43292786_44503511	chr1_43484139	0.000117	0.0003635	0.0003812	0.0001065
ENST00000496142:2(@)chr1_43292786_44503511	chr1_43450971	0.0008582	0.0001398	0.0007415	0.0006532
ENST00000496142:2(@)chr1_43292786_44503511	chr1_43453742	0.001436	0.0001866	0.00128	0.001162
ENST00000496142:2(@)chr1_43292786_44503511	chr1_43455015	0.0001737	0.0001966	0.0002662	0.000142
ENST00000496142:2(@)chr1_43292786_44503511	chr1_43475837	0.0002681	0.002349	0.001747	0.0002632
ENST00000372405:1(@)chr1_43292786_44503511	chr1_43475837	0.0001043	0.002349	0.001589	0.0001024
ENST00000437607:1(@)chr1_43292786_44503511	chr1_43484594	0.0002012	0.001039	0.0008502	0.0001931
ENST00000463041:1(@)chr1_43292786_44503511	chr1_43533656	0.0009274	5.614e-06	0.0001086	0.0001051
ENST00000359947:1(@)chr1_43292786_44503511	chr1_43508420	0.0001242	0.0003296	0.000318	0.0001096
ENST00000359947:1(@)chr1_43292786_44503511	chr1_43516856	0.0001615	0.0004392	0.0004246	0.0001468
ENST00000359947:1(@)chr1_43292786_44503511	chr1_43517898	0.0001412	0.000411	0.0003874	0.0001276
ENST00000359947:1(@)chr1_43292786_44503511	chr1_43524102	0.0001214	0.0002439	0.0002571	0.0001029
ENST00000359947:1(@)chr1_43292786_44503511	chr1_43541977	0.0001598	0.0003426	0.0003583	0.0001416
ENST00000359947:1(@)chr1_43292786_44503511	chr1_43543362	0.0001668	0.000177	0.0002456	0.0001337
ENST00000359947:1(@)chr1_43292786_44503511	chr1_43546066	0.0001874	0.0002767	0.0003367	0.0001618
ENST00000359947:1(@)chr1_43292786_44503511	chr1_43547684	0.0002272	0.0003418	0.0004175	0.0002014
ENST00000359947:1(@)chr1_43292786_44503511	chr1_43548609	0.000242	0.0005287	0.0005577	0.0002235
ENST00000359947:1(@)chr1_43292786_44503511	chr1_43548902	0.0001216	0.0004254	0.0003792	0.0001103
ENST00000359947:1(@)chr1_43292786_44503511	chr1_43549064	0.0001946	0.0003213	0.0003744	0.0001712
ENST00000359947:1(@)chr1_43292786_44503511	chr1_43549154	0.0003884	0.0004575	0.0006437	0.0003544
ENST00000412568:1(@)chr1_43292786_44503511	chr1_43517898	0.0001158	0.000411	0.0003646	0.0001046
ENST00000412568:1(@)chr1_43292786_44503511	chr1_43541977	0.0001795	0.0003426	0.0003758	0.0001591
ENST00000412568:1(@)chr1_43292786_44503511	chr1_43543362	0.0001415	0.000177	0.0002253	0.0001134
ENST00000412568:1(@)chr1_43292786_44503511	chr1_43546066	0.0001266	0.0002767	0.0002843	0.0001093
ENST00000412568:1(@)chr1_43292786_44503511	chr1_43548609	0.0001546	0.0005287	0.0004772	0.0001428
ENST00000412568:1(@)chr1_43292786_44503511	chr1_43548902	0.0001196	0.0004254	0.0003775	0.0001084
ENST00000412568:1(@)chr1_43292786_44503511	chr1_43549064	0.0001262	0.0003213	0.0003143	0.000111
ENST00000412568:1(@)chr1_43292786_44503511	chr1_43549154	0.0002213	0.0004575	0.0004914	0.000202
ENST00000496043:1(@)chr1_43292786_44503511	chr1_43539609	0.002157	9.587e-05	0.001539	0.001479
ENST00000496043:1(@)chr1_43292786_44503511	chr1_43540668	0.001378	5.355e-05	0.000791	0.0007572
ENST00000496043:1(@)chr1_43292786_44503511	chr1_43547252	0.0002524	0.0001034	0.0002424	0.0001772
ENST00000472265:2(@)chr1_43292786_44503511	chr1_43543362	0.0001545	0.000177	0.0002357	0.0001238
ENST00000472265:2(@)chr1_43292786_44503511	chr1_43546066	0.0001581	0.0002767	0.0003114	0.0001364
ENST00000472265:2(@)chr1_43292786_44503511	chr1_43547684	0.0002265	0.0003418	0.0004169	0.0002007
ENST00000472265:2(@)chr1_43292786_44503511	chr1_43548902	0.0001472	0.0004254	0.0004025	0.0001334
ENST00000472265:2(@)chr1_43292786_44503511	chr1_43549064	0.0001968	0.0003213	0.0003763	0.0001731
ENST00000617451:2(@)chr1_43292786_44503511	chr1_43546066	0.0002151	0.0002767	0.0003606	0.0001856
ENST00000617451:2(@)chr1_43292786_44503511	chr1_43547684	0.0002125	0.0003418	0.0004045	0.0001884
ENST00000617451:2(@)chr1_43292786_44503511	chr1_43548609	0.0001978	0.0005287	0.000517	0.0001826
ENST00000617451:2(@)chr1_43292786_44503511	chr1_43548902	0.0002059	0.0004254	0.0004556	0.0001866
ENST00000617451:2(@)chr1_43292786_44503511	chr1_43549064	0.0002247	0.0003213	0.0004008	0.0001977
ENST00000617451:2(@)chr1_43292786_44503511	chr1_43549154	0.0002332	0.0004575	0.0005021	0.0002128
ENST00000617451:1(@)chr1_43292786_44503511	chr1_43547252	0.0003027	0.0001034	0.0002779	0.0002125
ENST00000438120:1(@)chr1_43292786_44503511	chr1_43548150	0.0003976	0.02593	0.01695	0.000397
ENST00000496043:2(@)chr1_43292786_44503511	chr1_43548150	0.0003638	0.02593	0.01692	0.0003632
ENST00000372405:2(@)chr1_43292786_44503511	chr1_43549154	0.0002154	0.0004575	0.0004859	0.0001966
ENST00000467986:2(@)chr1_109761309_111199115	chr1_110236123	0.0001632	0.0003642	0.0003708	0.0001457
ENST00000467986:2(@)chr1_109761309_111199115	chr1_110302272	0.002299	0.000301	0.002192	0.002006
ENST00000467986:2(@)chr1_109761309_111199115	chr1_110307491	0.02289	0.0005457	0.02153	0.02119
ENST00000369779:1(@)chr1_109761309_111199115	chr1_110264559	0.0002407	0.0002917	0.0003905	0.0002093
ENST00000369779:1(@)chr1_109761309_111199115	chr1_110302272	0.002942	0.000301	0.002755	0.002568
ENST00000369779:1(@)chr1_109761309_111199115	chr1_110302932	0.005672	0.0002908	0.005109	0.004928
ENST00000369779:1(@)chr1_109761309_111199115	chr1_110303888	0.005325	0.0002915	0.004809	0.004628
ENST00000369779:1(@)chr1_109761309_111199115	chr1_110303994	0.005272	0.0002915	0.004764	0.004583
ENST00000369779:1(@)chr1_109761309_111199115	chr1_110304364	0.0007664	0.0005944	0.001083	0.0007138
ENST00000369779:1(@)chr1_109761309_111199115	chr1_110307491	0.0001146	0.0005457	0.000445	0.0001061
ENST00000369779:1(@)chr1_109761309_111199115	chr1_110308192	0.0006979	0.000377	0.0008593	0.0006251
ENST00000369779:1(@)chr1_109761309_111199115	chr1_110310022	0.0005486	0.0003898	0.0007352	0.0004932
ENST00000369779:1(@)chr1_109761309_111199115	chr1_110314985	0.0004233	0.0003756	0.0006123	0.000379
ENST00000369779:1(@)chr1_109761309_111199115	chr1_110320128	0.0002497	0.0003559	0.0004433	0.0002223
ENST00000528649:1(@)chr1_109761309_111199115	chr1_110306583	0.0004183	0.000308	0.0005608	0.0003661
ENST00000528649:1(@)chr1_109761309_111199115	chr1_110307393	0.000131	0.0002815	0.0002913	0.0001133
ENST00000528649:1(@)chr1_109761309_111199115	chr1_110321296	0.0005016	0.0002806	0.0006111	0.0004338
ENST00000369781:2(@)chr1_109761309_111199115	chr1_110276969	0.0001213	0.002156	0.001491	0.0001189
ENST00000369781:2(@)chr1_109761309_111199115	chr1_110278731	0.000133	0.002111	0.001473	0.0001303
ENST00000369781:2(@)chr1_109761309_111199115	chr1_110278732	0.0001335	0.00212	0.001479	0.0001308
ENST00000369781:2(@)chr1_109761309_111199115	chr1_110279097	0.0001359	0.002137	0.001493	0.0001332
ENST00000369781:2(@)chr1_109761309_111199115	chr1_110281386	0.0001439	0.002055	0.001448	0.0001409
ENST00000369781:2(@)chr1_109761309_111199115	chr1_110283144	0.0001487	0.002543	0.001764	0.0001462
ENST00000369781:2(@)chr1_109761309_111199115	chr1_110290205	0.0001514	0.001376	0.001022	0.0001468
ENST00000369781:2(@)chr1_109761309_111199115	chr1_110293985	0.0006129	0.0007506	0.001057	0.0005793
ENST00000369781:2(@)chr1_109761309_111199115	chr1_110294641	0.0003166	0.001198	0.001068	0.0003055
ENST00000369781:2(@)chr1_109761309_111199115	chr1_110294855	0.0002219	0.001295	0.001038	0.0002147
ENST00000369781:2(@)chr1_109761309_111199115	chr1_110295168	0.0001848	0.001175	0.0009257	0.0001782
ENST00000369781:2(@)chr1_109761309_111199115	chr1_110295187	0.0003062	0.001202	0.00106	0.0002955
ENST00000369781:2(@)chr1_109761309_111199115	chr1_110297117	0.0002549	0.001298	0.001072	0.0002467
ENST00000369781:2(@)chr1_109761309_111199115	chr1_110297794	0.0001451	0.001332	0.0009877	0.0001405
ENST00000369781:2(@)chr1_109761309_111199115	chr1_110301559	0.0001656	0.0006573	0.0005734	0.0001553
ENST00000369781:2(@)chr1_109761309_111199115	chr1_110302918	0.0003342	0.0006451	0.0007235	0.0003131
ENST00000369781:2(@)chr1_109761309_111199115	chr1_110303100	0.0002233	0.0006479	0.0006214	0.0002093
ENST00000369781:2(@)chr1_109761309_111199115	chr1_110308691	0.0001531	0.0005377	0.0004837	0.0001417
ENST00000369781:2(@)chr1_109761309_111199115	chr1_110312341	0.0001565	0.0005518	0.000496	0.000145
ENST00000472422:2(@)chr1_109761309_111199115	chr1_110285833	0.0004771	0.001638	0.0015	0.0004646
ENST00000472422:2(@)chr1_109761309_111199115	chr1_110291700	0.0007506	0.001557	0.001715	0.00073
ENST00000492412:2(@)chr1_109761309_111199115	chr1_110293985	0.0003727	0.0007506	0.000827	0.0003521
ENST00000492412:2(@)chr1_109761309_111199115	chr1_110319305	0.0001224	0.0005523	0.0004628	0.0001134
ENST00000492412:2(@)chr1_109761309_111199115	chr1_110323418	0.0001434	0.0005552	0.0004841	0.0001329
ENST00000492412:2(@)chr1_109761309_111199115	chr1_110325187	0.0001434	0.0005429	0.0004762	0.0001327
ENST00000492412:1(@)chr1_109761309_111199115	chr1_110302272	0.0079	0.000301	0.006943	0.006895
ENST00000492412:1(@)chr1_109761309_111199115	chr1_110302932	0.01253	0.0002908	0.01094	0.01089
ENST00000492412:1(@)chr1_109761309_111199115	chr1_110303888	0.01606	0.0002915	0.014	0.01396
ENST00000492412:1(@)chr1_109761309_111199115	chr1_110303994	0.01665	0.0002915	0.01452	0.01447
ENST00000492412:1(@)chr1_109761309_111199115	chr1_110304364	0.04861	0.0005944	0.04537	0.04527
ENST00000492412:1(@)chr1_109761309_111199115	chr1_110308192	0.1685	0.000377	0.151	0.1509
ENST00000492412:1(@)chr1_109761309_111199115	chr1_110310022	0.1903	0.0003898	0.1711	0.171
ENST00000492412:1(@)chr1_109761309_111199115	chr1_110314985	0.1483	0.0003756	0.1328	0.1328
ENST00000492412:1(@)chr1_109761309_111199115	chr1_110320128	0.2252	0.0003559	0.2006	0.2005
ENST00000497687:1(@)chr1_109761309_111199115	chr1_110302272	0.0006366	0.000301	0.0007451	0.0005556
ENST00000497687:1(@)chr1_109761309_111199115	chr1_110302932	0.0002718	0.0002908	0.0004192	0.0002361
ENST00000497687:1(@)chr1_109761309_111199115	chr1_110303888	0.0003076	0.0002915	0.0004508	0.0002673
ENST00000497687:1(@)chr1_109761309_111199115	chr1_110303994	0.0003132	0.0002915	0.0004558	0.0002723
ENST00000497687:1(@)chr1_109761309_111199115	chr1_110304364	0.0001426	0.0005944	0.0005071	0.0001328
ENST00000497687:1(@)chr1_109761309_111199115	chr1_110308192	0.0003897	0.000377	0.0005864	0.0003491
ENST00000497687:1(@)chr1_109761309_111199115	chr1_110310022	0.0005237	0.0003898	0.0007161	0.0004707
ENST00000497687:1(@)chr1_109761309_111199115	chr1_110314985	0.001388	0.0003756	0.001479	0.001242
ENST00000497687:1(@)chr1_109761309_111199115	chr1_110320128	0.002611	0.0003559	0.002548	0.002324
ENST00000369781:1(@)chr1_109761309_111199115	chr1_110302932	0.01011	0.0002908	0.008812	0.008788
ENST00000369781:1(@)chr1_109761309_111199115	chr1_110303888	0.01362	0.0002915	0.01186	0.01184
ENST00000369781:1(@)chr1_109761309_111199115	chr1_110303994	0.0141	0.0002915	0.01228	0.01225
ENST00000369781:1(@)chr1_109761309_111199115	chr1_110308192	0.01936	0.000377	0.01737	0.01734
ENST00000369781:1(@)chr1_109761309_111199115	chr1_110310022	0.03134	0.0003898	0.0282	0.02817
ENST00000369781:1(@)chr1_109761309_111199115	chr1_110314985	0.1714	0.0003756	0.1535	0.1535
ENST00000369781:1(@)chr1_109761309_111199115	chr1_110320128	0.7139	0.0003559	0.6356	0.6355
ENST00000467986:1(@)chr1_109761309_111199115	chr1_110302932	0.007748	0.0002908	0.006758	0.006732
ENST00000467986:1(@)chr1_109761309_111199115	chr1_110303888	0.008542	0.0002915	0.007449	0.007424
ENST00000467986:1(@)chr1_109761309_111199115	chr1_110303994	0.008631	0.0002915	0.007528	0.007502
ENST00000467986:1(@)chr1_109761309_111199115	chr1_110308192	0.4006	0.000377	0.3589	0.3589
ENST00000467986:1(@)chr1_109761309_111199115	chr1_110310022	0.4035	0.0003898	0.3627	0.3626
ENST00000467986:1(@)chr1_109761309_111199115	chr1_110314985	0.0685	0.0003756	0.06137	0.06134
ENST00000467986:1(@)chr1_109761309_111199115	chr1_110320128	0.06165	0.0003559	0.05491	0.05488
ENST00000528649:2(@)chr1_109761309_111199115	chr1_110307491	0.0001647	0.0005457	0.0004976	0.0001524
ENST00000497687:2(@)chr1_109761309_111199115	chr1_110313101	0.0002458	0.0003685	0.0004525	0.0002197
ENST00000497687:2(@)chr1_109761309_111199115	chr1_110317915	0.0003446	0.0005057	0.0006365	0.0003171
ENST00000497687:2(@)chr1_109761309_111199115	chr1_110318329	0.0002632	0.0005172	0.0005694	0.0002426
ENST00000497687:2(@)chr1_109761309_111199115	chr1_110319063	0.0003765	0.0005217	0.0006769	0.0003473
ENST00000497687:2(@)chr1_109761309_111199115	chr1_110319446	0.00029	0.0005159	0.0005933	0.0002673
ENST00000497687:2(@)chr1_109761309_111199115	chr1_110320225	0.0004038	0.0005243	0.0007038	0.0003726
ENST00000497687:2(@)chr1_109761309_111199115	chr1_110320586	0.0003333	0.0004002	0.0005532	0.0003004
ENST00000497687:2(@)chr1_109761309_111199115	chr1_110321527	0.0003155	0.0005251	0.0006229	0.0002912
ENST00000497687:2(@)chr1_109761309_111199115	chr1_110325010	0.0003621	0.0004011	0.0005798	0.0003264
ENST00000497687:2(@)chr1_109761309_111199115	chr1_110325354	0.0003175	0.0004192	0.0005523	0.0002875
ENST00000472422:1(@)chr1_109761309_111199115	chr1_110322448	0.1186	0.0002848	0.1029	0.1028
ENST00000472422:1(@)chr1_109761309_111199115	chr1_110323012	0.02375	0.0002812	0.02069	0.02054
ENST00000472422:1(@)chr1_109761309_111199115	chr1_110323317	0.003967	0.000281	0.003585	0.003431
ENST00000472422:1(@)chr1_109761309_111199115	chr1_110324268	0.003967	0.0002815	0.003587	0.003432
ENST00000483407:1(@)chr1_114331223_115337972	chr1_114476617	0.0001265	0.0173	0.01219	0.0001262
ENST00000483407:1(@)chr1_114331223_115337972	chr1_114478627	0.0001139	0.01004	0.007112	0.0001134
ENST00000483407:1(@)chr1_114331223_115337972	chr1_114479896	0.0001286	0.01779	0.01253	0.0001283
ENST00000483407:1(@)chr1_114331223_115337972	chr1_114483078	0.0002025	0.01583	0.01124	0.000202
ENST00000483407:1(@)chr1_114331223_115337972	chr1_114483601	0.0001639	0.01643	0.01162	0.0001635
ENST00000483407:1(@)chr1_114331223_115337972	chr1_114483954	0.0001645	0.01644	0.01162	0.0001641
ENST00000483407:1(@)chr1_114331223_115337972	chr1_114484934	0.0001657	0.01659	0.01174	0.0001653
ENST00000483407:1(@)chr1_114331223_115337972	chr1_114486004	0.0001592	0.01659	0.01172	0.0001588
ENST00000483407:1(@)chr1_114331223_115337972	chr1_114490030	0.0001134	0.01162	0.008216	0.000113
ENST00000483407:1(@)chr1_114331223_115337972	chr1_114493206	0.000196	0.01737	0.0123	0.0001955
ENST00000483407:1(@)chr1_114331223_115337972	chr1_114497296	0.0001185	0.01871	0.01316	0.0001183
ENST00000483407:1(@)chr1_114331223_115337972	chr1_114498758	0.0001621	0.01871	0.01321	0.0001618
ENST00000483407:1(@)chr1_114331223_115337972	chr1_114504862	0.0001449	0.02208	0.01554	0.0001447
ENST00000483407:1(@)chr1_114331223_115337972	chr1_114508270	0.0002068	0.01771	0.01256	0.0002064
ENST00000483407:1(@)chr1_114331223_115337972	chr1_114515074	0.0001141	0.0249	0.01747	0.0001139
ENST00000533818:1(@)chr1_114331223_115337972	chr1_114517553	0.0006197	5.849e-05	0.0003908	0.0003539
ENST00000533818:1(@)chr1_114331223_115337972	chr1_114517567	0.0006212	4.713e-05	0.0003513	0.0003215
ENST00000533818:1(@)chr1_114331223_115337972	chr1_114518866	0.0006036	1.681e-05	0.0001776	0.000167
ENST00000533818:1(@)chr1_114331223_115337972	chr1_114522254	0.0007434	1.482e-05	0.0001969	0.0001876
ENST00000534699:1(@)chr1_114331223_115337972	chr1_114546470	0.0003354	3.741e-05	0.0001779	0.0001543
ENST00000611412:1(@)chr1_148907005_151566404	chr1_150055497	0.0002767	0.001957	0.001743	0.000272
ENST00000611412:1(@)chr1_148907005_151566404	chr1_150059494	0.0003111	0.01258	0.009768	0.0003103
ENST00000611412:1(@)chr1_148907005_151566404	chr1_150060225	0.0003141	0.01252	0.009728	0.0003133
ENST00000611412:1(@)chr1_148907005_151566404	chr1_150065560	0.0002649	0.002281	0.001975	0.000261
ENST00000611412:1(@)chr1_148907005_151566404	chr1_150066990	0.0003515	0.01143	0.00894	0.0003505
ENST00000611412:1(@)chr1_148907005_151566404	chr1_150067621	0.0002611	0.001268	0.001207	0.0002542
ENST00000611412:1(@)chr1_148907005_151566404	chr1_150074061	0.0003885	0.01078	0.008495	0.0003873
ENST00000611412:1(@)chr1_148907005_151566404	chr1_150075047	0.0003887	0.01074	0.008464	0.0003874
ENST00000611412:1(@)chr1_148907005_151566404	chr1_150077904	0.0003887	0.01099	0.008647	0.0003875
ENST00000611412:1(@)chr1_148907005_151566404	chr1_150077980	0.0003887	0.01098	0.008638	0.0003875
ENST00000611412:1(@)chr1_148907005_151566404	chr1_150078190	0.0003888	0.01101	0.008662	0.0003876
ENST00000611412:1(@)chr1_148907005_151566404	chr1_150078694	0.0003881	0.01063	0.008381	0.0003868
ENST00000611412:1(@)chr1_148907005_151566404	chr1_150086491	0.0002856	0.0114	0.008855	0.0002848
ENST00000611412:1(@)chr1_148907005_151566404	chr1_150086641	0.0001918	0.001721	0.001482	0.0001881
ENST00000611412:1(@)chr1_148907005_151566404	chr1_150086719	0.0002855	0.01105	0.008589	0.0002847
ENST00000611412:1(@)chr1_148907005_151566404	chr1_150092668	0.0001877	0.002108	0.001769	0.0001847
ENST00000611412:1(@)chr1_148907005_151566404	chr1_150093282	0.0001873	0.001747	0.001497	0.0001837
ENST00000611412:1(@)chr1_148907005_151566404	chr1_150094433	0.0002839	0.01425	0.011	0.0002832
ENST00000611412:1(@)chr1_148907005_151566404	chr1_150101152	0.0005189	0.002288	0.002231	0.0005112
ENST00000611412:1(@)chr1_148907005_151566404	chr1_150101194	0.002192	0.01276	0.01178	0.002186
ENST00000611412:1(@)chr1_148907005_151566404	chr1_150102034	0.0007983	0.01232	0.01006	0.0007961
ENST00000611412:1(@)chr1_148907005_151566404	chr1_150102413	0.0005252	0.002044	0.002053	0.0005165
ENST00000611412:1(@)chr1_148907005_151566404	chr1_150102532	0.0007964	0.01401	0.01132	0.0007945
ENST00000611412:1(@)chr1_148907005_151566404	chr1_150102647	0.0007959	0.01248	0.01017	0.0007937
ENST00000611412:1(@)chr1_148907005_151566404	chr1_150102833	0.0007959	0.01249	0.01018	0.0007938
ENST00000611412:1(@)chr1_148907005_151566404	chr1_150102876	0.0007954	0.01263	0.01029	0.0007933
ENST00000611412:1(@)chr1_148907005_151566404	chr1_150104428	0.0001629	0.002057	0.001706	0.0001602
ENST00000611412:1(@)chr1_148907005_151566404	chr1_150105152	0.0001713	0.0132	0.0101	0.0001709
ENST00000611412:1(@)chr1_148907005_151566404	chr1_150107663	0.008746	0.002121	0.0102	0.008607
ENST00000611412:1(@)chr1_148907005_151566404	chr1_150107999	0.01321	0.01439	0.02399	0.01318
ENST00000611412:1(@)chr1_148907005_151566404	chr1_150108151	0.007478	0.002436	0.009205	0.007374
ENST00000611412:1(@)chr1_148907005_151566404	chr1_150108545	0.002527	0.002808	0.004607	0.002496
ENST00000611412:1(@)chr1_148907005_151566404	chr1_150109454	0.001595	0.01433	0.01236	0.001591
ENST00000611412:1(@)chr1_148907005_151566404	chr1_150113844	0.002687	0.0147	0.01373	0.002681
ENST00000611412:1(@)chr1_148907005_151566404	chr1_150115706	0.001492	0.00232	0.003214	0.00147
ENST00000611412:1(@)chr1_148907005_151566404	chr1_150116837	0.001421	0.002332	0.003154	0.001401
ENST00000611412:1(@)chr1_148907005_151566404	chr1_150117189	0.0004143	0.00307	0.002717	0.0004098
ENST00000611412:1(@)chr1_148907005_151566404	chr1_150117796	0.002138	0.01493	0.01336	0.002133
ENST00000611412:1(@)chr1_148907005_151566404	chr1_150118620	0.001958	0.01131	0.01045	0.001952
ENST00000611412:1(@)chr1_148907005_151566404	chr1_150121510	0.0009726	0.002486	0.002829	0.0009593
ENST00000611412:1(@)chr1_148907005_151566404	chr1_150122414	0.002103	0.008519	0.008498	0.002094
ENST00000611412:1(@)chr1_148907005_151566404	chr1_150123635	0.0009506	0.00249	0.002809	0.0009376
ENST00000611412:1(@)chr1_148907005_151566404	chr1_150125477	0.002093	0.01683	0.01474	0.002089
ENST00000611412:1(@)chr1_148907005_151566404	chr1_150125986	0.00209	0.01701	0.01488	0.002086
ENST00000611412:1(@)chr1_148907005_151566404	chr1_150131434	0.001151	0.002799	0.003241	0.001137
ENST00000611412:1(@)chr1_148907005_151566404	chr1_150131878	0.0001361	0.002924	0.002333	0.0001346
ENST00000611412:1(@)chr1_148907005_151566404	chr1_150132108	0.0001361	0.002803	0.002242	0.0001345
ENST00000611412:1(@)chr1_148907005_151566404	chr1_150134065	0.000135	0.002643	0.00212	0.0001332
ENST00000611412:1(@)chr1_148907005_151566404	chr1_150134393	0.0002405	0.017	0.01302	0.00024
ENST00000611412:1(@)chr1_148907005_151566404	chr1_150134673	0.0002405	0.0171	0.0131	0.00024
ENST00000611412:1(@)chr1_148907005_151566404	chr1_150134975	0.0006283	0.009123	0.007484	0.0006259
ENST00000611412:1(@)chr1_148907005_151566404	chr1_150136933	0.0002437	0.01693	0.01297	0.0002432
ENST00000611412:1(@)chr1_148907005_151566404	chr1_150138317	0.0002425	0.01766	0.01352	0.000242
ENST00000611412:1(@)chr1_148907005_151566404	chr1_150140312	0.0002395	0.01683	0.01289	0.0002391
ENST00000611412:1(@)chr1_148907005_151566404	chr1_150141312	0.000239	0.01663	0.01274	0.0002385
ENST00000611412:1(@)chr1_148907005_151566404	chr1_150143220	0.0006458	0.03112	0.02404	0.0006451
ENST00000611412:1(@)chr1_148907005_151566404	chr1_150143308	0.0002382	0.01583	0.01214	0.0002377
ENST00000611412:1(@)chr1_148907005_151566404	chr1_150146987	0.000229	0.01587	0.01216	0.0002285
ENST00000611412:1(@)chr1_148907005_151566404	chr1_150147539	0.0002287	0.01624	0.01244	0.0002282
ENST00000611412:1(@)chr1_148907005_151566404	chr1_150151572	0.0002084	0.01168	0.00899	0.0002077
ENST00000460366:2(@)chr1_148907005_151566404	chr1_150065560	0.0002922	0.002281	0.001794	0.000287
ENST00000460366:2(@)chr1_148907005_151566404	chr1_150066990	0.0002509	0.01143	0.007802	0.00025
ENST00000460366:2(@)chr1_148907005_151566404	chr1_150067621	0.0001072	0.001268	0.0009418	0.0001038
ENST00000460366:2(@)chr1_148907005_151566404	chr1_150071479	0.00162	0.002037	0.002934	0.001588
ENST00000460366:2(@)chr1_148907005_151566404	chr1_150074061	0.001539	0.01078	0.008661	0.001533
ENST00000460366:2(@)chr1_148907005_151566404	chr1_150075047	0.0001867	0.01074	0.007286	0.000186
ENST00000460366:2(@)chr1_148907005_151566404	chr1_150075781	0.0002747	0.002172	0.001705	0.0002695
ENST00000460366:2(@)chr1_148907005_151566404	chr1_150076793	0.0002766	0.002773	0.002105	0.0002725
ENST00000460366:2(@)chr1_148907005_151566404	chr1_150077856	0.0004682	0.002215	0.001924	0.0004596
ENST00000460366:2(@)chr1_148907005_151566404	chr1_150077904	0.0003184	0.01099	0.007579	0.0003172
ENST00000460366:2(@)chr1_148907005_151566404	chr1_150077980	0.0003184	0.01098	0.007571	0.0003172
ENST00000460366:2(@)chr1_148907005_151566404	chr1_150078190	0.0003184	0.01101	0.007592	0.0003172
ENST00000460366:2(@)chr1_148907005_151566404	chr1_150078694	0.0003185	0.01063	0.007346	0.0003173
ENST00000460366:2(@)chr1_148907005_151566404	chr1_150084424	0.000377	0.002295	0.001887	0.0003703
ENST00000460366:2(@)chr1_148907005_151566404	chr1_150086491	0.0002565	0.0114	0.00779	0.0002556
ENST00000460366:2(@)chr1_148907005_151566404	chr1_150086641	0.0002993	0.001721	0.00143	0.0002922
ENST00000460366:2(@)chr1_148907005_151566404	chr1_150086719	0.0002564	0.01105	0.007557	0.0002555
ENST00000460366:2(@)chr1_148907005_151566404	chr1_150090550	0.0003763	0.00257	0.002069	0.0003703
ENST00000460366:2(@)chr1_148907005_151566404	chr1_150092668	0.0002978	0.002108	0.001685	0.0002921
ENST00000460366:2(@)chr1_148907005_151566404	chr1_150093191	0.0003761	0.002514	0.002032	0.00037
ENST00000460366:2(@)chr1_148907005_151566404	chr1_150093282	0.0002976	0.001747	0.001446	0.0002907
ENST00000460366:2(@)chr1_148907005_151566404	chr1_150094433	0.0002572	0.01425	0.009675	0.0002565
ENST00000460366:2(@)chr1_148907005_151566404	chr1_150095972	0.0003754	0.002305	0.001892	0.0003688
ENST00000472756:1(@)chr1_148907005_151566404	chr1_150084424	0.0002598	0.002295	0.001809	0.0002553
ENST00000472756:1(@)chr1_148907005_151566404	chr1_150086491	0.0003173	0.0114	0.008036	0.0003162
ENST00000472756:1(@)chr1_148907005_151566404	chr1_150086641	0.0002546	0.001721	0.001414	0.0002487
ENST00000472756:1(@)chr1_148907005_151566404	chr1_150086719	0.0003174	0.01105	0.007797	0.0003163
ENST00000472756:1(@)chr1_148907005_151566404	chr1_150092668	0.002864	0.002108	0.004238	0.00281
ENST00000472756:1(@)chr1_148907005_151566404	chr1_150093191	0.0001496	0.002514	0.00185	0.0001473
ENST00000472756:1(@)chr1_148907005_151566404	chr1_150093282	0.0001465	0.001747	0.001327	0.0001432
ENST00000472756:1(@)chr1_148907005_151566404	chr1_150094433	0.001977	0.01425	0.01162	0.001971
ENST00000472756:1(@)chr1_148907005_151566404	chr1_150095972	0.0001961	0.002305	0.001754	0.0001927
ENST00000472756:1(@)chr1_148907005_151566404	chr1_150101152	0.0003353	0.002288	0.001879	0.0003295
ENST00000472756:1(@)chr1_148907005_151566404	chr1_150101194	0.0004102	0.01276	0.009052	0.0004089
ENST00000472756:1(@)chr1_148907005_151566404	chr1_150102034	0.0004104	0.01232	0.008754	0.0004091
ENST00000472756:1(@)chr1_148907005_151566404	chr1_150102413	0.0002667	0.002044	0.001646	0.0002615
ENST00000472756:1(@)chr1_148907005_151566404	chr1_150102532	0.0003314	0.01401	0.009816	0.0003305
ENST00000472756:1(@)chr1_148907005_151566404	chr1_150102647	0.0003314	0.01248	0.00878	0.0003304
ENST00000472756:1(@)chr1_148907005_151566404	chr1_150102833	0.0003314	0.01249	0.00879	0.0003303
ENST00000472756:1(@)chr1_148907005_151566404	chr1_150102876	0.0003315	0.01263	0.008883	0.0003304
ENST00000472756:1(@)chr1_148907005_151566404	chr1_150104428	0.000264	0.002057	0.001652	0.0002589
ENST00000472756:1(@)chr1_148907005_151566404	chr1_150104499	0.0002322	0.002077	0.001634	0.0002277
ENST00000472756:1(@)chr1_148907005_151566404	chr1_150104549	0.0002322	0.002247	0.001749	0.0002281
ENST00000472756:1(@)chr1_148907005_151566404	chr1_150104694	0.0002322	0.002248	0.00175	0.0002281
ENST00000472756:1(@)chr1_148907005_151566404	chr1_150104955	0.0002675	0.002116	0.001696	0.0002625
ENST00000472756:1(@)chr1_148907005_151566404	chr1_150105152	0.0003318	0.0132	0.009272	0.0003308
ENST00000472756:1(@)chr1_148907005_151566404	chr1_150107663	0.0002683	0.002121	0.0017	0.0002633
ENST00000472756:1(@)chr1_148907005_151566404	chr1_150107999	0.0003327	0.01439	0.01008	0.0003318
ENST00000472756:1(@)chr1_148907005_151566404	chr1_150108151	0.0002563	0.002436	0.001902	0.0002521
ENST00000472756:1(@)chr1_148907005_151566404	chr1_150108545	0.0002327	0.002808	0.002131	0.0002294
ENST00000472756:1(@)chr1_148907005_151566404	chr1_150109454	0.0003335	0.01433	0.01003	0.0003325
ENST00000472756:1(@)chr1_148907005_151566404	chr1_150113844	0.0003347	0.0147	0.01029	0.0003338
ENST00000472756:1(@)chr1_148907005_151566404	chr1_150115706	0.0002654	0.00232	0.001832	0.0002609
ENST00000472756:1(@)chr1_148907005_151566404	chr1_150116837	0.0002714	0.002332	0.001846	0.0002668
ENST00000472756:1(@)chr1_148907005_151566404	chr1_150117189	0.0002337	0.00307	0.002309	0.0002307
ENST00000369064:1(@)chr1_148907005_151566404	chr1_150404696	0.0002292	4.543e-05	0.0001447	0.0001166
ENST00000369064:1(@)chr1_148907005_151566404	chr1_150407066	0.0002295	4.243e-05	0.0001391	0.0001128
ENST00000369064:1(@)chr1_148907005_151566404	chr1_150409359	0.0002297	4.24e-05	0.0001391	0.0001129
ENST00000369064:1(@)chr1_148907005_151566404	chr1_150410545	0.0002298	4.16e-05	0.0001376	0.0001119
ENST00000369064:1(@)chr1_148907005_151566404	chr1_150410805	0.00023	4.193e-05	0.0001383	0.0001124
ENST00000369064:1(@)chr1_148907005_151566404	chr1_150412038	0.0002301	4.187e-05	0.0001383	0.0001124
ENST00000369064:1(@)chr1_148907005_151566404	chr1_150412419	0.0002303	3.807e-05	0.0001306	0.000107
ENST00000369064:1(@)chr1_148907005_151566404	chr1_150412806	0.0002304	4.152e-05	0.0001377	0.000112
ENST00000369064:1(@)chr1_148907005_151566404	chr1_150413955	0.0002304	4.096e-05	0.0001366	0.0001112
ENST00000369064:1(@)chr1_148907005_151566404	chr1_150415239	0.0002305	4.088e-05	0.0001365	0.0001112
ENST00000369064:1(@)chr1_148907005_151566404	chr1_150415257	0.0002305	4.085e-05	0.0001364	0.0001111
ENST00000369064:1(@)chr1_148907005_151566404	chr1_150415310	0.0002305	4.083e-05	0.0001364	0.0001111
ENST00000369064:1(@)chr1_148907005_151566404	chr1_150416171	0.0002306	4.049e-05	0.0001357	0.0001107
ENST00000369064:1(@)chr1_148907005_151566404	chr1_150416553	0.0002306	4.026e-05	0.0001353	0.0001104
ENST00000369064:1(@)chr1_148907005_151566404	chr1_150418496	0.0002308	3.991e-05	0.0001346	0.0001099
ENST00000369064:1(@)chr1_148907005_151566404	chr1_150418558	0.0002308	3.991e-05	0.0001347	0.0001099
ENST00000369064:1(@)chr1_148907005_151566404	chr1_150422778	0.000231	3.986e-05	0.0001346	0.00011
ENST00000369064:1(@)chr1_148907005_151566404	chr1_150424580	0.000231	3.918e-05	0.0001332	0.000109
ENST00000369064:1(@)chr1_148907005_151566404	chr1_150426516	0.0002313	3.979e-05	0.0001346	0.00011
ENST00000369064:1(@)chr1_148907005_151566404	chr1_150427195	0.0002312	3.787e-05	0.0001306	0.0001071
ENST00000369064:1(@)chr1_148907005_151566404	chr1_150429943	0.0002317	3.726e-05	0.0001295	0.0001064
ENST00000369064:1(@)chr1_148907005_151566404	chr1_150430137	0.0002318	3.715e-05	0.0001293	0.0001063
ENST00000369064:1(@)chr1_148907005_151566404	chr1_150431812	0.0002321	3.984e-05	0.0001351	0.0001105
ENST00000369064:1(@)chr1_148907005_151566404	chr1_150432998	0.0002326	3.927e-05	0.0001342	0.0001099
ENST00000369064:1(@)chr1_148907005_151566404	chr1_150435247	0.0002326	3.798e-05	0.0001314	0.0001079
ENST00000369064:1(@)chr1_148907005_151566404	chr1_150436624	0.0002327	3.728e-05	0.00013	0.0001069
ENST00000369064:1(@)chr1_148907005_151566404	chr1_150436640	0.0002328	3.739e-05	0.0001303	0.0001071
ENST00000369064:1(@)chr1_148907005_151566404	chr1_150436709	0.0002328	3.82e-05	0.000132	0.0001084
ENST00000369064:1(@)chr1_148907005_151566404	chr1_150439023	0.0002336	3.904e-05	0.0001342	0.00011
ENST00000369064:1(@)chr1_148907005_151566404	chr1_150440047	0.0002337	3.767e-05	0.0001313	0.000108
ENST00000369064:1(@)chr1_148907005_151566404	chr1_150440268	0.0002338	3.769e-05	0.0001314	0.000108
ENST00000369064:1(@)chr1_148907005_151566404	chr1_150443499	0.0002342	3.758e-05	0.0001313	0.0001081
ENST00000369064:1(@)chr1_148907005_151566404	chr1_150443744	0.0002343	3.765e-05	0.0001315	0.0001082
ENST00000369064:1(@)chr1_148907005_151566404	chr1_150445992	0.0002349	3.78e-05	0.0001321	0.0001087
ENST00000369064:1(@)chr1_148907005_151566404	chr1_150446025	0.0002349	3.839e-05	0.0001334	0.0001096
ENST00000369064:1(@)chr1_148907005_151566404	chr1_150446621	0.000235	3.841e-05	0.0001335	0.0001097
ENST00000369064:1(@)chr1_148907005_151566404	chr1_150446910	0.0002356	3.878e-05	0.0001345	0.0001105
ENST00000369064:1(@)chr1_148907005_151566404	chr1_150447427	0.000235	3.845e-05	0.0001336	0.0001098
ENST00000369064:1(@)chr1_148907005_151566404	chr1_150448810	0.0002421	3.811e-05	0.0001361	0.0001125
ENST00000369064:1(@)chr1_148907005_151566404	chr1_150448981	0.0002421	3.734e-05	0.0001344	0.0001113
ENST00000369064:1(@)chr1_148907005_151566404	chr1_150450126	0.0002424	3.743e-05	0.0001348	0.0001116
ENST00000369064:1(@)chr1_148907005_151566404	chr1_150451241	0.0002425	3.752e-05	0.000135	0.0001118
ENST00000369064:1(@)chr1_148907005_151566404	chr1_150451397	0.0002427	3.754e-05	0.0001352	0.0001119
ENST00000369064:1(@)chr1_148907005_151566404	chr1_150451417	0.0002427	3.713e-05	0.0001343	0.0001113
ENST00000369064:1(@)chr1_148907005_151566404	chr1_150451509	0.000243	3.713e-05	0.0001344	0.0001114
ENST00000369064:1(@)chr1_148907005_151566404	chr1_150451527	0.000243	3.749e-05	0.0001352	0.000112
ENST00000369064:1(@)chr1_148907005_151566404	chr1_150453933	0.0002434	3.524e-05	0.0001302	0.0001084
ENST00000369064:1(@)chr1_148907005_151566404	chr1_150455458	0.0002436	3.787e-05	0.0001363	0.0001129
ENST00000369064:1(@)chr1_148907005_151566404	chr1_150455480	0.0002436	3.765e-05	0.0001358	0.0001125
ENST00000369064:1(@)chr1_148907005_151566404	chr1_150456106	0.0002741	3.947e-05	0.0001543	0.0001298
ENST00000369064:1(@)chr1_148907005_151566404	chr1_150456343	0.000244	3.402e-05	0.0001276	0.0001066
ENST00000369064:1(@)chr1_148907005_151566404	chr1_150456449	0.000244	3.474e-05	0.0001293	0.0001078
ENST00000369064:1(@)chr1_148907005_151566404	chr1_150456808	0.0002442	3.478e-05	0.0001295	0.000108
ENST00000369064:1(@)chr1_148907005_151566404	chr1_150456847	0.0002442	3.481e-05	0.0001296	0.000108
ENST00000369064:1(@)chr1_148907005_151566404	chr1_150457031	0.0002442	3.47e-05	0.0001293	0.0001078
ENST00000369064:1(@)chr1_148907005_151566404	chr1_150457157	0.0002442	3.465e-05	0.0001292	0.0001077
ENST00000369064:1(@)chr1_148907005_151566404	chr1_150457161	0.0002442	3.472e-05	0.0001294	0.0001079
ENST00000369064:1(@)chr1_148907005_151566404	chr1_150458485	0.0002448	3.507e-05	0.0001305	0.0001088
ENST00000369064:1(@)chr1_148907005_151566404	chr1_150459240	0.0002454	3.526e-05	0.0001312	0.0001093
ENST00000369064:1(@)chr1_148907005_151566404	chr1_150461347	0.0002459	3.551e-05	0.000132	0.00011
ENST00000369064:1(@)chr1_148907005_151566404	chr1_150464739	0.0002474	3.628e-05	0.0001344	0.000112
ENST00000369064:1(@)chr1_148907005_151566404	chr1_150465337	0.0002473	3.677e-05	0.0001355	0.0001128
ENST00000369064:1(@)chr1_148907005_151566404	chr1_150465580	0.0002477	3.624e-05	0.0001345	0.000112
ENST00000369064:1(@)chr1_148907005_151566404	chr1_150465723	0.0002478	3.63e-05	0.0001347	0.0001122
ENST00000369064:1(@)chr1_148907005_151566404	chr1_150465886	0.0002479	3.644e-05	0.000135	0.0001125
ENST00000369064:1(@)chr1_148907005_151566404	chr1_150467298	0.0002484	3.657e-05	0.0001356	0.0001129
ENST00000369064:1(@)chr1_148907005_151566404	chr1_150467803	0.0002487	3.673e-05	0.0001361	0.0001133
ENST00000369064:1(@)chr1_148907005_151566404	chr1_150467965	0.0002488	3.669e-05	0.000136	0.0001133
ENST00000369064:1(@)chr1_148907005_151566404	chr1_150468122	0.0002488	3.669e-05	0.000136	0.0001133
ENST00000369064:1(@)chr1_148907005_151566404	chr1_150469624	0.0002709	3.747e-05	0.000148	0.0001248
ENST00000369064:1(@)chr1_148907005_151566404	chr1_150477728	0.0001865	5.198e-05	0.0001333	0.0001011
ENST00000369064:1(@)chr1_148907005_151566404	chr1_150479023	0.0001856	5.185e-05	0.0001326	0.0001005
ENST00000369064:1(@)chr1_148907005_151566404	chr1_150480766	0.0007774	2.706e-05	0.0003133	0.0002966
ENST00000369064:1(@)chr1_148907005_151566404	chr1_150481667	0.0007709	2.642e-05	0.0003061	0.0002897
ENST00000369064:1(@)chr1_148907005_151566404	chr1_150488366	0.001368	4.847e-05	0.0007482	0.0007182
ENST00000369064:1(@)chr1_148907005_151566404	chr1_150488374	0.001377	5.159e-05	0.0007759	0.000744
ENST00000369064:1(@)chr1_148907005_151566404	chr1_150491296	0.001376	5.27e-05	0.0007837	0.0007511
ENST00000369064:1(@)chr1_148907005_151566404	chr1_150493446	0.0005029	5.344e-05	0.0003092	0.0002761
ENST00000369064:1(@)chr1_148907005_151566404	chr1_150494082	0.0005031	5.04e-05	0.0003001	0.0002689
ENST00000369064:1(@)chr1_148907005_151566404	chr1_150494449	0.00204	2.379e-05	0.0007319	0.0007172
ENST00000369064:1(@)chr1_148907005_151566404	chr1_150497820	0.01761	4.869e-05	0.009293	0.009263
ENST00000466989:2(@)chr1_148907005_151566404	chr1_150489325	0.001115	8.457e-06	0.0001854	0.0001801
ENST00000466989:2(@)chr1_148907005_151566404	chr1_150489397	0.002834	8.467e-06	0.0004632	0.0004579
ENST00000466989:2(@)chr1_148907005_151566404	chr1_150491855	0.001558	8.419e-06	0.0002559	0.0002506
ENST00000466989:2(@)chr1_148907005_151566404	chr1_150494620	0.0007382	5.252e-05	0.0004351	0.0004019
ENST00000460794:2(@)chr1_148907005_151566404	chr1_150488366	0.0002038	4.847e-05	0.0001374	0.0001069
ENST00000460794:2(@)chr1_148907005_151566404	chr1_150488374	0.0002039	5.159e-05	0.0001426	0.0001101
ENST00000460794:2(@)chr1_148907005_151566404	chr1_150494082	0.0009001	5.04e-05	0.0005127	0.0004809
ENST00000460794:2(@)chr1_148907005_151566404	chr1_150494449	0.002931	2.379e-05	0.001045	0.00103
ENST00000460794:2(@)chr1_148907005_151566404	chr1_150495137	0.002292	4.6e-05	0.001201	0.001172
ENST00000460794:2(@)chr1_148907005_151566404	chr1_150496098	0.001266	4.54e-05	0.0006722	0.0006436
ENST00000460794:2(@)chr1_148907005_151566404	chr1_150496366	0.001267	4.579e-05	0.0006754	0.0006465
ENST00000460794:1(@)chr1_148907005_151566404	chr1_150494141	0.001189	7.435e-06	0.0001768	0.0001721
ENST00000460794:1(@)chr1_148907005_151566404	chr1_150494620	0.003087	5.252e-05	0.001714	0.001681
ENST00000460794:1(@)chr1_148907005_151566404	chr1_150514512	0.0002764	6.667e-05	0.0002087	0.0001666
ENST00000513281:1(@)chr1_148907005_151566404	chr1_150553568	0.01018	4.691e-07	0.0001079	0.0001076
ENST00000513281:1(@)chr1_148907005_151566404	chr1_150554816	0.02682	4.534e-07	0.0002743	0.000274
ENST00000513281:1(@)chr1_148907005_151566404	chr1_150554818	0.09194	5.289e-07	0.001094	0.001094
ENST00000369039:1(@)chr1_148907005_151566404	chr1_150554816	0.07618	4.534e-07	0.0007784	0.0007781
ENST00000369039:1(@)chr1_148907005_151566404	chr1_150554818	0.6476	5.289e-07	0.007703	0.007702
ENST00000369039:1(@)chr1_148907005_151566404	chr1_150554878	0.2456	5.568e-07	0.003073	0.003073
ENST00000369016:1(@)chr1_148907005_151566404	chr1_150614912	0.0144	1.033e-06	0.0003313	0.0003307
ENST00000524676:2(@)chr1_153208353_154797927	chr1_153779663	0.00192	6.323e-06	0.0002456	0.0002416
ENST00000524676:1(@)chr1_153208353_154797927	chr1_153781376	0.003826	2.741e-06	0.0002265	0.0002248
ENST00000524676:1(@)chr1_153208353_154797927	chr1_153787628	0.0002503	0.0001324	0.0002717	0.000188
ENST00000524676:1(@)chr1_153208353_154797927	chr1_153796506	0.0002073	0.0006327	0.000594	0.0001938
ENST00000524676:1(@)chr1_153208353_154797927	chr1_153802541	0.0002071	0.001013	0.0008392	0.0001985
ENST00000532853:1(@)chr1_153208353_154797927	chr1_153787628	0.003198	0.0001324	0.002486	0.002403
ENST00000532853:1(@)chr1_153208353_154797927	chr1_153796506	0.001733	0.0006327	0.002019	0.001621
ENST00000532853:1(@)chr1_153208353_154797927	chr1_153802541	0.001567	0.001013	0.00214	0.001502
ENST00000532853:1(@)chr1_153208353_154797927	chr1_153814803	0.0001855	0.001013	0.000816	0.0001778
ENST00000532853:1(@)chr1_153208353_154797927	chr1_153815735	0.0001855	0.000982	0.0007961	0.0001775
ENST00000532853:1(@)chr1_153208353_154797927	chr1_153818025	0.0001854	0.0009469	0.0007737	0.0001772
ENST00000532853:1(@)chr1_153208353_154797927	chr1_153823093	0.0001347	0.0005423	0.0004663	0.0001247
ENST00000532853:1(@)chr1_153208353_154797927	chr1_153825652	0.0001897	0.001024	0.0008271	0.0001819
ENST00000368706:1(@)chr1_153208353_154797927	chr1_153792923	0.0001042	0.02969	0.02143	0.0001041
ENST00000368706:1(@)chr1_153208353_154797927	chr1_153863907	0.0009644	0.02467	0.01868	0.000963
ENST00000368706:1(@)chr1_153208353_154797927	chr1_153873648	0.0004718	0.03264	0.02391	0.0004712
ENST00000368706:1(@)chr1_153208353_154797927	chr1_153876520	0.0007744	0.0221	0.01664	0.0007731
ENST00000368706:1(@)chr1_153208353_154797927	chr1_153881560	0.00337	0.02046	0.01806	0.003364
ENST00000368706:1(@)chr1_153208353_154797927	chr1_153884022	0.0003441	0.001087	0.001113	0.0003326
ENST00000368706:1(@)chr1_153208353_154797927	chr1_153886859	0.0009625	0.01657	0.01286	0.0009603
ENST00000368706:1(@)chr1_153208353_154797927	chr1_153887765	0.0003747	0.02285	0.01678	0.0003741
ENST00000368706:1(@)chr1_153208353_154797927	chr1_153892985	0.0007706	0.0177	0.01348	0.000769
ENST00000368706:1(@)chr1_153208353_154797927	chr1_153898374	0.001421	0.0267	0.0206	0.001419
ENST00000368706:1(@)chr1_153208353_154797927	chr1_153904499	0.003257	0.01792	0.01612	0.003251
ENST00000368706:1(@)chr1_153208353_154797927	chr1_153910068	0.0003685	0.038	0.02765	0.0003681
ENST00000368706:1(@)chr1_153208353_154797927	chr1_153910693	0.00045	0.03286	0.02404	0.0004495
ENST00000368706:1(@)chr1_153208353_154797927	chr1_153928073	0.0007745	0.01551	0.01191	0.0007726
ENST00000368706:1(@)chr1_153208353_154797927	chr1_153928504	0.003223	0.01512	0.01407	0.003215
ENST00000368706:1(@)chr1_153208353_154797927	chr1_153933921	0.001497	0.01253	0.01049	0.001492
ENST00000368706:1(@)chr1_153208353_154797927	chr1_153941294	0.0003702	0.02187	0.01607	0.0003696
ENST00000368706:1(@)chr1_153208353_154797927	chr1_153961827	0.0003377	0.0008658	0.0009453	0.0003236
ENST00000368706:1(@)chr1_153208353_154797927	chr1_153966654	0.0005568	0.003554	0.003103	0.0005509
ENST00000368706:1(@)chr1_153208353_154797927	chr1_153968263	0.001919	0.003282	0.004254	0.001897
ENST00000368706:1(@)chr1_153208353_154797927	chr1_153970121	0.0008697	0.003236	0.003183	0.0008597
ENST00000368706:1(@)chr1_153208353_154797927	chr1_153971312	0.0008056	0.002659	0.002704	0.0007943
ENST00000368706:1(@)chr1_153208353_154797927	chr1_153982198	0.0007004	0.001174	0.001522	0.0006787
ENST00000368706:1(@)chr1_153208353_154797927	chr1_153994184	0.0006603	0.001188	0.001493	0.00064
ENST00000368706:1(@)chr1_153208353_154797927	chr1_154008428	0.0004303	0.001467	0.001473	0.0004195
ENST00000471173:1(@)chr1_153208353_154797927	chr1_153792923	0.0001565	0.02969	0.02638	0.0001563
ENST00000471173:1(@)chr1_153208353_154797927	chr1_153796264	0.0001164	0.01942	0.01727	0.0001162
ENST00000471173:1(@)chr1_153208353_154797927	chr1_153796856	0.0001149	0.01877	0.01669	0.0001147
ENST00000471173:1(@)chr1_153208353_154797927	chr1_153796924	0.0001146	0.02102	0.01868	0.0001145
ENST00000471173:1(@)chr1_153208353_154797927	chr1_153800764	0.0001231	0.007913	0.007111	0.0001226
ENST00000471173:1(@)chr1_153208353_154797927	chr1_153804190	0.0001146	0.01793	0.01595	0.0001145
ENST00000471173:1(@)chr1_153208353_154797927	chr1_153805193	0.0001146	0.01895	0.01685	0.0001145
ENST00000471173:1(@)chr1_153208353_154797927	chr1_153805372	0.0001146	0.01852	0.01647	0.0001145
ENST00000471173:1(@)chr1_153208353_154797927	chr1_153806936	0.000122	0.01146	0.01024	0.0001217
ENST00000471173:1(@)chr1_153208353_154797927	chr1_153807822	0.0001146	0.01874	0.01666	0.0001145
ENST00000471173:1(@)chr1_153208353_154797927	chr1_153809412	0.0001219	0.01409	0.01256	0.0001216
ENST00000471173:1(@)chr1_153208353_154797927	chr1_153813706	0.0001146	0.02153	0.01913	0.0001144
ENST00000471173:1(@)chr1_153208353_154797927	chr1_153813838	0.0001146	0.02109	0.01874	0.0001144
ENST00000471173:1(@)chr1_153208353_154797927	chr1_153820482	0.0001146	0.02501	0.0222	0.0001145
ENST00000471173:1(@)chr1_153208353_154797927	chr1_153820716	0.0001146	0.02555	0.02267	0.0001145
ENST00000471173:1(@)chr1_153208353_154797927	chr1_153822221	0.0001146	0.02411	0.02141	0.0001144
ENST00000471173:1(@)chr1_153208353_154797927	chr1_153833201	0.0001144	0.02323	0.02063	0.0001143
ENST00000471173:1(@)chr1_153208353_154797927	chr1_153839643	0.0001144	0.02508	0.02226	0.0001143
ENST00000471173:1(@)chr1_153208353_154797927	chr1_153840407	0.0001144	0.02485	0.02206	0.0001142
ENST00000471173:1(@)chr1_153208353_154797927	chr1_153840689	0.0001144	0.02515	0.02232	0.0001143
ENST00000471173:1(@)chr1_153208353_154797927	chr1_153842067	0.0001144	0.02346	0.02083	0.0001142
ENST00000471173:1(@)chr1_153208353_154797927	chr1_153845279	0.0001143	0.02341	0.02079	0.0001142
ENST00000471173:1(@)chr1_153208353_154797927	chr1_153855076	0.0001142	0.02391	0.02123	0.0001141
ENST00000471173:1(@)chr1_153208353_154797927	chr1_153863907	0.0001443	0.02467	0.02193	0.0001442
ENST00000471173:1(@)chr1_153208353_154797927	chr1_153876520	0.0001146	0.0221	0.01963	0.0001145
ENST00000471173:1(@)chr1_153208353_154797927	chr1_153881560	0.0003074	0.02046	0.01838	0.000307
ENST00000471173:1(@)chr1_153208353_154797927	chr1_153884022	0.0001826	0.001087	0.001137	0.0001776
ENST00000471173:1(@)chr1_153208353_154797927	chr1_153886859	0.0004293	0.01657	0.01506	0.0004285
ENST00000471173:1(@)chr1_153208353_154797927	chr1_153887765	0.0002126	0.02285	0.02039	0.0002123
ENST00000471173:1(@)chr1_153208353_154797927	chr1_153892985	0.0003403	0.0177	0.01597	0.0003397
ENST00000471173:1(@)chr1_153208353_154797927	chr1_153898374	0.0001938	0.0267	0.02378	0.0001936
ENST00000471173:1(@)chr1_153208353_154797927	chr1_153904499	0.0003075	0.01792	0.01613	0.0003069
ENST00000471173:1(@)chr1_153208353_154797927	chr1_153910068	0.0002125	0.038	0.03377	0.0002123
ENST00000471173:1(@)chr1_153208353_154797927	chr1_153910693	0.0003191	0.03286	0.02934	0.0003189
ENST00000471173:1(@)chr1_153208353_154797927	chr1_153920547	0.0002438	0.0004496	0.0006252	0.0002281
ENST00000471173:1(@)chr1_153208353_154797927	chr1_153928073	0.0003508	0.01551	0.01405	0.0003501
ENST00000471173:1(@)chr1_153208353_154797927	chr1_153928504	0.0003185	0.01512	0.01367	0.0003179
ENST00000471173:1(@)chr1_153208353_154797927	chr1_153933921	0.000539	0.01253	0.0116	0.0005377
ENST00000471173:1(@)chr1_153208353_154797927	chr1_153941294	0.0002137	0.02187	0.01952	0.0002134
ENST00000471173:1(@)chr1_153208353_154797927	chr1_153961827	0.0001338	0.0008658	0.0008938	0.0001292
ENST00000471173:1(@)chr1_153208353_154797927	chr1_153966654	0.0002229	0.003554	0.003359	0.000221
ENST00000471173:1(@)chr1_153208353_154797927	chr1_153968263	0.001843	0.003282	0.004724	0.001826
ENST00000471173:1(@)chr1_153208353_154797927	chr1_153970121	0.00226	0.003236	0.005096	0.002239
ENST00000471173:1(@)chr1_153208353_154797927	chr1_153971312	0.00214	0.002659	0.004464	0.002116
ENST00000471173:1(@)chr1_153208353_154797927	chr1_153982198	0.002843	0.001174	0.003807	0.00277
ENST00000471173:1(@)chr1_153208353_154797927	chr1_153994184	0.00124	0.001188	0.002258	0.001209
ENST00000471173:1(@)chr1_153208353_154797927	chr1_154008428	0.000112	0.001467	0.001405	0.0001096
ENST00000476883:1(@)chr1_153208353_154797927	chr1_153796506	0.001424	0.0006327	0.00155	0.001335
ENST00000476883:1(@)chr1_153208353_154797927	chr1_153802541	0.001174	0.001013	0.001471	0.001127
ENST00000476883:1(@)chr1_153208353_154797927	chr1_153814803	0.001181	0.001013	0.001478	0.001134
ENST00000476883:1(@)chr1_153208353_154797927	chr1_153815735	0.00118	0.000982	0.001465	0.001132
ENST00000476883:1(@)chr1_153208353_154797927	chr1_153818025	0.001183	0.0009469	0.001454	0.001132
ENST00000476883:1(@)chr1_153208353_154797927	chr1_153825652	0.001226	0.001024	0.001525	0.001177
ENST00000476883:1(@)chr1_153208353_154797927	chr1_153838088	0.001231	0.001302	0.001634	0.001192
ENST00000476883:1(@)chr1_153208353_154797927	chr1_153844276	0.001227	0.001149	0.001574	0.001184
ENST00000476883:1(@)chr1_153208353_154797927	chr1_153855604	0.001613	0.001457	0.002062	0.001568
ENST00000476883:1(@)chr1_153208353_154797927	chr1_153856913	0.006149	0.001462	0.006472	0.005976
ENST00000476883:1(@)chr1_153208353_154797927	chr1_153857517	0.006149	0.001518	0.006498	0.005983
ENST00000476883:1(@)chr1_153208353_154797927	chr1_153858681	0.003646	0.001225	0.00394	0.003524
ENST00000476883:1(@)chr1_153208353_154797927	chr1_153858770	0.003646	0.00122	0.003938	0.003524
ENST00000476883:1(@)chr1_153208353_154797927	chr1_153860628	0.006143	0.001425	0.00645	0.005966
ENST00000476883:1(@)chr1_153208353_154797927	chr1_153860677	0.006143	0.001416	0.006446	0.005965
ENST00000476883:1(@)chr1_153208353_154797927	chr1_153861115	0.006145	0.001393	0.006437	0.005964
ENST00000476883:1(@)chr1_153208353_154797927	chr1_153862392	0.003516	0.001155	0.003784	0.003392
ENST00000476883:1(@)chr1_153208353_154797927	chr1_153863687	0.003517	0.001174	0.003793	0.003395
ENST00000476883:1(@)chr1_153208353_154797927	chr1_153864705	0.003516	0.001172	0.003791	0.003393
ENST00000476883:1(@)chr1_153208353_154797927	chr1_153866569	0.00614	0.001429	0.006448	0.005963
ENST00000476883:1(@)chr1_153208353_154797927	chr1_153868029	0.003514	0.001123	0.003767	0.003386
ENST00000476883:1(@)chr1_153208353_154797927	chr1_153869245	0.003515	0.001141	0.003777	0.00339
ENST00000476883:1(@)chr1_153208353_154797927	chr1_153869812	0.006146	0.001424	0.006452	0.005969
ENST00000476883:1(@)chr1_153208353_154797927	chr1_153870560	0.006149	0.00143	0.006457	0.005972
ENST00000476883:1(@)chr1_153208353_154797927	chr1_153870767	0.006144	0.001341	0.006411	0.005956
ENST00000476883:1(@)chr1_153208353_154797927	chr1_153875732	0.001299	0.001183	0.001656	0.001254
ENST00000476883:1(@)chr1_153208353_154797927	chr1_153878630	0.006141	0.001352	0.006413	0.005955
ENST00000476883:1(@)chr1_153208353_154797927	chr1_153881594	0.006167	0.001116	0.00632	0.005941
ENST00000476883:1(@)chr1_153208353_154797927	chr1_153881904	0.00335	0.0008756	0.003493	0.003196
ENST00000476883:1(@)chr1_153208353_154797927	chr1_153883888	0.001341	0.0009644	0.001612	0.001285
ENST00000476883:1(@)chr1_153208353_154797927	chr1_153884397	0.003628	0.0009149	0.003778	0.003468
ENST00000476883:1(@)chr1_153208353_154797927	chr1_153886244	0.006121	0.001126	0.006281	0.005899
ENST00000476883:1(@)chr1_153208353_154797927	chr1_153887829	0.006105	0.001074	0.006238	0.005873
ENST00000476883:1(@)chr1_153208353_154797927	chr1_153887977	0.006121	0.001139	0.006288	0.005902
ENST00000476883:1(@)chr1_153208353_154797927	chr1_153890950	0.008559	0.0001527	0.006753	0.006701
ENST00000476883:1(@)chr1_153208353_154797927	chr1_153893060	0.006103	0.001106	0.006253	0.005878
ENST00000476883:1(@)chr1_153208353_154797927	chr1_153895329	0.006107	0.001159	0.006285	0.005891
ENST00000476883:1(@)chr1_153208353_154797927	chr1_153896174	0.006093	0.001093	0.006236	0.005866
ENST00000476883:1(@)chr1_153208353_154797927	chr1_153896490	0.003621	0.001066	0.003844	0.003482
ENST00000476883:1(@)chr1_153208353_154797927	chr1_153897470	0.006108	0.001142	0.006278	0.00589
ENST00000476883:1(@)chr1_153208353_154797927	chr1_153898173	0.006107	0.001144	0.006277	0.005889
ENST00000476883:1(@)chr1_153208353_154797927	chr1_153899116	0.00362	0.001065	0.003843	0.003482
ENST00000476883:1(@)chr1_153208353_154797927	chr1_153900139	0.003622	0.001076	0.00385	0.003485
ENST00000476883:1(@)chr1_153208353_154797927	chr1_153902212	0.003623	0.001102	0.003863	0.003489
ENST00000476883:1(@)chr1_153208353_154797927	chr1_153903213	0.003627	0.001071	0.003852	0.003489
ENST00000476883:1(@)chr1_153208353_154797927	chr1_153905248	0.003625	0.001126	0.003875	0.003493
ENST00000476883:1(@)chr1_153208353_154797927	chr1_153907268	0.003725	0.00125	0.004027	0.003603
ENST00000476883:1(@)chr1_153208353_154797927	chr1_153910807	0.003727	0.001178	0.003998	0.003598
ENST00000476883:1(@)chr1_153208353_154797927	chr1_153911405	0.003724	0.001186	0.003998	0.003596
ENST00000476883:1(@)chr1_153208353_154797927	chr1_153914286	0.00372	0.001331	0.004057	0.003606
ENST00000476883:1(@)chr1_153208353_154797927	chr1_153914397	0.00372	0.001148	0.003978	0.003588
ENST00000476883:1(@)chr1_153208353_154797927	chr1_153918512	0.0027	0.0011	0.002973	0.0026
ENST00000476883:1(@)chr1_153208353_154797927	chr1_153923736	0.001381	0.001495	0.00185	0.001343
ENST00000476883:1(@)chr1_153208353_154797927	chr1_153923894	0.003745	0.001232	0.004039	0.003621
ENST00000476883:1(@)chr1_153208353_154797927	chr1_153923949	0.003748	0.00138	0.004104	0.003636
ENST00000476883:1(@)chr1_153208353_154797927	chr1_153926854	0.003748	0.001506	0.004157	0.003646
ENST00000476883:1(@)chr1_153208353_154797927	chr1_153928014	0.003749	0.001526	0.004165	0.003648
ENST00000476883:1(@)chr1_153208353_154797927	chr1_153928673	0.003734	0.001558	0.004165	0.003636
ENST00000476883:1(@)chr1_153208353_154797927	chr1_153928826	0.003748	0.001576	0.004185	0.00365
ENST00000476883:1(@)chr1_153208353_154797927	chr1_153931407	0.002744	0.001528	0.003189	0.00267
ENST00000476883:1(@)chr1_153208353_154797927	chr1_153931738	0.004165	0.001382	0.00451	0.004041
ENST00000476883:1(@)chr1_153208353_154797927	chr1_153931862	0.002745	0.001535	0.003192	0.002671
ENST00000476883:1(@)chr1_153208353_154797927	chr1_153932098	0.00463	0.00146	0.004995	0.0045
ENST00000476883:1(@)chr1_153208353_154797927	chr1_153935363	0.002746	0.001512	0.003185	0.002672
ENST00000476883:1(@)chr1_153208353_154797927	chr1_153935432	0.002744	0.001369	0.003126	0.002661
ENST00000476883:1(@)chr1_153208353_154797927	chr1_153935833	0.004695	0.001576	0.005107	0.004572
ENST00000476883:1(@)chr1_153208353_154797927	chr1_153936593	0.002744	0.001523	0.003187	0.00267
ENST00000476883:1(@)chr1_153208353_154797927	chr1_153941223	0.002747	0.001247	0.00308	0.002657
ENST00000476883:1(@)chr1_153208353_154797927	chr1_153944893	0.002743	0.001153	0.003037	0.002646
ENST00000476883:1(@)chr1_153208353_154797927	chr1_153947280	0.02148	0.001381	0.02131	0.02084
ENST00000476883:1(@)chr1_153208353_154797927	chr1_153947810	0.02148	0.001422	0.02134	0.02086
ENST00000476883:1(@)chr1_153208353_154797927	chr1_153948088	0.02152	0.001567	0.02149	0.02095
ENST00000476883:1(@)chr1_153208353_154797927	chr1_153950800	0.0045	0.001847	0.005026	0.004399
ENST00000476883:1(@)chr1_153208353_154797927	chr1_153953602	0.001692	0.00116	0.002027	0.001633
ENST00000476883:1(@)chr1_153208353_154797927	chr1_153954576	0.002802	0.00166	0.003296	0.002733
ENST00000476883:1(@)chr1_153208353_154797927	chr1_153954794	0.09885	0.001053	0.09539	0.09503
ENST00000476883:1(@)chr1_153208353_154797927	chr1_153959736	0.009274	0.0003413	0.008366	0.008251
ENST00000476883:1(@)chr1_153208353_154797927	chr1_153961727	0.02774	0.0009548	0.02689	0.02657
ENST00000476883:1(@)chr1_153208353_154797927	chr1_153965270	0.005312	0.0004202	0.004968	0.004826
ENST00000476883:1(@)chr1_153208353_154797927	chr1_153965388	0.005304	0.0004262	0.00497	0.004825
ENST00000476883:1(@)chr1_153208353_154797927	chr1_153969038	0.003177	0.0004729	0.003077	0.002916
ENST00000476883:1(@)chr1_153208353_154797927	chr1_153969680	0.001588	0.0004567	0.001608	0.001453
ENST00000476883:1(@)chr1_153208353_154797927	chr1_153970603	0.003062	0.0004751	0.002973	0.002812
ENST00000476883:1(@)chr1_153208353_154797927	chr1_153971324	0.003136	0.0003672	0.002936	0.002811
ENST00000476883:1(@)chr1_153208353_154797927	chr1_153976229	0.001284	0.0001753	0.001094	0.001035
ENST00000476883:1(@)chr1_153208353_154797927	chr1_153980122	0.001245	7.752e-05	0.0008314	0.0008051
ENST00000428469:1(@)chr1_153208353_154797927	chr1_153878630	0.0002321	0.001352	0.00109	0.000225
ENST00000428469:1(@)chr1_153208353_154797927	chr1_153881594	0.0002318	0.001116	0.0009372	0.0002233
ENST00000428469:1(@)chr1_153208353_154797927	chr1_153883888	0.0001755	0.0009644	0.0007852	0.000168
ENST00000428469:1(@)chr1_153208353_154797927	chr1_153884397	0.0001214	0.0009149	0.0007014	0.000116
ENST00000428469:1(@)chr1_153208353_154797927	chr1_153886244	0.0002322	0.001126	0.000944	0.0002237
ENST00000428469:1(@)chr1_153208353_154797927	chr1_153887829	0.0002323	0.001074	0.0009104	0.0002234
ENST00000428469:1(@)chr1_153208353_154797927	chr1_153887977	0.0002321	0.001139	0.0009524	0.0002237
ENST00000428469:1(@)chr1_153208353_154797927	chr1_153893060	0.0002319	0.001106	0.000931	0.0002233
ENST00000428469:1(@)chr1_153208353_154797927	chr1_153895329	0.0002321	0.001159	0.0009655	0.0002238
ENST00000428469:1(@)chr1_153208353_154797927	chr1_153896174	0.0002321	0.001093	0.0009225	0.0002233
ENST00000428469:1(@)chr1_153208353_154797927	chr1_153896490	0.0001214	0.001066	0.0007985	0.0001167
ENST00000428469:1(@)chr1_153208353_154797927	chr1_153897470	0.0002321	0.001142	0.0009546	0.0002237
ENST00000428469:1(@)chr1_153208353_154797927	chr1_153898173	0.000232	0.001144	0.0009558	0.0002236
ENST00000428469:1(@)chr1_153208353_154797927	chr1_153899116	0.0001213	0.001065	0.0007981	0.0001166
ENST00000428469:1(@)chr1_153208353_154797927	chr1_153900139	0.0001214	0.001076	0.000805	0.0001167
ENST00000428469:1(@)chr1_153208353_154797927	chr1_153902212	0.0001213	0.001102	0.0008221	0.0001168
ENST00000428469:1(@)chr1_153208353_154797927	chr1_153903213	0.0001213	0.001071	0.0008019	0.0001167
ENST00000428469:1(@)chr1_153208353_154797927	chr1_153905248	0.0001213	0.001126	0.0008373	0.0001168
ENST00000428469:1(@)chr1_153208353_154797927	chr1_153907268	0.0001213	0.00125	0.0009173	0.0001173
ENST00000428469:1(@)chr1_153208353_154797927	chr1_153910807	0.0001213	0.001178	0.0008709	0.000117
ENST00000428469:1(@)chr1_153208353_154797927	chr1_153911405	0.0001213	0.001186	0.000876	0.0001171
ENST00000428469:1(@)chr1_153208353_154797927	chr1_153914286	0.0001212	0.001331	0.0009691	0.0001174
ENST00000428469:1(@)chr1_153208353_154797927	chr1_153914397	0.0001212	0.001148	0.0008516	0.0001169
ENST00000428469:1(@)chr1_153208353_154797927	chr1_153918512	0.0001134	0.0011	0.0008132	0.0001092
ENST00000428469:1(@)chr1_153208353_154797927	chr1_153923736	0.0001752	0.001495	0.001127	0.0001703
ENST00000428469:1(@)chr1_153208353_154797927	chr1_153923894	0.0001212	0.001232	0.0009054	0.0001171
ENST00000428469:1(@)chr1_153208353_154797927	chr1_153923949	0.0001212	0.00138	0.001	0.0001175
ENST00000428469:1(@)chr1_153208353_154797927	chr1_153926854	0.0001245	0.001506	0.001085	0.0001211
ENST00000428469:1(@)chr1_153208353_154797927	chr1_153928014	0.0001245	0.001526	0.001098	0.0001211
ENST00000428469:1(@)chr1_153208353_154797927	chr1_153928673	0.0001248	0.001558	0.001119	0.0001214
ENST00000428469:1(@)chr1_153208353_154797927	chr1_153928826	0.0001245	0.001576	0.00113	0.0001212
ENST00000428469:1(@)chr1_153208353_154797927	chr1_153931407	0.0001247	0.001528	0.001099	0.0001213
ENST00000428469:1(@)chr1_153208353_154797927	chr1_153931738	0.0001165	0.001382	0.0009975	0.000113
ENST00000428469:1(@)chr1_153208353_154797927	chr1_153931862	0.0001247	0.001535	0.001103	0.0001213
ENST00000428469:1(@)chr1_153208353_154797927	chr1_153932098	0.0002383	0.00146	0.001166	0.0002315
ENST00000428469:1(@)chr1_153208353_154797927	chr1_153935363	0.0001247	0.001512	0.001089	0.0001213
ENST00000428469:1(@)chr1_153208353_154797927	chr1_153935432	0.0001246	0.001369	0.0009972	0.0001209
ENST00000428469:1(@)chr1_153208353_154797927	chr1_153935833	0.0002381	0.001576	0.001241	0.0002318
ENST00000428469:1(@)chr1_153208353_154797927	chr1_153936593	0.0001246	0.001523	0.001096	0.0001212
ENST00000428469:1(@)chr1_153208353_154797927	chr1_153941223	0.0001248	0.001247	0.0009184	0.0001206
ENST00000428469:1(@)chr1_153208353_154797927	chr1_153944893	0.0001247	0.001153	0.0008582	0.0001203
ENST00000428469:1(@)chr1_153208353_154797927	chr1_153947280	0.0001248	0.001381	0.001005	0.000121
ENST00000428469:1(@)chr1_153208353_154797927	chr1_153947810	0.0001248	0.001422	0.001031	0.0001211
ENST00000428469:1(@)chr1_153208353_154797927	chr1_153948088	0.0001246	0.001567	0.001124	0.0001213
ENST00000428469:1(@)chr1_153208353_154797927	chr1_153950800	0.0002049	0.001847	0.001382	0.0002003
ENST00000428469:1(@)chr1_153208353_154797927	chr1_153954576	0.0001755	0.00166	0.001234	0.0001711
ENST00000428469:1(@)chr1_153208353_154797927	chr1_153969038	0.000404	0.0004729	0.000673	0.0003704
ENST00000428469:1(@)chr1_153208353_154797927	chr1_153969680	0.0003518	0.0004567	0.0006139	0.0003216
ENST00000428469:1(@)chr1_153208353_154797927	chr1_153970603	0.0005869	0.0004751	0.0008423	0.0005383
ENST00000428469:1(@)chr1_153208353_154797927	chr1_153971324	0.0001456	0.0003672	0.0003653	0.0001304
ENST00000428469:1(@)chr1_153208353_154797927	chr1_153976229	0.003127	0.0001753	0.002624	0.002512
ENST00000428469:1(@)chr1_153208353_154797927	chr1_153980122	0.0002113	7.752e-05	0.0001856	0.000136
ENST00000428469:1(@)chr1_153208353_154797927	chr1_153993605	0.0003121	0.0001442	0.0003328	0.0002405
ENST00000428469:2(@)chr1_153208353_154797927	chr1_153884022	0.0001046	0.001087	0.000791	0.0001006
ENST00000428469:2(@)chr1_153208353_154797927	chr1_153966654	0.0002472	0.003554	0.002502	0.0002442
ENST00000428469:2(@)chr1_153208353_154797927	chr1_153968263	0.000328	0.003282	0.002409	0.0003237
ENST00000428469:2(@)chr1_153208353_154797927	chr1_153970121	0.0003104	0.003236	0.002362	0.0003063
ENST00000428469:2(@)chr1_153208353_154797927	chr1_153971312	0.0001122	0.002659	0.0018	0.0001104
ENST00000428469:2(@)chr1_153208353_154797927	chr1_153982198	0.000335	0.001174	0.001069	0.000323
ENST00000428469:2(@)chr1_153208353_154797927	chr1_153994184	0.000273	0.001188	0.001018	0.0002634
ENST00000471173:2(@)chr1_153208353_154797927	chr1_153890950	0.000137	0.0001527	0.0002027	0.0001064
ENST00000471173:2(@)chr1_153208353_154797927	chr1_153931738	0.0001468	0.001382	0.001013	0.0001423
ENST00000471173:2(@)chr1_153208353_154797927	chr1_153969038	0.0006619	0.0004729	0.0009036	0.0006057
ENST00000471173:2(@)chr1_153208353_154797927	chr1_153969680	0.0007035	0.0004567	0.0009296	0.0006418
ENST00000471173:2(@)chr1_153208353_154797927	chr1_153970603	0.0006043	0.0004751	0.0008526	0.0005532
ENST00000471173:2(@)chr1_153208353_154797927	chr1_153971324	0.0006356	0.0003672	0.0007991	0.0005677
ENST00000471173:2(@)chr1_153208353_154797927	chr1_153976229	0.002541	0.0001753	0.002143	0.002032
ENST00000471173:2(@)chr1_153208353_154797927	chr1_153980122	0.0004274	7.752e-05	0.0003218	0.0002729
ENST00000471173:2(@)chr1_153208353_154797927	chr1_153993605	0.000561	0.0001442	0.000521	0.0004301
ENST00000477617:1(@)chr1_153208353_154797927	chr1_153933921	0.0004487	0.01253	0.00789	0.0004471
ENST00000477617:1(@)chr1_153208353_154797927	chr1_153968263	0.04514	0.003282	0.0465	0.04455
ENST00000477617:1(@)chr1_153208353_154797927	chr1_153970121	0.01928	0.003236	0.02095	0.01902
ENST00000477617:1(@)chr1_153208353_154797927	chr1_153971312	0.002448	0.002659	0.003988	0.002409
ENST00000477617:1(@)chr1_153208353_154797927	chr1_153982198	0.002369	0.001174	0.002982	0.002284
ENST00000368630:1(@)chr1_153208353_154797927	chr1_153944893	0.0002303	0.001153	0.0009488	0.0002219
ENST00000368630:1(@)chr1_153208353_154797927	chr1_153947280	0.0002302	0.001381	0.001094	0.0002232
ENST00000368630:1(@)chr1_153208353_154797927	chr1_153947810	0.0002302	0.001422	0.00112	0.0002234
ENST00000368630:1(@)chr1_153208353_154797927	chr1_153948088	0.0002303	0.001567	0.001212	0.000224
ENST00000368630:1(@)chr1_153208353_154797927	chr1_153953602	0.002577	0.00116	0.003215	0.002484
ENST00000368630:1(@)chr1_153208353_154797927	chr1_153954576	0.00149	0.00166	0.002498	0.001452
ENST00000368630:1(@)chr1_153208353_154797927	chr1_153954794	0.001418	0.001053	0.002026	0.001362
ENST00000368630:1(@)chr1_153208353_154797927	chr1_153959736	0.0003349	0.0003413	0.000512	0.0002969
ENST00000368630:1(@)chr1_153208353_154797927	chr1_153961727	0.0002872	0.0009548	0.0008766	0.0002747
ENST00000368630:1(@)chr1_153208353_154797927	chr1_153965270	0.000283	0.0004202	0.0005213	0.0002564
ENST00000368630:1(@)chr1_153208353_154797927	chr1_153965388	0.0002827	0.0004262	0.000525	0.0002564
ENST00000368630:1(@)chr1_153208353_154797927	chr1_153969038	0.0002523	0.0004729	0.0005291	0.0002309
ENST00000368630:1(@)chr1_153208353_154797927	chr1_153969680	0.0002038	0.0004567	0.0004739	0.000186
ENST00000368630:1(@)chr1_153208353_154797927	chr1_153970603	0.0002094	0.0004751	0.0004913	0.0001917
ENST00000368630:1(@)chr1_153208353_154797927	chr1_153971324	0.0002556	0.0003672	0.0004599	0.0002284
ENST00000368630:1(@)chr1_153208353_154797927	chr1_153976229	0.0002146	0.0001753	0.0002823	0.0001718
ENST00000467860:1(@)chr1_153208353_154797927	chr1_153944893	0.0001937	0.001153	0.0009147	0.0001866
ENST00000467860:1(@)chr1_153208353_154797927	chr1_153947280	0.0001937	0.001381	0.00106	0.0001877
ENST00000467860:1(@)chr1_153208353_154797927	chr1_153953602	0.001194	0.00116	0.001883	0.00115
ENST00000467860:1(@)chr1_153208353_154797927	chr1_153954576	0.00117	0.00166	0.002188	0.00114
ENST00000467860:1(@)chr1_153208353_154797927	chr1_153954794	0.001193	0.001053	0.001811	0.001146
ENST00000467860:1(@)chr1_153208353_154797927	chr1_153959736	0.000253	0.0003413	0.0004397	0.0002242
ENST00000467860:1(@)chr1_153208353_154797927	chr1_153961727	0.0002473	0.0009548	0.0008393	0.0002364
ENST00000467860:1(@)chr1_153208353_154797927	chr1_153965270	0.0002056	0.0004202	0.0004516	0.0001862
ENST00000467860:1(@)chr1_153208353_154797927	chr1_153965388	0.0002056	0.0004262	0.0004556	0.0001865
ENST00000467860:1(@)chr1_153208353_154797927	chr1_153969038	0.000211	0.0004729	0.0004918	0.0001932
ENST00000467860:1(@)chr1_153208353_154797927	chr1_153969680	0.0002036	0.0004567	0.0004742	0.0001858
ENST00000467860:1(@)chr1_153208353_154797927	chr1_153970603	0.0002017	0.0004751	0.0004848	0.0001847
ENST00000467860:1(@)chr1_153208353_154797927	chr1_153971324	0.000213	0.0003672	0.0004222	0.0001903
ENST00000467860:1(@)chr1_153208353_154797927	chr1_153976229	0.0001991	0.0001753	0.00027	0.0001594
ENST00000493909:1(@)chr1_153208353_154797927	chr1_153944893	0.0001939	0.001153	0.0009149	0.0001868
ENST00000493909:1(@)chr1_153208353_154797927	chr1_153947280	0.0001939	0.001381	0.00106	0.000188
ENST00000493909:1(@)chr1_153208353_154797927	chr1_153953602	0.001195	0.00116	0.001884	0.001152
ENST00000493909:1(@)chr1_153208353_154797927	chr1_153954576	0.001324	0.00166	0.002338	0.00129
ENST00000493909:1(@)chr1_153208353_154797927	chr1_153954794	0.001195	0.001053	0.001812	0.001147
ENST00000493909:1(@)chr1_153208353_154797927	chr1_153959736	0.0002691	0.0003413	0.000454	0.0002385
ENST00000493909:1(@)chr1_153208353_154797927	chr1_153961727	0.0002482	0.0009548	0.0008402	0.0002374
ENST00000493909:1(@)chr1_153208353_154797927	chr1_153965270	0.0001971	0.0004202	0.0004439	0.0001785
ENST00000493909:1(@)chr1_153208353_154797927	chr1_153965388	0.0001971	0.0004262	0.0004478	0.0001788
ENST00000493909:1(@)chr1_153208353_154797927	chr1_153969038	0.0001976	0.0004729	0.0004795	0.0001809
ENST00000493909:1(@)chr1_153208353_154797927	chr1_153969680	0.0001912	0.0004567	0.0004629	0.0001745
ENST00000493909:1(@)chr1_153208353_154797927	chr1_153970603	0.0001904	0.0004751	0.0004744	0.0001744
ENST00000493909:1(@)chr1_153208353_154797927	chr1_153971324	0.000198	0.0003672	0.0004087	0.0001769
ENST00000493909:1(@)chr1_153208353_154797927	chr1_153976229	0.0001933	0.0001753	0.0002654	0.0001547
ENST00000477617:2(@)chr1_153208353_154797927	chr1_153959736	0.0002049	0.0003413	0.000397	0.0001816
ENST00000477617:2(@)chr1_153208353_154797927	chr1_153961727	0.000209	0.0009548	0.0008024	0.0001999
ENST00000477617:2(@)chr1_153208353_154797927	chr1_153969038	0.0001291	0.0004729	0.0004166	0.0001181
ENST00000477617:2(@)chr1_153208353_154797927	chr1_153969680	0.001344	0.0004567	0.001514	0.001226
ENST00000477617:2(@)chr1_153208353_154797927	chr1_153970603	0.001307	0.0004751	0.001496	0.001196
ENST00000477617:2(@)chr1_153208353_154797927	chr1_153971324	0.0001675	0.0003672	0.0003814	0.0001497
ENST00000477617:2(@)chr1_153208353_154797927	chr1_153976229	0.0002911	0.0001753	0.0003434	0.0002328
ENST00000477617:2(@)chr1_153208353_154797927	chr1_153980122	0.0002336	7.752e-05	0.0001981	0.0001492
ENST00000271843:2(@)chr1_153208353_154797927	chr1_153966654	0.0003767	0.003554	0.002628	0.0003722
ENST00000271843:2(@)chr1_153208353_154797927	chr1_153968263	0.0003476	0.003282	0.002426	0.000343
ENST00000271843:2(@)chr1_153208353_154797927	chr1_153970121	0.0003204	0.003236	0.00237	0.0003161
ENST00000271843:2(@)chr1_153208353_154797927	chr1_153971312	0.0001176	0.002659	0.001804	0.0001157
ENST00000271843:2(@)chr1_153208353_154797927	chr1_153982198	0.0004738	0.001174	0.001202	0.0004569
ENST00000271843:2(@)chr1_153208353_154797927	chr1_153994184	0.0004361	0.001188	0.001175	0.0004207
ENST00000461365:2(@)chr1_153208353_154797927	chr1_153968263	0.0002487	0.003282	0.002327	0.0002455
ENST00000461365:2(@)chr1_153208353_154797927	chr1_153970121	0.0002711	0.003236	0.00232	0.0002675
ENST00000461365:2(@)chr1_153208353_154797927	chr1_153971312	0.0002738	0.002659	0.001956	0.0002693
ENST00000461365:2(@)chr1_153208353_154797927	chr1_153982198	0.000376	0.001174	0.001107	0.0003625
ENST00000461365:2(@)chr1_153208353_154797927	chr1_153994184	0.0004069	0.001188	0.001146	0.0003924
ENST00000271843:1(@)chr1_153208353_154797927	chr1_153969038	0.0002003	0.0004729	0.0004818	0.0001833
ENST00000271843:1(@)chr1_153208353_154797927	chr1_153969680	0.0001895	0.0004567	0.0004613	0.0001729
ENST00000271843:1(@)chr1_153208353_154797927	chr1_153970603	0.0002227	0.0004751	0.0005038	0.0002038
ENST00000271843:1(@)chr1_153208353_154797927	chr1_153976229	0.002202	0.0001753	0.001872	0.001761
ENST00000271843:1(@)chr1_153208353_154797927	chr1_153993605	0.0002216	0.0001442	0.0002609	0.0001699
ENST00000368589:2(@)chr1_153208353_154797927	chr1_153969038	0.0002027	0.0004729	0.000484	0.0001855
ENST00000368589:2(@)chr1_153208353_154797927	chr1_153969680	0.0001868	0.0004567	0.0004588	0.0001704
ENST00000368589:2(@)chr1_153208353_154797927	chr1_153970603	0.000182	0.0004751	0.0004666	0.0001666
ENST00000368589:2(@)chr1_153208353_154797927	chr1_153976229	0.002169	0.0001753	0.001845	0.001735
ENST00000368589:2(@)chr1_153208353_154797927	chr1_153993605	0.0002236	0.0001442	0.0002624	0.0001714
ENST00000461365:1(@)chr1_153208353_154797927	chr1_153969038	0.0001998	0.0004729	0.0004818	0.0001829
ENST00000461365:1(@)chr1_153208353_154797927	chr1_153969680	0.0001869	0.0004567	0.0004592	0.0001705
ENST00000461365:1(@)chr1_153208353_154797927	chr1_153970603	0.0001839	0.0004751	0.0004686	0.0001683
ENST00000461365:1(@)chr1_153208353_154797927	chr1_153971324	0.0001994	0.0003672	0.0004102	0.0001781
ENST00000461365:1(@)chr1_153208353_154797927	chr1_153976229	0.0008172	0.0001753	0.0007644	0.0006536
ENST00000461365:1(@)chr1_153208353_154797927	chr1_153993605	0.0001965	0.0001442	0.0002418	0.0001506
ENST00000368521:1(@)chr1_153208353_154797927	chr1_154213000	0.0149	5.484e-07	0.000184	0.0001837
ENST00000483282:2(@)chr1_153208353_154797927	chr1_154122540	0.0001939	5.989e-05	0.0001497	0.0001119
ENST00000483282:2(@)chr1_153208353_154797927	chr1_154127658	0.0001904	5.76e-05	0.0001444	0.000108
ENST00000483282:2(@)chr1_153208353_154797927	chr1_154128303	0.0001887	5.143e-05	0.0001343	0.0001018
ENST00000483282:2(@)chr1_153208353_154797927	chr1_154128581	0.0001889	4.967e-05	0.0001316	0.0001002
ENST00000483282:2(@)chr1_153208353_154797927	chr1_154136677	0.0001938	5.815e-05	0.0001471	0.0001104
ENST00000483282:2(@)chr1_153208353_154797927	chr1_154142689	0.0001908	5.031e-05	0.0001337	0.0001019
ENST00000483282:2(@)chr1_153208353_154797927	chr1_154152591	0.0001659	0.000119	0.0001963	0.0001212
ENST00000483282:2(@)chr1_153208353_154797927	chr1_154154624	0.0001649	0.0001913	0.000255	0.0001341
ENST00000483282:2(@)chr1_153208353_154797927	chr1_154156196	0.0001662	0.0001081	0.0001865	0.0001182
ENST00000483282:2(@)chr1_153208353_154797927	chr1_154209478	0.002163	2.47e-06	0.0001167	0.0001152
ENST00000505010:1(@)chr1_153208353_154797927	chr1_154173619	0.003662	3.961e-06	0.0003053	0.0003028
ENST00000505010:1(@)chr1_153208353_154797927	chr1_154176764	0.000262	4.409e-05	0.0001591	0.0001312
ENST00000328159:2(@)chr1_153208353_154797927	chr1_154169432	0.001991	5.444e-05	0.001136	0.001102
ENST00000328159:2(@)chr1_153208353_154797927	chr1_154176764	0.0002898	4.409e-05	0.000173	0.0001452
ENST00000341372:2(@)chr1_153208353_154797927	chr1_154169432	0.001916	5.444e-05	0.001095	0.001061
ENST00000341372:2(@)chr1_153208353_154797927	chr1_154176764	0.0002711	4.409e-05	0.0001637	0.0001358
ENST00000362076:2(@)chr1_153208353_154797927	chr1_154214829	0.00696	2.434e-06	0.0003668	0.0003653
ENST00000362076:1(@)chr1_153208353_154797927	chr1_154207203	0.001539	3.155e-06	0.0001051	0.0001031
ENST00000362076:1(@)chr1_153208353_154797927	chr1_154213000	0.02399	5.484e-07	0.0002961	0.0002957
ENST00000362076:1(@)chr1_153208353_154797927	chr1_154219315	0.001776	3.385e-06	0.0001292	0.000127
ENST00000470180:1(@)chr1_153208353_154797927	chr1_154214829	0.002454	2.434e-06	0.0001303	0.0001288
ENST00000483282:1(@)chr1_153208353_154797927	chr1_154232217	0.0048	2.726e-06	0.0002821	0.0002804
ENST00000368589:1(@)chr1_153208353_154797927	chr1_154310773	0.0175	4.127e-07	0.0001631	0.0001628
ENST00000368589:1(@)chr1_153208353_154797927	chr1_154313011	0.01143	4.056e-07	0.0001048	0.0001046
ENST00000368589:1(@)chr1_153208353_154797927	chr1_154313046	0.01557	3.985e-07	0.0001402	0.00014
ENST00000368589:1(@)chr1_153208353_154797927	chr1_154313885	0.01482	4.072e-07	0.0001364	0.0001361
ENST00000368589:1(@)chr1_153208353_154797927	chr1_154314139	0.01532	3.853e-07	0.0001334	0.0001332
ENST00000368589:1(@)chr1_153208353_154797927	chr1_154314377	0.01411	3.875e-07	0.0001236	0.0001234
ENST00000363804:1(@)chr1_173128768_175120632	chr1_173792170	0.002229	0.001561	0.003165	0.002169
ENST00000363804:1(@)chr1_173128768_175120632	chr1_173796530	0.0001399	0.0009622	0.0007477	0.0001339
ENST00000363804:1(@)chr1_173128768_175120632	chr1_173796548	0.0001498	0.00135	0.001006	0.0001451
ENST00000363804:1(@)chr1_173128768_175120632	chr1_173797401	0.0002723	0.001357	0.001129	0.0002639
ENST00000363804:1(@)chr1_173128768_175120632	chr1_173797886	0.0002303	0.001328	0.00107	0.000223
ENST00000363804:1(@)chr1_173128768_175120632	chr1_173798305	0.0002165	0.008915	0.005902	0.0002154
ENST00000363804:1(@)chr1_173128768_175120632	chr1_173804518	0.0001932	0.0009653	0.0008007	0.0001849
ENST00000363804:1(@)chr1_173128768_175120632	chr1_173805138	0.0002064	0.001187	0.000956	0.0001991
ENST00000363804:1(@)chr1_173128768_175120632	chr1_173805814	0.0002071	0.001308	0.001035	0.0002005
ENST00000363804:1(@)chr1_173128768_175120632	chr1_173810981	0.000194	0.0009541	0.0007942	0.0001856
ENST00000363804:1(@)chr1_173128768_175120632	chr1_173811688	0.0001859	0.001389	0.001066	0.0001802
ENST00000363804:1(@)chr1_173128768_175120632	chr1_173813143	0.0002085	0.001415	0.001105	0.0002023
ENST00000363804:1(@)chr1_173128768_175120632	chr1_173814279	0.0002087	0.001362	0.001071	0.0002023
ENST00000363804:1(@)chr1_173128768_175120632	chr1_173814355	0.0001748	0.01066	0.006977	0.0001741
ENST00000363804:1(@)chr1_173128768_175120632	chr1_173815386	0.0002078	0.001355	0.001066	0.0002014
ENST00000531594:1(@)chr1_173128768_175120632	chr1_173872214	0.000169	0.001282	0.0009775	0.0001636
ENST00000531594:1(@)chr1_173128768_175120632	chr1_173879968	0.0001703	0.001046	0.0008273	0.0001636
ENST00000531594:1(@)chr1_173128768_175120632	chr1_173880858	0.0002641	0.0012	0.001016	0.000255
ENST00000531594:1(@)chr1_173128768_175120632	chr1_173882040	0.0001433	0.001085	0.0008267	0.0001379
ENST00000531594:1(@)chr1_173128768_175120632	chr1_173882589	0.0002362	0.0009581	0.0008342	0.0002261
ENST00000531594:1(@)chr1_173128768_175120632	chr1_173884136	0.00016	0.001389	0.001037	0.0001552
ENST00000531594:1(@)chr1_173128768_175120632	chr1_173885521	0.0001717	0.0012	0.0009277	0.0001658
ENST00000531594:1(@)chr1_173128768_175120632	chr1_173888854	0.0002688	0.001046	0.0009223	0.0002582
ENST00000531594:1(@)chr1_173128768_175120632	chr1_173889386	0.0001725	0.0009752	0.0007841	0.0001652
ENST00000531594:1(@)chr1_173128768_175120632	chr1_173889940	0.000239	0.0008655	0.000777	0.0002277
ENST00000531594:1(@)chr1_173128768_175120632	chr1_173890049	0.0002691	0.001048	0.0009234	0.0002586
ENST00000531594:1(@)chr1_173128768_175120632	chr1_173893488	0.0001728	0.0008963	0.0007338	0.0001649
ENST00000531594:1(@)chr1_173128768_175120632	chr1_173893527	0.00024	0.0009752	0.0008488	0.0002299
ENST00000531594:1(@)chr1_173128768_175120632	chr1_173894361	0.0001729	0.001166	0.0009068	0.0001668
ENST00000531594:1(@)chr1_173128768_175120632	chr1_173894831	0.0001621	0.001293	0.0009775	0.0001569
ENST00000531594:1(@)chr1_173128768_175120632	chr1_173895742	0.0001734	0.0008331	0.0006936	0.0001649
ENST00000531594:1(@)chr1_173128768_175120632	chr1_173896268	0.0001734	0.0008804	0.0007241	0.0001654
ENST00000531594:1(@)chr1_173128768_175120632	chr1_173896523	0.0001732	0.0008833	0.0007258	0.0001652
ENST00000531594:1(@)chr1_173128768_175120632	chr1_173897958	0.0001713	0.0008626	0.0007107	0.0001632
ENST00000531594:1(@)chr1_173128768_175120632	chr1_173898583	0.0002732	0.001065	0.0009387	0.0002627
ENST00000531594:1(@)chr1_173128768_175120632	chr1_173900492	0.000125	0.002135	0.001477	0.0001225
ENST00000531594:1(@)chr1_173128768_175120632	chr1_173901226	0.0001245	0.001899	0.001327	0.0001218
ENST00000531594:1(@)chr1_173128768_175120632	chr1_173901763	0.000113	0.002837	0.001912	0.0001113
ENST00000531594:1(@)chr1_173128768_175120632	chr1_173906263	0.0001742	0.002862	0.001988	0.0001716
ENST00000531594:1(@)chr1_173128768_175120632	chr1_173907423	0.0001593	0.002622	0.001821	0.0001567
ENST00000531594:1(@)chr1_173128768_175120632	chr1_173908748	0.0001731	0.00228	0.001617	0.0001699
ENST00000531594:1(@)chr1_173128768_175120632	chr1_173913592	0.0002324	0.0006028	0.0005996	0.000217
ENST00000531594:1(@)chr1_173128768_175120632	chr1_173913842	0.0001083	0.001298	0.0009286	0.0001048
ENST00000531594:1(@)chr1_173128768_175120632	chr1_173915601	0.0001622	0.0009207	0.0007393	0.000155
ENST00000531594:1(@)chr1_173128768_175120632	chr1_173916137	0.0001928	0.001046	0.0008493	0.0001852
ENST00000531594:1(@)chr1_173128768_175120632	chr1_173916343	0.0001668	0.0009674	0.0007737	0.0001598
ENST00000531594:1(@)chr1_173128768_175120632	chr1_173916398	0.0001664	0.0009617	0.0007697	0.0001593
ENST00000531594:1(@)chr1_173128768_175120632	chr1_173916899	0.0001748	0.0009161	0.0007484	0.000167
ENST00000531594:1(@)chr1_173128768_175120632	chr1_173918305	0.0001952	0.001054	0.0008568	0.0001876
ENST00000531594:1(@)chr1_173128768_175120632	chr1_173918759	0.0001947	0.001087	0.000877	0.0001873
ENST00000531594:1(@)chr1_173128768_175120632	chr1_173922936	0.0002422	0.0006525	0.0006415	0.0002273
ENST00000531594:1(@)chr1_173128768_175120632	chr1_173925012	0.0001469	0.0006642	0.0005595	0.000138
ENST00000531594:1(@)chr1_173128768_175120632	chr1_173927015	0.0001483	0.0004572	0.0004258	0.0001356
ENST00000531594:1(@)chr1_173128768_175120632	chr1_173927503	0.0001339	0.0008213	0.0006485	0.0001273
ENST00000531594:1(@)chr1_173128768_175120632	chr1_173930063	0.0002116	0.000793	0.0007041	0.0002008
ENST00000531594:1(@)chr1_173128768_175120632	chr1_173939400	0.000133	0.0008102	0.0006406	0.0001264
ENST00000531594:1(@)chr1_173128768_175120632	chr1_173944707	0.0001335	0.0008029	0.0006363	0.0001268
ENST00000531594:1(@)chr1_173128768_175120632	chr1_173945495	0.0001331	0.0008091	0.0006399	0.0001264
ENST00000531594:1(@)chr1_173128768_175120632	chr1_173956761	0.0003826	0.0007998	0.0008708	0.0003632
ENST00000531594:1(@)chr1_173128768_175120632	chr1_173956812	0.0002119	0.0004479	0.0004777	0.0001934
ENST00000531594:1(@)chr1_173128768_175120632	chr1_173956834	0.0002119	0.0004471	0.0004772	0.0001934
ENST00000531594:1(@)chr1_173128768_175120632	chr1_173957281	0.0002119	0.0004472	0.0004772	0.0001934
ENST00000531594:1(@)chr1_173128768_175120632	chr1_173960850	0.002558	0.0004465	0.002617	0.002334
ENST00000531594:1(@)chr1_173128768_175120632	chr1_173965408	0.0007824	0.0008084	0.001256	0.0007431
ENST00000531594:1(@)chr1_173128768_175120632	chr1_173966641	0.0007395	0.0004383	0.0009519	0.0006737
ENST00000531594:1(@)chr1_173128768_175120632	chr1_173967349	0.001336	0.0008035	0.001779	0.001269
ENST00000531594:1(@)chr1_173128768_175120632	chr1_173976713	0.0005955	0.0004277	0.0008128	0.0005413
ENST00000531594:1(@)chr1_173128768_175120632	chr1_173976995	0.0005946	0.0004191	0.0008055	0.0005396
ENST00000531594:1(@)chr1_173128768_175120632	chr1_173977057	0.0005948	0.0004181	0.0008049	0.0005395
ENST00000531594:1(@)chr1_173128768_175120632	chr1_173978053	0.0006278	0.0008683	0.001149	0.0005983
ENST00000531594:1(@)chr1_173128768_175120632	chr1_173979524	0.0005948	0.0004212	0.0008072	0.0005399
ENST00000531594:1(@)chr1_173128768_175120632	chr1_173979747	0.001074	0.0007807	0.001514	0.001018
ENST00000531594:1(@)chr1_173128768_175120632	chr1_173980478	0.001074	0.0007804	0.001514	0.001018
ENST00000531594:1(@)chr1_173128768_175120632	chr1_173981067	0.0005946	0.0004193	0.0008057	0.0005396
ENST00000531594:1(@)chr1_173128768_175120632	chr1_173981144	0.0004388	0.0001847	0.0004734	0.0003562
ENST00000531594:1(@)chr1_173128768_175120632	chr1_173982334	0.0005946	0.0004188	0.0008053	0.0005395
ENST00000531594:1(@)chr1_173128768_175120632	chr1_173983698	0.0006279	0.0008783	0.001156	0.0005987
ENST00000531594:1(@)chr1_173128768_175120632	chr1_173984006	0.0005946	0.0004176	0.0008044	0.0005394
ENST00000531594:1(@)chr1_173128768_175120632	chr1_173984722	0.0006276	0.0008838	0.001159	0.0005986
ENST00000531594:1(@)chr1_173128768_175120632	chr1_173986780	0.0001534	0.0007015	0.0005898	0.0001446
ENST00000531594:1(@)chr1_173128768_175120632	chr1_173988491	0.0001273	0.0008264	0.0006455	0.000121
ENST00000531594:1(@)chr1_173128768_175120632	chr1_173988639	0.0001271	0.0007847	0.0006186	0.0001206
ENST00000531594:1(@)chr1_173128768_175120632	chr1_173990671	0.0001276	0.000863	0.0006693	0.0001216
ENST00000531594:1(@)chr1_173128768_175120632	chr1_173998234	0.0001122	0.0008349	0.0006367	0.0001068
ENST00000531594:1(@)chr1_173128768_175120632	chr1_174003771	0.0001277	0.0008279	0.0006468	0.0001214
ENST00000531594:1(@)chr1_173128768_175120632	chr1_174006801	0.0001277	0.0008162	0.0006393	0.0001213
ENST00000531594:1(@)chr1_173128768_175120632	chr1_174008856	0.0001277	0.0008119	0.0006366	0.0001213
ENST00000484867:1(@)chr1_173128768_175120632	chr1_173886070	0.0001937	0.0006801	0.0006114	0.000182
ENST00000484867:1(@)chr1_173128768_175120632	chr1_173893132	0.0001997	0.00044	0.0004594	0.0001816
ENST00000484867:1(@)chr1_173128768_175120632	chr1_173982045	0.002554	9.11e-05	0.001781	0.001723
ENST00000484867:1(@)chr1_173128768_175120632	chr1_173990021	0.0002972	0.0001636	0.0003376	0.0002343
ENST00000479099:2(@)chr1_173128768_175120632	chr1_173930063	0.0002459	0.000793	0.0007344	0.0002331
ENST00000479099:2(@)chr1_173128768_175120632	chr1_173939400	0.001118	0.0008102	0.001572	0.00106
ENST00000479099:2(@)chr1_173128768_175120632	chr1_173944707	0.0001888	0.0008029	0.0006866	0.0001791
ENST00000479099:2(@)chr1_173128768_175120632	chr1_173945495	0.0003223	0.0008091	0.0008172	0.0003057
ENST00000479099:2(@)chr1_173128768_175120632	chr1_173956761	0.0002597	0.0007998	0.0007518	0.0002462
ENST00000479099:1(@)chr1_173128768_175120632	chr1_173934162	0.000248	0.0004667	0.0005211	0.0002267
ENST00000479099:1(@)chr1_173128768_175120632	chr1_173934599	0.0002479	0.0004633	0.0005188	0.0002265
ENST00000479099:1(@)chr1_173128768_175120632	chr1_173941826	0.001709	0.000193	0.001514	0.001393
ENST00000479099:1(@)chr1_173128768_175120632	chr1_173942571	0.0001854	0.0004505	0.0004531	0.000169
ENST00000479099:1(@)chr1_173128768_175120632	chr1_173942771	0.0001854	0.000451	0.0004535	0.000169
ENST00000479099:1(@)chr1_173128768_175120632	chr1_173945279	0.0003163	0.0004489	0.0005713	0.0002882
ENST00000479099:1(@)chr1_173128768_175120632	chr1_173947778	0.0003163	0.000448	0.0005707	0.0002881
ENST00000479099:1(@)chr1_173128768_175120632	chr1_173948512	0.0003525	0.000184	0.0004008	0.0002847
ENST00000479099:1(@)chr1_173128768_175120632	chr1_173949021	0.0003163	0.0004485	0.0005711	0.0002881
ENST00000479099:1(@)chr1_173128768_175120632	chr1_173949759	0.0003163	0.0004485	0.000571	0.0002881
ENST00000479099:1(@)chr1_173128768_175120632	chr1_173951256	0.0002548	0.0004495	0.0005157	0.0002322
ENST00000479099:1(@)chr1_173128768_175120632	chr1_173956812	0.0002548	0.0004479	0.0005147	0.0002321
ENST00000479099:1(@)chr1_173128768_175120632	chr1_173956834	0.0002548	0.0004471	0.0005142	0.0002321
ENST00000479099:1(@)chr1_173128768_175120632	chr1_173957281	0.0002548	0.0004472	0.0005142	0.0002321
ENST00000479099:1(@)chr1_173128768_175120632	chr1_173959367	0.0002549	0.0004436	0.0005118	0.000232
ENST00000479099:1(@)chr1_173128768_175120632	chr1_173959703	0.0002548	0.0004455	0.000513	0.000232
ENST00000479099:1(@)chr1_173128768_175120632	chr1_173960597	0.000268	2.627e-05	0.000117	0.0001005
ENST00000479099:1(@)chr1_173128768_175120632	chr1_173960850	0.0002548	0.0004465	0.0005136	0.000232
ENST00000367694:1(@)chr1_173128768_175120632	chr1_173956761	0.0002514	0.0007998	0.0007424	0.0002383
ENST00000367694:1(@)chr1_173128768_175120632	chr1_173956812	0.0002293	0.0004479	0.0004913	0.000209
ENST00000367694:1(@)chr1_173128768_175120632	chr1_173956834	0.0002293	0.0004471	0.0004907	0.0002089
ENST00000367694:1(@)chr1_173128768_175120632	chr1_173957281	0.0002293	0.0004472	0.0004908	0.0002089
ENST00000367694:1(@)chr1_173128768_175120632	chr1_173959367	0.0002293	0.0004436	0.0004884	0.0002088
ENST00000367694:1(@)chr1_173128768_175120632	chr1_173959703	0.0002293	0.0004455	0.0004897	0.0002089
ENST00000367694:1(@)chr1_173128768_175120632	chr1_173965408	0.002815	0.0008084	0.00318	0.002671
ENST00000367694:1(@)chr1_173128768_175120632	chr1_173966641	0.000131	0.0004383	0.0003954	0.0001191
ENST00000367694:1(@)chr1_173128768_175120632	chr1_173967349	0.00155	0.0008035	0.001977	0.00147
ENST00000367694:1(@)chr1_173128768_175120632	chr1_173976713	0.0002358	0.0004277	0.0004836	0.000214
ENST00000367694:1(@)chr1_173128768_175120632	chr1_173976995	0.0002359	0.0004191	0.0004777	0.0002136
ENST00000367694:1(@)chr1_173128768_175120632	chr1_173977057	0.0002358	0.0004181	0.000477	0.0002135
ENST00000367694:1(@)chr1_173128768_175120632	chr1_173978053	0.0002354	0.0008683	0.0007714	0.0002241
ENST00000367694:1(@)chr1_173128768_175120632	chr1_173979524	0.0002358	0.0004212	0.0004791	0.0002137
ENST00000367694:1(@)chr1_173128768_175120632	chr1_173979747	0.0002584	0.0007807	0.0007368	0.0002447
ENST00000367694:1(@)chr1_173128768_175120632	chr1_173980478	0.0002584	0.0007804	0.0007366	0.0002447
ENST00000367694:1(@)chr1_173128768_175120632	chr1_173981067	0.0002359	0.0004193	0.0004779	0.0002136
ENST00000367694:1(@)chr1_173128768_175120632	chr1_173982334	0.0002359	0.0004188	0.0004776	0.0002136
ENST00000367694:1(@)chr1_173128768_175120632	chr1_173983698	0.0002354	0.0008783	0.0007777	0.0002242
ENST00000367694:1(@)chr1_173128768_175120632	chr1_173984006	0.0002359	0.0004176	0.0004767	0.0002135
ENST00000367694:1(@)chr1_173128768_175120632	chr1_173984722	0.0002353	0.0008838	0.0007813	0.0002243
ENST00000367694:1(@)chr1_173128768_175120632	chr1_173986780	0.0002464	0.0007015	0.0006741	0.000232
ENST00000367694:1(@)chr1_173128768_175120632	chr1_173987475	0.0002359	0.0004226	0.0004801	0.0002138
ENST00000367694:1(@)chr1_173128768_175120632	chr1_173988491	0.0002584	0.0008264	0.0007663	0.0002455
ENST00000367694:1(@)chr1_173128768_175120632	chr1_173988639	0.0002584	0.0007847	0.0007394	0.0002448
ENST00000367694:1(@)chr1_173128768_175120632	chr1_173990671	0.0002584	0.000863	0.0007899	0.000246
ENST00000531594:2(@)chr1_173128768_175120632	chr1_173960597	0.001391	2.627e-05	0.0005372	0.0005206
ENST00000531594:2(@)chr1_173128768_175120632	chr1_173968277	0.0004006	2.513e-05	0.0001616	0.0001458
ENST00000531594:2(@)chr1_173128768_175120632	chr1_173980095	0.0003229	2.433e-05	0.0001304	0.0001151
ENST00000531594:2(@)chr1_173128768_175120632	chr1_173983401	0.0003227	2.496e-05	0.0001327	0.0001169
ENST00000484867:2(@)chr1_173128768_175120632	chr1_173976713	0.0002184	0.0004277	0.0004669	0.0001982
ENST00000484867:2(@)chr1_173128768_175120632	chr1_173978053	0.0001346	0.0008683	0.0006737	0.0001282
ENST00000484867:2(@)chr1_173128768_175120632	chr1_173981067	0.0009648	0.0004193	0.001137	0.0008739
ENST00000484867:2(@)chr1_173128768_175120632	chr1_173981144	0.0009125	0.0001847	0.000854	0.000738
ENST00000484867:2(@)chr1_173128768_175120632	chr1_173982334	0.002446	0.0004188	0.002478	0.002215
ENST00000484867:2(@)chr1_173128768_175120632	chr1_173983698	0.002272	0.0008783	0.002716	0.002165
ENST00000484867:2(@)chr1_173128768_175120632	chr1_173984006	0.001347	0.0004176	0.001482	0.001219
ENST00000484867:2(@)chr1_173128768_175120632	chr1_173984722	0.0002757	0.0008838	0.000818	0.0002628
ENST00000484867:2(@)chr1_173128768_175120632	chr1_173986780	0.0002856	0.0007015	0.0007096	0.0002689
ENST00000484867:2(@)chr1_173128768_175120632	chr1_173987475	0.0002786	0.0004226	0.000518	0.0002525
ENST00000484867:2(@)chr1_173128768_175120632	chr1_173988491	0.0003357	0.0008264	0.0008381	0.0003189
ENST00000484867:2(@)chr1_173128768_175120632	chr1_173988639	0.0003357	0.0007847	0.000811	0.000318
ENST00000484867:2(@)chr1_173128768_175120632	chr1_173990671	0.0003355	0.000863	0.0008616	0.0003194
ENST00000484867:2(@)chr1_173128768_175120632	chr1_173991609	0.0002787	0.0004695	0.00055	0.000255
ENST00000484867:2(@)chr1_173128768_175120632	chr1_173992462	0.0002245	0.000469	0.0005001	0.0002054
ENST00000484867:2(@)chr1_173128768_175120632	chr1_173993926	0.0002245	0.0004742	0.0005035	0.0002056
ENST00000484867:2(@)chr1_173128768_175120632	chr1_173995068	0.0002245	0.000596	0.0005837	0.0002092
ENST00000484867:2(@)chr1_173128768_175120632	chr1_173996095	0.0002245	0.0004645	0.000497	0.0002052
ENST00000484867:2(@)chr1_173128768_175120632	chr1_173996210	0.0002245	0.0004407	0.0004812	0.0002043
ENST00000484867:2(@)chr1_173128768_175120632	chr1_173998234	0.0002819	0.0008349	0.0007925	0.0002679
ENST00000484867:2(@)chr1_173128768_175120632	chr1_173998264	0.0002245	0.0004385	0.0004797	0.0002042
ENST00000484867:2(@)chr1_173128768_175120632	chr1_173999844	0.0002245	0.0004703	0.0005009	0.0002055
ENST00000484867:2(@)chr1_173128768_175120632	chr1_174001121	0.0002245	0.0004599	0.000494	0.0002051
ENST00000484867:2(@)chr1_173128768_175120632	chr1_174001638	0.0002245	0.0004456	0.0004844	0.0002045
ENST00000484867:2(@)chr1_173128768_175120632	chr1_174003196	0.0002245	0.0004457	0.0004845	0.0002045
ENST00000484867:2(@)chr1_173128768_175120632	chr1_174003348	0.0002245	0.0004428	0.0004825	0.0002044
ENST00000484867:2(@)chr1_173128768_175120632	chr1_174003771	0.0002704	0.0008279	0.000777	0.0002569
ENST00000484867:2(@)chr1_173128768_175120632	chr1_174004543	0.0002353	0.0005165	0.0005415	0.0002169
ENST00000484867:2(@)chr1_173128768_175120632	chr1_174005487	0.0002245	0.0004426	0.0004824	0.0002043
ENST00000484867:2(@)chr1_173128768_175120632	chr1_174006801	0.0002705	0.0008162	0.0007696	0.0002567
ENST00000529474:2(@)chr1_173128768_175120632	chr1_174232199	0.0002518	0.0002712	0.0003877	0.0002167
ENST00000529474:2(@)chr1_173128768_175120632	chr1_174243435	0.001557	0.0002879	0.001533	0.001351
ENST00000529474:2(@)chr1_173128768_175120632	chr1_174245036	0.0001883	0.0002603	0.0003253	0.0001611
ENST00000529474:2(@)chr1_173128768_175120632	chr1_174245713	0.0001885	0.0002877	0.000345	0.0001635
ENST00000529474:2(@)chr1_173128768_175120632	chr1_174247638	0.0003212	0.0002589	0.000438	0.0002747
ENST00000529474:2(@)chr1_173128768_175120632	chr1_174248420	0.0003212	0.0001547	0.0003478	0.0002502
ENST00000529474:2(@)chr1_173128768_175120632	chr1_174250661	0.0003212	0.0002922	0.0004635	0.0002793
ENST00000529474:2(@)chr1_173128768_175120632	chr1_174250993	0.0003212	0.0002924	0.0004637	0.0002793
ENST00000529474:2(@)chr1_173128768_175120632	chr1_174251081	0.0003212	0.0002723	0.0004484	0.0002766
ENST00000529474:2(@)chr1_173128768_175120632	chr1_174252322	0.0002629	0.0001669	0.0003134	0.0002082
ENST00000529474:2(@)chr1_173128768_175120632	chr1_174257228	0.0002589	0.0002611	0.0003863	0.0002216
ENST00000529474:2(@)chr1_173128768_175120632	chr1_174257245	0.0002589	0.000261	0.0003862	0.0002216
ENST00000529474:2(@)chr1_173128768_175120632	chr1_174259595	0.0002589	0.0002592	0.0003848	0.0002214
ENST00000529474:2(@)chr1_173128768_175120632	chr1_174261756	0.0002589	0.0002591	0.0003848	0.0002214
ENST00000251507:1(@)chr1_173128768_175120632	chr1_174549874	0.0002864	2.408e-05	0.0001166	0.0001014
ENST00000251507:1(@)chr1_173128768_175120632	chr1_174564603	0.000328	2.659e-05	0.0001404	0.0001236
ENST00000367690:2(@)chr1_173128768_175120632	chr1_174400629	0.0005301	8.138e-05	0.0003957	0.0003443
ENST00000526253:1(@)chr1_173128768_175120632	chr1_174500656	0.001997	2.331e-05	0.000707	0.0006923
ENST00000526253:1(@)chr1_173128768_175120632	chr1_174500767	0.002005	2.382e-05	0.0007201	0.0007051
ENST00000526253:1(@)chr1_173128768_175120632	chr1_174509890	0.0008122	8.12e-06	0.0001318	0.0001267
ENST00000526253:1(@)chr1_173128768_175120632	chr1_174510189	0.0008174	8.092e-06	0.0001323	0.0001272
ENST00000526253:1(@)chr1_173128768_175120632	chr1_174510339	0.0008198	8.106e-06	0.0001328	0.0001277
ENST00000526253:1(@)chr1_173128768_175120632	chr1_174511420	0.0005506	2.399e-05	0.0002096	0.0001945
ENST00000526253:1(@)chr1_173128768_175120632	chr1_174511422	0.0005514	2.414e-05	0.0002107	0.0001955
ENST00000526253:1(@)chr1_173128768_175120632	chr1_174513939	0.0005746	2.284e-05	0.0002109	0.0001965
ENST00000526253:1(@)chr1_173128768_175120632	chr1_174515500	0.0006801	8.102e-06	0.000111	0.0001059
ENST00000526253:1(@)chr1_173128768_175120632	chr1_174515794	0.0006839	8.408e-06	0.0001152	0.0001099
ENST00000526253:1(@)chr1_173128768_175120632	chr1_174516512	0.0005925	2.46e-05	0.0002282	0.0002127
ENST00000526253:1(@)chr1_173128768_175120632	chr1_174516983	0.0005964	2.431e-05	0.0002278	0.0002125
ENST00000526253:1(@)chr1_173128768_175120632	chr1_174519092	0.0004649	2.407e-05	0.0001797	0.0001646
ENST00000251507:2(@)chr1_173128768_175120632	chr1_174559995	0.001973	7.625e-06	0.0002966	0.0002917
ENST00000251507:2(@)chr1_173128768_175120632	chr1_174560246	0.001972	7.79e-06	0.0003019	0.000297
ENST00000251507:2(@)chr1_173128768_175120632	chr1_174560838	0.001973	7.509e-06	0.0002927	0.0002879
ENST00000251507:2(@)chr1_173128768_175120632	chr1_174583673	0.0002744	7.571e-05	0.0002215	0.0001736
ENST00000526253:2(@)chr1_173128768_175120632	chr1_174506067	0.0002579	0.0001125	0.0002566	0.0001855
ENST00000526253:2(@)chr1_173128768_175120632	chr1_174508962	0.0004318	0.0001098	0.0003778	0.0003084
ENST00000526253:2(@)chr1_173128768_175120632	chr1_174519384	0.0003279	0.0001086	0.0003022	0.0002335
ENST00000526253:2(@)chr1_173128768_175120632	chr1_174521362	0.0003255	0.0001102	0.0003024	0.0002328
ENST00000526253:2(@)chr1_173128768_175120632	chr1_174521974	0.0003248	0.0001065	0.0002972	0.0002299
ENST00000461613:2(@)chr1_173128768_175120632	chr1_174981931	0.004812	1.62e-06	0.0001722	0.0001712
ENST00000392064:2(@)chr1_173128768_175120632	chr1_174936774	0.003085	4.848e-06	0.0003097	0.0003066
ENST00000461613:1(@)chr1_173128768_175120632	chr1_174953908	0.1091	3.891e-05	0.05124	0.05122
ENST00000367688:1(@)chr1_173128768_175120632	chr1_174956778	0.01383	1.012e-06	0.0003119	0.0003113
ENST00000367688:1(@)chr1_173128768_175120632	chr1_174959238	0.00639	9.265e-07	0.0001325	0.000132
ENST00000367688:1(@)chr1_173128768_175120632	chr1_174964277	0.01417	9.507e-07	0.0003008	0.0003002
ENST00000367688:1(@)chr1_173128768_175120632	chr1_174972395	0.01715	1.425e-06	0.0005397	0.0005388
ENST00000367688:1(@)chr1_173128768_175120632	chr1_174977933	0.2237	2.858e-06	0.01366	0.01366
ENST00000367688:1(@)chr1_173128768_175120632	chr1_174985961	0.05987	1.695e-06	0.002225	0.002224
ENST00000367688:1(@)chr1_173128768_175120632	chr1_174992364	0.04791	1.895e-06	0.001982	0.00198
ENST00000367688:1(@)chr1_173128768_175120632	chr1_174992945	0.04479	3.72e-06	0.003498	0.003496
ENST00000367688:1(@)chr1_173128768_175120632	chr1_174995713	0.04625	5.554e-06	0.005193	0.00519
ENST00000367688:1(@)chr1_173128768_175120632	chr1_174996264	0.05002	1.817e-06	0.001988	0.001987
ENST00000367688:1(@)chr1_173128768_175120632	chr1_175001369	0.0237	1.091e-06	0.0005748	0.0005742
ENST00000367688:1(@)chr1_173128768_175120632	chr1_175005803	0.006039	1.611e-06	0.0002146	0.0002136
ENST00000367688:1(@)chr1_173128768_175120632	chr1_175015690	0.00459	1.514e-06	0.0001538	0.0001529
ENST00000367688:1(@)chr1_173128768_175120632	chr1_175016421	0.004205	2.002e-06	0.0001845	0.0001833
ENST00000367688:1(@)chr1_173128768_175120632	chr1_175017489	0.004019	1.917e-06	0.0001692	0.000168
ENST00000392064:1(@)chr1_173128768_175120632	chr1_174956778	0.0701	1.012e-06	0.001578	0.001578
ENST00000392064:1(@)chr1_173128768_175120632	chr1_174959238	0.01079	9.265e-07	0.0002235	0.0002229
ENST00000392064:1(@)chr1_173128768_175120632	chr1_174964277	0.008458	9.507e-07	0.0001797	0.0001791
ENST00000485114:1(@)chr1_173128768_175120632	chr1_174972395	0.009572	1.425e-06	0.0003015	0.0003007
ENST00000485114:1(@)chr1_173128768_175120632	chr1_174985961	0.02719	1.695e-06	0.001011	0.00101
ENST00000485114:1(@)chr1_173128768_175120632	chr1_174992364	0.02371	1.895e-06	0.0009815	0.0009803
ENST00000485114:1(@)chr1_173128768_175120632	chr1_174992945	0.02143	3.72e-06	0.001675	0.001672
ENST00000485114:1(@)chr1_173128768_175120632	chr1_174995713	0.01998	5.554e-06	0.002246	0.002243
ENST00000485114:1(@)chr1_173128768_175120632	chr1_174996264	0.02215	1.817e-06	0.0008811	0.00088
ENST00000485114:1(@)chr1_173128768_175120632	chr1_175001369	0.01068	1.091e-06	0.0002593	0.0002587
ENST00000233099:1(@)chr2_35896940_37905569	chr2_36967134	0.0003652	0.002492	0.001898	0.000359
ENST00000233099:1(@)chr2_35896940_37905569	chr2_37009935	0.0001824	0.001467	0.001083	0.0001772
ENST00000233099:1(@)chr2_35896940_37905569	chr2_37031665	0.01002	0.001625	0.01076	0.009758
ENST00000233099:1(@)chr2_35896940_37905569	chr2_37035132	0.001659	0.001894	0.002792	0.001622
ENST00000233099:1(@)chr2_35896940_37905569	chr2_37038187	0.002768	0.002442	0.004228	0.00272
ENST00000233099:1(@)chr2_35896940_37905569	chr2_37038420	0.002763	0.002095	0.004001	0.002707
ENST00000233099:1(@)chr2_35896940_37905569	chr2_37039589	0.002727	0.002406	0.004164	0.002679
ENST00000233099:1(@)chr2_35896940_37905569	chr2_37040285	0.002714	0.002196	0.004018	0.002662
ENST00000233099:1(@)chr2_35896940_37905569	chr2_37046993	0.002092	0.002458	0.003574	0.002056
ENST00000233099:1(@)chr2_35896940_37905569	chr2_37049249	0.0006719	0.0002808	0.0007557	0.0005823
ENST00000233099:1(@)chr2_35896940_37905569	chr2_37050315	0.002044	0.002521	0.003566	0.002009
ENST00000233099:1(@)chr2_35896940_37905569	chr2_37052891	0.002025	0.002627	0.003614	0.001992
ENST00000233099:1(@)chr2_35896940_37905569	chr2_37053235	0.002022	0.002828	0.003738	0.001991
ENST00000233099:1(@)chr2_35896940_37905569	chr2_37056701	0.001927	0.0006668	0.002221	0.00181
ENST00000233099:1(@)chr2_35896940_37905569	chr2_37058017	0.000318	0.0009271	0.0008763	0.0003038
ENST00000233099:1(@)chr2_35896940_37905569	chr2_37058697	0.0002527	0.0007471	0.0007002	0.0002389
ENST00000233099:1(@)chr2_35896940_37905569	chr2_37059231	0.0003193	0.0009389	0.000885	0.0003053
ENST00000233099:1(@)chr2_35896940_37905569	chr2_37059784	0.0003193	0.000928	0.0008781	0.0003051
ENST00000233099:1(@)chr2_35896940_37905569	chr2_37060540	0.001249	0.0001553	0.001073	0.000977
ENST00000233099:1(@)chr2_35896940_37905569	chr2_37061540	0.0003187	0.0008876	0.000852	0.000304
ENST00000233099:1(@)chr2_35896940_37905569	chr2_37062446	0.0003186	0.0009536	0.0008936	0.0003048
ENST00000233099:1(@)chr2_35896940_37905569	chr2_37063544	0.0002994	0.0006786	0.0007005	0.0002815
ENST00000233099:1(@)chr2_35896940_37905569	chr2_37063716	0.0003181	0.0007704	0.000777	0.0003013
ENST00000233099:1(@)chr2_35896940_37905569	chr2_37063961	0.000318	0.0007258	0.0007483	0.0003001
ENST00000233099:1(@)chr2_35896940_37905569	chr2_37064626	0.0003149	0.0007569	0.0007653	0.0002979
ENST00000233099:1(@)chr2_35896940_37905569	chr2_37064632	0.0003165	0.0007445	0.0007589	0.0002992
ENST00000233099:1(@)chr2_35896940_37905569	chr2_37065591	0.000318	0.0007981	0.0007945	0.0003017
ENST00000233099:1(@)chr2_35896940_37905569	chr2_37067156	0.0003185	0.0009669	0.0009019	0.0003049
ENST00000233099:1(@)chr2_35896940_37905569	chr2_37068949	0.0003188	0.001063	0.000963	0.0003063
ENST00000233099:1(@)chr2_35896940_37905569	chr2_37070142	0.0003186	0.001061	0.0009612	0.0003062
ENST00000233099:1(@)chr2_35896940_37905569	chr2_37070163	0.0003186	0.001032	0.000943	0.0003058
ENST00000233099:1(@)chr2_35896940_37905569	chr2_37071109	0.0003192	0.0007916	0.0007914	0.0003027
ENST00000233099:1(@)chr2_35896940_37905569	chr2_37072356	0.0003194	0.001087	0.0009782	0.0003072
ENST00000233099:1(@)chr2_35896940_37905569	chr2_37077957	0.0003197	0.000701	0.000734	0.0003011
ENST00000233099:1(@)chr2_35896940_37905569	chr2_37078314	0.0003195	0.0006662	0.0007114	0.0003001
ENST00000233099:1(@)chr2_35896940_37905569	chr2_37079197	0.000319	0.0007904	0.0007905	0.0003024
ENST00000467978:2(@)chr2_35896940_37905569	chr2_36967561	0.0001295	0.002853	0.002089	0.0001277
ENST00000467978:2(@)chr2_35896940_37905569	chr2_36976852	0.0001253	0.001952	0.001464	0.0001228
ENST00000467978:2(@)chr2_35896940_37905569	chr2_36977025	0.0001247	0.002349	0.001737	0.0001227
ENST00000467978:2(@)chr2_35896940_37905569	chr2_36986706	0.0001509	0.005364	0.003837	0.0001498
ENST00000467978:2(@)chr2_35896940_37905569	chr2_36990479	0.0001382	0.008474	0.005963	0.0001375
ENST00000467978:2(@)chr2_35896940_37905569	chr2_36992927	0.0001397	0.00531	0.003789	0.0001387
ENST00000467978:2(@)chr2_35896940_37905569	chr2_36993668	0.0001398	0.007929	0.00559	0.0001391
ENST00000467978:2(@)chr2_35896940_37905569	chr2_36995675	0.0001396	0.005933	0.004217	0.0001387
ENST00000467978:2(@)chr2_35896940_37905569	chr2_36998503	0.0001394	0.006599	0.004675	0.0001386
ENST00000467978:2(@)chr2_35896940_37905569	chr2_36999969	0.0001416	0.006025	0.004283	0.0001406
ENST00000467978:2(@)chr2_35896940_37905569	chr2_37000401	0.0001414	0.005656	0.004029	0.0001404
ENST00000467978:2(@)chr2_35896940_37905569	chr2_37002883	0.0001412	0.008958	0.006299	0.0001406
ENST00000467978:2(@)chr2_35896940_37905569	chr2_37003949	0.0001416	0.01077	0.007548	0.0001411
ENST00000467978:2(@)chr2_35896940_37905569	chr2_37005187	0.0001424	0.009696	0.006808	0.0001418
ENST00000467978:2(@)chr2_35896940_37905569	chr2_37006122	0.0001424	0.005618	0.004004	0.0001414
ENST00000467978:2(@)chr2_35896940_37905569	chr2_37006794	0.000142	0.007521	0.005312	0.0001413
ENST00000467978:2(@)chr2_35896940_37905569	chr2_37009678	0.0001212	0.02101	0.01456	0.000121
ENST00000467978:2(@)chr2_35896940_37905569	chr2_37011373	0.0001404	0.01257	0.008782	0.0001399
ENST00000467978:2(@)chr2_35896940_37905569	chr2_37013907	0.0001393	0.009894	0.00694	0.0001387
ENST00000467978:2(@)chr2_35896940_37905569	chr2_37014898	0.0001395	0.01826	0.01269	0.0001392
ENST00000467978:2(@)chr2_35896940_37905569	chr2_37016661	0.000141	0.01432	0.009984	0.0001407
ENST00000467978:2(@)chr2_35896940_37905569	chr2_37017214	0.0001409	0.01757	0.01222	0.0001405
ENST00000467978:2(@)chr2_35896940_37905569	chr2_37020872	0.0001376	0.008195	0.005771	0.000137
ENST00000467978:2(@)chr2_35896940_37905569	chr2_37026312	0.0001015	0.01947	0.01349	0.0001013
ENST00000467978:2(@)chr2_35896940_37905569	chr2_37044422	0.0002559	2.64e-05	0.0001195	0.0001014
ENST00000467978:2(@)chr2_35896940_37905569	chr2_37050156	0.004091	1.069e-05	0.0008655	0.0008582
ENST00000425467:1(@)chr2_35896940_37905569	chr2_36978513	0.004761	4.222e-06	0.0004201	0.0004174
ENST00000425467:2(@)chr2_35896940_37905569	chr2_36979778	0.001979	0.02739	0.01944	0.001976
ENST00000446769:1(@)chr2_35896940_37905569	chr2_37031665	0.0001152	0.001625	0.001146	0.0001122
ENST00000446769:1(@)chr2_35896940_37905569	chr2_37035132	0.0001166	0.001894	0.001319	0.000114
ENST00000446769:1(@)chr2_35896940_37905569	chr2_37038187	0.000118	0.002442	0.00167	0.0001159
ENST00000446769:1(@)chr2_35896940_37905569	chr2_37038420	0.0001182	0.002095	0.001449	0.0001158
ENST00000446769:1(@)chr2_35896940_37905569	chr2_37039589	0.0001191	0.002406	0.001648	0.000117
ENST00000446769:1(@)chr2_35896940_37905569	chr2_37040285	0.0001194	0.002196	0.001515	0.0001171
ENST00000446769:1(@)chr2_35896940_37905569	chr2_37046993	0.0001221	0.002458	0.001684	0.00012
ENST00000446769:1(@)chr2_35896940_37905569	chr2_37049249	0.0002543	0.0002808	0.0003993	0.0002206
ENST00000446769:1(@)chr2_35896940_37905569	chr2_37050315	0.0001235	0.002521	0.001726	0.0001214
ENST00000446769:1(@)chr2_35896940_37905569	chr2_37052891	0.0001254	0.002627	0.001795	0.0001233
ENST00000446769:1(@)chr2_35896940_37905569	chr2_37053235	0.0001255	0.002828	0.001923	0.0001237
ENST00000446769:1(@)chr2_35896940_37905569	chr2_37058017	0.000166	0.0009271	0.0007487	0.0001587
ENST00000446769:1(@)chr2_35896940_37905569	chr2_37059231	0.0001672	0.0009389	0.0007574	0.0001599
ENST00000446769:1(@)chr2_35896940_37905569	chr2_37059784	0.0001677	0.000928	0.0007509	0.0001603
ENST00000446769:1(@)chr2_35896940_37905569	chr2_37061540	0.0001691	0.0008876	0.0007261	0.0001613
ENST00000446769:1(@)chr2_35896940_37905569	chr2_37062446	0.0001699	0.0009536	0.0007694	0.0001626
ENST00000446769:1(@)chr2_35896940_37905569	chr2_37063544	0.000126	0.0006786	0.0005504	0.0001185
ENST00000446769:1(@)chr2_35896940_37905569	chr2_37063716	0.000171	0.0007704	0.0006522	0.0001619
ENST00000446769:1(@)chr2_35896940_37905569	chr2_37063961	0.000171	0.0007258	0.0006233	0.0001614
ENST00000446769:1(@)chr2_35896940_37905569	chr2_37064626	0.0001731	0.0007569	0.0006455	0.0001638
ENST00000446769:1(@)chr2_35896940_37905569	chr2_37064632	0.0001712	0.0007445	0.0006356	0.0001619
ENST00000446769:1(@)chr2_35896940_37905569	chr2_37065591	0.0001713	0.0007981	0.0006704	0.0001626
ENST00000446769:1(@)chr2_35896940_37905569	chr2_37067156	0.0001717	0.0009669	0.0007797	0.0001644
ENST00000446769:1(@)chr2_35896940_37905569	chr2_37068949	0.000172	0.001063	0.0008421	0.0001654
ENST00000446769:1(@)chr2_35896940_37905569	chr2_37070142	0.0001721	0.001061	0.0008405	0.0001654
ENST00000446769:1(@)chr2_35896940_37905569	chr2_37070163	0.0001721	0.001032	0.0008219	0.0001652
ENST00000446769:1(@)chr2_35896940_37905569	chr2_37071109	0.0001724	0.0007916	0.0006672	0.0001635
ENST00000446769:1(@)chr2_35896940_37905569	chr2_37072356	0.0001725	0.001087	0.0008575	0.000166
ENST00000446769:1(@)chr2_35896940_37905569	chr2_37077957	0.0001731	0.000701	0.0006092	0.0001631
ENST00000446769:1(@)chr2_35896940_37905569	chr2_37078314	0.0001731	0.0006662	0.0005865	0.0001626
ENST00000446769:1(@)chr2_35896940_37905569	chr2_37079197	0.0001731	0.0007904	0.0006672	0.0001642
ENST00000446769:1(@)chr2_35896940_37905569	chr2_37083508	0.0001731	0.0007947	0.0006699	0.0001642
ENST00000446769:1(@)chr2_35896940_37905569	chr2_37085054	0.0001749	0.001033	0.0008254	0.0001679
ENST00000446769:1(@)chr2_35896940_37905569	chr2_37088075	0.000178	0.0007706	0.000659	0.0001686
ENST00000446769:1(@)chr2_35896940_37905569	chr2_37088817	0.0001417	0.0007495	0.000611	0.000134
ENST00000446769:1(@)chr2_35896940_37905569	chr2_37089920	0.0001802	0.0007464	0.0006454	0.0001704
ENST00000446769:1(@)chr2_35896940_37905569	chr2_37090019	0.0001803	0.0007464	0.0006455	0.0001705
ENST00000446769:1(@)chr2_35896940_37905569	chr2_37091584	0.0001819	0.0009211	0.0007599	0.0001738
ENST00000446769:1(@)chr2_35896940_37905569	chr2_37092013	0.0001824	0.000814	0.0006913	0.0001732
ENST00000446769:1(@)chr2_35896940_37905569	chr2_37092080	0.0001663	0.0007633	0.0006432	0.0001574
ENST00000446769:1(@)chr2_35896940_37905569	chr2_37092523	0.000183	0.0008236	0.0006981	0.0001739
ENST00000446769:1(@)chr2_35896940_37905569	chr2_37092796	0.0001834	0.0008238	0.0006985	0.0001743
ENST00000446769:1(@)chr2_35896940_37905569	chr2_37093774	0.0001837	0.0007991	0.0006829	0.0001743
ENST00000446769:1(@)chr2_35896940_37905569	chr2_37094425	0.0001842	0.000812	0.0006916	0.0001749
ENST00000446769:1(@)chr2_35896940_37905569	chr2_37097245	0.000185	0.0007432	0.0006478	0.0001748
ENST00000446769:1(@)chr2_35896940_37905569	chr2_37098085	0.0001854	0.0007025	0.0006217	0.0001747
ENST00000446769:1(@)chr2_35896940_37905569	chr2_37100008	0.0001859	0.0006942	0.0006168	0.0001751
ENST00000446769:1(@)chr2_35896940_37905569	chr2_37101458	0.0001853	0.0005604	0.0005287	0.0001721
ENST00000446769:1(@)chr2_35896940_37905569	chr2_37102638	0.000186	0.0005253	0.0005062	0.0001719
ENST00000446769:1(@)chr2_35896940_37905569	chr2_37103344	0.0001858	0.0005693	0.0005351	0.0001728
ENST00000446769:1(@)chr2_35896940_37905569	chr2_37103416	0.0001843	0.0004191	0.0004339	0.0001672
ENST00000446769:1(@)chr2_35896940_37905569	chr2_37108916	0.0001743	0.0005406	0.0005055	0.0001614
ENST00000446769:1(@)chr2_35896940_37905569	chr2_37109577	0.0001643	0.0004673	0.0004479	0.0001505
ENST00000446769:1(@)chr2_35896940_37905569	chr2_37109936	0.0001473	0.0001566	0.0002152	0.0001156
ENST00000446769:1(@)chr2_35896940_37905569	chr2_37110527	0.0002624	9.899e-05	0.0002459	0.0001829
ENST00000446769:1(@)chr2_35896940_37905569	chr2_37111171	0.0001473	0.0001507	0.0002105	0.0001146
ENST00000446769:1(@)chr2_35896940_37905569	chr2_37111226	0.0001473	0.0001525	0.0002119	0.0001149
ENST00000446769:1(@)chr2_35896940_37905569	chr2_37111338	0.0001473	0.0001444	0.0002054	0.0001135
ENST00000446769:1(@)chr2_35896940_37905569	chr2_37112296	0.0001473	0.000161	0.0002187	0.0001162
ENST00000446769:1(@)chr2_35896940_37905569	chr2_37113540	0.0002628	0.0001275	0.0002777	0.0001965
ENST00000446769:1(@)chr2_35896940_37905569	chr2_37117100	0.001247	0.0001073	0.0009585	0.0008903
ENST00000446769:1(@)chr2_35896940_37905569	chr2_37117128	0.001248	0.0001065	0.0009567	0.000889
ENST00000446769:1(@)chr2_35896940_37905569	chr2_37117470	0.0005863	0.0001226	0.0005122	0.0004341
ENST00000446769:1(@)chr2_35896940_37905569	chr2_37118445	0.0001467	0.0001266	0.0001902	0.0001096
ENST00000446769:1(@)chr2_35896940_37905569	chr2_37119738	0.0001466	0.0001388	0.0002003	0.000112
ENST00000446769:1(@)chr2_35896940_37905569	chr2_37119803	0.0001466	0.0001533	0.0002121	0.0001145
ENST00000446769:1(@)chr2_35896940_37905569	chr2_37120720	0.0001443	0.0001422	0.0002013	0.0001108
ENST00000446769:1(@)chr2_35896940_37905569	chr2_37121233	0.0001369	0.0001194	0.0001766	0.0001007
ENST00000446769:1(@)chr2_35896940_37905569	chr2_37121249	0.000137	0.0001168	0.0001745	0.0001002
ENST00000446769:1(@)chr2_35896940_37905569	chr2_37130838	0.0004312	4.547e-05	0.0002506	0.0002217
ENST00000446769:1(@)chr2_35896940_37905569	chr2_37131779	0.0004308	4.467e-05	0.000248	0.0002195
ENST00000446769:1(@)chr2_35896940_37905569	chr2_37132521	0.001769	4.267e-05	0.0009086	0.0008815
ENST00000446769:1(@)chr2_35896940_37905569	chr2_37132895	0.0004314	2.83e-05	0.0001893	0.0001713
ENST00000446769:1(@)chr2_35896940_37905569	chr2_37132901	0.0004315	2.79e-05	0.0001876	0.0001698
ENST00000446769:1(@)chr2_35896940_37905569	chr2_37133588	0.001783	3.151e-05	0.0007745	0.0007545
ENST00000446769:1(@)chr2_35896940_37905569	chr2_37133710	0.001784	3.43e-05	0.0008136	0.0007918
ENST00000233099:2(@)chr2_35896940_37905569	chr2_37033071	0.005474	1.767e-05	0.001581	0.00157
ENST00000233099:2(@)chr2_35896940_37905569	chr2_37033679	0.002968	1.787e-05	0.0008693	0.0008581
ENST00000467978:1(@)chr2_35896940_37905569	chr2_37039589	0.0003662	0.002406	0.001875	0.0003597
ENST00000467978:1(@)chr2_35896940_37905569	chr2_37040285	0.0003647	0.002196	0.001741	0.0003577
ENST00000467978:1(@)chr2_35896940_37905569	chr2_37049249	0.006606	0.0002808	0.005897	0.00572
ENST00000467978:1(@)chr2_35896940_37905569	chr2_37050315	0.00217	0.002521	0.003722	0.002134
ENST00000467978:1(@)chr2_35896940_37905569	chr2_37052891	0.0002623	0.002627	0.001913	0.000258
ENST00000467978:1(@)chr2_35896940_37905569	chr2_37053235	0.0002626	0.002828	0.00204	0.0002586
ENST00000467978:1(@)chr2_35896940_37905569	chr2_37056701	0.0003645	0.0006668	0.0007622	0.0003422
ENST00000467978:1(@)chr2_35896940_37905569	chr2_37058017	0.0003923	0.0009271	0.0009588	0.0003748
ENST00000467978:1(@)chr2_35896940_37905569	chr2_37058697	0.0003807	0.0007471	0.0008304	0.0003598
ENST00000467978:1(@)chr2_35896940_37905569	chr2_37059231	0.0003159	0.0009389	0.0008933	0.0003019
ENST00000467978:1(@)chr2_35896940_37905569	chr2_37059784	0.0003158	0.000928	0.0008862	0.0003016
ENST00000467978:1(@)chr2_35896940_37905569	chr2_37061540	0.000315	0.0008876	0.0008594	0.0003003
ENST00000467978:1(@)chr2_35896940_37905569	chr2_37062446	0.0003148	0.0009536	0.0009017	0.000301
ENST00000467978:1(@)chr2_35896940_37905569	chr2_37063544	0.0002683	0.0006786	0.0006796	0.0002521
ENST00000467978:1(@)chr2_35896940_37905569	chr2_37063716	0.0003144	0.0007704	0.0007829	0.0002976
ENST00000467978:1(@)chr2_35896940_37905569	chr2_37063961	0.0003143	0.0007258	0.0007537	0.0002966
ENST00000467978:1(@)chr2_35896940_37905569	chr2_37064626	0.0003136	0.0007569	0.0007734	0.0002966
ENST00000467978:1(@)chr2_35896940_37905569	chr2_37064632	0.0003144	0.0007445	0.0007661	0.0002971
ENST00000467978:1(@)chr2_35896940_37905569	chr2_37065591	0.0003145	0.0007981	0.000801	0.0002983
ENST00000467978:1(@)chr2_35896940_37905569	chr2_37067156	0.0003151	0.0009669	0.0009106	0.0003015
ENST00000467978:1(@)chr2_35896940_37905569	chr2_37068949	0.0003156	0.001063	0.000973	0.0003032
ENST00000467978:1(@)chr2_35896940_37905569	chr2_37070142	0.0003153	0.001061	0.0009712	0.0003029
ENST00000467978:1(@)chr2_35896940_37905569	chr2_37070163	0.0003153	0.001032	0.0009526	0.0003026
ENST00000467978:1(@)chr2_35896940_37905569	chr2_37071109	0.0003161	0.0007916	0.0007982	0.0002996
ENST00000467978:1(@)chr2_35896940_37905569	chr2_37072356	0.0003163	0.001087	0.0009886	0.0003041
ENST00000489306:1(@)chr2_35896940_37905569	chr2_37163851	0.006433	0.008542	0.01177	0.006401
ENST00000489306:1(@)chr2_35896940_37905569	chr2_37183214	0.0008487	0.0004456	0.001053	0.0007728
ENST00000489306:1(@)chr2_35896940_37905569	chr2_37183394	0.0008496	0.0003894	0.001009	0.0007637
ENST00000489306:1(@)chr2_35896940_37905569	chr2_37187084	0.001439	0.0001925	0.001293	0.001172
ENST00000234170:1(@)chr2_35896940_37905569	chr2_37168495	0.03082	0.005918	0.03068	0.03061
ENST00000234170:1(@)chr2_35896940_37905569	chr2_37170550	0.00587	0.1104	0.007123	0.005868
ENST00000234170:1(@)chr2_35896940_37905569	chr2_37170945	0.005109	0.02918	0.005433	0.005102
ENST00000234170:1(@)chr2_35896940_37905569	chr2_37173551	0.1014	0.003066	0.1001	0.1
ENST00000234170:1(@)chr2_35896940_37905569	chr2_37175127	0.1065	0.003102	0.1052	0.1052
ENST00000234170:1(@)chr2_35896940_37905569	chr2_37175230	0.1065	0.003254	0.1052	0.1051
ENST00000234170:1(@)chr2_35896940_37905569	chr2_37177184	0.1097	0.003839	0.1086	0.1085
ENST00000234170:1(@)chr2_35896940_37905569	chr2_37178250	0.1111	0.003826	0.11	0.1099
ENST00000234170:1(@)chr2_35896940_37905569	chr2_37181443	0.1142	0.003364	0.1129	0.1129
ENST00000234170:1(@)chr2_35896940_37905569	chr2_37182356	0.03625	0.00307	0.03581	0.03578
ENST00000234170:1(@)chr2_35896940_37905569	chr2_37186099	0.1092	0.002491	0.1075	0.1075
ENST00000234170:1(@)chr2_35896940_37905569	chr2_37186717	0.004435	0.0007514	0.004215	0.004207
ENST00000234170:1(@)chr2_35896940_37905569	chr2_37187288	0.08043	0.00104	0.0774	0.07739
ENST00000234170:1(@)chr2_35896940_37905569	chr2_37198486	0.05243	0.008162	0.05227	0.05218
ENST00000234170:1(@)chr2_35896940_37905569	chr2_37204503	0.0231	0.01268	0.02317	0.02302
ENST00000234170:2(@)chr2_35896940_37905569	chr2_37196344	0.003965	0.01647	0.01439	0.003955
ENST00000234179:1(@)chr2_35896940_37905569	chr2_37196344	0.0001746	0.01647	0.01073	0.0001741
ENST00000234179:1(@)chr2_35896940_37905569	chr2_37198486	0.0002289	0.008162	0.005458	0.0002277
ENST00000234179:1(@)chr2_35896940_37905569	chr2_37204503	0.0003358	0.01268	0.008461	0.0003347
ENST00000446769:2(@)chr2_35896940_37905569	chr2_37196344	0.0001461	0.01647	0.0107	0.0001458
ENST00000446769:2(@)chr2_35896940_37905569	chr2_37198486	0.000275	0.008162	0.005505	0.0002736
ENST00000446769:2(@)chr2_35896940_37905569	chr2_37204503	0.0001436	0.01268	0.008271	0.0001431
ENST00000489306:2(@)chr2_35896940_37905569	chr2_37198285	0.0004258	0.0001036	0.0003645	0.000299
ENST00000486006:1(@)chr2_195582732_197213386	chr2_196992878	0.003631	3.222e-05	0.001557	0.001536
ENST00000486006:1(@)chr2_195582732_197213386	chr2_197002427	0.0004671	5.897e-05	0.0003049	0.0002677
ENST00000486006:1(@)chr2_195582732_197213386	chr2_197002613	0.0004654	6.04e-05	0.0003075	0.0002694
ENST00000486006:1(@)chr2_195582732_197213386	chr2_197003267	0.0003724	6.431e-05	0.0002618	0.0002212
ENST00000486006:1(@)chr2_195582732_197213386	chr2_197004692	0.0003675	6.563e-05	0.0002615	0.0002202
ENST00000486006:1(@)chr2_195582732_197213386	chr2_197010501	0.0003634	5.659e-05	0.0002403	0.0002046
ENST00000486006:1(@)chr2_195582732_197213386	chr2_197011644	0.0003687	5.077e-05	0.0002297	0.0001977
ENST00000486006:1(@)chr2_195582732_197213386	chr2_197011941	0.000363	5.036e-05	0.0002256	0.0001939
ENST00000486006:1(@)chr2_195582732_197213386	chr2_197012073	0.0003629	5.563e-05	0.0002378	0.0002028
ENST00000486006:1(@)chr2_195582732_197213386	chr2_197015796	0.0003618	4.821e-05	0.0002197	0.0001893
ENST00000486006:1(@)chr2_195582732_197213386	chr2_197015959	0.0004009	4.843e-05	0.0002407	0.0002102
ENST00000493808:2(@)chr2_195582732_197213386	chr2_196992878	0.003035	3.222e-05	0.001304	0.001284
ENST00000493808:2(@)chr2_195582732_197213386	chr2_197002427	0.0004042	5.897e-05	0.0002688	0.0002316
ENST00000493808:2(@)chr2_195582732_197213386	chr2_197002613	0.0003988	6.04e-05	0.000269	0.0002309
ENST00000493808:2(@)chr2_195582732_197213386	chr2_197003267	0.0003237	6.431e-05	0.0002329	0.0001923
ENST00000493808:2(@)chr2_195582732_197213386	chr2_197004692	0.0003208	6.563e-05	0.0002336	0.0001922
ENST00000493808:2(@)chr2_195582732_197213386	chr2_197010501	0.0003195	5.659e-05	0.0002156	0.0001799
ENST00000493808:2(@)chr2_195582732_197213386	chr2_197011644	0.0003201	5.077e-05	0.0002036	0.0001716
ENST00000493808:2(@)chr2_195582732_197213386	chr2_197011941	0.0003196	5.036e-05	0.0002024	0.0001707
ENST00000493808:2(@)chr2_195582732_197213386	chr2_197012073	0.0003196	5.563e-05	0.0002137	0.0001786
ENST00000493808:2(@)chr2_195582732_197213386	chr2_197015796	0.0003198	4.821e-05	0.0001977	0.0001673
ENST00000493808:2(@)chr2_195582732_197213386	chr2_197015959	0.0003149	4.843e-05	0.0001956	0.0001651
ENST00000486006:2(@)chr2_195582732_197213386	chr2_196993405	0.003202	3.071e-06	0.0002111	0.0002092
ENST00000493808:1(@)chr2_195582732_197213386	chr2_196999127	0.002164	2.402e-06	0.0001137	0.0001122
ENST00000493808:1(@)chr2_195582732_197213386	chr2_197000272	0.002049	2.389e-06	0.0001072	0.0001057
ENST00000493808:1(@)chr2_195582732_197213386	chr2_197017202	0.002992	2.545e-06	0.0001655	0.0001639
ENST00000477852:1(@)chr2_195582732_197213386	chr2_197076417	0.0003602	0.001187	0.001095	0.0003475
ENST00000477852:1(@)chr2_195582732_197213386	chr2_197076693	0.0003528	0.001712	0.001421	0.000344
ENST00000477852:1(@)chr2_195582732_197213386	chr2_197077309	0.0003958	0.001082	0.001061	0.0003804
ENST00000477852:1(@)chr2_195582732_197213386	chr2_197077811	0.0003961	0.001127	0.001091	0.0003813
ENST00000477852:1(@)chr2_195582732_197213386	chr2_197077852	0.0003961	0.001061	0.001049	0.0003805
ENST00000477852:1(@)chr2_195582732_197213386	chr2_197082009	0.0001448	0.001085	0.000822	0.0001392
ENST00000477852:1(@)chr2_195582732_197213386	chr2_197082127	0.0001448	0.001064	0.0008091	0.0001392
ENST00000477852:1(@)chr2_195582732_197213386	chr2_197082665	0.0001449	0.00107	0.000813	0.0001392
ENST00000477852:1(@)chr2_195582732_197213386	chr2_197084519	0.00176	0.001109	0.002391	0.001693
ENST00000477852:1(@)chr2_195582732_197213386	chr2_197085303	0.004468	0.0009614	0.004879	0.004274
ENST00000477852:1(@)chr2_195582732_197213386	chr2_197091075	0.0005083	0.000969	0.001096	0.0004864
ENST00000477852:1(@)chr2_195582732_197213386	chr2_197091153	0.000508	0.0009493	0.001083	0.0004857
ENST00000477852:1(@)chr2_195582732_197213386	chr2_197092425	0.0005077	0.0009712	0.001097	0.000486
ENST00000477852:1(@)chr2_195582732_197213386	chr2_197097453	0.0004091	0.0009533	0.0009913	0.0003913
ENST00000477852:1(@)chr2_195582732_197213386	chr2_197098386	0.0004093	0.001008	0.001027	0.0003924
ENST00000477852:1(@)chr2_195582732_197213386	chr2_197098644	0.0004093	0.0009832	0.001011	0.000392
ENST00000477852:1(@)chr2_195582732_197213386	chr2_197098850	0.0004078	0.001011	0.001027	0.000391
ENST00000477852:1(@)chr2_195582732_197213386	chr2_197099965	0.0004076	0.0009631	0.0009963	0.00039
ENST00000477852:1(@)chr2_195582732_197213386	chr2_197100439	0.0004065	0.001034	0.001041	0.0003901
ENST00000477852:1(@)chr2_195582732_197213386	chr2_197101401	0.0004071	0.0007935	0.0008854	0.0003859
ENST00000477852:1(@)chr2_195582732_197213386	chr2_197102325	0.0004533	0.0002462	0.0005401	0.0003851
ENST00000477852:2(@)chr2_195582732_197213386	chr2_197085334	0.00223	8.181e-06	0.0003552	0.0003501
ENST00000473081:1(@)chr2_195582732_197213386	chr2_197091075	0.0003062	0.000969	0.0009027	0.0002929
ENST00000473081:1(@)chr2_195582732_197213386	chr2_197091153	0.0003063	0.0009493	0.0008902	0.0002928
ENST00000473081:1(@)chr2_195582732_197213386	chr2_197092425	0.0003062	0.0009712	0.0009042	0.000293
ENST00000473081:1(@)chr2_195582732_197213386	chr2_197098850	0.001353	0.001011	0.001933	0.001297
ENST00000473081:1(@)chr2_195582732_197213386	chr2_197099965	0.003432	0.0009631	0.003888	0.003282
ENST00000473081:1(@)chr2_195582732_197213386	chr2_197100439	0.0001743	0.001034	0.0008181	0.0001672
ENST00000473081:1(@)chr2_195582732_197213386	chr2_197101401	0.001886	0.0007935	0.002286	0.001787
ENST00000473081:1(@)chr2_195582732_197213386	chr2_197102325	0.0002195	0.0002462	0.0003413	0.0001863
ENST00000473081:2(@)chr2_195582732_197213386	chr2_197099291	0.002896	3.611e-06	0.0002223	0.00022
ENST00000473081:2(@)chr2_195582732_197213386	chr2_197101839	0.00157	3.92e-06	0.0001311	0.0001286
ENST00000443014:1(@)chr2_195582732_197213386	chr2_197211940	0.006748	2.406e-06	0.0003519	0.0003504
ENST00000443014:1(@)chr2_195582732_197213386	chr2_197212301	0.005403	2.339e-06	0.0002746	0.0002731
ENST00000497443:1(@)chr2_197213386_198446401	chr2_197851248	0.0001074	0.01517	0.0116	0.0001071
ENST00000497443:1(@)chr2_197213386_198446401	chr2_197853906	0.0001051	0.01088	0.008348	0.0001047
ENST00000497443:1(@)chr2_197213386_198446401	chr2_197853943	0.0001051	0.01087	0.008344	0.0001047
ENST00000497443:1(@)chr2_197213386_198446401	chr2_197856330	0.0001051	0.01122	0.008604	0.0001048
ENST00000497443:1(@)chr2_197213386_198446401	chr2_197856836	0.0001053	0.01125	0.00863	0.0001049
ENST00000497443:1(@)chr2_197213386_198446401	chr2_197857501	0.0001055	0.01125	0.008631	0.0001051
ENST00000497443:1(@)chr2_197213386_198446401	chr2_197859109	0.0001438	0.0116	0.008935	0.0001433
ENST00000497443:1(@)chr2_197213386_198446401	chr2_197860720	0.0001068	0.01144	0.008776	0.0001065
ENST00000497443:1(@)chr2_197213386_198446401	chr2_197862902	0.0001078	0.01118	0.008577	0.0001075
ENST00000497443:1(@)chr2_197213386_198446401	chr2_197863776	0.0001081	0.01104	0.008477	0.0001078
ENST00000497443:1(@)chr2_197213386_198446401	chr2_197864559	0.0001083	0.01079	0.008287	0.000108
ENST00000497443:1(@)chr2_197213386_198446401	chr2_197866506	0.0001089	0.01021	0.007849	0.0001085
ENST00000497443:1(@)chr2_197213386_198446401	chr2_197866647	0.0001089	0.01081	0.008304	0.0001085
ENST00000497443:1(@)chr2_197213386_198446401	chr2_197875397	0.0001108	0.01017	0.007819	0.0001104
ENST00000497443:1(@)chr2_197213386_198446401	chr2_197878931	0.0001132	0.009464	0.007285	0.0001128
ENST00000497443:1(@)chr2_197213386_198446401	chr2_197879600	0.0001432	0.0112	0.00863	0.0001428
ENST00000497443:1(@)chr2_197213386_198446401	chr2_197884545	0.0001149	0.009568	0.007366	0.0001145
ENST00000497443:1(@)chr2_197213386_198446401	chr2_197886082	0.0001154	0.009492	0.007308	0.000115
ENST00000497443:1(@)chr2_197213386_198446401	chr2_197886913	0.0001158	0.01017	0.007824	0.0001153
ENST00000497443:1(@)chr2_197213386_198446401	chr2_197889520	0.0001161	0.009552	0.007355	0.0001157
ENST00000497443:1(@)chr2_197213386_198446401	chr2_197892892	0.0001182	0.01001	0.0077	0.0001178
ENST00000497443:1(@)chr2_197213386_198446401	chr2_197894144	0.0001186	0.006263	0.004865	0.0001179
ENST00000497443:1(@)chr2_197213386_198446401	chr2_197895249	0.0001182	0.00663	0.005142	0.0001176
ENST00000497443:1(@)chr2_197213386_198446401	chr2_197897468	0.000119	0.01064	0.008178	0.0001185
ENST00000497443:1(@)chr2_197213386_198446401	chr2_197898155	0.0001192	0.01155	0.008869	0.0001189
ENST00000497443:1(@)chr2_197213386_198446401	chr2_197899204	0.0001202	0.01127	0.008658	0.0001198
ENST00000497443:1(@)chr2_197213386_198446401	chr2_197903442	0.0001206	0.01121	0.008615	0.0001202
ENST00000497443:1(@)chr2_197213386_198446401	chr2_197903994	0.0001207	0.01154	0.008866	0.0001203
ENST00000497443:1(@)chr2_197213386_198446401	chr2_197904913	0.0001209	0.01242	0.009532	0.0001206
ENST00000497443:1(@)chr2_197213386_198446401	chr2_197907217	0.0001214	0.01165	0.00895	0.0001211
ENST00000497443:1(@)chr2_197213386_198446401	chr2_197911258	0.0001237	0.01157	0.008892	0.0001233
ENST00000497443:1(@)chr2_197213386_198446401	chr2_197911416	0.0001231	0.01093	0.008402	0.0001227
ENST00000497443:1(@)chr2_197213386_198446401	chr2_197911822	0.0001225	0.01193	0.009164	0.0001221
ENST00000497443:1(@)chr2_197213386_198446401	chr2_197915143	0.0001255	0.005255	0.004107	0.0001246
ENST00000497443:1(@)chr2_197213386_198446401	chr2_197917968	0.0001237	0.008747	0.006752	0.0001232
ENST00000497443:1(@)chr2_197213386_198446401	chr2_197918606	0.0001239	0.008054	0.006227	0.0001233
ENST00000497443:1(@)chr2_197213386_198446401	chr2_197921443	0.0001244	0.009144	0.007053	0.0001239
ENST00000497443:1(@)chr2_197213386_198446401	chr2_197921766	0.0001245	0.009226	0.007115	0.000124
ENST00000497443:1(@)chr2_197213386_198446401	chr2_197925699	0.0001245	0.009057	0.006987	0.000124
ENST00000497443:1(@)chr2_197213386_198446401	chr2_197957264	0.0001294	0.00539	0.004213	0.0001285
ENST00000497443:1(@)chr2_197213386_198446401	chr2_197959104	0.0001295	0.005207	0.004075	0.0001286
ENST00000497443:1(@)chr2_197213386_198446401	chr2_197960738	0.0001226	0.005379	0.004198	0.0001218
ENST00000497443:1(@)chr2_197213386_198446401	chr2_197964744	0.0001205	0.005676	0.004421	0.0001197
ENST00000497443:1(@)chr2_197213386_198446401	chr2_197967385	0.0001203	0.00543	0.004235	0.0001195
ENST00000497443:1(@)chr2_197213386_198446401	chr2_197970382	0.0001199	0.005727	0.004459	0.0001192
ENST00000497443:1(@)chr2_197213386_198446401	chr2_197970978	0.00012	0.005721	0.004455	0.0001192
ENST00000497443:1(@)chr2_197213386_198446401	chr2_197974421	0.0001268	0.004611	0.00362	0.0001258
ENST00000497443:1(@)chr2_197213386_198446401	chr2_197976605	0.000126	0.004011	0.003165	0.0001248
ENST00000497443:1(@)chr2_197213386_198446401	chr2_197981762	0.0001178	0.004141	0.003255	0.0001168
ENST00000497443:1(@)chr2_197213386_198446401	chr2_197988816	0.0001167	0.004093	0.003218	0.0001157
ENST00000497443:1(@)chr2_197213386_198446401	chr2_198014719	0.0001073	0.003701	0.002911	0.0001063
ENST00000460467:1(@)chr3_16240935_17849626	chr3_16777625	0.9076	6.083e-05	0.527	0.527
ENST00000460467:1(@)chr3_16240935_17849626	chr3_16796943	0.08896	0.0003312	0.07862	0.07854
ENST00000615277:1(@)chr3_16240935_17849626	chr3_16777625	0.141	6.083e-05	0.0819	0.08187
ENST00000615277:1(@)chr3_16240935_17849626	chr3_16796943	0.1995	0.0003312	0.1763	0.1761
ENST00000419842:1(@)chr3_16240935_17849626	chr3_16796943	0.9995	0.0003312	0.8825	0.8825
ENST00000432376:1(@)chr3_16240935_17849626	chr3_17012007	0.00356	2.11e-06	0.0001645	0.0001632
ENST00000460467:2(@)chr3_16240935_17849626	chr3_16905959	0.0006817	5.753e-05	0.0004259	0.0003891
ENST00000460467:2(@)chr3_16240935_17849626	chr3_16906959	0.001428	7.72e-06	0.0002211	0.0002162
ENST00000460467:2(@)chr3_16240935_17849626	chr3_16913767	0.0001413	0.004497	0.00302	0.00014
ENST00000460467:2(@)chr3_16240935_17849626	chr3_16915840	0.0001725	0.004127	0.002814	0.0001707
ENST00000460467:2(@)chr3_16240935_17849626	chr3_16916219	0.0001724	0.004149	0.002828	0.0001707
ENST00000460467:2(@)chr3_16240935_17849626	chr3_16916875	0.0001511	0.004756	0.003196	0.0001497
ENST00000460467:2(@)chr3_16240935_17849626	chr3_16916971	0.0001392	0.005057	0.003377	0.000138
ENST00000460467:2(@)chr3_16240935_17849626	chr3_16917583	0.0002094	5.422e-05	0.0001512	0.0001164
ENST00000460467:2(@)chr3_16240935_17849626	chr3_16918040	0.0001496	0.004909	0.003293	0.0001483
ENST00000460467:2(@)chr3_16240935_17849626	chr3_16919773	0.0001034	0.005974	0.003929	0.0001027
ENST00000460467:2(@)chr3_16240935_17849626	chr3_16925729	0.000153	0.004046	0.002743	0.0001514
ENST00000460467:2(@)chr3_16240935_17849626	chr3_16930719	0.0001308	0.00259	0.001788	0.0001286
ENST00000419842:2(@)chr3_16240935_17849626	chr3_16905959	0.0006613	5.753e-05	0.0004105	0.0003753
ENST00000419842:2(@)chr3_16240935_17849626	chr3_16906959	0.002973	7.72e-06	0.0004499	0.0004451
ENST00000419842:2(@)chr3_16240935_17849626	chr3_16910276	0.02652	0.0001858	0.02157	0.02146
ENST00000419842:2(@)chr3_16240935_17849626	chr3_16917583	0.002421	5.422e-05	0.001372	0.001339
ENST00000419842:2(@)chr3_16240935_17849626	chr3_16917827	0.002496	4.668e-05	0.001316	0.001287
ENST00000419842:2(@)chr3_16240935_17849626	chr3_16918040	0.0007097	0.004909	0.00371	0.0007034
ENST00000419842:2(@)chr3_16240935_17849626	chr3_16918689	0.005918	0.0002966	0.005337	0.005156
ENST00000419842:2(@)chr3_16240935_17849626	chr3_16923529	0.001282	1.303e-05	0.0003017	0.0002938
ENST00000419842:2(@)chr3_16240935_17849626	chr3_16924895	0.001921	4.544e-05	0.001006	0.0009778
ENST00000419842:2(@)chr3_16240935_17849626	chr3_16925506	0.001941	4.611e-05	0.001023	0.0009949
ENST00000419842:2(@)chr3_16240935_17849626	chr3_17024929	0.05499	3.542e-07	0.000441	0.0004408
ENST00000579507:2(@)chr3_16240935_17849626	chr3_16923724	0.0003163	0.0002045	0.0003898	0.0002604
ENST00000579507:2(@)chr3_16240935_17849626	chr3_16925729	0.0002258	0.004046	0.002785	0.0002234
ENST00000579507:2(@)chr3_16240935_17849626	chr3_16933118	0.002198	4.418e-06	0.0002039	0.0002011
ENST00000429383:1(@)chr3_16240935_17849626	chr3_17368025	0.0001524	0.0003843	0.0003786	0.0001368
ENST00000429383:1(@)chr3_16240935_17849626	chr3_17385124	0.0001694	0.0002036	0.0002675	0.0001394
ENST00000429383:1(@)chr3_16240935_17849626	chr3_17389082	0.0002645	0.0001491	0.0002983	0.0002044
ENST00000429383:1(@)chr3_16240935_17849626	chr3_17392268	0.000139	0.0001569	0.0002073	0.0001086
ENST00000429383:1(@)chr3_16240935_17849626	chr3_17393010	0.0001397	0.0001572	0.0002082	0.0001093
ENST00000429383:1(@)chr3_16240935_17849626	chr3_17394089	0.0001405	0.0001539	0.0002062	0.0001093
ENST00000429383:1(@)chr3_16240935_17849626	chr3_17394106	0.0001404	0.0001324	0.0001887	0.0001055
ENST00000429383:1(@)chr3_16240935_17849626	chr3_17402253	0.000152	0.0002339	0.0002752	0.000128
ENST00000429383:1(@)chr3_16240935_17849626	chr3_17407374	0.0001542	0.0002236	0.0002696	0.0001289
ENST00000429383:1(@)chr3_16240935_17849626	chr3_17408127	0.0001547	0.0002331	0.0002769	0.0001302
ENST00000429383:1(@)chr3_16240935_17849626	chr3_17409616	0.0002445	0.0001642	0.0002962	0.0001929
ENST00000429383:1(@)chr3_16240935_17849626	chr3_17411731	0.0003009	0.0002106	0.0003816	0.0002491
ENST00000429383:1(@)chr3_16240935_17849626	chr3_17413274	0.0002413	0.0002189	0.0003388	0.0002011
ENST00000429383:1(@)chr3_16240935_17849626	chr3_17419763	0.0001595	0.0002232	0.0002737	0.0001333
ENST00000429383:1(@)chr3_16240935_17849626	chr3_17420791	0.0001597	0.0002179	0.00027	0.000133
ENST00000429383:1(@)chr3_16240935_17849626	chr3_17421453	0.0001601	0.0002192	0.0002713	0.0001334
ENST00000429383:1(@)chr3_16240935_17849626	chr3_17423320	0.0001605	0.0002681	0.0003066	0.0001379
ENST00000429383:1(@)chr3_16240935_17849626	chr3_17423419	0.0001607	0.0002209	0.0002731	0.0001341
ENST00000429383:1(@)chr3_16240935_17849626	chr3_17430036	0.0001862	0.0001476	0.0002365	0.0001436
ENST00000429383:1(@)chr3_16240935_17849626	chr3_17444391	0.0008003	0.0001729	0.0007473	0.0006385
ENST00000429383:1(@)chr3_16240935_17849626	chr3_17446632	0.000345	0.00018	0.0003907	0.0002774
ENST00000429383:1(@)chr3_16240935_17849626	chr3_17454681	0.0005336	2.161e-05	0.0001898	0.0001762
ENST00000429383:1(@)chr3_16240935_17849626	chr3_17455559	0.0005358	2.283e-05	0.0001979	0.0001835
ENST00000429383:1(@)chr3_16240935_17849626	chr3_17461426	0.001021	0.0001401	0.0008658	0.0007777
ENST00000429383:1(@)chr3_16240935_17849626	chr3_17467989	0.0003575	2.046e-05	0.0001267	0.0001138
ENST00000429383:1(@)chr3_16240935_17849626	chr3_17472404	0.0008085	0.0001603	0.0007357	0.0006349
ENST00000429383:1(@)chr3_16240935_17849626	chr3_17475179	0.0006122	8.657e-05	0.000461	0.0004065
ENST00000429383:1(@)chr3_16240935_17849626	chr3_17476229	0.0006069	2.562e-05	0.0002401	0.0002239
ENST00000429383:1(@)chr3_16240935_17849626	chr3_17490828	0.000126	0.0007248	0.0005748	0.0001188
ENST00000253692:2(@)chr3_16240935_17849626	chr3_17440056	0.0001743	0.0001603	0.0002381	0.0001368
ENST00000253692:2(@)chr3_16240935_17849626	chr3_17461426	0.00018	0.0001401	0.0002256	0.000137
ENST00000253692:2(@)chr3_16240935_17849626	chr3_17472404	0.000179	0.0001603	0.0002418	0.0001405
ENST00000430169:2(@)chr3_16240935_17849626	chr3_17566464	0.0001766	0.004185	0.002832	0.0001747
ENST00000430169:2(@)chr3_16240935_17849626	chr3_17566499	0.0001808	0.0002139	0.0002859	0.0001501
ENST00000430169:2(@)chr3_16240935_17849626	chr3_17583087	0.0002282	0.001909	0.001435	0.0002231
ENST00000430169:2(@)chr3_16240935_17849626	chr3_17583110	0.0002234	0.001674	0.00128	0.0002177
ENST00000430169:2(@)chr3_16240935_17849626	chr3_17584902	0.0001788	0.003951	0.002685	0.0001769
ENST00000430169:2(@)chr3_16240935_17849626	chr3_17590388	0.0001856	0.0002079	0.0002854	0.0001534
ENST00000430169:2(@)chr3_16240935_17849626	chr3_17598579	0.0001835	0.001582	0.001183	0.0001786
ENST00000473612:1(@)chr3_16240935_17849626	chr3_17566464	0.0001151	0.004185	0.002775	0.0001139
ENST00000473612:1(@)chr3_16240935_17849626	chr3_17583110	0.0001101	0.001674	0.001172	0.0001074
ENST00000473612:1(@)chr3_16240935_17849626	chr3_17598579	0.0001045	0.001582	0.001108	0.0001018
ENST00000473612:1(@)chr3_16240935_17849626	chr3_17639967	0.0003414	0.003773	0.002737	0.0003376
ENST00000473612:1(@)chr3_16240935_17849626	chr3_17642400	0.0003287	0.0001987	0.0003967	0.0002704
ENST00000473612:1(@)chr3_16240935_17849626	chr3_17648935	0.000242	0.001295	0.001058	0.0002342
ENST00000473612:1(@)chr3_16240935_17849626	chr3_17649181	0.0003568	0.002403	0.001879	0.0003505
ENST00000473612:1(@)chr3_16240935_17849626	chr3_17650018	0.002021	0.0001927	0.001776	0.001654
ENST00000473612:1(@)chr3_16240935_17849626	chr3_17651323	0.0002453	0.0001879	0.0003192	0.0001997
ENST00000473612:1(@)chr3_16240935_17849626	chr3_17651357	0.0004663	0.00229	0.001914	0.0004578
ENST00000473612:1(@)chr3_16240935_17849626	chr3_17651445	0.000249	0.001177	0.0009891	0.0002403
ENST00000473612:1(@)chr3_16240935_17849626	chr3_17651446	0.0002015	0.0001711	0.0002699	0.0001611
ENST00000473612:1(@)chr3_16240935_17849626	chr3_17652482	0.000316	0.001278	0.001118	0.0003058
ENST00000473612:1(@)chr3_16240935_17849626	chr3_17652799	0.0003161	0.001258	0.001106	0.0003057
ENST00000473612:1(@)chr3_16240935_17849626	chr3_17653151	0.0003161	0.001262	0.001108	0.0003057
ENST00000473612:1(@)chr3_16240935_17849626	chr3_17653590	0.000728	0.001656	0.001763	0.0007096
ENST00000473612:1(@)chr3_16240935_17849626	chr3_17655683	0.0007952	0.002296	0.002241	0.0007806
ENST00000473612:1(@)chr3_16240935_17849626	chr3_17655876	0.0003834	9.613e-05	0.0003262	0.0002651
ENST00000473612:1(@)chr3_16240935_17849626	chr3_17656204	0.0005386	0.001227	0.001301	0.0005204
ENST00000473612:1(@)chr3_16240935_17849626	chr3_17656294	0.0006601	0.001786	0.001781	0.0006447
ENST00000473612:1(@)chr3_16240935_17849626	chr3_17659216	0.0004335	0.001279	0.001233	0.0004194
ENST00000473612:1(@)chr3_16240935_17849626	chr3_17659513	0.0005858	0.001608	0.001593	0.0005706
ENST00000473612:1(@)chr3_16240935_17849626	chr3_17659566	0.0003355	0.0001622	0.0003685	0.0002654
ENST00000473612:1(@)chr3_16240935_17849626	chr3_17661101	0.0006399	0.002284	0.002081	0.0006281
ENST00000473612:1(@)chr3_16240935_17849626	chr3_17661645	0.0003352	0.0001625	0.0003686	0.0002652
ENST00000473612:1(@)chr3_16240935_17849626	chr3_17661899	0.0006401	0.002303	0.002093	0.0006284
ENST00000473612:1(@)chr3_16240935_17849626	chr3_17663193	0.0004331	0.001361	0.001286	0.0004198
ENST00000473612:1(@)chr3_16240935_17849626	chr3_17663295	0.0003348	0.0001734	0.0003787	0.0002685
ENST00000473612:1(@)chr3_16240935_17849626	chr3_17664204	0.0003347	0.0001749	0.00038	0.0002688
ENST00000473612:1(@)chr3_16240935_17849626	chr3_17664687	0.0006402	0.002367	0.002135	0.0006288
ENST00000473612:1(@)chr3_16240935_17849626	chr3_17664769	0.00064	0.002306	0.002095	0.0006284
ENST00000473612:1(@)chr3_16240935_17849626	chr3_17667288	0.0006401	0.002536	0.002242	0.0006295
ENST00000473612:1(@)chr3_16240935_17849626	chr3_17667783	0.0006401	0.002628	0.002301	0.0006299
ENST00000473612:1(@)chr3_16240935_17849626	chr3_17668304	0.0003338	0.0001883	0.0003917	0.0002719
ENST00000473612:1(@)chr3_16240935_17849626	chr3_17668493	0.0005853	0.001847	0.001747	0.000572
ENST00000473612:1(@)chr3_16240935_17849626	chr3_17668922	0.0006401	0.002691	0.002342	0.0006301
ENST00000473612:1(@)chr3_16240935_17849626	chr3_17669635	0.0003336	0.0001937	0.0003963	0.0002732
ENST00000473612:1(@)chr3_16240935_17849626	chr3_17669860	0.0006399	0.002659	0.002321	0.0006297
ENST00000473612:1(@)chr3_16240935_17849626	chr3_17670232	0.0005839	0.001953	0.001814	0.0005714
ENST00000473612:1(@)chr3_16240935_17849626	chr3_17670280	0.0006387	0.002615	0.002291	0.0006284
ENST00000473612:1(@)chr3_16240935_17849626	chr3_17672024	0.000432	0.001392	0.001304	0.0004191
ENST00000435525:1(@)chr3_36445350_38314625	chr3_37903926	0.008578	2.641e-06	0.0004881	0.0004864
ENST00000273179:1(@)chr3_36445350_38314625	chr3_37903663	0.08586	2.239e-06	0.004164	0.004163
ENST00000273179:1(@)chr3_36445350_38314625	chr3_37903926	0.08391	2.641e-06	0.00476	0.004758
ENST00000385219:1(@)chr3_42498510_45123661	chr3_44113985	0.003816	2.889e-06	0.0002373	0.0002355
ENST00000385219:1(@)chr3_42498510_45123661	chr3_44116285	0.001404	3.536e-06	0.0001068	0.0001046
ENST00000385219:1(@)chr3_42498510_45123661	chr3_44116445	0.001413	3.678e-06	0.0001115	0.0001091
ENST00000385219:2(@)chr3_42498510_45123661	chr3_44128954	0.00197	3.803e-06	0.0001593	0.0001569
ENST00000385219:2(@)chr3_42498510_45123661	chr3_44134395	0.003007	2.64e-06	0.0001721	0.0001704
ENST00000608424:2(@)chr3_47685722_49279539	chr3_48764407	0.00464	0.0003962	0.004298	0.004181
ENST00000608424:2(@)chr3_47685722_49279539	chr3_48779856	0.003888	0.0002869	0.003461	0.003375
ENST00000608424:2(@)chr3_47685722_49279539	chr3_48782235	0.003806	0.0002829	0.003382	0.003298
ENST00000608424:2(@)chr3_47685722_49279539	chr3_48795914	0.003747	0.0002549	0.003276	0.0032
ENST00000608424:2(@)chr3_47685722_49279539	chr3_48795915	0.003747	0.0002546	0.003275	0.003199
ENST00000608424:2(@)chr3_47685722_49279539	chr3_48798959	0.00384	0.0002069	0.003233	0.003172
ENST00000608424:2(@)chr3_47685722_49279539	chr3_48800834	0.003808	0.0002127	0.003224	0.00316
ENST00000608424:2(@)chr3_47685722_49279539	chr3_48806626	0.00381	0.0002064	0.003207	0.003145
ENST00000608424:2(@)chr3_47685722_49279539	chr3_48806644	0.003863	0.0002132	0.00327	0.003207
ENST00000608424:2(@)chr3_47685722_49279539	chr3_48807818	0.003863	0.0002128	0.003269	0.003206
ENST00000608424:2(@)chr3_47685722_49279539	chr3_48813010	0.003861	0.0002126	0.003267	0.003204
ENST00000608424:2(@)chr3_47685722_49279539	chr3_48815206	0.003812	0.0002062	0.003208	0.003147
ENST00000608424:2(@)chr3_47685722_49279539	chr3_48820372	0.003806	0.0002024	0.003192	0.003132
ENST00000608424:2(@)chr3_47685722_49279539	chr3_48826402	0.00385	0.00021	0.00325	0.003188
ENST00000608424:2(@)chr3_47685722_49279539	chr3_48834231	0.003797	0.0002072	0.003199	0.003137
ENST00000608424:2(@)chr3_47685722_49279539	chr3_48835565	0.003163	0.0002024	0.002663	0.002603
ENST00000608424:2(@)chr3_47685722_49279539	chr3_48840974	0.003844	0.0002099	0.003245	0.003183
ENST00000608424:2(@)chr3_47685722_49279539	chr3_48846714	0.004432	0.000344	0.004036	0.003934
ENST00000608424:2(@)chr3_47685722_49279539	chr3_48850688	0.003846	0.0002146	0.003261	0.003197
ENST00000608424:2(@)chr3_47685722_49279539	chr3_48852686	0.003842	0.0002158	0.003261	0.003197
ENST00000608424:2(@)chr3_47685722_49279539	chr3_48853248	0.003842	0.0002158	0.003261	0.003197
ENST00000608424:2(@)chr3_47685722_49279539	chr3_48853842	0.003834	0.0002157	0.003254	0.00319
ENST00000608424:2(@)chr3_47685722_49279539	chr3_48856347	0.003794	0.0002112	0.003208	0.003145
ENST00000608424:2(@)chr3_47685722_49279539	chr3_48860162	0.003827	0.0002516	0.003336	0.003262
ENST00000608424:2(@)chr3_47685722_49279539	chr3_48862914	0.003839	0.0002198	0.003268	0.003203
ENST00000608424:2(@)chr3_47685722_49279539	chr3_48867728	0.003923	0.0002439	0.003401	0.003328
ENST00000608424:2(@)chr3_47685722_49279539	chr3_48869036	0.003946	0.000208	0.003324	0.003262
ENST00000608424:2(@)chr3_47685722_49279539	chr3_48873692	0.00394	0.0001977	0.003287	0.003228
ENST00000608424:2(@)chr3_47685722_49279539	chr3_48875396	0.003938	0.0002033	0.003303	0.003243
ENST00000608424:2(@)chr3_47685722_49279539	chr3_48876805	0.00452	0.0003428	0.004112	0.00401
ENST00000608424:2(@)chr3_47685722_49279539	chr3_48881799	0.00394	0.0002028	0.003303	0.003243
ENST00000608424:2(@)chr3_47685722_49279539	chr3_48882694	0.00379	0.0002389	0.003276	0.003205
ENST00000608424:2(@)chr3_47685722_49279539	chr3_48887467	0.003726	0.0002129	0.003156	0.003093
ENST00000608424:2(@)chr3_47685722_49279539	chr3_48889383	0.003931	0.0002026	0.003296	0.003235
ENST00000608424:2(@)chr3_47685722_49279539	chr3_48896669	0.003903	0.000199	0.003261	0.003202
ENST00000608424:2(@)chr3_47685722_49279539	chr3_48898150	0.004332	0.0003266	0.003919	0.003822
ENST00000608424:2(@)chr3_47685722_49279539	chr3_48900328	0.004301	0.000334	0.003904	0.003805
ENST00000608424:2(@)chr3_47685722_49279539	chr3_48900357	0.003568	0.0001992	0.002987	0.002928
ENST00000608424:2(@)chr3_47685722_49279539	chr3_48901647	0.001601	0.0003259	0.001509	0.001412
ENST00000608424:2(@)chr3_47685722_49279539	chr3_48909750	0.00344	0.0003004	0.003093	0.003004
ENST00000608424:2(@)chr3_47685722_49279539	chr3_48913826	0.01539	0.0004549	0.01418	0.01405
ENST00000608424:2(@)chr3_47685722_49279539	chr3_48914851	0.01082	0.0002692	0.009394	0.009314
ENST00000608424:2(@)chr3_47685722_49279539	chr3_48914952	0.01443	0.0002581	0.01242	0.01234
ENST00000608424:2(@)chr3_47685722_49279539	chr3_48915916	0.003027	8.751e-06	0.0005086	0.000506
ENST00000608424:2(@)chr3_47685722_49279539	chr3_48916641	0.01439	0.0002597	0.0124	0.01232
ENST00000608424:2(@)chr3_47685722_49279539	chr3_48919429	0.01222	0.0002746	0.01062	0.01054
ENST00000608424:2(@)chr3_47685722_49279539	chr3_48919714	0.0122	0.0002746	0.01061	0.01053
ENST00000608424:2(@)chr3_47685722_49279539	chr3_48922584	0.001658	8.762e-06	0.00028	0.0002774
ENST00000608424:2(@)chr3_47685722_49279539	chr3_48923505	0.01211	0.0002767	0.01054	0.01046
ENST00000608424:2(@)chr3_47685722_49279539	chr3_48924695	0.01206	0.0003191	0.0107	0.01061
ENST00000608424:2(@)chr3_47685722_49279539	chr3_48934918	0.003128	8.789e-06	0.0005275	0.0005249
ENST00000608424:2(@)chr3_47685722_49279539	chr3_48935459	0.01132	0.0002659	0.009802	0.009724
ENST00000608424:2(@)chr3_47685722_49279539	chr3_48939965	0.01106	0.0002795	0.009651	0.009569
ENST00000608424:2(@)chr3_47685722_49279539	chr3_48941798	0.01431	0.0002664	0.01238	0.0123
ENST00000608424:2(@)chr3_47685722_49279539	chr3_48945299	0.003177	8.803e-06	0.0005363	0.0005337
ENST00000608424:2(@)chr3_47685722_49279539	chr3_48948966	0.01065	0.0002836	0.009318	0.009234
ENST00000608424:2(@)chr3_47685722_49279539	chr3_48951327	0.01431	0.0002685	0.01239	0.01232
ENST00000608424:2(@)chr3_47685722_49279539	chr3_48953822	0.003291	8.754e-06	0.0005529	0.0005503
ENST00000608424:2(@)chr3_47685722_49279539	chr3_48955149	0.01039	0.000266	0.00901	0.008932
ENST00000608424:2(@)chr3_47685722_49279539	chr3_48955422	0.01039	0.0002656	0.009006	0.008927
ENST00000608424:2(@)chr3_47685722_49279539	chr3_48958054	0.01429	0.000468	0.01321	0.01308
ENST00000608424:2(@)chr3_47685722_49279539	chr3_48958704	0.01437	0.0002536	0.01234	0.01226
ENST00000608424:2(@)chr3_47685722_49279539	chr3_48959173	0.01167	0.0002412	0.009955	0.009884
ENST00000608424:2(@)chr3_47685722_49279539	chr3_48961890	0.0146	0.000445	0.01343	0.0133
ENST00000608424:2(@)chr3_47685722_49279539	chr3_48963193	0.001658	8.936e-06	0.0002846	0.000282
ENST00000608424:2(@)chr3_47685722_49279539	chr3_48967290	0.01472	0.0002509	0.01262	0.01254
ENST00000608424:2(@)chr3_47685722_49279539	chr3_48970205	0.0147	0.0002496	0.01259	0.01251
ENST00000608424:2(@)chr3_47685722_49279539	chr3_48975943	0.001763	9.047e-06	0.0003057	0.000303
ENST00000608424:2(@)chr3_47685722_49279539	chr3_48975950	0.009738	0.0002791	0.008505	0.008422
ENST00000608424:2(@)chr3_47685722_49279539	chr3_48978623	0.009639	0.0002644	0.008353	0.008275
ENST00000608424:2(@)chr3_47685722_49279539	chr3_48987668	0.01062	0.0002451	0.009092	0.00902
ENST00000608424:2(@)chr3_47685722_49279539	chr3_48993395	0.007092	0.0003097	0.006309	0.006217
ENST00000608424:2(@)chr3_47685722_49279539	chr3_48994772	0.01061	0.0002814	0.009271	0.009188
ENST00000608424:2(@)chr3_47685722_49279539	chr3_48995534	0.003481	9.069e-06	0.0006022	0.0005995
ENST00000608424:2(@)chr3_47685722_49279539	chr3_48997446	0.0008104	9.125e-06	0.000143	0.0001403
ENST00000608424:2(@)chr3_47685722_49279539	chr3_48997778	0.007094	0.0002739	0.006201	0.00612
ENST00000608424:2(@)chr3_47685722_49279539	chr3_48998452	0.006985	0.0003433	0.0063	0.006198
ENST00000608424:2(@)chr3_47685722_49279539	chr3_49003029	0.01111	1.011e-05	0.002094	0.002091
ENST00000608424:2(@)chr3_47685722_49279539	chr3_49007334	0.02051	0.0003356	0.01826	0.01816
ENST00000608424:2(@)chr3_47685722_49279539	chr3_49015352	0.04204	0.0005106	0.03889	0.03874
ENST00000608424:2(@)chr3_47685722_49279539	chr3_49015786	0.02122	9.682e-06	0.003859	0.003857
ENST00000608424:2(@)chr3_47685722_49279539	chr3_49017259	0.03682	9.566e-06	0.006628	0.006625
ENST00000608424:2(@)chr3_47685722_49279539	chr3_49023895	0.01789	9.38e-06	0.00317	0.003168
ENST00000608424:2(@)chr3_47685722_49279539	chr3_49033066	0.02949	9.13e-06	0.005108	0.005106
ENST00000608424:2(@)chr3_47685722_49279539	chr3_49038555	0.006631	0.0004749	0.006215	0.006074
ENST00000608424:2(@)chr3_47685722_49279539	chr3_49038638	0.00146	9.48e-06	0.0002636	0.0002608
ENST00000608424:2(@)chr3_47685722_49279539	chr3_49041672	0.00283	9.192e-06	0.0004955	0.0004928
ENST00000608424:2(@)chr3_47685722_49279539	chr3_49043814	0.01011	0.000389	0.009209	0.009093
ENST00000608424:2(@)chr3_47685722_49279539	chr3_49050679	0.006671	0.000476	0.006252	0.006111
ENST00000608424:2(@)chr3_47685722_49279539	chr3_49055944	0.002824	9.2e-06	0.0004949	0.0004922
ENST00000608424:2(@)chr3_47685722_49279539	chr3_49060149	0.006676	0.0004224	0.006177	0.006052
ENST00000608424:2(@)chr3_47685722_49279539	chr3_49060350	0.006776	0.0004854	0.006362	0.006218
ENST00000492780:1(@)chr3_47685722_49279539	chr3_48779292	0.0002922	0.00069	0.0007015	0.0002753
ENST00000492780:1(@)chr3_47685722_49279539	chr3_48783603	0.0002772	0.001311	0.001078	0.0002685
ENST00000492780:1(@)chr3_47685722_49279539	chr3_48794713	0.0003568	0.002692	0.002014	0.0003512
ENST00000492780:1(@)chr3_47685722_49279539	chr3_48796182	0.0002767	0.001449	0.001164	0.0002688
ENST00000492780:1(@)chr3_47685722_49279539	chr3_48800299	0.0002765	0.001324	0.001086	0.000268
ENST00000492780:1(@)chr3_47685722_49279539	chr3_48822065	0.0002767	0.001323	0.001085	0.0002681
ENST00000492780:1(@)chr3_47685722_49279539	chr3_48828011	0.0002767	0.001355	0.001106	0.0002683
ENST00000492780:1(@)chr3_47685722_49279539	chr3_48829115	0.0002767	0.00132	0.001083	0.0002681
ENST00000492780:1(@)chr3_47685722_49279539	chr3_48847779	0.0004984	0.002583	0.002086	0.0004904
ENST00000492780:1(@)chr3_47685722_49279539	chr3_48849594	0.0005	0.002505	0.002039	0.0004917
ENST00000492780:1(@)chr3_47685722_49279539	chr3_48855703	0.0002777	0.001524	0.001212	0.0002702
ENST00000492780:1(@)chr3_47685722_49279539	chr3_48863738	0.0003744	0.001067	0.001019	0.0003601
ENST00000492780:1(@)chr3_47685722_49279539	chr3_48874214	0.0002776	0.001584	0.001249	0.0002704
ENST00000492780:1(@)chr3_47685722_49279539	chr3_48904349	0.0002759	0.00169	0.001313	0.0002692
ENST00000492780:1(@)chr3_47685722_49279539	chr3_48910156	0.0002758	0.001714	0.001328	0.0002692
ENST00000492780:1(@)chr3_47685722_49279539	chr3_48914207	0.0003722	0.001085	0.001028	0.0003582
ENST00000492780:1(@)chr3_47685722_49279539	chr3_48915050	0.001109	0.0009759	0.001666	0.001063
ENST00000492780:1(@)chr3_47685722_49279539	chr3_48916344	0.0008041	0.001796	0.001895	0.0007855
ENST00000492780:1(@)chr3_47685722_49279539	chr3_48924293	0.0008231	0.001726	0.001869	0.0008034
ENST00000492780:1(@)chr3_47685722_49279539	chr3_48926675	0.0008229	0.001737	0.001876	0.0008033
ENST00000492780:1(@)chr3_47685722_49279539	chr3_48931603	0.0008235	0.001652	0.001823	0.0008029
ENST00000492780:1(@)chr3_47685722_49279539	chr3_48936952	0.0008238	0.00171	0.00186	0.0008039
ENST00000492780:1(@)chr3_47685722_49279539	chr3_48940200	0.0008236	0.001721	0.001867	0.0008038
ENST00000492780:1(@)chr3_47685722_49279539	chr3_48963976	0.0008249	0.001682	0.001843	0.0008047
ENST00000492780:1(@)chr3_47685722_49279539	chr3_48979775	0.001535	0.003097	0.003426	0.001514
ENST00000492780:1(@)chr3_47685722_49279539	chr3_48994948	0.000622	0.00192	0.001795	0.0006086
ENST00000492780:1(@)chr3_47685722_49279539	chr3_49007280	0.004969	0.001037	0.005414	0.004773
ENST00000492780:1(@)chr3_47685722_49279539	chr3_49026677	0.004634	0.002451	0.006069	0.004555
ENST00000492780:1(@)chr3_47685722_49279539	chr3_49030471	0.006816	0.001171	0.007301	0.006578
ENST00000492780:1(@)chr3_47685722_49279539	chr3_49034017	0.00907	0.003914	0.01139	0.008973
ENST00000492780:1(@)chr3_47685722_49279539	chr3_49034795	0.009085	0.003777	0.01132	0.008984
ENST00000492780:1(@)chr3_47685722_49279539	chr3_49038659	0.004984	0.002384	0.00637	0.004897
ENST00000492780:1(@)chr3_47685722_49279539	chr3_49049778	0.0005925	0.002488	0.002119	0.0005826
ENST00000492780:1(@)chr3_47685722_49279539	chr3_49050923	0.0005929	0.002405	0.002068	0.0005826
ENST00000492780:1(@)chr3_47685722_49279539	chr3_49266896	0.0002321	0.001857	0.001374	0.000227
ENST00000492780:1(@)chr3_47685722_49279539	chr3_49272101	0.0001842	0.001968	0.001396	0.0001804
ENST00000492780:1(@)chr3_47685722_49279539	chr3_49272251	0.0001843	0.001967	0.001395	0.0001805
ENST00000492780:1(@)chr3_47685722_49279539	chr3_49272975	0.0002331	0.001854	0.001373	0.0002279
ENST00000492780:1(@)chr3_47685722_49279539	chr3_49276080	0.0002342	0.00188	0.00139	0.000229
ENST00000492780:1(@)chr3_47685722_49279539	chr3_49276545	0.0001854	0.001702	0.001232	0.0001809
ENST00000492780:1(@)chr3_47685722_49279539	chr3_49277527	0.0002651	0.00154	0.001209	0.000258
ENST00000492780:1(@)chr3_49279539_51797999	chr3_49281903	0.0002263	0.001641	0.001234	0.0002206
ENST00000492780:1(@)chr3_49279539_51797999	chr3_49281904	0.000227	0.001683	0.001261	0.0002214
ENST00000492780:1(@)chr3_49279539_51797999	chr3_49295276	0.0002495	0.0007782	0.0007173	0.0002366
ENST00000492780:1(@)chr3_49279539_51797999	chr3_49304984	0.0002652	0.0007113	0.0006896	0.0002503
ENST00000492780:1(@)chr3_49279539_51797999	chr3_49306168	0.0002642	0.0004841	0.000542	0.0002429
ENST00000492780:1(@)chr3_49279539_51797999	chr3_49368662	0.0002483	0.004788	0.003203	0.0002461
ENST00000492780:1(@)chr3_49279539_51797999	chr3_49428588	0.0002686	0.000663	0.000662	0.0002525
ENST00000492780:1(@)chr3_49279539_51797999	chr3_49438465	0.0002686	0.0006118	0.0006291	0.0002512
ENST00000492780:1(@)chr3_49279539_51797999	chr3_49465733	0.0002631	0.003402	0.002361	0.0002599
ENST00000492780:1(@)chr3_49279539_51797999	chr3_49497006	0.0002483	0.004658	0.003123	0.000246
ENST00000608424:1(@)chr3_47685722_49279539	chr3_48779292	0.01056	0.00069	0.009949	0.009935
ENST00000608424:1(@)chr3_47685722_49279539	chr3_48783603	0.01227	0.001311	0.01191	0.01188
ENST00000608424:1(@)chr3_47685722_49279539	chr3_48796182	0.01229	0.001449	0.01196	0.01193
ENST00000608424:1(@)chr3_47685722_49279539	chr3_48800299	0.01228	0.001324	0.01192	0.01189
ENST00000608424:1(@)chr3_47685722_49279539	chr3_48822065	0.01233	0.001323	0.01197	0.01194
ENST00000608424:1(@)chr3_47685722_49279539	chr3_48828011	0.01231	0.001355	0.01196	0.01193
ENST00000608424:1(@)chr3_47685722_49279539	chr3_48829115	0.01233	0.00132	0.01197	0.01194
ENST00000608424:1(@)chr3_47685722_49279539	chr3_48855703	0.01241	0.001524	0.0121	0.01207
ENST00000608424:1(@)chr3_47685722_49279539	chr3_48874214	0.01244	0.001584	0.01214	0.01211
ENST00000608424:1(@)chr3_47685722_49279539	chr3_48904349	0.01245	0.00169	0.01218	0.01214
ENST00000608424:1(@)chr3_47685722_49279539	chr3_48910156	0.01243	0.001714	0.01217	0.01213
ENST00000608424:1(@)chr3_47685722_49279539	chr3_48914207	0.003782	0.001085	0.00366	0.003638
ENST00000608424:1(@)chr3_47685722_49279539	chr3_48915050	0.003784	0.0009759	0.003645	0.003624
ENST00000608424:1(@)chr3_47685722_49279539	chr3_48916344	0.05043	0.001796	0.04929	0.04925
ENST00000608424:1(@)chr3_47685722_49279539	chr3_48924293	0.04693	0.001726	0.04582	0.04578
ENST00000608424:1(@)chr3_47685722_49279539	chr3_48926675	0.04692	0.001737	0.04582	0.04578
ENST00000608424:1(@)chr3_47685722_49279539	chr3_48931603	0.04708	0.001652	0.04592	0.04588
ENST00000608424:1(@)chr3_47685722_49279539	chr3_48936952	0.04692	0.00171	0.0458	0.04576
ENST00000608424:1(@)chr3_47685722_49279539	chr3_48940200	0.04685	0.001721	0.04574	0.0457
ENST00000608424:1(@)chr3_47685722_49279539	chr3_48963976	0.04728	0.001682	0.04614	0.0461
ENST00000608424:1(@)chr3_47685722_49279539	chr3_48994948	0.03385	0.00192	0.03314	0.0331
ENST00000608424:1(@)chr3_47685722_49279539	chr3_49007280	0.08883	0.001037	0.08531	0.08529
ENST00000608424:1(@)chr3_47685722_49279539	chr3_49026677	0.256	0.002451	0.2517	0.2516
ENST00000608424:1(@)chr3_47685722_49279539	chr3_49030471	0.04204	0.001171	0.04057	0.04055
ENST00000608424:1(@)chr3_47685722_49279539	chr3_49038659	0.03158	0.002384	0.03107	0.03102
ENST00000608424:1(@)chr3_47685722_49279539	chr3_49049778	0.03171	0.002488	0.03123	0.03117
ENST00000608424:1(@)chr3_47685722_49279539	chr3_49050923	0.03173	0.002405	0.03122	0.03117
ENST00000608424:1(@)chr3_47685722_49279539	chr3_49266896	0.0007645	0.001857	0.000786	0.0007472
ENST00000608424:1(@)chr3_47685722_49279539	chr3_49272975	0.0007639	0.001854	0.0007853	0.0007466
ENST00000608424:1(@)chr3_47685722_49279539	chr3_49276080	0.0007676	0.00188	0.0007896	0.0007504
ENST00000492780:2(@)chr3_47685722_49279539	chr3_48779856	0.0001463	0.0002869	0.0003048	0.000127
ENST00000492780:2(@)chr3_47685722_49279539	chr3_48782235	0.0002458	0.0002829	0.0003883	0.000213
ENST00000492780:2(@)chr3_47685722_49279539	chr3_48795914	0.0001456	0.0002549	0.0002823	0.0001243
ENST00000492780:2(@)chr3_47685722_49279539	chr3_48795915	0.0001457	0.0002546	0.0002822	0.0001244
ENST00000492780:2(@)chr3_47685722_49279539	chr3_48798959	0.0001381	0.0002069	0.0002423	0.000114
ENST00000492780:2(@)chr3_47685722_49279539	chr3_48800834	0.000246	0.0002127	0.0003359	0.0002041
ENST00000492780:2(@)chr3_47685722_49279539	chr3_48806626	0.0002461	0.0002064	0.0003311	0.0002032
ENST00000492780:2(@)chr3_47685722_49279539	chr3_48806644	0.0001469	0.0002132	0.0002541	0.0001219
ENST00000492780:2(@)chr3_47685722_49279539	chr3_48807818	0.0001469	0.0002128	0.0002538	0.0001219
ENST00000492780:2(@)chr3_47685722_49279539	chr3_48813010	0.0001469	0.0002126	0.0002537	0.0001219
ENST00000492780:2(@)chr3_47685722_49279539	chr3_48815206	0.0002463	0.0002062	0.0003311	0.0002033
ENST00000492780:2(@)chr3_47685722_49279539	chr3_48820372	0.0002461	0.0002024	0.0003279	0.0002025
ENST00000492780:2(@)chr3_47685722_49279539	chr3_48826402	0.0001471	0.00021	0.000252	0.0001218
ENST00000492780:2(@)chr3_47685722_49279539	chr3_48834231	0.0002466	0.0002072	0.0003321	0.0002037
ENST00000492780:2(@)chr3_47685722_49279539	chr3_48835565	0.0002387	0.0002024	0.0003218	0.0001964
ENST00000492780:2(@)chr3_47685722_49279539	chr3_48840974	0.0001475	0.0002099	0.0002522	0.0001221
ENST00000492780:2(@)chr3_47685722_49279539	chr3_48846714	0.0001278	0.000344	0.0003267	0.0001134
ENST00000492780:2(@)chr3_47685722_49279539	chr3_48850688	0.0001478	0.0002146	0.0002558	0.0001229
ENST00000492780:2(@)chr3_47685722_49279539	chr3_48852686	0.0001479	0.0002158	0.0002568	0.000123
ENST00000492780:2(@)chr3_47685722_49279539	chr3_48853248	0.0001479	0.0002158	0.0002568	0.000123
ENST00000492780:2(@)chr3_47685722_49279539	chr3_48853842	0.0001478	0.0002157	0.0002566	0.000123
ENST00000492780:2(@)chr3_47685722_49279539	chr3_48856347	0.0002472	0.0002112	0.0003358	0.0002049
ENST00000492780:2(@)chr3_47685722_49279539	chr3_48860162	0.000148	0.0002516	0.0002821	0.0001262
ENST00000492780:2(@)chr3_47685722_49279539	chr3_48862914	0.0001488	0.0002198	0.0002604	0.0001242
ENST00000492780:2(@)chr3_47685722_49279539	chr3_48867728	0.0001494	0.0002439	0.0002779	0.0001267
ENST00000492780:2(@)chr3_47685722_49279539	chr3_48869036	0.0002478	0.000208	0.0003338	0.0002049
ENST00000492780:2(@)chr3_47685722_49279539	chr3_48873692	0.0002473	0.0001977	0.0003251	0.0002026
ENST00000492780:2(@)chr3_47685722_49279539	chr3_48875396	0.0002469	0.0002033	0.0003293	0.0002033
ENST00000492780:2(@)chr3_47685722_49279539	chr3_48876805	0.0001365	0.0003428	0.0003335	0.0001211
ENST00000492780:2(@)chr3_47685722_49279539	chr3_48881799	0.000247	0.0002028	0.0003289	0.0002033
ENST00000492780:2(@)chr3_47685722_49279539	chr3_48882694	0.0001505	0.0002389	0.0002753	0.0001272
ENST00000492780:2(@)chr3_47685722_49279539	chr3_48887467	0.000151	0.0002129	0.0002573	0.0001254
ENST00000492780:2(@)chr3_47685722_49279539	chr3_48889383	0.000246	0.0002026	0.000328	0.0002024
ENST00000492780:2(@)chr3_47685722_49279539	chr3_48896669	0.0002457	0.000199	0.0003249	0.0002015
ENST00000492780:2(@)chr3_47685722_49279539	chr3_48898150	0.0001411	0.0003266	0.0003269	0.0001245
ENST00000492780:2(@)chr3_47685722_49279539	chr3_48900328	0.0001415	0.000334	0.0003322	0.0001252
ENST00000492780:2(@)chr3_47685722_49279539	chr3_48900357	0.0001517	0.0001992	0.0002479	0.0001245
ENST00000492780:2(@)chr3_47685722_49279539	chr3_48909750	0.0001522	0.0003004	0.0003191	0.0001329
ENST00000492780:2(@)chr3_47685722_49279539	chr3_48913826	0.0001471	0.0004549	0.0004162	0.0001342
ENST00000492780:2(@)chr3_47685722_49279539	chr3_48914851	0.0007469	0.0002692	0.0008096	0.0006428
ENST00000492780:2(@)chr3_47685722_49279539	chr3_48914952	0.0007332	0.0002581	0.0007872	0.0006272
ENST00000492780:2(@)chr3_47685722_49279539	chr3_48916641	0.0007344	0.0002597	0.0007898	0.0006289
ENST00000492780:2(@)chr3_47685722_49279539	chr3_48919429	0.0004603	0.0002746	0.0005675	0.0003973
ENST00000492780:2(@)chr3_47685722_49279539	chr3_48919714	0.0004604	0.0002746	0.0005675	0.0003973
ENST00000492780:2(@)chr3_47685722_49279539	chr3_48923505	0.000461	0.0002767	0.0005697	0.0003982
ENST00000492780:2(@)chr3_47685722_49279539	chr3_48924695	0.0004608	0.0003191	0.0006032	0.0004054
ENST00000492780:2(@)chr3_47685722_49279539	chr3_48935459	0.0004636	0.0002659	0.0005631	0.0003983
ENST00000492780:2(@)chr3_47685722_49279539	chr3_48939965	0.0004643	0.0002795	0.0005749	0.0004016
ENST00000492780:2(@)chr3_47685722_49279539	chr3_48941798	0.0007337	0.0002664	0.0007957	0.0006305
ENST00000492780:2(@)chr3_47685722_49279539	chr3_48948966	0.0004674	0.0002836	0.0005808	0.0004051
ENST00000492780:2(@)chr3_47685722_49279539	chr3_48951327	0.0007358	0.0002685	0.0007994	0.000633
ENST00000492780:2(@)chr3_47685722_49279539	chr3_48955149	0.0004675	0.000266	0.0005665	0.0004017
ENST00000492780:2(@)chr3_47685722_49279539	chr3_48955422	0.0004675	0.0002656	0.0005662	0.0004016
ENST00000492780:2(@)chr3_47685722_49279539	chr3_48958054	0.0004865	0.000468	0.0007351	0.000445
ENST00000492780:2(@)chr3_47685722_49279539	chr3_48958704	0.0007354	0.0002536	0.0007847	0.0006275
ENST00000492780:2(@)chr3_47685722_49279539	chr3_48959173	0.000718	0.0002412	0.0007575	0.0006081
ENST00000492780:2(@)chr3_47685722_49279539	chr3_48961890	0.0004913	0.000445	0.0007232	0.0004474
ENST00000492780:2(@)chr3_47685722_49279539	chr3_48967290	0.0007569	0.0002509	0.0008003	0.0006448
ENST00000492780:2(@)chr3_47685722_49279539	chr3_48970205	0.0007573	0.0002496	0.0007993	0.0006446
ENST00000492780:2(@)chr3_47685722_49279539	chr3_48975950	0.0004842	0.0002791	0.0005917	0.0004188
ENST00000492780:2(@)chr3_47685722_49279539	chr3_48978623	0.000485	0.0002644	0.0005802	0.0004164
ENST00000492780:2(@)chr3_47685722_49279539	chr3_48987668	0.0007582	0.0002451	0.0007956	0.0006437
ENST00000492780:2(@)chr3_47685722_49279539	chr3_48993395	0.0003376	0.0003097	0.0004879	0.0002959
ENST00000492780:2(@)chr3_47685722_49279539	chr3_48994772	0.000557	0.0002814	0.0006566	0.0004822
ENST00000492780:2(@)chr3_47685722_49279539	chr3_48997778	0.0003375	0.0002739	0.0004609	0.0002912
ENST00000492780:2(@)chr3_47685722_49279539	chr3_48998452	0.0003564	0.0003433	0.000529	0.0003162
ENST00000492780:2(@)chr3_47685722_49279539	chr3_49007334	0.002769	0.0003356	0.002658	0.00245
ENST00000492780:2(@)chr3_47685722_49279539	chr3_49015352	0.001564	0.0005106	0.001757	0.001441
ENST00000492780:2(@)chr3_47685722_49279539	chr3_49015786	0.001729	9.682e-06	0.0003202	0.0003142
ENST00000492780:2(@)chr3_47685722_49279539	chr3_49038555	0.002865	0.0004749	0.002919	0.002624
ENST00000492780:2(@)chr3_47685722_49279539	chr3_49043814	0.0005299	0.000389	0.0007176	0.0004765
ENST00000492780:2(@)chr3_47685722_49279539	chr3_49050679	0.0003404	0.000476	0.0006068	0.0003118
ENST00000492780:2(@)chr3_47685722_49279539	chr3_49060149	0.0003383	0.0004224	0.0005684	0.0003067
ENST00000492780:2(@)chr3_47685722_49279539	chr3_49060350	0.0003392	0.0004854	0.0006121	0.0003112
ENST00000627177:2(@)chr3_47685722_49279539	chr3_48909750	0.0001204	0.0003004	0.0002949	0.0001051
ENST00000627177:2(@)chr3_47685722_49279539	chr3_48913826	0.0002539	0.0004549	0.0005191	0.0002316
ENST00000627177:2(@)chr3_47685722_49279539	chr3_48914851	0.00013	0.0002692	0.0002819	0.0001118
ENST00000627177:2(@)chr3_47685722_49279539	chr3_48919429	0.0001201	0.0002746	0.0002771	0.0001035
ENST00000627177:2(@)chr3_47685722_49279539	chr3_48919714	0.0001201	0.0002746	0.0002771	0.0001035
ENST00000627177:2(@)chr3_47685722_49279539	chr3_48923505	0.00012	0.0002767	0.0002784	0.0001036
ENST00000627177:2(@)chr3_47685722_49279539	chr3_48924695	0.0001201	0.0003191	0.0003073	0.0001056
ENST00000627177:2(@)chr3_47685722_49279539	chr3_48935459	0.0001201	0.0002659	0.0002711	0.0001031
ENST00000627177:2(@)chr3_47685722_49279539	chr3_48939965	0.0001203	0.0002795	0.0002806	0.000104
ENST00000627177:2(@)chr3_47685722_49279539	chr3_48948966	0.0001201	0.0002836	0.0002832	0.000104
ENST00000627177:2(@)chr3_47685722_49279539	chr3_48955149	0.0001202	0.000266	0.0002713	0.0001032
ENST00000627177:2(@)chr3_47685722_49279539	chr3_48955422	0.0001202	0.0002656	0.000271	0.0001032
ENST00000627177:2(@)chr3_47685722_49279539	chr3_48958054	0.000246	0.000468	0.0005207	0.000225
ENST00000627177:2(@)chr3_47685722_49279539	chr3_48959173	0.0001471	0.0002412	0.0002769	0.0001245
ENST00000627177:2(@)chr3_47685722_49279539	chr3_48961890	0.0002518	0.000445	0.0005104	0.0002293
ENST00000627177:2(@)chr3_47685722_49279539	chr3_48967290	0.0001191	0.0002509	0.0002599	0.0001014
ENST00000627177:2(@)chr3_47685722_49279539	chr3_48970205	0.0001191	0.0002496	0.000259	0.0001013
ENST00000627177:2(@)chr3_47685722_49279539	chr3_48975950	0.000123	0.0002791	0.0002827	0.0001063
ENST00000627177:2(@)chr3_47685722_49279539	chr3_48978623	0.000123	0.0002644	0.0002726	0.0001056
ENST00000627177:2(@)chr3_47685722_49279539	chr3_49015352	0.0009031	0.0005106	0.001154	0.0008318
ENST00000461687:2(@)chr3_47685722_49279539	chr3_48963976	0.0001049	0.001682	0.001173	0.0001023
ENST00000461687:2(@)chr3_47685722_49279539	chr3_49007280	0.0002229	0.001037	0.0008745	0.0002139
ENST00000461687:2(@)chr3_47685722_49279539	chr3_49026677	0.0006299	0.002451	0.00218	0.0006189
ENST00000461687:2(@)chr3_47685722_49279539	chr3_49030471	0.0006284	0.001171	0.001352	0.000606
ENST00000461687:2(@)chr3_47685722_49279539	chr3_49034017	0.0004952	0.003914	0.002983	0.0004898
ENST00000461687:2(@)chr3_47685722_49279539	chr3_49034795	0.000495	0.003777	0.002895	0.0004894
ENST00000627177:1(@)chr3_47685722_49279539	chr3_48910156	0.0002406	0.001714	0.001326	0.0002347
ENST00000627177:1(@)chr3_47685722_49279539	chr3_48914207	0.0001377	0.001085	0.0008233	0.0001324
ENST00000627177:1(@)chr3_47685722_49279539	chr3_48915050	0.0001377	0.0009759	0.0007533	0.0001318
ENST00000627177:1(@)chr3_47685722_49279539	chr3_48916344	0.0002422	0.001796	0.001381	0.0002365
ENST00000627177:1(@)chr3_47685722_49279539	chr3_48924293	0.0002406	0.001726	0.001334	0.0002347
ENST00000627177:1(@)chr3_47685722_49279539	chr3_48926675	0.0002404	0.001737	0.001341	0.0002346
ENST00000627177:1(@)chr3_47685722_49279539	chr3_48931603	0.0002406	0.001652	0.001287	0.0002345
ENST00000627177:1(@)chr3_47685722_49279539	chr3_48936952	0.0002404	0.00171	0.001324	0.0002344
ENST00000627177:1(@)chr3_47685722_49279539	chr3_48940200	0.0002404	0.001721	0.001331	0.0002345
ENST00000627177:1(@)chr3_47685722_49279539	chr3_48963976	0.0002467	0.001682	0.001312	0.0002405
ENST00000627177:1(@)chr3_47685722_49279539	chr3_48994948	0.0001804	0.00192	0.001399	0.0001764
ENST00000627177:1(@)chr3_47685722_49279539	chr3_49007280	0.0001058	0.001037	0.0007621	0.0001016
ENST00000627177:1(@)chr3_47685722_49279539	chr3_49026677	0.001441	0.002451	0.002977	0.001416
ENST00000627177:1(@)chr3_47685722_49279539	chr3_49030471	0.0008333	0.001171	0.001549	0.0008036
ENST00000627177:1(@)chr3_47685722_49279539	chr3_49034017	0.000417	0.003914	0.002905	0.0004125
ENST00000627177:1(@)chr3_47685722_49279539	chr3_49038659	0.0001714	0.002384	0.001687	0.0001684
ENST00000627177:1(@)chr3_47685722_49279539	chr3_49049778	0.0001719	0.002488	0.001754	0.000169
ENST00000627177:1(@)chr3_47685722_49279539	chr3_49050923	0.0001719	0.002405	0.0017	0.0001689
ENST00000461687:1(@)chr3_47685722_49279539	chr3_48913826	0.0001713	0.0004549	0.0004438	0.0001563
ENST00000461687:1(@)chr3_47685722_49279539	chr3_48919429	0.0001236	0.0002746	0.0002802	0.0001066
ENST00000461687:1(@)chr3_47685722_49279539	chr3_48919714	0.0001236	0.0002746	0.0002801	0.0001066
ENST00000461687:1(@)chr3_47685722_49279539	chr3_48923505	0.0001233	0.0002767	0.0002813	0.0001064
ENST00000461687:1(@)chr3_47685722_49279539	chr3_48924695	0.0001232	0.0003191	0.00031	0.0001083
ENST00000461687:1(@)chr3_47685722_49279539	chr3_48935459	0.0001217	0.0002659	0.0002725	0.0001045
ENST00000461687:1(@)chr3_47685722_49279539	chr3_48939965	0.0001211	0.0002795	0.0002814	0.0001047
ENST00000461687:1(@)chr3_47685722_49279539	chr3_48948966	0.0001199	0.0002836	0.0002831	0.0001039
ENST00000461687:1(@)chr3_47685722_49279539	chr3_48955149	0.0001191	0.000266	0.0002704	0.0001022
ENST00000461687:1(@)chr3_47685722_49279539	chr3_48955422	0.000119	0.0002656	0.00027	0.0001022
ENST00000461687:1(@)chr3_47685722_49279539	chr3_48958054	0.0001695	0.000468	0.0004507	0.000155
ENST00000461687:1(@)chr3_47685722_49279539	chr3_48961890	0.0001736	0.000445	0.0004392	0.000158
[truncated: 11,489 more rows]
