# Supplementary material for: Prioritization of potential causative genes for schizophrenia in placenta
Source: Nat Commun. 2023 May 15;14:2613. doi: 10.1038/s41467-023-38140-1 (PMC10185564; doi:10.1038/s41467-023-38140-1)
Supplement: Supplementary file 12 — Supplementary Dataset 60 [file 41467_2023_38140_MOESM12_ESM.xlsx]

## Sheet: 1,parameters
Intercept -11.278 -
Enrichment (no shrinkage) 10.670 0.388
Enrichment (w/ shrinkage) 9.271 0.362
## Alternative (coloc) parameterization: p1 = 1.264e-05, p2 = 5.667e-06, p12 = 7.612e-07

## Sheet: 2,GRCP&GLCP
Gene	GRCP	GLCP
ENST00000002829	0.02844	0.03133
ENST00000054650	0.001872	0.005963
ENST00000174618	0.0001009	0.0001009
ENST00000216146	0.0002547	0.0002547
ENST00000216237	0.002205	0.002205
ENST00000216252	1.121e-07	1.121e-07
ENST00000216254	9.496e-09	1.362e-08
ENST00000216259	1.874e-09	2.293e-09
ENST00000219345	0.009793	0.01004
ENST00000228825	0.0001735	0.0005711
ENST00000230418	0.0001289	0.0001291
ENST00000230771	3.614e-05	3.625e-05
ENST00000230914	0.01892	0.01936
ENST00000232508	0.0001641	0.0001641
ENST00000233027	0.001988	0.001988
ENST00000233099	0.01236	0.01284
ENST00000234170	0.5902	0.5913
ENST00000251507	0.007133	0.007361
ENST00000253692	0.0003893	0.0005032
ENST00000255784	1.064e-05	1.064e-05
ENST00000256997	4.894e-06	4.898e-06
ENST00000262370	0.00807	0.009718
ENST00000262815	0.03327	0.06526
ENST00000262995	7.617e-07	7.618e-07
ENST00000263256	9.391e-10	9.408e-10
ENST00000263346	2.911e-05	3.562e-05
ENST00000263545	0.0002343	0.0002343
ENST00000264977	0.001293	0.001293
ENST00000265354	0.01719	0.01797
ENST00000267115	0.006286	0.006502
ENST00000268206	1.729e-05	2.07e-05
ENST00000268704	0.006182	0.01171
ENST00000271643	2.223e-05	2.223e-05
ENST00000271690	3.522e-06	3.522e-06
ENST00000271843	0.0006799	0.00069
ENST00000273179	1.659e-08	1.659e-08
ENST00000278927	0.5746	0.6162
ENST00000279387	0.002252	0.002252
ENST00000280571	0.0004277	0.0004281
ENST00000284073	0.0008391	0.0008412
ENST00000288986	2.224e-05	2.224e-05
ENST00000294189	1.084e-13	1.086e-13
ENST00000296288	2.958e-10	2.959e-10
ENST00000296289	1.048e-12	1.087e-12
ENST00000296302	0.000517	0.000974
ENST00000296490	3.488e-07	3.488e-07
ENST00000297107	0.1396	0.1413
ENST00000299204	0.02161	0.02168
ENST00000299610	0.0005423	0.0005506
ENST00000300574	0.007897	0.008083
ENST00000301263	0.0002293	0.0002293
ENST00000301364	1.386e-05	1.425e-05
ENST00000302424	3.474e-13	6.266e-13
ENST00000302763	0.007844	0.007892
ENST00000305533	0.0003243	0.0006439
ENST00000307017	9.695e-05	9.695e-05
ENST00000307106	0.001207	0.004593
ENST00000309993	0.0008913	0.0008913
ENST00000310271	3.21e-07	2.085e-06
ENST00000310955	0.00218	0.002188
ENST00000311141	5.881e-10	5.881e-10
ENST00000311764	9.14e-05	9.142e-05
ENST00000311956	0.0005415	0.0005415
ENST00000312055	0.002384	0.002384
ENST00000312970	4.065e-05	4.065e-05
ENST00000313432	3.7e-09	3.876e-09
ENST00000314607	0.004572	0.004623
ENST00000317147	0.0002032	0.0002804
ENST00000318201	6.981e-05	0.0001642
ENST00000318348	0.001984	0.004118
ENST00000321725	5.471e-12	5.471e-12
ENST00000321753	3.136e-08	3.18e-08
ENST00000322602	0.8115	0.8324
ENST00000325468	1.331e-08	2.6e-08
ENST00000325722	0.001174	0.001196
ENST00000326621	0.7672	0.7931
ENST00000326737	0.003796	0.004029
ENST00000327492	1.05e-07	1.607e-07
ENST00000328159	2.559e-05	2.559e-05
ENST00000330244	0.7282	0.7416
ENST00000331006	0.0007817	0.002254
ENST00000331738	0.001255	0.001255
ENST00000332395	0.03763	0.04433
ENST00000336314	0.004655	0.004708
ENST00000337322	0.006797	0.006819
ENST00000339643	3.543e-06	3.543e-06
ENST00000341316	0.002731	0.002811
ENST00000341372	4.453e-05	4.453e-05
ENST00000343674	0.005498	0.006282
ENST00000347328	0.0001597	0.0001597
ENST00000347697	9.179e-07	9.29e-07
ENST00000350199	0.0002398	0.0002398
ENST00000351989	0.005994	0.005994
ENST00000353487	0.0002194	0.0002201
ENST00000353739	0.003625	0.003626
ENST00000354558	2.551e-09	2.956e-09
ENST00000354884	1.307e-06	1.363e-06
ENST00000354926	0.0001005	0.0001005
ENST00000355257	6.307e-08	6.307e-08
ENST00000355354	0.0004623	0.0004623
ENST00000356527	2.646e-06	2.646e-06
ENST00000356714	9.298e-06	1.234e-05
ENST00000356770	0.001717	0.00354
ENST00000357137	6.129e-06	6.129e-06
ENST00000357402	4.288e-09	4.288e-09
ENST00000357955	0.0004955	0.0005162
ENST00000358337	0.0004532	0.0004533
ENST00000359927	0.0008893	0.0009
ENST00000360876	0.0002318	0.0002319
ENST00000361204	3.08e-05	5.217e-05
ENST00000361309	0.003555	0.003664
ENST00000361532	8.509e-06	8.509e-06
ENST00000362021	1.339e-05	1.797e-05
ENST00000362052	2.23e-06	2.23e-06
ENST00000362076	0.001041	0.001554
ENST00000362280	4.234e-07	4.269e-07
ENST00000363804	0.002299	0.00235
ENST00000367688	0.001142	0.001149
ENST00000367690	0.001188	0.001264
ENST00000367694	0.00545	0.005487
ENST00000368518	0.0001429	0.0001451
ENST00000368521	0.0001129	0.0001389
ENST00000368575	0.0005346	0.0005401
ENST00000368589	0.0007153	0.0007259
ENST00000368630	0.007025	0.007082
ENST00000369014	4.019e-06	4.269e-06
ENST00000369016	6.551e-06	6.551e-06
ENST00000369038	9.903e-06	1.354e-05
ENST00000369039	0.001414	0.001414
ENST00000369041	1.165e-05	1.172e-05
ENST00000369064	0.0003356	0.0003635
ENST00000369779	0.0004545	0.0004549
ENST00000369781	0.01909	0.01928
ENST00000369878	0.005687	0.005702
ENST00000370651	0.9131	0.9416
ENST00000372396	1.634e-05	1.634e-05
ENST00000372405	0.0005271	0.0005525
ENST00000372458	0.003608	0.003614
ENST00000377885	0.0009111	0.0009201
ENST00000378247	0.0009786	0.001487
ENST00000378330	0.0007449	0.0007449
ENST00000379589	0.002468	0.002495
ENST00000380516	0.01503	0.01526
ENST00000383202	1.844e-08	1.844e-08
ENST00000384170	0.004176	0.00446
ENST00000385219	0.00035	0.00035
ENST00000389749	0.001313	0.005769
ENST00000392064	0.002031	0.002034
ENST00000392442	0.001032	0.001062
ENST00000392495	0.007408	0.008257
ENST00000392715	6.947e-08	6.947e-08
ENST00000393651	0.005486	0.00549
ENST00000394738	3.912e-09	5.06e-09
ENST00000394752	5.102e-06	5.342e-06
ENST00000394799	0.0004656	0.00508
ENST00000395006	0.003824	0.003977
ENST00000395152	0.0005232	0.0005346
ENST00000395199	3.005e-09	3.2e-09
ENST00000395353	1.059e-09	1.059e-09
ENST00000396398	0.0002384	0.0002384
ENST00000396504	2.757e-09	2.757e-09
ENST00000396680	0.0001441	0.0001441
ENST00000397011	7.105e-15	7.105e-15
ENST00000398258	0.0001262	0.0001383
ENST00000398473	0.0003705	0.001716
ENST00000398838	2.233e-05	7.491e-05
ENST00000398841	0.0006064	0.004656
ENST00000398970	0.009486	0.009679
ENST00000401609	0.000612	0.0006122
ENST00000401752	5.868e-11	5.868e-11
ENST00000402061	5.448e-08	7.743e-08
ENST00000402458	1.683e-09	1.683e-09
ENST00000403363	3.466e-10	3.466e-10
ENST00000404158	0.003137	0.003142
ENST00000404739	1.361e-05	1.361e-05
ENST00000405506	1.626e-07	1.695e-07
ENST00000405878	3.499e-08	3.503e-08
ENST00000407040	4.573e-05	4.573e-05
ENST00000408439	0.006769	0.008869
ENST00000408591	0.004312	0.004312
ENST00000408840	6.052e-09	6.052e-09
ENST00000409074	3.125e-07	3.233e-07
ENST00000409535	0.001173	0.001176
ENST00000412157	0.01829	0.01837
ENST00000412517	9.941e-05	9.941e-05
ENST00000413852	0.01425	0.01425
ENST00000414027	7.345e-11	7.345e-11
ENST00000415054	1.526e-09	1.711e-09
ENST00000415149	0.001141	0.001622
ENST00000415231	0.003378	0.003935
ENST00000416295	0.0002351	0.0002354
ENST00000416682	1.8e-07	2.093e-07
ENST00000417453	0.01221	0.01298
ENST00000417582	0.004425	0.004436
ENST00000417647	0.0006859	0.0006862
ENST00000418032	1.112e-08	1.146e-08
ENST00000418458	0.0008985	0.009368
ENST00000418576	0.0003843	0.0007772
ENST00000419007	0.0001754	0.0001759
ENST00000419475	0.0001019	0.0001019
ENST00000419842	0.0001973	0.0001973
ENST00000420148	0.001006	0.005055
ENST00000420536	0.009331	0.009378
ENST00000420561	5.623e-09	5.623e-09
ENST00000420831	0.004992	0.005385
ENST00000421164	0.0003128	0.0003128
ENST00000421281	0.0005834	0.00412
ENST00000421735	0.0003888	0.0003899
ENST00000422424	5.064e-05	5.064e-05
ENST00000423525	5.181e-10	7.01e-10
ENST00000423777	0.0003814	0.0003944
ENST00000424014	0.0002249	0.0002439
ENST00000424512	0.0001284	0.0001284
ENST00000425467	0.02028	0.02055
ENST00000426142	0.02299	0.02348
ENST00000426440	3.375e-07	3.752e-07
ENST00000426499	0.0002108	0.0002108
ENST00000427905	8.025e-05	8.025e-05
ENST00000428459	0.001265	0.001275
ENST00000428469	0.0007613	0.0007711
ENST00000429242	0.003399	0.003474
ENST00000429270	0.002499	0.002499
ENST00000429383	0.001144	0.001293
ENST00000429779	2.802e-05	2.802e-05
ENST00000430169	0.000991	0.001109
ENST00000430409	0.0003276	0.0003331
ENST00000431375	0.9404	0.9693
ENST00000431606	0.004121	0.004123
ENST00000431678	0.0006191	0.003211
ENST00000431916	0.001987	0.001996
ENST00000432376	9.015e-08	9.025e-08
ENST00000432750	0.002312	0.002337
ENST00000433753	0.000542	0.0005422
ENST00000433877	0.001944	0.002102
ENST00000434030	0.0003538	0.0003567
ENST00000434713	2.181e-05	3.677e-05
ENST00000434835	1.41e-08	1.41e-08
ENST00000435477	0.02715	0.02793
ENST00000435525	6.73e-05	6.73e-05
ENST00000437607	2.01e-06	2.01e-06
ENST00000438296	0.0002565	0.0002617
ENST00000439487	0.0008424	0.0008424
ENST00000439768	0.006256	0.006563
ENST00000440963	1.501e-07	1.593e-07
ENST00000441447	0.0006224	0.0006573
ENST00000441751	0.004289	0.004298
ENST00000441915	0.0004279	0.0004282
ENST00000443014	0.0001152	0.0001191
ENST00000443253	0.001724	0.001735
ENST00000444355	3.818e-05	4.057e-05
ENST00000444373	0.0001363	0.00144
ENST00000444566	0.09515	0.1025
ENST00000445140	2.07e-11	2.07e-11
ENST00000446103	0.002773	0.003125
ENST00000446652	0.0005737	0.0005739
ENST00000447713	1.543e-08	1.549e-08
ENST00000448576	4.599e-09	4.599e-09
ENST00000450235	1.637e-09	2.727e-09
ENST00000450814	6.162e-10	9.704e-10
ENST00000453303	0.0151	0.0151
ENST00000453659	2.874e-08	2.927e-08
ENST00000454345	0.002287	0.002663
ENST00000454540	0.0002026	0.0002026
ENST00000455998	3.631e-05	3.631e-05
ENST00000456210	0.0002585	0.0002596
ENST00000456560	0.0003833	0.0003959
ENST00000457069	0.006043	0.007795
ENST00000458345	0.000531	0.005336
ENST00000458347	0.003087	0.003136
ENST00000458521	0.007154	0.008353
ENST00000459731	0.00619	0.01176
ENST00000459884	4.254e-07	5.655e-07
ENST00000460243	1.197e-06	1.197e-06
ENST00000460366	0.007123	0.007238
ENST00000460467	0.002861	0.00578
ENST00000460794	1.237e-06	1.237e-06
ENST00000461100	0.03019	0.03813
ENST00000461312	0.0003465	0.0003465
ENST00000461365	0.001949	0.0021
ENST00000461613	9.653e-05	9.655e-05
ENST00000461687	0.0002639	0.0003498
ENST00000461737	3.427e-11	3.427e-11
ENST00000462121	1.815e-05	1.815e-05
ENST00000462207	0.001413	0.007051
ENST00000462377	0.0005277	0.0005277
ENST00000462542	4.503e-05	4.503e-05
ENST00000463675	1.966e-09	1.986e-09
ENST00000463912	0.002698	0.002706
ENST00000463947	0.001078	0.001336
ENST00000464067	0.16	0.1756
ENST00000464116	4.3e-10	4.3e-10
ENST00000464119	7.893e-07	3.583e-06
ENST00000464280	7.258e-12	7.258e-12
ENST00000464587	5.196e-14	5.196e-14
ENST00000464942	0.0001185	0.0001185
ENST00000465551	0.00771	0.007761
ENST00000466093	2.034e-07	2.034e-07
ENST00000466237	2.125e-09	2.125e-09
ENST00000466765	4.381e-07	4.381e-07
ENST00000466989	0.00031	0.0003129
ENST00000467048	0.001581	0.001607
ENST00000467109	0.0008194	0.0008261
ENST00000467380	2.374e-05	6.04e-05
ENST00000467736	0.003134	0.003134
ENST00000467860	0.006374	0.006382
ENST00000467911	1.102e-05	1.414e-05
ENST00000467930	0.002833	0.003028
ENST00000467978	0.008157	0.01579
ENST00000467986	0.0002215	0.0002215
ENST00000468146	0.0003369	0.002773
ENST00000468151	4.133e-10	4.133e-10
ENST00000468865	0.002468	0.002474
ENST00000468885	0.001385	0.005529
ENST00000469000	8.4e-13	8.4e-13
ENST00000469224	2.262e-07	1.108e-06
ENST00000469228	0.001001	0.007143
ENST00000469613	1.03e-12	1.142e-12
ENST00000469616	0.005055	0.01408
ENST00000469871	0.0002349	0.0002349
ENST00000469892	0.0007344	0.0007346
ENST00000469989	0.006355	0.01338
ENST00000470173	1.077e-12	1.121e-12
ENST00000470175	0.000156	0.000156
ENST00000470180	0.0001328	0.0001344
ENST00000470228	1.379e-05	1.423e-05
ENST00000470299	0.00261	0.004814
ENST00000470388	0.0006452	0.0006453
ENST00000470968	0.003408	0.003417
ENST00000471094	1.838e-09	1.838e-09
ENST00000471173	0.002996	0.003171
ENST00000471290	0.0001885	0.0001886
ENST00000471348	2.367e-11	3.101e-11
ENST00000471694	0.001085	0.00306
ENST00000472018	0.002265	0.01229
ENST00000472032	0.002409	0.002586
ENST00000472354	0.09297	0.09297
ENST00000472422	0.0003599	0.0003599
ENST00000472528	1.027e-12	1.162e-12
ENST00000472755	4.313e-08	7.288e-08
ENST00000472756	0.07512	0.07599
ENST00000472878	0.0003657	0.0004674
ENST00000473081	0.003485	0.003511
ENST00000473093	1.679e-08	1.679e-08
ENST00000473184	6.591e-09	6.591e-09
ENST00000473334	0.4629	0.5808
ENST00000473359	4.018e-05	4.019e-05
ENST00000473375	1.24e-09	1.264e-09
ENST00000473423	0.001523	0.001523
ENST00000473431	0.0004299	0.0007666
ENST00000473542	0.003521	0.003522
ENST00000473612	0.006326	0.00694
ENST00000473844	0.0006257	0.0006301
ENST00000474188	5.977e-12	5.977e-12
ENST00000474833	0.001793	0.002026
ENST00000474856	0.0003973	0.0003973
ENST00000475248	1.102e-13	1.109e-13
ENST00000475661	0.003592	0.003646
ENST00000475941	0.02438	0.02513
ENST00000476286	2.973e-05	2.973e-05
ENST00000476566	4.598e-07	6.806e-07
ENST00000476883	0.02223	0.02307
ENST00000477172	1.365e-08	1.365e-08
ENST00000477617	0.005895	0.005964
ENST00000477852	0.0041	0.004138
ENST00000477970	0.0004053	0.0004054
ENST00000478368	1.85e-07	1.85e-07
ENST00000478914	5.658e-09	6.22e-09
ENST00000479017	1.615e-13	1.629e-13
ENST00000479054	9.638e-11	9.638e-11
ENST00000479099	0.005671	0.006114
ENST00000479230	0.0006234	0.004863
ENST00000479355	5.197e-12	8.537e-12
ENST00000479532	3.641e-10	3.641e-10
ENST00000479686	0.003703	0.003712
ENST00000479689	4.713e-08	4.713e-08
ENST00000480306	7.729e-13	7.729e-13
ENST00000480647	0.001166	0.00323
ENST00000480733	1.722e-06	1.723e-06
ENST00000480807	1.119e-05	2.168e-05
ENST00000481230	1.921e-05	3.166e-05
ENST00000481273	0.0001516	0.0001516
ENST00000481310	9.257e-09	1.091e-08
ENST00000481383	9.511e-07	5.981e-06
ENST00000481549	1.626e-13	1.626e-13
ENST00000482046	0.002412	0.002417
ENST00000482071	2.592e-05	3.241e-05
ENST00000482086	0.0008077	0.0009478
ENST00000482125	2.628e-09	2.632e-09
ENST00000482327	1.307e-12	1.324e-12
ENST00000483046	1.787e-05	1.904e-05
ENST00000483282	0.000141	0.0001532
ENST00000483335	1.922e-05	1.922e-05
ENST00000483407	0.0003836	0.0003836
ENST00000483706	6.237e-13	6.346e-13
ENST00000484022	0.000841	0.008581
ENST00000484043	0.001302	0.001302
ENST00000484358	0.0003005	0.0003006
ENST00000484669	0.001496	0.003911
ENST00000484850	1.764e-12	1.764e-12
ENST00000484867	0.009875	0.01105
ENST00000484952	2.365e-07	8.848e-07
ENST00000485114	0.001311	0.001311
ENST00000485455	0.0055	0.00551
ENST00000485579	1.532e-08	1.931e-08
ENST00000485765	4.405e-12	5.21e-12
ENST00000485802	0.01255	0.01383
ENST00000485939	0.0004357	0.0004358
ENST00000486006	0.0003226	0.0003566
ENST00000486040	5.131e-05	8.661e-05
ENST00000486792	0.009119	0.04603
ENST00000487068	0.0008633	0.0008975
ENST00000487209	0.005274	0.005287
ENST00000487402	8.099e-13	8.099e-13
ENST00000487660	1.783e-11	1.783e-11
ENST00000487810	0.001043	0.01346
ENST00000488078	0.007235	0.007651
ENST00000488243	4.665e-12	4.665e-12
ENST00000488380	9.575e-11	1.352e-10
ENST00000489136	0.007632	0.0211
ENST00000489159	6.659e-06	7.016e-06
ENST00000489306	0.000511	0.000511
ENST00000489427	0.000102	0.0001021
ENST00000489707	0.0001924	0.0003018
ENST00000490185	3.068e-05	3.124e-05
ENST00000490298	7.301e-07	7.61e-07
ENST00000490425	1.089e-11	1.089e-11
ENST00000490504	7.38e-07	7.393e-07
ENST00000490804	4.427e-08	4.427e-08
ENST00000490917	7.904e-13	8.246e-13
ENST00000491254	7.457e-09	1.894e-08
ENST00000491892	0.01352	0.01512
ENST00000492073	3.109e-06	3.109e-06
ENST00000492146	7.418e-06	7.445e-06
ENST00000492277	1.15e-13	1.157e-13
ENST00000492318	1.882e-07	2.293e-07
ENST00000492412	0.00437	0.004379
ENST00000492456	0.0003839	0.0003839
ENST00000492544	0.002007	0.002031
ENST00000492559	0.0005362	0.0005362
ENST00000492780	0.006073	0.006089
ENST00000493062	0.002868	0.003265
ENST00000493199	0.000647	0.0009743
ENST00000493743	0.00114	0.002539
ENST00000493808	0.0002862	0.0003022
ENST00000493814	7.908e-05	8.008e-05
ENST00000493909	0.006406	0.006418
ENST00000494018	4.383e-06	4.545e-06
ENST00000494643	3.823e-05	5.384e-05
ENST00000494722	1.157e-12	1.157e-12
ENST00000495351	0.01106	0.01183
ENST00000495826	0.01113	0.01114
ENST00000496043	0.002401	0.002997
ENST00000496142	0.006884	0.007625
ENST00000496254	0.001046	0.01298
ENST00000496458	2.28e-09	2.28e-09
ENST00000496489	0.0001335	0.0001335
ENST00000496822	0.0003981	0.0003981
ENST00000497088	4.001e-05	4.002e-05
ENST00000497283	0.000951	0.0009717
ENST00000497356	0.0005553	0.004676
ENST00000497586	1.127e-09	1.127e-09
ENST00000497629	0.0001016	0.0001016
ENST00000498023	0.00181	0.00181
ENST00000498171	0.02146	0.02427
ENST00000499914	5.959e-12	5.976e-12
ENST00000502944	0.00409	0.004598
ENST00000503241	4.438e-07	4.438e-07
ENST00000503332	0.001719	0.001719
ENST00000503560	0.0008022	0.002155
ENST00000503824	0.01167	0.01183
ENST00000504932	0.01457	0.01527
ENST00000505010	1.057e-05	1.075e-05
ENST00000505321	1.35e-06	1.35e-06
ENST00000507110	0.01313	0.01313
ENST00000507754	0.00119	0.001199
ENST00000509601	0.000172	0.0002495
ENST00000510377	0.003395	0.003398
ENST00000510615	0.0005404	0.0006104
ENST00000511180	3.527e-08	3.529e-08
ENST00000511584	0.002911	0.002918
ENST00000512875	0.003593	0.003608
ENST00000513281	0.0001412	0.0001412
ENST00000513769	0.0002683	0.0003086
ENST00000514207	0.003134	0.003139
ENST00000514402	0.0008036	0.0008047
ENST00000514965	0.000743	0.00215
ENST00000516071	0.0002121	0.0002125
ENST00000516383	0.0009555	0.0009727
ENST00000516660	0.006811	0.007199
ENST00000517533	0.008708	0.008762
ENST00000517534	0.08191	0.08233
ENST00000517616	0.06786	0.06786
ENST00000517766	0.0002401	0.0003127
ENST00000517904	0.006723	0.006744
ENST00000518194	0.01251	0.01265
ENST00000518297	0.01179	0.01183
ENST00000518585	0.01294	0.01298
ENST00000518595	0.01329	0.01333
ENST00000518742	0.00666	0.006725
ENST00000518910	0.007091	0.007118
ENST00000518919	0.00998	0.01002
ENST00000519194	0.006458	0.006523
ENST00000519309	0.007129	0.007149
ENST00000519489	0.01436	0.01436
ENST00000519931	0.007706	0.00772
ENST00000520158	0.004665	0.004677
ENST00000520339	0.001659	0.00166
ENST00000520400	0.007755	0.007786
ENST00000520520	0.089	0.09038
ENST00000521368	0.008521	0.008565
ENST00000521387	0.009508	0.009515
ENST00000521724	0.005821	0.005845
ENST00000521941	0.0005536	0.0005538
ENST00000522177	8.672e-05	8.672e-05
ENST00000522730	0.0109	0.01094
ENST00000522782	0.0001679	0.0001679
ENST00000522792	0.009832	0.009917
ENST00000523275	0.03964	0.03993
ENST00000523912	0.003877	0.003888
ENST00000524187	0.005305	0.005305
ENST00000524399	0.003073	0.003249
ENST00000524448	0.007895	0.008392
ENST00000524579	0.01631	0.01634
ENST00000524625	0.003077	0.003261
ENST00000524676	0.0005171	0.003209
ENST00000524727	0.002084	0.002085
ENST00000524782	0.0005927	0.0006618
ENST00000524869	0.001281	0.002414
ENST00000525009	2.548e-11	2.809e-11
ENST00000525212	2.93e-05	2.932e-05
ENST00000525230	4.287e-06	4.297e-06
ENST00000525242	0.003867	0.004338
ENST00000525314	0.0001795	0.0002791
ENST00000525332	0.001191	0.001356
ENST00000525434	0.004006	0.004809
ENST00000525609	2.53e-08	2.779e-08
ENST00000525635	0.00125	0.001494
ENST00000525821	0.006643	0.006643
ENST00000525850	0.0002904	0.0006845
ENST00000526185	0.00203	0.00203
ENST00000526253	0.001353	0.001353
ENST00000526485	0.000917	0.000917
ENST00000526496	0.001555	0.001555
ENST00000526560	0.0003209	0.000325
ENST00000526629	0.00399	0.004215
ENST00000526639	0.0005275	0.0005735
ENST00000526772	0.01337	0.01338
ENST00000526876	0.0009873	0.0009913
ENST00000526938	0.001967	0.001967
ENST00000526943	1.354e-08	1.91e-08
ENST00000526948	0.0001667	0.0002615
ENST00000527178	2.009e-06	2.458e-06
ENST00000527256	0.0002278	0.0002387
ENST00000527333	0.00103	0.001034
ENST00000527599	0.005437	0.005473
ENST00000527674	0.002435	0.002748
ENST00000527776	0.0005085	0.0005086
ENST00000527796	0.0002738	0.000274
ENST00000527829	6.328e-06	6.406e-06
ENST00000527903	0.00351	0.004184
ENST00000527907	1.888e-05	1.888e-05
ENST00000528145	0.002603	0.003195
ENST00000528173	0.001989	0.00202
ENST00000528192	1.993e-06	1.993e-06
ENST00000528236	5.954e-09	1.234e-08
ENST00000528263	0.0008851	0.0009629
ENST00000528593	0.001983	0.002065
ENST00000528649	0.002025	0.002025
ENST00000529052	1.026e-08	1.881e-08
ENST00000529201	0.003071	0.003075
ENST00000529395	0.0003896	0.000921
ENST00000529444	0.0003889	0.0003889
ENST00000529474	0.003322	0.003439
ENST00000529660	0.003015	0.004946
ENST00000529698	0.002568	0.00368
ENST00000529740	6.627e-06	6.826e-06
ENST00000529904	0.0019	0.001924
ENST00000529919	0.003382	0.00351
ENST00000529986	0.008635	0.008636
ENST00000530068	0.002491	0.002517
ENST00000530295	3.5e-06	4.131e-06
ENST00000530720	0.002813	0.002817
ENST00000530942	0.002542	0.002739
ENST00000531007	0.003586	0.003586
ENST00000531074	0.002245	0.002298
ENST00000531389	0.001084	0.001187
ENST00000531594	0.003405	0.004237
ENST00000531639	0.0009405	0.0009445
ENST00000531847	1.301e-08	2.103e-08
ENST00000531865	1.92e-06	1.949e-06
ENST00000531933	1.35e-07	9.443e-07
ENST00000532067	0.0001953	0.0003384
ENST00000532478	0.0001694	0.000207
ENST00000532630	5.524e-06	5.589e-06
ENST00000532695	0.002014	0.002014
ENST00000532853	0.0004374	0.0004983
ENST00000533189	0.003474	0.003474
ENST00000533316	0.001126	0.001495
ENST00000534215	0.002157	0.00248
ENST00000534410	2.235e-11	2.235e-11
ENST00000534607	9.465e-07	1.059e-06
ENST00000534647	0.00166	0.001682
ENST00000534752	0.0002259	0.0002457
ENST00000534960	0.0001704	0.000172
ENST00000535017	1.78e-13	1.835e-13
ENST00000535194	5.136e-07	5.685e-07
ENST00000535997	0.003553	0.004711
ENST00000536253	2.248e-13	2.288e-13
ENST00000536390	0.002442	0.003509
ENST00000536996	0.0001147	0.0001147
ENST00000539276	2.575e-07	2.575e-07
ENST00000539951	0.0002218	0.0002274
ENST00000539976	3.65e-05	3.663e-05
ENST00000540387	0.01502	0.01517
ENST00000540772	0.003091	0.004127
ENST00000540977	2.055e-13	2.102e-13
ENST00000540981	3.023e-12	3.023e-12
ENST00000541873	3.089e-12	3.095e-12
ENST00000543608	0.0001014	0.0001014
ENST00000543940	5.045e-05	5.055e-05
ENST00000544923	2.339e-13	2.38e-13
ENST00000545209	0.0106	0.01558
ENST00000545976	0.0004212	0.0004315
ENST00000546720	3.403e-07	3.759e-07
ENST00000546796	0.003936	0.004118
ENST00000547013	0.003324	0.003324
ENST00000547365	3.876e-07	4.489e-07
ENST00000547444	0.1896	0.19
ENST00000547453	4.839e-05	4.839e-05
ENST00000547534	0.006115	0.006286
ENST00000547647	9.547e-05	9.547e-05
ENST00000547650	0.0002364	0.0002468
ENST00000547687	0.002227	0.002267
ENST00000547798	0.004104	0.004108
ENST00000547808	0.0002469	0.0002589
ENST00000548169	2.786e-05	2.787e-05
ENST00000548234	5.535e-10	5.535e-10
ENST00000548259	2.446e-05	5.277e-05
ENST00000548474	0.0002412	0.0002412
ENST00000548480	0.003464	0.0035
ENST00000548539	3.241e-07	3.241e-07
ENST00000548578	0.0003731	0.0003731
ENST00000548647	0.0004016	0.000407
ENST00000548847	0.02274	0.02323
ENST00000548894	0.004577	0.004683
ENST00000549130	0.0001726	0.0001922
ENST00000549139	0.001608	0.002777
ENST00000549327	0.000185	0.0001851
ENST00000549338	0.005639	0.005675
ENST00000549408	0.0005418	0.001986
ENST00000549471	0.003138	0.003172
ENST00000549506	8.161e-05	9.348e-05
ENST00000549763	7.458e-05	7.491e-05
ENST00000549787	0.0001284	0.0001288
ENST00000549840	2.322e-07	2.51e-07
ENST00000549966	0.01634	0.02175
ENST00000549970	9.311e-08	9.859e-08
ENST00000550102	0.003395	0.005778
ENST00000550162	0.0002767	0.0002842
ENST00000550248	2.344e-07	2.434e-07
ENST00000550260	0.0004359	0.0004419
ENST00000550522	0.0001204	0.0001204
ENST00000550872	0.003391	0.007586
ENST00000551020	0.0002215	0.0002309
ENST00000551182	0.0003779	0.0003779
ENST00000551265	0.001175	0.001175
ENST00000551570	0.0002852	0.0002852
ENST00000551759	0.0001161	0.0001161
ENST00000551812	0.000113	0.000113
ENST00000551959	0.0001957	0.0002091
ENST00000551996	4.726e-05	4.726e-05
ENST00000552087	6.471e-07	7.569e-07
ENST00000552170	9.701e-07	1.307e-06
ENST00000552635	0.006693	0.006915
ENST00000552636	1.358e-06	1.358e-06
ENST00000552959	0.0003104	0.0003104
ENST00000552981	0.004769	0.004893
ENST00000553007	0.0002706	0.0002707
ENST00000553144	3.838e-09	4.021e-09
ENST00000553222	5.277e-05	5.807e-05
ENST00000553286	1.194e-05	1.222e-05
ENST00000554625	2.495e-05	3.385e-05
ENST00000555147	1.784e-05	1.784e-05
ENST00000555427	0.0001401	0.0001405
ENST00000555660	1.396e-06	1.432e-06
ENST00000557079	5.063e-08	5.063e-08
ENST00000557172	3.04e-08	3.04e-08
ENST00000557791	0.008852	0.01978
ENST00000557939	0.00218	0.00218
ENST00000557950	4.778e-05	4.778e-05
ENST00000558052	0.00309	0.003203
ENST00000558056	3.621e-06	4.023e-06
ENST00000558223	2.159e-05	2.171e-05
ENST00000558265	0.000279	0.0006576
ENST00000558281	1.397e-10	1.397e-10
ENST00000558316	0.0001977	0.001317
ENST00000558397	0.005993	0.006113
ENST00000558506	2.308e-05	2.309e-05
ENST00000558611	1.945e-05	1.945e-05
ENST00000558698	8.262e-08	8.262e-08
ENST00000558734	0.0009337	0.0009525
ENST00000558800	4.749e-08	5.336e-08
ENST00000558953	1.849e-05	1.849e-05
ENST00000559011	7.693e-08	7.694e-08
ENST00000559031	0.005797	0.005798
ENST00000559195	9.669e-07	1e-06
ENST00000559249	2.368e-07	2.422e-07
ENST00000559255	1.498e-06	1.547e-06
ENST00000559261	4.15e-06	4.15e-06
ENST00000559273	0.002651	0.003469
ENST00000559274	6.079e-06	6.079e-06
ENST00000559328	2.5e-07	2.5e-07
ENST00000559948	4.744e-11	4.746e-11
ENST00000560012	0.005893	0.006692
ENST00000560057	5.374e-09	5.577e-09
ENST00000560095	1.11e-05	1.488e-05
ENST00000560229	3.179e-05	3.179e-05
ENST00000560338	7.916e-08	7.954e-08
ENST00000560417	8.258e-05	8.258e-05
ENST00000560428	8.918e-08	9.261e-08
ENST00000560494	0.003271	0.00372
ENST00000560532	0.0007672	0.0007675
ENST00000560603	8.219e-05	8.219e-05
ENST00000560670	7.038e-08	7.263e-08
ENST00000560682	0.001518	0.001543
ENST00000560731	0.0001276	0.0001276
ENST00000560869	1.936e-06	2.144e-06
ENST00000560877	0.0002718	0.00113
ENST00000561023	0.0003936	0.001322
ENST00000561068	0.6584	0.6584
ENST00000561156	8.447e-07	8.447e-07
ENST00000561164	2.638e-05	2.655e-05
ENST00000561217	4.69e-07	4.69e-07
ENST00000561314	1.384e-05	1.409e-05
ENST00000561325	0.0001268	0.0009138
ENST00000561331	1.92e-05	2.028e-05
ENST00000561380	1.168e-07	1.2e-07
ENST00000561406	1.301e-07	1.354e-07
ENST00000561439	1.472e-07	1.472e-07
ENST00000561477	0.3205	0.4488
ENST00000561610	0.000225	0.000225
ENST00000561667	7.034e-05	7.095e-05
ENST00000561702	0.00304	0.00304
ENST00000561883	9.973e-05	9.973e-05
ENST00000561911	0.004034	0.004134
ENST00000561945	4.818e-06	5.02e-06
ENST00000561958	0.002834	0.006785
ENST00000562029	0.0008543	0.0009944
ENST00000562046	0.008455	0.02856
ENST00000562129	2.146e-12	2.147e-12
ENST00000562184	0.001065	0.001638
ENST00000562193	0.0001473	0.0001629
ENST00000562194	4.077e-06	4.905e-06
ENST00000562222	0.0005943	0.0005943
ENST00000562291	0.001479	0.005074
ENST00000562449	0.004404	0.004512
ENST00000562664	0.0003924	0.0003924
ENST00000562775	0.0003259	0.0003286
ENST00000563032	3.803e-05	0.0001225
ENST00000563218	0.001091	0.001091
ENST00000563270	0.001497	0.001507
ENST00000563283	0.0007244	0.003578
ENST00000563406	2.84e-05	2.921e-05
ENST00000563484	0.0001225	0.0001676
ENST00000563597	2.06e-11	2.06e-11
ENST00000563636	6.268e-05	7.516e-05
ENST00000563732	8.62e-06	8.62e-06
ENST00000563788	1.93e-05	0.0001014
ENST00000563972	0.003158	0.003158
ENST00000564026	9.532e-05	9.532e-05
ENST00000564047	0.0003207	0.0003226
ENST00000564409	0.00288	0.002881
ENST00000564553	2.173e-05	2.173e-05
ENST00000564652	6.327e-05	6.327e-05
ENST00000564870	0.007239	0.01239
ENST00000564878	0.004728	0.004728
ENST00000564957	1.093e-05	1.356e-05
ENST00000565164	1.389e-09	1.412e-09
ENST00000565196	3.931e-05	4.107e-05
ENST00000565370	0.004368	0.004368
ENST00000565404	4.415e-05	4.852e-05
ENST00000565452	0.003058	0.003718
ENST00000565470	0.0255	0.03093
ENST00000565497	9.859e-10	1.056e-09
ENST00000565571	0.001314	0.001317
ENST00000565628	3.861e-05	3.861e-05
ENST00000565697	0.0009698	0.003098
ENST00000565860	1.623e-05	1.94e-05
ENST00000565891	0.07927	0.09205
ENST00000566134	1.849e-05	6.934e-05
ENST00000566158	0.001415	0.001768
ENST00000566240	2.705e-05	2.81e-05
ENST00000566252	1.847e-09	1.847e-09
ENST00000566283	0.0001354	0.0001427
ENST00000566337	0.005119	0.005619
ENST00000566409	0.01826	0.02815
ENST00000566682	0.1157	0.116
ENST00000566751	0.0001133	0.0001246
ENST00000566848	0.003209	0.003611
ENST00000566973	3.405e-05	3.405e-05
ENST00000567133	0.0003991	0.0004646
ENST00000567138	0.000607	0.000747
ENST00000567171	1.279e-05	1.495e-05
ENST00000567188	0.00533	0.005377
ENST00000567205	0.2082	0.3252
ENST00000567284	0.03721	0.08342
ENST00000567285	0.001529	0.003366
ENST00000567510	0.0001772	0.0006124
ENST00000567621	0.3627	0.5284
ENST00000567642	3.345e-07	3.345e-07
ENST00000567699	4.771e-06	1.384e-05
ENST00000567795	0.003419	0.005179
ENST00000567815	0.1041	0.1041
ENST00000568068	8.459e-10	8.459e-10
ENST00000568456	0.001401	0.00281
ENST00000568509	0.002842	0.002855
ENST00000568512	3.72e-05	4.313e-05
ENST00000568599	0.004253	0.004428
ENST00000568674	5.404e-05	0.0001356
ENST00000568870	4.833e-05	5.142e-05
ENST00000568917	0.004779	0.01135
ENST00000569108	8.35e-06	1.097e-05
ENST00000569240	0.009826	0.009902
ENST00000569263	0.004987	0.005012
ENST00000569363	0.0007328	0.0007343
ENST00000569481	0.004923	0.005102
ENST00000569612	8.776e-10	8.814e-10
ENST00000569732	0.0001908	0.0002356
ENST00000569882	0.0002317	0.000238
ENST00000569887	1.508e-09	1.508e-09
ENST00000569924	0.002821	0.002825
ENST00000569957	0.08786	0.1466
ENST00000570099	1.85e-05	4.025e-05
ENST00000570116	3.779e-05	4.001e-05
ENST00000570139	0.003705	0.003707
ENST00000570149	0.002603	0.002603
ENST00000570217	0.000199	0.0002004
ENST00000570431	2.336e-05	2.561e-05
ENST00000570857	0.3795	0.393
ENST00000571210	0.0004901	0.0004999
ENST00000571254	0.003594	0.003624
ENST00000571360	0.0002808	0.0002809
ENST00000571650	0.0001128	0.0001128
ENST00000572009	0.1307	0.1327
ENST00000572145	0.0124	0.01271
ENST00000572723	0.0001808	0.0001811
ENST00000572925	3.918e-05	4.618e-05
ENST00000572974	0.02338	0.02376
ENST00000573007	8.674e-06	9.046e-06
ENST00000573716	0.0001719	0.000172
ENST00000573725	0.0001182	0.0001182
ENST00000574295	0.0134	0.01342
ENST00000574313	0.0006459	0.0006576
ENST00000574650	6.585e-05	7.163e-05
ENST00000575049	1.37e-05	1.431e-05
ENST00000575829	0.005354	0.006188
ENST00000576112	2.558e-05	2.558e-05
ENST00000576180	0.01372	0.01421
ENST00000576202	7.613e-06	7.859e-06
ENST00000576406	0.0002138	0.0002138
ENST00000576407	0.0001497	0.0001497
ENST00000576769	0.0008428	0.0008428
ENST00000576825	0.009736	0.00986
ENST00000576911	0.006913	0.007044
ENST00000577256	0.01605	0.01772
ENST00000577966	0.00716	0.00873
ENST00000578027	0.0006727	0.0006727
ENST00000578299	0.001476	0.001504
ENST00000578626	0.007561	0.008091
ENST00000579280	0.009652	0.01027
ENST00000579507	2.886e-07	3.331e-07
ENST00000579590	0.001773	0.001798
ENST00000580330	0.006391	0.008081
ENST00000580579	0.0007702	0.0007707
ENST00000581015	1.265e-08	1.281e-08
ENST00000581438	0.007009	0.007628
ENST00000582969	0.003572	0.003572
ENST00000583067	4.253e-05	5.304e-05
ENST00000583197	0.01074	0.01075
ENST00000583249	0.004347	0.004668
ENST00000585097	0.0003875	0.000391
ENST00000585503	0.1162	0.1172
ENST00000585823	0.002046	0.004005
ENST00000585898	0.0006076	0.0006906
ENST00000586149	0.00047	0.000575
ENST00000586189	0.001874	0.00193
ENST00000586218	0.0009582	0.0009582
ENST00000586387	0.0008036	0.001257
ENST00000587362	2.508e-07	3.895e-07
ENST00000587499	0.6642	0.682
ENST00000587638	2.599e-07	2.599e-07
ENST00000587716	5.225e-08	6.554e-08
ENST00000587822	1.621e-13	1.621e-13
ENST00000588998	0.004581	0.004611
ENST00000589637	0.007122	0.01093
ENST00000590480	0.001738	0.001854
ENST00000590788	0.0001282	0.0001282
ENST00000590837	0.002339	0.004331
ENST00000591007	0.0003828	0.0003828
ENST00000591352	0.001195	0.0012
ENST00000591895	9.361e-05	9.561e-05
ENST00000592069	0.0004081	0.0004084
ENST00000593273	3.007e-12	3.035e-12
ENST00000602430	0.0002635	0.0002869
ENST00000602657	9.82e-05	0.0001103
ENST00000602689	6.405e-12	6.405e-12
ENST00000602718	1.956e-05	1.956e-05
ENST00000602948	0.01363	0.01404
ENST00000605824	0.006226	0.006472
ENST00000606722	9.704e-09	9.836e-09
ENST00000608424	0.9153	0.9217
ENST00000609040	2.491e-08	3.023e-08
ENST00000609122	0.0008699	0.000903
ENST00000609345	0.001636	0.001644
ENST00000610631	0.0023	0.002397
ENST00000611041	1.255e-05	1.255e-05
ENST00000611067	0.0002741	0.0002742
ENST00000611412	0.03095	0.03154
ENST00000612438	0.02295	0.02435
ENST00000612509	0.0001031	0.0001031
ENST00000612981	0.0004776	0.0004776
ENST00000614001	0.001763	0.001763
ENST00000614813	5.489e-05	5.595e-05
ENST00000615080	7.602e-05	7.602e-05
ENST00000615087	9.775e-12	9.784e-12
ENST00000615113	1.641e-12	1.641e-12
ENST00000615131	6.515e-06	6.515e-06
ENST00000615277	1.541e-06	1.986e-06
ENST00000616701	0.0004327	0.000433
ENST00000616802	0.002221	0.005092
ENST00000617451	0.003129	0.003129
ENST00000619119	0.0005716	0.0005716
ENST00000619481	0.0004301	0.0004301
ENST00000620599	0.002525	0.004364
ENST00000621029	0.0003972	0.0004021
ENST00000621166	0.002711	0.002719
ENST00000622394	5.541e-11	6.283e-11
ENST00000623731	0.002459	0.003785
ENST00000625307	2.627e-07	2.628e-07
ENST00000625631	0.001805	0.004807
ENST00000625845	9.977e-05	9.977e-05
ENST00000626021	0.01861	0.02019
ENST00000627002	0.001792	0.001903
ENST00000627177	0.0001601	0.0001678
ENST00000627746	0.0003169	0.0003169
ENST00000628857	0.00611	0.03198
ENST00000629059	1.533e-09	1.533e-09
ENST00000629124	1.336e-05	2.578e-05
ENST00000629231	0.0002363	0.0004246
ENST00000634413	1.396e-06	1.57e-06
ENST00000636047	4.896e-14	4.896e-14
ENST00000637149	2.265e-13	2.284e-13
ENST00000638077	1.277e-13	1.278e-13

## Sheet: 3.signal
Signal	Num_SNP	CPIP_qtl	CPIP_gwas_marginal	CPIP_gwas_qtl_prior	RCP	LCP
ENST00000431375:1(@)chr16_3951195_5068344	28	0.9858	0.1414	0.9482	0.9403	0.9692
ENST00000608424:1(@)chr3_47685722_49279539	24	0.9683	0.04537	0.9188	0.9152	0.9216
ENST00000370651:1(@)chr6_62842983_65055849	68	0.9439	0.726	0.975	0.913	0.9414
ENST00000322602:1(@)chr5_153488214_154393528	63	0.8442	0.3053	0.8663	0.8114	0.8323
ENST00000326621:1(@)chr11_124625632_126441425	5	0.8498	0.006866	0.7677	0.7663	0.7922
ENST00000330244:1(@)chr15_80568637_83591716	2	0.9914	0.0005937	0.7273	0.7272	0.7407
ENST00000587499:1(@)chr8_141963553_143155464	30	0.8739	0.01044	0.6654	0.6622	0.68
ENST00000561068:1(@)chr15_80568637_83591716	3	0.92	0.0006438	0.6555	0.6554	0.6554
ENST00000234170:1(@)chr2_35896940_37905569	3	0.5959	0.03731	0.6045	0.5902	0.5913
ENST00000278927:1(@)chr11_124625632_126441425	15	0.6163	0.8688	0.9409	0.5745	0.6161
ENST00000473334:1(@)chr6_62842983_65055849	41	0.7137	0.01748	0.4705	0.4618	0.5799
ENST00000570857:1(@)chr16_3951195_5068344	44	0.3955	0.3744	0.602	0.3791	0.3926
ENST00000567621:1(@)chr16_88974757_90226404	27	0.9692	0.003116	0.3543	0.3525	0.5193
ENST00000561477:1(@)chr16_88974757_90226404	9	0.8419	0.0008261	0.286	0.2855	0.4021
ENST00000567205:1(@)chr16_88974757_90226404	127	0.3311	0.4099	0.5202	0.2082	0.3251
ENST00000547444:1(@)chr12_96715061_98912209	7	0.2492	0.002204	0.1903	0.1886	0.189
ENST00000464067:1(@)chr11_124625632_126441425	7	0.1758	0.3518	0.443	0.16	0.1756
ENST00000297107:1(@)chr5_153488214_154393528	53	0.1424	0.3918	0.4632	0.1396	0.1413
ENST00000572009:1(@)chr16_3951195_5068344	24	0.1331	0.3769	0.4449	0.1306	0.1326
ENST00000585503:1(@)chr8_141963553_143155464	68	0.1494	0.0234	0.1347	0.1153	0.1164
ENST00000566682:1(@)chr16_88974757_90226404	24	0.9623	0.0002414	0.113	0.1128	0.1128
ENST00000567815:1(@)chr16_88974757_90226404	12	0.9625	0.0001328	0.1042	0.1041	0.1041
ENST00000444566:1(@)chr11_124625632_126441425	15	0.1023	0.8688	0.8742	0.09492	0.1023
ENST00000472354:1(@)chr16_88974757_90226404	31	0.9716	0.0003065	0.09273	0.09248	0.09248
ENST00000569957:1(@)chr16_29025292_31371622	41	0.1473	0.4955	0.5248	0.08786	0.1466
ENST00000520520:1(@)chr5_137040361_139885487	74	0.0983	0.04488	0.1222	0.08356	0.08494
ENST00000517534:1(@)chr5_137040361_139885487	58	0.09504	0.03622	0.1131	0.08191	0.08233
ENST00000565891:1(@)chr16_88974757_90226404	32	0.9536	0.0003295	0.07661	0.07633	0.08886
ENST00000472756:1(@)chr1_148907005_151566404	52	0.07642	0.4757	0.4999	0.07512	0.07599
ENST00000517616:1(@)chr5_154393528_155946495	22	0.07815	0.01154	0.07615	0.06606	0.06606
ENST00000561477:2(@)chr16_88974757_90226404	40	0.1296	0.006023	0.05432	0.04896	0.07803
ENST00000523275:1(@)chr5_137040361_139885487	81	0.04604	0.0502	0.08491	0.03964	0.03993
ENST00000567284:1(@)chr16_88974757_90226404	98	0.08654	0.2073	0.2265	0.03721	0.08342
ENST00000332395:1(@)chr16_65904663_68807460	34	0.04976	0.02429	0.05901	0.03708	0.04377
ENST00000262815:1(@)chr19_18299052_19766662	55	0.06617	0.2829	0.294	0.03326	0.06526
ENST00000611412:1(@)chr1_148907005_151566404	36	0.03173	0.3799	0.3841	0.03095	0.03154
ENST00000461100:1(@)chr6_42070983_43788432	32	0.03826	0.4506	0.4514	0.03018	0.03811
ENST00000002829:1(@)chr3_49279539_51797999	14	0.2585	0.0001471	0.02748	0.02735	0.02735
ENST00000435477:1(@)chr11_124625632_126441425	15	0.02794	0.8688	0.8648	0.02715	0.02793
ENST00000565470:1(@)chr16_88974757_90226404	12	0.1157	0.0004394	0.0259	0.0255	0.03093
ENST00000476883:1(@)chr1_153208353_154797927	34	0.02502	0.03841	0.05745	0.02222	0.02305
ENST00000299204:2(@)chr14_102545765_104535386	25	0.02169	0.7588	0.7519	0.02161	0.02168
ENST00000612438:1(@)chr13_36924048_38304026	8	0.07917	0.0002592	0.02079	0.02056	0.02056
ENST00000475941:2(@)chr22_19924835_22002927	41	0.02764	0.01168	0.03049	0.01976	0.02051
ENST00000572974:1(@)chr16_3951195_5068344	37	0.01948	0.395	0.3911	0.019	0.01937
ENST00000230914:1(@)chr5_43983397_50867564	75	0.04251	0.006222	0.02464	0.01892	0.01936
ENST00000548847:1(@)chr12_96715061_98912209	19	0.02432	0.007292	0.02552	0.01882	0.01931
ENST00000369781:1(@)chr1_109761309_111199115	34	0.02281	0.01509	0.03235	0.01848	0.01866
ENST00000412157:1(@)chr12_121569746_124493434	21	0.4965	7.65e-05	0.01779	0.01772	0.01772
ENST00000626021:1(@)chr6_62842983_65055849	65	0.01912	0.2179	0.2204	0.0171	0.01868
ENST00000566409:1(@)chr16_88974757_90226404	41	0.02393	0.2817	0.2807	0.01664	0.02369
ENST00000425467:1(@)chr2_35896940_37905569	22	0.01879	0.01783	0.03292	0.01649	0.01675
ENST00000577256:1(@)chr11_44672249_46984586	13	0.01811	0.03465	0.04788	0.01589	0.01747
ENST00000567621:2(@)chr16_88974757_90226404	51	0.01909	0.411	0.4047	0.01579	0.01896
ENST00000426142:2(@)chr11_55315181_58690022	25	0.01697	0.02772	0.0407	0.0151	0.0156
ENST00000453303:1(@)chr22_38911889_40149793	4	0.01858	0.00164	0.01661	0.0151	0.0151
ENST00000380516:1(@)chr15_58149167_59401917	19	0.01639	0.02169	0.03489	0.01487	0.01509
ENST00000504932:1(@)chr11_124625632_126441425	11	0.01528	0.7078	0.6984	0.01457	0.01527
ENST00000519489:1(@)chr5_137040361_139885487	30	0.01605	0.01855	0.03099	0.01385	0.01385
ENST00000602948:1(@)chr16_29025292_31371622	27	0.01406	0.662	0.6518	0.01363	0.01404
ENST00000576180:1(@)chr16_3951195_5068344	25	0.01407	0.1916	0.1926	0.01344	0.01393
ENST00000526772:1(@)chr11_55315181_58690022	15	0.0134	0.5236	0.5137	0.01337	0.01338
ENST00000540387:1(@)chr5_137040361_139885487	34	0.01552	0.02202	0.03371	0.01334	0.01348
ENST00000507110:1(@)chr5_43983397_50867564	50	0.03098	0.003583	0.01644	0.01313	0.01313
ENST00000413852:1(@)chr3_49279539_51797999	16	0.1359	0.0001539	0.01319	0.01305	0.01305
ENST00000518585:1(@)chr5_137040361_139885487	35	0.0146	0.02136	0.03231	0.01254	0.01258
ENST00000549966:1(@)chr12_48608083_51382710	25	0.06886	0.0008633	0.01326	0.01246	0.01764
ENST00000518595:1(@)chr5_154393528_155946495	18	0.01484	0.00914	0.02084	0.01239	0.01241
ENST00000524579:1(@)chr11_55315181_58690022	15	0.0123	0.5308	0.5203	0.01227	0.01229
ENST00000574295:1(@)chr17_1269105_2025437	20	0.01613	0.00577	0.0173	0.01196	0.01198
ENST00000498171:2(@)chr22_19924835_22002927	32	0.01531	0.08033	0.08661	0.01193	0.01477
ENST00000417453:1(@)chr11_124625632_126441425	15	0.0125	0.8688	0.8627	0.01173	0.01249
ENST00000503824:1(@)chr1_34334157_37083582	12	0.01106	0.1985	0.197	0.01085	0.01101
ENST00000518194:2(@)chr5_154393528_155946495	19	0.01288	0.009703	0.01975	0.01076	0.01078
ENST00000522730:1(@)chr5_137040361_139885487	36	0.01215	0.02157	0.03041	0.01041	0.01044
ENST00000265354:1(@)chr6_42070983_43788432	16	0.01037	0.1952	0.1932	0.01001	0.0103
ENST00000484867:1(@)chr1_173128768_175120632	28	0.01311	0.01472	0.02351	0.009855	0.01103
ENST00000518919:1(@)chr5_137040361_139885487	33	0.01143	0.01982	0.02817	0.009782	0.009823
ENST00000579280:1(@)chr11_44672249_46984586	14	0.01042	0.08441	0.08833	0.009652	0.01027
ENST00000498171:1(@)chr22_19924835_22002927	11	0.0333	0.0004333	0.01004	0.009642	0.009642
ENST00000569240:1(@)chr16_57630418_59011501	20	0.00971	0.2952	0.2886	0.009632	0.009664
ENST00000485802:1(@)chr22_19924835_22002927	36	0.01301	0.01027	0.01886	0.009329	0.009651
ENST00000233099:1(@)chr2_35896940_37905569	12	0.009905	0.08371	0.08734	0.009296	0.009776
ENST00000486792:1(@)chr3_51797999_54047363	26	0.06129	0.007807	0.01636	0.009119	0.04603
ENST00000545209:1(@)chr12_119316305_121569746	13	0.02393	0.001815	0.01077	0.00909	0.01393
ENST00000561068:2(@)chr15_80568637_83591716	12	0.008841	0.9542	0.9516	0.008822	0.00884
ENST00000521387:1(@)chr5_137040361_139885487	32	0.01023	0.01944	0.02685	0.008798	0.008805
ENST00000557791:1(@)chr15_58149167_59401917	23	0.02081	0.04028	0.04626	0.008792	0.01972
ENST00000521368:1(@)chr5_137040361_139885487	35	0.009461	0.02211	0.0287	0.008147	0.00819
ENST00000583197:1(@)chr17_18953007_21387045	4	0.008459	0.007047	0.01468	0.008131	0.008131
ENST00000562046:2(@)chr16_57630418_59011501	72	0.1956	0.001212	0.009253	0.008129	0.02824
ENST00000517533:1(@)chr5_137040361_139885487	32	0.009433	0.02023	0.02692	0.008111	0.008164
ENST00000262370:1(@)chr16_3951195_5068344	40	0.009782	0.3778	0.3675	0.00807	0.009718
ENST00000495351:1(@)chr22_19924835_22002927	36	0.01084	0.01028	0.01759	0.008032	0.008046
ENST00000426142:1(@)chr11_55315181_58690022	6	0.008027	0.2248	0.2198	0.008007	0.008011
ENST00000302763:1(@)chr5_137040361_139885487	37	0.009168	0.02241	0.02869	0.007844	0.007892
ENST00000219345:1(@)chr16_65904663_68807460	9	0.007921	0.1623	0.1601	0.007828	0.007885
ENST00000465551:1(@)chr3_179656798_181793378	23	0.007987	0.07339	0.0762	0.00771	0.007761
ENST00000489136:1(@)chr22_40149793_42294812	20	0.0211	0.9935	0.9932	0.007632	0.0211
ENST00000578626:1(@)chr11_44672249_46984586	15	0.008235	0.07826	0.08063	0.007561	0.008091
ENST00000572145:1(@)chr17_1269105_2025437	14	0.01015	0.004203	0.01137	0.007465	0.00761
ENST00000518297:2(@)chr5_154393528_155946495	18	0.008913	0.009237	0.016	0.007417	0.007466
ENST00000265354:2(@)chr6_42070983_43788432	23	0.007774	0.4472	0.4351	0.007254	0.007752
ENST00000520400:1(@)chr5_137040361_139885487	29	0.008267	0.01914	0.02497	0.007164	0.007194
ENST00000577966:1(@)chr11_44672249_46984586	7	0.008822	0.06272	0.06568	0.00716	0.00873
ENST00000460366:1(@)chr1_148907005_151566404	19	0.007335	0.1243	0.1236	0.007123	0.007237
ENST00000589637:2(@)chr19_18299052_19766662	25	0.01104	0.1896	0.1855	0.007122	0.01093
ENST00000522792:2(@)chr5_137040361_139885487	23	0.008312	0.01383	0.01992	0.007052	0.007137
ENST00000581438:1(@)chr11_44672249_46984586	13	0.007892	0.03519	0.03979	0.007	0.00762
ENST00000518910:1(@)chr5_137040361_139885487	25	0.008074	0.01507	0.02093	0.00691	0.006937
ENST00000564870:2(@)chr16_88974757_90226404	60	0.01323	0.0581	0.06111	0.006904	0.01206
ENST00000519309:1(@)chr5_137040361_139885487	25	0.008014	0.01507	0.02089	0.006865	0.006886
ENST00000491892:1(@)chr22_19924835_22002927	25	0.00919	0.006929	0.01325	0.006804	0.006804
ENST00000337322:1(@)chr14_102545765_104535386	23	0.006822	0.8261	0.8177	0.006797	0.006819
ENST00000491892:2(@)chr22_19924835_22002927	22	0.009354	0.01852	0.024	0.006766	0.008374
ENST00000467978:2(@)chr2_35896940_37905569	25	0.007517	0.02426	0.02933	0.006735	0.006828
ENST00000529986:1(@)chr11_55315181_58690022	20	0.007364	0.01916	0.02452	0.006682	0.006682
ENST00000458521:1(@)chr12_55272053_57155077	2	0.00788	0.2283	0.2221	0.006675	0.007874
ENST00000525821:1(@)chr11_55315181_58690022	11	0.007727	0.006292	0.01249	0.006642	0.006642
ENST00000251507:1(@)chr1_173128768_175120632	10	0.01365	0.0008727	0.00727	0.006459	0.006459
ENST00000576911:2(@)chr16_3951195_5068344	25	0.006541	0.4128	0.4007	0.006385	0.006517
ENST00000469989:1(@)chr3_51797999_54047363	25	0.0195	0.005452	0.01143	0.006355	0.01338
ENST00000473612:1(@)chr3_16240935_17849626	30	0.007393	0.04403	0.0474	0.006326	0.00694
ENST00000439768:2(@)chr5_153488214_154393528	31	0.006819	0.07049	0.07211	0.006243	0.006551
ENST00000519931:1(@)chr5_154393528_155946495	17	0.007395	0.008656	0.01425	0.006194	0.006194
ENST00000459731:1(@)chr7_2022763_2732593	19	0.01254	0.02786	0.03215	0.00619	0.01176
ENST00000605824:1(@)chr11_26998914_28460046	10	0.007651	0.005135	0.01094	0.006159	0.006404
ENST00000268704:1(@)chr16_88974757_90226404	30	0.1735	0.0002167	0.006334	0.006133	0.01166
ENST00000517904:1(@)chr5_137040361_139885487	32	0.007068	0.02109	0.02578	0.006131	0.006152
ENST00000628857:2(@)chr16_57630418_59011501	82	0.08375	0.005026	0.01077	0.006094	0.03197
ENST00000558397:1(@)chr15_80568637_83591716	11	0.006129	0.2919	0.2827	0.005992	0.006113
ENST00000488078:1(@)chr5_141266403_143601683	16	0.007127	0.01189	0.01706	0.005989	0.006288
ENST00000587499:2(@)chr8_141963553_143155464	27	0.008009	0.008856	0.01423	0.005988	0.006146
ENST00000408439:1(@)chr22_19924835_22002927	37	0.0084	0.08016	0.08093	0.005955	0.008057
ENST00000520520:2(@)chr5_137040361_139885487	16	0.008134	0.004352	0.009995	0.005945	0.005948
ENST00000495826:1(@)chr22_19924835_22002927	23	0.007875	0.006557	0.01205	0.005943	0.005943
ENST00000492780:1(@)chr3_47685722_49279539	8	0.00616	0.01975	0.02431	0.005907	0.005924
ENST00000457069:1(@)chr22_19924835_22002927	38	0.008024	0.05684	0.05888	0.005795	0.007547
ENST00000560012:1(@)chr15_58149167_59401917	6	0.006855	0.01362	0.01846	0.005769	0.006569
ENST00000369878:2(@)chr10_102620653_104935290	11	0.005732	0.1757	0.1711	0.005687	0.005702
ENST00000518742:1(@)chr5_154393528_155946495	18	0.006787	0.00914	0.01418	0.005672	0.005675
ENST00000493909:1(@)chr1_153208353_154797927	14	0.006286	0.0105	0.0154	0.005618	0.005618
ENST00000552635:1(@)chr12_48608083_51382710	27	0.01164	0.002596	0.007915	0.005498	0.005704
ENST00000393651:2(@)chr7_104519078_106042459	5	0.005514	0.102	0.1011	0.005486	0.00549
ENST00000521724:1(@)chr5_137040361_139885487	33	0.006401	0.02003	0.02415	0.005485	0.005509
ENST00000398970:1(@)chr17_1269105_2025437	18	0.00639	0.01266	0.01721	0.005417	0.005601
ENST00000351989:2(@)chr22_19924835_22002927	20	0.007164	0.005567	0.0106	0.005415	0.005415
ENST00000368630:1(@)chr1_153208353_154797927	16	0.006078	0.01349	0.01796	0.005391	0.005439
ENST00000367694:2(@)chr1_173128768_175120632	26	0.00628	0.01581	0.0201	0.005366	0.005403
ENST00000575829:1(@)chr16_29025292_31371622	26	0.006199	0.5855	0.5717	0.005354	0.006188
ENST00000559031:1(@)chr15_89932319_91621162	2	0.006705	0.0007772	0.006055	0.005331	0.005331
ENST00000267115:2(@)chr12_48608083_51382710	22	0.01096	0.002243	0.007399	0.005311	0.005527
ENST00000496142:2(@)chr1_43292786_44503511	17	0.005437	0.4172	0.4044	0.005303	0.005424
ENST00000487209:1(@)chr1_43292786_44503511	16	0.005349	0.1014	0.1003	0.005261	0.005273
ENST00000580330:2(@)chr22_19924835_22002927	34	0.007201	0.07945	0.0796	0.005236	0.006927
ENST00000495826:2(@)chr22_19924835_22002927	21	0.007421	0.004993	0.009867	0.005217	0.005226
ENST00000467860:1(@)chr1_153208353_154797927	14	0.00585	0.0105	0.01499	0.005209	0.005209
ENST00000485455:1(@)chr7_104519078_106042459	8	0.005268	0.07046	0.07112	0.005205	0.005213
ENST00000343674:2(@)chr11_44672249_46984586	11	0.005422	0.1253	0.1228	0.00515	0.005381
ENST00000566337:1(@)chr16_88974757_90226404	11	0.03778	0.0001918	0.005271	0.005093	0.005588
ENST00000392495:1(@)chr12_119316305_121569746	16	0.005273	0.1006	0.09942	0.005084	0.005198
ENST00000567188:1(@)chr16_57630418_59011501	18	0.005118	0.2626	0.2538	0.00507	0.005093
ENST00000469616:1(@)chr3_51797999_54047363	24	0.02027	0.005453	0.01014	0.005055	0.01408
ENST00000569263:1(@)chr16_57630418_59011501	10	0.005034	0.1751	0.1699	0.004985	0.00501
ENST00000572145:2(@)chr17_1269105_2025437	26	0.005881	0.01771	0.02148	0.004971	0.005137
ENST00000420536:2(@)chr22_38911889_40149793	28	0.005812	0.01732	0.02112	0.004965	0.005013
ENST00000569481:2(@)chr16_29025292_31371622	19	0.005113	0.4693	0.4556	0.004923	0.005102
ENST00000576825:1(@)chr17_1269105_2025437	23	0.006909	0.005796	0.0103	0.004899	0.00495
ENST00000576825:2(@)chr17_1269105_2025437	11	0.005714	0.006943	0.01133	0.004861	0.004934
ENST00000519194:1(@)chr5_154393528_155946495	14	0.005739	0.007163	0.01148	0.004808	0.004808
ENST00000524187:1(@)chr5_154393528_155946495	16	0.005741	0.008109	0.01236	0.004799	0.004799
ENST00000475941:1(@)chr22_19924835_22002927	10	0.0162	0.0003914	0.005078	0.004714	0.004714
ENST00000564878:1(@)chr16_88974757_90226404	1	0.006302	0.0002917	0.004958	0.004687	0.004687
ENST00000524448:2(@)chr11_44672249_46984586	8	0.005143	0.1072	0.1052	0.00461	0.005109
ENST00000588998:1(@)chr19_11173352_13360313	18	0.03009	0.0003269	0.004885	0.004581	0.004611
ENST00000572974:2(@)chr16_3951195_5068344	4	0.004498	0.08307	0.08228	0.004463	0.004478
ENST00000520158:1(@)chr5_137040361_139885487	25	0.005203	0.01511	0.01855	0.00446	0.004471
ENST00000417582:1(@)chr19_18299052_19766662	10	0.004468	0.1229	0.1199	0.004425	0.004436
ENST00000516660:2(@)chr14_102545765_104535386	21	0.00481	0.4525	0.4386	0.004409	0.004797
ENST00000518297:1(@)chr5_154393528_155946495	3	0.005784	0.0009562	0.005291	0.004401	0.004401
ENST00000420536:1(@)chr22_38911889_40149793	5	0.005532	0.001806	0.00607	0.004387	0.004387
ENST00000492412:1(@)chr1_109761309_111199115	20	0.005395	0.008573	0.01236	0.00437	0.004379
ENST00000565370:2(@)chr16_88974757_90226404	51	0.05274	0.0003931	0.004723	0.004357	0.004357
ENST00000583249:1(@)chr11_44672249_46984586	10	0.004806	0.0329	0.03507	0.004347	0.004668
ENST00000408591:1(@)chr3_51797999_54047363	64	0.04794	0.0006032	0.004874	0.004312	0.004312
ENST00000431606:2(@)chr11_55315181_58690022	7	0.004133	0.2106	0.2032	0.004119	0.004122
ENST00000524579:2(@)chr11_55315181_58690022	8	0.004482	0.008733	0.01224	0.004092	0.004108
ENST00000398970:2(@)chr17_1269105_2025437	19	0.005701	0.004865	0.008627	0.004091	0.004101
ENST00000502944:1(@)chr5_137040361_139885487	26	0.004763	0.06768	0.06745	0.00409	0.004598
ENST00000477852:1(@)chr2_195582732_197213386	19	0.004485	0.01866	0.02146	0.004037	0.004076
ENST00000561911:1(@)chr16_88974757_90226404	60	0.05656	0.0004729	0.004475	0.004034	0.004134
ENST00000300574:1(@)chr17_1269105_2025437	19	0.005581	0.004865	0.008547	0.004011	0.004015
ENST00000548847:2(@)chr12_96715061_98912209	7	0.005274	0.002204	0.006049	0.003994	0.004
ENST00000326621:2(@)chr11_124625632_126441425	6	0.003991	0.6015	0.5872	0.003987	0.00399
ENST00000525434:2(@)chr11_44672249_46984586	12	0.004683	0.1235	0.12	0.003934	0.004644
ENST00000549966:2(@)chr12_48608083_51382710	27	0.008534	0.002596	0.006345	0.003924	0.004183
ENST00000479099:1(@)chr1_173128768_175120632	16	0.005456	0.006254	0.009736	0.003902	0.004346
ENST00000300574:2(@)chr17_1269105_2025437	21	0.004475	0.02157	0.02404	0.003902	0.004085
ENST00000525242:1(@)chr11_44672249_46984586	11	0.004387	0.08859	0.08694	0.003867	0.004338
ENST00000425467:2(@)chr2_35896940_37905569	15	0.003901	0.1141	0.111	0.003856	0.003856
ENST00000526629:1(@)chr11_124625632_126441425	9	0.004053	0.5301	0.5155	0.003824	0.00405
ENST00000420831:1(@)chr3_49279539_51797999	24	0.05023	0.0002161	0.003997	0.003796	0.004138
ENST00000326737:1(@)chr11_44672249_46984586	13	0.004078	0.09759	0.09537	0.003796	0.004029
ENST00000336314:1(@)chr5_154393528_155946495	5	0.004696	0.001932	0.005506	0.003705	0.003728
ENST00000570139:1(@)chr16_57630418_59011501	9	0.003726	0.1397	0.1352	0.003704	0.003706
ENST00000523912:1(@)chr5_137040361_139885487	16	0.004315	0.009604	0.01265	0.003691	0.003702
ENST00000479686:1(@)chr1_43292786_44503511	16	0.003752	0.1014	0.09884	0.00369	0.003699
ENST00000548894:1(@)chr12_48608083_51382710	28	0.007518	0.002608	0.006105	0.003672	0.003672
ENST00000547534:1(@)chr12_96715061_98912209	7	0.004827	0.002227	0.005738	0.003662	0.00367
ENST00000384170:2(@)chr12_121569746_124493434	32	0.05213	0.000262	0.003896	0.003652	0.003936
ENST00000353739:1(@)chr9_34642246_36743286	5	0.004943	0.001282	0.004804	0.003609	0.003609
ENST00000372458:1(@)chr1_43292786_44503511	15	0.003656	0.09011	0.08813	0.003595	0.003601
ENST00000475661:1(@)chr17_1269105_2025437	11	0.003656	0.2766	0.2662	0.003592	0.003646
ENST00000535997:2(@)chr16_88974757_90226404	20	0.006117	0.006669	0.009774	0.003551	0.004709
ENST00000527903:1(@)chr11_44672249_46984586	10	0.004214	0.1244	0.1205	0.00351	0.004184
ENST00000527599:2(@)chr11_55315181_58690022	11	0.003948	0.009539	0.01241	0.003506	0.003542
ENST00000473542:1(@)chr3_107263964_109803548	16	0.007842	0.001251	0.004648	0.003482	0.003482
ENST00000330244:2(@)chr15_80568637_83591716	1	0.01033	5.011e-05	0.003482	0.003436	0.003436
ENST00000567795:1(@)chr16_29025292_31371622	21	0.006792	0.006722	0.009692	0.003419	0.005179
ENST00000429242:1(@)chr19_18299052_19766662	16	0.003559	0.06162	0.06111	0.003399	0.003474
ENST00000470968:1(@)chr1_43292786_44503511	16	0.003454	0.1014	0.09858	0.003397	0.003406
ENST00000550872:1(@)chr16_88974757_90226404	27	0.01231	0.004326	0.007426	0.00339	0.007585
ENST00000531594:1(@)chr1_173128768_175120632	20	0.005144	0.009107	0.01189	0.003389	0.004222
ENST00000473081:2(@)chr2_195582732_197213386	8	0.003781	0.007231	0.01013	0.003385	0.003405
ENST00000529919:1(@)chr11_55315181_58690022	5	0.00378	0.006498	0.009446	0.003382	0.00351
ENST00000547798:1(@)chr12_48608083_51382710	13	0.007163	0.001156	0.004456	0.003378	0.003378
ENST00000314607:1(@)chr1_34334157_37083582	5	0.003528	0.011	0.01364	0.003374	0.003376
ENST00000510377:1(@)chr4_142522112_145257035	34	0.3591	3.12e-05	0.003378	0.00335	0.00335
ENST00000512875:2(@)chr5_137040361_139885487	22	0.004596	0.005923	0.008865	0.003338	0.003353
ENST00000477617:2(@)chr1_153208353_154797927	7	0.004184	0.002954	0.006067	0.003311	0.003381
ENST00000524448:1(@)chr11_44672249_46984586	4	0.0146	3.804e-05	0.003335	0.0033	0.0033
ENST00000568917:2(@)chr16_57630418_59011501	9	0.003311	0.1416	0.1366	0.003291	0.003293
ENST00000566682:2(@)chr16_88974757_90226404	52	0.04671	0.0004392	0.003687	0.003277	0.003637
ENST00000485802:2(@)chr22_19924835_22002927	20	0.004691	0.0177	0.01979	0.003254	0.00422
ENST00000529474:1(@)chr1_173128768_175120632	12	0.004498	0.003037	0.006085	0.003251	0.003251
ENST00000547013:1(@)chr12_48608083_51382710	12	0.006867	0.001062	0.004227	0.003236	0.003236
ENST00000566848:2(@)chr16_29025292_31371622	22	0.00362	0.4693	0.4547	0.003209	0.003611
ENST00000415231:1(@)chr12_55272053_57155077	2	0.003755	0.2283	0.2193	0.003196	0.003752
ENST00000546796:1(@)chr12_48608083_51382710	26	0.006806	0.002516	0.005534	0.003187	0.003346
ENST00000565891:2(@)chr16_88974757_90226404	33	0.04175	0.0003029	0.003467	0.003185	0.003503
ENST00000552981:1(@)chr12_96715061_98912209	7	0.004168	0.002204	0.005212	0.003156	0.003161
ENST00000404158:2(@)chr19_18299052_19766662	10	0.003213	0.04205	0.04248	0.003137	0.003142
ENST00000467736:1(@)chr16_88974757_90226404	50	0.03241	0.0003918	0.003496	0.003131	0.003131
ENST00000233099:2(@)chr2_35896940_37905569	5	0.003494	0.002855	0.005755	0.003091	0.003091
ENST00000568599:1(@)chr16_65904663_68807460	10	0.00315	0.1806	0.1736	0.003066	0.003136
ENST00000565452:1(@)chr16_88974757_90226404	26	0.006228	0.003845	0.006646	0.003057	0.003717
ENST00000495351:2(@)chr22_19924835_22002927	18	0.004457	0.01062	0.01297	0.003056	0.003814
ENST00000524625:1(@)chr11_44672249_46984586	8	0.00338	0.01687	0.0188	0.003044	0.003228
ENST00000549338:1(@)chr12_96715061_98912209	7	0.004015	0.002204	0.005096	0.00304	0.003045
ENST00000562449:2(@)chr16_65904663_68807460	6	0.003162	0.1056	0.1022	0.003037	0.003146
ENST00000617451:1(@)chr1_43292786_44503511	7	0.003858	0.002528	0.005385	0.003026	0.003026
ENST00000529660:1(@)chr11_44672249_46984586	9	0.005009	0.06703	0.06584	0.003015	0.004946
ENST00000558052:2(@)chr15_58149167_59401917	3	0.003325	0.00467	0.007371	0.003011	0.003124
ENST00000395006:1(@)chr12_48608083_51382710	11	0.006369	0.0009576	0.003892	0.002999	0.002999
ENST00000361309:2(@)chr3_107263964_109803548	6	0.009399	0.0002942	0.003248	0.002974	0.003083
ENST00000514207:2(@)chr5_137040361_139885487	24	0.004086	0.006339	0.00888	0.002962	0.002966
ENST00000511584:2(@)chr19_18299052_19766662	8	0.002978	0.03752	0.03801	0.002911	0.002918
ENST00000564409:1(@)chr16_88974757_90226404	4	0.003044	0.00628	0.008728	0.002864	0.002864
ENST00000460467:1(@)chr3_16240935_17849626	23	0.006091	0.04102	0.04125	0.002861	0.00578
ENST00000441751:2(@)chr22_38911889_40149793	10	0.004062	0.002363	0.005049	0.002843	0.002852
ENST00000467930:1(@)chr11_44672249_46984586	13	0.003074	0.07957	0.07749	0.002833	0.003028
ENST00000568509:1(@)chr16_88974757_90226404	4	0.00286	0.05195	0.05148	0.002827	0.002839
ENST00000531007:1(@)chr11_55315181_58690022	12	0.003268	0.007052	0.009406	0.002821	0.002821
ENST00000569924:1(@)chr16_57630418_59011501	8	0.002835	0.1249	0.1203	0.002817	0.002819
ENST00000561958:1(@)chr16_88974757_90226404	12	0.01959	0.0006353	0.003407	0.002815	0.006765
ENST00000530720:2(@)chr11_55315181_58690022	9	0.003267	0.005617	0.008058	0.002813	0.002816
ENST00000529201:1(@)chr12_121569746_124493434	48	0.05427	0.0002278	0.003025	0.002812	0.002812
ENST00000522792:1(@)chr5_137040361_139885487	2	0.003608	0.000675	0.00343	0.0028	0.0028
ENST00000446103:2(@)chr3_51797999_54047363	34	0.01818	0.0007068	0.003433	0.002773	0.003125
ENST00000561702:1(@)chr16_88974757_90226404	43	0.03234	0.0003401	0.003009	0.002692	0.002692
ENST00000559273:1(@)chr15_80568637_83591716	9	0.003478	0.248	0.2379	0.00265	0.003468
ENST00000458347:1(@)chr3_107263964_109803548	17	0.006186	0.001154	0.003722	0.002644	0.002644
ENST00000583197:2(@)chr17_18953007_21387045	4	0.002639	0.2364	0.2267	0.002635	0.002636
ENST00000548480:1(@)chr12_96715061_98912209	9	0.003381	0.003254	0.00565	0.002611	0.002648
ENST00000549338:2(@)chr12_96715061_98912209	11	0.003238	0.004833	0.007121	0.002608	0.002638
ENST00000528145:1(@)chr11_44672249_46984586	9	0.003377	0.01531	0.01691	0.0026	0.003192
ENST00000477617:1(@)chr1_153208353_154797927	4	0.002693	0.008557	0.01059	0.002592	0.002592
ENST00000470299:2(@)chr10_102620653_104935290	6	0.004823	0.08244	0.07996	0.002586	0.004791
ENST00000529698:1(@)chr11_44672249_46984586	8	0.003708	0.09614	0.09289	0.002568	0.00368
ENST00000530942:2(@)chr11_44672249_46984586	12	0.002777	0.07047	0.06863	0.002536	0.002733
ENST00000620599:1(@)chr16_29025292_31371622	19	0.004423	0.1222	0.1175	0.002525	0.004364
ENST00000530068:2(@)chr11_55315181_58690022	7	0.002731	0.008145	0.0101	0.00249	0.002515
ENST00000570149:1(@)chr16_88974757_90226404	33	0.02706	0.0002884	0.002754	0.002485	0.002485
ENST00000547534:2(@)chr12_96715061_98912209	6	0.003223	0.002641	0.004928	0.002462	0.002625
ENST00000623731:2(@)chr16_29025292_31371622	23	0.006176	0.00364	0.005859	0.002459	0.003785
ENST00000429270:1(@)chr3_107263964_109803548	1	0.002506	0.004491	0.006646	0.002451	0.002451
ENST00000612438:2(@)chr13_36924048_38304026	9	0.004381	0.006811	0.008808	0.002446	0.00387
ENST00000527674:1(@)chr11_44672249_46984586	11	0.002763	0.1725	0.1653	0.002435	0.002748
ENST00000516660:1(@)chr14_102545765_104535386	1	0.002434	0.01141	0.01307	0.002413	0.002413
ENST00000540772:1(@)chr12_108632125_109898914	17	0.01162	0.0007193	0.003081	0.00241	0.003447
ENST00000312055:2(@)chr11_44672249_46984586	13	0.003947	0.001912	0.004169	0.002384	0.002384
ENST00000496043:1(@)chr1_43292786_44503511	3	0.006526	0.0002528	0.002616	0.00238	0.002976
ENST00000472032:1(@)chr3_107263964_109803548	4	0.006525	0.0002546	0.002591	0.002353	0.00253
ENST00000590837:2(@)chr19_18299052_19766662	18	0.004413	0.08631	0.08339	0.002339	0.004331
ENST00000392495:2(@)chr12_119316305_121569746	15	0.003606	0.00866	0.01043	0.002336	0.003076
ENST00000571254:1(@)chr17_18953007_21387045	6	0.00254	0.007687	0.00951	0.002327	0.002356
ENST00000432750:1(@)chr15_58149167_59401917	10	0.002473	0.0163	0.01754	0.002307	0.002332
ENST00000363804:2(@)chr1_173128768_175120632	13	0.00243	0.03376	0.03389	0.002291	0.002342
ENST00000454345:1(@)chr11_44672249_46984586	6	0.002685	0.06713	0.06525	0.002287	0.002663
ENST00000549471:1(@)chr12_48608083_51382710	15	0.00492	0.001262	0.003438	0.00226	0.00226
ENST00000279387:2(@)chr16_29025292_31371622	14	0.01263	0.000244	0.00248	0.002252	0.002252
ENST00000379589:1(@)chr13_38304026_40495126	21	0.003852	0.00299	0.005028	0.002235	0.002262
ENST00000550102:2(@)chr16_88974757_90226404	18	0.004019	0.00594	0.007783	0.002233	0.003086
ENST00000547687:1(@)chr16_88974757_90226404	9	0.006062	0.0005395	0.00273	0.002226	0.002266
ENST00000616802:2(@)chr10_102620653_104935290	8	0.005161	0.056	0.05471	0.002221	0.005092
ENST00000472018:1(@)chr16_88974757_90226404	35	0.02162	0.00456	0.006479	0.002219	0.01224
ENST00000216237:2(@)chr22_40149793_42294812	12	0.006577	0.0004814	0.002654	0.002205	0.002205
ENST00000621166:2(@)chr1_43292786_44503511	12	0.002239	0.07317	0.07086	0.002197	0.002205
ENST00000560494:1(@)chr15_58149167_59401917	6	0.002434	0.01001	0.01154	0.00219	0.002297
ENST00000557939:1(@)chr15_80568637_83591716	15	0.01178	0.0002995	0.002459	0.00218	0.00218
ENST00000473334:2(@)chr6_62842983_65055849	15	0.008314	0.0005611	0.002702	0.002179	0.002257
ENST00000524727:1(@)chr11_46984586_49844498	2	0.002084	0.6416	0.6271	0.002083	0.002083
ENST00000534215:2(@)chr11_44672249_46984586	12	0.002324	0.1235	0.1184	0.002078	0.002304
ENST00000585823:1(@)chr19_18299052_19766662	20	0.004096	0.08122	0.07831	0.002046	0.004005
ENST00000482046:2(@)chr1_43292786_44503511	13	0.002069	0.07977	0.07693	0.002033	0.002039
ENST00000526185:1(@)chr11_46984586_49844498	2	0.00203	0.6416	0.627	0.00203	0.00203
ENST00000528649:1(@)chr1_109761309_111199115	5	0.002462	0.002291	0.004165	0.002025	0.002025
ENST00000563972:1(@)chr16_88974757_90226404	7	0.1188	4.387e-06	0.002016	0.002013	0.002013
ENST00000531074:2(@)chr11_55315181_58690022	8	0.002237	0.009554	0.01094	0.002012	0.002065
ENST00000528173:1(@)chr11_44672249_46984586	4	0.002032	0.0658	0.06372	0.001989	0.00202
ENST00000233027:1(@)chr3_51797999_54047363	25	0.0182	0.000304	0.002272	0.001988	0.001988
ENST00000528593:2(@)chr11_44672249_46984586	9	0.003289	0.001525	0.003408	0.001983	0.002065
ENST00000219345:2(@)chr16_65904663_68807460	11	0.003982	0.001319	0.003213	0.001981	0.002168
ENST00000341316:2(@)chr16_88974757_90226404	4	0.002184	0.00628	0.007843	0.001974	0.002053
ENST00000529986:2(@)chr11_55315181_58690022	3	0.001971	0.12	0.115	0.001966	0.001966
ENST00000526938:2(@)chr11_55315181_58690022	8	0.00214	0.008912	0.01029	0.001964	0.001964
ENST00000310955:1(@)chr1_43292786_44503511	12	0.001974	0.07445	0.07182	0.001938	0.001945
ENST00000527599:1(@)chr11_55315181_58690022	5	0.001942	0.2061	0.197	0.001938	0.001939
ENST00000517616:2(@)chr5_154393528_155946495	5	0.002547	0.001574	0.003405	0.001935	0.001935
ENST00000392064:2(@)chr1_173128768_175120632	8	0.003244	0.001018	0.002862	0.00191	0.00191
ENST00000468865:2(@)chr1_43292786_44503511	12	0.001917	0.07317	0.07056	0.001882	0.001888
ENST00000493062:1(@)chr15_58149167_59401917	6	0.002076	0.01001	0.01123	0.001875	0.001959
ENST00000586189:1(@)chr19_18299052_19766662	11	0.006309	0.0004869	0.002328	0.001874	0.00193
ENST00000054650:1(@)chr1_5853833_7187275	13	0.006045	0.07503	0.0723	0.001858	0.005949
ENST00000524399:1(@)chr12_121569746_124493434	24	0.01531	0.0003689	0.002202	0.001858	0.002035
ENST00000582969:2(@)chr17_18953007_21387045	4	0.001856	0.2364	0.2261	0.001853	0.001853
ENST00000492544:1(@)chr1_34334157_37083582	2	0.001861	0.08308	0.07987	0.001833	0.001857
ENST00000370651:2(@)chr6_62842983_65055849	15	0.006885	0.0005532	0.002317	0.0018	0.00185
ENST00000625631:2(@)chr16_88974757_90226404	23	0.009239	0.002488	0.004123	0.001798	0.004799
ENST00000532695:1(@)chr12_121569746_124493434	4	0.00255	0.000921	0.002649	0.001789	0.001789
ENST00000479099:2(@)chr1_173128768_175120632	4	0.001996	0.003212	0.004777	0.001775	0.001775
ENST00000518194:1(@)chr5_154393528_155946495	2	0.00212	0.001605	0.00327	0.001771	0.001884
ENST00000474833:1(@)chr3_135738064_137652241	5	0.00202	0.04383	0.04284	0.001766	0.001999
ENST00000533189:1(@)chr11_55315181_58690022	4	0.001757	0.1514	0.1446	0.001752	0.001753
ENST00000614001:1(@)chr22_40149793_42294812	2	0.9887	3.475e-07	0.001744	0.001744	0.001744
ENST00000533189:2(@)chr11_55315181_58690022	8	0.001877	0.008733	0.009889	0.001725	0.001725
ENST00000582969:1(@)chr17_18953007_21387045	2	0.001789	0.00483	0.006237	0.001722	0.001722
ENST00000503332:1(@)chr5_139885487_141266403	4	0.001852	0.005154	0.006536	0.001719	0.001719
ENST00000356770:1(@)chr3_51797999_54047363	23	0.004472	0.008688	0.00984	0.001717	0.00354
ENST00000443253:2(@)chr3_107263964_109803548	17	0.004009	0.001277	0.0029	0.001707	0.001717
ENST00000540387:2(@)chr5_137040361_139885487	3	0.002237	0.0009909	0.002629	0.001703	0.001715
ENST00000433877:1(@)chr12_121569746_124493434	21	0.01766	0.000248	0.001933	0.001701	0.001859
ENST00000590480:1(@)chr19_11173352_13360313	20	0.008802	0.0005165	0.002169	0.001687	0.001802
ENST00000471173:2(@)chr1_153208353_154797927	5	0.001757	0.01154	0.01246	0.001666	0.001684
ENST00000534647:2(@)chr11_55315181_58690022	9	0.001836	0.009706	0.01074	0.00166	0.001681
ENST00000520339:1(@)chr5_137040361_139885487	10	0.00194	0.005927	0.0072	0.001659	0.00166
ENST00000519194:2(@)chr5_154393528_155946495	5	0.001798	0.01132	0.01224	0.001658	0.001723
ENST00000431916:1(@)chr1_34334157_37083582	2	0.001741	0.004306	0.005681	0.001656	0.001664
ENST00000566409:2(@)chr16_88974757_90226404	23	0.004665	0.1053	0.1008	0.001652	0.004576
ENST00000368630:2(@)chr1_153208353_154797927	5	0.001712	0.0136	0.01436	0.001643	0.001652
ENST00000609345:1(@)chr17_12631452_13277055	14	0.002008	0.006329	0.007554	0.001636	0.001644
ENST00000463912:1(@)chr7_139059933_140233377	4	0.002355	0.0009123	0.002487	0.001634	0.001635
ENST00000579590:1(@)chr17_57280180_59410151	4	0.001855	0.003368	0.004782	0.001633	0.001658
ENST00000498023:1(@)chr3_47685722_49279539	3	0.001962	0.001321	0.00286	0.001625	0.001625
ENST00000552981:2(@)chr12_96715061_98912209	5	0.002111	0.002328	0.003795	0.001619	0.001737
ENST00000318348:2(@)chr12_108632125_109898914	12	0.004118	0.0122	0.01302	0.001617	0.003752
ENST00000549139:1(@)chr16_88974757_90226404	5	0.002971	0.007056	0.008205	0.001607	0.002775
ENST00000496142:1(@)chr1_43292786_44503511	3	0.002463	0.002675	0.004091	0.00159	0.002214
ENST00000467048:2(@)chr3_51797999_54047363	2	0.001705	0.003278	0.004644	0.001581	0.001607
ENST00000526496:1(@)chr11_44672249_46984586	7	0.002866	0.0008321	0.002333	0.001555	0.001555
ENST00000536390:1(@)chr12_108632125_109898914	15	0.00825	0.0006989	0.002208	0.001555	0.002616
ENST00000626021:2(@)chr6_62842983_65055849	16	0.005495	0.0006074	0.0021	0.001533	0.001533
ENST00000545209:2(@)chr12_119316305_121569746	9	0.003951	0.0006633	0.002146	0.001526	0.001673
ENST00000519931:2(@)chr5_154393528_155946495	4	0.001871	0.001839	0.00324	0.001521	0.001536
ENST00000560682:1(@)chr15_58149167_59401917	11	0.001642	0.01702	0.01744	0.001518	0.001543
ENST00000568917:1(@)chr16_57630418_59011501	43	0.02434	0.002139	0.003492	0.001493	0.008088
ENST00000562291:2(@)chr16_29025292_31371622	15	0.005261	0.0393	0.03831	0.001479	0.005074
ENST00000574295:2(@)chr17_1269105_2025437	2	0.001675	0.001351	0.002715	0.001452	0.001458
ENST00000441751:1(@)chr22_38911889_40149793	1	0.002064	0.0002376	0.001672	0.00145	0.00145
ENST00000484669:2(@)chr1_5853833_7187275	13	0.003915	0.07503	0.07191	0.001438	0.003853
ENST00000467978:1(@)chr2_35896940_37905569	7	0.009134	0.05325	0.05137	0.001432	0.009021
ENST00000462207:2(@)chr3_51797999_54047363	30	0.009479	0.00866	0.009513	0.001413	0.007051
ENST00000566158:1(@)chr16_88974757_90226404	27	0.8774	5.462e-06	0.001418	0.001413	0.001766
ENST00000369039:1(@)chr1_148907005_151566404	3	0.269	1.539e-06	0.001413	0.001412	0.001412
ENST00000568456:2(@)chr16_88974757_90226404	18	0.005125	0.002184	0.00344	0.001399	0.002807
ENST00000529904:1(@)chr12_121569746_124493434	9	0.04028	3.301e-05	0.001426	0.001395	0.001419
ENST00000468885:2(@)chr3_51797999_54047363	27	0.006348	0.01796	0.01819	0.001385	0.005529
ENST00000562449:1(@)chr16_65904663_68807460	4	0.002566	0.0004155	0.001759	0.001371	0.001371
ENST00000563270:1(@)chr16_88974757_90226404	33	0.01589	0.0002777	0.001628	0.001369	0.001369
ENST00000567285:1(@)chr16_57630418_59011501	23	0.005766	0.002879	0.00406	0.001368	0.003204
ENST00000471173:1(@)chr1_153208353_154797927	6	0.001918	0.002091	0.003288	0.001332	0.001489
ENST00000389749:1(@)chr14_102545765_104535386	14	0.006125	0.02227	0.02216	0.001313	0.005769
ENST00000473423:1(@)chr1_34334157_37083582	3	0.001692	0.000994	0.002228	0.001299	0.001299
ENST00000524869:1(@)chr11_44672249_46984586	7	0.002433	0.08228	0.07861	0.001281	0.002414
ENST00000484043:1(@)chr3_49279539_51797999	2	0.001317	0.004983	0.005933	0.001273	0.001273
ENST00000571254:2(@)chr17_18953007_21387045	3	0.001274	0.1403	0.1336	0.001269	0.001271
ENST00000428459:2(@)chr19_18299052_19766662	7	0.001287	0.06964	0.06666	0.001265	0.001275
ENST00000488078:2(@)chr5_141266403_143601683	4	0.001585	0.00259	0.003675	0.001253	0.001372
ENST00000525635:2(@)chr11_46984586_49844498	34	0.01801	0.0003058	0.001529	0.001244	0.001483
ENST00000610631:2(@)chr12_121569746_124493434	6	0.005938	8.268e-05	0.001301	0.001224	0.001224
ENST00000524399:2(@)chr12_121569746_124493434	4	0.00174	0.000921	0.002078	0.001217	0.001217
ENST00000413852:2(@)chr3_49279539_51797999	1	0.001358	0.0008601	0.00202	0.001216	0.001216
ENST00000307106:1(@)chr3_51797999_54047363	24	0.01426	0.001143	0.002276	0.001207	0.004593
ENST00000552635:2(@)chr12_48608083_51382710	13	0.004224	0.0005287	0.001696	0.001202	0.001218
ENST00000314607:2(@)chr1_34334157_37083582	4	0.001918	0.0007546	0.001907	0.001201	0.001252
ENST00000420831:2(@)chr3_49279539_51797999	4	0.001272	0.02573	0.0253	0.0012	0.001253
ENST00000485114:2(@)chr1_173128768_175120632	7	0.002666	0.0005565	0.00171	0.00119	0.00119
ENST00000568599:2(@)chr16_65904663_68807460	7	0.00237	0.0008482	0.001983	0.00119	0.001296
ENST00000507754:2(@)chr19_18299052_19766662	7	0.001211	0.06964	0.06659	0.00119	0.001199
ENST00000565571:1(@)chr16_88974757_90226404	30	0.01246	0.0002492	0.001422	0.001189	0.001189
ENST00000547444:2(@)chr12_96715061_98912209	1	0.001547	0.0003192	0.001475	0.001176	0.001176
ENST00000467860:2(@)chr1_153208353_154797927	5	0.001222	0.0136	0.01389	0.00117	0.001179
ENST00000550102:1(@)chr16_88974757_90226404	14	0.005747	0.001245	0.002328	0.001164	0.0027
ENST00000580330:1(@)chr22_19924835_22002927	2	0.003899	8.464e-05	0.00124	0.001161	0.001161
ENST00000525332:1(@)chr12_121569746_124493434	17	0.009171	0.0002879	0.001428	0.001159	0.001324
ENST00000480647:1(@)chr1_5853833_7187275	12	0.003264	0.07497	0.07159	0.001152	0.003216
ENST00000563972:2(@)chr16_88974757_90226404	49	0.2923	1.613e-05	0.001162	0.001147	0.001147
ENST00000429383:1(@)chr3_16240935_17849626	7	0.002499	0.0007536	0.001848	0.001144	0.001293
ENST00000461365:1(@)chr1_153208353_154797927	6	0.00165	0.002091	0.003097	0.001142	0.001281
ENST00000533316:1(@)chr11_44672249_46984586	8	0.002315	0.001462	0.002494	0.001126	0.001495
ENST00000002829:2(@)chr3_49279539_51797999	7	0.007626	0.000816	0.001883	0.00112	0.004097
ENST00000627002:1(@)chr6_62842983_65055849	14	0.004237	0.0005167	0.001591	0.001108	0.001139
ENST00000409535:1(@)chr3_49279539_51797999	2	0.008499	2.952e-05	0.001116	0.001088	0.001088
ENST00000578299:1(@)chr6_62842983_65055849	14	0.004061	0.0005261	0.001578	0.001086	0.001106
ENST00000563218:2(@)chr16_88974757_90226404	1	0.001123	0.002772	0.003676	0.001084	0.001084
ENST00000560494:2(@)chr15_58149167_59401917	2	0.00149	0.004458	0.005253	0.001083	0.001426
ENST00000463947:1(@)chr3_51797999_54047363	24	0.08274	3.953e-05	0.001115	0.001078	0.001336
ENST00000610631:1(@)chr12_121569746_124493434	32	0.02504	0.0001579	0.001224	0.001077	0.001174
ENST00000463912:2(@)chr7_139059933_140233377	4	0.001381	0.001394	0.002369	0.001066	0.001072
ENST00000415149:1(@)chr3_107263964_109803548	5	0.002192	0.000985	0.001969	0.001048	0.001452
ENST00000496254:2(@)chr3_51797999_54047363	29	0.01677	0.009859	0.01027	0.001046	0.01298
ENST00000562184:1(@)chr16_88974757_90226404	91	0.5924	2.478e-05	0.001064	0.00104	0.001614
ENST00000527333:2(@)chr11_44672249_46984586	6	0.001642	0.001025	0.001988	0.00103	0.001034
ENST00000420148:1(@)chr3_51797999_54047363	31	0.006901	0.008443	0.008906	0.001006	0.005055
ENST00000469228:1(@)chr10_102620653_104935290	12	0.007222	0.09808	0.0933	0.001001	0.007143
ENST00000531389:1(@)chr12_121569746_124493434	16	0.00751	0.0002759	0.001257	0.0009991	0.001101
ENST00000493062:2(@)chr15_58149167_59401917	2	0.001367	0.004458	0.005165	0.0009949	0.001308
ENST00000518742:2(@)chr5_154393528_155946495	3	0.00109	0.0091	0.009508	0.0009937	0.001055
ENST00000585503:2(@)chr8_141963553_143155464	1	0.001004	0.00804	0.008514	0.000992	0.000992
ENST00000430169:2(@)chr3_16240935_17849626	7	0.001187	0.01002	0.01037	0.000991	0.001109
ENST00000471694:2(@)chr3_107263964_109803548	17	0.04083	0.0001336	0.001114	0.0009891	0.002964
ENST00000526876:2(@)chr11_44672249_46984586	6	0.001574	0.001025	0.001945	0.0009873	0.0009913
ENST00000267115:1(@)chr12_48608083_51382710	16	0.02285	6.543e-05	0.001042	0.0009806	0.0009806
ENST00000392442:1(@)chr12_121569746_124493434	19	0.006913	0.0003208	0.001268	0.0009679	0.0009957
ENST00000378247:1(@)chr16_88974757_90226404	12	0.005621	0.000428	0.001365	0.0009647	0.001473
ENST00000591352:1(@)chr19_11173352_13360313	13	0.006204	0.0002411	0.001188	0.0009624	0.0009672
ENST00000586218:1(@)chr19_11173352_13360313	11	0.005938	0.0002073	0.001152	0.0009582	0.0009582
ENST00000336314:2(@)chr5_154393528_155946495	3	0.001175	0.001545	0.002398	0.0009534	0.0009836
ENST00000331738:2(@)chr12_121569746_124493434	13	0.006923	0.0001989	0.001136	0.0009499	0.0009499
ENST00000558734:2(@)chr15_58149167_59401917	7	0.001	0.01049	0.01074	0.0009191	0.0009379
ENST00000518595:2(@)chr5_154393528_155946495	3	0.00109	0.00175	0.002555	0.0009178	0.0009304
ENST00000526485:1(@)chr11_44672249_46984586	7	0.004481	0.0001393	0.001047	0.000917	0.000917
ENST00000548894:2(@)chr12_48608083_51382710	16	0.003656	0.0006169	0.001485	0.0009083	0.001015
ENST00000377885:1(@)chr9_34642246_36743286	5	0.00126	0.001282	0.002095	0.0008963	0.0009053
ENST00000418458:1(@)chr3_51797999_54047363	28	0.01201	0.009857	0.01012	0.0008944	0.009363
ENST00000309993:1(@)chr3_135738064_137652241	2	0.0009152	0.007016	0.007455	0.0008913	0.0008913
ENST00000359927:1(@)chr9_36743286_38641602	5	0.0009354	0.01262	0.0127	0.0008893	0.0009
ENST00000536390:2(@)chr12_108632125_109898914	3	0.001791	0.0003014	0.001171	0.0008887	0.0008954
ENST00000516383:1(@)chr12_121569746_124493434	25	0.007215	0.0003576	0.001218	0.0008834	0.0009006
ENST00000549471:2(@)chr12_48608083_51382710	6	0.002815	0.00029	0.001151	0.0008802	0.0009144
ENST00000264977:2(@)chr3_135738064_137652241	15	0.007909	0.0001694	0.001032	0.0008738	0.0008738
ENST00000609122:2(@)chr19_18299052_19766662	11	0.002951	0.0004869	0.001325	0.0008697	0.0009028
ENST00000487068:1(@)chr3_51797999_54047363	22	0.007371	0.0003041	0.001143	0.0008585	0.0008927
ENST00000548480:2(@)chr12_96715061_98912209	5	0.00113	0.001561	0.002315	0.0008548	0.0008551
ENST00000367688:2(@)chr1_173128768_175120632	4	0.001726	0.0003648	0.001188	0.0008468	0.0008468
ENST00000484022:1(@)chr3_51797999_54047363	32	0.01009	0.01793	0.01763	0.0008379	0.008578
ENST00000503824:2(@)chr1_34334157_37083582	4	0.0008358	0.1863	0.1771	0.0008341	0.0008343
ENST00000487810:2(@)chr10_102620653_104935290	30	0.01338	0.2289	0.2181	0.0008332	0.01325
ENST00000395006:2(@)chr12_48608083_51382710	10	0.003279	0.000429	0.001228	0.0008272	0.0009814
ENST00000408439:2(@)chr22_19924835_22002927	3	0.001404	0.000344	0.00114	0.0008187	0.0008187
ENST00000562029:1(@)chr16_88974757_90226404	9	0.4879	1.208e-06	0.0008144	0.0008134	0.0008134
ENST00000461365:2(@)chr1_153208353_154797927	5	0.0008553	0.01154	0.01161	0.0008078	0.00082
ENST00000482086:1(@)chr3_135738064_137652241	4	0.0009586	0.03402	0.0327	0.0008076	0.0009477
ENST00000526253:1(@)chr1_173128768_175120632	32	0.007402	0.0003433	0.001128	0.000807	0.000807
ENST00000514402:1(@)chr5_137040361_139885487	6	0.0009896	0.002619	0.003253	0.0008036	0.0008047
ENST00000586387:1(@)chr19_18299052_19766662	17	0.007318	0.0003539	0.001135	0.0008036	0.001257
ENST00000503560:2(@)chr16_88974757_90226404	12	0.006933	0.0005414	0.001303	0.0007971	0.00215
ENST00000362076:1(@)chr1_153208353_154797927	19	0.05044	5.058e-05	0.0008439	0.0007967	0.001303
ENST00000493909:2(@)chr1_153208353_154797927	5	0.0008343	0.0136	0.01352	0.0007924	0.0008049
ENST00000531639:2(@)chr12_121569746_124493434	11	0.004538	0.0001832	0.0009617	0.0007905	0.0007905
ENST00000580579:2(@)chr17_18953007_21387045	4	0.0008387	0.004439	0.004922	0.0007689	0.0007693
ENST00000331006:2(@)chr16_88974757_90226404	13	0.007496	0.0005559	0.001289	0.0007687	0.002239
ENST00000531007:2(@)chr11_55315181_58690022	4	0.0007691	0.1535	0.1457	0.0007671	0.0007674
ENST00000497283:1(@)chr3_49279539_51797999	1	0.009667	8.581e-06	0.0007681	0.0007601	0.0007601
ENST00000428469:2(@)chr1_153208353_154797927	5	0.0007999	0.01243	0.0124	0.0007594	0.0007692
ENST00000341316:1(@)chr16_88974757_90226404	56	0.9896	4.28e-06	0.0007629	0.000759	0.000759
ENST00000546796:2(@)chr12_48608083_51382710	14	0.002821	0.0005321	0.001249	0.0007516	0.0007747
ENST00000378330:1(@)chr16_88974757_90226404	23	0.00917	0.0001311	0.0008673	0.0007448	0.0007448
ENST00000367690:2(@)chr1_173128768_175120632	4	0.001265	0.0005753	0.001282	0.0007438	0.0007445
ENST00000514965:2(@)chr16_88974757_90226404	12	0.006895	0.0005419	0.001244	0.0007367	0.002139
ENST00000547798:2(@)chr12_48608083_51382710	9	0.00233	0.0004142	0.001116	0.0007285	0.0007322
ENST00000569363:1(@)chr16_88974757_90226404	18	0.006236	0.0001669	0.0008727	0.0007166	0.0007166
ENST00000521387:2(@)chr5_137040361_139885487	2	0.000929	0.000675	0.001348	0.0007164	0.0007164
ENST00000368589:2(@)chr1_153208353_154797927	5	0.000753	0.01243	0.01235	0.0007135	0.0007241
ENST00000439487:2(@)chr3_49279539_51797999	1	0.0007613	0.0009646	0.001592	0.0006895	0.0006895
ENST00000417647:1(@)chr5_139885487_141266403	6	0.0007386	0.007844	0.008027	0.0006859	0.0006862
ENST00000627002:2(@)chr6_62842983_65055849	5	0.001449	0.0005619	0.001211	0.0006853	0.0007649
ENST00000431375:2(@)chr16_3951195_5068344	1	0.00225	4.395e-05	0.0007254	0.0006843	0.0006843
ENST00000540772:2(@)chr12_108632125_109898914	2	0.0006826	0.4013	0.3859	0.0006822	0.0006824
ENST00000251507:2(@)chr1_173128768_175120632	27	0.008033	0.000345	0.001002	0.0006789	0.000908
ENST00000608424:2(@)chr3_47685722_49279539	9	0.007896	8.425e-05	0.0007573	0.0006785	0.0006785
ENST00000271843:2(@)chr1_153208353_154797927	5	0.000716	0.01243	0.01232	0.0006784	0.0006885
ENST00000576769:1(@)chr17_1269105_2025437	3	0.001009	0.0005971	0.001231	0.0006728	0.0006728
ENST00000325722:2(@)chr1_34334157_37083582	4	0.0006829	0.08605	0.0816	0.0006586	0.00068
ENST00000493743:2(@)chr3_49279539_51797999	6	0.003621	0.0007679	0.001375	0.0006569	0.002029
ENST00000493199:1(@)chr3_51797999_54047363	24	0.006982	0.0003904	0.001012	0.000647	0.0009743
ENST00000574313:2(@)chr17_18953007_21387045	3	0.0007976	0.001304	0.001857	0.000637	0.0006479
ENST00000565697:2(@)chr16_57630418_59011501	2	0.001261	0.0002249	0.0008388	0.0006285	0.000666
ENST00000369781:2(@)chr1_109761309_111199115	3	0.0008312	0.000943	0.001508	0.0006258	0.00063
ENST00000473844:1(@)chr1_34334157_37083582	2	0.0006315	0.08272	0.07842	0.0006257	0.0006301
ENST00000479230:1(@)chr3_51797999_54047363	26	0.006375	0.008322	0.008412	0.0006234	0.004863
ENST00000563283:2(@)chr16_57630418_59011501	25	0.0077	0.002053	0.002543	0.0006223	0.003469
ENST00000431678:1(@)chr3_51797999_54047363	28	0.004269	0.008456	0.008533	0.0006191	0.003211
ENST00000570857:2(@)chr16_3951195_5068344	3	0.009712	1.888e-05	0.0006363	0.0006187	0.0006187
ENST00000517533:2(@)chr5_137040361_139885487	3	0.0007918	0.0009565	0.001497	0.0006019	0.0006021
ENST00000517904:2(@)chr5_137040361_139885487	3	0.0007834	0.0009565	0.00149	0.0005956	0.0005958
ENST00000520400:2(@)chr5_137040361_139885487	3	0.0007833	0.0009565	0.00149	0.0005955	0.0005956
ENST00000562222:1(@)chr16_29025292_31371622	11	0.008315	2.35e-05	0.0006162	0.0005943	0.0005943
ENST00000551265:1(@)chr12_96715061_98912209	1	0.000757	0.0003656	0.0009357	0.0005937	0.0005937
ENST00000524782:1(@)chr11_46984586_49844498	11	0.007626	0.0001046	0.0006882	0.0005904	0.0006595
ENST00000567138:2(@)chr16_88974757_90226404	32	0.01039	0.0002418	0.0008145	0.0005883	0.0007283
ENST00000468865:1(@)chr1_43292786_44503511	1	0.001605	5.798e-05	0.0006414	0.0005872	0.0005872
ENST00000361309:1(@)chr3_107263964_109803548	6	0.02547	1.369e-05	0.000596	0.0005832	0.0005832
ENST00000551265:2(@)chr12_96715061_98912209	1	0.00074	0.0003687	0.0009264	0.0005815	0.0005815
ENST00000351989:1(@)chr22_19924835_22002927	5	0.002932	0.0001242	0.0006976	0.0005814	0.0005814
ENST00000332395:2(@)chr16_65904663_68807460	6	0.003569	0.0001073	0.0006803	0.0005799	0.0005799
ENST00000284073:1(@)chr17_57280180_59410151	2	0.0006674	0.001283	0.001776	0.0005749	0.0005771
ENST00000469892:1(@)chr1_34334157_37083582	3	0.0009109	0.0005117	0.001052	0.0005729	0.0005732
ENST00000412157:2(@)chr12_121569746_124493434	32	0.01394	0.0001591	0.0007197	0.0005709	0.0006587
ENST00000497356:1(@)chr3_51797999_54047363	29	0.005423	0.01789	0.01731	0.0005553	0.004676
ENST00000521941:1(@)chr5_137040361_139885487	4	0.00065	0.002308	0.002713	0.0005536	0.0005538
ENST00000585898:2(@)chr19_11173352_13360313	13	0.002798	0.000379	0.0009011	0.0005466	0.0006296
ENST00000526253:2(@)chr1_173128768_175120632	4	0.00105	0.0004351	0.000953	0.000546	0.000546
ENST00000472354:2(@)chr16_88974757_90226404	14	0.0077	2.031e-05	0.0005636	0.0005446	0.0005446
ENST00000311956:1(@)chr11_44672249_46984586	11	0.004631	0.0001033	0.0006381	0.0005415	0.0005415
ENST00000549408:2(@)chr12_109898914_112825713	7	0.002017	0.04149	0.03946	0.0005408	0.001985
ENST00000510615:1(@)chr4_142522112_145257035	39	0.06191	3.891e-05	0.0005767	0.0005404	0.0006104
ENST00000528263:2(@)chr12_121569746_124493434	12	0.004709	0.0001782	0.0007053	0.0005386	0.0006065
ENST00000492559:1(@)chr17_12631452_13277055	1	0.0006155	0.0006789	0.001171	0.0005362	0.0005362
ENST00000398841:1(@)chr16_29025292_31371622	16	0.9304	7.865e-06	0.0005421	0.0005348	0.004533
ENST00000368575:2(@)chr1_153208353_154797927	4	0.0009258	0.0005563	0.001052	0.000532	0.0005375
ENST00000576911:1(@)chr16_3951195_5068344	1	0.001745	4.395e-05	0.0005717	0.0005306	0.0005306
ENST00000384170:1(@)chr12_121569746_124493434	1	0.0057	1.022e-05	0.0005356	0.000526	0.000526
ENST00000458345:2(@)chr10_102620653_104935290	11	0.005489	0.03269	0.03117	0.0005227	0.005315
ENST00000296302:2(@)chr3_51797999_54047363	24	0.007029	0.0003872	0.0008793	0.000517	0.000974
ENST00000325722:1(@)chr1_34334157_37083582	1	0.0006879	0.0003017	0.0007982	0.0005159	0.0005159
ENST00000621166:1(@)chr1_43292786_44503511	1	0.001408	5.798e-05	0.0005692	0.000515	0.000515
ENST00000519489:2(@)chr5_137040361_139885487	3	0.0006714	0.0009895	0.00144	0.0005146	0.0005147
ENST00000322602:2(@)chr5_153488214_154393528	2	0.00916	1.197e-05	0.0005234	0.0005123	0.0005145
ENST00000524187:2(@)chr5_154393528_155946495	2	0.0006592	0.0006771	0.001143	0.0005091	0.0005091
ENST00000527776:2(@)chr11_46984586_49844498	2	0.0005081	0.6416	0.6265	0.0005079	0.000508
ENST00000401609:1(@)chr22_38911889_40149793	2	0.0006314	0.0008193	0.001273	0.0005068	0.000507
ENST00000529904:2(@)chr12_121569746_124493434	30	0.01096	0.0001348	0.0006321	0.000506	0.000506
ENST00000522730:2(@)chr5_137040361_139885487	2	0.000684	0.0005631	0.001031	0.0005041	0.0005041
ENST00000524676:1(@)chr1_153208353_154797927	4	0.003903	0.001781	0.00216	0.0004938	0.003185
ENST00000417453:2(@)chr11_124625632_126441425	1	0.000492	0.1243	0.1177	0.0004917	0.0004917
ENST00000372405:2(@)chr1_43292786_44503511	3	0.001237	0.0002141	0.0006883	0.0004881	0.0005135
ENST00000299610:2(@)chr17_18953007_21387045	3	0.000608	0.001304	0.001705	0.0004855	0.0004939
ENST00000493743:1(@)chr3_49279539_51797999	12	0.006478	0.0001031	0.0005801	0.0004837	0.0005106
ENST00000458521:2(@)chr12_55272053_57155077	1	0.002004	3.185e-05	0.000512	0.0004822	0.0004822
ENST00000571210:1(@)chr17_18953007_21387045	2	0.000596	0.0009401	0.001361	0.0004813	0.0004911
ENST00000462377:1(@)chr3_49279539_51797999	1	0.0006236	0.0003194	0.0007732	0.0004743	0.0004743
ENST00000578027:1(@)chr19_48778970_51029311	1	0.002564	2.253e-05	0.0004903	0.0004692	0.0004692
ENST00000559031:2(@)chr15_89932319_91621162	4	0.0005843	0.001631	0.001994	0.0004685	0.0004689
ENST00000560532:1(@)chr15_58149167_59401917	3	0.0005046	0.003715	0.003943	0.0004667	0.0004669
ENST00000394799:1(@)chr3_51797999_54047363	28	0.006514	0.009857	0.009694	0.0004656	0.00508
ENST00000421281:2(@)chr10_102620653_104935290	12	0.004064	0.06539	0.0619	0.0004581	0.003995
ENST00000369779:1(@)chr1_109761309_111199115	2	0.0005996	0.0006318	0.001046	0.0004545	0.0004549
ENST00000358337:2(@)chr5_139885487_141266403	3	0.0004842	0.003875	0.004076	0.0004493	0.0004494
ENST00000467109:2(@)chr1_34334157_37083582	2	0.0004558	0.08308	0.0786	0.0004481	0.0004548
ENST00000367690:1(@)chr1_173128768_175120632	29	0.006076	0.0002722	0.0006993	0.0004447	0.00052
ENST00000458347:2(@)chr3_107263964_109803548	5	0.001327	0.0002972	0.0007217	0.0004436	0.0004931
ENST00000473431:1(@)chr16_29025292_31371622	17	0.08327	1.586e-05	0.0004447	0.0004299	0.0007666
ENST00000532853:2(@)chr1_153208353_154797927	3	0.0005706	0.001778	0.002091	0.0004271	0.000488
ENST00000619119:2(@)chr3_49279539_51797999	1	0.0004392	0.00306	0.003289	0.0004252	0.0004252
ENST00000586149:1(@)chr19_11173352_13360313	12	0.002289	0.0003632	0.000765	0.0004252	0.0005301
ENST00000550260:1(@)chr12_48608083_51382710	3	0.003668	3.998e-05	0.0004606	0.0004233	0.0004293
ENST00000441447:1(@)chr1_34334157_37083582	3	0.0006783	0.0006201	0.001002	0.0004214	0.0004564
ENST00000545976:1(@)chr12_121569746_124493434	4	0.009424	1.93e-05	0.0004392	0.0004212	0.0004315
ENST00000433753:1(@)chr3_49279539_51797999	1	0.0004637	0.0009646	0.001323	0.00042	0.00042
ENST00000355354:1(@)chr3_107263964_109803548	9	0.01392	2.418e-05	0.0004424	0.0004198	0.0004198
ENST00000264977:1(@)chr3_135738064_137652241	19	0.3987	1.652e-06	0.0004207	0.0004192	0.0004192
ENST00000485939:1(@)chr3_107263964_109803548	6	0.01811	1.354e-05	0.000431	0.0004184	0.0004184
ENST00000619481:1(@)chr6_109983044_112023811	2	0.0004198	0.0132	0.01278	0.0004135	0.0004136
ENST00000592069:1(@)chr19_18299052_19766662	17	0.01404	3.573e-05	0.0004412	0.0004079	0.0004079
ENST00000477970:1(@)chr1_43292786_44503511	6	0.0007839	0.0006454	0.001009	0.0004053	0.0004054
ENST00000518585:2(@)chr5_137040361_139885487	2	0.0005563	0.0005293	0.0008978	0.0004025	0.0004032
ENST00000496822:1(@)chr3_51797999_54047363	40	0.008793	0.0001823	0.0005687	0.0003981	0.0003981
ENST00000474856:1(@)chr1_34334157_37083582	1	0.0003977	0.08069	0.07629	0.0003973	0.0003973
ENST00000357955:1(@)chr3_49279539_51797999	6	0.003566	7.891e-05	0.0004677	0.0003939	0.0004127
ENST00000561023:2(@)chr14_102545765_104535386	10	0.00379	0.000538	0.000897	0.0003935	0.001322
ENST00000562664:1(@)chr16_29025292_31371622	7	0.002941	2.346e-05	0.0004143	0.0003924	0.0003924
ENST00000578299:2(@)chr6_62842983_65055849	3	0.0007915	0.0003055	0.0006763	0.0003905	0.0003983
ENST00000529395:2(@)chr11_44672249_46984586	9	0.001754	0.0009986	0.001324	0.0003896	0.000921
ENST00000470388:1(@)chr1_34334157_37083582	2	0.000616	0.0003459	0.0007131	0.0003895	0.0003896
ENST00000253692:2(@)chr3_16240935_17849626	7	0.001155	0.000543	0.0008974	0.0003892	0.0005032
ENST00000585097:2(@)chr17_18953007_21387045	2	0.0003907	0.06767	0.06398	0.0003861	0.0003897
ENST00000529444:1(@)chr11_46984586_49844498	43	0.9811	1.592e-06	0.0003863	0.0003849	0.0003849
ENST00000483407:1(@)chr1_114331223_115337972	4	0.001952	9.474e-05	0.0004722	0.0003836	0.0003836
ENST00000591007:2(@)chr19_18299052_19766662	17	0.00597	0.0001143	0.0004895	0.0003826	0.0003826
ENST00000482046:1(@)chr1_43292786_44503511	1	0.00107	5.519e-05	0.0004309	0.0003793	0.0003793
ENST00000621029:1(@)chr3_49279539_51797999	8	0.004853	6.912e-05	0.0004439	0.0003793	0.0003842
ENST00000521368:2(@)chr5_137040361_139885487	2	0.0004905	0.000675	0.001009	0.0003779	0.000378
ENST00000446652:1(@)chr12_121569746_124493434	3	0.0005897	0.0004934	0.0008336	0.0003719	0.0003719
ENST00000467109:1(@)chr1_34334157_37083582	1	0.0004695	0.0003811	0.0007281	0.0003715	0.0003715
ENST00000567133:1(@)chr16_57630418_59011501	24	0.01031	0.0001059	0.0004697	0.0003706	0.0004345
ENST00000318348:1(@)chr12_108632125_109898914	1	0.001383	3.641e-05	0.0004017	0.0003677	0.0003677
ENST00000489306:1(@)chr2_35896940_37905569	1	0.0003646	0.008162	0.008002	0.0003602	0.0003602
ENST00000472422:1(@)chr1_109761309_111199115	2	0.0004798	0.0006026	0.0009237	0.0003599	0.0003599
ENST00000456560:1(@)chr3_49279539_51797999	10	0.004662	8.569e-05	0.000434	0.0003538	0.0003664
ENST00000343674:1(@)chr11_44672249_46984586	3	0.008338	3.678e-05	0.0003838	0.0003494	0.0009064
ENST00000561702:2(@)chr16_88974757_90226404	1	0.0006721	0.0001086	0.0004507	0.0003491	0.0003491
ENST00000398473:1(@)chr12_48608083_51382710	4	0.001712	0.03307	0.03136	0.000347	0.001693
ENST00000528263:1(@)chr12_121569746_124493434	15	0.009426	5.923e-05	0.0004021	0.0003467	0.0003567
ENST00000548647:1(@)chr12_55272053_57155077	19	0.0104	6.672e-05	0.0004084	0.000346	0.0003515
ENST00000565697:1(@)chr16_57630418_59011501	27	0.005724	0.002	0.002213	0.0003416	0.002434
ENST00000395152:2(@)chr3_49279539_51797999	1	0.0004101	0.0004932	0.0008021	0.0003406	0.0003406
ENST00000551182:1(@)chr12_55272053_57155077	25	0.008475	9.307e-05	0.0004275	0.0003405	0.0003405
ENST00000521724:2(@)chr5_137040361_139885487	1	0.0004492	0.0003047	0.0006229	0.0003378	0.0003378
ENST00000548578:1(@)chr12_55272053_57155077	2	0.001301	6.839e-05	0.0004018	0.0003378	0.0003378
ENST00000564870:1(@)chr16_88974757_90226404	74	0.07354	3.382e-05	0.0003693	0.0003377	0.0003377
ENST00000468146:2(@)chr3_51797999_54047363	22	0.00339	0.009827	0.009539	0.0003369	0.002773
ENST00000369064:1(@)chr1_148907005_151566404	12	0.007893	5.809e-05	0.0003893	0.000335	0.0003629
ENST00000526639:2(@)chr12_121569746_124493434	33	0.007879	0.0001652	0.0004885	0.000334	0.0003748
ENST00000441915:1(@)chr3_49279539_51797999	2	0.003904	1.815e-05	0.0003495	0.0003326	0.0003326
ENST00000431916:2(@)chr1_34334157_37083582	2	0.0004304	0.0006828	0.0009702	0.0003313	0.0003325
ENST00000562046:1(@)chr16_57630418_59011501	27	0.03977	2.159e-05	0.0003489	0.0003287	0.0003287
ENST00000305533:2(@)chr3_51797999_54047363	9	0.001452	0.00072	0.0009981	0.0003243	0.0006439
ENST00000612981:1(@)chr3_49279539_51797999	1	0.0003552	0.0009646	0.001224	0.0003217	0.0003217
ENST00000627746:1(@)chr16_29025292_31371622	8	0.002833	2.347e-05	0.0003388	0.0003169	0.0003169
ENST00000421164:1(@)chr16_88974757_90226404	14	0.01182	2.207e-05	0.0003302	0.0003095	0.0003095
ENST00000331738:1(@)chr12_121569746_124493434	1	0.00249	1.404e-05	0.0003182	0.0003051	0.0003051
ENST00000421735:1(@)chr3_49279539_51797999	7	0.003972	5.858e-05	0.000359	0.0003042	0.0003053
ENST00000466989:2(@)chr1_148907005_151566404	6	0.004155	4.068e-05	0.000341	0.0003029	0.0003029
ENST00000616701:1(@)chr3_49279539_51797999	1	0.0003341	0.0009646	0.001205	0.0003026	0.0003026
ENST00000560532:2(@)chr15_58149167_59401917	2	0.00033	0.002066	0.002235	0.0003007	0.0003007
ENST00000385219:2(@)chr3_42498510_45123661	30	0.01013	8.907e-05	0.0003833	0.0003	0.0003
ENST00000280571:1(@)chr12_121569746_124493434	1	0.000307	0.003683	0.003746	0.0002988	0.0002988
ENST00000485455:2(@)chr7_104519078_106042459	8	0.001238	0.0002557	0.000536	0.0002968	0.0002988
ENST00000472878:1(@)chr3_47685722_49279539	2	0.0005517	0.0005207	0.0007836	0.0002964	0.0003981
ENST00000367688:1(@)chr1_173128768_175120632	8	0.02664	9.222e-06	0.0003035	0.0002949	0.0003021
ENST00000576180:2(@)chr16_3951195_5068344	1	0.0006308	8.318e-05	0.0003634	0.0002856	0.0002856
ENST00000571360:1(@)chr17_1269105_2025437	2	0.0004209	0.0004034	0.0006583	0.0002808	0.0002809
ENST00000558265:2(@)chr14_102545765_104535386	9	0.001765	0.0005366	0.0007811	0.0002789	0.0006575
ENST00000278927:2(@)chr11_124625632_126441425	1	0.0002758	0.1243	0.1175	0.0002756	0.0002756
ENST00000560877:2(@)chr14_102545765_104535386	11	0.003496	0.0005274	0.0007653	0.0002717	0.00113
ENST00000525850:2(@)chr11_44672249_46984586	4	0.0008596	0.001367	0.00155	0.0002703	0.0006644
ENST00000519309:2(@)chr5_137040361_139885487	1	0.0003641	0.0002709	0.0005191	0.0002656	0.0002656
ENST00000284073:2(@)chr17_57280180_59410151	2	0.0003114	0.001127	0.001319	0.0002643	0.0002643
ENST00000567188:2(@)chr16_57630418_59011501	26	0.007467	0.0001039	0.0003585	0.0002613	0.0002861
ENST00000526560:1(@)chr12_121569746_124493434	5	0.002334	6.42e-05	0.0003203	0.0002602	0.0002644
ENST00000529201:2(@)chr12_121569746_124493434	10	0.007454	3.673e-05	0.0002932	0.0002589	0.0002629
ENST00000470388:2(@)chr1_34334157_37083582	1	0.0002803	0.001052	0.00124	0.0002558	0.0002558
ENST00000512875:1(@)chr5_137040361_139885487	1	0.0003287	0.0003529	0.0005861	0.0002558	0.0002558
ENST00000430409:1(@)chr3_49279539_51797999	8	0.002569	8.849e-05	0.0003382	0.0002554	0.0002554
ENST00000216146:1(@)chr22_38911889_40149793	1	0.0003422	0.0002924	0.0005283	0.0002547	0.0002547
ENST00000418576:2(@)chr3_49279539_51797999	2	0.001304	0.0001982	0.0004399	0.0002544	0.0006474
ENST00000457069:2(@)chr22_19924835_22002927	3	0.001172	8.137e-05	0.0003258	0.0002496	0.0002496
ENST00000444566:2(@)chr11_124625632_126441425	1	0.0002493	0.1243	0.1175	0.0002491	0.0002491
ENST00000552959:1(@)chr12_55272053_57155077	20	0.006837	7.417e-05	0.0003153	0.0002459	0.0002459
ENST00000362076:2(@)chr1_153208353_154797927	12	0.01006	3.083e-05	0.0002737	0.0002449	0.0002509
ENST00000423777:1(@)chr19_48778970_51029311	2	0.001444	4.342e-05	0.000284	0.0002434	0.0002564
ENST00000433877:2(@)chr12_121569746_124493434	1	0.001985	1.404e-05	0.0002564	0.0002432	0.0002432
ENST00000310955:2(@)chr1_43292786_44503511	3	0.000523	0.0002638	0.0004886	0.0002418	0.000244
ENST00000602430:1(@)chr3_49279539_51797999	7	0.002869	7.151e-05	0.0003083	0.0002414	0.0002648
ENST00000434030:1(@)chr3_49279539_51797999	2	0.002822	1.815e-05	0.0002571	0.0002401	0.0002401
ENST00000396398:1(@)chr22_40149793_42294812	1	0.0002836	0.0005303	0.0007347	0.0002384	0.0002384
ENST00000629231:1(@)chr11_46984586_49844498	17	0.007536	0.0001016	0.0003301	0.000235	0.0004233
ENST00000469871:1(@)chr7_2022763_2732593	29	0.03043	1.369e-05	0.0002477	0.0002349	0.0002349
ENST00000263545:1(@)chr7_139059933_140233377	1	0.0002614	0.000868	0.001047	0.0002343	0.0002343
ENST00000531074:1(@)chr11_55315181_58690022	1	0.001686	1.619e-05	0.0002488	0.0002337	0.0002337
ENST00000379589:2(@)chr13_38304026_40495126	1	0.0004196	0.0001263	0.0003519	0.0002337	0.0002337
ENST00000591352:2(@)chr19_11173352_13360313	2	0.001454	3.777e-05	0.0002683	0.000233	0.000233
ENST00000360876:1(@)chr7_2022763_2732593	2	0.0002329	0.04354	0.04109	0.0002318	0.0002319
ENST00000551570:1(@)chr12_55272053_57155077	15	0.005049	6.382e-05	0.0002895	0.0002298	0.0002298
ENST00000301263:1(@)chr8_141963553_143155464	3	0.0003646	0.0005063	0.0007032	0.0002293	0.0002293
ENST00000438296:1(@)chr3_49279539_51797999	6	0.003077	4.937e-05	0.0002738	0.0002277	0.0002329
ENST00000532695:2(@)chr12_121569746_124493434	1	0.001838	1.404e-05	0.0002383	0.0002252	0.0002252
ENST00000561610:2(@)chr16_29025292_31371622	8	0.002322	2.347e-05	0.000247	0.000225	0.000225
ENST00000473423:2(@)chr1_34334157_37083582	1	0.0002247	0.08069	0.07613	0.0002244	0.0002244
ENST00000467986:1(@)chr1_109761309_111199115	1	0.0002623	0.0005457	0.0007322	0.0002215	0.0002215
ENST00000492456:1(@)chr1_34334157_37083582	1	0.0002303	0.002027	0.002117	0.0002195	0.0002195
ENST00000353487:1(@)chr12_119316305_121569746	3	0.0004244	0.0003249	0.0005235	0.0002194	0.0002201
ENST00000576406:1(@)chr17_1269105_2025437	2	0.0003204	0.0004034	0.0005913	0.0002138	0.0002138
ENST00000527796:2(@)chr12_121569746_124493434	9	0.001511	0.0001382	0.0003402	0.0002109	0.0002109
ENST00000487810:1(@)chr10_102620653_104935290	40	0.027	1.815e-05	0.0002269	0.0002099	0.0002099
ENST00000534752:1(@)chr11_46984586_49844498	29	0.6158	1.083e-06	0.0002105	0.0002095	0.0002292
ENST00000539951:1(@)chr12_121569746_124493434	18	0.002989	0.00014	0.0003403	0.0002093	0.0002149
ENST00000461687:2(@)chr3_47685722_49279539	2	0.0004087	0.0005207	0.0006962	0.0002089	0.0002948
ENST00000520158:2(@)chr5_137040361_139885487	1	0.0002825	0.0002709	0.0004596	0.000206	0.000206
ENST00000424014:1(@)chr12_121569746_124493434	17	0.003269	0.0001249	0.0003209	0.000204	0.000223
ENST00000553007:1(@)chr12_55272053_57155077	20	0.005545	7.417e-05	0.0002731	0.0002037	0.0002037
ENST00000578027:2(@)chr19_48778970_51029311	1	0.001237	1.981e-05	0.0002221	0.0002036	0.0002036
ENST00000446652:2(@)chr12_121569746_124493434	2	0.0002606	0.0006934	0.0008508	0.0002019	0.000202
ENST00000441447:2(@)chr1_34334157_37083582	1	0.0002117	0.001892	0.001972	0.000201	0.000201
ENST00000518919:2(@)chr5_137040361_139885487	1	0.0002659	0.0003047	0.0004851	0.0002	0.0002
ENST00000454540:1(@)chr3_107263964_109803548	5	0.000859	0.000123	0.0003128	0.0001977	0.0001977
ENST00000558316:1(@)chr14_102545765_104535386	22	0.007285	0.0004868	0.0006532	0.0001976	0.001317
ENST00000317147:2(@)chr16_57630418_59011501	25	0.007566	9.448e-05	0.0002859	0.0001975	0.0002747
ENST00000532067:1(@)chr11_44672249_46984586	5	0.004403	4.184e-05	0.0002345	0.0001953	0.0003384
ENST00000569240:2(@)chr16_57630418_59011501	26	0.006278	0.0001039	0.0002925	0.0001952	0.0002406
ENST00000484358:2(@)chr22_38911889_40149793	2	0.0002414	0.0008193	0.0009606	0.0001938	0.0001939
ENST00000526639:1(@)chr12_121569746_124493434	10	0.005522	3.751e-05	0.0002286	0.0001935	0.0001988
ENST00000569882:2(@)chr16_57630418_59011501	3	0.001844	3.451e-05	0.0002249	0.0001926	0.0001926
ENST00000527256:1(@)chr11_46984586_49844498	44	0.5646	1.578e-06	0.0001927	0.0001912	0.0002021
ENST00000497283:2(@)chr3_49279539_51797999	3	0.002357	2.977e-05	0.0002189	0.000191	0.0002117
ENST00000547808:1(@)chr12_55272053_57155077	20	0.005693	7.417e-05	0.0002602	0.0001908	0.0002029
ENST00000562775:2(@)chr16_88974757_90226404	1	0.002438	8.513e-06	0.0001982	0.0001903	0.0001903
ENST00000350199:2(@)chr9_34642246_36743286	1	0.0003927	9.333e-05	0.0002764	0.000189	0.000189
ENST00000471290:1(@)chr22_38911889_40149793	2	0.000222	0.001132	0.001248	0.0001885	0.0001886
ENST00000516071:1(@)chr5_36433852_38802308	16	0.002976	0.0001086	0.0002896	0.000188	0.0001884
ENST00000513769:2(@)chr1_153208353_154797927	7	0.002195	8.034e-05	0.0002617	0.0001866	0.000225
ENST00000523912:2(@)chr5_137040361_139885487	1	0.0002554	0.0002709	0.0004398	0.0001863	0.0001863
ENST00000498023:2(@)chr3_47685722_49279539	4	0.002126	3.767e-05	0.00022	0.0001848	0.0001848
ENST00000489707:1(@)chr6_42070983_43788432	2	0.004433	1.426e-05	0.0001975	0.0001842	0.0002935
ENST00000415231:2(@)chr12_55272053_57155077	3	0.002087	1.792e-05	0.0002002	0.0001834	0.0001834
ENST00000395152:1(@)chr3_49279539_51797999	5	0.002372	4.478e-05	0.0002245	0.0001826	0.0001941
ENST00000518910:2(@)chr5_137040361_139885487	1	0.0002502	0.0002709	0.000436	0.0001825	0.0001825
ENST00000570217:2(@)chr16_88974757_90226404	10	0.007182	2.121e-05	0.000201	0.0001811	0.0001811
ENST00000548474:1(@)chr12_55272053_57155077	14	0.003939	6.007e-05	0.000237	0.0001808	0.0001808
ENST00000572723:1(@)chr17_1269105_2025437	2	0.0002675	0.0004211	0.000575	0.0001808	0.0001811
ENST00000461312:1(@)chr1_34334157_37083582	1	0.0002322	0.0003384	0.0004957	0.000179	0.000179
ENST00000525314:1(@)chr11_46984586_49844498	17	0.004945	0.0001016	0.0002733	0.0001782	0.0002778
ENST00000456210:2(@)chr3_49279539_51797999	6	0.002397	4.834e-05	0.0002221	0.0001769	0.0001779
ENST00000564047:1(@)chr16_88974757_90226404	97	0.2058	8.393e-06	0.0001845	0.0001766	0.0001785
ENST00000567510:1(@)chr16_88974757_90226404	12	0.01352	5.706e-05	0.0002293	0.0001759	0.0006111
ENST00000492544:2(@)chr1_34334157_37083582	1	0.0002206	0.0003811	0.0005313	0.0001746	0.0001746
ENST00000228825:2(@)chr12_109898914_112825713	16	0.005534	0.0001848	0.0003465	0.0001735	0.0005711
ENST00000514207:1(@)chr5_137040361_139885487	1	0.0002162	0.0004014	0.0005486	0.0001729	0.0001729
ENST00000573716:1(@)chr17_1269105_2025437	2	0.0002221	0.0006891	0.0008169	0.0001719	0.000172
ENST00000576769:2(@)chr17_1269105_2025437	1	0.0001805	0.001656	0.00172	0.0001701	0.0001701
ENST00000549327:1(@)chr12_55272053_57155077	3	0.005396	9.717e-06	0.0001778	0.0001687	0.0001687
ENST00000551959:1(@)chr12_55272053_57155077	8	0.005103	2.97e-05	0.0001962	0.0001684	0.0001818
ENST00000532478:1(@)chr11_46984586_49844498	10	0.002423	9.321e-05	0.0002554	0.0001681	0.0002057
ENST00000550162:1(@)chr12_55272053_57155077	18	0.004929	6.667e-05	0.0002303	0.0001679	0.0001754
ENST00000493808:1(@)chr2_195582732_197213386	13	0.006781	3.277e-05	0.0001984	0.0001678	0.0001678
ENST00000461312:2(@)chr1_34334157_37083582	1	0.0001677	0.08069	0.07608	0.0001675	0.0001675
ENST00000486006:1(@)chr2_195582732_197213386	13	0.006677	3.277e-05	0.0001978	0.0001671	0.0001671
ENST00000380516:2(@)chr15_58149167_59401917	1	0.0002386	0.0002352	0.0003872	0.0001671	0.0001671
ENST00000492780:2(@)chr3_47685722_49279539	4	0.001917	3.767e-05	0.000202	0.0001667	0.0001667
ENST00000526629:2(@)chr11_124625632_126441425	1	0.0001662	0.1243	0.1175	0.000166	0.000166
ENST00000526948:2(@)chr11_46984586_49844498	19	0.005085	0.0001027	0.0002613	0.0001652	0.0002599
ENST00000492456:2(@)chr1_34334157_37083582	1	0.0002247	0.0002745	0.0004214	0.0001645	0.0001645
ENST00000517766:2(@)chr3_107263964_109803548	8	0.002618	7.597e-05	0.0002349	0.0001638	0.0002261
ENST00000522782:1(@)chr5_153488214_154393528	2	0.003	1.147e-05	0.0001744	0.0001636	0.0001636
ENST00000551020:1(@)chr12_55272053_57155077	20	0.004827	7.417e-05	0.0002321	0.0001627	0.000172
ENST00000469892:2(@)chr1_34334157_37083582	1	0.0001769	0.001052	0.001146	0.0001615	0.0001615
ENST00000567285:2(@)chr16_57630418_59011501	2	0.001561	2.328e-05	0.0001833	0.0001615	0.000162
ENST00000426499:1(@)chr3_49279539_51797999	5	0.002032	4.298e-05	0.0002011	0.0001609	0.0001609
ENST00000577256:2(@)chr11_44672249_46984586	11	0.009291	3.075e-05	0.0001876	0.0001588	0.0002516
ENST00000509601:2(@)chr1_153208353_154797927	9	0.002364	9.855e-05	0.0002501	0.0001579	0.0002323
ENST00000470175:1(@)chr1_34334157_37083582	1	0.0001612	0.003039	0.003001	0.000156	0.000156
ENST00000612981:2(@)chr3_49279539_51797999	8	0.002054	6.604e-05	0.0002177	0.0001559	0.000156
ENST00000486006:2(@)chr2_195582732_197213386	3	0.001883	3.374e-05	0.000187	0.0001555	0.0001895
ENST00000547650:1(@)chr12_55272053_57155077	10	0.003614	4.768e-05	0.0001979	0.0001533	0.0001637
ENST00000419007:1(@)chr3_49279539_51797999	7	0.002045	5.709e-05	0.0002064	0.000153	0.0001535
ENST00000439487:1(@)chr3_49279539_51797999	2	0.001804	1.815e-05	0.00017	0.000153	0.000153
ENST00000569732:1(@)chr16_57630418_59011501	5	0.003469	3.02e-05	0.0001801	0.0001519	0.0001967
ENST00000489306:2(@)chr2_35896940_37905569	1	0.0002973	0.0001036	0.0002477	0.0001508	0.0001508
ENST00000531639:1(@)chr12_121569746_124493434	8	0.004198	3.065e-05	0.0001788	0.0001502	0.0001542
ENST00000576407:1(@)chr17_1269105_2025437	1	0.0002057	0.0002685	0.000401	0.0001497	0.0001497
ENST00000347328:1(@)chr12_48608083_51382710	4	0.001239	5.349e-05	0.0001988	0.0001488	0.0001488
ENST00000611067:2(@)chr3_49279539_51797999	1	0.0001535	0.00306	0.003013	0.0001486	0.0001486
ENST00000619119:1(@)chr3_49279539_51797999	7	0.0019	5.808e-05	0.0002008	0.0001465	0.0001465
ENST00000564047:2(@)chr16_88974757_90226404	1	0.001846	8.513e-06	0.000152	0.0001441	0.0001441
ENST00000396680:1(@)chr22_38911889_40149793	2	0.0002085	0.0004503	0.0005656	0.0001441	0.0001441
ENST00000579590:2(@)chr17_57280180_59410151	1	0.0001716	0.0004502	0.0005616	0.0001402	0.0001402
ENST00000416295:1(@)chr3_49279539_51797999	2	0.001635	1.815e-05	0.0001556	0.0001386	0.0001386
ENST00000423777:2(@)chr19_48778970_51029311	1	0.0008367	1.986e-05	0.0001566	0.000138	0.000138
ENST00000444373:2(@)chr7_2022763_2732593	3	0.001443	0.117	0.1105	0.0001363	0.00144
ENST00000481273:1(@)chr6_42070983_43788432	1	0.0002249	0.0001539	0.0002801	0.000136	0.000136
ENST00000562775:1(@)chr16_88974757_90226404	66	0.165	5.535e-06	0.0001408	0.0001356	0.0001384
ENST00000555427:1(@)chr16_88974757_90226404	7	0.0054	1.453e-05	0.0001483	0.0001347	0.0001347
ENST00000566283:1(@)chr16_88974757_90226404	16	0.03209	7.083e-06	0.0001404	0.0001337	0.0001409
ENST00000496489:1(@)chr3_135738064_137652241	77	0.05338	1.893e-05	0.0001512	0.0001335	0.0001335
ENST00000616701:2(@)chr3_49279539_51797999	8	0.001718	6.604e-05	0.0001919	0.0001301	0.0001304
ENST00000418576:1(@)chr3_49279539_51797999	2	0.001535	1.815e-05	0.0001469	0.0001299	0.0001299
ENST00000513281:1(@)chr1_148907005_151566404	20	0.2918	8.18e-07	0.0001305	0.0001298	0.0001298
ENST00000280571:2(@)chr12_121569746_124493434	22	0.003665	8.072e-05	0.0002045	0.0001289	0.0001293
ENST00000563270:2(@)chr16_88974757_90226404	12	0.003051	5.726e-05	0.0001821	0.0001285	0.0001383
ENST00000590788:1(@)chr19_11173352_13360313	6	0.0007535	0.0001222	0.0002425	0.0001282	0.0001282
ENST00000560731:1(@)chr14_102545765_104535386	39	0.04498	1.106e-05	0.0001377	0.0001274	0.0001274
ENST00000561325:2(@)chr14_102545765_104535386	11	0.002992	0.0004856	0.0005812	0.0001267	0.0009137
ENST00000611067:1(@)chr3_49279539_51797999	8	0.001654	6.604e-05	0.0001873	0.0001255	0.0001256
ENST00000421281:1(@)chr10_102620653_104935290	36	0.02361	1.018e-05	0.0001349	0.0001253	0.0001253
ENST00000565571:2(@)chr16_88974757_90226404	10	0.003414	3.902e-05	0.0001611	0.0001246	0.0001276
ENST00000560012:2(@)chr15_58149167_59401917	4	0.001473	3.243e-05	0.0001545	0.0001242	0.0001242
ENST00000433753:2(@)chr3_49279539_51797999	8	0.001611	6.604e-05	0.0001839	0.0001221	0.0001223
ENST00000534960:1(@)chr12_121569746_124493434	1	0.001317	1.022e-05	0.0001311	0.0001216	0.0001216
ENST00000563484:1(@)chr16_88974757_90226404	16	0.02932	9.162e-06	0.0001297	0.0001212	0.0001662
ENST00000392064:1(@)chr1_173128768_175120632	8	0.01642	6.098e-06	0.0001264	0.0001207	0.0001236
ENST00000485114:1(@)chr1_173128768_175120632	10	0.005314	2.008e-05	0.0001393	0.0001205	0.0001205
ENST00000493808:2(@)chr2_195582732_197213386	3	0.001336	3.374e-05	0.00015	0.0001185	0.0001344
ENST00000464942:1(@)chr12_121569746_124493434	6	0.001519	4.564e-05	0.0001612	0.0001185	0.0001185
ENST00000573725:1(@)chr17_1269105_2025437	1	0.0001658	0.0002498	0.000352	0.0001182	0.0001182
ENST00000570149:2(@)chr16_88974757_90226404	14	0.006289	2.031e-05	0.0001368	0.0001178	0.0001178
ENST00000470180:1(@)chr1_153208353_154797927	11	0.004756	2.773e-05	0.0001412	0.0001152	0.0001164
ENST00000443014:2(@)chr2_195582732_197213386	6	0.004898	1.502e-05	0.0001293	0.0001152	0.000119
ENST00000536996:1(@)chr12_119316305_121569746	1	0.0001234	0.001329	0.001359	0.0001147	0.0001147
ENST00000549787:1(@)chr12_55272053_57155077	8	0.003623	2.633e-05	0.0001391	0.0001145	0.0001149
ENST00000434030:2(@)chr3_49279539_51797999	6	0.001526	4.992e-05	0.0001604	0.0001137	0.0001167
ENST00000230418:2(@)chr6_42070983_43788432	1	0.0001871	0.0001539	0.0002572	0.0001131	0.0001131
ENST00000571650:1(@)chr17_1269105_2025437	1	0.0001173	0.002499	0.002452	0.0001128	0.0001128
ENST00000550162:2(@)chr12_55272053_57155077	5	0.002236	2.178e-05	0.0001292	0.0001089	0.0001089
ENST00000419842:1(@)chr3_16240935_17849626	22	0.01813	1.181e-05	0.0001195	0.0001085	0.0001085
ENST00000550522:1(@)chr12_48608083_51382710	4	0.0009661	5.015e-05	0.0001551	0.0001082	0.0001082
ENST00000424512:1(@)chr3_49279539_51797999	7	0.001466	5.585e-05	0.00016	0.0001078	0.0001078
ENST00000484358:1(@)chr22_38911889_40149793	1	0.0001301	0.0004595	0.0005368	0.0001067	0.0001067
ENST00000401609:2(@)chr22_38911889_40149793	1	0.0001427	0.0002822	0.0003693	0.0001052	0.0001052
ENST00000572009:2(@)chr16_3951195_5068344	1	0.0002296	8.318e-05	0.0001818	0.000104	0.000104
ENST00000617451:2(@)chr1_43292786_44503511	1	0.0002048	0.0001034	0.0002007	0.0001039	0.0001039
ENST00000563283:1(@)chr16_57630418_59011501	21	0.01626	1.426e-05	0.0001155	0.0001022	0.0001092
ENST00000419475:1(@)chr22_40149793_42294812	1	0.0001212	0.0005303	0.0005982	0.0001019	0.0001019
ENST00000357955:2(@)chr3_49279539_51797999	2	0.001187	1.921e-05	0.0001196	0.0001017	0.0001036
ENST00000543608:1(@)chr12_119316305_121569746	2	0.0002278	0.0001614	0.0002524	0.0001014	0.0001014
ENST00000473081:1(@)chr2_195582732_197213386	7	0.002512	3.114e-05	0.0001299	0.0001007	0.0001065
ENST00000354926:1(@)chr7_139059933_140233377	1	0.0001024	0.005168	0.00494	0.0001005	0.0001005
ENST00000602657:1(@)chr5_139885487_141266403	5	0.02532	2.2e-06	0.0001002	9.82e-05	0.0001103
ENST00000415149:2(@)chr3_107263964_109803548	3	0.001423	4.105e-05	0.000131	9.255e-05	0.0001705
ENST00000566751:1(@)chr16_88974757_90226404	61	0.05267	1.185e-05	0.0001019	9.083e-05	0.0001021
ENST00000549130:2(@)chr12_48608083_51382710	3	0.001093	3.292e-05	0.0001189	8.806e-05	0.0001076
ENST00000534215:1(@)chr11_44672249_46984586	3	0.001619	3.678e-05	0.0001134	7.897e-05	0.0001759
ENST00000525434:1(@)chr11_44672249_46984586	3	0.001531	3.678e-05	0.0001067	7.226e-05	0.0001664
ENST00000398841:2(@)chr16_29025292_31371622	7	0.009183	9.624e-06	8.06e-05	7.159e-05	0.0001239
ENST00000529474:2(@)chr1_173128768_175120632	6	0.003571	3.361e-05	0.0001025	7.102e-05	0.0001885
ENST00000318201:2(@)chr11_44672249_46984586	3	0.00151	3.678e-05	0.0001042	6.981e-05	0.0001642
ENST00000568674:1(@)chr16_29025292_31371622	6	0.005865	1.427e-05	6.739e-05	5.404e-05	0.0001356
ENST00000562029:2(@)chr16_88974757_90226404	6	0.04021	2.729e-06	4.354e-05	4.099e-05	0.0001811
ENST00000563032:1(@)chr16_88974757_90226404	19	0.01709	1.335e-05	4.681e-05	3.431e-05	0.0001188
ENST00000563788:1(@)chr16_29025292_31371622	6	0.004387	1.427e-05	3.265e-05	1.93e-05	0.0001014

## Sheet: 4.SNPs
Signal	SNP	PIP_qtl	PIP_gwas_marginal	PIP_gwas_qtl_prior	SCP
ENST00000054650:1(@)chr1_5853833_7187275	chr1_6628298	0.001208	5.616e-05	0.0004871	0.0004344
ENST00000054650:1(@)chr1_5853833_7187275	chr1_6631252	0.001555	5.482e-05	0.0006018	0.0005503
ENST00000054650:1(@)chr1_5853833_7187275	chr1_6641918	0.0001601	0.03353	0.03164	0.0001596
ENST00000054650:1(@)chr1_5853833_7187275	chr1_6651881	0.0002046	0.01926	0.01828	0.0002036
ENST00000054650:1(@)chr1_5853833_7187275	chr1_6653222	0.0001954	0.02191	0.02076	0.0001946
ENST00000480647:1(@)chr1_5853833_7187275	chr1_6631252	0.001222	5.482e-05	0.0004841	0.0004326
ENST00000480647:1(@)chr1_5853833_7187275	chr1_6641918	0.0001445	0.03353	0.03165	0.0001441
ENST00000480647:1(@)chr1_5853833_7187275	chr1_6651881	0.0001581	0.01926	0.01825	0.0001573
ENST00000480647:1(@)chr1_5853833_7187275	chr1_6653222	0.0001539	0.02191	0.02074	0.0001532
ENST00000484669:2(@)chr1_5853833_7187275	chr1_6628298	0.0009534	5.616e-05	0.0003954	0.0003427
ENST00000484669:2(@)chr1_5853833_7187275	chr1_6631252	0.001235	5.482e-05	0.0004888	0.0004373
ENST00000484669:2(@)chr1_5853833_7187275	chr1_6641918	0.0001517	0.03353	0.03165	0.0001513
ENST00000484669:2(@)chr1_5853833_7187275	chr1_6651881	0.0001465	0.01926	0.01823	0.0001458
ENST00000484669:2(@)chr1_5853833_7187275	chr1_6653222	0.0001457	0.02191	0.02072	0.0001451
ENST00000314607:2(@)chr1_34334157_37083582	chr1_35328576	0.000222	0.0001505	0.0002738	0.0001331
ENST00000314607:2(@)chr1_34334157_37083582	chr1_35335934	0.001071	0.0001372	0.0007463	0.0006181
ENST00000314607:2(@)chr1_34334157_37083582	chr1_35339297	0.0004729	0.0003324	0.0006738	0.0003631
ENST00000441447:1(@)chr1_34334157_37083582	chr1_35328576	0.0002768	0.0001505	0.0003068	0.000166
ENST00000441447:1(@)chr1_34334157_37083582	chr1_35335934	0.0002767	0.0001372	0.0002881	0.0001597
ENST00000314607:1(@)chr1_34334157_37083582	chr1_35335097	0.0001808	0.001892	0.001938	0.0001717
ENST00000314607:1(@)chr1_34334157_37083582	chr1_35352690	0.001418	0.002001	0.003218	0.00135
ENST00000314607:1(@)chr1_34334157_37083582	chr1_35360917	0.001005	0.002103	0.002922	0.000959
ENST00000314607:1(@)chr1_34334157_37083582	chr1_35375657	0.0001281	0.001963	0.001955	0.0001218
ENST00000314607:1(@)chr1_34334157_37083582	chr1_35386920	0.0007971	0.003039	0.003609	0.0007716
ENST00000441447:2(@)chr1_34334157_37083582	chr1_35335097	0.0002117	0.001892	0.001972	0.000201
ENST00000470175:1(@)chr1_34334157_37083582	chr1_35386920	0.0001612	0.003039	0.003001	0.000156
ENST00000473844:1(@)chr1_34334157_37083582	chr1_35422546	0.0001105	0.002027	0.002012	0.0001053
ENST00000473844:1(@)chr1_34334157_37083582	chr1_35460549	0.000521	0.08069	0.07641	0.0005204
ENST00000492456:1(@)chr1_34334157_37083582	chr1_35422546	0.0002303	0.002027	0.002117	0.0002195
ENST00000473423:1(@)chr1_34334157_37083582	chr1_35423827	0.0002399	0.0002745	0.0004322	0.0001756
ENST00000473423:1(@)chr1_34334157_37083582	chr1_35433237	0.001267	0.0003384	0.001293	0.0009768
ENST00000473423:1(@)chr1_34334157_37083582	chr1_35473671	0.0001847	0.0003811	0.0005025	0.0001462
ENST00000492456:2(@)chr1_34334157_37083582	chr1_35423827	0.0002247	0.0002745	0.0004214	0.0001645
ENST00000461312:1(@)chr1_34334157_37083582	chr1_35433237	0.0002322	0.0003384	0.0004957	0.000179
ENST00000325722:2(@)chr1_34334157_37083582	chr1_35460549	0.0002475	0.08069	0.07615	0.0002472
ENST00000325722:2(@)chr1_34334157_37083582	chr1_35473873	0.0001651	0.002391	0.002408	0.0001585
ENST00000325722:2(@)chr1_34334157_37083582	chr1_35485437	0.000163	0.001915	0.001956	0.000155
ENST00000461312:2(@)chr1_34334157_37083582	chr1_35460549	0.0001677	0.08069	0.07608	0.0001675
ENST00000467109:2(@)chr1_34334157_37083582	chr1_35460549	0.0002717	0.08069	0.07617	0.0002714
ENST00000467109:2(@)chr1_34334157_37083582	chr1_35473873	0.0001841	0.002391	0.002426	0.0001767
ENST00000473423:2(@)chr1_34334157_37083582	chr1_35460549	0.0002247	0.08069	0.07613	0.0002244
ENST00000474856:1(@)chr1_34334157_37083582	chr1_35460549	0.0003977	0.08069	0.07629	0.0003973
ENST00000492544:1(@)chr1_34334157_37083582	chr1_35460549	0.001194	0.08069	0.07699	0.001193
ENST00000492544:1(@)chr1_34334157_37083582	chr1_35473873	0.0006667	0.002391	0.002886	0.00064
ENST00000431916:2(@)chr1_34334157_37083582	chr1_35473671	0.0002046	0.0003811	0.0005186	0.0001619
ENST00000431916:2(@)chr1_34334157_37083582	chr1_35496136	0.0002258	0.0003017	0.0004516	0.0001693
ENST00000467109:1(@)chr1_34334157_37083582	chr1_35473671	0.0004695	0.0003811	0.0007281	0.0003715
ENST00000492544:2(@)chr1_34334157_37083582	chr1_35473671	0.0002206	0.0003811	0.0005313	0.0001746
ENST00000431916:1(@)chr1_34334157_37083582	chr1_35473873	0.0001731	0.002391	0.002401	0.0001661
ENST00000431916:1(@)chr1_34334157_37083582	chr1_35485437	0.001568	0.001915	0.00328	0.00149
ENST00000325722:1(@)chr1_34334157_37083582	chr1_35496136	0.0006879	0.0003017	0.0007982	0.0005159
ENST00000469892:1(@)chr1_34334157_37083582	chr1_35528326	0.0003031	0.0001785	0.0003609	0.0001939
ENST00000469892:1(@)chr1_34334157_37083582	chr1_35531018	0.0003036	0.0001674	0.0003463	0.0001897
ENST00000469892:1(@)chr1_34334157_37083582	chr1_35537293	0.0003041	0.0001658	0.0003444	0.0001893
ENST00000470388:1(@)chr1_34334157_37083582	chr1_35528326	0.0003078	0.0001785	0.0003639	0.0001969
ENST00000470388:1(@)chr1_34334157_37083582	chr1_35531018	0.0003082	0.0001674	0.0003492	0.0001925
ENST00000469892:2(@)chr1_34334157_37083582	chr1_35529980	0.0001769	0.001052	0.001146	0.0001615
ENST00000470388:2(@)chr1_34334157_37083582	chr1_35529980	0.0002803	0.001052	0.00124	0.0002558
ENST00000503824:1(@)chr1_34334157_37083582	chr1_35689817	0.0001623	0.004925	0.004778	0.0001591
ENST00000503824:1(@)chr1_34334157_37083582	chr1_35695975	0.0004922	0.006014	0.006124	0.0004843
ENST00000503824:1(@)chr1_34334157_37083582	chr1_35696727	0.0004924	0.006414	0.0065	0.0004849
ENST00000503824:1(@)chr1_34334157_37083582	chr1_35700054	0.0003062	0.00402	0.004069	0.0002989
ENST00000503824:1(@)chr1_34334157_37083582	chr1_35701855	0.0005168	0.004064	0.004316	0.0005045
ENST00000503824:1(@)chr1_34334157_37083582	chr1_35702437	0.0002034	0.003194	0.003193	0.0001973
ENST00000503824:1(@)chr1_34334157_37083582	chr1_35703957	0.001203	0.01402	0.01435	0.001195
ENST00000503824:1(@)chr1_34334157_37083582	chr1_35710530	0.0003369	0.002127	0.002317	0.0003219
ENST00000503824:1(@)chr1_34334157_37083582	chr1_35712989	0.0002449	0.05378	0.05068	0.0002445
ENST00000503824:1(@)chr1_34334157_37083582	chr1_35713267	0.0002432	0.05369	0.05059	0.0002427
ENST00000503824:1(@)chr1_34334157_37083582	chr1_35718988	0.002726	0.001842	0.004315	0.002587
ENST00000503824:1(@)chr1_34334157_37083582	chr1_35725429	0.004135	0.04443	0.04579	0.004126
ENST00000503824:2(@)chr1_34334157_37083582	chr1_35706594	0.0002026	0.03719	0.0354	0.0002021
ENST00000503824:2(@)chr1_34334157_37083582	chr1_35709169	0.0003127	0.04752	0.0453	0.0003121
ENST00000503824:2(@)chr1_34334157_37083582	chr1_35710042	0.0001748	0.0546	0.05186	0.0001745
ENST00000503824:2(@)chr1_34334157_37083582	chr1_35716538	0.0001457	0.04695	0.04458	0.0001454
ENST00000310955:1(@)chr1_43292786_44503511	chr1_43355400	0.0001337	0.00488	0.004712	0.000131
ENST00000310955:1(@)chr1_43292786_44503511	chr1_43367703	0.0002287	0.006606	0.006426	0.0002253
ENST00000310955:1(@)chr1_43292786_44503511	chr1_43371257	0.0001525	0.007252	0.006958	0.0001505
ENST00000310955:1(@)chr1_43292786_44503511	chr1_43372179	0.00016	0.00651	0.006269	0.0001576
ENST00000310955:1(@)chr1_43292786_44503511	chr1_43376073	0.0001554	0.0114	0.01085	0.0001541
ENST00000310955:1(@)chr1_43292786_44503511	chr1_43376500	0.0001668	0.007974	0.00765	0.0001647
ENST00000310955:1(@)chr1_43292786_44503511	chr1_43376958	0.0001669	0.008231	0.007892	0.000165
ENST00000310955:1(@)chr1_43292786_44503511	chr1_43377156	0.0001631	0.003916	0.003835	0.0001591
ENST00000310955:1(@)chr1_43292786_44503511	chr1_43377329	0.0001603	0.002787	0.002771	0.0001548
ENST00000310955:1(@)chr1_43292786_44503511	chr1_43378497	0.0001618	0.005088	0.004935	0.0001586
ENST00000310955:1(@)chr1_43292786_44503511	chr1_43379987	0.0001604	0.003639	0.003572	0.0001562
ENST00000310955:1(@)chr1_43292786_44503511	chr1_43384802	0.0001643	0.006168	0.005951	0.0001617
ENST00000468865:2(@)chr1_43292786_44503511	chr1_43355400	0.0001299	0.00488	0.004708	0.0001273
ENST00000468865:2(@)chr1_43292786_44503511	chr1_43356185	0.0001327	0.005324	0.005128	0.0001302
ENST00000468865:2(@)chr1_43292786_44503511	chr1_43371257	0.0002251	0.007252	0.00703	0.0002221
ENST00000468865:2(@)chr1_43292786_44503511	chr1_43372179	0.0002147	0.00651	0.006322	0.0002114
ENST00000468865:2(@)chr1_43292786_44503511	chr1_43376073	0.0001466	0.0114	0.01084	0.0001453
ENST00000468865:2(@)chr1_43292786_44503511	chr1_43376500	0.0001557	0.007974	0.007639	0.0001538
ENST00000468865:2(@)chr1_43292786_44503511	chr1_43376958	0.000156	0.008231	0.007881	0.0001541
ENST00000468865:2(@)chr1_43292786_44503511	chr1_43377156	0.0001536	0.003916	0.003826	0.0001498
ENST00000468865:2(@)chr1_43292786_44503511	chr1_43377329	0.0001506	0.002787	0.002762	0.0001454
ENST00000468865:2(@)chr1_43292786_44503511	chr1_43378497	0.0001469	0.005088	0.00492	0.0001441
ENST00000468865:2(@)chr1_43292786_44503511	chr1_43379987	0.0001529	0.003639	0.003565	0.0001488
ENST00000468865:2(@)chr1_43292786_44503511	chr1_43384802	0.0001522	0.006168	0.005939	0.0001497
ENST00000482046:2(@)chr1_43292786_44503511	chr1_43355400	0.0001268	0.00488	0.004706	0.0001242
ENST00000482046:2(@)chr1_43292786_44503511	chr1_43356185	0.0001289	0.005324	0.005126	0.0001265
ENST00000482046:2(@)chr1_43292786_44503511	chr1_43367703	0.0002191	0.006606	0.006418	0.0002159
ENST00000482046:2(@)chr1_43292786_44503511	chr1_43371257	0.0002105	0.007252	0.007017	0.0002076
ENST00000482046:2(@)chr1_43292786_44503511	chr1_43372179	0.0001448	0.00651	0.006255	0.0001426
ENST00000482046:2(@)chr1_43292786_44503511	chr1_43376073	0.0001731	0.0114	0.01087	0.0001716
ENST00000482046:2(@)chr1_43292786_44503511	chr1_43376500	0.0001588	0.007974	0.007644	0.0001569
ENST00000482046:2(@)chr1_43292786_44503511	chr1_43376958	0.000159	0.008231	0.007886	0.0001571
ENST00000482046:2(@)chr1_43292786_44503511	chr1_43377156	0.0001449	0.003916	0.003818	0.0001413
ENST00000482046:2(@)chr1_43292786_44503511	chr1_43377329	0.0001448	0.002787	0.002757	0.0001398
ENST00000482046:2(@)chr1_43292786_44503511	chr1_43378497	0.0001565	0.005088	0.004931	0.0001535
ENST00000482046:2(@)chr1_43292786_44503511	chr1_43379987	0.0001447	0.003639	0.003558	0.0001408
ENST00000482046:2(@)chr1_43292786_44503511	chr1_43384802	0.0001577	0.006168	0.005946	0.0001552
ENST00000621166:2(@)chr1_43292786_44503511	chr1_43355400	0.0001653	0.00488	0.004741	0.000162
ENST00000621166:2(@)chr1_43292786_44503511	chr1_43356185	0.000136	0.005324	0.00513	0.0001335
ENST00000621166:2(@)chr1_43292786_44503511	chr1_43371257	0.0002283	0.007252	0.007031	0.0002253
ENST00000621166:2(@)chr1_43292786_44503511	chr1_43372179	0.0002806	0.00651	0.006385	0.0002763
ENST00000621166:2(@)chr1_43292786_44503511	chr1_43376073	0.0001914	0.0114	0.01088	0.0001898
ENST00000621166:2(@)chr1_43292786_44503511	chr1_43376500	0.0001707	0.007974	0.007652	0.0001686
ENST00000621166:2(@)chr1_43292786_44503511	chr1_43376958	0.000171	0.008231	0.007893	0.0001689
ENST00000621166:2(@)chr1_43292786_44503511	chr1_43377156	0.0001946	0.003916	0.003865	0.0001897
ENST00000621166:2(@)chr1_43292786_44503511	chr1_43377329	0.000191	0.002787	0.0028	0.0001844
ENST00000621166:2(@)chr1_43292786_44503511	chr1_43378497	0.0001543	0.005088	0.004926	0.0001513
ENST00000621166:2(@)chr1_43292786_44503511	chr1_43379987	0.0002042	0.003639	0.003613	0.0001988
ENST00000621166:2(@)chr1_43292786_44503511	chr1_43384802	0.0001513	0.006168	0.005937	0.0001489
ENST00000372458:1(@)chr1_43292786_44503511	chr1_43356185	0.0001251	0.005324	0.005117	0.0001228
ENST00000372458:1(@)chr1_43292786_44503511	chr1_43359973	0.0001276	0.004603	0.004443	0.0001249
ENST00000372458:1(@)chr1_43292786_44503511	chr1_43367703	0.001321	0.006606	0.007499	0.001302
ENST00000372458:1(@)chr1_43292786_44503511	chr1_43371257	0.0002018	0.007252	0.007002	0.0001991
ENST00000372458:1(@)chr1_43292786_44503511	chr1_43372179	0.0002046	0.00651	0.006309	0.0002015
ENST00000372458:1(@)chr1_43292786_44503511	chr1_43376073	0.0002128	0.0114	0.0109	0.000211
ENST00000372458:1(@)chr1_43292786_44503511	chr1_43376500	0.0001762	0.007974	0.007655	0.000174
ENST00000372458:1(@)chr1_43292786_44503511	chr1_43376958	0.0001767	0.008231	0.007896	0.0001746
ENST00000372458:1(@)chr1_43292786_44503511	chr1_43377156	0.0001461	0.003916	0.003816	0.0001425
ENST00000372458:1(@)chr1_43292786_44503511	chr1_43377329	0.0001446	0.002787	0.002754	0.0001396
ENST00000372458:1(@)chr1_43292786_44503511	chr1_43378497	0.0001789	0.005088	0.004949	0.0001755
ENST00000372458:1(@)chr1_43292786_44503511	chr1_43379987	0.0001444	0.003639	0.003554	0.0001405
ENST00000372458:1(@)chr1_43292786_44503511	chr1_43384802	0.000207	0.006168	0.00599	0.0002037
ENST00000372458:1(@)chr1_43292786_44503511	chr1_43389875	0.0001444	0.005376	0.005185	0.0001417
ENST00000372458:1(@)chr1_43292786_44503511	chr1_43390239	0.0001444	0.005239	0.005057	0.0001417
ENST00000470968:1(@)chr1_43292786_44503511	chr1_43356185	0.0001269	0.005324	0.005124	0.0001246
ENST00000470968:1(@)chr1_43292786_44503511	chr1_43359973	0.0001365	0.004603	0.004456	0.0001336
ENST00000470968:1(@)chr1_43292786_44503511	chr1_43367703	0.001154	0.006606	0.00734	0.001137
ENST00000470968:1(@)chr1_43292786_44503511	chr1_43371257	0.0002035	0.007252	0.00701	0.0002008
ENST00000470968:1(@)chr1_43292786_44503511	chr1_43372179	0.0002059	0.00651	0.006315	0.0002028
ENST00000470968:1(@)chr1_43292786_44503511	chr1_43376073	0.0001523	0.0114	0.01085	0.000151
ENST00000470968:1(@)chr1_43292786_44503511	chr1_43376500	0.0001448	0.007974	0.00763	0.000143
ENST00000470968:1(@)chr1_43292786_44503511	chr1_43376958	0.0001448	0.008231	0.007872	0.0001431
ENST00000470968:1(@)chr1_43292786_44503511	chr1_43377156	0.0001455	0.003916	0.003819	0.0001419
ENST00000470968:1(@)chr1_43292786_44503511	chr1_43377329	0.0001467	0.002787	0.002759	0.0001417
ENST00000470968:1(@)chr1_43292786_44503511	chr1_43378497	0.0001581	0.005088	0.004933	0.0001551
ENST00000470968:1(@)chr1_43292786_44503511	chr1_43379987	0.0001471	0.003639	0.00356	0.0001431
ENST00000470968:1(@)chr1_43292786_44503511	chr1_43384802	0.0001486	0.006168	0.005938	0.0001463
ENST00000470968:1(@)chr1_43292786_44503511	chr1_43389875	0.0001472	0.005376	0.005193	0.0001446
ENST00000470968:1(@)chr1_43292786_44503511	chr1_43390239	0.0001472	0.005239	0.005064	0.0001445
ENST00000470968:1(@)chr1_43292786_44503511	chr1_43390739	0.000145	0.01125	0.01071	0.0001437
ENST00000479686:1(@)chr1_43292786_44503511	chr1_43356185	0.0001286	0.005324	0.005124	0.0001262
ENST00000479686:1(@)chr1_43292786_44503511	chr1_43359973	0.0001306	0.004603	0.004449	0.0001279
ENST00000479686:1(@)chr1_43292786_44503511	chr1_43367703	0.001297	0.006606	0.007478	0.001277
ENST00000479686:1(@)chr1_43292786_44503511	chr1_43371257	0.0002056	0.007252	0.00701	0.0002028
ENST00000479686:1(@)chr1_43292786_44503511	chr1_43372179	0.0002046	0.00651	0.006312	0.0002015
ENST00000479686:1(@)chr1_43292786_44503511	chr1_43376073	0.0002117	0.0114	0.01091	0.0002099
ENST00000479686:1(@)chr1_43292786_44503511	chr1_43376500	0.0001638	0.007974	0.007647	0.0001617
ENST00000479686:1(@)chr1_43292786_44503511	chr1_43376958	0.0001638	0.008231	0.007889	0.0001618
ENST00000479686:1(@)chr1_43292786_44503511	chr1_43377156	0.0001451	0.003916	0.003817	0.0001415
ENST00000479686:1(@)chr1_43292786_44503511	chr1_43377329	0.0001448	0.002787	0.002756	0.0001398
ENST00000479686:1(@)chr1_43292786_44503511	chr1_43378497	0.0001516	0.005088	0.004925	0.0001487
ENST00000479686:1(@)chr1_43292786_44503511	chr1_43379987	0.0001444	0.003639	0.003556	0.0001406
ENST00000479686:1(@)chr1_43292786_44503511	chr1_43384802	0.0002089	0.006168	0.005995	0.0002056
ENST00000479686:1(@)chr1_43292786_44503511	chr1_43389875	0.0001438	0.005376	0.005188	0.0001412
ENST00000479686:1(@)chr1_43292786_44503511	chr1_43390239	0.0001438	0.005239	0.005059	0.0001411
ENST00000479686:1(@)chr1_43292786_44503511	chr1_43390739	0.0001641	0.01125	0.01073	0.0001627
ENST00000487209:1(@)chr1_43292786_44503511	chr1_43356185	0.0001403	0.005324	0.005128	0.0001378
ENST00000487209:1(@)chr1_43292786_44503511	chr1_43359973	0.0002019	0.004603	0.004512	0.0001976
ENST00000487209:1(@)chr1_43292786_44503511	chr1_43367703	0.001841	0.006606	0.008005	0.001814
ENST00000487209:1(@)chr1_43292786_44503511	chr1_43371257	0.0002418	0.007252	0.007035	0.0002385
ENST00000487209:1(@)chr1_43292786_44503511	chr1_43372179	0.0003039	0.00651	0.006401	0.0002993
ENST00000487209:1(@)chr1_43292786_44503511	chr1_43376073	0.0002345	0.0114	0.01091	0.0002325
ENST00000487209:1(@)chr1_43292786_44503511	chr1_43376500	0.0002623	0.007974	0.007732	0.0002591
ENST00000487209:1(@)chr1_43292786_44503511	chr1_43376958	0.0002633	0.008231	0.007975	0.0002602
ENST00000487209:1(@)chr1_43292786_44503511	chr1_43377156	0.0002215	0.003916	0.003886	0.000216
ENST00000487209:1(@)chr1_43292786_44503511	chr1_43377329	0.0002029	0.002787	0.002808	0.0001959
ENST00000487209:1(@)chr1_43292786_44503511	chr1_43378497	0.0002269	0.005088	0.004991	0.0002226
ENST00000487209:1(@)chr1_43292786_44503511	chr1_43379987	0.0002113	0.003639	0.003616	0.0002057
ENST00000487209:1(@)chr1_43292786_44503511	chr1_43384802	0.0002339	0.006168	0.006011	0.0002302
ENST00000487209:1(@)chr1_43292786_44503511	chr1_43389875	0.0002229	0.005376	0.005258	0.0002188
ENST00000487209:1(@)chr1_43292786_44503511	chr1_43390239	0.0002229	0.005239	0.005129	0.0002187
ENST00000487209:1(@)chr1_43292786_44503511	chr1_43390739	0.0003169	0.01125	0.01086	0.0003142
ENST00000310955:2(@)chr1_43292786_44503511	chr1_43380192	0.000195	0.0001163	0.0002134	0.0001046
ENST00000482046:1(@)chr1_43292786_44503511	chr1_43361519	0.00107	5.519e-05	0.0004309	0.0003793
ENST00000468865:1(@)chr1_43292786_44503511	chr1_43365847	0.001605	5.798e-05	0.0006414	0.0005872
ENST00000621166:1(@)chr1_43292786_44503511	chr1_43365847	0.001408	5.798e-05	0.0005692	0.000515
ENST00000496142:2(@)chr1_43292786_44503511	chr1_43443594	0.0005556	0.008203	0.008396	0.0005491
ENST00000496142:2(@)chr1_43292786_44503511	chr1_43444372	0.0004397	0.01535	0.01512	0.000437
ENST00000496142:2(@)chr1_43292786_44503511	chr1_43446919	0.0002734	0.01687	0.01641	0.0002719
ENST00000496142:2(@)chr1_43292786_44503511	chr1_43451738	0.0002428	0.04653	0.04476	0.0002423
ENST00000496142:2(@)chr1_43292786_44503511	chr1_43451966	0.0001939	0.02049	0.01979	0.000193
ENST00000496142:2(@)chr1_43292786_44503511	chr1_43458495	0.0005072	0.02339	0.02288	0.0005052
ENST00000496142:2(@)chr1_43292786_44503511	chr1_43460595	0.00031	0.01494	0.0146	0.000308
ENST00000496142:2(@)chr1_43292786_44503511	chr1_43460634	0.000206	0.0001463	0.0002634	0.0001234
ENST00000496142:2(@)chr1_43292786_44503511	chr1_43461044	0.000521	0.0317	0.03084	0.0005194
ENST00000496142:2(@)chr1_43292786_44503511	chr1_43461740	0.0003138	0.01581	0.01543	0.0003119
ENST00000496142:2(@)chr1_43292786_44503511	chr1_43462206	0.0002234	0.01616	0.01568	0.0002221
ENST00000496142:2(@)chr1_43292786_44503511	chr1_43464317	0.0002501	0.07391	0.07096	0.0002498
ENST00000496142:2(@)chr1_43292786_44503511	chr1_43465067	0.0002507	0.0843	0.08089	0.0002505
ENST00000496142:2(@)chr1_43292786_44503511	chr1_43468018	0.0001921	0.0006796	0.0008181	0.000168
ENST00000496142:2(@)chr1_43292786_44503511	chr1_43473130	0.0002423	0.01383	0.01347	0.0002407
ENST00000496142:2(@)chr1_43292786_44503511	chr1_43475681	0.0002291	0.01364	0.01328	0.0002275
ENST00000496142:2(@)chr1_43292786_44503511	chr1_43476256	0.0004854	0.02122	0.02078	0.0004832
ENST00000496142:1(@)chr1_43292786_44503511	chr1_43450971	0.0009712	0.0001398	0.0006956	0.000565
ENST00000496142:1(@)chr1_43292786_44503511	chr1_43453742	0.001311	0.0001866	0.001026	0.0008518
ENST00000496142:1(@)chr1_43292786_44503511	chr1_43475837	0.0001807	0.002349	0.002369	0.0001733
ENST00000372405:2(@)chr1_43292786_44503511	chr1_43537286	0.0006677	6.466e-05	0.0003218	0.0002614
ENST00000372405:2(@)chr1_43292786_44503511	chr1_43539609	0.0002063	9.587e-05	0.0001904	0.0001007
ENST00000372405:2(@)chr1_43292786_44503511	chr1_43540668	0.0003627	5.355e-05	0.0001761	0.000126
ENST00000496043:1(@)chr1_43292786_44503511	chr1_43539609	0.0002427	9.587e-05	0.000208	0.0001185
ENST00000496043:1(@)chr1_43292786_44503511	chr1_43540668	0.005792	5.355e-05	0.002063	0.002013
ENST00000496043:1(@)chr1_43292786_44503511	chr1_43547252	0.0004911	0.0001034	0.0003456	0.000249
ENST00000617451:1(@)chr1_43292786_44503511	chr1_43546066	0.0005996	0.0002767	0.000698	0.0004398
ENST00000617451:1(@)chr1_43292786_44503511	chr1_43547684	0.0006285	0.0003418	0.0008047	0.0004857
ENST00000617451:1(@)chr1_43292786_44503511	chr1_43548609	0.0006128	0.0005287	0.001008	0.0005149
ENST00000617451:1(@)chr1_43292786_44503511	chr1_43548902	0.0004567	0.0004254	0.0007664	0.0003694
ENST00000617451:1(@)chr1_43292786_44503511	chr1_43549064	0.0007023	0.0003213	0.0008347	0.0005349
ENST00000617451:1(@)chr1_43292786_44503511	chr1_43549154	0.000736	0.0004575	0.00103	0.0006035
ENST00000617451:2(@)chr1_43292786_44503511	chr1_43547252	0.0002048	0.0001034	0.0002007	0.0001039
ENST00000528649:1(@)chr1_109761309_111199115	chr1_110184396	0.0002701	0.0004467	0.0006378	0.0002205
ENST00000528649:1(@)chr1_109761309_111199115	chr1_110184778	0.0003346	0.0004273	0.0006701	0.0002709
ENST00000528649:1(@)chr1_109761309_111199115	chr1_110185837	0.0004828	0.0004428	0.0008072	0.0003935
ENST00000528649:1(@)chr1_109761309_111199115	chr1_110186626	0.0005899	0.0004592	0.000913	0.000484
ENST00000528649:1(@)chr1_109761309_111199115	chr1_110188143	0.0007846	0.0005148	0.001137	0.0006565
ENST00000472422:1(@)chr1_109761309_111199115	chr1_110231825	0.0002592	0.0003084	0.0004841	0.0001955
ENST00000472422:1(@)chr1_109761309_111199115	chr1_110234421	0.0002206	0.0002941	0.0004396	0.0001644
ENST00000369781:2(@)chr1_109761309_111199115	chr1_110241597	0.000281	0.0003473	0.0005428	0.0002179
ENST00000369781:2(@)chr1_109761309_111199115	chr1_110247534	0.000422	0.0002806	0.0005732	0.0003107
ENST00000369779:1(@)chr1_109761309_111199115	chr1_110242471	0.0003159	0.0003019	0.0005194	0.000237
ENST00000369779:1(@)chr1_109761309_111199115	chr1_110249909	0.0002837	0.0003299	0.0005262	0.0002175
ENST00000369781:1(@)chr1_109761309_111199115	chr1_110271478	0.0007421	0.000424	0.0009899	0.0006
ENST00000369781:1(@)chr1_109761309_111199115	chr1_110272781	0.0001431	0.000281	0.0003638	0.0001054
ENST00000369781:1(@)chr1_109761309_111199115	chr1_110273330	0.0009272	0.0004276	0.001144	0.0007509
ENST00000369781:1(@)chr1_109761309_111199115	chr1_110273335	0.0009351	0.0004238	0.001146	0.000756
ENST00000369781:1(@)chr1_109761309_111199115	chr1_110273496	0.0009531	0.0003869	0.001112	0.0007567
ENST00000369781:1(@)chr1_109761309_111199115	chr1_110273505	0.0009715	0.0004114	0.001159	0.0007809
ENST00000369781:1(@)chr1_109761309_111199115	chr1_110273838	0.0009939	0.000454	0.001231	0.0008139
ENST00000369781:1(@)chr1_109761309_111199115	chr1_110273869	0.001018	0.0004416	0.001236	0.0008297
ENST00000369781:1(@)chr1_109761309_111199115	chr1_110274408	0.00106	0.0004311	0.001256	0.0008596
ENST00000369781:1(@)chr1_109761309_111199115	chr1_110274458	0.001066	0.0004318	0.001262	0.0008648
ENST00000369781:1(@)chr1_109761309_111199115	chr1_110274597	0.001085	0.000434	0.00128	0.0008812
ENST00000369781:1(@)chr1_109761309_111199115	chr1_110274681	0.001091	0.0004319	0.001282	0.0008853
ENST00000369781:1(@)chr1_109761309_111199115	chr1_110274771	0.001112	0.000416	0.001278	0.0008955
ENST00000369781:1(@)chr1_109761309_111199115	chr1_110275174	0.001142	0.000434	0.001326	0.0009274
ENST00000369781:1(@)chr1_109761309_111199115	chr1_110275480	0.001162	0.0004332	0.001342	0.0009436
ENST00000369781:1(@)chr1_109761309_111199115	chr1_110275733	0.001174	0.000433	0.001351	0.0009531
ENST00000369781:1(@)chr1_109761309_111199115	chr1_110275873	0.001194	0.0004346	0.001369	0.0009699
ENST00000369781:1(@)chr1_109761309_111199115	chr1_110276440	0.001233	0.0004304	0.001396	0.0009999
ENST00000369781:1(@)chr1_109761309_111199115	chr1_110276444	0.00124	0.000431	0.001402	0.001005
ENST00000369781:1(@)chr1_109761309_111199115	chr1_110276765	0.001294	0.0004348	0.001451	0.001051
ENST00000369781:1(@)chr1_109761309_111199115	chr1_110277352	0.0001522	0.0004279	0.0005168	0.0001233
ENST00000369781:1(@)chr1_109761309_111199115	chr1_110277673	0.0001552	0.0004372	0.0005283	0.0001262
ENST00000369781:1(@)chr1_109761309_111199115	chr1_110277711	0.0001562	0.0004427	0.0005344	0.0001273
ENST00000369781:1(@)chr1_109761309_111199115	chr1_110277796	0.0001586	0.0004291	0.0005232	0.0001286
ENST00000369781:1(@)chr1_109761309_111199115	chr1_110278001	0.0001602	0.0004371	0.0005322	0.0001302
ENST00000369781:1(@)chr1_109761309_111199115	chr1_110278096	0.0001612	0.0004478	0.0005434	0.0001316
ENST00000369781:1(@)chr1_109761309_111199115	chr1_110278761	0.0001756	0.0004413	0.0005489	0.0001431
ENST00000369781:1(@)chr1_109761309_111199115	chr1_110278778	0.0001766	0.0004343	0.0005429	0.0001435
ENST00000369781:1(@)chr1_109761309_111199115	chr1_110279421	0.0001852	0.0004059	0.0005218	0.0001485
ENST00000369781:1(@)chr1_109761309_111199115	chr1_110279861	0.0001892	0.0003668	0.0004859	0.0001485
ENST00000369781:1(@)chr1_109761309_111199115	chr1_110280494	0.0001976	0.0004104	0.0005362	0.0001587
ENST00000369781:1(@)chr1_109761309_111199115	chr1_110280514	0.0001961	0.0004025	0.000527	0.0001569
ENST00000492412:1(@)chr1_109761309_111199115	chr1_110271478	0.0002015	0.000424	0.0005582	0.0001629
ENST00000492412:1(@)chr1_109761309_111199115	chr1_110273330	0.0003023	0.0004276	0.0006435	0.0002448
ENST00000492412:1(@)chr1_109761309_111199115	chr1_110273335	0.0003063	0.0004238	0.0006428	0.0002476
ENST00000492412:1(@)chr1_109761309_111199115	chr1_110273496	0.0003165	0.0003869	0.000612	0.0002513
ENST00000492412:1(@)chr1_109761309_111199115	chr1_110273505	0.000327	0.0004114	0.0006464	0.0002628
ENST00000492412:1(@)chr1_109761309_111199115	chr1_110273838	0.0003366	0.000454	0.000699	0.0002756
ENST00000492412:1(@)chr1_109761309_111199115	chr1_110273869	0.0003306	0.0004416	0.0006811	0.0002693
ENST00000492412:1(@)chr1_109761309_111199115	chr1_110274408	0.0003095	0.0004311	0.0006531	0.000251
ENST00000492412:1(@)chr1_109761309_111199115	chr1_110274458	0.0003059	0.0004318	0.0006507	0.0002481
ENST00000492412:1(@)chr1_109761309_111199115	chr1_110274597	0.0002947	0.000434	0.000644	0.0002393
ENST00000492412:1(@)chr1_109761309_111199115	chr1_110274681	0.0002912	0.0004319	0.000639	0.0002363
ENST00000492412:1(@)chr1_109761309_111199115	chr1_110274771	0.0002753	0.000416	0.0006096	0.0002217
ENST00000492412:1(@)chr1_109761309_111199115	chr1_110275174	0.0002598	0.000434	0.0006156	0.000211
ENST00000492412:1(@)chr1_109761309_111199115	chr1_110275480	0.00025	0.0004332	0.0006068	0.0002029
ENST00000492412:1(@)chr1_109761309_111199115	chr1_110275733	0.0002445	0.000433	0.0006022	0.0001984
ENST00000492412:1(@)chr1_109761309_111199115	chr1_110275873	0.0002356	0.0004346	0.0005966	0.0001914
ENST00000492412:1(@)chr1_109761309_111199115	chr1_110276440	0.0002192	0.0004304	0.000579	0.0001777
ENST00000492412:1(@)chr1_109761309_111199115	chr1_110276444	0.0002166	0.000431	0.0005775	0.0001757
ENST00000492412:1(@)chr1_109761309_111199115	chr1_110276765	0.000195	0.0004348	0.0005638	0.0001584
ENST00000492412:1(@)chr1_109761309_111199115	chr1_110277352	0.0001772	0.0004279	0.0005425	0.0001435
ENST00000467986:1(@)chr1_109761309_111199115	chr1_110307491	0.0002623	0.0005457	0.0007322	0.0002215
ENST00000483407:1(@)chr1_114331223_115337972	chr1_114496646	0.0006534	2.128e-05	0.000134	0.0001141
ENST00000483407:1(@)chr1_114331223_115337972	chr1_114510087	0.000662	3.258e-05	0.0001925	0.000162
ENST00000472756:1(@)chr1_148907005_151566404	chr1_150059494	0.0001959	0.01258	0.01143	0.0001944
ENST00000472756:1(@)chr1_148907005_151566404	chr1_150060225	0.0001961	0.01252	0.01138	0.0001946
ENST00000472756:1(@)chr1_148907005_151566404	chr1_150066990	0.0001965	0.01143	0.0104	0.0001948
ENST00000472756:1(@)chr1_148907005_151566404	chr1_150067621	0.0002503	0.001268	0.001365	0.0002325
ENST00000472756:1(@)chr1_148907005_151566404	chr1_150074061	0.0004159	0.01078	0.01004	0.0004122
ENST00000472756:1(@)chr1_148907005_151566404	chr1_150075047	0.0004172	0.01074	0.01001	0.0004135
ENST00000472756:1(@)chr1_148907005_151566404	chr1_150076793	0.0003139	0.002773	0.002779	0.0003033
ENST00000472756:1(@)chr1_148907005_151566404	chr1_150077904	0.0004266	0.01099	0.01023	0.0004229
ENST00000472756:1(@)chr1_148907005_151566404	chr1_150077980	0.0004265	0.01098	0.01022	0.0004228
ENST00000472756:1(@)chr1_148907005_151566404	chr1_150078190	0.0004275	0.01101	0.01025	0.0004238
ENST00000472756:1(@)chr1_148907005_151566404	chr1_150078694	0.0004276	0.01063	0.009919	0.0004237
ENST00000472756:1(@)chr1_148907005_151566404	chr1_150084424	0.0009462	0.002295	0.002957	0.0009077
ENST00000472756:1(@)chr1_148907005_151566404	chr1_150086491	0.002154	0.0114	0.01232	0.002136
ENST00000472756:1(@)chr1_148907005_151566404	chr1_150086641	0.0013	0.001721	0.002767	0.00123
ENST00000472756:1(@)chr1_148907005_151566404	chr1_150086719	0.002157	0.01105	0.012	0.002138
ENST00000472756:1(@)chr1_148907005_151566404	chr1_150092668	0.001078	0.002108	0.002912	0.00103
ENST00000472756:1(@)chr1_148907005_151566404	chr1_150093191	0.001805	0.002514	0.003982	0.001737
ENST00000472756:1(@)chr1_148907005_151566404	chr1_150093282	0.002463	0.001747	0.003893	0.002333
ENST00000472756:1(@)chr1_148907005_151566404	chr1_150094433	0.01945	0.01425	0.03205	0.01932
ENST00000472756:1(@)chr1_148907005_151566404	chr1_150101152	0.001501	0.002288	0.003483	0.00144
ENST00000472756:1(@)chr1_148907005_151566404	chr1_150101194	0.003418	0.01276	0.01479	0.003393
ENST00000472756:1(@)chr1_148907005_151566404	chr1_150102034	0.003409	0.01232	0.01439	0.003382
ENST00000472756:1(@)chr1_148907005_151566404	chr1_150102413	0.00147	0.002044	0.003228	0.001403
ENST00000472756:1(@)chr1_148907005_151566404	chr1_150102532	0.002418	0.01401	0.01491	0.002402
ENST00000472756:1(@)chr1_148907005_151566404	chr1_150102647	0.002414	0.01248	0.01354	0.002396
ENST00000472756:1(@)chr1_148907005_151566404	chr1_150102833	0.002416	0.01249	0.01355	0.002397
ENST00000472756:1(@)chr1_148907005_151566404	chr1_150102876	0.002416	0.01263	0.01367	0.002397
ENST00000472756:1(@)chr1_148907005_151566404	chr1_150104428	0.00154	0.002057	0.003307	0.001471
ENST00000472756:1(@)chr1_148907005_151566404	chr1_150104499	0.0003634	0.002077	0.002201	0.0003472
ENST00000472756:1(@)chr1_148907005_151566404	chr1_150104549	0.0003632	0.002247	0.002354	0.0003481
ENST00000472756:1(@)chr1_148907005_151566404	chr1_150104694	0.0003632	0.002248	0.002355	0.0003481
ENST00000472756:1(@)chr1_148907005_151566404	chr1_150104955	0.001464	0.002116	0.003289	0.0014
ENST00000472756:1(@)chr1_148907005_151566404	chr1_150105152	0.002406	0.0132	0.01418	0.002389
ENST00000472756:1(@)chr1_148907005_151566404	chr1_150107663	0.001457	0.002121	0.003287	0.001393
ENST00000472756:1(@)chr1_148907005_151566404	chr1_150107999	0.002389	0.01439	0.01522	0.002373
ENST00000472756:1(@)chr1_148907005_151566404	chr1_150108151	0.0008566	0.002436	0.002999	0.0008237
ENST00000472756:1(@)chr1_148907005_151566404	chr1_150108545	0.0003608	0.002808	0.002856	0.0003487
ENST00000472756:1(@)chr1_148907005_151566404	chr1_150109454	0.002379	0.01433	0.01516	0.002364
ENST00000472756:1(@)chr1_148907005_151566404	chr1_150113844	0.002357	0.0147	0.01547	0.002342
ENST00000472756:1(@)chr1_148907005_151566404	chr1_150115706	0.001025	0.00232	0.003055	0.0009836
ENST00000472756:1(@)chr1_148907005_151566404	chr1_150116837	0.001428	0.002332	0.003453	0.00137
ENST00000472756:1(@)chr1_148907005_151566404	chr1_150117189	0.0003557	0.00307	0.003086	0.0003448
ENST00000472756:1(@)chr1_148907005_151566404	chr1_150117796	0.0002935	0.01493	0.01362	0.0002916
ENST00000472756:1(@)chr1_148907005_151566404	chr1_150122414	0.0002885	0.008519	0.007892	0.0002852
ENST00000472756:1(@)chr1_148907005_151566404	chr1_150125477	0.0002852	0.01683	0.01531	0.0002836
ENST00000472756:1(@)chr1_148907005_151566404	chr1_150125986	0.0002844	0.01701	0.01547	0.0002828
ENST00000472756:1(@)chr1_148907005_151566404	chr1_150134393	0.000278	0.017	0.01546	0.0002764
ENST00000472756:1(@)chr1_148907005_151566404	chr1_150134673	0.0002778	0.0171	0.01555	0.0002763
ENST00000472756:1(@)chr1_148907005_151566404	chr1_150136933	0.0002761	0.01693	0.0154	0.0002746
ENST00000472756:1(@)chr1_148907005_151566404	chr1_150138317	0.0002748	0.01766	0.01604	0.0002734
ENST00000472756:1(@)chr1_148907005_151566404	chr1_150140312	0.0002734	0.01683	0.0153	0.0002719
ENST00000472756:1(@)chr1_148907005_151566404	chr1_150141312	0.0002724	0.01663	0.01512	0.0002708
ENST00000460366:1(@)chr1_148907005_151566404	chr1_150065560	0.0002367	0.002281	0.002363	0.0002268
ENST00000460366:1(@)chr1_148907005_151566404	chr1_150066990	0.000166	0.01143	0.01087	0.0001646
ENST00000460366:1(@)chr1_148907005_151566404	chr1_150071479	0.00162	0.002037	0.003453	0.001544
ENST00000460366:1(@)chr1_148907005_151566404	chr1_150074061	0.001493	0.01078	0.01158	0.00148
ENST00000460366:1(@)chr1_148907005_151566404	chr1_150077856	0.0003698	0.002215	0.002429	0.0003539
ENST00000460366:1(@)chr1_148907005_151566404	chr1_150077904	0.000264	0.01099	0.01055	0.0002616
ENST00000460366:1(@)chr1_148907005_151566404	chr1_150077980	0.000264	0.01098	0.01054	0.0002616
ENST00000460366:1(@)chr1_148907005_151566404	chr1_150078190	0.0002639	0.01101	0.01057	0.0002616
ENST00000460366:1(@)chr1_148907005_151566404	chr1_150078694	0.0002642	0.01063	0.01022	0.0002618
ENST00000460366:1(@)chr1_148907005_151566404	chr1_150084424	0.0002602	0.002295	0.002399	0.0002494
ENST00000460366:1(@)chr1_148907005_151566404	chr1_150086491	0.0001863	0.0114	0.01086	0.0001847
ENST00000460366:1(@)chr1_148907005_151566404	chr1_150086641	0.000265	0.001721	0.001863	0.0002505
ENST00000460366:1(@)chr1_148907005_151566404	chr1_150086719	0.0001863	0.01105	0.01053	0.0001846
ENST00000460366:1(@)chr1_148907005_151566404	chr1_150090550	0.0002592	0.00257	0.002658	0.0002496
ENST00000460366:1(@)chr1_148907005_151566404	chr1_150092668	0.0002652	0.002108	0.002228	0.0002533
ENST00000460366:1(@)chr1_148907005_151566404	chr1_150093191	0.0002594	0.002514	0.002605	0.0002496
ENST00000460366:1(@)chr1_148907005_151566404	chr1_150093282	0.0002653	0.001747	0.001888	0.000251
ENST00000460366:1(@)chr1_148907005_151566404	chr1_150094433	0.0001865	0.01425	0.01354	0.0001852
ENST00000460366:1(@)chr1_148907005_151566404	chr1_150095972	0.0002595	0.002305	0.002408	0.0002488
ENST00000611412:1(@)chr1_148907005_151566404	chr1_150086491	0.0001525	0.0114	0.01075	0.0001512
ENST00000611412:1(@)chr1_148907005_151566404	chr1_150086641	0.0001738	0.001721	0.001764	0.0001644
ENST00000611412:1(@)chr1_148907005_151566404	chr1_150086719	0.0001526	0.01105	0.01042	0.0001513
ENST00000611412:1(@)chr1_148907005_151566404	chr1_150092668	0.0001696	0.002108	0.002122	0.0001621
ENST00000611412:1(@)chr1_148907005_151566404	chr1_150093282	0.000169	0.001747	0.001785	0.00016
ENST00000611412:1(@)chr1_148907005_151566404	chr1_150094433	0.0001542	0.01425	0.0134	0.0001532
ENST00000611412:1(@)chr1_148907005_151566404	chr1_150101152	0.0003164	0.002288	0.00243	0.0003034
ENST00000611412:1(@)chr1_148907005_151566404	chr1_150101194	0.0007456	0.01276	0.01261	0.00074
ENST00000611412:1(@)chr1_148907005_151566404	chr1_150107663	0.006954	0.002121	0.008619	0.006648
ENST00000611412:1(@)chr1_148907005_151566404	chr1_150107999	0.006794	0.01439	0.02013	0.006749
ENST00000611412:1(@)chr1_148907005_151566404	chr1_150108151	0.003925	0.002436	0.006037	0.003773
ENST00000611412:1(@)chr1_148907005_151566404	chr1_150108545	0.001837	0.002808	0.004385	0.001775
ENST00000611412:1(@)chr1_148907005_151566404	chr1_150113844	0.001203	0.0147	0.01486	0.001195
ENST00000611412:1(@)chr1_148907005_151566404	chr1_150115706	0.0007407	0.00232	0.002868	0.0007107
ENST00000611412:1(@)chr1_148907005_151566404	chr1_150116837	0.0008305	0.002332	0.002965	0.000797
ENST00000611412:1(@)chr1_148907005_151566404	chr1_150117189	0.0002303	0.00307	0.003077	0.0002232
ENST00000611412:1(@)chr1_148907005_151566404	chr1_150117796	0.0008538	0.01493	0.01473	0.0008483
ENST00000611412:1(@)chr1_148907005_151566404	chr1_150118620	0.0009397	0.01131	0.01144	0.0009317
ENST00000611412:1(@)chr1_148907005_151566404	chr1_150121510	0.0003807	0.002486	0.002678	0.0003662
ENST00000611412:1(@)chr1_148907005_151566404	chr1_150122414	0.0008533	0.008519	0.008764	0.0008437
ENST00000611412:1(@)chr1_148907005_151566404	chr1_150123635	0.0003843	0.00249	0.002685	0.0003698
ENST00000611412:1(@)chr1_148907005_151566404	chr1_150125477	0.0008554	0.01683	0.01649	0.0008505
ENST00000611412:1(@)chr1_148907005_151566404	chr1_150125986	0.0008561	0.01701	0.01667	0.0008512
ENST00000611412:1(@)chr1_148907005_151566404	chr1_150131434	0.0004943	0.002799	0.00308	0.0004776
ENST00000611412:1(@)chr1_148907005_151566404	chr1_150134393	0.0001075	0.017	0.01592	0.0001069
ENST00000611412:1(@)chr1_148907005_151566404	chr1_150134673	0.0001075	0.0171	0.01601	0.0001069
ENST00000611412:1(@)chr1_148907005_151566404	chr1_150134975	0.0002481	0.009123	0.008727	0.0002454
ENST00000611412:1(@)chr1_148907005_151566404	chr1_150136933	0.0001098	0.01693	0.01585	0.0001092
ENST00000611412:1(@)chr1_148907005_151566404	chr1_150138317	0.0001096	0.01766	0.01652	0.000109
ENST00000611412:1(@)chr1_148907005_151566404	chr1_150140312	0.0001096	0.01683	0.01575	0.000109
ENST00000611412:1(@)chr1_148907005_151566404	chr1_150141312	0.0001097	0.01663	0.01557	0.000109
ENST00000611412:1(@)chr1_148907005_151566404	chr1_150143220	0.0002202	0.03112	0.02916	0.0002195
ENST00000611412:1(@)chr1_148907005_151566404	chr1_150143308	0.0001096	0.01583	0.01483	0.000109
ENST00000611412:1(@)chr1_148907005_151566404	chr1_150146987	0.0001071	0.01587	0.01486	0.0001064
ENST00000611412:1(@)chr1_148907005_151566404	chr1_150147539	0.0001071	0.01624	0.01521	0.0001065
ENST00000611412:1(@)chr1_148907005_151566404	chr1_150151572	0.0001169	0.01168	0.01098	0.0001159
ENST00000466989:2(@)chr1_148907005_151566404	chr1_150489325	0.001458	8.457e-06	0.0001211	0.0001131
ENST00000466989:2(@)chr1_148907005_151566404	chr1_150491855	0.001894	8.419e-06	0.0001542	0.0001463
ENST00000369064:1(@)chr1_148907005_151566404	chr1_150519638	0.003153	3.792e-06	0.0001181	0.0001146
ENST00000369039:1(@)chr1_148907005_151566404	chr1_150554818	0.2302	5.289e-07	0.001205	0.001205
ENST00000369039:1(@)chr1_148907005_151566404	chr1_150554878	0.0326	5.568e-07	0.00018	0.0001795
ENST00000524676:1(@)chr1_153208353_154797927	chr1_153787628	0.0002156	0.0001324	0.0002465	0.0001226
ENST00000524676:1(@)chr1_153208353_154797927	chr1_153796506	0.0001594	0.0006327	0.0007296	0.0001376
ENST00000524676:1(@)chr1_153208353_154797927	chr1_153802541	0.0001586	0.001013	0.001092	0.0001443
ENST00000532853:2(@)chr1_153208353_154797927	chr1_153787628	0.0002472	0.0001324	0.0002644	0.0001405
ENST00000532853:2(@)chr1_153208353_154797927	chr1_153796506	0.0001626	0.0006327	0.0007324	0.0001403
ENST00000532853:2(@)chr1_153208353_154797927	chr1_153802541	0.0001608	0.001013	0.001094	0.0001463
ENST00000476883:1(@)chr1_153208353_154797927	chr1_153907268	0.0001324	0.00125	0.00127	0.0001226
ENST00000476883:1(@)chr1_153208353_154797927	chr1_153910807	0.0001324	0.001178	0.001203	0.0001221
ENST00000476883:1(@)chr1_153208353_154797927	chr1_153911405	0.0001324	0.001186	0.00121	0.000122
ENST00000476883:1(@)chr1_153208353_154797927	chr1_153914286	0.0001324	0.001331	0.001344	0.0001231
ENST00000476883:1(@)chr1_153208353_154797927	chr1_153914397	0.0001324	0.001148	0.001175	0.0001217
ENST00000476883:1(@)chr1_153208353_154797927	chr1_153923894	0.0001329	0.001232	0.001253	0.0001229
ENST00000476883:1(@)chr1_153208353_154797927	chr1_153923949	0.000133	0.00138	0.00139	0.000124
ENST00000476883:1(@)chr1_153208353_154797927	chr1_153926854	0.000133	0.001506	0.001506	0.0001247
ENST00000476883:1(@)chr1_153208353_154797927	chr1_153928014	0.000133	0.001526	0.001525	0.0001248
ENST00000476883:1(@)chr1_153208353_154797927	chr1_153928673	0.0001331	0.001558	0.001555	0.000125
ENST00000476883:1(@)chr1_153208353_154797927	chr1_153928826	0.000133	0.001576	0.001571	0.000125
ENST00000476883:1(@)chr1_153208353_154797927	chr1_153931407	0.0002635	0.001528	0.001649	0.0002473
ENST00000476883:1(@)chr1_153208353_154797927	chr1_153931738	0.0003585	0.001382	0.001602	0.0003342
ENST00000476883:1(@)chr1_153208353_154797927	chr1_153931862	0.0002636	0.001535	0.001655	0.0002474
ENST00000476883:1(@)chr1_153208353_154797927	chr1_153932098	0.0003219	0.00146	0.001641	0.0003012
ENST00000476883:1(@)chr1_153208353_154797927	chr1_153935363	0.0002636	0.001512	0.001635	0.0002472
ENST00000476883:1(@)chr1_153208353_154797927	chr1_153935432	0.0002636	0.001369	0.001502	0.0002456
ENST00000476883:1(@)chr1_153208353_154797927	chr1_153935833	0.0003255	0.001576	0.001752	0.0003061
ENST00000476883:1(@)chr1_153208353_154797927	chr1_153936593	0.0002636	0.001523	0.001645	0.0002473
ENST00000476883:1(@)chr1_153208353_154797927	chr1_153941223	0.000264	0.001247	0.001388	0.0002444
ENST00000476883:1(@)chr1_153208353_154797927	chr1_153944893	0.0002638	0.001153	0.001301	0.0002427
ENST00000476883:1(@)chr1_153208353_154797927	chr1_153947280	0.001273	0.001381	0.002455	0.001187
ENST00000476883:1(@)chr1_153208353_154797927	chr1_153947810	0.001273	0.001422	0.002494	0.00119
ENST00000476883:1(@)chr1_153208353_154797927	chr1_153948088	0.001275	0.001567	0.002636	0.001199
ENST00000476883:1(@)chr1_153208353_154797927	chr1_153954794	0.009196	0.001053	0.009362	0.008397
ENST00000476883:1(@)chr1_153208353_154797927	chr1_153961727	0.002054	0.0009548	0.002734	0.001859
ENST00000476883:1(@)chr1_153208353_154797927	chr1_153965270	0.001064	0.0004202	0.001245	0.0008594
ENST00000476883:1(@)chr1_153208353_154797927	chr1_153965388	0.001064	0.0004262	0.001252	0.0008614
ENST00000476883:1(@)chr1_153208353_154797927	chr1_153969038	0.0007542	0.0004729	0.001056	0.0006223
ENST00000476883:1(@)chr1_153208353_154797927	chr1_153969680	0.0005639	0.0004567	0.0008814	0.0004624
ENST00000476883:1(@)chr1_153208353_154797927	chr1_153970603	0.0006848	0.0004751	0.001001	0.0005654
ENST00000476883:1(@)chr1_153208353_154797927	chr1_153971324	0.0007403	0.0003672	0.0009183	0.0005815
ENST00000476883:1(@)chr1_153208353_154797927	chr1_153976229	0.0003796	0.0001753	0.0004023	0.0002415
ENST00000476883:1(@)chr1_153208353_154797927	chr1_153980122	0.000388	7.752e-05	0.0002403	0.0001692
ENST00000368630:1(@)chr1_153208353_154797927	chr1_153944893	0.0001676	0.001153	0.001229	0.0001541
ENST00000368630:1(@)chr1_153208353_154797927	chr1_153947280	0.0001675	0.001381	0.001443	0.0001561
ENST00000368630:1(@)chr1_153208353_154797927	chr1_153947810	0.0001675	0.001422	0.001482	0.0001565
ENST00000368630:1(@)chr1_153208353_154797927	chr1_153948088	0.0001675	0.001567	0.001617	0.0001574
ENST00000368630:1(@)chr1_153208353_154797927	chr1_153953602	0.0001397	0.00116	0.00121	0.0001286
ENST00000368630:1(@)chr1_153208353_154797927	chr1_153954576	0.001717	0.00166	0.003166	0.001619
ENST00000368630:1(@)chr1_153208353_154797927	chr1_153954794	0.001533	0.001053	0.002381	0.0014
ENST00000368630:1(@)chr1_153208353_154797927	chr1_153959736	0.0003217	0.0003413	0.0005665	0.0002485
ENST00000368630:1(@)chr1_153208353_154797927	chr1_153961727	0.0002695	0.0009548	0.001134	0.0002439
ENST00000368630:1(@)chr1_153208353_154797927	chr1_153965270	0.0002151	0.0004202	0.0005652	0.0001736
ENST00000368630:1(@)chr1_153208353_154797927	chr1_153965388	0.0002151	0.0004262	0.0005712	0.0001741
ENST00000368630:1(@)chr1_153208353_154797927	chr1_153969038	0.0002151	0.0004729	0.000618	0.0001774
ENST00000368630:1(@)chr1_153208353_154797927	chr1_153969680	0.0001815	0.0004567	0.0005744	0.0001488
ENST00000368630:1(@)chr1_153208353_154797927	chr1_153970603	0.0002027	0.0004751	0.0006101	0.0001674
ENST00000368630:1(@)chr1_153208353_154797927	chr1_153971324	0.0002177	0.0003672	0.0005131	0.0001709
ENST00000368630:1(@)chr1_153208353_154797927	chr1_153976229	0.0001801	0.0001753	0.0002778	0.0001145
ENST00000467860:1(@)chr1_153208353_154797927	chr1_153944893	0.000144	0.001153	0.001207	0.0001325
ENST00000467860:1(@)chr1_153208353_154797927	chr1_153947280	0.000144	0.001381	0.001421	0.0001342
ENST00000467860:1(@)chr1_153208353_154797927	chr1_153953602	0.001309	0.00116	0.002286	0.001205
ENST00000467860:1(@)chr1_153208353_154797927	chr1_153954576	0.001302	0.00166	0.002775	0.001228
ENST00000467860:1(@)chr1_153208353_154797927	chr1_153954794	0.001308	0.001053	0.002175	0.001194
ENST00000467860:1(@)chr1_153208353_154797927	chr1_153959736	0.0002314	0.0003413	0.0004968	0.0001788
ENST00000467860:1(@)chr1_153208353_154797927	chr1_153961727	0.0002318	0.0009548	0.001099	0.0002098
ENST00000467860:1(@)chr1_153208353_154797927	chr1_153965270	0.0001642	0.0004202	0.0005241	0.0001325
ENST00000467860:1(@)chr1_153208353_154797927	chr1_153965388	0.0001642	0.0004262	0.00053	0.0001329
ENST00000467860:1(@)chr1_153208353_154797927	chr1_153969038	0.0001642	0.0004729	0.0005761	0.0001354
ENST00000467860:1(@)chr1_153208353_154797927	chr1_153969680	0.0001725	0.0004567	0.000567	0.0001414
ENST00000467860:1(@)chr1_153208353_154797927	chr1_153970603	0.000173	0.0004751	0.0005856	0.0001428
ENST00000467860:1(@)chr1_153208353_154797927	chr1_153971324	0.0001653	0.0003672	0.000472	0.0001298
ENST00000467860:1(@)chr1_153208353_154797927	chr1_153976229	0.0001768	0.0001753	0.0002757	0.0001124
ENST00000493909:1(@)chr1_153208353_154797927	chr1_153944893	0.0001619	0.001153	0.001223	0.000149
ENST00000493909:1(@)chr1_153208353_154797927	chr1_153947280	0.0001619	0.001381	0.001438	0.0001509
ENST00000493909:1(@)chr1_153208353_154797927	chr1_153953602	0.001472	0.00116	0.002435	0.001355
ENST00000493909:1(@)chr1_153208353_154797927	chr1_153954576	0.001395	0.00166	0.002862	0.001316
ENST00000493909:1(@)chr1_153208353_154797927	chr1_153954794	0.001465	0.001053	0.002318	0.001337
ENST00000493909:1(@)chr1_153208353_154797927	chr1_153959736	0.0002471	0.0003413	0.0005088	0.0001909
ENST00000493909:1(@)chr1_153208353_154797927	chr1_153961727	0.0002606	0.0009548	0.001125	0.0002358
ENST00000493909:1(@)chr1_153208353_154797927	chr1_153965270	0.0001599	0.0004202	0.0005205	0.0001291
ENST00000493909:1(@)chr1_153208353_154797927	chr1_153965388	0.0001599	0.0004262	0.0005264	0.0001294
ENST00000493909:1(@)chr1_153208353_154797927	chr1_153969038	0.0001599	0.0004729	0.0005724	0.0001319
ENST00000493909:1(@)chr1_153208353_154797927	chr1_153969680	0.000166	0.0004567	0.0005615	0.0001361
ENST00000493909:1(@)chr1_153208353_154797927	chr1_153970603	0.0001604	0.0004751	0.0005749	0.0001324
ENST00000493909:1(@)chr1_153208353_154797927	chr1_153971324	0.0001603	0.0003672	0.0004678	0.0001258
ENST00000477617:2(@)chr1_153208353_154797927	chr1_153959736	0.0001613	0.0003413	0.0004431	0.0001246
ENST00000477617:2(@)chr1_153208353_154797927	chr1_153961727	0.0002318	0.0009548	0.001101	0.0002097
ENST00000477617:2(@)chr1_153208353_154797927	chr1_153969038	0.0003539	0.0004729	0.0007331	0.0002919
ENST00000477617:2(@)chr1_153208353_154797927	chr1_153969680	0.001621	0.0004567	0.001755	0.001329
ENST00000477617:2(@)chr1_153208353_154797927	chr1_153970603	0.001296	0.0004751	0.001513	0.00107
ENST00000477617:2(@)chr1_153208353_154797927	chr1_153976229	0.0003022	0.0001753	0.0003556	0.000192
ENST00000368630:2(@)chr1_153208353_154797927	chr1_153961827	0.0002326	0.0008658	0.001018	0.0002084
ENST00000368630:2(@)chr1_153208353_154797927	chr1_153966654	0.0005419	0.003554	0.003851	0.0005271
ENST00000368630:2(@)chr1_153208353_154797927	chr1_153968263	0.0003647	0.003282	0.003424	0.0003539
ENST00000368630:2(@)chr1_153208353_154797927	chr1_153970121	0.0002841	0.003236	0.003302	0.0002756
ENST00000368630:2(@)chr1_153208353_154797927	chr1_153971312	0.0002889	0.002659	0.002766	0.0002784
ENST00000467860:2(@)chr1_153208353_154797927	chr1_153961827	0.0001945	0.0008658	0.0009845	0.0001743
ENST00000467860:2(@)chr1_153208353_154797927	chr1_153966654	0.0002914	0.003554	0.003609	0.0002834
ENST00000467860:2(@)chr1_153208353_154797927	chr1_153968263	0.000281	0.003282	0.003344	0.0002727
ENST00000467860:2(@)chr1_153208353_154797927	chr1_153970121	0.0002287	0.003236	0.00325	0.0002218
ENST00000467860:2(@)chr1_153208353_154797927	chr1_153971312	0.0002264	0.002659	0.002706	0.0002182
ENST00000477617:1(@)chr1_153208353_154797927	chr1_153961827	0.0001198	0.0008658	0.0009161	0.0001073
ENST00000477617:1(@)chr1_153208353_154797927	chr1_153968263	0.0002043	0.003282	0.003264	0.0001983
ENST00000477617:1(@)chr1_153208353_154797927	chr1_153970121	0.002139	0.003236	0.005098	0.002075
ENST00000477617:1(@)chr1_153208353_154797927	chr1_153982198	0.0002293	0.001174	0.001308	0.0002112
ENST00000493909:2(@)chr1_153208353_154797927	chr1_153961827	0.0002211	0.0008658	0.001009	0.0001981
ENST00000493909:2(@)chr1_153208353_154797927	chr1_153966654	0.000147	0.003554	0.00347	0.000143
ENST00000493909:2(@)chr1_153208353_154797927	chr1_153968263	0.0001639	0.003282	0.003232	0.0001591
ENST00000493909:2(@)chr1_153208353_154797927	chr1_153970121	0.0001511	0.003236	0.003175	0.0001465
ENST00000493909:2(@)chr1_153208353_154797927	chr1_153971312	0.0001512	0.002659	0.002635	0.0001457
ENST00000271843:2(@)chr1_153208353_154797927	chr1_153966654	0.0001273	0.003554	0.003451	0.0001238
ENST00000271843:2(@)chr1_153208353_154797927	chr1_153968263	0.0001252	0.003282	0.003194	0.0001215
ENST00000271843:2(@)chr1_153208353_154797927	chr1_153970121	0.0001236	0.003236	0.003149	0.0001198
ENST00000271843:2(@)chr1_153208353_154797927	chr1_153982198	0.0001994	0.001174	0.001283	0.0001837
ENST00000271843:2(@)chr1_153208353_154797927	chr1_153994184	0.0001404	0.001188	0.001242	0.0001295
ENST00000368589:2(@)chr1_153208353_154797927	chr1_153966654	0.0001393	0.003554	0.003462	0.0001355
ENST00000368589:2(@)chr1_153208353_154797927	chr1_153968263	0.0001311	0.003282	0.0032	0.0001272
ENST00000368589:2(@)chr1_153208353_154797927	chr1_153970121	0.0001244	0.003236	0.00315	0.0001207
ENST00000368589:2(@)chr1_153208353_154797927	chr1_153982198	0.0002073	0.001174	0.00129	0.000191
ENST00000368589:2(@)chr1_153208353_154797927	chr1_153994184	0.0001509	0.001188	0.001252	0.0001391
ENST00000428469:2(@)chr1_153208353_154797927	chr1_153966654	0.0001377	0.003554	0.003461	0.0001339
ENST00000428469:2(@)chr1_153208353_154797927	chr1_153968263	0.0001684	0.003282	0.003236	0.0001634
ENST00000428469:2(@)chr1_153208353_154797927	chr1_153970121	0.0001436	0.003236	0.003168	0.0001392
ENST00000428469:2(@)chr1_153208353_154797927	chr1_153982198	0.0002073	0.001174	0.00129	0.0001909
ENST00000428469:2(@)chr1_153208353_154797927	chr1_153994184	0.000143	0.001188	0.001244	0.0001318
ENST00000461365:2(@)chr1_153208353_154797927	chr1_153968263	0.0001425	0.003282	0.00321	0.0001383
ENST00000461365:2(@)chr1_153208353_154797927	chr1_153970121	0.0001384	0.003236	0.003163	0.0001343
ENST00000461365:2(@)chr1_153208353_154797927	chr1_153971312	0.0001395	0.002659	0.002623	0.0001345
ENST00000461365:2(@)chr1_153208353_154797927	chr1_153982198	0.0002366	0.001174	0.001317	0.000218
ENST00000461365:2(@)chr1_153208353_154797927	chr1_153994184	0.0001982	0.001188	0.001295	0.0001827
ENST00000471173:2(@)chr1_153208353_154797927	chr1_153968263	0.0003124	0.003282	0.003373	0.0003031
ENST00000471173:2(@)chr1_153208353_154797927	chr1_153970121	0.000357	0.003236	0.003372	0.0003463
ENST00000471173:2(@)chr1_153208353_154797927	chr1_153971312	0.0003494	0.002659	0.002823	0.0003367
ENST00000471173:2(@)chr1_153208353_154797927	chr1_153982198	0.0004795	0.001174	0.00154	0.0004417
ENST00000471173:2(@)chr1_153208353_154797927	chr1_153994184	0.0002584	0.001188	0.00135	0.0002383
ENST00000461365:1(@)chr1_153208353_154797927	chr1_153969038	0.0001444	0.0004729	0.0005613	0.0001191
ENST00000461365:1(@)chr1_153208353_154797927	chr1_153969680	0.000142	0.0004567	0.0005435	0.0001164
ENST00000461365:1(@)chr1_153208353_154797927	chr1_153970603	0.000133	0.0004751	0.0005541	0.0001098
ENST00000461365:1(@)chr1_153208353_154797927	chr1_153971324	0.0001438	0.0003672	0.0004563	0.0001129
ENST00000461365:1(@)chr1_153208353_154797927	chr1_153976229	0.0009322	0.0001753	0.0007563	0.0005924
ENST00000471173:1(@)chr1_153208353_154797927	chr1_153969038	0.0001635	0.0004729	0.000577	0.0001348
ENST00000471173:1(@)chr1_153208353_154797927	chr1_153969680	0.0001712	0.0004567	0.0005673	0.0001403
ENST00000471173:1(@)chr1_153208353_154797927	chr1_153970603	0.0001839	0.0004751	0.000596	0.0001518
ENST00000471173:1(@)chr1_153208353_154797927	chr1_153971324	0.0001618	0.0003672	0.0004703	0.000127
ENST00000471173:1(@)chr1_153208353_154797927	chr1_153976229	0.001068	0.0001753	0.0008424	0.0006786
ENST00000368575:2(@)chr1_153208353_154797927	chr1_153976229	0.0002115	0.0001753	0.0002984	0.0001344
ENST00000368575:2(@)chr1_153208353_154797927	chr1_153993605	0.0002394	0.0001442	0.000276	0.0001411
ENST00000368575:2(@)chr1_153208353_154797927	chr1_154002145	0.0002377	0.0001265	0.0002508	0.0001325
ENST00000368575:2(@)chr1_153208353_154797927	chr1_154007865	0.0002372	0.0001103	0.0002272	0.0001241
ENST00000362076:1(@)chr1_153208353_154797927	chr1_154213000	0.02107	5.484e-07	0.0001148	0.0001143
ENST00000362076:1(@)chr1_153208353_154797927	chr1_154219315	0.003975	3.385e-06	0.0001326	0.0001295
ENST00000363804:2(@)chr1_173128768_175120632	chr1_173792170	0.0001112	0.001561	0.001566	0.0001045
ENST00000363804:2(@)chr1_173128768_175120632	chr1_173797401	0.0002125	0.001357	0.001467	0.0001979
ENST00000363804:2(@)chr1_173128768_175120632	chr1_173797886	0.0002085	0.001328	0.001437	0.0001939
ENST00000363804:2(@)chr1_173128768_175120632	chr1_173798305	0.000376	0.008915	0.008716	0.0003719
ENST00000363804:2(@)chr1_173128768_175120632	chr1_173804518	0.0001713	0.0009653	0.001059	0.0001552
ENST00000363804:2(@)chr1_173128768_175120632	chr1_173805138	0.0001543	0.001187	0.001253	0.0001422
ENST00000363804:2(@)chr1_173128768_175120632	chr1_173805814	0.0001518	0.001308	0.001365	0.000141
ENST00000363804:2(@)chr1_173128768_175120632	chr1_173810981	0.0001714	0.0009541	0.001048	0.0001551
ENST00000363804:2(@)chr1_173128768_175120632	chr1_173811688	0.0001479	0.001389	0.001438	0.0001379
ENST00000363804:2(@)chr1_173128768_175120632	chr1_173813143	0.0001519	0.001415	0.001466	0.0001418
ENST00000363804:2(@)chr1_173128768_175120632	chr1_173814279	0.0001519	0.001362	0.001416	0.0001415
ENST00000363804:2(@)chr1_173128768_175120632	chr1_173814355	0.0002669	0.01066	0.01025	0.0002645
ENST00000363804:2(@)chr1_173128768_175120632	chr1_173815386	0.0001543	0.001355	0.001412	0.0001437
ENST00000479099:2(@)chr1_173128768_175120632	chr1_173930063	0.0001617	0.000793	0.0008846	0.0001435
ENST00000479099:2(@)chr1_173128768_175120632	chr1_173939400	0.001317	0.0008102	0.001929	0.001172
ENST00000479099:2(@)chr1_173128768_175120632	chr1_173945495	0.0003027	0.0008091	0.001025	0.0002692
ENST00000479099:2(@)chr1_173128768_175120632	chr1_173956761	0.0002149	0.0007998	0.0009384	0.0001909
ENST00000479099:1(@)chr1_173128768_175120632	chr1_173934162	0.0001706	0.0004667	0.0005756	0.0001403
ENST00000479099:1(@)chr1_173128768_175120632	chr1_173934599	0.0001705	0.0004633	0.0005723	0.0001401
ENST00000479099:1(@)chr1_173128768_175120632	chr1_173941826	0.002013	0.000193	0.001504	0.001324
ENST00000479099:1(@)chr1_173128768_175120632	chr1_173945279	0.0002744	0.0004489	0.0006429	0.0002242
ENST00000479099:1(@)chr1_173128768_175120632	chr1_173947778	0.0002744	0.000448	0.000642	0.0002241
ENST00000479099:1(@)chr1_173128768_175120632	chr1_173948512	0.0003561	0.000184	0.0004019	0.0002303
ENST00000479099:1(@)chr1_173128768_175120632	chr1_173949021	0.0002744	0.0004485	0.0006425	0.0002242
ENST00000479099:1(@)chr1_173128768_175120632	chr1_173949759	0.0002744	0.0004485	0.0006425	0.0002242
ENST00000479099:1(@)chr1_173128768_175120632	chr1_173951256	0.0001945	0.0004495	0.0005782	0.000159
ENST00000479099:1(@)chr1_173128768_175120632	chr1_173956812	0.0001946	0.0004479	0.0005767	0.0001589
ENST00000479099:1(@)chr1_173128768_175120632	chr1_173956834	0.0001946	0.0004471	0.0005759	0.0001589
ENST00000479099:1(@)chr1_173128768_175120632	chr1_173957281	0.0001946	0.0004472	0.000576	0.0001589
ENST00000479099:1(@)chr1_173128768_175120632	chr1_173959367	0.0001946	0.0004436	0.0005724	0.0001586
ENST00000479099:1(@)chr1_173128768_175120632	chr1_173959703	0.0001946	0.0004455	0.0005743	0.0001588
ENST00000479099:1(@)chr1_173128768_175120632	chr1_173960850	0.0001945	0.0004465	0.0005752	0.0001587
ENST00000367694:2(@)chr1_173128768_175120632	chr1_173956761	0.0001655	0.0007998	0.0008925	0.0001471
ENST00000367694:2(@)chr1_173128768_175120632	chr1_173956812	0.0001749	0.0004479	0.0005603	0.0001428
ENST00000367694:2(@)chr1_173128768_175120632	chr1_173956834	0.0001749	0.0004471	0.0005595	0.0001428
ENST00000367694:2(@)chr1_173128768_175120632	chr1_173957281	0.0001749	0.0004472	0.0005596	0.0001428
ENST00000367694:2(@)chr1_173128768_175120632	chr1_173959367	0.0001749	0.0004436	0.000556	0.0001426
ENST00000367694:2(@)chr1_173128768_175120632	chr1_173959703	0.0001749	0.0004455	0.0005579	0.0001427
ENST00000367694:2(@)chr1_173128768_175120632	chr1_173965408	0.000138	0.0008084	0.0008762	0.0001227
ENST00000367694:2(@)chr1_173128768_175120632	chr1_173966641	0.0003335	0.0004383	0.0006798	0.0002713
ENST00000367694:2(@)chr1_173128768_175120632	chr1_173967349	0.001504	0.0008035	0.002086	0.001337
ENST00000367694:2(@)chr1_173128768_175120632	chr1_173976713	0.0001995	0.0004277	0.0005602	0.0001616
ENST00000367694:2(@)chr1_173128768_175120632	chr1_173976995	0.0001994	0.0004191	0.0005514	0.0001608
ENST00000367694:2(@)chr1_173128768_175120632	chr1_173977057	0.0001994	0.0004181	0.0005504	0.0001608
ENST00000367694:2(@)chr1_173128768_175120632	chr1_173978053	0.0001789	0.0008683	0.0009696	0.0001604
ENST00000367694:2(@)chr1_173128768_175120632	chr1_173979524	0.0001994	0.0004212	0.0005535	0.000161
ENST00000367694:2(@)chr1_173128768_175120632	chr1_173979747	0.0001889	0.0007807	0.000895	0.0001674
ENST00000367694:2(@)chr1_173128768_175120632	chr1_173980478	0.0001889	0.0007804	0.0008947	0.0001674
ENST00000367694:2(@)chr1_173128768_175120632	chr1_173981067	0.0001994	0.0004193	0.0005516	0.0001609
ENST00000367694:2(@)chr1_173128768_175120632	chr1_173982334	0.0001994	0.0004188	0.0005511	0.0001608
ENST00000367694:2(@)chr1_173128768_175120632	chr1_173983698	0.0001789	0.0008783	0.0009791	0.0001606
ENST00000367694:2(@)chr1_173128768_175120632	chr1_173984006	0.0001994	0.0004176	0.0005499	0.0001607
ENST00000367694:2(@)chr1_173128768_175120632	chr1_173984722	0.0001789	0.0008838	0.0009843	0.0001607
ENST00000367694:2(@)chr1_173128768_175120632	chr1_173986780	0.0001884	0.0007015	0.0008186	0.0001648
ENST00000367694:2(@)chr1_173128768_175120632	chr1_173987475	0.0001994	0.0004226	0.0005549	0.0001611
ENST00000367694:2(@)chr1_173128768_175120632	chr1_173988491	0.0001889	0.0008264	0.0009386	0.0001684
ENST00000367694:2(@)chr1_173128768_175120632	chr1_173988639	0.0001888	0.0007847	0.0008987	0.0001674
ENST00000367694:2(@)chr1_173128768_175120632	chr1_173990671	0.0001889	0.000863	0.0009735	0.0001692
ENST00000531594:1(@)chr1_173128768_175120632	chr1_173960597	0.0009079	2.627e-05	0.0002127	0.0001882
ENST00000531594:1(@)chr1_173128768_175120632	chr1_173960850	0.000991	0.0004465	0.001226	0.000809
ENST00000531594:1(@)chr1_173128768_175120632	chr1_173966641	0.0002279	0.0004383	0.0005946	0.0001854
ENST00000531594:1(@)chr1_173128768_175120632	chr1_173967349	0.0002838	0.0008035	0.001002	0.0002523
ENST00000531594:1(@)chr1_173128768_175120632	chr1_173976713	0.0001616	0.0004277	0.0005301	0.0001308
ENST00000531594:1(@)chr1_173128768_175120632	chr1_173976995	0.0001616	0.0004191	0.0005215	0.0001303
ENST00000531594:1(@)chr1_173128768_175120632	chr1_173977057	0.0001616	0.0004181	0.0005205	0.0001303
ENST00000531594:1(@)chr1_173128768_175120632	chr1_173978053	0.0001804	0.0008683	0.0009722	0.0001617
ENST00000531594:1(@)chr1_173128768_175120632	chr1_173979524	0.0001616	0.0004212	0.0005236	0.0001305
ENST00000531594:1(@)chr1_173128768_175120632	chr1_173979747	0.0002012	0.0007807	0.0009071	0.0001783
ENST00000531594:1(@)chr1_173128768_175120632	chr1_173980478	0.0002012	0.0007804	0.0009068	0.0001783
ENST00000531594:1(@)chr1_173128768_175120632	chr1_173981067	0.0001616	0.0004193	0.0005217	0.0001304
ENST00000531594:1(@)chr1_173128768_175120632	chr1_173982334	0.0001616	0.0004188	0.0005213	0.0001303
ENST00000531594:1(@)chr1_173128768_175120632	chr1_173983698	0.0001804	0.0008783	0.0009817	0.0001619
ENST00000531594:1(@)chr1_173128768_175120632	chr1_173984006	0.0001616	0.0004176	0.00052	0.0001302
ENST00000531594:1(@)chr1_173128768_175120632	chr1_173984722	0.0001804	0.0008838	0.0009869	0.000162
ENST00000484867:1(@)chr1_173128768_175120632	chr1_173976713	0.000186	0.0004277	0.0005475	0.0001507
ENST00000484867:1(@)chr1_173128768_175120632	chr1_173981067	0.001301	0.0004193	0.001438	0.001049
ENST00000484867:1(@)chr1_173128768_175120632	chr1_173981144	0.0009531	0.0001847	0.0007886	0.0006173
ENST00000484867:1(@)chr1_173128768_175120632	chr1_173982334	0.000155	0.0004188	0.0005135	0.000125
ENST00000484867:1(@)chr1_173128768_175120632	chr1_173983401	0.00157	2.496e-05	0.0003355	0.0003124
ENST00000484867:1(@)chr1_173128768_175120632	chr1_173983698	0.001667	0.0008783	0.002311	0.001496
ENST00000484867:1(@)chr1_173128768_175120632	chr1_173984006	0.001689	0.0004176	0.001749	0.001362
ENST00000484867:1(@)chr1_173128768_175120632	chr1_173987475	0.0002992	0.0004226	0.0006337	0.0002417
ENST00000484867:1(@)chr1_173128768_175120632	chr1_173988491	0.0004395	0.0008264	0.001158	0.0003919
ENST00000484867:1(@)chr1_173128768_175120632	chr1_173988639	0.0004391	0.0007847	0.001117	0.0003893
ENST00000484867:1(@)chr1_173128768_175120632	chr1_173990671	0.0004407	0.000863	0.001195	0.0003948
ENST00000484867:1(@)chr1_173128768_175120632	chr1_173991609	0.0002996	0.0004695	0.0006824	0.0002468
ENST00000484867:1(@)chr1_173128768_175120632	chr1_173992462	0.0002124	0.000469	0.00061	0.0001749
ENST00000484867:1(@)chr1_173128768_175120632	chr1_173993926	0.0002124	0.0004742	0.0006152	0.0001753
ENST00000484867:1(@)chr1_173128768_175120632	chr1_173995068	0.0002124	0.000596	0.0007347	0.0001818
ENST00000484867:1(@)chr1_173128768_175120632	chr1_173996095	0.0002124	0.0004645	0.0006055	0.0001746
ENST00000484867:1(@)chr1_173128768_175120632	chr1_173996210	0.0002124	0.0004407	0.0005818	0.000173
ENST00000484867:1(@)chr1_173128768_175120632	chr1_173998234	0.0002191	0.0008349	0.0009702	0.0001956
ENST00000484867:1(@)chr1_173128768_175120632	chr1_173998264	0.0002124	0.0004385	0.0005796	0.0001728
ENST00000484867:1(@)chr1_173128768_175120632	chr1_173999844	0.0002124	0.0004703	0.0006113	0.000175
ENST00000484867:1(@)chr1_173128768_175120632	chr1_174001121	0.0002124	0.0004599	0.000601	0.0001743
ENST00000484867:1(@)chr1_173128768_175120632	chr1_174001638	0.0002124	0.0004456	0.0005867	0.0001733
ENST00000484867:1(@)chr1_173128768_175120632	chr1_174003196	0.0002124	0.0004457	0.0005868	0.0001733
ENST00000484867:1(@)chr1_173128768_175120632	chr1_174003348	0.0002124	0.0004428	0.0005839	0.0001731
ENST00000484867:1(@)chr1_173128768_175120632	chr1_174003771	0.0003124	0.0008279	0.001047	0.0002786
ENST00000484867:1(@)chr1_173128768_175120632	chr1_174004543	0.000276	0.0005165	0.0007103	0.0002311
ENST00000484867:1(@)chr1_173128768_175120632	chr1_174005487	0.0002124	0.0004426	0.0005837	0.0001731
ENST00000484867:1(@)chr1_173128768_175120632	chr1_174006801	0.0003124	0.0008162	0.001035	0.0002782
ENST00000529474:1(@)chr1_173128768_175120632	chr1_174232199	0.0001929	0.0002712	0.0003938	0.0001407
ENST00000529474:1(@)chr1_173128768_175120632	chr1_174243435	0.001753	0.0002879	0.001568	0.001299
ENST00000529474:1(@)chr1_173128768_175120632	chr1_174247638	0.0003105	0.0002589	0.0004653	0.0002237
ENST00000529474:1(@)chr1_173128768_175120632	chr1_174248420	0.0002506	0.0001547	0.0002963	0.0001519
ENST00000529474:1(@)chr1_173128768_175120632	chr1_174250661	0.0003106	0.0002922	0.0005038	0.0002311
ENST00000529474:1(@)chr1_173128768_175120632	chr1_174250993	0.0003106	0.0002924	0.000504	0.0002312
ENST00000529474:1(@)chr1_173128768_175120632	chr1_174251081	0.0003106	0.0002723	0.000481	0.0002269
ENST00000529474:1(@)chr1_173128768_175120632	chr1_174252322	0.0001778	0.0001669	0.0002667	0.000111
ENST00000529474:1(@)chr1_173128768_175120632	chr1_174257228	0.0002203	0.0002611	0.0004027	0.000159
ENST00000529474:1(@)chr1_173128768_175120632	chr1_174257245	0.0002203	0.000261	0.0004025	0.000159
ENST00000529474:1(@)chr1_173128768_175120632	chr1_174259595	0.0002204	0.0002592	0.0004006	0.0001588
ENST00000529474:1(@)chr1_173128768_175120632	chr1_174261756	0.0002204	0.0002591	0.0004006	0.0001588
ENST00000367690:2(@)chr1_173128768_175120632	chr1_174401966	0.0002757	0.0001151	0.0002548	0.0001472
ENST00000367690:2(@)chr1_173128768_175120632	chr1_174419845	0.0004445	0.0001503	0.000407	0.0002664
ENST00000367690:2(@)chr1_173128768_175120632	chr1_174422735	0.0003154	0.0001557	0.0003373	0.0001916
ENST00000367690:2(@)chr1_173128768_175120632	chr1_174431399	0.000229	0.0001542	0.0002828	0.0001386
ENST00000526253:1(@)chr1_173128768_175120632	chr1_174500656	0.001009	2.331e-05	0.0002117	0.0001899
ENST00000526253:1(@)chr1_173128768_175120632	chr1_174500767	0.001008	2.382e-05	0.0002154	0.0001931
ENST00000526253:2(@)chr1_173128768_175120632	chr1_174508962	0.0003571	0.0001098	0.0002891	0.0001864
ENST00000526253:2(@)chr1_173128768_175120632	chr1_174519384	0.0002331	0.0001086	0.0002227	0.0001211
ENST00000526253:2(@)chr1_173128768_175120632	chr1_174521362	0.0002303	0.0001102	0.0002235	0.0001204
ENST00000526253:2(@)chr1_173128768_175120632	chr1_174521974	0.0002295	0.0001065	0.0002176	0.000118
ENST00000251507:1(@)chr1_173128768_175120632	chr1_174566915	0.003303	0.0001045	0.001781	0.001684
ENST00000251507:1(@)chr1_173128768_175120632	chr1_174571224	0.001864	9.155e-05	0.0009736	0.0008885
ENST00000251507:1(@)chr1_173128768_175120632	chr1_174575118	0.00195	8.836e-05	0.0009943	0.0009122
ENST00000251507:1(@)chr1_173128768_175120632	chr1_174575853	0.002039	9.002e-05	0.001047	0.0009633
ENST00000251507:1(@)chr1_173128768_175120632	chr1_174581369	0.003153	8.693e-05	0.001543	0.001462
ENST00000251507:1(@)chr1_173128768_175120632	chr1_174601329	0.0003486	5.919e-05	0.0001842	0.0001292
ENST00000251507:1(@)chr1_173128768_175120632	chr1_174603008	0.0003567	6.404e-05	0.0001983	0.0001388
ENST00000251507:1(@)chr1_173128768_175120632	chr1_174603844	0.0003596	6.22e-05	0.0001953	0.0001375
ENST00000392064:2(@)chr1_173128768_175120632	chr1_174929077	0.0002171	0.0001453	0.000264	0.0001283
ENST00000392064:2(@)chr1_173128768_175120632	chr1_174936240	0.0001793	0.0001802	0.0002834	0.0001151
ENST00000392064:2(@)chr1_173128768_175120632	chr1_174937577	0.00176	0.0002015	0.001362	0.001174
ENST00000392064:2(@)chr1_173128768_175120632	chr1_174947186	0.0002072	0.0002168	0.0003441	0.0001415
ENST00000485114:2(@)chr1_173128768_175120632	chr1_174970238	0.0003496	8.142e-05	0.0002325	0.0001564
ENST00000485114:2(@)chr1_173128768_175120632	chr1_174972510	0.0003535	8.665e-05	0.0002447	0.0001637
ENST00000485114:2(@)chr1_173128768_175120632	chr1_174972590	0.0007655	7.221e-05	0.0003875	0.00032
ENST00000485114:2(@)chr1_173128768_175120632	chr1_174972719	0.0003535	8.842e-05	0.0002481	0.0001654
ENST00000485114:2(@)chr1_173128768_175120632	chr1_174973573	0.0003534	8.658e-05	0.0002444	0.0001635
ENST00000485114:2(@)chr1_173128768_175120632	chr1_174991324	0.0003858	9.683e-05	0.0002798	0.0001893
ENST00000367688:2(@)chr1_173128768_175120632	chr1_174976920	0.001192	0.000101	0.0006916	0.0005972
ENST00000425467:1(@)chr2_35896940_37905569	chr2_36970230	0.0008101	0.0004438	0.00107	0.0006606
ENST00000425467:1(@)chr2_35896940_37905569	chr2_36972584	0.0008492	0.0006617	0.001347	0.0007374
ENST00000425467:1(@)chr2_35896940_37905569	chr2_36972890	0.002093	0.0007072	0.002484	0.001833
ENST00000425467:1(@)chr2_35896940_37905569	chr2_36984738	0.001813	0.000668	0.002192	0.001576
ENST00000425467:1(@)chr2_35896940_37905569	chr2_36988257	0.001746	0.0005047	0.001921	0.001456
ENST00000425467:1(@)chr2_35896940_37905569	chr2_36989884	0.001112	0.0008117	0.001738	0.00099
ENST00000425467:1(@)chr2_35896940_37905569	chr2_36993800	0.0009422	0.0008485	0.001624	0.0008425
ENST00000425467:1(@)chr2_35896940_37905569	chr2_36995033	0.00116	0.0006106	0.001559	0.0009962
ENST00000425467:1(@)chr2_35896940_37905569	chr2_36996577	0.001159	0.0007866	0.001752	0.001027
ENST00000425467:1(@)chr2_35896940_37905569	chr2_36997044	0.001155	0.0007758	0.001738	0.001023
ENST00000425467:1(@)chr2_35896940_37905569	chr2_36997238	0.0009271	0.001493	0.002245	0.0008687
ENST00000425467:1(@)chr2_35896940_37905569	chr2_36998328	0.0009266	0.001598	0.002344	0.0008719
ENST00000425467:1(@)chr2_35896940_37905569	chr2_36999156	0.000924	0.001462	0.002212	0.0008647
ENST00000425467:1(@)chr2_35896940_37905569	chr2_36999760	0.001149	0.0006681	0.001614	0.0009987
ENST00000425467:1(@)chr2_35896940_37905569	chr2_37001603	0.0009936	0.0005859	0.001388	0.0008483
ENST00000425467:1(@)chr2_35896940_37905569	chr2_37004871	0.0001427	0.0009224	0.0009789	0.0001287
ENST00000425467:1(@)chr2_35896940_37905569	chr2_37006395	0.000142	0.0009111	0.0009676	0.0001279
ENST00000425467:1(@)chr2_35896940_37905569	chr2_37010307	0.0001109	0.0009917	0.001015	0.0001007
ENST00000425467:1(@)chr2_35896940_37905569	chr2_37018265	0.0001348	0.0008873	0.000939	0.0001211
ENST00000425467:1(@)chr2_35896940_37905569	chr2_37026892	0.0002741	0.000504	0.0006931	0.0002286
ENST00000425467:2(@)chr2_35896940_37905569	chr2_36979778	0.001584	0.02739	0.0273	0.001579
ENST00000425467:2(@)chr2_35896940_37905569	chr2_36984632	0.0001954	0.003604	0.003575	0.0001901
ENST00000425467:2(@)chr2_35896940_37905569	chr2_36984914	0.0001953	0.005196	0.005072	0.0001917
ENST00000425467:2(@)chr2_35896940_37905569	chr2_36985060	0.0001953	0.004483	0.004403	0.0001911
ENST00000425467:2(@)chr2_35896940_37905569	chr2_36985744	0.0001952	0.005003	0.004891	0.0001914
ENST00000425467:2(@)chr2_35896940_37905569	chr2_36986706	0.000204	0.005364	0.005238	0.0002003
ENST00000425467:2(@)chr2_35896940_37905569	chr2_36988464	0.0001948	0.008183	0.007879	0.0001925
ENST00000425467:2(@)chr2_35896940_37905569	chr2_36990479	0.0001447	0.008474	0.008102	0.000143
ENST00000425467:2(@)chr2_35896940_37905569	chr2_36992927	0.0001434	0.00531	0.005129	0.0001408
ENST00000425467:2(@)chr2_35896940_37905569	chr2_36993668	0.0001432	0.007929	0.007589	0.0001415
ENST00000425467:2(@)chr2_35896940_37905569	chr2_36995675	0.0001429	0.005933	0.005713	0.0001405
ENST00000425467:2(@)chr2_35896940_37905569	chr2_36998503	0.0001421	0.006599	0.006338	0.00014
ENST00000425467:2(@)chr2_35896940_37905569	chr2_36999969	0.0001402	0.006025	0.005797	0.0001379
ENST00000425467:2(@)chr2_35896940_37905569	chr2_37000401	0.0001401	0.005656	0.00545	0.0001377
ENST00000425467:2(@)chr2_35896940_37905569	chr2_37002883	0.0001399	0.008958	0.008553	0.0001384
ENST00000467978:1(@)chr2_35896940_37905569	chr2_37006122	0.0001261	0.005618	0.005393	0.0001239
ENST00000467978:1(@)chr2_35896940_37905569	chr2_37006794	0.0001256	0.007521	0.007178	0.0001239
ENST00000467978:1(@)chr2_35896940_37905569	chr2_37016661	0.0001225	0.01432	0.01355	0.0001217
ENST00000467978:1(@)chr2_35896940_37905569	chr2_37017214	0.0001223	0.01757	0.0166	0.0001216
ENST00000467978:1(@)chr2_35896940_37905569	chr2_37020872	0.0001169	0.008195	0.007802	0.0001155
ENST00000467978:1(@)chr2_35896940_37905569	chr2_37050156	0.008358	1.069e-05	0.0008152	0.0008053
ENST00000233099:1(@)chr2_35896940_37905569	chr2_37017150	0.0001109	0.06157	0.05751	0.0001107
ENST00000233099:1(@)chr2_35896940_37905569	chr2_37031665	0.003594	0.001625	0.004901	0.003386
ENST00000233099:1(@)chr2_35896940_37905569	chr2_37038187	0.000794	0.002442	0.00304	0.0007628
ENST00000233099:1(@)chr2_35896940_37905569	chr2_37038420	0.0007925	0.002095	0.00271	0.0007564
ENST00000233099:1(@)chr2_35896940_37905569	chr2_37039589	0.0007847	0.002406	0.002996	0.0007534
ENST00000233099:1(@)chr2_35896940_37905569	chr2_37040285	0.0007803	0.002196	0.002794	0.0007464
ENST00000233099:1(@)chr2_35896940_37905569	chr2_37046993	0.0005309	0.002458	0.002802	0.0005102
ENST00000233099:1(@)chr2_35896940_37905569	chr2_37049249	0.0005075	0.0002808	0.0006361	0.0003743
ENST00000233099:1(@)chr2_35896940_37905569	chr2_37050315	0.0005202	0.002521	0.002851	0.0005004
ENST00000233099:1(@)chr2_35896940_37905569	chr2_37052891	0.000521	0.002627	0.002951	0.0005019
ENST00000233099:1(@)chr2_35896940_37905569	chr2_37053235	0.0005213	0.002828	0.00314	0.0005035
ENST00000233099:1(@)chr2_35896940_37905569	chr2_37056701	0.000448	0.0006668	0.001011	0.0003896
ENST00000467978:2(@)chr2_35896940_37905569	chr2_37039589	0.0002153	0.002406	0.002447	0.0002067
ENST00000467978:2(@)chr2_35896940_37905569	chr2_37040285	0.0002144	0.002196	0.00225	0.000205
ENST00000467978:2(@)chr2_35896940_37905569	chr2_37049249	0.0002067	0.0002808	0.0004138	0.0001523
ENST00000467978:2(@)chr2_35896940_37905569	chr2_37050315	0.00187	0.002521	0.004146	0.001799
ENST00000467978:2(@)chr2_35896940_37905569	chr2_37056701	0.0003083	0.0006668	0.0008889	0.000268
ENST00000467978:2(@)chr2_35896940_37905569	chr2_37058017	0.0003295	0.0009271	0.001161	0.0002973
ENST00000467978:2(@)chr2_35896940_37905569	chr2_37058697	0.0002871	0.0007471	0.0009488	0.0002531
ENST00000467978:2(@)chr2_35896940_37905569	chr2_37059227	0.0002042	0.0001787	0.0002972	0.0001308
ENST00000467978:2(@)chr2_35896940_37905569	chr2_37059231	0.0002334	0.0009389	0.001085	0.0002109
ENST00000467978:2(@)chr2_35896940_37905569	chr2_37059784	0.0002333	0.000928	0.001075	0.0002105
ENST00000467978:2(@)chr2_35896940_37905569	chr2_37060540	0.0002014	0.0001553	0.000267	0.0001224
ENST00000467978:2(@)chr2_35896940_37905569	chr2_37061540	0.0002328	0.0008876	0.001036	0.0002091
ENST00000467978:2(@)chr2_35896940_37905569	chr2_37062446	0.0002326	0.0009536	0.001098	0.0002104
ENST00000467978:2(@)chr2_35896940_37905569	chr2_37063544	0.0001875	0.0006786	0.0007952	0.0001633
ENST00000467978:2(@)chr2_35896940_37905569	chr2_37063716	0.0002322	0.0007704	0.0009228	0.0002055
ENST00000467978:2(@)chr2_35896940_37905569	chr2_37063961	0.0002322	0.0007258	0.0008798	0.000204
ENST00000467978:2(@)chr2_35896940_37905569	chr2_37064626	0.0002317	0.0007569	0.0009094	0.0002046
ENST00000467978:2(@)chr2_35896940_37905569	chr2_37064632	0.0002323	0.0007445	0.0008979	0.0002047
ENST00000467978:2(@)chr2_35896940_37905569	chr2_37065591	0.0002323	0.0007981	0.0009495	0.0002064
ENST00000467978:2(@)chr2_35896940_37905569	chr2_37067156	0.0002328	0.0009669	0.001111	0.0002109
ENST00000467978:2(@)chr2_35896940_37905569	chr2_37068949	0.0002331	0.001063	0.001203	0.000213
ENST00000467978:2(@)chr2_35896940_37905569	chr2_37070142	0.0002334	0.001061	0.001201	0.0002132
ENST00000467978:2(@)chr2_35896940_37905569	chr2_37070163	0.0002334	0.001032	0.001174	0.0002127
ENST00000467978:2(@)chr2_35896940_37905569	chr2_37071109	0.0002335	0.0007916	0.0009444	0.0002073
ENST00000467978:2(@)chr2_35896940_37905569	chr2_37072356	0.0002337	0.001087	0.001226	0.0002139
ENST00000233099:2(@)chr2_35896940_37905569	chr2_37053920	0.002965	0.0008724	0.003473	0.002659
ENST00000233099:2(@)chr2_35896940_37905569	chr2_37058269	0.0001585	0.0003257	0.0004251	0.0001211
ENST00000233099:2(@)chr2_35896940_37905569	chr2_37063516	0.0001276	0.0003651	0.0004408	0.0001
ENST00000233099:2(@)chr2_35896940_37905569	chr2_37081570	0.0001416	0.0006641	0.0007428	0.000123
ENST00000234170:1(@)chr2_35896940_37905569	chr2_37196344	0.2238	0.01647	0.2288	0.2225
ENST00000234170:1(@)chr2_35896940_37905569	chr2_37198486	0.3387	0.008162	0.3377	0.3346
ENST00000234170:1(@)chr2_35896940_37905569	chr2_37204503	0.03337	0.01268	0.03798	0.03311
ENST00000489306:2(@)chr2_35896940_37905569	chr2_37198285	0.0002973	0.0001036	0.0002477	0.0001508
ENST00000489306:1(@)chr2_35896940_37905569	chr2_37198486	0.0003646	0.008162	0.008002	0.0003602
ENST00000486006:2(@)chr2_195582732_197213386	chr2_196992346	0.001465	7.984e-06	0.0001152	0.0001078
ENST00000477852:1(@)chr2_195582732_197213386	chr2_197076417	0.0001566	0.001187	0.001253	0.0001444
ENST00000477852:1(@)chr2_195582732_197213386	chr2_197076693	0.0001521	0.001712	0.001741	0.0001436
ENST00000477852:1(@)chr2_195582732_197213386	chr2_197077309	0.0001599	0.001082	0.001156	0.0001463
ENST00000477852:1(@)chr2_195582732_197213386	chr2_197077811	0.0001599	0.001127	0.001199	0.0001468
ENST00000477852:1(@)chr2_195582732_197213386	chr2_197077852	0.0001599	0.001061	0.001137	0.0001461
ENST00000477852:1(@)chr2_195582732_197213386	chr2_197084519	0.001119	0.001109	0.002061	0.001026
ENST00000477852:1(@)chr2_195582732_197213386	chr2_197085303	0.0001333	0.0009614	0.001018	0.0001207
ENST00000477852:1(@)chr2_195582732_197213386	chr2_197091075	0.0002578	0.000969	0.001138	0.0002336
ENST00000477852:1(@)chr2_195582732_197213386	chr2_197091153	0.0002578	0.0009493	0.001119	0.0002332
ENST00000477852:1(@)chr2_195582732_197213386	chr2_197092425	0.0002579	0.0009712	0.00114	0.0002338
ENST00000477852:1(@)chr2_195582732_197213386	chr2_197097453	0.0001833	0.0009533	0.001056	0.0001658
ENST00000477852:1(@)chr2_195582732_197213386	chr2_197098386	0.0001833	0.001008	0.001108	0.0001667
ENST00000477852:1(@)chr2_195582732_197213386	chr2_197098644	0.0001833	0.0009832	0.001084	0.0001663
ENST00000477852:1(@)chr2_195582732_197213386	chr2_197098850	0.0001834	0.001011	0.001111	0.0001668
ENST00000477852:1(@)chr2_195582732_197213386	chr2_197099965	0.0001835	0.0009631	0.001065	0.0001661
ENST00000477852:1(@)chr2_195582732_197213386	chr2_197100439	0.0001834	0.001034	0.001132	0.0001672
ENST00000477852:1(@)chr2_195582732_197213386	chr2_197101401	0.0001836	0.0007935	0.0009036	0.000163
ENST00000477852:1(@)chr2_195582732_197213386	chr2_197102325	0.0001908	0.0002462	0.0003654	0.0001355
ENST00000477852:1(@)chr2_195582732_197213386	chr2_197106859	0.0001962	0.0005394	0.0006689	0.0001654
ENST00000473081:2(@)chr2_195582732_197213386	chr2_197091075	0.0001586	0.000969	0.001048	0.0001437
ENST00000473081:2(@)chr2_195582732_197213386	chr2_197091153	0.0001586	0.0009493	0.001029	0.0001434
ENST00000473081:2(@)chr2_195582732_197213386	chr2_197092425	0.0001586	0.0009712	0.00105	0.0001437
ENST00000473081:2(@)chr2_195582732_197213386	chr2_197098850	0.001111	0.001011	0.001955	0.001011
ENST00000473081:2(@)chr2_195582732_197213386	chr2_197099965	0.0001324	0.0009631	0.001019	0.0001199
ENST00000473081:2(@)chr2_195582732_197213386	chr2_197100439	0.0003025	0.001034	0.001241	0.0002758
ENST00000473081:2(@)chr2_195582732_197213386	chr2_197101401	0.001444	0.0007935	0.002022	0.001282
ENST00000473081:2(@)chr2_195582732_197213386	chr2_197106859	0.0003149	0.0005394	0.0007689	0.0002655
ENST00000460467:1(@)chr3_16240935_17849626	chr3_16905959	0.0009233	5.753e-05	0.0003904	0.0003366
ENST00000460467:1(@)chr3_16240935_17849626	chr3_16913767	0.0002789	0.004497	0.004481	0.0002728
ENST00000460467:1(@)chr3_16240935_17849626	chr3_16915840	0.0002427	0.004127	0.004099	0.000237
ENST00000460467:1(@)chr3_16240935_17849626	chr3_16916219	0.0002428	0.004149	0.00412	0.0002371
ENST00000460467:1(@)chr3_16240935_17849626	chr3_16916875	0.0001673	0.004756	0.004615	0.0001639
ENST00000460467:1(@)chr3_16240935_17849626	chr3_16916971	0.000172	0.005057	0.004901	0.0001687
ENST00000460467:1(@)chr3_16240935_17849626	chr3_16918040	0.0001791	0.004909	0.004769	0.0001755
ENST00000460467:1(@)chr3_16240935_17849626	chr3_16918689	0.0001826	0.0002966	0.000414	0.0001365
ENST00000460467:1(@)chr3_16240935_17849626	chr3_16919773	0.0002	0.005974	0.005788	0.0001967
ENST00000460467:1(@)chr3_16240935_17849626	chr3_16923724	0.0001844	0.0002045	0.0003151	0.0001238
ENST00000460467:1(@)chr3_16240935_17849626	chr3_16925729	0.0001723	0.004046	0.003955	0.0001682
ENST00000460467:1(@)chr3_16240935_17849626	chr3_16930719	0.0002238	0.00259	0.00264	0.0002155
ENST00000429383:1(@)chr3_16240935_17849626	chr3_17444391	0.0003029	0.0001729	0.0003532	0.0001915
ENST00000429383:1(@)chr3_16240935_17849626	chr3_17461426	0.0004876	0.0001401	0.0004149	0.0002839
ENST00000429383:1(@)chr3_16240935_17849626	chr3_17472404	0.000401	0.0001603	0.0003963	0.0002464
ENST00000429383:1(@)chr3_16240935_17849626	chr3_17475179	0.0004813	8.657e-05	0.0003036	0.0002227
ENST00000430169:2(@)chr3_16240935_17849626	chr3_17566464	0.0001227	0.004185	0.004036	0.0001198
ENST00000430169:2(@)chr3_16240935_17849626	chr3_17574245	0.000252	0.0002497	0.0004133	0.0001797
ENST00000430169:2(@)chr3_16240935_17849626	chr3_17583087	0.0001945	0.001909	0.001971	0.0001848
ENST00000430169:2(@)chr3_16240935_17849626	chr3_17583110	0.0001958	0.001674	0.001751	0.0001847
ENST00000430169:2(@)chr3_16240935_17849626	chr3_17590388	0.0001506	0.0002079	0.0002961	0.0001015
ENST00000430169:2(@)chr3_16240935_17849626	chr3_17598579	0.0001387	0.001582	0.00161	0.0001305
ENST00000473612:1(@)chr3_16240935_17849626	chr3_17648935	0.0002807	0.001295	0.001468	0.0002605
ENST00000473612:1(@)chr3_16240935_17849626	chr3_17649181	0.0003677	0.002403	0.002594	0.000353
ENST00000473612:1(@)chr3_16240935_17849626	chr3_17650018	0.001089	0.0001927	0.0008962	0.0007165
ENST00000473612:1(@)chr3_16240935_17849626	chr3_17653590	0.0003596	0.001656	0.001884	0.0003391
ENST00000473612:1(@)chr3_16240935_17849626	chr3_17655683	0.0003104	0.002296	0.002439	0.0002974
ENST00000473612:1(@)chr3_16240935_17849626	chr3_17656204	0.0002365	0.001227	0.001363	0.0002187
ENST00000473612:1(@)chr3_16240935_17849626	chr3_17656294	0.0003738	0.001786	0.00202	0.000354
ENST00000473612:1(@)chr3_16240935_17849626	chr3_17659216	0.0001676	0.001279	0.001349	0.0001554
ENST00000473612:1(@)chr3_16240935_17849626	chr3_17659513	0.0002545	0.001608	0.00174	0.0002396
ENST00000473612:1(@)chr3_16240935_17849626	chr3_17661101	0.00022	0.002284	0.002341	0.0002108
ENST00000473612:1(@)chr3_16240935_17849626	chr3_17661899	0.00022	0.002303	0.002359	0.0002108
ENST00000473612:1(@)chr3_16240935_17849626	chr3_17663193	0.0001673	0.001361	0.001426	0.0001559
ENST00000473612:1(@)chr3_16240935_17849626	chr3_17664687	0.00022	0.002367	0.002419	0.0002111
ENST00000473612:1(@)chr3_16240935_17849626	chr3_17664769	0.00022	0.002306	0.002362	0.0002108
ENST00000473612:1(@)chr3_16240935_17849626	chr3_17667288	0.00022	0.002536	0.002577	0.0002117
ENST00000473612:1(@)chr3_16240935_17849626	chr3_17667783	0.0002201	0.002628	0.002664	0.000212
ENST00000473612:1(@)chr3_16240935_17849626	chr3_17668493	0.0002545	0.001847	0.001964	0.0002414
ENST00000473612:1(@)chr3_16240935_17849626	chr3_17668922	0.0002201	0.002691	0.002723	0.0002122
ENST00000473612:1(@)chr3_16240935_17849626	chr3_17669860	0.00022	0.002659	0.002693	0.0002121
ENST00000473612:1(@)chr3_16240935_17849626	chr3_17670232	0.0002539	0.001953	0.002064	0.0002415
ENST00000473612:1(@)chr3_16240935_17849626	chr3_17670280	0.0002197	0.002615	0.00265	0.0002116
ENST00000473612:1(@)chr3_16240935_17849626	chr3_17672024	0.0001669	0.001392	0.001454	0.0001557
ENST00000608424:1(@)chr3_47685722_49279539	chr3_48779292	0.007658	0.00069	0.006742	0.006687
ENST00000608424:1(@)chr3_47685722_49279539	chr3_48783603	0.00766	0.001311	0.00722	0.007117
ENST00000608424:1(@)chr3_47685722_49279539	chr3_48794713	0.003443	0.002692	0.003534	0.00332
ENST00000608424:1(@)chr3_47685722_49279539	chr3_48796182	0.007655	0.001449	0.007275	0.007161
ENST00000608424:1(@)chr3_47685722_49279539	chr3_48800299	0.007655	0.001324	0.007222	0.007117
ENST00000608424:1(@)chr3_47685722_49279539	chr3_48822065	0.007656	0.001323	0.007222	0.007117
ENST00000608424:1(@)chr3_47685722_49279539	chr3_48828011	0.007639	0.001355	0.00722	0.007113
ENST00000608424:1(@)chr3_47685722_49279539	chr3_48829115	0.007656	0.00132	0.007221	0.007116
ENST00000608424:1(@)chr3_47685722_49279539	chr3_48855703	0.007675	0.001524	0.007323	0.007202
ENST00000608424:1(@)chr3_47685722_49279539	chr3_48863738	0.007653	0.001067	0.007081	0.006996
ENST00000608424:1(@)chr3_47685722_49279539	chr3_48874214	0.007667	0.001584	0.007337	0.007211
ENST00000608424:1(@)chr3_47685722_49279539	chr3_48904349	0.007673	0.00169	0.007378	0.007244
ENST00000608424:1(@)chr3_47685722_49279539	chr3_48910156	0.007665	0.001714	0.007378	0.007242
ENST00000608424:1(@)chr3_47685722_49279539	chr3_48963976	0.02637	0.001682	0.02502	0.02489
ENST00000608424:1(@)chr3_47685722_49279539	chr3_48979775	0.003734	0.003097	0.003864	0.003617
ENST00000608424:1(@)chr3_47685722_49279539	chr3_48994948	0.0529	0.00192	0.05043	0.05028
ENST00000608424:1(@)chr3_47685722_49279539	chr3_49007280	0.01694	0.001037	0.01553	0.01545
ENST00000608424:1(@)chr3_47685722_49279539	chr3_49026677	0.2901	0.002451	0.2789	0.2787
ENST00000608424:1(@)chr3_47685722_49279539	chr3_49030471	0.2901	0.001171	0.2673	0.2672
ENST00000608424:1(@)chr3_47685722_49279539	chr3_49034017	0.04179	0.003914	0.04105	0.04075
ENST00000608424:1(@)chr3_47685722_49279539	chr3_49034795	0.04179	0.003777	0.04101	0.04071
ENST00000608424:1(@)chr3_47685722_49279539	chr3_49038659	0.03639	0.002384	0.03511	0.03492
ENST00000608424:1(@)chr3_47685722_49279539	chr3_49049778	0.03645	0.002488	0.03523	0.03504
ENST00000608424:1(@)chr3_47685722_49279539	chr3_49050923	0.03645	0.002405	0.03518	0.03499
ENST00000492780:1(@)chr3_47685722_49279539	chr3_48979775	0.0001503	0.003097	0.003031	0.0001456
ENST00000492780:1(@)chr3_47685722_49279539	chr3_48994948	0.000122	0.00192	0.001905	0.0001159
ENST00000492780:1(@)chr3_47685722_49279539	chr3_49007280	0.0005867	0.001037	0.001501	0.0005349
ENST00000492780:1(@)chr3_47685722_49279539	chr3_49026677	0.0006725	0.002451	0.00293	0.000646
ENST00000492780:1(@)chr3_47685722_49279539	chr3_49030471	0.0006725	0.001171	0.00171	0.0006194
ENST00000492780:1(@)chr3_47685722_49279539	chr3_49034017	0.001642	0.003914	0.005248	0.001601
ENST00000492780:1(@)chr3_47685722_49279539	chr3_49034795	0.001642	0.003777	0.005118	0.001599
ENST00000492780:1(@)chr3_47685722_49279539	chr3_49038659	0.0006725	0.002384	0.002867	0.0006453
ENST00000608424:2(@)chr3_47685722_49279539	chr3_49003029	0.0011	1.011e-05	0.00011	0.0001005
ENST00000608424:2(@)chr3_47685722_49279539	chr3_49017259	0.002481	9.566e-06	0.0002245	0.0002155
ENST00000608424:2(@)chr3_47685722_49279539	chr3_49023895	0.001432	9.38e-06	0.000131	0.0001222
ENST00000608424:2(@)chr3_47685722_49279539	chr3_49033066	0.001759	9.13e-06	0.0001549	0.0001464
ENST00000461687:2(@)chr3_47685722_49279539	chr3_49015352	0.0002306	0.0005106	0.0006705	0.0001927
ENST00000472878:1(@)chr3_47685722_49279539	chr3_49015352	0.0003305	0.0005106	0.0007539	0.0002762
ENST00000498023:1(@)chr3_47685722_49279539	chr3_49007334	0.0001747	0.0003356	0.0004481	0.0001344
ENST00000498023:1(@)chr3_47685722_49279539	chr3_49015352	0.001588	0.0005106	0.001804	0.001327
ENST00000498023:1(@)chr3_47685722_49279539	chr3_49038555	0.0001993	0.0004749	0.0006083	0.0001645
ENST00000492780:2(@)chr3_47685722_49279539	chr3_49015786	0.00136	9.682e-06	0.0001285	0.0001195
ENST00000498023:2(@)chr3_47685722_49279539	chr3_49015786	0.001432	9.682e-06	0.0001349	0.0001258
ENST00000002829:1(@)chr3_49279539_51797999	chr3_50150163	0.001613	1.471e-05	0.0002193	0.0002059
ENST00000002829:1(@)chr3_49279539_51797999	chr3_50150357	0.00162	1.481e-05	0.0002215	0.0002081
ENST00000002829:1(@)chr3_49279539_51797999	chr3_50155393	0.002583	1.351e-05	0.0003182	0.0003059
ENST00000002829:1(@)chr3_49279539_51797999	chr3_50164491	0.01801	1.317e-05	0.002097	0.002085
ENST00000002829:1(@)chr3_49279539_51797999	chr3_50164798	0.006377	9.645e-06	0.0005669	0.0005581
ENST00000002829:1(@)chr3_49279539_51797999	chr3_50171386	0.1576	1.344e-05	0.01858	0.01857
ENST00000002829:1(@)chr3_49279539_51797999	chr3_50171616	0.001846	8.556e-06	0.0001526	0.0001448
ENST00000002829:1(@)chr3_49279539_51797999	chr3_50172856	0.00605	1.154e-05	0.0006331	0.0006226
ENST00000002829:1(@)chr3_49279539_51797999	chr3_50178988	0.00366	7.942e-06	0.0002751	0.0002679
ENST00000002829:1(@)chr3_49279539_51797999	chr3_50181446	0.0039	7.936e-06	0.0002925	0.0002853
ENST00000002829:1(@)chr3_49279539_51797999	chr3_50184282	0.003756	7.937e-06	0.000282	0.0002748
ENST00000002829:1(@)chr3_49279539_51797999	chr3_50185493	0.003451	7.957e-06	0.0002603	0.0002531
ENST00000002829:1(@)chr3_49279539_51797999	chr3_50195782	0.0455	8.048e-06	0.003379	0.003372
ENST00000002829:1(@)chr3_49279539_51797999	chr3_50195884	0.002606	7.936e-06	0.0001978	0.0001906
ENST00000420831:1(@)chr3_49279539_51797999	chr3_50160982	0.001313	8.44e-06	0.0001095	0.0001017
ENST00000420831:1(@)chr3_49279539_51797999	chr3_50168209	0.02293	7.935e-06	0.001685	0.001677
ENST00000420831:1(@)chr3_49279539_51797999	chr3_50169642	0.001089	1.325e-05	0.0001391	0.0001268
ENST00000420831:1(@)chr3_49279539_51797999	chr3_50175079	0.001825	8.213e-06	0.0001454	0.0001378
ENST00000420831:1(@)chr3_49279539_51797999	chr3_50181446	0.00432	7.936e-06	0.0003234	0.0003161
ENST00000420831:1(@)chr3_49279539_51797999	chr3_50184282	0.004677	7.937e-06	0.0003496	0.0003422
ENST00000420831:1(@)chr3_49279539_51797999	chr3_50185493	0.003886	7.957e-06	0.0002924	0.000285
ENST00000420831:1(@)chr3_49279539_51797999	chr3_50195782	0.002847	8.048e-06	0.0002185	0.000211
ENST00000420831:2(@)chr3_49279539_51797999	chr3_50152098	0.0001767	0.01333	0.01266	0.0001754
ENST00000420831:2(@)chr3_49279539_51797999	chr3_50162314	0.0001759	0.007235	0.006949	0.0001735
ENST00000420831:2(@)chr3_49279539_51797999	chr3_50190883	0.0008003	0.001134	0.001797	0.0007352
ENST00000420831:2(@)chr3_49279539_51797999	chr3_50201579	0.0001187	0.00403	0.00389	0.0001159
ENST00000413852:1(@)chr3_49279539_51797999	chr3_50164491	0.006654	1.317e-05	0.0007828	0.0007707
ENST00000413852:1(@)chr3_49279539_51797999	chr3_50164798	0.00212	9.645e-06	0.0001945	0.0001856
ENST00000413852:1(@)chr3_49279539_51797999	chr3_50171386	0.05901	1.344e-05	0.006967	0.006956
ENST00000413852:1(@)chr3_49279539_51797999	chr3_50171616	0.003563	8.556e-06	0.0002873	0.0002794
ENST00000413852:1(@)chr3_49279539_51797999	chr3_50172856	0.002095	1.154e-05	0.0002263	0.0002156
ENST00000413852:1(@)chr3_49279539_51797999	chr3_50178988	0.01108	7.942e-06	0.0008186	0.0008113
ENST00000413852:1(@)chr3_49279539_51797999	chr3_50181446	0.01195	7.936e-06	0.0008814	0.0008741
ENST00000413852:1(@)chr3_49279539_51797999	chr3_50184282	0.01154	7.937e-06	0.0008512	0.000844
ENST00000413852:1(@)chr3_49279539_51797999	chr3_50185493	0.008554	7.957e-06	0.0006346	0.0006273
ENST00000413852:1(@)chr3_49279539_51797999	chr3_50188718	0.001535	7.96e-06	0.00012	0.0001126
ENST00000413852:1(@)chr3_49279539_51797999	chr3_50195782	0.0131	8.048e-06	0.0009784	0.0009711
ENST00000413852:2(@)chr3_49279539_51797999	chr3_50171197	0.001358	0.0008601	0.00202	0.001216
ENST00000002829:2(@)chr3_49279539_51797999	chr3_50171435	0.003132	9.231e-06	0.000272	0.0002633
ENST00000002829:2(@)chr3_49279539_51797999	chr3_50173432	0.002779	1.043e-05	0.0002709	0.0002612
ENST00000002829:2(@)chr3_49279539_51797999	chr3_50181662	0.0004907	3.517e-05	0.00016	0.0001271
ENST00000002829:2(@)chr3_49279539_51797999	chr3_50190354	0.000397	0.000715	0.001017	0.000348
ENST00000493743:2(@)chr3_49279539_51797999	chr3_50185260	0.001452	1.619e-05	0.0002165	0.0002014
ENST00000493743:2(@)chr3_49279539_51797999	chr3_50190354	0.0003429	0.000715	0.0009696	0.0003007
ENST00000493743:1(@)chr3_49279539_51797999	chr3_50184282	0.00226	7.937e-06	0.0001728	0.0001654
ENST00000493743:1(@)chr3_49279539_51797999	chr3_50185493	0.002447	7.957e-06	0.0001869	0.0001794
ENST00000395152:1(@)chr3_49279539_51797999	chr3_50241285	0.001516	7.987e-06	0.000119	0.0001116
ENST00000421735:1(@)chr3_49279539_51797999	chr3_50268817	0.002017	8.587e-06	0.0001667	0.0001587
ENST00000395152:2(@)chr3_49279539_51797999	chr3_50249521	0.0004101	0.0004932	0.0008021	0.0003406
ENST00000621029:1(@)chr3_49279539_51797999	chr3_50268817	0.003025	8.587e-06	0.000246	0.000238
ENST00000433753:1(@)chr3_49279539_51797999	chr3_50264152	0.0004637	0.0009646	0.001323	0.00042
ENST00000439487:2(@)chr3_49279539_51797999	chr3_50264152	0.0007613	0.0009646	0.001592	0.0006895
ENST00000612981:1(@)chr3_49279539_51797999	chr3_50264152	0.0003552	0.0009646	0.001224	0.0003217
ENST00000616701:1(@)chr3_49279539_51797999	chr3_50264152	0.0003341	0.0009646	0.001205	0.0003026
ENST00000416295:1(@)chr3_49279539_51797999	chr3_50276096	0.00144	9.391e-06	0.0001318	0.000123
ENST00000418576:1(@)chr3_49279539_51797999	chr3_50276096	0.0013	9.391e-06	0.0001198	0.000111
ENST00000434030:1(@)chr3_49279539_51797999	chr3_50276096	0.002646	9.391e-06	0.0002348	0.000226
ENST00000439487:1(@)chr3_49279539_51797999	chr3_50276096	0.001612	9.391e-06	0.0001464	0.0001377
ENST00000441915:1(@)chr3_49279539_51797999	chr3_50276096	0.00373	9.391e-06	0.0003273	0.0003186
ENST00000438296:1(@)chr3_49279539_51797999	chr3_50291157	0.001829	7.936e-06	0.0001412	0.0001338
ENST00000484043:1(@)chr3_49279539_51797999	chr3_50292395	0.001168	0.00306	0.003993	0.001131
ENST00000484043:1(@)chr3_49279539_51797999	chr3_50315027	0.0001487	0.001923	0.00194	0.0001413
ENST00000611067:2(@)chr3_49279539_51797999	chr3_50292395	0.0001535	0.00306	0.003013	0.0001486
ENST00000619119:2(@)chr3_49279539_51797999	chr3_50292395	0.0004392	0.00306	0.003289	0.0004252
ENST00000418576:2(@)chr3_49279539_51797999	chr3_50295266	0.0002572	0.0001892	0.000345	0.000168
ENST00000497283:1(@)chr3_49279539_51797999	chr3_50614320	0.009667	8.581e-06	0.0007681	0.0007601
ENST00000497283:2(@)chr3_49279539_51797999	chr3_50615038	0.001916	8.463e-06	0.0001567	0.0001488
ENST00000357955:1(@)chr3_49279539_51797999	chr3_50635707	0.002018	1.199e-05	0.0002261	0.0002149
ENST00000430409:1(@)chr3_49279539_51797999	chr3_50633931	0.001327	1.112e-05	0.0001425	0.0001322
ENST00000602430:1(@)chr3_49279539_51797999	chr3_51543356	0.001574	7.939e-06	0.0001226	0.0001151
ENST00000409535:1(@)chr3_49279539_51797999	chr3_51604449	0.00826	1.476e-05	0.001071	0.001057
ENST00000462377:1(@)chr3_49279539_51797999	chr3_51652797	0.0006236	0.0003194	0.0007732	0.0004743
ENST00000305533:2(@)chr3_51797999_54047363	chr3_52239405	0.0001881	0.0002213	0.0003365	0.0001294
ENST00000463947:1(@)chr3_51797999_54047363	chr3_52502498	0.004113	1.292e-05	0.0004804	0.0004684
ENST00000463947:1(@)chr3_51797999_54047363	chr3_52532804	0.02912	8.602e-07	0.0002477	0.000247
ENST00000463947:1(@)chr3_51797999_54047363	chr3_52550771	0.00161	2.131e-05	0.0003016	0.0002817
ENST00000486792:1(@)chr3_51797999_54047363	chr3_52506757	0.0001801	0.001227	0.001305	0.0001665
ENST00000486792:1(@)chr3_51797999_54047363	chr3_52507237	0.0001798	0.002779	0.002753	0.0001735
ENST00000486792:1(@)chr3_51797999_54047363	chr3_52508903	0.0003367	9.7e-05	0.0002554	0.0001654
ENST00000486792:1(@)chr3_51797999_54047363	chr3_52517268	0.0002226	0.0003406	0.0004879	0.0001719
ENST00000486792:1(@)chr3_51797999_54047363	chr3_52521300	0.001674	0.0001074	0.0009641	0.0008646
ENST00000486792:1(@)chr3_51797999_54047363	chr3_52521941	0.002034	0.0003399	0.001885	0.00157
ENST00000486792:1(@)chr3_51797999_54047363	chr3_52533601	0.004507	0.002263	0.006415	0.004315
ENST00000486792:1(@)chr3_51797999_54047363	chr3_52534789	0.001634	0.0005612	0.001906	0.001386
ENST00000486792:1(@)chr3_51797999_54047363	chr3_52550771	0.0007679	2.131e-05	0.0001541	0.0001344
ENST00000469616:1(@)chr3_51797999_54047363	chr3_52517249	0.0003086	5.362e-05	0.0001573	0.0001074
ENST00000469616:1(@)chr3_51797999_54047363	chr3_52517268	0.0001984	0.0003406	0.0004705	0.0001532
ENST00000469616:1(@)chr3_51797999_54047363	chr3_52523992	0.001834	0.000876	0.002462	0.001646
ENST00000469616:1(@)chr3_51797999_54047363	chr3_52525689	0.0004969	0.0002079	0.0005286	0.0003349
ENST00000469616:1(@)chr3_51797999_54047363	chr3_52531084	0.0005323	3.284e-05	0.0001617	0.0001311
ENST00000469616:1(@)chr3_51797999_54047363	chr3_52532049	0.0004216	0.0004245	0.0007363	0.0003409
ENST00000469616:1(@)chr3_51797999_54047363	chr3_52532666	0.0004179	5.13e-05	0.000189	0.0001412
ENST00000469616:1(@)chr3_51797999_54047363	chr3_52532898	0.00077	0.0002627	0.0008017	0.0005569
ENST00000469616:1(@)chr3_51797999_54047363	chr3_52532998	0.00077	0.0002811	0.000829	0.0005672
ENST00000469616:1(@)chr3_51797999_54047363	chr3_52533601	0.0007697	0.002263	0.002846	0.0007371
ENST00000469616:1(@)chr3_51797999_54047363	chr3_52534789	0.0003069	0.0005612	0.0007831	0.0002603
ENST00000469989:1(@)chr3_51797999_54047363	chr3_52517249	0.0005902	5.362e-05	0.0002552	0.0002053
ENST00000469989:1(@)chr3_51797999_54047363	chr3_52517268	0.0003365	0.0003406	0.0005767	0.0002598
ENST00000469989:1(@)chr3_51797999_54047363	chr3_52523992	0.0002468	0.000876	0.001036	0.0002214
ENST00000469989:1(@)chr3_51797999_54047363	chr3_52525689	0.002671	0.0002079	0.001994	0.001801
ENST00000469989:1(@)chr3_51797999_54047363	chr3_52531084	0.000415	3.284e-05	0.0001327	0.0001022
ENST00000469989:1(@)chr3_51797999_54047363	chr3_52532049	0.0004758	0.0004245	0.0007797	0.0003848
ENST00000469989:1(@)chr3_51797999_54047363	chr3_52532666	0.0004735	5.13e-05	0.0002077	0.00016
ENST00000469989:1(@)chr3_51797999_54047363	chr3_52532898	0.001183	0.0002627	0.0011	0.000856
ENST00000469989:1(@)chr3_51797999_54047363	chr3_52532998	0.001183	0.0002811	0.001133	0.0008718
ENST00000469989:1(@)chr3_51797999_54047363	chr3_52533601	0.001183	0.002263	0.003239	0.001133
ENST00000469989:1(@)chr3_51797999_54047363	chr3_52534789	0.0003438	0.0005612	0.0008137	0.0002916
ENST00000307106:1(@)chr3_51797999_54047363	chr3_52532049	0.0003239	0.0004245	0.0006588	0.0002619
ENST00000307106:1(@)chr3_51797999_54047363	chr3_52532666	0.0003279	5.13e-05	0.0001587	0.0001108
ENST00000307106:1(@)chr3_51797999_54047363	chr3_52532898	0.0003541	0.0002627	0.0005017	0.0002561
ENST00000307106:1(@)chr3_51797999_54047363	chr3_52532998	0.0003541	0.0002811	0.0005236	0.0002608
ENST00000408591:1(@)chr3_51797999_54047363	chr3_52550771	0.0007627	2.131e-05	0.0001532	0.0001334
ENST00000408591:1(@)chr3_51797999_54047363	chr3_52562382	0.00693	5.061e-06	0.0003368	0.0003321
ENST00000408591:1(@)chr3_51797999_54047363	chr3_52562898	0.006931	3.307e-05	0.001746	0.001715
ENST00000408591:1(@)chr3_51797999_54047363	chr3_52574933	0.00087	2.333e-05	0.0001856	0.0001639
ENST00000408591:1(@)chr3_51797999_54047363	chr3_52575141	0.0008701	3.004e-05	0.0002281	0.0002002
ENST00000408591:1(@)chr3_51797999_54047363	chr3_52578143	0.0008701	2.84e-05	0.0002181	0.0001917
ENST00000408591:1(@)chr3_51797999_54047363	chr3_52580654	0.0008694	2.205e-05	0.0001769	0.0001564
ENST00000408591:1(@)chr3_51797999_54047363	chr3_52581285	0.0008701	2.225e-05	0.0001784	0.0001577
ENST00000462207:2(@)chr3_51797999_54047363	chr3_52596532	0.001102	2.059e-05	0.0002067	0.0001875
ENST00000462207:2(@)chr3_51797999_54047363	chr3_52598895	0.001432	1.855e-05	0.0002405	0.0002231
ENST00000462207:2(@)chr3_51797999_54047363	chr3_52603470	0.0003245	0.003309	0.003409	0.000315
ENST00000462207:2(@)chr3_51797999_54047363	chr3_52614249	0.0002283	0.005053	0.004949	0.0002238
ENST00000356770:1(@)chr3_51797999_54047363	chr3_52603470	0.000135	0.003309	0.003225	0.000131
ENST00000356770:1(@)chr3_51797999_54047363	chr3_52614249	0.001228	0.005053	0.005929	0.001205
ENST00000446103:2(@)chr3_51797999_54047363	chr3_52634103	0.002265	6.136e-06	0.000136	0.0001303
ENST00000446103:2(@)chr3_51797999_54047363	chr3_52638151	0.0006328	3.215e-05	0.0001833	0.0001533
ENST00000446103:2(@)chr3_51797999_54047363	chr3_52640284	0.0006328	3.157e-05	0.0001807	0.0001512
ENST00000446103:2(@)chr3_51797999_54047363	chr3_52640526	0.0006328	3.273e-05	0.0001859	0.0001554
ENST00000446103:2(@)chr3_51797999_54047363	chr3_52640989	0.0006327	3.145e-05	0.0001801	0.0001508
ENST00000446103:2(@)chr3_51797999_54047363	chr3_52641039	0.0006328	3.157e-05	0.0001807	0.0001512
ENST00000446103:2(@)chr3_51797999_54047363	chr3_52641263	0.0006328	3.27e-05	0.0001858	0.0001553
ENST00000446103:2(@)chr3_51797999_54047363	chr3_52642174	0.0006328	3.284e-05	0.0001864	0.0001558
ENST00000446103:2(@)chr3_51797999_54047363	chr3_52643944	0.0004486	3.222e-05	0.0001389	0.0001089
ENST00000446103:2(@)chr3_51797999_54047363	chr3_52644254	0.0004486	3.213e-05	0.0001386	0.0001087
ENST00000446103:2(@)chr3_51797999_54047363	chr3_52644478	0.0004486	3.243e-05	0.0001397	0.0001094
ENST00000446103:2(@)chr3_51797999_54047363	chr3_52648189	0.0004486	3.254e-05	0.0001401	0.0001097
ENST00000446103:2(@)chr3_51797999_54047363	chr3_52648930	0.0004488	3.387e-05	0.0001447	0.0001131
ENST00000446103:2(@)chr3_51797999_54047363	chr3_52649848	0.0004486	3.31e-05	0.000142	0.0001111
ENST00000446103:2(@)chr3_51797999_54047363	chr3_52651228	0.0004485	3.017e-05	0.0001317	0.0001035
ENST00000446103:2(@)chr3_51797999_54047363	chr3_52652871	0.0004485	3.055e-05	0.000133	0.0001045
ENST00000431678:1(@)chr3_51797999_54047363	chr3_52685800	0.000138	0.008065	0.007685	0.0001363
ENST00000420148:1(@)chr3_51797999_54047363	chr3_52675243	0.001574	3.189e-05	0.000409	0.0003792
ENST00000420148:1(@)chr3_51797999_54047363	chr3_52685800	0.000183	0.008065	0.007727	0.0001808
ENST00000496254:2(@)chr3_51797999_54047363	chr3_52691945	0.003719	3.476e-06	0.0001276	0.0001244
ENST00000496254:2(@)chr3_51797999_54047363	chr3_52692679	0.003719	4.081e-06	0.000149	0.0001452
ENST00000496254:2(@)chr3_51797999_54047363	chr3_52697467	0.000658	3.186e-05	0.0001882	0.0001584
ENST00000496254:2(@)chr3_51797999_54047363	chr3_52711071	0.0001364	0.009675	0.009188	0.000135
ENST00000479230:1(@)chr3_51797999_54047363	chr3_52685800	0.0002475	0.008065	0.007793	0.0002444
ENST00000468885:2(@)chr3_51797999_54047363	chr3_52685800	0.0009541	0.008065	0.00849	0.0009425
ENST00000468885:2(@)chr3_51797999_54047363	chr3_52711071	0.0001551	0.009675	0.009208	0.0001535
ENST00000468146:2(@)chr3_51797999_54047363	chr3_52711071	0.0001446	0.009675	0.009202	0.0001432
ENST00000394799:1(@)chr3_51797999_54047363	chr3_52711071	0.0001357	0.009675	0.009192	0.0001343
ENST00000418458:1(@)chr3_51797999_54047363	chr3_52691755	0.002177	5.008e-06	0.000108	0.0001033
ENST00000418458:1(@)chr3_51797999_54047363	chr3_52711071	0.0003043	0.009675	0.009355	0.0003012
ENST00000484022:1(@)chr3_51797999_54047363	chr3_52685800	0.0001565	0.008065	0.007706	0.0001546
ENST00000484022:1(@)chr3_51797999_54047363	chr3_52711071	0.0001803	0.009675	0.009238	0.0001785
ENST00000497356:1(@)chr3_51797999_54047363	chr3_52685800	0.0001428	0.008065	0.007695	0.0001411
ENST00000497356:1(@)chr3_51797999_54047363	chr3_52711071	0.000173	0.009675	0.009233	0.0001712
ENST00000233027:1(@)chr3_51797999_54047363	chr3_52748823	0.001155	3.922e-05	0.0003607	0.0003241
ENST00000233027:1(@)chr3_51797999_54047363	chr3_52751152	0.0008641	5.079e-05	0.0003374	0.00029
ENST00000233027:1(@)chr3_51797999_54047363	chr3_52753587	0.0009662	5.595e-05	0.0003977	0.0003454
ENST00000233027:1(@)chr3_51797999_54047363	chr3_52756197	0.00102	4.127e-05	0.0003352	0.0002967
ENST00000233027:1(@)chr3_51797999_54047363	chr3_52763618	0.001578	7.901e-06	0.0001224	0.000115
ENST00000487068:1(@)chr3_51797999_54047363	chr3_52751152	0.001215	5.079e-05	0.0004551	0.0004076
ENST00000467048:2(@)chr3_51797999_54047363	chr3_53126344	0.001192	0.001077	0.002096	0.00109
ENST00000467048:2(@)chr3_51797999_54047363	chr3_53141001	0.0005133	0.002201	0.002548	0.000491
ENST00000454540:1(@)chr3_107263964_109803548	chr3_107663555	0.0003688	5.007e-05	0.0001695	0.0001226
ENST00000485939:1(@)chr3_107263964_109803548	chr3_107663444	0.0104	2.545e-06	0.0002591	0.0002568
ENST00000415149:1(@)chr3_107263964_109803548	chr3_107668047	0.000293	6.825e-05	0.0001823	0.0001185
ENST00000415149:1(@)chr3_107263964_109803548	chr3_107668269	0.001396	7.019e-05	0.0006397	0.0005741
ENST00000415149:1(@)chr3_107263964_109803548	chr3_107679764	0.0001695	0.0002051	0.0003055	0.0001137
ENST00000415149:1(@)chr3_107263964_109803548	chr3_107680315	0.000169	0.0001742	0.00027	0.0001071
ENST00000415149:1(@)chr3_107263964_109803548	chr3_107690541	0.0001638	0.0004672	0.0005717	0.0001348
ENST00000429270:1(@)chr3_107263964_109803548	chr3_107701149	0.002506	0.004491	0.006646	0.002451
ENST00000472032:1(@)chr3_107263964_109803548	chr3_107728056	0.002405	5.605e-05	0.000913	0.0008608
ENST00000472032:1(@)chr3_107263964_109803548	chr3_107730661	0.003196	5.408e-05	0.001168	0.001118
ENST00000472032:1(@)chr3_107263964_109803548	chr3_107747222	0.0004624	4.689e-05	0.0001908	0.000147
ENST00000472032:1(@)chr3_107263964_109803548	chr3_107751411	0.0004615	9.761e-05	0.0003184	0.0002273
ENST00000443253:2(@)chr3_107263964_109803548	chr3_107789300	0.0003684	8.537e-05	0.0002489	0.0001692
ENST00000443253:2(@)chr3_107263964_109803548	chr3_107795019	0.0002561	9.151e-05	0.0002076	0.000122
ENST00000443253:2(@)chr3_107263964_109803548	chr3_107795659	0.0003338	6.855e-05	0.0001994	0.0001353
ENST00000443253:2(@)chr3_107263964_109803548	chr3_107795841	0.0002672	8.875e-05	0.0002082	0.0001253
ENST00000443253:2(@)chr3_107263964_109803548	chr3_107795862	0.0003314	8.944e-05	0.0002396	0.000156
ENST00000443253:2(@)chr3_107263964_109803548	chr3_107801813	0.0002232	8.569e-05	0.0001828	0.0001027
ENST00000443253:2(@)chr3_107263964_109803548	chr3_107803044	0.0002237	9.606e-05	0.0001991	0.0001093
ENST00000443253:2(@)chr3_107263964_109803548	chr3_107804428	0.0002245	9.144e-05	0.0001924	0.0001069
ENST00000473542:1(@)chr3_107263964_109803548	chr3_107781143	0.0002686	7.471e-05	0.0001842	0.0001145
ENST00000473542:1(@)chr3_107263964_109803548	chr3_107787181	0.0002234	8.358e-05	0.0001794	0.0001014
ENST00000473542:1(@)chr3_107263964_109803548	chr3_107789300	0.002433	8.537e-05	0.001197	0.001117
ENST00000473542:1(@)chr3_107263964_109803548	chr3_107792670	0.0004561	9.073e-05	0.000301	0.0002164
ENST00000473542:1(@)chr3_107263964_109803548	chr3_107793150	0.0004306	9.449e-05	0.0002968	0.0002086
ENST00000473542:1(@)chr3_107263964_109803548	chr3_107795019	0.0005574	9.151e-05	0.000351	0.0002656
ENST00000473542:1(@)chr3_107263964_109803548	chr3_107795659	0.0005052	6.855e-05	0.0002688	0.0002048
ENST00000473542:1(@)chr3_107263964_109803548	chr3_107795841	0.0004095	8.875e-05	0.0002748	0.000192
ENST00000473542:1(@)chr3_107263964_109803548	chr3_107795862	0.0004556	8.944e-05	0.0002979	0.0002145
ENST00000473542:1(@)chr3_107263964_109803548	chr3_107801813	0.0003043	8.569e-05	0.0002199	0.00014
ENST00000473542:1(@)chr3_107263964_109803548	chr3_107803044	0.0003041	9.606e-05	0.0002382	0.0001486
ENST00000473542:1(@)chr3_107263964_109803548	chr3_107804428	0.0003319	9.144e-05	0.0002434	0.0001581
ENST00000473542:1(@)chr3_107263964_109803548	chr3_107805250	0.0003317	6.522e-05	0.0001914	0.0001305
ENST00000458347:1(@)chr3_107263964_109803548	chr3_107803044	0.001559	9.606e-05	0.0008515	0.0007618
ENST00000458347:1(@)chr3_107263964_109803548	chr3_107804428	0.001614	9.144e-05	0.0008539	0.0007686
ENST00000458347:2(@)chr3_107263964_109803548	chr3_107813222	0.0003602	0.0001815	0.0004016	0.0002318
ENST00000471694:2(@)chr3_107263964_109803548	chr3_108021852	0.0003215	5.592e-05	0.0001672	0.0001149
ENST00000471694:2(@)chr3_107263964_109803548	chr3_108025176	0.0006361	5.246e-05	0.0002671	0.0002181
ENST00000355354:1(@)chr3_107263964_109803548	chr3_108032073	0.004363	4.721e-06	0.0002001	0.0001957
ENST00000361309:1(@)chr3_107263964_109803548	chr3_108071544	0.02239	2.361e-06	0.0005159	0.0005137
ENST00000361309:2(@)chr3_107263964_109803548	chr3_108079731	0.0005728	6.244e-05	0.0002777	0.0002195
ENST00000361309:2(@)chr3_107263964_109803548	chr3_108092940	0.001507	5.426e-05	0.0005788	0.0005282
ENST00000361309:2(@)chr3_107263964_109803548	chr3_108093900	0.0053	4.394e-05	0.001653	0.001612
ENST00000361309:2(@)chr3_107263964_109803548	chr3_108094073	0.0006657	4.342e-05	0.0002413	0.0002008
ENST00000361309:2(@)chr3_107263964_109803548	chr3_108097846	0.0006952	3.574e-05	0.0002157	0.0001823
ENST00000361309:2(@)chr3_107263964_109803548	chr3_108099631	0.0006584	5.444e-05	0.000282	0.0002313
ENST00000264977:1(@)chr3_135738064_137652241	chr3_136047497	0.09953	1.287e-07	0.0001274	0.0001273
ENST00000264977:1(@)chr3_135738064_137652241	chr3_136048545	0.09965	1.337e-07	0.0001324	0.0001323
ENST00000264977:2(@)chr3_135738064_137652241	chr3_136058728	0.002511	1.534e-05	0.0003467	0.0003324
ENST00000309993:1(@)chr3_135738064_137652241	chr3_136192330	0.0007588	0.003865	0.004356	0.0007396
ENST00000309993:1(@)chr3_135738064_137652241	chr3_136195634	0.0001565	0.003151	0.0031	0.0001516
ENST00000474833:1(@)chr3_135738064_137652241	chr3_136281901	0.0001727	0.01113	0.0106	0.0001712
ENST00000474833:1(@)chr3_135738064_137652241	chr3_136288491	0.001202	0.009805	0.01038	0.00119
ENST00000474833:1(@)chr3_135738064_137652241	chr3_136308707	0.000191	0.01076	0.01027	0.0001893
ENST00000474833:1(@)chr3_135738064_137652241	chr3_136312516	0.0001909	0.01213	0.01155	0.0001894
ENST00000482086:1(@)chr3_135738064_137652241	chr3_136281901	0.0002279	0.01113	0.01066	0.0002259
ENST00000482086:1(@)chr3_135738064_137652241	chr3_136308707	0.0002833	0.01076	0.01036	0.0002807
ENST00000482086:1(@)chr3_135738064_137652241	chr3_136312516	0.0002874	0.01213	0.01165	0.0002851
ENST00000465551:1(@)chr3_179656798_181793378	chr3_180899902	0.0001781	0.002593	0.002592	0.0001715
ENST00000465551:1(@)chr3_179656798_181793378	chr3_180902050	0.0001786	0.002199	0.002223	0.0001709
ENST00000465551:1(@)chr3_179656798_181793378	chr3_180902136	0.0001954	0.004917	0.00478	0.0001915
ENST00000465551:1(@)chr3_179656798_181793378	chr3_180902468	0.0001952	0.00523	0.005073	0.0001915
ENST00000465551:1(@)chr3_179656798_181793378	chr3_180908173	0.001261	0.001917	0.002988	0.001199
ENST00000465551:1(@)chr3_179656798_181793378	chr3_180909664	0.0003691	0.00398	0.004075	0.00036
ENST00000465551:1(@)chr3_179656798_181793378	chr3_180911304	0.001757	0.003757	0.005217	0.001712
ENST00000465551:1(@)chr3_179656798_181793378	chr3_180914242	0.0003109	0.003972	0.00401	0.0003032
ENST00000465551:1(@)chr3_179656798_181793378	chr3_180914338	0.0002933	0.001961	0.002109	0.000279
ENST00000465551:1(@)chr3_179656798_181793378	chr3_180915697	0.0003106	0.003915	0.003956	0.0003029
ENST00000465551:1(@)chr3_179656798_181793378	chr3_180917686	0.0002948	0.001878	0.002033	0.0002799
ENST00000465551:1(@)chr3_179656798_181793378	chr3_180918956	0.0002961	0.002002	0.00215	0.000282
ENST00000465551:1(@)chr3_179656798_181793378	chr3_180919877	0.0002196	0.003358	0.003348	0.0002133
ENST00000465551:1(@)chr3_179656798_181793378	chr3_180921097	0.0002101	0.001924	0.001995	0.0001998
ENST00000465551:1(@)chr3_179656798_181793378	chr3_180921464	0.0002195	0.003781	0.003742	0.0002138
ENST00000465551:1(@)chr3_179656798_181793378	chr3_180923876	0.0002109	0.001754	0.001837	0.0001996
ENST00000465551:1(@)chr3_179656798_181793378	chr3_180924019	0.0002189	0.004627	0.004532	0.0002143
ENST00000465551:1(@)chr3_179656798_181793378	chr3_180928239	0.0002125	0.002359	0.002405	0.0002038
ENST00000465551:1(@)chr3_179656798_181793378	chr3_180928843	0.0002183	0.004832	0.004723	0.0002139
ENST00000465551:1(@)chr3_179656798_181793378	chr3_180929475	0.0002129	0.002271	0.002323	0.0002039
ENST00000465551:1(@)chr3_179656798_181793378	chr3_180929622	0.0002183	0.004288	0.004215	0.0002133
ENST00000465551:1(@)chr3_179656798_181793378	chr3_180931807	0.000198	0.001887	0.001949	0.0001881
ENST00000465551:1(@)chr3_179656798_181793378	chr3_180931808	0.0002079	0.00399	0.003926	0.0002029
ENST00000510377:1(@)chr4_142522112_145257035	chr4_143193260	0.01315	9.655e-07	0.000126	0.0001251
ENST00000510377:1(@)chr4_142522112_145257035	chr4_143201523	0.1198	9.641e-07	0.001139	0.001138
ENST00000510377:1(@)chr4_142522112_145257035	chr4_143205349	0.01356	8.68e-07	0.0001168	0.000116
ENST00000510377:1(@)chr4_142522112_145257035	chr4_143205833	0.02121	9.701e-07	0.0002036	0.0002027
ENST00000510377:1(@)chr4_142522112_145257035	chr4_143206372	0.02121	9.728e-07	0.0002041	0.0002032
ENST00000510377:1(@)chr4_142522112_145257035	chr4_143207380	0.01356	8.725e-07	0.0001174	0.0001166
ENST00000510377:1(@)chr4_142522112_145257035	chr4_143209444	0.02121	9.803e-07	0.0002057	0.0002048
ENST00000510377:1(@)chr4_142522112_145257035	chr4_143209597	0.02121	9.658e-07	0.0002027	0.0002018
ENST00000510377:1(@)chr4_142522112_145257035	chr4_143215053	0.01504	9.531e-07	0.0001421	0.0001412
ENST00000510377:1(@)chr4_142522112_145257035	chr4_143221867	0.01505	9.715e-07	0.0001449	0.000144
ENST00000510377:1(@)chr4_142522112_145257035	chr4_143223808	0.008991	1.14e-06	0.0001019	0.0001008
ENST00000507110:1(@)chr5_43983397_50867564	chr5_44802536	0.0003246	7.566e-05	0.0002093	0.0001394
ENST00000507110:1(@)chr5_43983397_50867564	chr5_44803647	0.0005107	7.228e-05	0.0002804	0.0002136
ENST00000507110:1(@)chr5_43983397_50867564	chr5_44803682	0.0005112	7.781e-05	0.0002949	0.000223
ENST00000507110:1(@)chr5_43983397_50867564	chr5_44803950	0.0005113	7.722e-05	0.0002935	0.0002221
ENST00000507110:1(@)chr5_43983397_50867564	chr5_44804423	0.0005115	7.706e-05	0.0002931	0.000222
ENST00000507110:1(@)chr5_43983397_50867564	chr5_44805824	0.0003258	7.385e-05	0.0002062	0.000138
ENST00000507110:1(@)chr5_43983397_50867564	chr5_44806635	0.000513	7.803e-05	0.0002962	0.0002242
ENST00000507110:1(@)chr5_43983397_50867564	chr5_44812464	0.0004329	7.986e-05	0.0002654	0.0001917
ENST00000507110:1(@)chr5_43983397_50867564	chr5_44813902	0.00473	8.164e-05	0.002195	0.00212
ENST00000507110:1(@)chr5_43983397_50867564	chr5_44814495	0.00473	8.112e-05	0.002187	0.002113
ENST00000507110:1(@)chr5_43983397_50867564	chr5_44817817	0.0008379	7.098e-05	0.0004123	0.0003468
ENST00000507110:1(@)chr5_43983397_50867564	chr5_44819544	0.0008379	0.0001187	0.0005635	0.0004538
ENST00000507110:1(@)chr5_43983397_50867564	chr5_44820748	0.0004536	7.775e-05	0.0002697	0.0001978
ENST00000507110:1(@)chr5_43983397_50867564	chr5_44821577	0.0008381	6.836e-05	0.0004024	0.0003392
ENST00000507110:1(@)chr5_43983397_50867564	chr5_44821634	0.0008381	6.891e-05	0.0004045	0.0003409
ENST00000507110:1(@)chr5_43983397_50867564	chr5_44822181	0.0008381	6.925e-05	0.0004058	0.0003419
ENST00000507110:1(@)chr5_43983397_50867564	chr5_44822515	0.0005941	7.084e-05	0.000311	0.0002456
ENST00000507110:1(@)chr5_43983397_50867564	chr5_44822977	0.0003767	6.544e-05	0.000209	0.0001485
ENST00000507110:1(@)chr5_43983397_50867564	chr5_44823032	0.0003767	6.545e-05	0.000209	0.0001485
ENST00000507110:1(@)chr5_43983397_50867564	chr5_44823265	0.0003767	6.532e-05	0.0002087	0.0001484
ENST00000507110:1(@)chr5_43983397_50867564	chr5_44824600	0.0005944	7.119e-05	0.0003122	0.0002464
ENST00000507110:1(@)chr5_43983397_50867564	chr5_44826334	0.0005948	7.058e-05	0.0003105	0.0002453
ENST00000507110:1(@)chr5_43983397_50867564	chr5_44827190	0.0003767	6.513e-05	0.0002083	0.0001481
ENST00000507110:1(@)chr5_43983397_50867564	chr5_44827578	0.0005957	6.612e-05	0.0002974	0.0002364
ENST00000507110:1(@)chr5_43983397_50867564	chr5_44828101	0.0005944	7.036e-05	0.0003097	0.0002447
ENST00000507110:1(@)chr5_43983397_50867564	chr5_44828129	0.0005944	6.848e-05	0.0003041	0.0002408
ENST00000507110:1(@)chr5_43983397_50867564	chr5_44828492	0.0003771	6.411e-05	0.0002061	0.0001468
ENST00000507110:1(@)chr5_43983397_50867564	chr5_44828579	0.0005945	6.919e-05	0.0003063	0.0002424
ENST00000507110:1(@)chr5_43983397_50867564	chr5_44828862	0.000322	7.188e-05	0.0002006	0.0001342
ENST00000507110:1(@)chr5_43983397_50867564	chr5_44832124	0.0005944	7.117e-05	0.0003121	0.0002464
ENST00000507110:1(@)chr5_43983397_50867564	chr5_44832469	0.0005945	6.791e-05	0.0003024	0.0002397
ENST00000507110:1(@)chr5_43983397_50867564	chr5_44834131	0.0005945	7.162e-05	0.0003135	0.0002474
ENST00000507110:1(@)chr5_43983397_50867564	chr5_44834600	0.0003775	6.998e-05	0.0002196	0.0001549
ENST00000507110:1(@)chr5_43983397_50867564	chr5_44834619	0.0005946	7.223e-05	0.0003153	0.0002486
ENST00000507110:1(@)chr5_43983397_50867564	chr5_44834689	0.0005948	7.424e-05	0.0003213	0.0002527
ENST00000507110:1(@)chr5_43983397_50867564	chr5_44836454	0.0005946	7.532e-05	0.0003242	0.0002547
ENST00000507110:1(@)chr5_43983397_50867564	chr5_44836686	0.0005946	7.211e-05	0.000315	0.0002484
ENST00000507110:1(@)chr5_43983397_50867564	chr5_44836908	0.0003772	6.318e-05	0.0002039	0.0001456
ENST00000507110:1(@)chr5_43983397_50867564	chr5_44837027	0.0005957	7.179e-05	0.0003145	0.0002482
ENST00000230914:1(@)chr5_43983397_50867564	chr5_44807977	0.0007992	7.513e-05	0.0004108	0.0003419
ENST00000230914:1(@)chr5_43983397_50867564	chr5_44808062	0.000799	7.648e-05	0.0004155	0.0003453
ENST00000230914:1(@)chr5_43983397_50867564	chr5_44808254	0.0007992	7.512e-05	0.0004108	0.0003418
ENST00000230914:1(@)chr5_43983397_50867564	chr5_44809843	0.0007979	7.624e-05	0.0004142	0.0003442
ENST00000230914:1(@)chr5_43983397_50867564	chr5_44810638	0.0007979	7.803e-05	0.0004204	0.0003487
ENST00000230914:1(@)chr5_43983397_50867564	chr5_44812464	0.0007962	7.986e-05	0.0004259	0.0003525
ENST00000230914:1(@)chr5_43983397_50867564	chr5_44816882	0.001379	7.672e-05	0.0006672	0.0005968
ENST00000230914:1(@)chr5_43983397_50867564	chr5_44817207	0.001379	7.593e-05	0.000663	0.0005933
ENST00000230914:1(@)chr5_43983397_50867564	chr5_44817817	0.0006643	7.098e-05	0.0003401	0.0002749
ENST00000230914:1(@)chr5_43983397_50867564	chr5_44819544	0.007239	0.0001187	0.00403	0.003921
ENST00000230914:1(@)chr5_43983397_50867564	chr5_44822977	0.0005563	6.544e-05	0.0002795	0.0002194
ENST00000230914:1(@)chr5_43983397_50867564	chr5_44823032	0.0005563	6.545e-05	0.0002795	0.0002194
ENST00000230914:1(@)chr5_43983397_50867564	chr5_44823265	0.0005563	6.532e-05	0.0002791	0.0002191
ENST00000230914:1(@)chr5_43983397_50867564	chr5_44824600	0.001283	7.119e-05	0.0005973	0.0005319
ENST00000230914:1(@)chr5_43983397_50867564	chr5_44826334	0.001284	7.058e-05	0.0005944	0.0005297
ENST00000230914:1(@)chr5_43983397_50867564	chr5_44827190	0.0005564	6.513e-05	0.0002786	0.0002188
ENST00000230914:1(@)chr5_43983397_50867564	chr5_44827578	0.001286	6.612e-05	0.0005711	0.0005104
ENST00000230914:1(@)chr5_43983397_50867564	chr5_44828101	0.0009101	7.036e-05	0.0004394	0.0003748
ENST00000230914:1(@)chr5_43983397_50867564	chr5_44828129	0.0009101	6.848e-05	0.0004317	0.0003688
ENST00000230914:1(@)chr5_43983397_50867564	chr5_44828492	0.0003945	6.411e-05	0.0002125	0.0001537
ENST00000230914:1(@)chr5_43983397_50867564	chr5_44828579	0.0009105	6.919e-05	0.0004348	0.0003712
ENST00000230914:1(@)chr5_43983397_50867564	chr5_44832124	0.0009107	7.117e-05	0.0004429	0.0003775
ENST00000230914:1(@)chr5_43983397_50867564	chr5_44832469	0.0009111	6.791e-05	0.0004297	0.0003674
ENST00000230914:1(@)chr5_43983397_50867564	chr5_44834131	0.0009111	7.162e-05	0.0004449	0.0003791
ENST00000230914:1(@)chr5_43983397_50867564	chr5_44834600	0.0003934	6.998e-05	0.0002257	0.0001615
ENST00000230914:1(@)chr5_43983397_50867564	chr5_44834619	0.0009104	7.223e-05	0.000447	0.0003807
ENST00000230914:1(@)chr5_43983397_50867564	chr5_44834689	0.0009106	7.424e-05	0.000455	0.0003869
ENST00000230914:1(@)chr5_43983397_50867564	chr5_44836454	0.0009104	7.532e-05	0.0004591	0.00039
ENST00000230914:1(@)chr5_43983397_50867564	chr5_44836686	0.0009104	7.211e-05	0.0004465	0.0003803
ENST00000230914:1(@)chr5_43983397_50867564	chr5_44836908	0.0003929	6.318e-05	0.0002097	0.0001516
ENST00000230914:1(@)chr5_43983397_50867564	chr5_44837027	0.0009083	7.179e-05	0.0004444	0.0003785
ENST00000230914:1(@)chr5_43983397_50867564	chr5_44839720	0.0009102	7.15e-05	0.000444	0.0003783
ENST00000230914:1(@)chr5_43983397_50867564	chr5_44840045	0.0009106	7.244e-05	0.0004479	0.0003814
ENST00000230914:1(@)chr5_43983397_50867564	chr5_44841355	0.0009109	9.042e-05	0.0005144	0.0004314
ENST00000230914:1(@)chr5_43983397_50867564	chr5_44842158	0.0009102	7.157e-05	0.0004443	0.0003786
ENST00000230914:1(@)chr5_43983397_50867564	chr5_44842638	0.0009031	7.287e-05	0.0004465	0.0003796
ENST00000518910:1(@)chr5_137040361_139885487	chr5_138779530	0.0001393	0.0005866	0.0006647	0.000119
ENST00000518910:1(@)chr5_137040361_139885487	chr5_138779666	0.0001393	0.0005886	0.0006667	0.000119
ENST00000518910:1(@)chr5_137040361_139885487	chr5_138780346	0.0002369	0.0005624	0.0007244	0.000201
ENST00000518910:1(@)chr5_137040361_139885487	chr5_138782249	0.0001389	0.0005704	0.0006489	0.0001181
ENST00000518910:1(@)chr5_137040361_139885487	chr5_138783711	0.000139	0.0005913	0.000669	0.0001188
ENST00000518910:1(@)chr5_137040361_139885487	chr5_138788305	0.00163	0.0005588	0.001901	0.001382
ENST00000518910:1(@)chr5_137040361_139885487	chr5_138790250	0.001287	0.0006386	0.001706	0.001112
ENST00000518910:1(@)chr5_137040361_139885487	chr5_138791288	0.00126	0.0005976	0.001634	0.001079
ENST00000518910:1(@)chr5_137040361_139885487	chr5_138796200	0.0002227	0.0006002	0.0007493	0.0001908
ENST00000518910:1(@)chr5_137040361_139885487	chr5_138798180	0.0002226	0.0006088	0.0007575	0.000191
ENST00000518910:1(@)chr5_137040361_139885487	chr5_138799435	0.0002377	0.0006286	0.0007899	0.000205
ENST00000518910:1(@)chr5_137040361_139885487	chr5_138800232	0.0002428	0.0005497	0.0007168	0.0002053
ENST00000518910:1(@)chr5_137040361_139885487	chr5_138800378	0.0001575	0.0006102	0.0007031	0.0001353
ENST00000518910:1(@)chr5_137040361_139885487	chr5_138800896	0.0001535	0.0006142	0.0007034	0.0001319
ENST00000518910:1(@)chr5_137040361_139885487	chr5_138800930	0.0001574	0.0006114	0.0007041	0.0001352
ENST00000518910:1(@)chr5_137040361_139885487	chr5_138801981	0.0001573	0.0006147	0.0007072	0.0001352
ENST00000518910:1(@)chr5_137040361_139885487	chr5_138802318	0.0001573	0.0006148	0.0007072	0.0001352
ENST00000518910:1(@)chr5_137040361_139885487	chr5_138803588	0.0001856	0.0006245	0.000741	0.0001599
ENST00000518910:1(@)chr5_137040361_139885487	chr5_138804091	0.000187	0.0005706	0.0006899	0.000159
ENST00000518910:1(@)chr5_137040361_139885487	chr5_138809771	0.0001834	0.0005841	0.0007	0.0001565
ENST00000518910:1(@)chr5_137040361_139885487	chr5_138810534	0.0001565	0.000581	0.000674	0.0001334
ENST00000518910:1(@)chr5_137040361_139885487	chr5_138810831	0.000183	0.0005771	0.0006929	0.0001559
ENST00000518910:1(@)chr5_137040361_139885487	chr5_138811829	0.0001539	0.0006684	0.0007558	0.0001338
ENST00000518910:1(@)chr5_137040361_139885487	chr5_138812375	0.0001919	0.0005483	0.0006723	0.0001622
ENST00000518910:1(@)chr5_137040361_139885487	chr5_138813650	0.0001542	0.00077	0.0008529	0.0001364
ENST00000519309:1(@)chr5_137040361_139885487	chr5_138779530	0.0001578	0.0005866	0.0006805	0.0001347
ENST00000519309:1(@)chr5_137040361_139885487	chr5_138779666	0.0001578	0.0005886	0.0006825	0.0001348
ENST00000519309:1(@)chr5_137040361_139885487	chr5_138780346	0.0001405	0.0005624	0.0006426	0.0001192
ENST00000519309:1(@)chr5_137040361_139885487	chr5_138782249	0.0001515	0.0005704	0.0006596	0.0001288
ENST00000519309:1(@)chr5_137040361_139885487	chr5_138783711	0.0001579	0.0005913	0.0006852	0.000135
ENST00000519309:1(@)chr5_137040361_139885487	chr5_138788305	0.0009849	0.0005588	0.001355	0.0008349
ENST00000519309:1(@)chr5_137040361_139885487	chr5_138790250	0.001321	0.0006386	0.001736	0.001142
ENST00000519309:1(@)chr5_137040361_139885487	chr5_138791288	0.001438	0.0005976	0.001787	0.001231
ENST00000519309:1(@)chr5_137040361_139885487	chr5_138796200	0.000255	0.0006002	0.000777	0.0002185
ENST00000519309:1(@)chr5_137040361_139885487	chr5_138798180	0.0002551	0.0006088	0.0007855	0.000219
ENST00000519309:1(@)chr5_137040361_139885487	chr5_138799435	0.0001772	0.0006286	0.0007377	0.0001528
ENST00000519309:1(@)chr5_137040361_139885487	chr5_138800232	0.0001982	0.0005497	0.000679	0.0001676
ENST00000519309:1(@)chr5_137040361_139885487	chr5_138800378	0.0001811	0.0006102	0.0007233	0.0001555
ENST00000519309:1(@)chr5_137040361_139885487	chr5_138800896	0.0001833	0.0006142	0.0007291	0.0001576
ENST00000519309:1(@)chr5_137040361_139885487	chr5_138800930	0.0001812	0.0006114	0.0007245	0.0001556
ENST00000519309:1(@)chr5_137040361_139885487	chr5_138801981	0.0001813	0.0006147	0.0007278	0.0001558
ENST00000519309:1(@)chr5_137040361_139885487	chr5_138802318	0.0001814	0.0006148	0.000728	0.0001559
ENST00000519309:1(@)chr5_137040361_139885487	chr5_138803588	0.0002026	0.0006245	0.0007557	0.0001746
ENST00000519309:1(@)chr5_137040361_139885487	chr5_138804091	0.0002743	0.0005706	0.0007642	0.0002333
ENST00000519309:1(@)chr5_137040361_139885487	chr5_138809771	0.0002035	0.0005841	0.0007172	0.0001736
ENST00000519309:1(@)chr5_137040361_139885487	chr5_138810534	0.0001822	0.000581	0.000696	0.0001553
ENST00000519309:1(@)chr5_137040361_139885487	chr5_138810831	0.0002038	0.0005771	0.0007106	0.0001736
ENST00000519309:1(@)chr5_137040361_139885487	chr5_138811829	0.0001841	0.0006684	0.0007821	0.0001601
ENST00000519309:1(@)chr5_137040361_139885487	chr5_138812375	0.0002756	0.0005483	0.0007431	0.0002329
ENST00000519309:1(@)chr5_137040361_139885487	chr5_138813650	0.0001846	0.00077	0.0008798	0.0001633
ENST00000520158:1(@)chr5_137040361_139885487	chr5_138779530	0.0001354	0.0005866	0.0006628	0.0001156
ENST00000520158:1(@)chr5_137040361_139885487	chr5_138779666	0.0001354	0.0005886	0.0006647	0.0001157
ENST00000520158:1(@)chr5_137040361_139885487	chr5_138780346	0.0001303	0.0005624	0.0006352	0.0001105
ENST00000520158:1(@)chr5_137040361_139885487	chr5_138782249	0.0001379	0.0005704	0.0006493	0.0001172
ENST00000520158:1(@)chr5_137040361_139885487	chr5_138783711	0.0001353	0.0005913	0.0006672	0.0001156
ENST00000520158:1(@)chr5_137040361_139885487	chr5_138790250	0.0002767	0.0006386	0.0008348	0.0002391
ENST00000520158:1(@)chr5_137040361_139885487	chr5_138791288	0.001228	0.0005976	0.001609	0.001052
ENST00000520158:1(@)chr5_137040361_139885487	chr5_138796200	0.0002174	0.0006002	0.0007461	0.0001862
ENST00000520158:1(@)chr5_137040361_139885487	chr5_138798180	0.0002176	0.0006088	0.0007547	0.0001868
ENST00000520158:1(@)chr5_137040361_139885487	chr5_138799435	0.0002235	0.0006286	0.0007791	0.0001928
ENST00000520158:1(@)chr5_137040361_139885487	chr5_138800232	0.0001499	0.0005497	0.0006395	0.0001267
ENST00000520158:1(@)chr5_137040361_139885487	chr5_138800378	0.0001542	0.0006102	0.0007016	0.0001324
ENST00000520158:1(@)chr5_137040361_139885487	chr5_138800896	0.0001581	0.0006142	0.0007088	0.0001359
ENST00000520158:1(@)chr5_137040361_139885487	chr5_138800930	0.0001541	0.0006114	0.0007027	0.0001324
ENST00000520158:1(@)chr5_137040361_139885487	chr5_138801981	0.0001541	0.0006147	0.0007058	0.0001325
ENST00000520158:1(@)chr5_137040361_139885487	chr5_138802318	0.0001541	0.0006148	0.0007059	0.0001324
ENST00000520158:1(@)chr5_137040361_139885487	chr5_138803588	0.0001559	0.0006245	0.0007169	0.0001343
ENST00000520158:1(@)chr5_137040361_139885487	chr5_138804091	0.0001739	0.0005706	0.0006801	0.0001479
ENST00000520158:1(@)chr5_137040361_139885487	chr5_138809771	0.0001571	0.0005841	0.0006789	0.000134
ENST00000520158:1(@)chr5_137040361_139885487	chr5_138810534	0.0001538	0.000581	0.0006731	0.0001312
ENST00000520158:1(@)chr5_137040361_139885487	chr5_138810831	0.0001573	0.0005771	0.0006722	0.000134
ENST00000520158:1(@)chr5_137040361_139885487	chr5_138811829	0.0001575	0.0006684	0.0007604	0.0001369
ENST00000520158:1(@)chr5_137040361_139885487	chr5_138812375	0.000173	0.0005483	0.0006576	0.0001462
ENST00000520158:1(@)chr5_137040361_139885487	chr5_138813650	0.0001583	0.00077	0.0008583	0.00014
ENST00000520158:1(@)chr5_137040361_139885487	chr5_138814430	0.0001537	0.0005933	0.0006849	0.0001315
ENST00000520339:1(@)chr5_137040361_139885487	chr5_138779530	0.0002101	0.0005866	0.0007277	0.0001794
ENST00000520339:1(@)chr5_137040361_139885487	chr5_138779666	0.0002102	0.0005886	0.0007298	0.0001795
ENST00000520339:1(@)chr5_137040361_139885487	chr5_138780346	0.0001597	0.0005624	0.0006613	0.0001355
ENST00000520339:1(@)chr5_137040361_139885487	chr5_138782249	0.0002153	0.0005704	0.0007164	0.0001831
ENST00000520339:1(@)chr5_137040361_139885487	chr5_138783711	0.0002109	0.0005913	0.0007331	0.0001803
ENST00000520339:1(@)chr5_137040361_139885487	chr5_138785349	0.0002109	0.000602	0.0007435	0.0001807
ENST00000520339:1(@)chr5_137040361_139885487	chr5_138785646	0.0001622	0.000631	0.0007299	0.00014
ENST00000520339:1(@)chr5_137040361_139885487	chr5_138788305	0.0001603	0.0005588	0.0006583	0.0001359
ENST00000520339:1(@)chr5_137040361_139885487	chr5_138790250	0.0001886	0.0006386	0.0007599	0.0001629
ENST00000520339:1(@)chr5_137040361_139885487	chr5_138791288	0.0002117	0.0005976	0.0007399	0.0001813
ENST00000521941:1(@)chr5_137040361_139885487	chr5_138779530	0.0001611	0.0005866	0.0006864	0.0001376
ENST00000521941:1(@)chr5_137040361_139885487	chr5_138779666	0.0001612	0.0005886	0.0006884	0.0001377
ENST00000521941:1(@)chr5_137040361_139885487	chr5_138780346	0.0001569	0.0005624	0.0006593	0.0001331
ENST00000521941:1(@)chr5_137040361_139885487	chr5_138782249	0.0001709	0.0005704	0.000679	0.0001453
ENST00000520520:1(@)chr5_137040361_139885487	chr5_138780346	0.000418	0.0005624	0.0008386	0.0003548
ENST00000520520:1(@)chr5_137040361_139885487	chr5_138788305	0.0004304	0.0005588	0.0008457	0.0003649
ENST00000520520:1(@)chr5_137040361_139885487	chr5_138800232	0.0001825	0.0005497	0.0006273	0.0001544
ENST00000520520:1(@)chr5_137040361_139885487	chr5_138803588	0.0001319	0.0006245	0.0006509	0.0001136
ENST00000520520:1(@)chr5_137040361_139885487	chr5_138809771	0.0001344	0.0005841	0.0006172	0.0001147
ENST00000520520:1(@)chr5_137040361_139885487	chr5_138810831	0.0001346	0.0005771	0.0006112	0.0001147
ENST00000520520:1(@)chr5_137040361_139885487	chr5_138820236	0.0001407	0.0006054	0.0006416	0.0001207
ENST00000520520:1(@)chr5_137040361_139885487	chr5_138820270	0.000199	0.0005371	0.0006298	0.0001677
ENST00000520520:1(@)chr5_137040361_139885487	chr5_138823655	0.0001247	0.000614	0.0006354	0.0001072
ENST00000520520:1(@)chr5_137040361_139885487	chr5_138826440	0.0001257	0.0006124	0.0006349	0.000108
ENST00000520520:1(@)chr5_137040361_139885487	chr5_138827083	0.0005065	0.0005535	0.000905	0.0004288
ENST00000520520:1(@)chr5_137040361_139885487	chr5_138827887	0.0001427	0.0005935	0.0006328	0.0001221
ENST00000520520:1(@)chr5_137040361_139885487	chr5_138831581	0.000144	0.0005986	0.0006384	0.0001234
ENST00000520520:1(@)chr5_137040361_139885487	chr5_138831808	0.0002027	0.0005756	0.0006679	0.0001727
ENST00000520520:1(@)chr5_137040361_139885487	chr5_138887305	0.000202	0.000642	0.0007271	0.0001747
ENST00000520520:1(@)chr5_137040361_139885487	chr5_138887944	0.0001772	0.0006075	0.0006748	0.0001521
ENST00000520520:1(@)chr5_137040361_139885487	chr5_138888359	0.0004373	0.0006196	0.0009094	0.0003764
ENST00000520520:1(@)chr5_137040361_139885487	chr5_138888586	0.0003886	0.0006326	0.0008797	0.0003355
ENST00000520520:1(@)chr5_137040361_139885487	chr5_138888609	0.0003888	0.0006354	0.0008825	0.0003359
ENST00000520520:1(@)chr5_137040361_139885487	chr5_138891078	0.000441	0.0006046	0.0008985	0.0003783
ENST00000520520:1(@)chr5_137040361_139885487	chr5_138891376	0.0003923	0.0006305	0.0008809	0.0003385
ENST00000520520:1(@)chr5_137040361_139885487	chr5_138893632	0.0004457	0.0006141	0.0009115	0.0003832
ENST00000520520:1(@)chr5_137040361_139885487	chr5_138895956	0.0004472	0.000624	0.0009222	0.0003853
ENST00000520520:1(@)chr5_137040361_139885487	chr5_138898427	0.0006702	0.0005677	0.001058	0.0005696
ENST00000520520:1(@)chr5_137040361_139885487	chr5_138898441	0.0001799	0.0005963	0.0006671	0.000154
ENST00000520520:1(@)chr5_137040361_139885487	chr5_138901066	0.0001805	0.0005912	0.000663	0.0001544
ENST00000520520:1(@)chr5_137040361_139885487	chr5_138901252	0.0002235	0.00129	0.001317	0.0002074
ENST00000520520:1(@)chr5_137040361_139885487	chr5_138905018	0.0004564	0.0005854	0.0008933	0.0003897
ENST00000520520:1(@)chr5_137040361_139885487	chr5_138905629	0.0004063	0.0006177	0.000881	0.0003496
ENST00000520520:1(@)chr5_137040361_139885487	chr5_138906131	0.0001832	0.000579	0.0006543	0.0001562
ENST00000520520:1(@)chr5_137040361_139885487	chr5_138907409	0.0009134	0.0005866	0.001285	0.0007801
ENST00000520520:1(@)chr5_137040361_139885487	chr5_138908130	0.0001406	0.0006298	0.0006631	0.0001213
ENST00000520520:1(@)chr5_137040361_139885487	chr5_138910639	0.0002571	0.0006292	0.0007631	0.0002218
ENST00000520520:1(@)chr5_137040361_139885487	chr5_138911089	0.0001389	0.0006131	0.0006469	0.0001194
ENST00000520520:1(@)chr5_137040361_139885487	chr5_138914251	0.000278	0.0006107	0.0007642	0.0002388
ENST00000520520:1(@)chr5_137040361_139885487	chr5_138914417	0.0002783	0.0006224	0.0007752	0.0002397
ENST00000520520:1(@)chr5_137040361_139885487	chr5_138916000	0.0001409	0.0006082	0.0006442	0.0001209
ENST00000520520:1(@)chr5_137040361_139885487	chr5_138920272	0.00014	0.0006652	0.000694	0.0001217
ENST00000520520:1(@)chr5_137040361_139885487	chr5_138920329	0.000266	0.0006373	0.0007781	0.0002299
ENST00000520520:1(@)chr5_137040361_139885487	chr5_138920410	0.0002664	0.0006447	0.0007853	0.0002306
ENST00000520520:1(@)chr5_137040361_139885487	chr5_138920450	0.0001426	0.0006206	0.0006567	0.0001227
ENST00000520520:1(@)chr5_137040361_139885487	chr5_138920589	0.0001404	0.0006662	0.0006952	0.0001221
ENST00000520520:1(@)chr5_137040361_139885487	chr5_138922220	0.0005226	0.0005569	0.000922	0.0004429
ENST00000520520:1(@)chr5_137040361_139885487	chr5_138922488	0.005451	0.0005735	0.005133	0.004641
ENST00000520520:1(@)chr5_137040361_139885487	chr5_138923113	0.006179	0.0005527	0.005706	0.005231
ENST00000520520:1(@)chr5_137040361_139885487	chr5_138923754	0.0006823	0.0006709	0.001171	0.0005937
ENST00000520520:1(@)chr5_137040361_139885487	chr5_138923853	0.0006769	0.000671	0.001166	0.0005889
ENST00000520520:1(@)chr5_137040361_139885487	chr5_138925859	0.0006072	0.0006675	0.001102	0.0005279
ENST00000520520:1(@)chr5_137040361_139885487	chr5_138925982	0.0007539	0.0006645	0.001227	0.0006551
ENST00000520520:1(@)chr5_137040361_139885487	chr5_138926301	0.0006071	0.0006737	0.001108	0.0005285
ENST00000520520:1(@)chr5_137040361_139885487	chr5_138926981	0.001033	0.0007127	0.001518	0.0009054
ENST00000520520:1(@)chr5_137040361_139885487	chr5_138931688	0.00457	0.0007493	0.004675	0.004031
ENST00000520520:1(@)chr5_137040361_139885487	chr5_138932127	0.00542	0.0005676	0.005094	0.004606
ENST00000520520:1(@)chr5_137040361_139885487	chr5_138933459	0.005526	0.0007491	0.005518	0.004874
ENST00000520520:1(@)chr5_137040361_139885487	chr5_138934853	0.0118	0.0006611	0.01082	0.01025
ENST00000520520:1(@)chr5_137040361_139885487	chr5_138935043	0.0001441	0.0005415	0.0005875	0.0001216
ENST00000520520:1(@)chr5_137040361_139885487	chr5_138935498	0.0001631	0.0005042	0.0005698	0.000136
ENST00000520520:1(@)chr5_137040361_139885487	chr5_138935732	0.0001666	0.0004964	0.0005656	0.0001386
ENST00000520520:1(@)chr5_137040361_139885487	chr5_138936560	0.0001465	0.000658	0.0006932	0.0001271
ENST00000520520:1(@)chr5_137040361_139885487	chr5_138936847	0.0001465	0.0006462	0.0006827	0.0001268
ENST00000520520:1(@)chr5_137040361_139885487	chr5_138937159	0.0001545	0.000716	0.0007515	0.0001356
ENST00000520520:1(@)chr5_137040361_139885487	chr5_138937456	0.00431	0.0006551	0.004301	0.003738
ENST00000520520:1(@)chr5_137040361_139885487	chr5_138938762	0.0023	0.0006332	0.002531	0.001986
ENST00000520520:1(@)chr5_137040361_139885487	chr5_138939207	0.001251	0.0006587	0.001652	0.001086
ENST00000520520:1(@)chr5_137040361_139885487	chr5_138941090	0.005005	0.000515	0.004632	0.004189
ENST00000520520:1(@)chr5_137040361_139885487	chr5_138941095	0.001458	0.0005987	0.001764	0.001249
ENST00000520520:1(@)chr5_137040361_139885487	chr5_138941255	0.001356	0.0006541	0.001739	0.001176
ENST00000520520:1(@)chr5_137040361_139885487	chr5_138942158	0.01102	0.0004533	0.009418	0.009029
ENST00000520520:1(@)chr5_137040361_139885487	chr5_138942562	0.007849	0.0004457	0.006791	0.006408
ENST00000520520:1(@)chr5_137040361_139885487	chr5_138944367	0.001888	0.0004496	0.001931	0.001544
ENST00000520520:1(@)chr5_137040361_139885487	chr5_138944528	0.003425	0.0005219	0.003322	0.002873
ENST00000520520:1(@)chr5_137040361_139885487	chr5_138944727	0.0009972	0.0006256	0.001398	0.0008595
ENST00000520520:1(@)chr5_137040361_139885487	chr5_138972777	0.0004629	0.000262	0.0005601	0.0003348
ENST00000520520:1(@)chr5_137040361_139885487	chr5_138978417	0.0004785	0.0002611	0.0005704	0.0003458
ENST00000523912:1(@)chr5_137040361_139885487	chr5_138782249	0.0002871	0.0005704	0.0007765	0.0002442
ENST00000523912:1(@)chr5_137040361_139885487	chr5_138783711	0.001202	0.0005913	0.001579	0.001028
ENST00000523912:1(@)chr5_137040361_139885487	chr5_138788305	0.0003801	0.0005588	0.0008436	0.0003222
ENST00000523912:1(@)chr5_137040361_139885487	chr5_138790250	0.0002366	0.0006386	0.0008004	0.0002045
ENST00000523912:1(@)chr5_137040361_139885487	chr5_138791288	0.0002132	0.0005976	0.0007402	0.0001825
ENST00000523912:1(@)chr5_137040361_139885487	chr5_138796200	0.0001513	0.0006002	0.0006897	0.0001296
ENST00000523912:1(@)chr5_137040361_139885487	chr5_138798180	0.0001514	0.0006088	0.0006981	0.00013
ENST00000523912:1(@)chr5_137040361_139885487	chr5_138799435	0.0002439	0.0006286	0.0007969	0.0002103
ENST00000523912:1(@)chr5_137040361_139885487	chr5_138800232	0.0003118	0.0005497	0.0007766	0.0002636
ENST00000523912:1(@)chr5_137040361_139885487	chr5_138800378	0.0001516	0.0006102	0.0006996	0.0001302
ENST00000523912:1(@)chr5_137040361_139885487	chr5_138800896	0.0001545	0.0006142	0.0007059	0.0001328
ENST00000523912:1(@)chr5_137040361_139885487	chr5_138800930	0.0001516	0.0006114	0.0007008	0.0001302
ENST00000523912:1(@)chr5_137040361_139885487	chr5_138801981	0.0001517	0.0006147	0.000704	0.0001304
ENST00000523912:1(@)chr5_137040361_139885487	chr5_138802318	0.0001517	0.0006148	0.0007041	0.0001304
ENST00000523912:1(@)chr5_137040361_139885487	chr5_138803588	0.0002099	0.0006245	0.0007636	0.0001808
ENST00000523912:1(@)chr5_137040361_139885487	chr5_138804091	0.0001666	0.0005706	0.0006741	0.0001416
ENST00000518585:1(@)chr5_137040361_139885487	chr5_138798180	0.0003141	0.0006088	0.0008332	0.0002697
ENST00000518585:1(@)chr5_137040361_139885487	chr5_138799435	0.0001952	0.0006286	0.0007501	0.0001683
ENST00000518585:1(@)chr5_137040361_139885487	chr5_138800232	0.0002077	0.0005497	0.0006844	0.0001756
ENST00000518585:1(@)chr5_137040361_139885487	chr5_138800378	0.0003153	0.0006102	0.0008356	0.0002708
ENST00000518585:1(@)chr5_137040361_139885487	chr5_138800896	0.0003849	0.0006142	0.0008993	0.0003309
ENST00000518585:1(@)chr5_137040361_139885487	chr5_138800930	0.0003158	0.0006114	0.0008372	0.0002713
ENST00000518585:1(@)chr5_137040361_139885487	chr5_138801981	0.0003163	0.0006147	0.0008408	0.0002719
ENST00000518585:1(@)chr5_137040361_139885487	chr5_138802318	0.0003165	0.0006148	0.0008411	0.0002721
ENST00000518585:1(@)chr5_137040361_139885487	chr5_138809771	0.00211	0.0005841	0.002341	0.001801
ENST00000518585:1(@)chr5_137040361_139885487	chr5_138813650	0.0006616	0.00077	0.001298	0.0005853
ENST00000518585:1(@)chr5_137040361_139885487	chr5_138814430	0.0005196	0.0005933	0.0009936	0.0004445
ENST00000518585:1(@)chr5_137040361_139885487	chr5_138814968	0.0005202	0.0005767	0.0009769	0.0004431
ENST00000518585:1(@)chr5_137040361_139885487	chr5_138815048	0.0006384	0.000619	0.001122	0.0005493
ENST00000518585:1(@)chr5_137040361_139885487	chr5_138815636	0.0006388	0.0006221	0.001126	0.0005501
ENST00000518585:1(@)chr5_137040361_139885487	chr5_138816202	0.0006402	0.0006221	0.001127	0.0005513
ENST00000518585:1(@)chr5_137040361_139885487	chr5_138816944	0.0006415	0.000643	0.00115	0.0005549
ENST00000518585:1(@)chr5_137040361_139885487	chr5_138818841	0.0004563	0.000642	0.0009888	0.0003946
ENST00000518585:1(@)chr5_137040361_139885487	chr5_138819556	0.0003717	0.0005967	0.0008705	0.0003182
ENST00000518585:1(@)chr5_137040361_139885487	chr5_138819781	0.0004574	0.0006453	0.0009931	0.0003959
ENST00000518585:1(@)chr5_137040361_139885487	chr5_138820236	0.0002684	0.0006054	0.0007906	0.0002302
ENST00000518585:1(@)chr5_137040361_139885487	chr5_138820270	0.0002466	0.0005371	0.0007049	0.0002077
ENST00000518585:1(@)chr5_137040361_139885487	chr5_138823655	0.0002275	0.000614	0.0007638	0.0001955
ENST00000518585:1(@)chr5_137040361_139885487	chr5_138824367	0.000371	0.0005893	0.0008624	0.000317
ENST00000518585:1(@)chr5_137040361_139885487	chr5_138826440	0.0002279	0.0006124	0.0007627	0.0001959
ENST00000518585:1(@)chr5_137040361_139885487	chr5_138827083	0.0002653	0.0005535	0.0007369	0.0002246
ENST00000518585:1(@)chr5_137040361_139885487	chr5_138827887	0.0002685	0.0005935	0.0007791	0.0002297
ENST00000518585:1(@)chr5_137040361_139885487	chr5_138828618	0.0003726	0.0005977	0.0008722	0.000319
ENST00000518585:1(@)chr5_137040361_139885487	chr5_138829037	0.0003727	0.0005935	0.000868	0.0003187
ENST00000518585:1(@)chr5_137040361_139885487	chr5_138829962	0.0004598	0.0006389	0.0009887	0.0003974
ENST00000518585:1(@)chr5_137040361_139885487	chr5_138831416	0.0004606	0.0006436	0.0009941	0.0003985
ENST00000518585:1(@)chr5_137040361_139885487	chr5_138831581	0.0002694	0.0005986	0.0007848	0.0002307
ENST00000518585:1(@)chr5_137040361_139885487	chr5_138831808	0.0002497	0.0005756	0.0007454	0.0002126
ENST00000518585:1(@)chr5_137040361_139885487	chr5_138839070	0.000209	0.0006148	0.0007487	0.0001797
ENST00000518585:1(@)chr5_137040361_139885487	chr5_138841572	0.0002085	0.0006196	0.000753	0.0001795
ENST00000518585:2(@)chr5_137040361_139885487	chr5_138799545	0.0002131	0.0002709	0.0004089	0.0001554
ENST00000518585:2(@)chr5_137040361_139885487	chr5_138816660	0.0003432	0.0002584	0.0004888	0.0002471
ENST00000518910:2(@)chr5_137040361_139885487	chr5_138799545	0.0002502	0.0002709	0.000436	0.0001825
ENST00000519309:2(@)chr5_137040361_139885487	chr5_138799545	0.0003641	0.0002709	0.0005191	0.0002656
ENST00000520158:2(@)chr5_137040361_139885487	chr5_138799545	0.0002825	0.0002709	0.0004596	0.000206
ENST00000523912:2(@)chr5_137040361_139885487	chr5_138799545	0.0002554	0.0002709	0.0004398	0.0001863
ENST00000517534:1(@)chr5_137040361_139885487	chr5_138809771	0.0002694	0.0005841	0.0007331	0.0002299
ENST00000517534:1(@)chr5_137040361_139885487	chr5_138810831	0.000268	0.0005771	0.0007254	0.0002283
ENST00000517534:1(@)chr5_137040361_139885487	chr5_138820236	0.0002467	0.0006054	0.0007332	0.0002117
ENST00000517534:1(@)chr5_137040361_139885487	chr5_138820270	0.001203	0.0005371	0.001476	0.001014
ENST00000517534:1(@)chr5_137040361_139885487	chr5_138823655	0.0002617	0.000614	0.0007538	0.0002249
ENST00000517534:1(@)chr5_137040361_139885487	chr5_138826440	0.000256	0.0006124	0.0007475	0.00022
ENST00000517534:1(@)chr5_137040361_139885487	chr5_138827083	0.0005608	0.0005535	0.0009516	0.0004748
ENST00000517534:1(@)chr5_137040361_139885487	chr5_138827887	0.0002327	0.0005935	0.0007103	0.0001991
ENST00000517534:1(@)chr5_137040361_139885487	chr5_138831581	0.0002277	0.0005986	0.0007107	0.0001951
ENST00000517534:1(@)chr5_137040361_139885487	chr5_138831808	0.001122	0.0005756	0.001452	0.0009558
ENST00000517534:1(@)chr5_137040361_139885487	chr5_138835734	0.0004466	0.0005968	0.0008964	0.0003823
ENST00000517534:1(@)chr5_137040361_139885487	chr5_138836531	0.0004468	0.0006103	0.0009095	0.0003838
ENST00000517534:1(@)chr5_137040361_139885487	chr5_138837693	0.0004463	0.0005891	0.0008888	0.0003814
ENST00000517534:1(@)chr5_137040361_139885487	chr5_138840221	0.0004439	0.0005903	0.0008879	0.0003794
ENST00000517534:1(@)chr5_137040361_139885487	chr5_138841265	0.0004421	0.0005827	0.0008791	0.0003772
ENST00000517534:1(@)chr5_137040361_139885487	chr5_138844049	0.0004457	0.0005854	0.0008848	0.0003805
ENST00000517534:1(@)chr5_137040361_139885487	chr5_138844204	0.0004858	0.0006204	0.0009526	0.0004182
ENST00000517534:1(@)chr5_137040361_139885487	chr5_138846768	0.0004831	0.0005932	0.0009242	0.0004133
ENST00000517534:1(@)chr5_137040361_139885487	chr5_138846841	0.0004831	0.0005939	0.0009249	0.0004133
ENST00000517534:1(@)chr5_137040361_139885487	chr5_138849456	0.0003986	0.0006309	0.0008873	0.000344
ENST00000517534:1(@)chr5_137040361_139885487	chr5_138849604	0.0004567	0.0005801	0.0008891	0.0003894
ENST00000517534:1(@)chr5_137040361_139885487	chr5_138852351	0.0003942	0.0006372	0.0008895	0.0003406
ENST00000517534:1(@)chr5_137040361_139885487	chr5_138856727	0.002755	0.00066	0.00296	0.002392
ENST00000517534:1(@)chr5_137040361_139885487	chr5_138857826	0.0003281	0.0006599	0.0008533	0.0002849
ENST00000517534:1(@)chr5_137040361_139885487	chr5_138859299	0.004052	0.000585	0.003963	0.003459
ENST00000517534:1(@)chr5_137040361_139885487	chr5_138859528	0.004047	0.0005919	0.00397	0.003461
ENST00000517534:1(@)chr5_137040361_139885487	chr5_138860104	0.0203	0.0006202	0.01801	0.01747
ENST00000517534:1(@)chr5_137040361_139885487	chr5_138860128	0.01865	0.0006067	0.01653	0.01601
ENST00000517534:1(@)chr5_137040361_139885487	chr5_138864250	0.003271	0.0006064	0.003329	0.002807
ENST00000517534:1(@)chr5_137040361_139885487	chr5_138864340	0.003268	0.0006128	0.003336	0.002809
ENST00000517534:1(@)chr5_137040361_139885487	chr5_138864768	0.0006319	0.0006577	0.001115	0.0005483
ENST00000517534:1(@)chr5_137040361_139885487	chr5_138864877	0.003552	0.000619	0.00359	0.003057
ENST00000517534:1(@)chr5_137040361_139885487	chr5_138865253	0.0007111	0.0005823	0.001108	0.0006067
ENST00000517534:1(@)chr5_137040361_139885487	chr5_138867345	0.000709	0.0005963	0.001121	0.0006069
ENST00000517534:1(@)chr5_137040361_139885487	chr5_138868322	0.002294	0.0006044	0.002488	0.001967
ENST00000517534:1(@)chr5_137040361_139885487	chr5_138869205	0.0004478	0.0006726	0.0009691	0.0003897
ENST00000517534:1(@)chr5_137040361_139885487	chr5_138870511	0.002285	0.0006074	0.002484	0.001961
ENST00000517534:1(@)chr5_137040361_139885487	chr5_138871844	0.002284	0.0006086	0.002485	0.001961
ENST00000517534:1(@)chr5_137040361_139885487	chr5_138872752	0.0004477	0.0006815	0.0009773	0.0003903
ENST00000517534:1(@)chr5_137040361_139885487	chr5_138875206	0.0004474	0.0006818	0.0009774	0.0003901
ENST00000517534:1(@)chr5_137040361_139885487	chr5_138876728	0.0004474	0.0006812	0.0009767	0.00039
ENST00000517534:1(@)chr5_137040361_139885487	chr5_138878405	0.002461	0.0006464	0.002687	0.00213
ENST00000517534:1(@)chr5_137040361_139885487	chr5_138879639	0.0004472	0.000683	0.0009783	0.0003899
ENST00000517534:1(@)chr5_137040361_139885487	chr5_138880377	0.00226	0.0006277	0.00249	0.001949
ENST00000517534:1(@)chr5_137040361_139885487	chr5_138880594	0.0004959	0.0006162	0.0009573	0.0004265
ENST00000517534:1(@)chr5_137040361_139885487	chr5_138881616	0.0006319	0.0006398	0.001097	0.0005463
ENST00000517534:1(@)chr5_137040361_139885487	chr5_138888359	0.0002625	0.0006196	0.0007596	0.0002259
ENST00000517534:1(@)chr5_137040361_139885487	chr5_138888586	0.0002853	0.0006326	0.0007911	0.0002463
ENST00000517534:1(@)chr5_137040361_139885487	chr5_138888609	0.0002848	0.0006354	0.0007933	0.000246
ENST00000517534:1(@)chr5_137040361_139885487	chr5_138891078	0.0002602	0.0006046	0.000744	0.0002232
ENST00000517534:1(@)chr5_137040361_139885487	chr5_138891376	0.0002833	0.0006305	0.0007875	0.0002445
ENST00000517534:1(@)chr5_137040361_139885487	chr5_138893632	0.0002576	0.0006141	0.0007504	0.0002215
ENST00000517534:1(@)chr5_137040361_139885487	chr5_138895956	0.0002553	0.000624	0.0007575	0.00022
ENST00000517534:1(@)chr5_137040361_139885487	chr5_138898427	0.00128	0.0005677	0.001577	0.001088
ENST00000517534:1(@)chr5_137040361_139885487	chr5_138901252	0.003862	0.00129	0.004694	0.003584
ENST00000517534:1(@)chr5_137040361_139885487	chr5_138905018	0.0002489	0.0005854	0.0007168	0.0002125
ENST00000517534:1(@)chr5_137040361_139885487	chr5_138905629	0.0002706	0.0006177	0.0007649	0.0002328
ENST00000517534:1(@)chr5_137040361_139885487	chr5_138907409	0.0002456	0.0005866	0.000715	0.0002097
ENST00000518919:1(@)chr5_137040361_139885487	chr5_138809771	0.0001587	0.0005841	0.0006776	0.0001355
ENST00000518919:1(@)chr5_137040361_139885487	chr5_138810534	0.0001616	0.000581	0.000677	0.0001378
ENST00000518919:1(@)chr5_137040361_139885487	chr5_138810831	0.0001586	0.0005771	0.0006707	0.0001351
ENST00000518919:1(@)chr5_137040361_139885487	chr5_138811829	0.0001458	0.0006684	0.0007471	0.0001268
ENST00000518919:1(@)chr5_137040361_139885487	chr5_138812375	0.0001883	0.0005483	0.000668	0.0001592
ENST00000518919:1(@)chr5_137040361_139885487	chr5_138818841	0.0002774	0.000642	0.0008357	0.0002399
ENST00000518919:1(@)chr5_137040361_139885487	chr5_138819556	0.001457	0.0005967	0.001801	0.001248
ENST00000518919:1(@)chr5_137040361_139885487	chr5_138819781	0.001321	0.0006453	0.001742	0.001143
ENST00000518919:1(@)chr5_137040361_139885487	chr5_138820236	0.001431	0.0006054	0.00179	0.001228
ENST00000518919:1(@)chr5_137040361_139885487	chr5_138820270	0.001568	0.0005371	0.00182	0.001321
ENST00000518919:1(@)chr5_137040361_139885487	chr5_138823655	0.0002953	0.000614	0.0008236	0.0002538
ENST00000518919:1(@)chr5_137040361_139885487	chr5_138824367	0.0002571	0.0005893	0.0007665	0.0002196
ENST00000518919:1(@)chr5_137040361_139885487	chr5_138826440	0.0002945	0.0006124	0.0008214	0.0002531
ENST00000518919:1(@)chr5_137040361_139885487	chr5_138827083	0.0002667	0.0005535	0.0007395	0.0002258
ENST00000518919:1(@)chr5_137040361_139885487	chr5_138827887	0.0002523	0.0005935	0.0007666	0.0002158
ENST00000518919:1(@)chr5_137040361_139885487	chr5_138828618	0.0001818	0.0005977	0.0007103	0.0001556
ENST00000518919:1(@)chr5_137040361_139885487	chr5_138829037	0.0001818	0.0005935	0.0007062	0.0001555
ENST00000518919:1(@)chr5_137040361_139885487	chr5_138829962	0.0001652	0.0006389	0.0007357	0.0001427
ENST00000518919:1(@)chr5_137040361_139885487	chr5_138831416	0.0001651	0.0006436	0.0007401	0.0001428
ENST00000518919:1(@)chr5_137040361_139885487	chr5_138831581	0.0001784	0.0005986	0.0007084	0.0001528
ENST00000518919:1(@)chr5_137040361_139885487	chr5_138831808	0.0001942	0.0005756	0.0006996	0.0001654
ENST00000518919:1(@)chr5_137040361_139885487	chr5_138833874	0.0001651	0.0006422	0.0007387	0.0001428
ENST00000518919:1(@)chr5_137040361_139885487	chr5_138834793	0.0001651	0.0006445	0.000741	0.0001428
ENST00000518919:1(@)chr5_137040361_139885487	chr5_138835734	0.0001785	0.0005968	0.0007067	0.0001528
ENST00000518919:1(@)chr5_137040361_139885487	chr5_138835812	0.0001815	0.0005971	0.0007095	0.0001554
ENST00000518919:1(@)chr5_137040361_139885487	chr5_138836307	0.0001815	0.0005953	0.0007078	0.0001553
ENST00000518919:1(@)chr5_137040361_139885487	chr5_138836531	0.0001784	0.0006103	0.0007197	0.0001532
ENST00000518919:1(@)chr5_137040361_139885487	chr5_138837693	0.0001784	0.0005891	0.0006992	0.0001525
ENST00000518919:1(@)chr5_137040361_139885487	chr5_138838831	0.0001815	0.0005874	0.0007002	0.000155
ENST00000518919:1(@)chr5_137040361_139885487	chr5_138840221	0.0001784	0.0005903	0.0007003	0.0001525
ENST00000518919:1(@)chr5_137040361_139885487	chr5_138840769	0.0001816	0.0005926	0.0007053	0.0001553
ENST00000518919:1(@)chr5_137040361_139885487	chr5_138841000	0.0001816	0.0005926	0.0007053	0.0001553
ENST00000518919:1(@)chr5_137040361_139885487	chr5_138841265	0.0001785	0.0005827	0.0006931	0.0001523
ENST00000523275:1(@)chr5_137040361_139885487	chr5_138809771	0.0001354	0.0005841	0.0006423	0.0001155
ENST00000523275:1(@)chr5_137040361_139885487	chr5_138810534	0.0001506	0.000581	0.0006524	0.0001284
ENST00000523275:1(@)chr5_137040361_139885487	chr5_138810831	0.0001362	0.0005771	0.0006365	0.000116
ENST00000523275:1(@)chr5_137040361_139885487	chr5_138814430	0.0001487	0.0005933	0.0006623	0.0001272
ENST00000523275:1(@)chr5_137040361_139885487	chr5_138814968	0.0001486	0.0005767	0.0006467	0.0001266
ENST00000523275:1(@)chr5_137040361_139885487	chr5_138819556	0.0001455	0.0005967	0.0006627	0.0001245
ENST00000523275:1(@)chr5_137040361_139885487	chr5_138820236	0.0001302	0.0006054	0.0006578	0.0001118
ENST00000523275:1(@)chr5_137040361_139885487	chr5_138824367	0.0001439	0.0005893	0.0006545	0.000123
ENST00000523275:1(@)chr5_137040361_139885487	chr5_138827083	0.0001217	0.0005535	0.0006022	0.000103
ENST00000523275:1(@)chr5_137040361_139885487	chr5_138827887	0.000128	0.0005935	0.0006448	0.0001095
ENST00000523275:1(@)chr5_137040361_139885487	chr5_138828618	0.000142	0.0005977	0.0006607	0.0001217
ENST00000523275:1(@)chr5_137040361_139885487	chr5_138829037	0.000142	0.0005935	0.0006567	0.0001215
ENST00000523275:1(@)chr5_137040361_139885487	chr5_138831416	0.0001506	0.0006436	0.0007107	0.0001303
ENST00000523275:1(@)chr5_137040361_139885487	chr5_138831581	0.0002515	0.0005986	0.0007553	0.0002154
ENST00000523275:1(@)chr5_137040361_139885487	chr5_138831808	0.0001218	0.0005756	0.0006229	0.0001037
ENST00000523275:1(@)chr5_137040361_139885487	chr5_138833874	0.0001504	0.0006422	0.0007092	0.0001301
ENST00000523275:1(@)chr5_137040361_139885487	chr5_138834793	0.0001505	0.0006445	0.0007115	0.0001302
ENST00000523275:1(@)chr5_137040361_139885487	chr5_138835734	0.0002501	0.0005968	0.0007524	0.0002142
ENST00000523275:1(@)chr5_137040361_139885487	chr5_138835812	0.0002784	0.0005971	0.0007769	0.0002384
ENST00000523275:1(@)chr5_137040361_139885487	chr5_138836307	0.0002782	0.0005953	0.000775	0.0002381
ENST00000523275:1(@)chr5_137040361_139885487	chr5_138836531	0.0002516	0.0006103	0.0007665	0.0002161
ENST00000523275:1(@)chr5_137040361_139885487	chr5_138837693	0.000252	0.0005891	0.0007467	0.0002154
ENST00000523275:1(@)chr5_137040361_139885487	chr5_138838831	0.0002777	0.0005874	0.000767	0.0002373
ENST00000523275:1(@)chr5_137040361_139885487	chr5_138840221	0.0002512	0.0005903	0.0007471	0.0002147
ENST00000523275:1(@)chr5_137040361_139885487	chr5_138840769	0.0002773	0.0005926	0.0007716	0.0002372
ENST00000523275:1(@)chr5_137040361_139885487	chr5_138841000	0.0002773	0.0005926	0.0007716	0.0002372
ENST00000523275:1(@)chr5_137040361_139885487	chr5_138841265	0.0002507	0.0005827	0.0007394	0.0002139
ENST00000523275:1(@)chr5_137040361_139885487	chr5_138844049	0.0002465	0.0005854	0.0007384	0.0002105
ENST00000523275:1(@)chr5_137040361_139885487	chr5_138844204	0.0001358	0.0006204	0.0006764	0.0001169
ENST00000523275:1(@)chr5_137040361_139885487	chr5_138844627	0.0002731	0.0005836	0.0007595	0.0002331
ENST00000523275:1(@)chr5_137040361_139885487	chr5_138845874	0.0002732	0.0005783	0.0007544	0.0002328
ENST00000523275:1(@)chr5_137040361_139885487	chr5_138846318	0.001318	0.0005776	0.001644	0.001123
ENST00000523275:1(@)chr5_137040361_139885487	chr5_138846639	0.001317	0.0005711	0.001635	0.00112
ENST00000523275:1(@)chr5_137040361_139885487	chr5_138846768	0.0006549	0.0005932	0.001095	0.0005603
ENST00000523275:1(@)chr5_137040361_139885487	chr5_138846841	0.0006549	0.0005939	0.001096	0.0005603
ENST00000523275:1(@)chr5_137040361_139885487	chr5_138849456	0.0007222	0.0006309	0.001192	0.0006232
ENST00000523275:1(@)chr5_137040361_139885487	chr5_138849604	0.001314	0.0005801	0.001644	0.00112
ENST00000523275:1(@)chr5_137040361_139885487	chr5_138855704	0.001002	0.0006033	0.001404	0.0008597
ENST00000523275:1(@)chr5_137040361_139885487	chr5_138856727	0.001394	0.00066	0.001806	0.001211
ENST00000523275:1(@)chr5_137040361_139885487	chr5_138857826	0.006649	0.0006599	0.006367	0.005773
ENST00000523275:1(@)chr5_137040361_139885487	chr5_138864250	0.001918	0.0006064	0.002193	0.001646
ENST00000523275:1(@)chr5_137040361_139885487	chr5_138864340	0.00192	0.0006128	0.002202	0.00165
ENST00000523275:1(@)chr5_137040361_139885487	chr5_138864768	0.001178	0.0006577	0.001615	0.001022
ENST00000523275:1(@)chr5_137040361_139885487	chr5_138864877	0.001055	0.000619	0.001466	0.0009079
ENST00000523275:1(@)chr5_137040361_139885487	chr5_138865253	0.002107	0.0005823	0.002323	0.001798
ENST00000523275:1(@)chr5_137040361_139885487	chr5_138867345	0.001485	0.0005963	0.001809	0.001271
ENST00000523275:1(@)chr5_137040361_139885487	chr5_138868322	0.001353	0.0006044	0.001705	0.001161
ENST00000523275:1(@)chr5_137040361_139885487	chr5_138869205	0.0008359	0.0006726	0.001334	0.0007276
ENST00000523275:1(@)chr5_137040361_139885487	chr5_138870511	0.001352	0.0006074	0.001709	0.001161
ENST00000523275:1(@)chr5_137040361_139885487	chr5_138871844	0.001352	0.0006086	0.00171	0.001161
ENST00000523275:1(@)chr5_137040361_139885487	chr5_138872752	0.0008373	0.0006815	0.001345	0.00073
ENST00000523275:1(@)chr5_137040361_139885487	chr5_138875206	0.0008378	0.0006818	0.001345	0.0007305
ENST00000523275:1(@)chr5_137040361_139885487	chr5_138876728	0.0008382	0.0006812	0.001345	0.0007307
ENST00000523275:1(@)chr5_137040361_139885487	chr5_138878405	0.0007461	0.0006464	0.001229	0.000646
ENST00000523275:1(@)chr5_137040361_139885487	chr5_138879639	0.0008388	0.000683	0.001347	0.0007316
ENST00000523275:1(@)chr5_137040361_139885487	chr5_138880377	0.001363	0.0006277	0.001741	0.001175
ENST00000523275:1(@)chr5_137040361_139885487	chr5_138880594	0.00149	0.0006162	0.001837	0.001281
ENST00000523275:1(@)chr5_137040361_139885487	chr5_138887305	0.0002301	0.000642	0.000778	0.000199
ENST00000523275:1(@)chr5_137040361_139885487	chr5_138887944	0.0002048	0.0006075	0.0007237	0.0001758
ENST00000523275:1(@)chr5_137040361_139885487	chr5_138888359	0.0001885	0.0006196	0.000721	0.0001623
ENST00000523275:1(@)chr5_137040361_139885487	chr5_138891078	0.0001921	0.0006046	0.0007101	0.0001648
ENST00000523275:1(@)chr5_137040361_139885487	chr5_138893632	0.0001967	0.0006141	0.000723	0.0001691
ENST00000523275:1(@)chr5_137040361_139885487	chr5_138895956	0.0001992	0.000624	0.0007344	0.0001717
ENST00000523275:1(@)chr5_137040361_139885487	chr5_138898441	0.0002185	0.0005963	0.0007248	0.000187
ENST00000523275:1(@)chr5_137040361_139885487	chr5_138901066	0.0002209	0.0005912	0.0007221	0.0001889
ENST00000523275:1(@)chr5_137040361_139885487	chr5_138905018	0.0002102	0.0005854	0.0007075	0.0001795
ENST00000522730:2(@)chr5_137040361_139885487	chr5_138816660	0.000321	0.0002584	0.0004728	0.0002311
ENST00000522730:2(@)chr5_137040361_139885487	chr5_138832838	0.0003631	0.0003047	0.0005581	0.000273
ENST00000522730:1(@)chr5_137040361_139885487	chr5_138816944	0.0002399	0.000643	0.0008039	0.0002075
ENST00000522730:1(@)chr5_137040361_139885487	chr5_138818841	0.0002413	0.000642	0.0008042	0.0002086
ENST00000522730:1(@)chr5_137040361_139885487	chr5_138819556	0.0002344	0.0005967	0.0007541	0.0002006
ENST00000522730:1(@)chr5_137040361_139885487	chr5_138819781	0.0002422	0.0006453	0.0008083	0.0002096
ENST00000522730:1(@)chr5_137040361_139885487	chr5_138820236	0.0001687	0.0006054	0.0007063	0.0001447
ENST00000522730:1(@)chr5_137040361_139885487	chr5_138820270	0.0001332	0.0005371	0.0006105	0.0001122
ENST00000522730:1(@)chr5_137040361_139885487	chr5_138826440	0.0001301	0.0006124	0.0006798	0.0001118
ENST00000522730:1(@)chr5_137040361_139885487	chr5_138827083	0.0002999	0.0005535	0.0007673	0.0002539
ENST00000522730:1(@)chr5_137040361_139885487	chr5_138827887	0.001545	0.0005935	0.001872	0.001322
ENST00000522730:1(@)chr5_137040361_139885487	chr5_138828618	0.002163	0.0005977	0.002406	0.001852
ENST00000522730:1(@)chr5_137040361_139885487	chr5_138831581	0.0002749	0.0005986	0.0007907	0.0002354
ENST00000522730:1(@)chr5_137040361_139885487	chr5_138831808	0.0002159	0.0005756	0.0007178	0.0001839
ENST00000522730:1(@)chr5_137040361_139885487	chr5_138833874	0.0003985	0.0006422	0.0009403	0.0003447
ENST00000522730:1(@)chr5_137040361_139885487	chr5_138834793	0.0003987	0.0006445	0.0009428	0.0003449
ENST00000522730:1(@)chr5_137040361_139885487	chr5_138835734	0.0002751	0.0005968	0.0007891	0.0002355
ENST00000522730:1(@)chr5_137040361_139885487	chr5_138835812	0.0003857	0.0005971	0.0008841	0.0003302
ENST00000522730:1(@)chr5_137040361_139885487	chr5_138836307	0.0003857	0.0005953	0.0008822	0.0003301
ENST00000522730:1(@)chr5_137040361_139885487	chr5_138836531	0.000195	0.0006103	0.0007336	0.0001675
ENST00000522730:1(@)chr5_137040361_139885487	chr5_138837693	0.000195	0.0005891	0.000713	0.0001666
ENST00000522730:1(@)chr5_137040361_139885487	chr5_138838831	0.0002735	0.0005874	0.0007785	0.0002336
ENST00000522730:1(@)chr5_137040361_139885487	chr5_138839070	0.000221	0.0006148	0.0007602	0.00019
ENST00000522730:1(@)chr5_137040361_139885487	chr5_138840221	0.0001951	0.0005903	0.0007143	0.0001668
ENST00000522730:1(@)chr5_137040361_139885487	chr5_138840769	0.0002736	0.0005926	0.0007837	0.000234
ENST00000522730:1(@)chr5_137040361_139885487	chr5_138841000	0.0002736	0.0005926	0.0007837	0.000234
ENST00000522730:1(@)chr5_137040361_139885487	chr5_138841265	0.0001951	0.0005827	0.0007069	0.0001664
ENST00000522730:1(@)chr5_137040361_139885487	chr5_138841572	0.000221	0.0006196	0.0007649	0.0001902
ENST00000522730:1(@)chr5_137040361_139885487	chr5_138844049	0.0001944	0.0005854	0.000709	0.000166
ENST00000522730:1(@)chr5_137040361_139885487	chr5_138844204	0.0001786	0.0006204	0.0007292	0.0001537
ENST00000522730:1(@)chr5_137040361_139885487	chr5_138844627	0.0002724	0.0005836	0.0007738	0.0002324
ENST00000522730:1(@)chr5_137040361_139885487	chr5_138845874	0.0002725	0.0005783	0.0007686	0.0002322
ENST00000522730:1(@)chr5_137040361_139885487	chr5_138846318	0.0002724	0.0005776	0.0007679	0.0002321
ENST00000522730:1(@)chr5_137040361_139885487	chr5_138846639	0.0002724	0.0005711	0.0007615	0.0002317
ENST00000522730:1(@)chr5_137040361_139885487	chr5_138846768	0.0001787	0.0005932	0.0007031	0.0001528
ENST00000522730:1(@)chr5_137040361_139885487	chr5_138846841	0.0001787	0.0005939	0.0007037	0.0001528
ENST00000522730:1(@)chr5_137040361_139885487	chr5_138849456	0.0002815	0.0006309	0.0008281	0.0002429
ENST00000522730:1(@)chr5_137040361_139885487	chr5_138849604	0.0002726	0.0005801	0.0007705	0.0002324
ENST00000518919:2(@)chr5_137040361_139885487	chr5_138832838	0.0002659	0.0003047	0.0004851	0.0002
ENST00000521724:2(@)chr5_137040361_139885487	chr5_138832838	0.0004492	0.0003047	0.0006229	0.0003378
ENST00000521724:1(@)chr5_137040361_139885487	chr5_138833874	0.0001359	0.0006422	0.0007162	0.0001176
ENST00000521724:1(@)chr5_137040361_139885487	chr5_138834793	0.0001359	0.0006445	0.0007184	0.0001176
ENST00000521724:1(@)chr5_137040361_139885487	chr5_138835734	0.000137	0.0005968	0.0006736	0.0001173
ENST00000521724:1(@)chr5_137040361_139885487	chr5_138835812	0.0001344	0.0005971	0.0006716	0.0001151
ENST00000521724:1(@)chr5_137040361_139885487	chr5_138836307	0.0001344	0.0005953	0.0006699	0.000115
ENST00000521724:1(@)chr5_137040361_139885487	chr5_138836531	0.000137	0.0006103	0.0006866	0.0001177
ENST00000521724:1(@)chr5_137040361_139885487	chr5_138837693	0.000137	0.0005891	0.0006662	0.0001171
ENST00000521724:1(@)chr5_137040361_139885487	chr5_138844204	0.0001166	0.0006204	0.0006786	0.0001003
ENST00000521724:1(@)chr5_137040361_139885487	chr5_138844627	0.0002564	0.0005836	0.0007628	0.0002188
ENST00000521724:1(@)chr5_137040361_139885487	chr5_138845874	0.001222	0.0005783	0.00158	0.001041
ENST00000521724:1(@)chr5_137040361_139885487	chr5_138849456	0.0002188	0.0006309	0.0007768	0.0001888
ENST00000521724:1(@)chr5_137040361_139885487	chr5_138849604	0.0002165	0.0005801	0.0007253	0.0001845
ENST00000521724:1(@)chr5_137040361_139885487	chr5_138852351	0.0002188	0.0006372	0.000783	0.000189
ENST00000521724:1(@)chr5_137040361_139885487	chr5_138853022	0.0002207	0.0005859	0.0007346	0.0001885
ENST00000521724:1(@)chr5_137040361_139885487	chr5_138853166	0.0002208	0.0005813	0.0007301	0.0001882
ENST00000521724:1(@)chr5_137040361_139885487	chr5_138855097	0.0001535	0.0005908	0.0006819	0.0001312
ENST00000521724:1(@)chr5_137040361_139885487	chr5_138855704	0.0001565	0.0006033	0.0006965	0.0001342
ENST00000521724:1(@)chr5_137040361_139885487	chr5_138856727	0.0001551	0.00066	0.0007498	0.0001346
ENST00000521724:1(@)chr5_137040361_139885487	chr5_138857826	0.0001551	0.0006599	0.0007498	0.0001346
ENST00000521724:1(@)chr5_137040361_139885487	chr5_138859299	0.0001535	0.000585	0.0006763	0.000131
ENST00000521724:1(@)chr5_137040361_139885487	chr5_138859528	0.0001535	0.0005919	0.000683	0.0001313
ENST00000521724:1(@)chr5_137040361_139885487	chr5_138860104	0.0001597	0.0006202	0.0007155	0.0001374
ENST00000521724:1(@)chr5_137040361_139885487	chr5_138860128	0.0001566	0.0006067	0.0006999	0.0001343
ENST00000521724:1(@)chr5_137040361_139885487	chr5_138860584	0.0001525	0.0005683	0.0006594	0.0001296
ENST00000521724:1(@)chr5_137040361_139885487	chr5_138861042	0.0001566	0.0006066	0.0006997	0.0001343
ENST00000521724:1(@)chr5_137040361_139885487	chr5_138864250	0.0001566	0.0006064	0.0006996	0.0001344
ENST00000521724:1(@)chr5_137040361_139885487	chr5_138864340	0.0001566	0.0006128	0.0007058	0.0001345
ENST00000521724:1(@)chr5_137040361_139885487	chr5_138864768	0.0001551	0.0006577	0.0007477	0.0001346
ENST00000521724:1(@)chr5_137040361_139885487	chr5_138864877	0.0001597	0.000619	0.0007144	0.0001375
ENST00000521724:1(@)chr5_137040361_139885487	chr5_138865253	0.0001536	0.0005823	0.0006738	0.000131
ENST00000521724:1(@)chr5_137040361_139885487	chr5_138867345	0.0001536	0.0005963	0.0006873	0.0001315
ENST00000521724:1(@)chr5_137040361_139885487	chr5_138868322	0.0001566	0.0006044	0.0006977	0.0001343
ENST00000302763:1(@)chr5_137040361_139885487	chr5_138834793	0.0001406	0.0006445	0.0007211	0.0001217
ENST00000302763:1(@)chr5_137040361_139885487	chr5_138835734	0.0001397	0.0005968	0.0006747	0.0001196
ENST00000302763:1(@)chr5_137040361_139885487	chr5_138835812	0.000135	0.0005971	0.0006709	0.0001155
ENST00000302763:1(@)chr5_137040361_139885487	chr5_138836307	0.000135	0.0005953	0.0006691	0.0001155
ENST00000302763:1(@)chr5_137040361_139885487	chr5_138836531	0.0001396	0.0006103	0.0006876	0.0001199
ENST00000302763:1(@)chr5_137040361_139885487	chr5_138837693	0.0001396	0.0005891	0.0006671	0.0001193
ENST00000302763:1(@)chr5_137040361_139885487	chr5_138838831	0.000135	0.0005874	0.0006616	0.0001153
ENST00000302763:1(@)chr5_137040361_139885487	chr5_138839070	0.0001789	0.0006148	0.0007256	0.0001538
ENST00000302763:1(@)chr5_137040361_139885487	chr5_138844204	0.0001206	0.0006204	0.0006807	0.0001038
ENST00000302763:1(@)chr5_137040361_139885487	chr5_138845874	0.001228	0.0005783	0.001584	0.001046
ENST00000302763:1(@)chr5_137040361_139885487	chr5_138846318	0.001228	0.0005776	0.001583	0.001046
ENST00000302763:1(@)chr5_137040361_139885487	chr5_138846639	0.001228	0.0005711	0.001575	0.001044
ENST00000302763:1(@)chr5_137040361_139885487	chr5_138849456	0.0002264	0.0006309	0.0007821	0.0001953
ENST00000302763:1(@)chr5_137040361_139885487	chr5_138849604	0.0002176	0.0005801	0.000725	0.0001855
ENST00000302763:1(@)chr5_137040361_139885487	chr5_138852351	0.0002264	0.0006372	0.0007882	0.0001956
ENST00000302763:1(@)chr5_137040361_139885487	chr5_138853022	0.0002246	0.0005859	0.0007366	0.0001917
ENST00000302763:1(@)chr5_137040361_139885487	chr5_138853166	0.0002246	0.0005813	0.0007322	0.0001915
ENST00000302763:1(@)chr5_137040361_139885487	chr5_138855097	0.0001543	0.0005908	0.0006813	0.0001319
ENST00000302763:1(@)chr5_137040361_139885487	chr5_138855704	0.0001591	0.0006033	0.0006975	0.0001364
ENST00000302763:1(@)chr5_137040361_139885487	chr5_138856727	0.0001605	0.00066	0.0007531	0.0001393
ENST00000302763:1(@)chr5_137040361_139885487	chr5_138857826	0.0001605	0.0006599	0.0007531	0.0001393
ENST00000302763:1(@)chr5_137040361_139885487	chr5_138859299	0.0001543	0.000585	0.0006758	0.0001317
ENST00000302763:1(@)chr5_137040361_139885487	chr5_138859528	0.0001543	0.0005919	0.0006824	0.000132
ENST00000302763:1(@)chr5_137040361_139885487	chr5_138860104	0.0001647	0.0006202	0.0007186	0.0001418
ENST00000302763:1(@)chr5_137040361_139885487	chr5_138860128	0.0001591	0.0006067	0.0007008	0.0001365
ENST00000302763:1(@)chr5_137040361_139885487	chr5_138860584	0.0001744	0.0005683	0.0006768	0.0001482
ENST00000302763:1(@)chr5_137040361_139885487	chr5_138861042	0.0001591	0.0006066	0.0007007	0.0001365
ENST00000302763:1(@)chr5_137040361_139885487	chr5_138864250	0.0001591	0.0006064	0.0007005	0.0001365
ENST00000302763:1(@)chr5_137040361_139885487	chr5_138864340	0.000159	0.0006128	0.0007066	0.0001367
ENST00000302763:1(@)chr5_137040361_139885487	chr5_138864768	0.0001605	0.0006577	0.0007509	0.0001392
ENST00000302763:1(@)chr5_137040361_139885487	chr5_138864877	0.0001647	0.000619	0.0007174	0.0001417
ENST00000302763:1(@)chr5_137040361_139885487	chr5_138865253	0.0001544	0.0005823	0.0006733	0.0001317
ENST00000302763:1(@)chr5_137040361_139885487	chr5_138867345	0.0001544	0.0005963	0.0006868	0.0001321
ENST00000302763:1(@)chr5_137040361_139885487	chr5_138868322	0.0001592	0.0006044	0.0006986	0.0001365
ENST00000302763:1(@)chr5_137040361_139885487	chr5_138869205	0.0001604	0.0006726	0.0007651	0.0001396
ENST00000540387:1(@)chr5_137040361_139885487	chr5_138895956	0.0004622	0.000624	0.0009753	0.0003982
ENST00000540387:1(@)chr5_137040361_139885487	chr5_138896266	0.0002489	0.0006689	0.0008351	0.0002165
ENST00000540387:1(@)chr5_137040361_139885487	chr5_138896398	0.0002489	0.0006728	0.0008389	0.0002166
ENST00000540387:1(@)chr5_137040361_139885487	chr5_138898427	0.0003829	0.0005677	0.0008505	0.0003254
ENST00000540387:1(@)chr5_137040361_139885487	chr5_138898441	0.0002309	0.0005963	0.0007491	0.0001976
ENST00000540387:1(@)chr5_137040361_139885487	chr5_138901252	0.0001165	0.00129	0.001301	0.0001081
ENST00000540387:1(@)chr5_137040361_139885487	chr5_138905018	0.0003759	0.0005854	0.0008623	0.0003208
ENST00000540387:1(@)chr5_137040361_139885487	chr5_138905185	0.0002074	0.0006664	0.0007967	0.0001803
ENST00000540387:1(@)chr5_137040361_139885487	chr5_138905629	0.0002709	0.0006177	0.0008043	0.000233
ENST00000540387:1(@)chr5_137040361_139885487	chr5_138906131	0.0004331	0.000579	0.0009046	0.0003691
ENST00000540387:1(@)chr5_137040361_139885487	chr5_138907409	0.004053	0.0005866	0.004003	0.003461
ENST00000540387:1(@)chr5_137040361_139885487	chr5_138910639	0.0005486	0.0006292	0.001055	0.0004732
ENST00000540387:1(@)chr5_137040361_139885487	chr5_138911089	0.0003803	0.0006131	0.0008938	0.0003268
ENST00000540387:1(@)chr5_137040361_139885487	chr5_138914251	0.0007585	0.0006107	0.001216	0.0006515
ENST00000540387:1(@)chr5_137040361_139885487	chr5_138914417	0.0007576	0.0006224	0.001228	0.0006524
ENST00000540387:1(@)chr5_137040361_139885487	chr5_138916000	0.0002659	0.0006082	0.0007907	0.0002283
ENST00000540387:1(@)chr5_137040361_139885487	chr5_138920272	0.0002842	0.0006652	0.0008622	0.000247
ENST00000540387:1(@)chr5_137040361_139885487	chr5_138920329	0.0003804	0.0006373	0.000918	0.0003286
ENST00000540387:1(@)chr5_137040361_139885487	chr5_138920410	0.0003799	0.0006447	0.000925	0.0003287
ENST00000540387:1(@)chr5_137040361_139885487	chr5_138920450	0.0003005	0.0006206	0.0008326	0.0002587
ENST00000540387:1(@)chr5_137040361_139885487	chr5_138920589	0.0002841	0.0006662	0.0008631	0.0002469
ENST00000540387:1(@)chr5_137040361_139885487	chr5_138922220	0.0004699	0.0005569	0.0009132	0.0003981
ENST00000540387:1(@)chr5_137040361_139885487	chr5_138922488	0.0003715	0.0005735	0.0008466	0.0003162
ENST00000540387:1(@)chr5_137040361_139885487	chr5_138923113	0.0005094	0.0005527	0.0009423	0.0004311
ENST00000540387:1(@)chr5_137040361_139885487	chr5_138923754	0.0002844	0.0006709	0.0008679	0.0002474
ENST00000540387:1(@)chr5_137040361_139885487	chr5_138923853	0.0002843	0.000671	0.0008678	0.0002473
ENST00000540387:1(@)chr5_137040361_139885487	chr5_138925859	0.0002745	0.0006675	0.0008559	0.0002386
ENST00000540387:1(@)chr5_137040361_139885487	chr5_138925982	0.0002559	0.0006645	0.0008368	0.0002223
ENST00000540387:1(@)chr5_137040361_139885487	chr5_138926301	0.0002745	0.0006737	0.0008619	0.0002389
ENST00000540387:1(@)chr5_137040361_139885487	chr5_138926981	0.0003875	0.0007127	0.0009988	0.0003397
ENST00000540387:1(@)chr5_137040361_139885487	chr5_138927560	0.000289	0.000612	0.0008143	0.0002483
ENST00000540387:1(@)chr5_137040361_139885487	chr5_138928369	0.0003549	0.0006477	0.0009062	0.0003073
ENST00000540387:1(@)chr5_137040361_139885487	chr5_138928735	0.0002892	0.0006128	0.0008153	0.0002485
ENST00000517904:1(@)chr5_137040361_139885487	chr5_138886300	0.0001365	0.0006936	0.0007654	0.0001192
ENST00000517904:1(@)chr5_137040361_139885487	chr5_138886905	0.0001365	0.0006899	0.0007618	0.0001192
ENST00000517904:1(@)chr5_137040361_139885487	chr5_138887305	0.0001363	0.000642	0.000716	0.0001179
ENST00000517904:1(@)chr5_137040361_139885487	chr5_138887944	0.0001378	0.0006075	0.0006841	0.0001182
ENST00000517904:1(@)chr5_137040361_139885487	chr5_138888103	0.0001365	0.0006909	0.0007628	0.0001192
ENST00000517904:1(@)chr5_137040361_139885487	chr5_138888359	0.0001425	0.0006196	0.0006998	0.0001226
ENST00000517904:1(@)chr5_137040361_139885487	chr5_138888586	0.0001659	0.0006326	0.0007325	0.0001432
ENST00000517904:1(@)chr5_137040361_139885487	chr5_138888594	0.0001366	0.0007151	0.0007859	0.0001198
ENST00000517904:1(@)chr5_137040361_139885487	chr5_138888609	0.0001658	0.0006354	0.0007351	0.0001432
ENST00000517904:1(@)chr5_137040361_139885487	chr5_138894574	0.0009558	0.0006733	0.001459	0.0008318
ENST00000517904:1(@)chr5_137040361_139885487	chr5_138894939	0.0009559	0.0006774	0.001464	0.0008326
ENST00000517904:1(@)chr5_137040361_139885487	chr5_138895956	0.0001178	0.000624	0.0006829	0.0001015
ENST00000517904:1(@)chr5_137040361_139885487	chr5_138896266	0.0002605	0.0006689	0.0008496	0.0002265
ENST00000517904:1(@)chr5_137040361_139885487	chr5_138896398	0.0002605	0.0006728	0.0008534	0.0002266
ENST00000517904:1(@)chr5_137040361_139885487	chr5_138901066	0.0002202	0.0005912	0.0007389	0.0001882
ENST00000517904:1(@)chr5_137040361_139885487	chr5_138901252	0.0002196	0.00129	0.001405	0.0002037
ENST00000517904:1(@)chr5_137040361_139885487	chr5_138901868	0.0002199	0.000653	0.000799	0.0001906
ENST00000517904:1(@)chr5_137040361_139885487	chr5_138905018	0.0002257	0.0005854	0.000738	0.0001926
ENST00000517904:1(@)chr5_137040361_139885487	chr5_138905185	0.0002198	0.0006664	0.0008119	0.000191
ENST00000517904:1(@)chr5_137040361_139885487	chr5_138905629	0.0001815	0.0006177	0.0007316	0.0001561
ENST00000517904:1(@)chr5_137040361_139885487	chr5_138906131	0.0001557	0.000579	0.0006721	0.0001327
ENST00000517904:1(@)chr5_137040361_139885487	chr5_138907409	0.0001595	0.0005866	0.0006827	0.0001362
ENST00000517904:1(@)chr5_137040361_139885487	chr5_138908130	0.000156	0.0006298	0.0007212	0.0001345
ENST00000517904:1(@)chr5_137040361_139885487	chr5_138910639	0.0001773	0.0006292	0.0007391	0.0001529
ENST00000517904:1(@)chr5_137040361_139885487	chr5_138911089	0.000156	0.0006131	0.0007052	0.000134
ENST00000517904:1(@)chr5_137040361_139885487	chr5_138914251	0.0001585	0.0006107	0.0007051	0.0001362
ENST00000517904:1(@)chr5_137040361_139885487	chr5_138914417	0.0001585	0.0006224	0.0007164	0.0001365
ENST00000517904:1(@)chr5_137040361_139885487	chr5_138916000	0.0001558	0.0006082	0.0007003	0.0001338
ENST00000517904:1(@)chr5_137040361_139885487	chr5_138920272	0.0001558	0.0006652	0.000755	0.0001353
ENST00000517904:1(@)chr5_137040361_139885487	chr5_138920329	0.0001732	0.0006373	0.0007433	0.0001497
ENST00000517904:1(@)chr5_137040361_139885487	chr5_138920410	0.0001732	0.0006447	0.0007505	0.0001498
ENST00000517904:1(@)chr5_137040361_139885487	chr5_138920450	0.0001569	0.0006206	0.0007132	0.0001351
ENST00000520400:1(@)chr5_137040361_139885487	chr5_138886300	0.0001376	0.0006936	0.0007656	0.0001202
ENST00000520400:1(@)chr5_137040361_139885487	chr5_138886905	0.0001376	0.0006899	0.000762	0.0001201
ENST00000520400:1(@)chr5_137040361_139885487	chr5_138887305	0.0001359	0.000642	0.0007149	0.0001175
ENST00000520400:1(@)chr5_137040361_139885487	chr5_138887944	0.0001393	0.0006075	0.0006848	0.0001196
ENST00000520400:1(@)chr5_137040361_139885487	chr5_138888103	0.0001376	0.0006909	0.000763	0.0001201
ENST00000520400:1(@)chr5_137040361_139885487	chr5_138888359	0.0001569	0.0006196	0.0007115	0.000135
ENST00000520400:1(@)chr5_137040361_139885487	chr5_138888586	0.0001454	0.0006326	0.0007141	0.0001255
ENST00000520400:1(@)chr5_137040361_139885487	chr5_138888594	0.0001377	0.0007151	0.0007862	0.0001208
ENST00000520400:1(@)chr5_137040361_139885487	chr5_138888609	0.0001453	0.0006354	0.0007167	0.0001255
ENST00000520400:1(@)chr5_137040361_139885487	chr5_138893632	0.0001288	0.0006141	0.0006821	0.0001107
ENST00000520400:1(@)chr5_137040361_139885487	chr5_138894574	0.0002628	0.0006733	0.0008552	0.0002287
ENST00000520400:1(@)chr5_137040361_139885487	chr5_138894939	0.0002629	0.0006774	0.0008593	0.000229
ENST00000520400:1(@)chr5_137040361_139885487	chr5_138895956	0.001396	0.000624	0.001783	0.001203
ENST00000520400:1(@)chr5_137040361_139885487	chr5_138896266	0.001252	0.0006689	0.001711	0.001089
ENST00000520400:1(@)chr5_137040361_139885487	chr5_138896398	0.001252	0.0006728	0.001715	0.001089
ENST00000520400:1(@)chr5_137040361_139885487	chr5_138901066	0.0002216	0.0005912	0.0007395	0.0001895
ENST00000520400:1(@)chr5_137040361_139885487	chr5_138901252	0.0002092	0.00129	0.001394	0.0001941
ENST00000520400:1(@)chr5_137040361_139885487	chr5_138901868	0.0002219	0.000653	0.0008	0.0001923
ENST00000520400:1(@)chr5_137040361_139885487	chr5_138905018	0.0001719	0.0005854	0.0006915	0.0001467
ENST00000520400:1(@)chr5_137040361_139885487	chr5_138905185	0.0001571	0.0006664	0.0007567	0.0001365
ENST00000520400:1(@)chr5_137040361_139885487	chr5_138905629	0.000161	0.0006177	0.0007132	0.0001385
ENST00000520400:1(@)chr5_137040361_139885487	chr5_138906131	0.0001564	0.000579	0.0006721	0.0001333
ENST00000520400:1(@)chr5_137040361_139885487	chr5_138907409	0.0001706	0.0005866	0.0006915	0.0001457
ENST00000520400:1(@)chr5_137040361_139885487	chr5_138908130	0.0001574	0.0006298	0.0007217	0.0001357
ENST00000520400:1(@)chr5_137040361_139885487	chr5_138910639	0.0001604	0.0006292	0.0007238	0.0001384
ENST00000520400:1(@)chr5_137040361_139885487	chr5_138911089	0.0001569	0.0006131	0.0007053	0.0001348
ENST00000520400:1(@)chr5_137040361_139885487	chr5_138914251	0.0001689	0.0006107	0.0007133	0.0001451
ENST00000520400:1(@)chr5_137040361_139885487	chr5_138914417	0.0001689	0.0006224	0.0007246	0.0001455
ENST00000520400:1(@)chr5_137040361_139885487	chr5_138916000	0.0001564	0.0006082	0.0007001	0.0001342
ENST00000517533:1(@)chr5_137040361_139885487	chr5_138886905	0.0001769	0.0006899	0.0007958	0.0001544
ENST00000517533:1(@)chr5_137040361_139885487	chr5_138887305	0.0002011	0.000642	0.0007708	0.0001739
ENST00000517533:1(@)chr5_137040361_139885487	chr5_138887944	0.0001625	0.0006075	0.0007042	0.0001395
ENST00000517533:1(@)chr5_137040361_139885487	chr5_138888103	0.0001768	0.0006909	0.0007967	0.0001544
ENST00000517533:1(@)chr5_137040361_139885487	chr5_138888359	0.0001449	0.0006196	0.0007007	0.0001247
ENST00000517533:1(@)chr5_137040361_139885487	chr5_138888586	0.000148	0.0006326	0.0007159	0.0001278
ENST00000517533:1(@)chr5_137040361_139885487	chr5_138888594	0.0001758	0.0007151	0.000819	0.0001542
ENST00000517533:1(@)chr5_137040361_139885487	chr5_138888609	0.0001481	0.0006354	0.0007186	0.0001279
ENST00000517533:1(@)chr5_137040361_139885487	chr5_138891078	0.0001459	0.0006046	0.0006872	0.0001251
ENST00000517533:1(@)chr5_137040361_139885487	chr5_138891376	0.0001491	0.0006305	0.0007148	0.0001287
ENST00000517533:1(@)chr5_137040361_139885487	chr5_138895956	0.001034	0.000624	0.001471	0.0008906
ENST00000517533:1(@)chr5_137040361_139885487	chr5_138896266	0.0001468	0.0006689	0.0007495	0.0001277
ENST00000517533:1(@)chr5_137040361_139885487	chr5_138896398	0.0001468	0.0006728	0.0007533	0.0001278
ENST00000517533:1(@)chr5_137040361_139885487	chr5_138898427	0.001394	0.0005677	0.001712	0.001184
ENST00000517533:1(@)chr5_137040361_139885487	chr5_138898441	0.00153	0.0005963	0.001864	0.001309
ENST00000517533:1(@)chr5_137040361_139885487	chr5_138901868	0.0002829	0.000653	0.0008523	0.0002452
ENST00000517533:1(@)chr5_137040361_139885487	chr5_138905018	0.0002428	0.0005854	0.0007515	0.0002072
ENST00000517533:1(@)chr5_137040361_139885487	chr5_138905185	0.0002843	0.0006664	0.0008667	0.0002471
ENST00000517533:1(@)chr5_137040361_139885487	chr5_138905629	0.0002505	0.0006177	0.0007897	0.0002155
ENST00000517533:1(@)chr5_137040361_139885487	chr5_138906131	0.000279	0.000579	0.0007761	0.0002378
ENST00000517533:1(@)chr5_137040361_139885487	chr5_138907409	0.0001736	0.0005866	0.0006936	0.0001482
ENST00000517533:1(@)chr5_137040361_139885487	chr5_138908130	0.0002004	0.0006298	0.0007584	0.0001729
ENST00000517533:1(@)chr5_137040361_139885487	chr5_138910639	0.0001706	0.0006292	0.0007321	0.0001471
ENST00000517533:1(@)chr5_137040361_139885487	chr5_138911089	0.0001873	0.0006131	0.0007309	0.0001609
ENST00000517533:1(@)chr5_137040361_139885487	chr5_138914251	0.0001685	0.0006107	0.0007124	0.0001447
ENST00000517533:1(@)chr5_137040361_139885487	chr5_138914417	0.0001685	0.0006224	0.0007237	0.0001451
ENST00000517533:1(@)chr5_137040361_139885487	chr5_138916000	0.0001907	0.0006082	0.000729	0.0001636
ENST00000517533:1(@)chr5_137040361_139885487	chr5_138920272	0.0002019	0.0006652	0.0007938	0.0001754
ENST00000517533:1(@)chr5_137040361_139885487	chr5_138920329	0.0001749	0.0006373	0.0007435	0.0001511
ENST00000517533:1(@)chr5_137040361_139885487	chr5_138920410	0.0001749	0.0006447	0.0007507	0.0001514
ENST00000517533:1(@)chr5_137040361_139885487	chr5_138920450	0.0002008	0.0006206	0.0007498	0.0001729
ENST00000517533:1(@)chr5_137040361_139885487	chr5_138920589	0.0002014	0.0006662	0.0007944	0.000175
ENST00000517533:2(@)chr5_137040361_139885487	chr5_138902854	0.0003272	0.0003181	0.0005462	0.0002487
ENST00000517533:2(@)chr5_137040361_139885487	chr5_138913887	0.0002318	0.0003239	0.0004799	0.0001769
ENST00000517533:2(@)chr5_137040361_139885487	chr5_138915235	0.0002328	0.0003145	0.0004706	0.0001764
ENST00000517904:2(@)chr5_137040361_139885487	chr5_138902854	0.0003238	0.0003181	0.0005436	0.0002461
ENST00000517904:2(@)chr5_137040361_139885487	chr5_138913887	0.0002294	0.0003239	0.0004781	0.0001751
ENST00000517904:2(@)chr5_137040361_139885487	chr5_138915235	0.0002302	0.0003145	0.0004687	0.0001745
ENST00000520400:2(@)chr5_137040361_139885487	chr5_138902854	0.0003238	0.0003181	0.0005437	0.0002461
ENST00000520400:2(@)chr5_137040361_139885487	chr5_138913887	0.0002292	0.0003239	0.000478	0.0001749
ENST00000520400:2(@)chr5_137040361_139885487	chr5_138915235	0.0002302	0.0003145	0.0004687	0.0001744
ENST00000521368:1(@)chr5_137040361_139885487	chr5_138908130	0.0001866	0.0006298	0.0007465	0.000161
ENST00000521368:1(@)chr5_137040361_139885487	chr5_138910639	0.0002374	0.0006292	0.0007897	0.0002047
ENST00000521368:1(@)chr5_137040361_139885487	chr5_138911089	0.0001743	0.0006131	0.0007198	0.0001498
ENST00000521368:1(@)chr5_137040361_139885487	chr5_138922488	0.0004054	0.0005735	0.0008782	0.000345
ENST00000521368:1(@)chr5_137040361_139885487	chr5_138923113	0.0004228	0.0005527	0.0008717	0.0003579
ENST00000521368:1(@)chr5_137040361_139885487	chr5_138923754	0.0003005	0.0006709	0.0008852	0.0002614
ENST00000521368:1(@)chr5_137040361_139885487	chr5_138923853	0.0003005	0.000671	0.0008852	0.0002614
ENST00000521368:1(@)chr5_137040361_139885487	chr5_138925859	0.0003028	0.0006675	0.0008839	0.0002633
ENST00000521368:1(@)chr5_137040361_139885487	chr5_138925982	0.0002814	0.0006645	0.0008622	0.0002445
ENST00000521368:1(@)chr5_137040361_139885487	chr5_138926301	0.0003028	0.0006737	0.0008899	0.0002635
ENST00000521368:1(@)chr5_137040361_139885487	chr5_138926981	0.0004178	0.0007127	0.001029	0.0003662
ENST00000521368:1(@)chr5_137040361_139885487	chr5_138927560	0.0002301	0.000612	0.0007667	0.0001977
ENST00000521368:1(@)chr5_137040361_139885487	chr5_138928369	0.0002637	0.0006477	0.0008305	0.0002284
ENST00000521368:1(@)chr5_137040361_139885487	chr5_138928735	0.00023	0.0006128	0.0007674	0.0001976
ENST00000521368:1(@)chr5_137040361_139885487	chr5_138930857	0.0002697	0.0007646	0.0009493	0.0002384
ENST00000521368:1(@)chr5_137040361_139885487	chr5_138931394	0.000204	0.000654	0.0007849	0.0001769
ENST00000521368:1(@)chr5_137040361_139885487	chr5_138931688	0.0001943	0.0007493	0.0008679	0.0001713
ENST00000521368:1(@)chr5_137040361_139885487	chr5_138932127	0.0002924	0.0005676	0.0007761	0.0002484
ENST00000521368:1(@)chr5_137040361_139885487	chr5_138933459	0.0002763	0.0007491	0.0009401	0.0002437
ENST00000521368:1(@)chr5_137040361_139885487	chr5_138934853	0.0003109	0.0006611	0.0008846	0.0002699
ENST00000521368:1(@)chr5_137040361_139885487	chr5_138935043	0.0002786	0.0005415	0.0007385	0.0002351
ENST00000521368:1(@)chr5_137040361_139885487	chr5_138935498	0.00029	0.0005042	0.0007106	0.0002419
ENST00000521368:1(@)chr5_137040361_139885487	chr5_138935732	0.0002883	0.0004964	0.0007013	0.0002398
ENST00000521368:1(@)chr5_137040361_139885487	chr5_138936458	0.0002271	0.0006536	0.0008046	0.0001969
ENST00000521368:1(@)chr5_137040361_139885487	chr5_138936560	0.0002761	0.000658	0.0008513	0.0002396
ENST00000521368:1(@)chr5_137040361_139885487	chr5_138936597	0.0002405	0.0006492	0.0008119	0.0002083
ENST00000521368:1(@)chr5_137040361_139885487	chr5_138936847	0.0002761	0.0006462	0.0008398	0.000239
ENST00000521368:1(@)chr5_137040361_139885487	chr5_138937159	0.0002825	0.000716	0.0009135	0.0002478
ENST00000521368:1(@)chr5_137040361_139885487	chr5_138937456	0.0002416	0.0006551	0.0008186	0.0002095
ENST00000521368:1(@)chr5_137040361_139885487	chr5_138938762	0.0002655	0.0006332	0.0008179	0.0002292
ENST00000521368:1(@)chr5_137040361_139885487	chr5_138939207	0.0002314	0.0006587	0.0008133	0.0002008
ENST00000521368:1(@)chr5_137040361_139885487	chr5_138941090	0.0002537	0.000515	0.0006911	0.0002123
ENST00000521368:1(@)chr5_137040361_139885487	chr5_138941095	0.0001941	0.0005987	0.0007229	0.0001663
ENST00000521368:1(@)chr5_137040361_139885487	chr5_138941255	0.0002191	0.0006541	0.0007981	0.0001899
ENST00000521368:1(@)chr5_137040361_139885487	chr5_138942158	0.0002921	0.0004533	0.0006605	0.0002391
ENST00000540387:2(@)chr5_137040361_139885487	chr5_138913887	0.001126	0.0003239	0.001162	0.0008591
ENST00000540387:2(@)chr5_137040361_139885487	chr5_138915235	0.001009	0.0003145	0.001059	0.0007649
ENST00000519489:2(@)chr5_137040361_139885487	chr5_138915235	0.0002056	0.0003145	0.0004501	0.0001558
ENST00000519489:2(@)chr5_137040361_139885487	chr5_138935795	0.0002367	0.0003525	0.000514	0.0001842
ENST00000519489:2(@)chr5_137040361_139885487	chr5_138940139	0.0002291	0.0003224	0.0004763	0.0001746
ENST00000519489:1(@)chr5_137040361_139885487	chr5_138916000	0.000313	0.0006082	0.0008307	0.0002687
ENST00000519489:1(@)chr5_137040361_139885487	chr5_138925859	0.0006638	0.0006675	0.001194	0.000577
ENST00000519489:1(@)chr5_137040361_139885487	chr5_138925982	0.0008695	0.0006645	0.001369	0.0007554
ENST00000519489:1(@)chr5_137040361_139885487	chr5_138926301	0.003163	0.0006737	0.003375	0.002753
ENST00000519489:1(@)chr5_137040361_139885487	chr5_138926981	0.001664	0.0007127	0.002117	0.001458
ENST00000519489:1(@)chr5_137040361_139885487	chr5_138930857	0.000476	0.0007646	0.001127	0.0004208
ENST00000519489:1(@)chr5_137040361_139885487	chr5_138931394	0.0008298	0.000654	0.001324	0.0007194
ENST00000519489:1(@)chr5_137040361_139885487	chr5_138931688	0.0005501	0.0007493	0.001178	0.0004851
ENST00000519489:1(@)chr5_137040361_139885487	chr5_138932127	0.0007093	0.0005676	0.001127	0.0006027
ENST00000519489:1(@)chr5_137040361_139885487	chr5_138933459	0.0004145	0.0007491	0.001058	0.0003655
ENST00000519489:1(@)chr5_137040361_139885487	chr5_138934853	0.0004798	0.0006611	0.001028	0.0004166
ENST00000519489:1(@)chr5_137040361_139885487	chr5_138935043	0.0002716	0.0005415	0.0007296	0.0002292
ENST00000519489:1(@)chr5_137040361_139885487	chr5_138935498	0.0005158	0.0005042	0.000896	0.0004301
ENST00000519489:1(@)chr5_137040361_139885487	chr5_138935732	0.0005181	0.0004964	0.0008897	0.0004309
ENST00000519489:1(@)chr5_137040361_139885487	chr5_138936458	0.0003523	0.0006536	0.0009094	0.0003054
ENST00000519489:1(@)chr5_137040361_139885487	chr5_138936560	0.0002741	0.000658	0.0008459	0.0002378
ENST00000519489:1(@)chr5_137040361_139885487	chr5_138936597	0.000208	0.0006492	0.0007801	0.0001801
ENST00000519489:1(@)chr5_137040361_139885487	chr5_138936847	0.0002741	0.0006462	0.0008344	0.0002372
ENST00000519489:1(@)chr5_137040361_139885487	chr5_138937159	0.0003493	0.000716	0.000968	0.0003064
ENST00000519489:1(@)chr5_137040361_139885487	chr5_138937456	0.0002086	0.0006551	0.0007863	0.0001809
ENST00000519489:1(@)chr5_137040361_139885487	chr5_138938762	0.0002605	0.0006332	0.00081	0.0002248
ENST00000519489:1(@)chr5_137040361_139885487	chr5_138939207	0.0003616	0.0006587	0.0009225	0.0003138
ENST00000519489:1(@)chr5_137040361_139885487	chr5_138941090	0.0002272	0.000515	0.000666	0.0001901
ENST00000519489:1(@)chr5_137040361_139885487	chr5_138941095	0.0003149	0.0005987	0.000823	0.0002697
ENST00000519489:1(@)chr5_137040361_139885487	chr5_138941255	0.0004502	0.0006541	0.0009948	0.0003903
ENST00000519489:1(@)chr5_137040361_139885487	chr5_138942158	0.0003119	0.0004533	0.0006742	0.0002553
ENST00000519489:1(@)chr5_137040361_139885487	chr5_138942562	0.0003133	0.0004457	0.0006676	0.0002557
ENST00000519489:1(@)chr5_137040361_139885487	chr5_138944367	0.0002224	0.0004496	0.0005974	0.0001818
ENST00000519489:1(@)chr5_137040361_139885487	chr5_138944528	0.0002948	0.0005219	0.0007296	0.0002472
ENST00000519489:1(@)chr5_137040361_139885487	chr5_138944727	0.0001887	0.0006256	0.0007407	0.0001626
ENST00000521387:1(@)chr5_137040361_139885487	chr5_138920272	0.0002219	0.0006652	0.0008107	0.0001928
ENST00000521387:1(@)chr5_137040361_139885487	chr5_138920329	0.0002402	0.0006373	0.0007995	0.0002076
ENST00000521387:1(@)chr5_137040361_139885487	chr5_138920410	0.0002402	0.0006447	0.0008068	0.0002079
ENST00000521387:1(@)chr5_137040361_139885487	chr5_138920450	0.0002073	0.0006206	0.0007549	0.0001784
ENST00000521387:1(@)chr5_137040361_139885487	chr5_138920589	0.0002223	0.0006662	0.0008121	0.0001932
ENST00000521387:1(@)chr5_137040361_139885487	chr5_138922220	0.0001976	0.0005569	0.0006848	0.0001674
ENST00000521387:1(@)chr5_137040361_139885487	chr5_138922488	0.0002633	0.0005735	0.0007569	0.0002241
ENST00000521387:1(@)chr5_137040361_139885487	chr5_138926981	0.001524	0.0007127	0.001998	0.001336
ENST00000521387:1(@)chr5_137040361_139885487	chr5_138927560	0.0001691	0.000612	0.0007139	0.0001453
ENST00000521387:1(@)chr5_137040361_139885487	chr5_138928369	0.0004361	0.0006477	0.0009793	0.0003776
ENST00000521387:1(@)chr5_137040361_139885487	chr5_138928735	0.0003898	0.0006128	0.0009042	0.0003349
ENST00000521387:1(@)chr5_137040361_139885487	chr5_138933459	0.0004487	0.0007491	0.001092	0.0003957
ENST00000521387:1(@)chr5_137040361_139885487	chr5_138934853	0.000271	0.0006611	0.0008494	0.0002353
ENST00000521387:1(@)chr5_137040361_139885487	chr5_138935043	0.0004029	0.0005415	0.0008429	0.0003399
ENST00000521387:1(@)chr5_137040361_139885487	chr5_138935498	0.0002889	0.0005042	0.0007093	0.0002409
ENST00000521387:1(@)chr5_137040361_139885487	chr5_138935732	0.0002896	0.0004964	0.000702	0.0002409
ENST00000521387:1(@)chr5_137040361_139885487	chr5_138936458	0.0003511	0.0006536	0.0009116	0.0003044
ENST00000521387:1(@)chr5_137040361_139885487	chr5_138936560	0.0004018	0.000658	0.0009598	0.0003486
ENST00000521387:1(@)chr5_137040361_139885487	chr5_138936597	0.0003057	0.0006492	0.0008678	0.0002648
ENST00000521387:1(@)chr5_137040361_139885487	chr5_138936847	0.0004018	0.0006462	0.000948	0.0003478
ENST00000521387:1(@)chr5_137040361_139885487	chr5_138937159	0.0003353	0.000716	0.0009592	0.0002941
ENST00000521387:1(@)chr5_137040361_139885487	chr5_138937456	0.000306	0.0006551	0.0008739	0.0002653
ENST00000521387:1(@)chr5_137040361_139885487	chr5_138938762	0.0002222	0.0006332	0.00078	0.0001918
ENST00000521387:1(@)chr5_137040361_139885487	chr5_138939207	0.0002573	0.0006587	0.0008352	0.0002233
ENST00000521387:1(@)chr5_137040361_139885487	chr5_138941090	0.0001932	0.000515	0.0006401	0.0001617
ENST00000521387:1(@)chr5_137040361_139885487	chr5_138941095	0.000282	0.0005987	0.0007977	0.0002415
ENST00000521387:1(@)chr5_137040361_139885487	chr5_138941255	0.000238	0.0006541	0.000814	0.0002064
ENST00000521387:1(@)chr5_137040361_139885487	chr5_138942158	0.0002432	0.0004533	0.0006202	0.0001991
ENST00000521387:1(@)chr5_137040361_139885487	chr5_138942562	0.0002435	0.0004457	0.0006127	0.0001987
ENST00000521387:1(@)chr5_137040361_139885487	chr5_138944367	0.0002243	0.0004496	0.0006011	0.0001834
ENST00000521387:1(@)chr5_137040361_139885487	chr5_138944528	0.0002276	0.0005219	0.0006757	0.0001909
ENST00000521387:1(@)chr5_137040361_139885487	chr5_138944727	0.0001842	0.0006256	0.0007399	0.0001587
ENST00000522792:2(@)chr5_137040361_139885487	chr5_138923754	0.0001412	0.0006709	0.0007469	0.0001228
ENST00000522792:2(@)chr5_137040361_139885487	chr5_138923853	0.0001411	0.000671	0.0007469	0.0001227
ENST00000522792:2(@)chr5_137040361_139885487	chr5_138925859	0.0001412	0.0006675	0.0007437	0.0001227
ENST00000522792:2(@)chr5_137040361_139885487	chr5_138925982	0.0001428	0.0006645	0.0007422	0.0001241
ENST00000522792:2(@)chr5_137040361_139885487	chr5_138926301	0.0001412	0.0006737	0.0007496	0.0001229
ENST00000522792:2(@)chr5_137040361_139885487	chr5_138926981	0.0001409	0.0007127	0.0007865	0.0001235
ENST00000522792:2(@)chr5_137040361_139885487	chr5_138927560	0.0001434	0.000612	0.0006925	0.0001232
ENST00000522792:2(@)chr5_137040361_139885487	chr5_138928369	0.0001447	0.0006477	0.0007278	0.0001253
ENST00000522792:2(@)chr5_137040361_139885487	chr5_138933459	0.0001211	0.0007491	0.0008036	0.0001068
ENST00000522792:2(@)chr5_137040361_139885487	chr5_138934853	0.001246	0.0006611	0.001697	0.001082
ENST00000522792:2(@)chr5_137040361_139885487	chr5_138935043	0.00128	0.0005415	0.001584	0.00108
ENST00000522792:2(@)chr5_137040361_139885487	chr5_138935498	0.001246	0.0005042	0.001508	0.001039
ENST00000522792:2(@)chr5_137040361_139885487	chr5_138935732	0.001247	0.0004964	0.001499	0.001037
ENST00000522792:2(@)chr5_137040361_139885487	chr5_138938762	0.0002311	0.0006332	0.0007885	0.0001995
ENST00000522792:2(@)chr5_137040361_139885487	chr5_138939207	0.0002322	0.0006587	0.0008143	0.0002015
ENST00000522792:2(@)chr5_137040361_139885487	chr5_138941090	0.0002161	0.000515	0.0006599	0.0001809
ENST00000522792:2(@)chr5_137040361_139885487	chr5_138941095	0.0002277	0.0005987	0.000752	0.000195
ENST00000522792:2(@)chr5_137040361_139885487	chr5_138941255	0.0002217	0.0006541	0.0008006	0.0001922
ENST00000522792:2(@)chr5_137040361_139885487	chr5_138942158	0.0002187	0.0004533	0.0006007	0.0001791
ENST00000522792:2(@)chr5_137040361_139885487	chr5_138942562	0.0002188	0.0004457	0.0005932	0.0001786
ENST00000522792:2(@)chr5_137040361_139885487	chr5_138944367	0.0001588	0.0004496	0.0005481	0.0001298
ENST00000522792:2(@)chr5_137040361_139885487	chr5_138944528	0.0001544	0.0005219	0.000615	0.0001295
ENST00000522792:2(@)chr5_137040361_139885487	chr5_138944727	0.0001557	0.0006256	0.0007161	0.0001342
ENST00000521368:2(@)chr5_137040361_139885487	chr5_138935795	0.0002504	0.0003525	0.0005247	0.0001948
ENST00000521368:2(@)chr5_137040361_139885487	chr5_138940139	0.0002401	0.0003224	0.0004847	0.0001831
ENST00000521387:2(@)chr5_137040361_139885487	chr5_138935795	0.0005191	0.0003525	0.0007337	0.0004039
ENST00000521387:2(@)chr5_137040361_139885487	chr5_138940139	0.0004099	0.0003224	0.0006141	0.0003125
ENST00000522792:1(@)chr5_137040361_139885487	chr5_138935795	0.003112	0.0003525	0.00275	0.002421
ENST00000522792:1(@)chr5_137040361_139885487	chr5_138940139	0.0004966	0.0003224	0.0006795	0.0003786
ENST00000520520:2(@)chr5_137040361_139885487	chr5_138954790	0.001186	0.0002786	0.00113	0.0008712
ENST00000520520:2(@)chr5_137040361_139885487	chr5_138954918	0.001186	0.0002778	0.001129	0.000871
ENST00000520520:2(@)chr5_137040361_139885487	chr5_138955716	0.001194	0.000277	0.001134	0.000876
ENST00000520520:2(@)chr5_137040361_139885487	chr5_138956644	0.001595	0.000276	0.001426	0.001169
ENST00000520520:2(@)chr5_137040361_139885487	chr5_138958655	0.0001495	0.0002776	0.0003682	0.0001098
ENST00000520520:2(@)chr5_137040361_139885487	chr5_138958879	0.0001492	0.0002777	0.0003681	0.0001096
ENST00000520520:2(@)chr5_137040361_139885487	chr5_138960926	0.0001322	0.0003124	0.0003908	0.0001
ENST00000520520:2(@)chr5_137040361_139885487	chr5_138963941	0.0001473	0.0002843	0.0003735	0.0001088
ENST00000520520:2(@)chr5_137040361_139885487	chr5_138965910	0.0001493	0.000271	0.0003612	0.0001089
ENST00000520520:2(@)chr5_137040361_139885487	chr5_138973618	0.0009026	0.0002607	0.000894	0.0006515
ENST00000520520:2(@)chr5_137040361_139885487	chr5_138973716	0.0004267	0.0002619	0.0005521	0.0003084
ENST00000520520:2(@)chr5_137040361_139885487	chr5_138976053	0.0002235	0.0002578	0.0004008	0.0001608
ENST00000520520:2(@)chr5_137040361_139885487	chr5_138977457	0.0003368	0.0002578	0.0004823	0.0002424
ENST00000514207:2(@)chr5_137040361_139885487	chr5_139018338	0.0002035	0.0002572	0.0003865	0.0001463
ENST00000514207:2(@)chr5_137040361_139885487	chr5_139018386	0.0002056	0.0002572	0.000388	0.0001479
ENST00000514207:2(@)chr5_137040361_139885487	chr5_139020182	0.0002056	0.0002573	0.0003881	0.0001479
ENST00000514207:2(@)chr5_137040361_139885487	chr5_139020274	0.0002035	0.0002573	0.0003865	0.0001463
ENST00000514207:2(@)chr5_137040361_139885487	chr5_139021067	0.0002056	0.0002572	0.0003881	0.0001479
ENST00000514207:2(@)chr5_137040361_139885487	chr5_139021086	0.0002036	0.0002572	0.0003866	0.0001464
ENST00000514207:2(@)chr5_137040361_139885487	chr5_139021522	0.0002035	0.0002575	0.0003868	0.0001464
ENST00000514207:2(@)chr5_137040361_139885487	chr5_139024889	0.0002069	0.0002897	0.000424	0.0001536
[truncated: 4,233 more rows]
