# Supplementary material for: Prioritization of potential causative genes for schizophrenia in placenta
Source: Nat Commun. 2023 May 15;14:2613. doi: 10.1038/s41467-023-38140-1 (PMC10185564; doi:10.1038/s41467-023-38140-1)
Supplement: Supplementary file 13 — Supplementary Dataset 61 [file 41467_2023_38140_MOESM13_ESM.xlsx]

## Sheet: 1.parameters
Intercept -11.251 -
Enrichment (no shrinkage) 11.092 0.477
Enrichment (w/ shrinkage) 9.040 0.430
## Alternative (coloc) parameterization: p1 = 1.299e-05, p2 = 4.241e-06, p12 = 4.646e-07

## Sheet: 2.GRCP&GLCP
Gene	GRCP	GLCP
ENST00000002829	0.0002901	0.0002901
ENST00000054650	0.001893	0.004759
ENST00000174618	1.104e-06	1.104e-06
ENST00000216146	0.001156	0.001197
ENST00000216237	0.0008412	0.0009884
ENST00000216252	1.135e-08	2.206e-08
ENST00000216254	2.825e-05	0.0004619
ENST00000216259	2.839e-09	2.839e-09
ENST00000219345	0.007785	0.00779
ENST00000222990	9.548e-15	9.548e-15
ENST00000226578	4.856e-09	4.856e-09
ENST00000228825	4.226e-07	4.226e-07
ENST00000230418	4.864e-05	4.864e-05
ENST00000230771	0.001796	0.001804
ENST00000230914	0.00406	0.00406
ENST00000232508	4.348e-05	4.348e-05
ENST00000233027	7.869e-05	7.869e-05
ENST00000233099	0.002691	0.002691
ENST00000234170	0.08302	0.08624
ENST00000234179	2.632e-06	2.632e-06
ENST00000251507	0.002693	0.00384
ENST00000253692	0.0001786	0.0002182
ENST00000255784	5.048e-09	5.048e-09
ENST00000256997	4.544e-06	4.544e-06
ENST00000262815	0.01447	0.01447
ENST00000263256	2.426e-08	2.644e-08
ENST00000263346	6.48e-05	0.0002432
ENST00000264977	0.007005	0.007157
ENST00000265354	0.005102	0.005428
ENST00000267115	0.004608	0.004739
ENST00000268182	0.005927	0.005987
ENST00000268206	1.457e-05	1.457e-05
ENST00000268704	0.00112	0.001494
ENST00000271643	2.807e-06	2.92e-06
ENST00000271690	1.687e-06	1.687e-06
ENST00000271843	0.001924	0.001924
ENST00000273179	8.946e-05	0.0001035
ENST00000278927	0.006547	0.00688
ENST00000279387	0.0001957	0.0001957
ENST00000280571	9.861e-05	9.887e-05
ENST00000284073	0.0001868	0.0001868
ENST00000288986	1.341e-05	1.97e-05
ENST00000296288	1.571e-10	1.571e-10
ENST00000296289	1.435e-10	1.435e-10
ENST00000296302	0.0005697	0.0009494
ENST00000296490	6.776e-11	6.776e-11
ENST00000297107	8.305e-06	8.328e-06
ENST00000299204	0.00937	0.009434
ENST00000299610	0.0001818	0.0001939
ENST00000300574	0.006156	0.006218
ENST00000301263	0.0002883	0.0002916
ENST00000301364	3.441e-05	3.495e-05
ENST00000302763	0.004627	0.004648
ENST00000305533	2.637e-07	2.816e-07
ENST00000307017	4.823e-05	4.823e-05
ENST00000307106	0.001248	0.002156
ENST00000309993	0.002709	0.002709
ENST00000310271	5.861e-08	7.528e-08
ENST00000310955	0.0003776	0.0003776
ENST00000311764	1.836e-05	1.836e-05
ENST00000311956	0.0004683	0.0004683
ENST00000312055	0.002212	0.002212
ENST00000312970	4.286e-05	4.413e-05
ENST00000313432	4.78e-08	4.786e-08
ENST00000314607	0.0005113	0.0005339
ENST00000317147	0.01539	0.01549
ENST00000318201	1.127e-10	1.131e-10
ENST00000318348	0.00121	0.00121
ENST00000321725	2.661e-12	2.661e-12
ENST00000321753	7.213e-10	7.221e-10
ENST00000322602	0.1035	0.1241
ENST00000325468	1.522e-10	1.913e-10
ENST00000326621	0.568	0.5693
ENST00000326737	0.00349	0.007152
ENST00000327492	0.002323	0.007327
ENST00000328159	0.0001189	0.0001728
ENST00000330244	0.7226	0.7226
ENST00000331006	0.001635	0.002052
ENST00000331738	0.001679	0.001711
ENST00000332395	0.00158	0.004999
ENST00000336314	0.003747	0.003749
ENST00000337322	0.1209	0.1213
ENST00000339643	2.962e-06	2.962e-06
ENST00000341316	0.001332	0.001361
ENST00000341372	7.264e-05	9.487e-05
ENST00000343674	0.0001199	0.0001199
ENST00000347328	4.987e-05	4.987e-05
ENST00000347697	0.001216	0.001216
ENST00000350199	3.145e-06	3.145e-06
ENST00000351989	0.01378	0.01445
ENST00000353487	0.0006584	0.0006586
ENST00000353739	0.002319	0.002319
ENST00000354558	0.0004216	0.0004217
ENST00000354884	7.998e-07	8.089e-07
ENST00000355257	8.463e-10	8.521e-10
ENST00000355354	0.0001115	0.0001164
ENST00000356527	1.112e-06	1.112e-06
ENST00000356714	1.291e-11	1.291e-11
ENST00000356770	0.001754	0.002378
ENST00000357137	2.639e-07	2.639e-07
ENST00000357402	1.741e-09	1.741e-09
ENST00000357866	0.0001542	0.0001648
ENST00000357955	0.0003019	0.0003042
ENST00000358337	0.001056	0.001062
ENST00000361204	0.0001194	0.0006193
ENST00000361309	0.0001551	0.0002312
ENST00000361532	1.066e-06	1.066e-06
ENST00000362021	7.197e-07	7.288e-07
ENST00000362052	2.257e-07	2.257e-07
ENST00000362076	7.316e-05	8.167e-05
ENST00000362280	0.0001852	0.0001852
ENST00000367688	0.000468	0.0004729
ENST00000367690	0.0003494	0.0003585
ENST00000367694	0.00544	0.00544
ENST00000368518	4.179e-05	4.179e-05
ENST00000368521	0.003129	0.003697
ENST00000368575	0.0002148	0.0002148
ENST00000368589	0.001655	0.001655
ENST00000368630	0.003655	0.003671
ENST00000369014	3.798e-06	3.832e-06
ENST00000369016	2.285e-06	2.285e-06
ENST00000369038	1.276e-06	1.276e-06
ENST00000369039	1.506e-06	1.565e-06
ENST00000369041	3.58e-06	3.58e-06
ENST00000369064	0.0002984	0.0002984
ENST00000369779	0.0001606	0.0001606
ENST00000369781	0.0004206	0.0004206
ENST00000369878	0.006399	0.0064
ENST00000370651	0.9636	0.9864
ENST00000372396	5.343e-05	5.343e-05
ENST00000372405	0.0004334	0.0004334
ENST00000372458	0.003676	0.003721
ENST00000377885	0.0001307	0.0001307
ENST00000378247	0.001434	0.001434
ENST00000378330	0.0001509	0.0002249
ENST00000379589	0.002585	0.002613
ENST00000383202	4.918e-08	4.918e-08
ENST00000384170	0.0006196	0.0006196
ENST00000385219	0.0001327	0.0001329
ENST00000389744	7.691e-07	7.73e-07
ENST00000389749	0.0002129	0.003617
ENST00000392064	0.001603	0.001603
ENST00000392442	0.001107	0.001107
ENST00000392495	0.004432	0.005357
ENST00000392715	3.312e-08	3.312e-08
ENST00000393651	0.001262	0.001579
ENST00000394738	2.008e-08	7.302e-08
ENST00000394752	1.087e-06	1.087e-06
ENST00000394799	0.0001975	0.0002155
ENST00000395006	0.001982	0.001982
ENST00000395152	0.0003705	0.0003705
ENST00000395199	1.78e-06	1.78e-06
ENST00000395353	1.205e-09	1.205e-09
ENST00000396398	1.273e-10	1.273e-10
ENST00000396504	8.723e-10	8.723e-10
ENST00000398258	0.001737	0.003268
ENST00000398473	0.002867	0.003116
ENST00000398838	1.338e-06	1.338e-06
ENST00000398841	4.398e-05	6.339e-05
ENST00000398970	0.008901	0.009407
ENST00000401609	0.0001628	0.0001737
ENST00000401752	2.8e-09	3.991e-09
ENST00000402061	4.095e-09	4.095e-09
ENST00000402458	1.119e-09	1.119e-09
ENST00000403363	3.539e-06	3.539e-06
ENST00000404158	1.898e-08	1.9e-08
ENST00000404739	6.605e-06	6.605e-06
ENST00000405506	5.026e-10	5.283e-10
ENST00000405878	7.485e-11	7.58e-11
ENST00000407040	1.638e-12	1.745e-12
ENST00000408439	0.008312	0.01125
ENST00000408591	0.0005793	0.0005793
ENST00000408840	8.035e-11	8.035e-11
ENST00000409074	0.00157	0.001573
ENST00000409535	1.934e-05	1.934e-05
ENST00000412157	0.0009544	0.0009597
ENST00000412517	0.002794	0.003014
ENST00000413382	2.664e-11	2.664e-11
ENST00000413852	0.0007947	0.0007966
ENST00000414027	5.705e-11	6.333e-11
ENST00000415054	0.001872	0.004037
ENST00000415149	0.0005734	0.0007854
ENST00000415231	0.001824	0.001824
ENST00000416295	0.00243	0.002449
ENST00000416682	7.951e-08	7.989e-08
ENST00000417453	0.01582	0.01714
ENST00000417582	0.001776	0.001776
ENST00000418032	7.047e-09	7.047e-09
ENST00000418458	0.0002301	0.0002469
ENST00000418576	0.02302	0.02302
ENST00000419007	0.0002485	0.0002485
ENST00000419842	0.499	0.4993
ENST00000420148	0.001388	0.001388
ENST00000420536	9.079e-05	9.079e-05
ENST00000420561	3.385e-09	3.385e-09
ENST00000420831	0.0003493	0.0003493
ENST00000421164	0.0004915	0.0004915
ENST00000421281	1.136e-05	2.293e-05
ENST00000421735	0.001019	0.001019
ENST00000422424	0.007237	0.007288
ENST00000423525	2.294e-10	2.294e-10
ENST00000423777	0.0003798	0.0003798
ENST00000423780	0.000417	0.0004314
ENST00000424014	0.0003691	0.0003733
ENST00000424512	3.296e-05	3.296e-05
ENST00000425467	0.003782	0.003782
ENST00000426142	0.002172	0.002324
ENST00000426440	4.441e-07	4.441e-07
ENST00000426499	0.0005935	0.0005967
ENST00000428459	0.000244	0.000244
ENST00000428469	0.001969	0.00197
ENST00000429242	1.595e-08	1.789e-08
ENST00000429270	0.0003381	0.0003381
ENST00000429383	0.000228	0.000228
ENST00000429779	1.554e-05	2.102e-05
ENST00000430169	0.0003836	0.0004513
ENST00000430409	0.001079	0.001233
ENST00000431375	0.7704	0.9421
ENST00000431606	0.001494	0.001495
ENST00000431678	0.00034	0.00034
ENST00000431916	0.002163	0.002172
ENST00000432376	2.909e-06	2.909e-06
ENST00000432750	0.004439	0.004442
ENST00000433753	0.00051	0.00051
ENST00000433877	0.00279	0.002844
ENST00000434030	0.0002886	0.0002892
ENST00000434713	6.654e-06	1.43e-05
ENST00000435477	0.002243	0.002303
ENST00000435525	2.152e-08	2.152e-08
ENST00000438296	0.0002631	0.0002639
ENST00000439487	0.0002058	0.0002058
ENST00000439686	0.0001055	0.0001055
ENST00000439768	0.2025	0.2289
ENST00000440963	0.002051	0.002055
ENST00000441751	0.004989	0.004989
ENST00000441915	0.0003724	0.0003724
ENST00000442934	0.001217	0.001219
ENST00000443014	0.001183	0.001183
ENST00000443253	0.0001176	0.0001176
ENST00000443905	2.435e-13	2.435e-13
ENST00000444355	3.35e-06	3.35e-06
ENST00000444373	0.000457	0.002243
ENST00000444566	0.06355	0.06916
ENST00000445140	0.005319	0.007049
ENST00000446103	0.003388	0.004632
ENST00000446769	0.0005181	0.0006476
ENST00000447713	9.374e-09	9.378e-09
ENST00000448576	0.0005327	0.002455
ENST00000450235	0.003202	0.004756
ENST00000450814	2.682e-10	2.682e-10
ENST00000453659	6.28e-09	6.315e-09
ENST00000454345	0.002604	0.002604
ENST00000454540	0.002458	0.002469
ENST00000455998	2.843e-05	3.296e-05
ENST00000456210	0.000146	0.0001468
ENST00000456560	0.0002001	0.0002025
ENST00000457069	0.01927	0.02157
ENST00000458345	7.859e-07	1.661e-06
ENST00000458347	0.003646	0.003646
ENST00000458521	0.0007155	0.0007155
ENST00000459731	0.00155	0.001574
ENST00000459884	9.256e-08	1.233e-07
ENST00000460243	2.572e-07	2.572e-07
ENST00000460366	0.002456	0.002462
ENST00000460467	0.03617	0.0728
ENST00000460794	4.225e-06	4.225e-06
ENST00000461100	0.0002139	0.000214
ENST00000461312	0.0004051	0.0004051
ENST00000461365	0.002102	0.00211
ENST00000461613	0.001099	0.001122
ENST00000461687	0.0001232	0.0001232
ENST00000461737	4.694e-06	9.963e-06
ENST00000462207	0.0004932	0.0004932
ENST00000462377	4.508e-05	4.509e-05
ENST00000462542	8.081e-05	8.081e-05
ENST00000463041	5.192e-05	5.259e-05
ENST00000463675	1.352e-09	1.367e-09
ENST00000463947	0.0003413	0.0008633
ENST00000464067	0.01978	0.02033
ENST00000464116	3.154e-10	3.154e-10
ENST00000464119	0.0003911	0.002221
ENST00000464280	5.959e-12	5.959e-12
ENST00000464942	0.001625	0.001635
ENST00000465551	0.002527	0.002802
ENST00000466093	1.099e-09	1.099e-09
ENST00000466199	0.001792	0.002606
ENST00000466237	3.422e-09	3.543e-09
ENST00000466765	2.542e-07	2.542e-07
ENST00000466989	0.0009638	0.0009643
ENST00000467048	1.564e-08	1.564e-08
ENST00000467380	0.001227	0.00221
ENST00000467736	0.00118	0.00118
ENST00000467860	0.004381	0.004393
ENST00000467911	9.712e-06	9.857e-06
ENST00000467930	0.001037	0.001114
ENST00000467978	0.002762	0.002762
ENST00000467986	0.3191	0.332
ENST00000468146	5.155e-05	5.155e-05
ENST00000468151	9.308e-10	9.308e-10
ENST00000468865	0.001375	0.001375
ENST00000468885	0.000706	0.004641
ENST00000469000	0.0002033	0.0002033
ENST00000469224	3.464e-08	3.47e-08
ENST00000469228	2.659e-05	2.659e-05
ENST00000469613	1.124e-13	1.124e-13
ENST00000469616	0.000486	0.002104
ENST00000469871	9.836e-05	0.0001383
ENST00000469892	0.0001817	0.0001817
ENST00000469989	0.001814	0.002602
ENST00000470173	1.248e-13	1.248e-13
ENST00000470175	0.0004594	0.0004596
ENST00000470180	4.408e-05	4.852e-05
ENST00000470228	6.987e-07	1.864e-06
ENST00000470299	0.00641	0.01572
ENST00000470753	0.2943	0.2943
ENST00000470968	0.00227	0.00227
ENST00000471094	1.388e-10	1.388e-10
ENST00000471173	0.001962	0.00197
ENST00000471348	4.522e-11	1.071e-10
ENST00000471694	0.00131	0.003561
ENST00000472018	0.0001468	0.0001468
ENST00000472032	7.455e-05	7.455e-05
ENST00000472265	9.104e-05	0.0001011
ENST00000472354	0.1056	0.1056
ENST00000472422	0.0001108	0.0001108
ENST00000472528	5.305e-13	5.318e-13
ENST00000472755	1.906e-08	1.906e-08
ENST00000472756	0.003871	0.003891
ENST00000472878	7.344e-05	7.344e-05
ENST00000473081	0.004454	0.004505
ENST00000473093	7.594e-08	7.595e-08
ENST00000473184	0.0005567	0.0005567
ENST00000473334	0.0007585	0.0007917
ENST00000473359	0.0008979	0.0008979
ENST00000473423	0.0002635	0.0002635
ENST00000473431	0.0003381	0.0003381
ENST00000473542	0.0008065	0.0008065
ENST00000473612	0.002969	0.004099
ENST00000474188	2.953e-12	3.164e-12
ENST00000474833	0.0004265	0.0004265
ENST00000475248	5.007e-14	5.063e-14
ENST00000475661	0.0006756	0.0006757
ENST00000475941	0.005844	0.006074
ENST00000476042	0.0001776	0.0001776
ENST00000476286	2.663e-05	2.676e-05
ENST00000476566	0.00041	0.0004105
ENST00000476883	0.01738	0.01751
ENST00000477172	1.149e-12	1.3e-11
ENST00000477617	0.01587	0.01596
ENST00000477852	0.005335	0.005335
ENST00000478368	2.137e-10	2.137e-10
ENST00000478914	4.098e-08	4.098e-08
ENST00000479017	6.235e-13	6.237e-13
ENST00000479054	4.635e-12	4.635e-12
ENST00000479099	0.001964	0.002147
ENST00000479230	0.0003972	0.000595
ENST00000479355	0.001517	0.002807
ENST00000479686	0.002251	0.002252
ENST00000479689	0.0002165	0.003057
ENST00000480306	8.216e-15	8.216e-15
ENST00000480647	0.0006221	0.0006224
ENST00000480733	5.84e-06	5.84e-06
ENST00000480807	7.122e-07	9.838e-07
ENST00000481230	8.603e-07	8.603e-07
ENST00000481273	0.0002794	0.0002975
ENST00000481310	6.963e-07	1.756e-06
ENST00000481549	3.728e-13	4.78e-13
ENST00000482046	0.005584	0.005717
ENST00000482071	1.115e-05	1.145e-05
ENST00000482086	7.248e-06	7.248e-06
ENST00000482125	2.618e-11	2.618e-11
ENST00000482327	1.294e-10	1.294e-10
ENST00000483046	5.846e-06	5.846e-06
ENST00000483282	5.35e-05	7.235e-05
ENST00000483335	1.805e-06	1.805e-06
ENST00000483706	5.898e-10	9.751e-10
ENST00000484022	0.0009127	0.001411
ENST00000484043	0.001596	0.001596
ENST00000484358	0.0002378	0.0002378
ENST00000484669	0.02553	0.03031
ENST00000484850	3.023e-05	3.023e-05
ENST00000484867	0.00615	0.006539
ENST00000484952	2.191e-08	2.191e-08
ENST00000485114	0.0002037	0.0002097
ENST00000485455	1.002e-07	1.002e-07
ENST00000485579	0.0001729	0.0002613
ENST00000485765	2.723e-12	3.507e-12
ENST00000485802	0.02549	0.02744
ENST00000485939	0.006008	0.006055
ENST00000486006	9.941e-05	9.942e-05
ENST00000486040	0.002963	0.00299
ENST00000486792	0.0003744	0.001287
ENST00000487068	0.0008112	0.0008112
ENST00000487209	0.001798	0.001798
ENST00000487402	3.593e-08	3.593e-08
ENST00000487660	5.065e-08	9.191e-08
ENST00000487810	1.669e-06	5.768e-06
ENST00000488078	0.001029	0.001029
ENST00000488243	7.129e-12	7.483e-12
ENST00000488380	3.867e-12	3.867e-12
ENST00000489136	0.0003614	0.0003614
ENST00000489159	3.418e-06	3.418e-06
ENST00000489306	0.000232	0.0003175
ENST00000489427	1.995e-05	1.995e-05
ENST00000489707	1.48e-05	1.48e-05
ENST00000490298	1.339e-10	1.34e-10
ENST00000490425	4.888e-12	4.888e-12
ENST00000490504	0.0003353	0.0003353
ENST00000490804	1.903e-13	1.904e-13
ENST00000490917	2.084e-13	2.124e-13
ENST00000491254	2.043e-06	1.197e-05
ENST00000491478	0.00045	0.0004502
ENST00000491892	0.07698	0.1144
ENST00000492073	0.0009541	0.0009554
ENST00000492146	0.000227	0.002073
ENST00000492277	3.098e-13	3.133e-13
ENST00000492318	5.428e-08	5.474e-08
ENST00000492412	0.0006884	0.0006905
ENST00000492544	0.2034	0.2445
ENST00000492559	0.0001389	0.0001389
ENST00000492780	0.001576	0.003533
ENST00000493062	0.001995	0.002094
ENST00000493199	0.000219	0.0003134
ENST00000493743	0.0004369	0.0004386
ENST00000493808	0.0001767	0.0001767
ENST00000493814	9.165e-06	9.165e-06
ENST00000493909	0.00433	0.004342
ENST00000494018	2.437e-06	2.589e-06
ENST00000494643	0.0001296	0.0001296
ENST00000495351	0.006781	0.007467
ENST00000495826	0.01587	0.01597
ENST00000496043	0.0006292	0.0006428
ENST00000496142	0.007761	0.009384
ENST00000496254	0.0001897	0.000204
ENST00000496489	0.0003474	0.000576
ENST00000496822	0.0005054	0.0005054
ENST00000497088	0.0008042	0.0008043
ENST00000497283	0.0002348	0.0002348
ENST00000497356	0.0003559	0.0003559
ENST00000497586	2.165e-12	2.165e-12
ENST00000497629	2.562e-05	2.562e-05
ENST00000497687	0.07014	0.07051
ENST00000498023	0.004057	0.004786
ENST00000498171	0.004233	0.005101
ENST00000499914	2.995e-07	3.019e-07
ENST00000502422	0.0003063	0.0003064
ENST00000503241	4.736e-07	4.736e-07
ENST00000503560	0.0001389	0.0001396
ENST00000503824	0.003175	0.003183
ENST00000504932	0.01284	0.01307
ENST00000505010	0.0001946	0.0001946
ENST00000505321	5.5e-06	5.861e-06
ENST00000507110	0.002868	0.002868
ENST00000507754	0.0002644	0.0002644
ENST00000508301	0.0004852	0.0004852
ENST00000509601	0.0002191	0.0004299
ENST00000509918	0.0009062	0.0009078
ENST00000510377	3.584e-05	4.015e-05
ENST00000511151	2.066e-05	2.068e-05
ENST00000511180	0.01729	0.01875
ENST00000511249	0.0006185	0.0006203
ENST00000511584	0.001779	0.001779
ENST00000512088	0.0003867	0.0003868
ENST00000512827	0.001354	0.001362
ENST00000512875	0.0006177	0.0006179
ENST00000513281	6.918e-07	6.918e-07
ENST00000513769	0.0001922	0.0002016
ENST00000514207	0.0003236	0.0003236
ENST00000514488	0.009069	0.009069
ENST00000514639	4.81e-05	4.904e-05
ENST00000514965	0.000113	0.000113
ENST00000515015	8.322e-07	8.323e-07
ENST00000515366	2.476e-05	2.478e-05
ENST00000516071	2.877e-05	2.877e-05
ENST00000516383	0.0007574	0.0007932
ENST00000516660	0.009076	0.01017
ENST00000517533	0.01594	0.01609
ENST00000517534	0.00508	0.005096
ENST00000517616	0.003553	0.003573
ENST00000517766	7.832e-05	8.263e-05
ENST00000517904	0.003782	0.003786
ENST00000518194	0.00129	0.001291
ENST00000518297	0.006946	0.006987
ENST00000518585	0.003818	0.003827
ENST00000518595	0.009127	0.009165
ENST00000518742	0.009962	0.01013
ENST00000518910	0.5951	0.5958
ENST00000518919	0.005314	0.005319
ENST00000519194	0.007214	0.007214
ENST00000519309	0.004562	0.004562
ENST00000519489	0.002706	0.002706
ENST00000519931	0.003851	0.003878
ENST00000520158	0.002161	0.002161
ENST00000520400	0.005138	0.005147
ENST00000520520	0.01636	0.01636
ENST00000521368	0.00249	0.002499
ENST00000521387	0.002202	0.00221
ENST00000521724	0.004709	0.004727
ENST00000522177	0.001696	0.001863
ENST00000522730	0.004481	0.004491
ENST00000522782	0.2533	0.2797
ENST00000522792	0.00746	0.007549
ENST00000523275	0.005091	0.005091
ENST00000523912	0.001044	0.001044
ENST00000524187	0.003211	0.003322
ENST00000524399	0.002511	0.002635
ENST00000524448	0.0003199	0.0003199
ENST00000524579	0.004204	0.004232
ENST00000524625	0.001797	0.002119
ENST00000524676	4.132e-05	4.132e-05
ENST00000524727	0.003428	0.003428
ENST00000524782	0.0008789	0.002865
ENST00000524869	0.000988	0.002686
ENST00000525009	0.0002705	0.0002705
ENST00000525212	1.389e-06	1.389e-06
ENST00000525230	3.495e-06	3.658e-06
ENST00000525242	0.006447	0.006622
ENST00000525314	0.001814	0.002029
ENST00000525332	0.001086	0.001086
ENST00000525434	0.02791	0.09082
ENST00000525602	0.002032	0.002036
ENST00000525609	5.43e-09	1.297e-08
ENST00000525635	2.799e-06	3.665e-06
ENST00000525821	0.01385	0.01433
ENST00000525850	0.004558	0.01006
ENST00000525878	0.0001554	0.0001578
ENST00000525970	4.947e-05	4.947e-05
ENST00000526185	0.002077	0.002077
ENST00000526253	0.002016	0.002171
ENST00000526485	0.0007245	0.0007245
ENST00000526496	0.001932	0.001932
ENST00000526560	0.0001134	0.000117
ENST00000526629	0.005272	0.005559
ENST00000526639	0.0002381	0.0002397
ENST00000526772	0.002391	0.002391
ENST00000526876	0.0002163	0.0002163
ENST00000526938	0.0003239	0.0003239
ENST00000526943	0.00589	0.006157
ENST00000526948	5.288e-05	5.288e-05
ENST00000527178	2.123e-06	2.123e-06
ENST00000527256	0.0001771	0.0001789
ENST00000527333	0.0002056	0.0002056
ENST00000527599	0.002966	0.003862
ENST00000527674	0.0008098	0.0008593
ENST00000527776	1.451e-05	1.451e-05
ENST00000527796	0.0003389	0.0003478
ENST00000527829	2.259e-06	2.276e-06
ENST00000527903	2.477e-05	2.477e-05
ENST00000527907	2.085e-05	2.141e-05
ENST00000528145	0.002721	0.002832
ENST00000528173	0.003613	0.003613
ENST00000528192	8.962e-07	8.962e-07
ENST00000528236	2.835e-09	2.835e-09
ENST00000528263	0.009757	0.01063
ENST00000528593	0.01476	0.01476
ENST00000529052	2.04e-09	2.041e-09
ENST00000529201	0.0001947	0.0001966
ENST00000529395	0.0002807	0.0002807
ENST00000529430	0.005005	0.005014
ENST00000529444	0.0001301	0.0002475
ENST00000529474	0.001849	0.001849
ENST00000529660	0.001029	0.001226
ENST00000529698	0.002661	0.004804
ENST00000529740	1.16e-05	2.629e-05
ENST00000529904	0.0002557	0.0002579
ENST00000529919	0.0007792	0.001198
ENST00000529986	0.001689	0.001689
ENST00000530068	0.002018	0.002101
ENST00000530295	9.776e-07	9.776e-07
ENST00000530720	5.328e-07	5.331e-07
ENST00000530942	0.0005941	0.0005942
ENST00000531007	0.002046	0.002046
ENST00000531074	0.004633	0.004831
ENST00000531389	0.0009795	0.001056
ENST00000531594	0.0003053	0.0004388
ENST00000531639	0.001578	0.001608
ENST00000531847	5.3e-09	5.3e-09
ENST00000531865	6.896e-06	7.591e-06
ENST00000531933	0.0002803	0.0002803
ENST00000532067	0.001065	0.004632
ENST00000532478	0.0006277	0.0007024
ENST00000532630	5.816e-06	5.817e-06
ENST00000532695	0.0005372	0.0005518
ENST00000532853	5.866e-05	5.866e-05
ENST00000533189	0.003106	0.004022
ENST00000533316	0.0002835	0.0005329
ENST00000533818	0.000201	0.0002181
ENST00000534215	0.0002768	0.001523
ENST00000534410	3.315e-11	3.396e-11
ENST00000534607	0.0005728	0.0005763
ENST00000534647	0.0006257	0.002013
ENST00000534699	0.0003624	0.0003624
ENST00000534752	6.455e-06	6.634e-06
ENST00000534960	0.0004155	0.0004201
ENST00000535017	1.13e-13	1.205e-13
ENST00000535194	1.1e-07	1.1e-07
ENST00000535997	0.01234	0.01421
ENST00000536073	2.731e-05	2.731e-05
ENST00000536253	8.882e-14	8.882e-14
ENST00000536390	0.004895	0.0069
ENST00000539276	1.019e-07	1.033e-07
ENST00000539951	0.0003427	0.0003427
ENST00000539976	1.581e-05	1.581e-05
ENST00000540387	0.002725	0.002733
ENST00000540772	0.001076	0.001689
ENST00000540977	3.664e-14	3.664e-14
ENST00000540981	2.197e-12	2.197e-12
ENST00000541873	2.371e-12	2.371e-12
ENST00000543608	0.0002652	0.0002652
ENST00000543940	7.495e-05	7.596e-05
ENST00000544923	1.188e-13	1.188e-13
ENST00000545209	0.005639	0.008029
ENST00000546720	4.15e-08	4.15e-08
ENST00000546796	0.0007223	0.0008362
ENST00000547013	0.002566	0.002566
ENST00000547365	7.928e-07	7.928e-07
ENST00000547444	0.003823	0.003858
ENST00000547453	5.592e-05	5.592e-05
ENST00000547534	0.003943	0.003943
ENST00000547647	4.561e-05	4.571e-05
ENST00000547650	1.606e-05	1.606e-05
ENST00000547687	0.09791	0.112
ENST00000547798	0.003094	0.003094
ENST00000547808	0.008834	0.008918
ENST00000548169	6.741e-06	6.741e-06
ENST00000548234	1.443e-07	1.443e-07
ENST00000548259	0.0006509	0.0006509
ENST00000548474	0.0002477	0.0002479
ENST00000548480	0.0006449	0.0006449
ENST00000548539	6.254e-08	7.484e-08
ENST00000548578	7.702e-05	7.702e-05
ENST00000548647	7.241e-05	8.671e-05
ENST00000548847	0.002767	0.002796
ENST00000548894	0.00106	0.001075
ENST00000549130	0.0007311	0.0008415
ENST00000549139	0.006128	0.008015
ENST00000549327	5.092e-06	5.092e-06
ENST00000549338	0.002024	0.002049
ENST00000549408	3.548e-07	4.157e-07
ENST00000549471	0.002377	0.002491
ENST00000549506	5.139e-05	5.139e-05
ENST00000549763	6.718e-05	6.718e-05
ENST00000549787	9.394e-05	0.0001041
ENST00000549840	8.89e-08	8.89e-08
ENST00000549966	0.001584	0.002019
ENST00000549970	4.957e-08	4.957e-08
ENST00000550102	8.893e-05	8.893e-05
ENST00000550162	0.0001078	0.0001087
ENST00000550248	3.683e-08	3.683e-08
ENST00000550260	0.0004189	0.0004191
ENST00000550522	2.374e-05	2.374e-05
ENST00000550872	2e-05	2e-05
ENST00000551020	6.664e-05	7.008e-05
ENST00000551182	0.0006086	0.0006086
ENST00000551265	0.002853	0.002857
ENST00000551570	0.0001278	0.0001278
ENST00000551759	1.739e-05	1.739e-05
ENST00000551812	5.299e-05	5.299e-05
ENST00000551996	6.962e-05	7.129e-05
ENST00000552087	3.163e-07	3.163e-07
ENST00000552170	8.154e-07	1.018e-06
ENST00000552635	0.001657	0.002187
ENST00000552636	5.528e-10	5.528e-10
ENST00000552959	0.0005003	0.0005115
ENST00000552981	0.00204	0.002067
ENST00000553007	0.0007039	0.0007815
ENST00000553144	1.869e-06	7.554e-06
ENST00000553222	9.942e-05	0.0001015
ENST00000553286	4.117e-08	4.17e-08
ENST00000553436	5.75e-08	7.166e-08
ENST00000554625	4.167e-07	5.924e-07
ENST00000555147	1.204e-05	1.204e-05
ENST00000555427	0.01549	0.0157
ENST00000555660	5.309e-07	6.678e-07
ENST00000556610	0.0001262	0.0001331
ENST00000557079	0.001515	0.001516
ENST00000557172	5.941e-07	8.516e-07
ENST00000557450	4.839e-09	4.922e-09
ENST00000557686	1.046e-09	1.046e-09
ENST00000557791	0.003577	0.003625
ENST00000557939	1.02e-05	1.02e-05
ENST00000558052	0.000335	0.000335
ENST00000558056	3.595e-07	3.595e-07
ENST00000558223	9.712e-06	9.712e-06
ENST00000558265	1.061e-07	1.061e-07
ENST00000558316	0.0001666	0.0001666
ENST00000558341	5.774e-11	5.8e-11
ENST00000558397	0.000627	0.001084
ENST00000558506	6.667e-09	6.667e-09
ENST00000558611	1.014e-05	1.014e-05
ENST00000558698	5.437e-07	6.042e-07
ENST00000558734	0.002271	0.002305
ENST00000558800	3.042e-05	3.043e-05
ENST00000558953	1.245e-05	1.245e-05
ENST00000559011	3.304e-08	3.304e-08
ENST00000559195	3.508e-08	3.508e-08
ENST00000559249	1.083e-06	8.713e-06
ENST00000559255	2.126e-07	2.316e-07
ENST00000559273	0.0001175	0.0001175
ENST00000559274	4.938e-06	4.938e-06
ENST00000559328	8.071e-08	8.071e-08
ENST00000559674	0.0001375	0.0001375
ENST00000559948	1.686e-09	1.696e-09
ENST00000560057	6.444e-10	6.444e-10
ENST00000560095	0.0001383	0.0001383
ENST00000560229	0.0006113	0.0008978
ENST00000560338	4.816e-07	6.957e-06
ENST00000560373	0.0001172	0.0001172
ENST00000560417	9.39e-06	9.39e-06
ENST00000560428	1.81e-08	1.81e-08
ENST00000560494	0.002924	0.003089
ENST00000560532	2.162e-05	2.162e-05
ENST00000560603	6.015e-08	6.096e-08
ENST00000560670	2.038e-08	2.039e-08
ENST00000560682	4.022e-05	5.51e-05
ENST00000560731	7.346e-08	7.72e-08
ENST00000560869	9.161e-08	9.454e-08
ENST00000560877	3.64e-08	4.057e-08
ENST00000561023	9.232e-08	9.317e-08
ENST00000561068	0.1975	0.4239
ENST00000561156	1.583e-08	1.583e-08
ENST00000561164	5.777e-06	5.777e-06
ENST00000561217	4.959e-08	4.959e-08
ENST00000561314	5.905e-06	5.906e-06
ENST00000561325	0.0001568	0.0001568
ENST00000561331	5.671e-06	5.671e-06
ENST00000561380	5.89e-08	6.718e-08
ENST00000561406	1.191e-05	2.117e-05
ENST00000561439	0.0001502	0.0001502
ENST00000561477	0.2646	0.265
ENST00000561610	0.0005574	0.0005574
ENST00000561667	0.2796	0.6457
ENST00000561702	0.0003653	0.0003655
ENST00000561883	1.392e-05	1.392e-05
ENST00000561911	0.0005509	0.0005509
ENST00000561945	0.0002899	0.0002899
ENST00000561958	1.115e-05	1.115e-05
ENST00000562029	1.503e-05	1.596e-05
ENST00000562046	0.0001422	0.0001422
ENST00000562129	1.694e-06	4.443e-06
ENST00000562184	8.45e-05	8.768e-05
ENST00000562193	3.365e-05	3.49e-05
ENST00000562194	1.379e-06	1.402e-06
ENST00000562222	0.0006752	0.0006752
ENST00000562291	0.0005165	0.005343
ENST00000562449	0.001979	0.001979
ENST00000562664	0.0004175	0.0004175
ENST00000562775	0.0002086	0.000213
ENST00000563032	1.137e-05	1.248e-05
ENST00000563218	0.006683	0.006683
ENST00000563270	0.001215	0.001215
ENST00000563283	0.0003695	0.0004088
ENST00000563406	2.054e-05	2.302e-05
ENST00000563484	4.748e-05	5.202e-05
ENST00000563597	7.375e-11	7.375e-11
ENST00000563636	5.789e-05	6.447e-05
ENST00000563732	0.000186	0.000186
ENST00000563788	9.998e-07	9.999e-07
ENST00000563972	2.813e-05	3.043e-05
ENST00000564026	0.00055	0.002384
ENST00000564047	2.807e-05	2.807e-05
ENST00000564409	0.01094	0.01156
ENST00000564553	2.065e-05	2.088e-05
ENST00000564652	2.405e-05	2.414e-05
ENST00000564870	0.06438	0.3984
ENST00000564878	0.00366	0.00366
ENST00000564957	4.524e-05	8.293e-05
ENST00000565164	1.727e-09	2.039e-09
ENST00000565196	4.105e-05	4.338e-05
ENST00000565370	5.76e-06	5.914e-06
ENST00000565404	5.775e-05	6.265e-05
ENST00000565452	0.01282	0.01817
ENST00000565470	5.419e-05	5.419e-05
ENST00000565497	1.076e-09	1.076e-09
ENST00000565571	0.001105	0.001116
ENST00000565628	0.0006494	0.003701
ENST00000565697	0.0005765	0.0005766
ENST00000565860	8.974e-05	9.217e-05
ENST00000565891	0.07349	0.07418
ENST00000566134	1.081e-07	1.081e-07
ENST00000566158	0.0001497	0.0001573
ENST00000566240	2.251e-05	2.274e-05
ENST00000566252	8.078e-10	8.082e-10
ENST00000566283	0.0002106	0.0002503
ENST00000566337	0.0002505	0.0028
ENST00000566409	0.008764	0.00916
ENST00000566682	0.116	0.116
ENST00000566751	3.801e-05	3.97e-05
ENST00000566848	0.1178	0.1508
ENST00000566973	0.0001814	0.0003365
ENST00000567133	0.000364	0.000364
ENST00000567138	0.001666	0.00212
ENST00000567171	1.957e-05	2.318e-05
ENST00000567188	0.00578	0.005803
ENST00000567205	0.09856	0.1558
ENST00000567284	0.008203	0.01146
ENST00000567285	0.001305	0.003105
ENST00000567510	0.238	0.3225
ENST00000567621	0.03745	0.07132
ENST00000567642	1.625e-07	1.625e-07
ENST00000567699	6.597e-06	1.309e-05
ENST00000567795	0.01883	0.06442
ENST00000567815	0.08637	0.08643
ENST00000568068	9.299e-10	9.434e-10
ENST00000568456	0.007751	0.009067
ENST00000568509	0.002336	0.005946
ENST00000568512	3.116e-05	3.845e-05
ENST00000568599	0.003086	0.003087
ENST00000568674	0.0001487	0.004902
ENST00000568870	2.886e-05	3.264e-05
ENST00000568917	0.003241	0.003251
ENST00000569108	0.0006477	0.0006477
ENST00000569240	0.00421	0.004245
ENST00000569263	0.0001247	0.0001247
ENST00000569363	0.0002781	0.0002781
ENST00000569481	0.002976	0.004473
ENST00000569612	1.701e-10	1.701e-10
ENST00000569732	0.000126	0.000126
ENST00000569882	0.0003212	0.0003263
ENST00000569887	6.225e-10	6.225e-10
ENST00000569924	7.256e-05	7.717e-05
ENST00000569957	0.3268	0.3836
ENST00000570099	1.328e-07	1.976e-07
ENST00000570116	3.172e-05	3.172e-05
ENST00000570139	0.004469	0.004469
ENST00000570149	0.001128	0.001128
ENST00000570217	0.000272	0.0002738
ENST00000570431	1.461e-05	1.601e-05
ENST00000570857	0.3297	0.3578
ENST00000571210	0.001419	0.001419
ENST00000571254	0.002556	0.00257
ENST00000571346	9.248e-05	9.248e-05
ENST00000572009	0.03692	0.03804
ENST00000572145	0.004078	0.004078
ENST00000572723	0.0003912	0.0003912
ENST00000572925	9.713e-05	9.751e-05
ENST00000572974	0.004364	0.004447
ENST00000573007	6.97e-06	6.97e-06
ENST00000574295	0.005687	0.005687
ENST00000574313	0.014	0.01503
ENST00000574650	2.261e-05	2.287e-05
ENST00000575049	2.933e-05	2.933e-05
ENST00000575829	0.003272	0.003756
ENST00000576112	4.857e-06	5.038e-06
ENST00000576180	0.003952	0.003983
ENST00000576202	2.088e-05	2.201e-05
ENST00000576769	8.859e-05	8.859e-05
ENST00000576825	0.00687	0.007399
ENST00000576911	0.001863	0.001917
ENST00000576958	8.469e-05	8.469e-05
ENST00000577256	0.00225	0.002502
ENST00000577966	0.03478	0.03521
ENST00000578027	0.000448	0.0004482
ENST00000578071	0.0001284	0.0001284
ENST00000578299	0.002978	0.003146
ENST00000578626	0.002047	0.002287
ENST00000579205	0.0001909	0.0001929
ENST00000579280	0.002785	0.00302
ENST00000579507	0.0003804	0.004923
ENST00000579590	0.001258	0.001258
ENST00000580330	0.003404	0.004447
ENST00000580579	0.005722	0.005731
ENST00000581015	0.0001079	0.0001079
ENST00000581438	0.002034	0.002266
ENST00000581523	0.005789	0.005844
ENST00000581765	1.203e-05	1.203e-05
ENST00000582819	2.876e-05	2.885e-05
ENST00000582969	0.001627	0.001627
ENST00000583067	2.657e-05	2.799e-05
ENST00000583197	0.001678	0.001678
ENST00000583249	0.002109	0.002354
ENST00000584650	0.0007194	0.0007194
ENST00000585097	0.0009518	0.0009583
ENST00000585503	0.07335	0.07338
ENST00000585823	0.0003895	0.0003895
ENST00000585898	0.0002912	0.0002912
ENST00000586149	0.001899	0.001899
ENST00000586189	0.0005275	0.0007375
ENST00000586387	0.0003114	0.0003462
ENST00000586985	0.01406	0.01406
ENST00000587362	6.849e-08	6.849e-08
ENST00000587499	0.1571	0.1579
ENST00000587638	0.005895	0.008624
ENST00000587716	2.684e-08	2.747e-08
ENST00000588998	0.0001268	0.0001268
ENST00000589637	0.01038	0.01038
ENST00000590480	0.000651	0.0008518
ENST00000590837	2.652e-05	3.622e-05
ENST00000591007	2.773e-08	2.851e-08
ENST00000591352	0.0006137	0.0006193
ENST00000591895	0.0002457	0.0002459
ENST00000592069	0.0005751	0.001534
ENST00000593273	2.448e-12	2.482e-12
ENST00000602404	2.059e-06	2.219e-06
ENST00000602430	0.0002239	0.000224
ENST00000602689	6.044e-12	6.46e-12
ENST00000602948	0.006132	0.006708
ENST00000604197	1.787e-14	1.787e-14
ENST00000605602	0.0003167	0.0003167
ENST00000605824	0.001411	0.001411
ENST00000606722	0.001279	0.001294
ENST00000608424	0.05606	0.05719
ENST00000609040	1.658e-08	1.658e-08
ENST00000609122	4.484e-08	5.609e-08
ENST00000610631	0.0003901	0.0003902
ENST00000611041	6.583e-05	6.779e-05
ENST00000611067	0.000261	0.000261
ENST00000611412	0.07727	0.07897
ENST00000612438	0.0008909	0.0008909
ENST00000612509	0.0006306	0.0006306
ENST00000612981	0.0002754	0.0002754
ENST00000614001	0.00134	0.001345
ENST00000614813	5.026e-05	5.18e-05
ENST00000615087	4.3e-12	4.3e-12
ENST00000615113	1.65e-10	1.65e-10
ENST00000615131	0.003046	0.003338
ENST00000615277	4.072e-06	5.203e-06
ENST00000616701	0.0004688	0.0004688
ENST00000616802	0.003127	0.005254
ENST00000617451	0.0007199	0.0007199
ENST00000619119	0.0007571	0.0007572
ENST00000619481	0.0007327	0.0007328
ENST00000620599	0.001986	0.001989
ENST00000621029	0.0001344	0.0001344
ENST00000621166	0.0006813	0.0006813
ENST00000622394	5.598e-09	5.747e-08
ENST00000623731	0.01223	0.01848
ENST00000624127	2.835e-10	2.837e-10
ENST00000625307	0.02282	0.02286
ENST00000625631	0.00169	0.002039
ENST00000626021	0.0005949	0.0005979
ENST00000627002	0.004165	0.004434
ENST00000627177	0.0006576	0.0006591
ENST00000627746	0.000191	0.000191
ENST00000628857	0.0001685	0.0001685
ENST00000629059	7.586e-10	7.586e-10
ENST00000629124	7.235e-06	1.597e-05
ENST00000629231	2.833e-05	2.921e-05
ENST00000634413	4.268e-07	4.269e-07
ENST00000636187	0.0003202	0.0003231
ENST00000638077	1.399e-14	1.399e-14

## Sheet: 3.signal
Signal	Num_SNP	CPIP_qtl	CPIP_gwas_marginal	CPIP_gwas_qtl_prior	RCP	LCP
ENST00000370651:1(@)chr6_62842983_65055849	41	0.9988	0.2862	0.9736	0.9635	0.9864
ENST00000431375:1(@)chr16_3951195_5068344	12	0.9819	0.03384	0.7777	0.7703	0.9421
ENST00000330244:1(@)chr15_80568637_83591716	2	0.9997	0.0005937	0.7226	0.7226	0.7226
ENST00000518910:1(@)chr5_137040361_139885487	26	0.6801	0.01601	0.5744	0.5678	0.5684
ENST00000326621:1(@)chr11_124625632_126441425	12	0.5668	0.87	0.9416	0.5654	0.5666
ENST00000419842:1(@)chr3_16240935_17849626	1	0.6839	0.0003312	0.4985	0.4984	0.4984
ENST00000570857:1(@)chr16_3951195_5068344	37	0.3607	0.3506	0.5587	0.3296	0.3577
ENST00000569957:1(@)chr16_29025292_31371622	31	0.3884	0.2309	0.4776	0.3268	0.3836
ENST00000470753:1(@)chr22_40149793_42294812	2	0.9402	7.298e-05	0.2943	0.2943	0.2943
ENST00000561667:1(@)chr16_88974757_90226404	50	0.6803	0.1025	0.3508	0.2795	0.6457
ENST00000561477:1(@)chr16_88974757_90226404	2	0.9574	4.671e-05	0.2559	0.2559	0.2559
ENST00000522782:1(@)chr5_153488214_154393528	87	0.2836	0.4273	0.5653	0.2533	0.2797
ENST00000467986:1(@)chr1_109761309_111199115	17	0.2617	0.04113	0.2697	0.2396	0.2495
ENST00000567510:1(@)chr16_88974757_90226404	61	0.3281	0.2985	0.4592	0.2379	0.3224
ENST00000439768:1(@)chr5_153488214_154393528	86	0.2325	0.4009	0.5147	0.2025	0.2289
ENST00000492544:1(@)chr1_34334157_37083582	28	0.2502	0.1013	0.2799	0.2018	0.2428
ENST00000561068:1(@)chr15_80568637_83591716	3	0.6202	0.0006438	0.1963	0.1958	0.394
ENST00000587499:1(@)chr8_141963553_143155464	65	0.2165	0.02079	0.1736	0.1568	0.1575
ENST00000337322:1(@)chr14_102545765_104535386	14	0.1214	0.5936	0.6344	0.1209	0.1213
ENST00000566848:1(@)chr16_29025292_31371622	45	0.1511	0.7255	0.751	0.1178	0.1508
ENST00000566682:1(@)chr16_88974757_90226404	9	0.9678	5.568e-05	0.1135	0.1134	0.1134
ENST00000467986:2(@)chr1_109761309_111199115	33	0.1249	0.0288	0.1294	0.1046	0.1099
ENST00000472354:1(@)chr16_88974757_90226404	10	0.9736	0.0001209	0.104	0.1039	0.1039
ENST00000322602:1(@)chr5_153488214_154393528	84	0.1262	0.3704	0.4274	0.1034	0.1241
ENST00000567205:1(@)chr16_88974757_90226404	92	0.1591	0.3425	0.3994	0.09856	0.1558
ENST00000547687:1(@)chr16_88974757_90226404	13	0.1627	0.003517	0.1009	0.09791	0.112
ENST00000567815:1(@)chr16_88974757_90226404	23	0.9854	0.0002304	0.08654	0.08634	0.08634
ENST00000234170:1(@)chr2_35896940_37905569	12	0.08784	0.06102	0.1366	0.08268	0.08589
ENST00000565891:1(@)chr16_88974757_90226404	9	0.9859	9e-05	0.07352	0.07345	0.07402
ENST00000585503:1(@)chr8_141963553_143155464	56	0.1006	0.01786	0.08891	0.07298	0.07301
ENST00000491892:1(@)chr22_19924835_22002927	32	0.1104	0.5283	0.5534	0.07237	0.11
ENST00000611412:1(@)chr1_148907005_151566404	9	0.07452	0.04411	0.1106	0.07118	0.07277
ENST00000497687:1(@)chr1_109761309_111199115	20	0.0735	0.05479	0.1192	0.07014	0.07051
ENST00000564870:1(@)chr16_88974757_90226404	81	0.4795	0.04636	0.1061	0.06432	0.3984
ENST00000444566:1(@)chr11_124625632_126441425	10	0.06923	0.5803	0.5981	0.06355	0.06916
ENST00000518910:2(@)chr5_137040361_139885487	84	0.07567	0.05138	0.1094	0.06304	0.06362
ENST00000608424:2(@)chr3_47685722_49279539	61	0.06974	0.01811	0.06508	0.0485	0.04964
ENST00000567621:1(@)chr16_88974757_90226404	48	0.07563	0.08551	0.1167	0.03728	0.07115
ENST00000572009:1(@)chr16_3951195_5068344	50	0.03835	0.4224	0.4346	0.03692	0.03804
ENST00000460467:1(@)chr3_16240935_17849626	5	0.07882	0.006849	0.04239	0.03605	0.07235
ENST00000577966:1(@)chr11_44672249_46984586	7	0.03479	0.1374	0.1628	0.03456	0.03461
ENST00000484669:1(@)chr1_5853833_7187275	33	0.0248	0.5985	0.599	0.02401	0.02473
ENST00000418576:1(@)chr3_49279539_51797999	29	0.1156	0.0006631	0.02352	0.0229	0.0229
ENST00000625307:1(@)chr7_23431823_25037640	23	0.03214	0.006925	0.02933	0.02282	0.02286
ENST00000485802:1(@)chr22_19924835_22002927	57	0.0311	0.01686	0.03731	0.02144	0.0221
ENST00000525434:2(@)chr11_44672249_46984586	30	0.02384	0.1473	0.1594	0.01978	0.02334
ENST00000464067:1(@)chr11_124625632_126441425	13	0.02034	0.8708	0.869	0.01978	0.02033
ENST00000567795:1(@)chr16_29025292_31371622	16	0.06782	0.03605	0.0529	0.01883	0.06442
ENST00000476883:1(@)chr1_153208353_154797927	34	0.0195	0.03518	0.05066	0.01737	0.0175
ENST00000511180:2(@)chr19_18299052_19766662	60	0.01878	0.6759	0.673	0.01729	0.01871
ENST00000520520:1(@)chr5_137040361_139885487	16	0.01934	0.01009	0.02591	0.01636	0.01636
ENST00000417453:1(@)chr11_124625632_126441425	11	0.01677	0.5872	0.5843	0.01544	0.01675
ENST00000517533:1(@)chr5_137040361_139885487	24	0.01845	0.01523	0.02978	0.01535	0.01549
ENST00000317147:2(@)chr16_57630418_59011501	27	0.01546	0.4236	0.4231	0.01529	0.01539
ENST00000555427:1(@)chr16_88974757_90226404	2	0.06085	8.349e-05	0.01529	0.01521	0.01539
ENST00000528593:1(@)chr11_44672249_46984586	19	0.02735	0.00272	0.01733	0.01476	0.01476
ENST00000262815:1(@)chr19_18299052_19766662	29	0.08018	0.000705	0.01513	0.01447	0.01447
ENST00000586985:1(@)chr19_9127717_11173352	15	0.0181	0.006105	0.01985	0.01406	0.01406
ENST00000495826:1(@)chr22_19924835_22002927	15	0.02097	0.003633	0.01729	0.01385	0.01392
ENST00000504932:1(@)chr11_124625632_126441425	9	0.01308	0.6488	0.6445	0.01284	0.01307
ENST00000477617:1(@)chr1_153208353_154797927	6	0.01336	0.01148	0.02371	0.0128	0.0128
ENST00000535997:1(@)chr16_88974757_90226404	24	0.02025	0.006737	0.01864	0.01224	0.01411
ENST00000623731:1(@)chr16_29025292_31371622	37	0.01857	0.4835	0.4802	0.01223	0.01848
ENST00000525821:1(@)chr11_55315181_58690022	26	0.01506	0.01684	0.02823	0.01222	0.01269
ENST00000351989:1(@)chr22_19924835_22002927	16	0.01922	0.003545	0.01507	0.0117	0.01237
ENST00000561477:2(@)chr16_88974757_90226404	7	0.03092	0.0005607	0.01218	0.01165	0.01219
ENST00000564409:2(@)chr16_88974757_90226404	7	0.01241	0.01105	0.02143	0.01091	0.01152
ENST00000457069:1(@)chr22_19924835_22002927	21	0.01277	0.3932	0.3904	0.01047	0.01272
ENST00000589637:1(@)chr19_18299052_19766662	4	0.04076	0.0001639	0.01054	0.01038	0.01038
ENST00000574313:2(@)chr17_18953007_21387045	4	0.01204	0.007185	0.01708	0.01024	0.01127
ENST00000299204:1(@)chr14_102545765_104535386	5	0.009488	0.09679	0.1019	0.00937	0.009434
ENST00000514488:1(@)chr5_137040361_139885487	5	0.0133	0.001317	0.01032	0.009069	0.009069
ENST00000457069:2(@)chr22_19924835_22002927	51	0.01183	0.01917	0.02718	0.008898	0.008961
ENST00000566409:1(@)chr16_88974757_90226404	12	0.009258	0.1115	0.1155	0.008753	0.00915
ENST00000525434:1(@)chr11_44672249_46984586	4	0.07006	0.03395	0.04072	0.008295	0.06909
ENST00000567284:2(@)chr16_88974757_90226404	7	0.01182	0.0256	0.03264	0.008191	0.01144
ENST00000528263:1(@)chr12_121569746_124493434	3	0.2781	1.223e-05	0.008037	0.008026	0.008901
ENST00000608424:1(@)chr3_47685722_49279539	1	0.01037	0.0004039	0.00833	0.007945	0.007945
ENST00000408439:1(@)chr22_19924835_22002927	13	0.01093	0.07482	0.07941	0.0078	0.01072
ENST00000568456:1(@)chr16_88974757_90226404	34	0.01392	0.007631	0.015	0.007717	0.009023
ENST00000547808:2(@)chr12_55272053_57155077	31	0.0153	0.003668	0.0112	0.0077	0.0077
ENST00000422424:1(@)chr16_65904663_68807460	25	0.008073	0.02774	0.03375	0.007237	0.007288
ENST00000219345:1(@)chr16_65904663_68807460	7	0.00701	0.1445	0.1457	0.006971	0.006974
ENST00000565452:1(@)chr16_88974757_90226404	23	0.01289	0.00722	0.01363	0.006735	0.009283
ENST00000563218:1(@)chr16_88974757_90226404	1	0.006967	0.002772	0.009319	0.006671	0.006671
ENST00000611412:2(@)chr1_148907005_151566404	35	0.006736	0.3661	0.3613	0.006561	0.006686
ENST00000278927:1(@)chr11_124625632_126441425	11	0.006886	0.5872	0.5805	0.006547	0.006879
ENST00000518595:1(@)chr5_154393528_155946495	7	0.008029	0.003535	0.009829	0.006451	0.006458
ENST00000525242:1(@)chr11_44672249_46984586	4	0.006912	0.01112	0.01708	0.006447	0.006622
ENST00000369878:1(@)chr10_102620653_104935290	2	0.006466	0.02331	0.02869	0.006399	0.0064
ENST00000470299:2(@)chr10_102620653_104935290	14	0.01576	0.2132	0.2118	0.006348	0.01566
ENST00000516660:2(@)chr14_102545765_104535386	20	0.007461	0.4236	0.4179	0.006337	0.007436
ENST00000518742:2(@)chr5_154393528_155946495	38	0.008638	0.0129	0.01853	0.006198	0.006365
ENST00000602948:1(@)chr16_29025292_31371622	8	0.006756	0.1225	0.1238	0.006132	0.006708
ENST00000565452:2(@)chr16_88974757_90226404	25	0.009182	0.1172	0.1187	0.006129	0.008974
ENST00000326621:2(@)chr11_124625632_126441425	1	0.006062	0.1243	0.1255	0.006056	0.006056
ENST00000264977:2(@)chr3_135738064_137652241	9	0.05062	0.0001426	0.006078	0.005943	0.005943
ENST00000268182:1(@)chr15_89932319_91621162	47	0.007604	0.0209	0.02592	0.005927	0.005987
ENST00000587638:1(@)chr19_18299052_19766662	26	0.008694	0.2814	0.2778	0.005895	0.008624
ENST00000526943:1(@)chr11_44672249_46984586	17	0.01143	0.002436	0.008219	0.00589	0.006157
ENST00000485939:1(@)chr3_107263964_109803548	2	0.0061	0.005536	0.01113	0.005841	0.005841
ENST00000484867:1(@)chr1_173128768_175120632	5	0.006856	0.003011	0.008676	0.005797	0.005797
ENST00000519194:1(@)chr5_154393528_155946495	11	0.007147	0.005702	0.01124	0.005788	0.005788
ENST00000522792:2(@)chr5_137040361_139885487	12	0.00688	0.007523	0.01286	0.005668	0.005757
ENST00000567188:1(@)chr16_57630418_59011501	7	0.005738	0.08228	0.0846	0.005661	0.005684
ENST00000367694:1(@)chr1_173128768_175120632	7	0.006506	0.003835	0.009069	0.005401	0.005401
ENST00000475941:1(@)chr22_19924835_22002927	9	0.007768	0.002806	0.008026	0.005342	0.005572
ENST00000477852:1(@)chr2_195582732_197213386	17	0.005931	0.01749	0.02207	0.005323	0.005323
ENST00000445140:1(@)chr3_179656798_181793378	18	0.007525	0.03172	0.0357	0.005319	0.007049
ENST00000518919:1(@)chr5_137040361_139885487	9	0.006417	0.005343	0.01043	0.005314	0.005319
ENST00000580579:1(@)chr17_18953007_21387045	11	0.005267	0.4651	0.4583	0.005251	0.005259
ENST00000482046:1(@)chr1_43292786_44503511	18	0.005333	0.1077	0.1086	0.005104	0.005237
ENST00000523275:1(@)chr5_137040361_139885487	7	0.006104	0.004207	0.009117	0.005091	0.005091
ENST00000517534:1(@)chr5_137040361_139885487	8	0.006114	0.004912	0.009781	0.00508	0.005096
ENST00000526629:1(@)chr11_124625632_126441425	5	0.005338	0.3729	0.367	0.005046	0.005333
ENST00000529430:1(@)chr11_55315181_58690022	15	0.005024	0.4833	0.4763	0.005005	0.005014
ENST00000545209:1(@)chr12_119316305_121569746	8	0.008097	0.009255	0.01385	0.004988	0.007324
ENST00000491892:2(@)chr22_19924835_22002927	8	0.006997	0.002255	0.007131	0.004974	0.004974
ENST00000520400:1(@)chr5_137040361_139885487	12	0.005863	0.007892	0.01249	0.004936	0.004944
ENST00000521724:1(@)chr5_137040361_139885487	8	0.005682	0.004854	0.009356	0.004709	0.004727
ENST00000495351:1(@)chr22_19924835_22002927	8	0.006548	0.002449	0.007028	0.004684	0.004684
ENST00000302763:1(@)chr5_137040361_139885487	11	0.005601	0.006562	0.01091	0.004627	0.004648
ENST00000267115:1(@)chr12_48608083_51382710	13	0.01106	0.001199	0.005755	0.004608	0.004739
ENST00000398970:1(@)chr17_1269105_2025437	12	0.006661	0.004592	0.008965	0.004568	0.005045
ENST00000525850:1(@)chr11_44672249_46984586	12	0.0163	0.002373	0.006825	0.004553	0.01005
ENST00000570139:1(@)chr16_57630418_59011501	4	0.004501	0.06009	0.06214	0.004467	0.004467
ENST00000467860:1(@)chr1_153208353_154797927	5	0.004811	0.006408	0.01052	0.00438	0.004392
ENST00000572974:1(@)chr16_3951195_5068344	10	0.004592	0.0364	0.03927	0.004364	0.004447
ENST00000398970:2(@)chr17_1269105_2025437	8	0.005281	0.004794	0.008944	0.004352	0.004384
ENST00000473081:2(@)chr2_195582732_197213386	5	0.004963	0.004694	0.008836	0.00434	0.00439
ENST00000493909:1(@)chr1_153208353_154797927	5	0.004756	0.006408	0.01047	0.004329	0.004342
ENST00000496142:2(@)chr1_43292786_44503511	14	0.004372	0.3232	0.3177	0.004298	0.004356
ENST00000569240:2(@)chr16_57630418_59011501	7	0.004283	0.08228	0.08326	0.004206	0.004242
ENST00000265354:1(@)chr6_42070983_43788432	8	0.005008	0.008734	0.01256	0.004196	0.004504
ENST00000519309:1(@)chr5_137040361_139885487	8	0.005035	0.004694	0.008681	0.004185	0.004185
ENST00000485802:2(@)chr22_19924835_22002927	14	0.00589	0.02155	0.0248	0.004139	0.005462
ENST00000627002:2(@)chr6_62842983_65055849	36	0.005311	0.02035	0.02361	0.00411	0.004379
ENST00000230914:1(@)chr5_43983397_50867564	20	0.009612	0.001517	0.005513	0.00406	0.00406
ENST00000576825:2(@)chr17_1269105_2025437	9	0.00478	0.0174	0.02068	0.003997	0.004499
ENST00000549139:2(@)chr16_88974757_90226404	10	0.00598	0.002111	0.006009	0.003988	0.003988
ENST00000576180:1(@)chr16_3951195_5068344	10	0.004006	0.179	0.1767	0.003952	0.003983
ENST00000498171:1(@)chr22_19924835_22002927	6	0.005229	0.008344	0.01193	0.003938	0.004807
ENST00000441751:1(@)chr22_38911889_40149793	1	0.005963	0.0002376	0.004153	0.003926	0.003926
ENST00000574295:2(@)chr17_1269105_2025437	9	0.005779	0.002232	0.006038	0.0039	0.0039
ENST00000472756:1(@)chr1_148907005_151566404	5	0.003947	0.04071	0.04294	0.003871	0.003891
ENST00000574313:1(@)chr17_18953007_21387045	45	0.219	7.713e-05	0.00388	0.003807	0.003807
ENST00000518742:1(@)chr5_154393528_155946495	6	0.004691	0.003051	0.006711	0.003788	0.003788
ENST00000432750:1(@)chr15_58149167_59401917	7	0.003998	0.01364	0.01683	0.00376	0.003763
ENST00000498023:1(@)chr3_47685722_49279539	4	0.006034	0.001331	0.004951	0.003676	0.004404
ENST00000581523:1(@)chr17_57280180_59410151	9	0.004567	0.004891	0.008359	0.003672	0.003726
ENST00000564878:1(@)chr16_88974757_90226404	20	0.02959	0.000255	0.003903	0.003659	0.003659
ENST00000368630:1(@)chr1_153208353_154797927	6	0.003997	0.008237	0.01155	0.003654	0.003671
ENST00000528173:1(@)chr11_44672249_46984586	1	0.003635	0.01644	0.01938	0.003608	0.003608
ENST00000519931:1(@)chr5_154393528_155946495	6	0.00445	0.003146	0.006593	0.003578	0.003605
ENST00000557791:1(@)chr15_58149167_59401917	7	0.003844	0.01364	0.01665	0.00357	0.003618
ENST00000547534:1(@)chr12_96715061_98912209	3	0.004925	0.0009403	0.004438	0.003537	0.003537
ENST00000518297:1(@)chr5_154393528_155946495	3	0.004867	0.0009562	0.004427	0.003511	0.003511
ENST00000326737:1(@)chr11_44672249_46984586	21	0.007359	0.08182	0.08216	0.00349	0.007152
ENST00000496142:1(@)chr1_43292786_44503511	3	0.005746	0.002675	0.006042	0.003478	0.00505
ENST00000518297:2(@)chr5_154393528_155946495	5	0.004302	0.002634	0.005972	0.003447	0.003488
ENST00000524727:1(@)chr11_46984586_49844498	1	0.003427	0.4438	0.4362	0.003426	0.003426
ENST00000522730:2(@)chr5_137040361_139885487	8	0.004124	0.004861	0.008082	0.003422	0.003432
ENST00000446103:1(@)chr3_51797999_54047363	14	0.05536	0.0001574	0.003538	0.003388	0.004632
ENST00000518585:1(@)chr5_137040361_139885487	9	0.004009	0.005436	0.008536	0.003324	0.003333
ENST00000336314:1(@)chr5_154393528_155946495	9	0.004052	0.004708	0.007794	0.00328	0.003283
ENST00000575829:1(@)chr16_29025292_31371622	13	0.003773	0.2694	0.2643	0.003272	0.003756
ENST00000536390:2(@)chr12_108632125_109898914	3	0.007298	0.0003014	0.003544	0.003255	0.003277
ENST00000531074:1(@)chr11_55315181_58690022	4	0.004203	0.002229	0.005382	0.003246	0.003443
ENST00000450235:2(@)chr7_1313431_2022763	6	0.004811	0.06036	0.0612	0.003202	0.004756
ENST00000300574:1(@)chr17_1269105_2025437	10	0.004706	0.002436	0.005478	0.003143	0.003143
ENST00000616802:1(@)chr10_102620653_104935290	4	0.005297	0.056	0.05694	0.003127	0.005254
ENST00000477617:2(@)chr1_153208353_154797927	4	0.003908	0.002228	0.00524	0.003104	0.003201
ENST00000368521:2(@)chr1_153208353_154797927	32	0.009856	0.002319	0.00532	0.003097	0.003662
ENST00000547798:1(@)chr12_48608083_51382710	6	0.007353	0.0005174	0.003587	0.003091	0.003091
ENST00000568917:2(@)chr16_57630418_59011501	4	0.003095	0.06576	0.06629	0.003073	0.003074
ENST00000615131:1(@)chr16_88974757_90226404	6	0.006948	0.0006819	0.003697	0.003043	0.003335
ENST00000300574:2(@)chr17_1269105_2025437	6	0.003734	0.003503	0.006382	0.003023	0.003085
ENST00000580330:1(@)chr22_19924835_22002927	8	0.004107	0.06003	0.0607	0.003001	0.004044
ENST00000569481:2(@)chr16_29025292_31371622	17	0.004528	0.1447	0.1425	0.002976	0.004473
ENST00000486040:1(@)chr7_2022763_2732593	11	0.5883	6.921e-06	0.00297	0.002963	0.00299
ENST00000566682:2(@)chr16_88974757_90226404	22	0.03213	0.0002074	0.003146	0.002948	0.002948
ENST00000517904:1(@)chr5_137040361_139885487	11	0.003492	0.007277	0.009926	0.002945	0.002948
ENST00000560494:1(@)chr15_58149167_59401917	3	0.003355	0.004187	0.006934	0.002919	0.003084
ENST00000576825:1(@)chr17_1269105_2025437	9	0.004364	0.002222	0.005015	0.002884	0.002913
ENST00000507110:1(@)chr5_43983397_50867564	9	0.007338	0.0006947	0.003534	0.002868	0.002868
ENST00000398473:2(@)chr12_48608083_51382710	28	0.003273	0.05242	0.05321	0.002832	0.003081
ENST00000572145:1(@)chr17_1269105_2025437	3	0.004076	0.0007951	0.003581	0.002818	0.002818
ENST00000412517:1(@)chr17_1269105_2025437	15	0.003236	0.02443	0.02625	0.002794	0.003014
ENST00000579280:1(@)chr11_44672249_46984586	4	0.003096	0.01921	0.02122	0.002785	0.00302
ENST00000516660:1(@)chr14_102545765_104535386	1	0.002785	0.01141	0.0137	0.002756	0.002756
ENST00000540387:1(@)chr5_137040361_139885487	6	0.003275	0.003716	0.00629	0.002725	0.002733
ENST00000528145:1(@)chr11_44672249_46984586	4	0.002945	0.01221	0.01444	0.002721	0.002832
ENST00000309993:1(@)chr3_135738064_137652241	4	0.002819	0.0114	0.01365	0.002709	0.002709
ENST00000518595:2(@)chr5_154393528_155946495	5	0.003427	0.002385	0.004981	0.002693	0.002725
ENST00000473612:1(@)chr3_16240935_17849626	3	0.004141	0.004164	0.006678	0.002683	0.003804
ENST00000458347:2(@)chr3_107263964_109803548	8	0.00626	0.000711	0.003344	0.002662	0.002662
ENST00000529698:1(@)chr11_44672249_46984586	3	0.004849	0.03496	0.03624	0.002657	0.0048
ENST00000467978:1(@)chr2_35896940_37905569	3	0.002773	0.007123	0.009476	0.002641	0.002641
ENST00000251507:1(@)chr1_173128768_175120632	35	0.03893	0.0004613	0.00307	0.002628	0.003775
ENST00000454345:1(@)chr11_44672249_46984586	1	0.002628	0.01329	0.01536	0.002604	0.002604
ENST00000372458:1(@)chr1_43292786_44503511	3	0.002641	0.01653	0.01846	0.002589	0.002589
ENST00000551265:1(@)chr12_96715061_98912209	7	0.003545	0.002219	0.004678	0.00255	0.002554
ENST00000465551:1(@)chr3_179656798_181793378	7	0.002917	0.02061	0.02232	0.002527	0.002802
ENST00000547013:1(@)chr12_48608083_51382710	6	0.006172	0.0004655	0.002964	0.002518	0.002518
ENST00000521368:1(@)chr5_137040361_139885487	10	0.002971	0.006474	0.008702	0.00249	0.002499
ENST00000519489:1(@)chr5_137040361_139885487	3	0.002906	0.001995	0.004377	0.002463	0.002463
ENST00000460366:1(@)chr1_148907005_151566404	4	0.002506	0.02653	0.02794	0.002456	0.002462
ENST00000454540:1(@)chr3_107263964_109803548	14	0.002562	0.03998	0.04087	0.00245	0.00246
ENST00000433877:2(@)chr12_121569746_124493434	2	0.003647	0.0005354	0.002957	0.002444	0.002497
ENST00000233099:2(@)chr2_35896940_37905569	5	0.003105	0.002069	0.004423	0.002438	0.002438
ENST00000392495:2(@)chr12_119316305_121569746	4	0.002433	0.0317	0.03286	0.002399	0.002399
ENST00000578299:2(@)chr6_62842983_65055849	21	0.003063	0.01245	0.01435	0.002398	0.002542
ENST00000549471:1(@)chr12_48608083_51382710	10	0.006796	0.0007124	0.00306	0.002377	0.002491
ENST00000524579:1(@)chr11_55315181_58690022	1	0.002372	0.03566	0.03663	0.002364	0.002364
ENST00000568599:1(@)chr16_65904663_68807460	4	0.002342	0.07352	0.07308	0.002326	0.002328
ENST00000353739:1(@)chr9_34642246_36743286	2	0.003406	0.0004074	0.002708	0.002317	0.002317
ENST00000517616:1(@)chr5_154393528_155946495	5	0.002833	0.002632	0.004803	0.002277	0.002297
ENST00000327492:2(@)chr22_40149793_42294812	15	0.007209	0.9933	0.9931	0.002265	0.007209
ENST00000577256:1(@)chr11_44672249_46984586	4	0.002568	0.01831	0.01984	0.00225	0.002502
ENST00000547444:1(@)chr12_96715061_98912209	4	0.003088	0.001387	0.003579	0.002249	0.002279
ENST00000503824:1(@)chr1_34334157_37083582	2	0.002371	0.00397	0.006035	0.002225	0.002233
ENST00000312055:2(@)chr11_44672249_46984586	5	0.003989	0.0006975	0.002881	0.002212	0.002212
ENST00000379589:1(@)chr13_38304026_40495126	9	0.00427	0.001182	0.003311	0.002177	0.002205
ENST00000520158:1(@)chr5_137040361_139885487	6	0.002613	0.003497	0.005518	0.002161	0.002161
ENST00000549139:1(@)chr16_88974757_90226404	3	0.01783	0.0001085	0.002252	0.002149	0.004043
ENST00000581523:2(@)chr17_57280180_59410151	5	0.002609	0.002701	0.004718	0.002125	0.002125
ENST00000521387:1(@)chr5_137040361_139885487	8	0.00253	0.005077	0.006986	0.002113	0.002121
ENST00000583249:1(@)chr11_44672249_46984586	3	0.002402	0.01755	0.01896	0.002109	0.002354
ENST00000495351:2(@)chr22_19924835_22002927	10	0.003166	0.009212	0.01095	0.002108	0.002796
ENST00000351989:2(@)chr22_19924835_22002927	3	0.002739	0.001091	0.003145	0.002099	0.002099
ENST00000527599:1(@)chr11_55315181_58690022	3	0.002104	0.1241	0.1218	0.002098	0.002098
ENST00000558734:1(@)chr15_58149167_59401917	6	0.002327	0.007829	0.009609	0.002093	0.002127
ENST00000526185:1(@)chr11_46984586_49844498	1	0.002077	0.4438	0.4354	0.002077	0.002077
ENST00000561068:2(@)chr15_80568637_83591716	7	0.05404	0.009006	0.01071	0.002065	0.04936
ENST00000495826:2(@)chr22_19924835_22002927	4	0.002789	0.001437	0.003432	0.002053	0.002077
ENST00000440963:2(@)chr14_102545765_104535386	5	0.002069	0.08803	0.08683	0.002051	0.002055
ENST00000578626:1(@)chr11_44672249_46984586	3	0.002334	0.01755	0.0189	0.002047	0.002287
ENST00000492544:2(@)chr1_34334157_37083582	11	0.003823	0.00188	0.003843	0.002039	0.002223
ENST00000392495:1(@)chr12_119316305_121569746	5	0.003237	0.006684	0.008456	0.002038	0.002965
ENST00000581438:1(@)chr11_44672249_46984586	3	0.002313	0.01755	0.01889	0.002034	0.002266
ENST00000525602:1(@)chr11_55315181_58690022	14	0.00204	0.4378	0.4294	0.002032	0.002036
ENST00000530068:2(@)chr11_55315181_58690022	2	0.002305	0.002513	0.004429	0.002017	0.0021
ENST00000526253:1(@)chr1_173128768_175120632	45	0.01913	0.0006966	0.002658	0.00199	0.002145
ENST00000620599:1(@)chr16_29025292_31371622	4	0.002	0.08183	0.08079	0.001986	0.001989
ENST00000395006:1(@)chr12_48608083_51382710	7	0.005227	0.0004655	0.002429	0.001982	0.001982
ENST00000493062:2(@)chr15_58149167_59401917	3	0.002216	0.004187	0.005957	0.001938	0.002037
ENST00000526772:1(@)chr11_55315181_58690022	1	0.001943	0.03818	0.03864	0.001937	0.001937
ENST00000526496:1(@)chr11_44672249_46984586	3	0.003937	0.0003537	0.002271	0.001932	0.001932
ENST00000435477:1(@)chr11_124625632_126441425	9	0.001994	0.5791	0.5704	0.001932	0.001993
ENST00000472354:2(@)chr16_88974757_90226404	33	0.02677	0.0003005	0.002216	0.001928	0.001928
ENST00000568509:2(@)chr16_88974757_90226404	9	0.005999	0.01253	0.01395	0.001914	0.005517
ENST00000524187:2(@)chr5_154393528_155946495	6	0.002368	0.003055	0.00484	0.001908	0.001908
ENST00000425467:2(@)chr2_35896940_37905569	1	0.001912	0.02739	0.02822	0.001904	0.001904
ENST00000054650:1(@)chr1_5853833_7187275	12	0.004795	0.1463	0.1431	0.001889	0.004754
ENST00000425467:1(@)chr2_35896940_37905569	1	0.002026	0.001612	0.00343	0.001882	0.001882
ENST00000571254:1(@)chr17_18953007_21387045	3	0.002109	0.003177	0.004927	0.001877	0.00189
ENST00000431916:1(@)chr1_34334157_37083582	2	0.001991	0.004306	0.006009	0.001875	0.001884
ENST00000415054:1(@)chr22_40149793_42294812	7	0.004037	0.9931	0.9928	0.001872	0.004037
ENST00000479686:1(@)chr1_43292786_44503511	3	0.001884	0.01653	0.01773	0.001847	0.001847
ENST00000524579:2(@)chr11_55315181_58690022	5	0.002117	0.004696	0.006354	0.001844	0.001872
ENST00000469989:1(@)chr3_51797999_54047363	6	0.005795	0.0006021	0.002392	0.001814	0.002602
ENST00000522792:1(@)chr5_137040361_139885487	1	0.002432	0.0003525	0.00214	0.001802	0.001802
ENST00000487209:1(@)chr1_43292786_44503511	3	0.001834	0.01653	0.01768	0.001798	0.001798
ENST00000529474:2(@)chr1_173128768_175120632	2	0.002576	0.0005591	0.002335	0.001798	0.001798
ENST00000524625:1(@)chr11_44672249_46984586	8	0.00249	0.005596	0.007171	0.001797	0.002119
ENST00000574295:1(@)chr17_1269105_2025437	1	0.002134	0.0006487	0.002416	0.001794	0.001794
ENST00000466199:1(@)chr7_2022763_2732593	14	0.002621	0.2369	0.2314	0.001792	0.002606
ENST00000525314:2(@)chr11_46984586_49844498	6	0.003205	0.001233	0.002974	0.00179	0.002005
ENST00000511584:2(@)chr19_18299052_19766662	6	0.001828	0.02599	0.02676	0.001779	0.001779
ENST00000417582:1(@)chr19_18299052_19766662	1	0.001786	0.02102	0.02197	0.001776	0.001776
ENST00000230771:2(@)chr5_139885487_141266403	4	0.001846	0.01245	0.01372	0.001768	0.001776
ENST00000356770:1(@)chr3_51797999_54047363	4	0.002517	0.008369	0.009791	0.001754	0.002378
ENST00000528263:2(@)chr12_121569746_124493434	10	0.01649	0.0001417	0.001881	0.001745	0.001745
ENST00000548847:1(@)chr12_96715061_98912209	4	0.002369	0.001387	0.003055	0.001724	0.001749
ENST00000470968:1(@)chr1_43292786_44503511	3	0.001758	0.01653	0.01761	0.001723	0.001723
ENST00000549338:1(@)chr12_96715061_98912209	4	0.002339	0.001387	0.003032	0.001701	0.001726
ENST00000552981:1(@)chr12_96715061_98912209	4	0.002321	0.001387	0.003017	0.001685	0.001713
ENST00000398258:1(@)chr3_107263964_109803548	4	0.003887	0.002333	0.003924	0.001684	0.00321
ENST00000625631:2(@)chr16_88974757_90226404	4	0.004182	0.0004659	0.002131	0.001684	0.002032
ENST00000522177:2(@)chr5_153488214_154393528	8	0.001961	0.01482	0.01591	0.001673	0.00184
ENST00000567138:1(@)chr16_88974757_90226404	57	0.03388	0.0004651	0.002109	0.001663	0.002116
ENST00000552635:1(@)chr12_48608083_51382710	9	0.004789	0.0009313	0.002551	0.001657	0.002187
ENST00000525821:2(@)chr11_55315181_58690022	5	0.001684	0.05027	0.05002	0.001652	0.001664
ENST00000536390:1(@)chr12_108632125_109898914	9	0.01586	0.0003294	0.001962	0.001645	0.003635
ENST00000533189:1(@)chr11_55315181_58690022	1	0.00163	0.03566	0.03592	0.001625	0.001625
ENST00000464942:1(@)chr12_121569746_124493434	22	0.00477	0.001409	0.002978	0.001625	0.001635
ENST00000586149:1(@)chr19_11173352_13360313	2	0.003503	0.0001815	0.001767	0.001593	0.001593
ENST00000392064:1(@)chr1_173128768_175120632	2	0.002609	0.0003467	0.001923	0.00159	0.00159
ENST00000549966:1(@)chr12_48608083_51382710	8	0.004393	0.0008374	0.002388	0.001584	0.002019
ENST00000332395:1(@)chr16_65904663_68807460	13	0.005788	0.01005	0.01123	0.00158	0.004999
ENST00000415231:2(@)chr12_55272053_57155077	1	0.001946	0.0005296	0.002087	0.001579	0.001579
ENST00000547444:2(@)chr12_96715061_98912209	2	0.002185	0.0006481	0.0022	0.001578	0.001583
ENST00000409074:2(@)chr14_102545765_104535386	5	0.001587	0.06552	0.06465	0.00157	0.001573
ENST00000331006:2(@)chr16_88974757_90226404	4	0.004067	0.0004659	0.002007	0.00156	0.001976
ENST00000484669:2(@)chr1_5853833_7187275	7	0.005864	0.03377	0.03403	0.001555	0.005723
ENST00000459731:2(@)chr7_2022763_2732593	3	0.002017	0.001311	0.002809	0.00155	0.001574
ENST00000484043:1(@)chr3_49279539_51797999	1	0.001598	0.00306	0.004475	0.001536	0.001536
ENST00000426142:1(@)chr11_55315181_58690022	1	0.001524	0.03818	0.03824	0.001519	0.001519
ENST00000479355:1(@)chr3_51797999_54047363	25	0.004261	0.005899	0.007184	0.001517	0.002807
ENST00000557079:2(@)chr14_102545765_104535386	5	0.001519	0.2625	0.2561	0.001515	0.001516
ENST00000529986:1(@)chr11_55315181_58690022	1	0.001502	0.03818	0.03822	0.001497	0.001497
ENST00000431606:1(@)chr11_55315181_58690022	3	0.001499	0.1026	0.1004	0.001493	0.001495
ENST00000533189:2(@)chr11_55315181_58690022	13	0.002996	0.006409	0.00764	0.001483	0.002401
ENST00000479099:1(@)chr1_173128768_175120632	3	0.002204	0.001123	0.002554	0.001476	0.001658
ENST00000331738:2(@)chr12_121569746_124493434	2	0.002193	0.0005354	0.001983	0.001469	0.001502
ENST00000582969:1(@)chr17_18953007_21387045	1	0.001501	0.00267	0.004	0.001435	0.001435
ENST00000519194:2(@)chr5_154393528_155946495	2	0.001621	0.001605	0.002975	0.001434	0.001434
ENST00000378247:1(@)chr16_88974757_90226404	6	0.007986	7.9e-05	0.001499	0.001423	0.001423
ENST00000531074:2(@)chr11_55315181_58690022	7	0.001396	0.2671	0.2606	0.001392	0.001393
ENST00000420148:1(@)chr3_51797999_54047363	13	0.007848	0.0002328	0.001611	0.001388	0.001388
ENST00000583197:1(@)chr17_18953007_21387045	1	0.001424	0.00267	0.003927	0.001362	0.001362
ENST00000512827:1(@)chr5_139885487_141266403	11	0.001418	0.03161	0.03175	0.001354	0.001362
ENST00000562449:1(@)chr16_65904663_68807460	4	0.00282	0.0004155	0.001753	0.001354	0.001354
ENST00000576911:2(@)chr16_3951195_5068344	6	0.001463	0.01699	0.01767	0.001349	0.001403
ENST00000614001:1(@)chr22_40149793_42294812	5	0.9935	3.476e-07	0.001336	0.001336	0.001336
ENST00000605824:1(@)chr11_26998914_28460046	1	0.001673	0.0004728	0.001781	0.001327	0.001327
ENST00000531007:1(@)chr11_55315181_58690022	1	0.001533	0.0007674	0.002058	0.001321	0.001321
ENST00000524399:1(@)chr12_121569746_124493434	9	0.01297	0.0001359	0.001449	0.001318	0.001416
ENST00000524187:1(@)chr5_154393528_155946495	2	0.001619	0.001728	0.002965	0.001305	0.001417
ENST00000567285:1(@)chr16_57630418_59011501	5	0.004082	0.001947	0.003172	0.001302	0.003102
ENST00000517616:2(@)chr5_154393528_155946495	3	0.001629	0.001322	0.002549	0.001279	0.001279
ENST00000606722:1(@)chr19_18299052_19766662	5	0.001306	0.05951	0.05857	0.001279	0.001294
ENST00000572145:2(@)chr17_1269105_2025437	2	0.001539	0.00104	0.002262	0.001263	0.001263
ENST00000393651:2(@)chr7_104519078_106042459	2	0.001598	0.02037	0.02084	0.001262	0.001579
ENST00000307106:1(@)chr3_51797999_54047363	10	0.004755	0.00102	0.002228	0.001248	0.002156
ENST00000370651:2(@)chr6_62842983_65055849	45	0.005495	0.001614	0.002785	0.001234	0.001245
ENST00000467380:2(@)chr10_102620653_104935290	8	0.002218	0.1635	0.1593	0.001225	0.002207
ENST00000416295:1(@)chr3_49279539_51797999	16	0.01884	0.000138	0.001349	0.001217	0.001233
ENST00000442934:1(@)chr17_57280180_59410151	6	0.001553	0.002692	0.003804	0.001217	0.001219
ENST00000416295:2(@)chr3_49279539_51797999	3	0.001276	0.007566	0.008485	0.001215	0.001217
ENST00000563270:1(@)chr16_88974757_90226404	13	0.01464	0.0001388	0.001348	0.001215	0.001215
ENST00000524399:2(@)chr12_121569746_124493434	2	0.001783	0.0005354	0.001708	0.001194	0.001221
ENST00000428469:1(@)chr1_153208353_154797927	3	0.00123	0.01007	0.01087	0.001187	0.001187
ENST00000443014:1(@)chr2_195582732_197213386	6	0.01704	5.436e-05	0.001235	0.001183	0.001183
ENST00000467736:1(@)chr16_88974757_90226404	12	0.01285	0.000146	0.00132	0.00118	0.00118
ENST00000461365:1(@)chr1_153208353_154797927	3	0.001219	0.009177	0.00999	0.001171	0.001172
ENST00000271843:1(@)chr1_153208353_154797927	3	0.001204	0.01007	0.01084	0.001161	0.001162
ENST00000570149:1(@)chr16_88974757_90226404	10	0.01441	0.0001018	0.001226	0.001128	0.001128
ENST00000565571:1(@)chr16_88974757_90226404	10	0.01209	0.0001252	0.001225	0.001105	0.001115
ENST00000471173:1(@)chr1_153208353_154797927	5	0.001456	0.001947	0.00297	0.001099	0.001107
ENST00000492780:1(@)chr3_47685722_49279539	4	0.004296	0.001209	0.002256	0.001094	0.003053
ENST00000372458:2(@)chr1_43292786_44503511	6	0.002649	0.0005539	0.001621	0.001089	0.001135
ENST00000471694:1(@)chr3_107263964_109803548	13	0.07649	7.292e-05	0.001152	0.001082	0.003333
ENST00000264977:1(@)chr3_135738064_137652241	18	0.9289	2.916e-06	0.001072	0.001069	0.001221
ENST00000441751:2(@)chr22_38911889_40149793	2	0.001631	0.0004637	0.001512	0.001067	0.001067
ENST00000532067:1(@)chr11_44672249_46984586	4	0.005375	0.003064	0.004009	0.001065	0.004632
ENST00000579590:1(@)chr17_57280180_59410151	4	0.001219	0.003368	0.0043	0.001064	0.001064
ENST00000522730:1(@)chr5_137040361_139885487	1	0.00157	0.0002584	0.001311	0.001063	0.001063
ENST00000358337:1(@)chr5_139885487_141266403	10	0.001105	0.02941	0.02935	0.001056	0.001062
ENST00000548894:1(@)chr12_48608083_51382710	6	0.002365	0.0006106	0.001642	0.001056	0.00107
ENST00000268704:2(@)chr16_88974757_90226404	44	0.02126	0.0003882	0.001426	0.001053	0.001427
ENST00000430409:1(@)chr3_49279539_51797999	15	0.01231	0.0002003	0.001243	0.00105	0.001205
ENST00000548847:2(@)chr12_96715061_98912209	5	0.001424	0.001722	0.0027	0.001045	0.001049
ENST00000318348:1(@)chr12_108632125_109898914	5	0.002344	0.0004698	0.001496	0.001045	0.001045
ENST00000523912:1(@)chr5_137040361_139885487	1	0.001261	0.0005913	0.001612	0.001044	0.001044
ENST00000467930:1(@)chr11_44672249_46984586	5	0.001406	0.00234	0.003286	0.001037	0.001114
ENST00000529660:1(@)chr11_44672249_46984586	4	0.001246	0.03024	0.03012	0.001029	0.001226
ENST00000547808:1(@)chr12_55272053_57155077	17	0.04024	5.917e-05	0.001081	0.001024	0.001107
ENST00000525332:1(@)chr12_121569746_124493434	8	0.009351	0.0001212	0.001141	0.001024	0.001024
ENST00000458347:1(@)chr3_107263964_109803548	13	0.04232	3.365e-05	0.001019	0.0009864	0.0009864
ENST00000524869:1(@)chr11_44672249_46984586	2	0.002719	0.01598	0.01634	0.0009806	0.002678
ENST00000531639:2(@)chr12_121569746_124493434	8	0.005896	0.0001707	0.001132	0.0009685	0.0009685
ENST00000392442:1(@)chr12_121569746_124493434	4	0.02511	1.586e-05	0.0009774	0.0009623	0.0009623
ENST00000466989:2(@)chr1_148907005_151566404	8	0.003459	0.0003569	0.001305	0.0009622	0.0009622
ENST00000492073:1(@)chr1_153208353_154797927	4	0.001031	0.006217	0.006929	0.0009541	0.0009554
ENST00000585097:1(@)chr17_18953007_21387045	2	0.001028	0.003366	0.004187	0.0009518	0.0009583
ENST00000503824:2(@)chr1_34334157_37083582	3	0.0009541	0.1393	0.1355	0.0009516	0.0009519
ENST00000419842:2(@)chr3_16240935_17849626	6	0.155	7.995e-06	0.0009534	0.0009458	0.001658
ENST00000461365:2(@)chr1_153208353_154797927	5	0.001235	0.001947	0.002804	0.0009325	0.0009389
ENST00000265354:2(@)chr6_42070983_43788432	2	0.001079	0.001524	0.002375	0.0009106	0.0009287
ENST00000509918:1(@)chr5_137040361_139885487	7	0.001165	0.003035	0.003823	0.0009062	0.0009078
ENST00000421735:2(@)chr3_49279539_51797999	1	0.0009317	0.003764	0.00452	0.0009023	0.0009023
ENST00000473359:1(@)chr15_58149167_59401917	2	0.0009467	0.003161	0.003929	0.0008913	0.0008913
ENST00000524782:1(@)chr11_46984586_49844498	11	0.01268	0.0003954	0.001258	0.0008782	0.002865
ENST00000527599:2(@)chr11_55315181_58690022	4	0.002144	0.002307	0.003088	0.0008701	0.001767
ENST00000471173:2(@)chr1_153208353_154797927	3	0.0008993	0.009177	0.009686	0.0008643	0.0008648
ENST00000216146:1(@)chr22_38911889_40149793	4	0.001086	0.002345	0.003111	0.0008571	0.000898
ENST00000216237:2(@)chr22_40149793_42294812	4	0.003047	0.0002367	0.001069	0.0008412	0.0009884
ENST00000517904:2(@)chr5_137040361_139885487	4	0.001156	0.001313	0.002101	0.0008391	0.000841
ENST00000368589:2(@)chr1_153208353_154797927	3	0.0008646	0.01007	0.01052	0.000834	0.0008343
ENST00000368589:1(@)chr1_153208353_154797927	3	0.001038	0.001405	0.002172	0.0008218	0.0008218
ENST00000219345:2(@)chr16_65904663_68807460	5	0.001845	0.000495	0.001296	0.0008202	0.0008218
ENST00000571210:1(@)chr17_18953007_21387045	22	0.03104	6.182e-05	0.0008755	0.0008162	0.0008162
ENST00000487068:1(@)chr3_51797999_54047363	6	0.00504	7.87e-05	0.0008867	0.0008112	0.0008112
ENST00000527674:2(@)chr11_44672249_46984586	3	0.0008645	0.05789	0.05657	0.0008098	0.0008593
ENST00000428469:2(@)chr1_153208353_154797927	3	0.0009894	0.001405	0.002134	0.0007835	0.0007835
ENST00000473542:2(@)chr3_107263964_109803548	2	0.001936	0.0001601	0.0009363	0.0007826	0.0007826
ENST00000341316:2(@)chr16_88974757_90226404	24	0.008189	0.0002132	0.0009741	0.0007693	0.0007693
ENST00000271843:2(@)chr1_153208353_154797927	3	0.0009642	0.001405	0.002113	0.0007633	0.0007634
ENST00000568599:2(@)chr16_65904663_68807460	3	0.001681	0.0003048	0.001054	0.0007614	0.0007614
ENST00000518194:2(@)chr5_154393528_155946495	3	0.0009485	0.001493	0.002195	0.0007601	0.0007604
ENST00000473334:1(@)chr6_62842983_65055849	2	0.003379	7.545e-05	0.0008309	0.0007585	0.0007917
ENST00000468865:2(@)chr1_43292786_44503511	2	0.0007742	0.0102	0.01057	0.000756	0.0007561
ENST00000497088:2(@)chr15_58149167_59401917	2	0.0007734	0.005105	0.005645	0.0007377	0.0007379
ENST00000549130:1(@)chr12_48608083_51382710	4	0.001652	0.0005119	0.001223	0.0007311	0.0008415
ENST00000531007:2(@)chr11_55315181_58690022	2	0.0007284	0.08185	0.07964	0.0007263	0.0007264
ENST00000526485:1(@)chr11_44672249_46984586	5	0.003276	4.996e-05	0.0007724	0.0007245	0.0007245
ENST00000546796:1(@)chr12_48608083_51382710	5	0.001686	0.0006063	0.001305	0.0007223	0.0008362
ENST00000584650:1(@)chr17_12631452_13277055	1	0.00085	0.0006789	0.001372	0.0007194	0.0007194
ENST00000619119:1(@)chr3_49279539_51797999	1	0.0007978	0.0009646	0.001635	0.0007075	0.0007075
ENST00000619481:2(@)chr6_109983044_112023811	2	0.0007203	0.0132	0.0134	0.0007072	0.0007073
ENST00000468885:1(@)chr3_51797999_54047363	9	0.005262	0.008223	0.008612	0.000706	0.004641
ENST00000461613:1(@)chr1_173128768_175120632	4	0.001783	0.0003339	0.001018	0.0006968	0.00072
ENST00000432750:2(@)chr15_58149167_59401917	1	0.001038	0.0002352	0.0009073	0.0006813	0.0006813
ENST00000571254:2(@)chr17_18953007_21387045	2	0.0006835	0.06762	0.06584	0.0006806	0.0006811
ENST00000562222:1(@)chr16_29025292_31371622	2	0.00481	2.343e-05	0.0006976	0.0006752	0.0006752
ENST00000484022:1(@)chr3_51797999_54047363	19	0.01931	0.0001507	0.000816	0.0006712	0.00117
ENST00000353487:1(@)chr12_119316305_121569746	3	0.0006645	0.03916	0.03835	0.0006584	0.0006586
ENST00000545209:2(@)chr12_119316305_121569746	2	0.001973	0.0001387	0.0007873	0.0006541	0.0007104
ENST00000426142:2(@)chr11_55315181_58690022	5	0.001022	0.002298	0.002862	0.0006531	0.0008059
ENST00000548259:2(@)chr12_109898914_112825713	1	0.0006545	0.0208	0.02066	0.0006507	0.0006507
ENST00000565628:1(@)chr16_88974757_90226404	17	0.01768	0.0005527	0.001177	0.0006457	0.003697
ENST00000569108:2(@)chr16_88974757_90226404	2	0.002507	8.349e-05	0.0007227	0.0006425	0.0006425
ENST00000627177:2(@)chr3_47685722_49279539	5	0.0006753	0.0109	0.01112	0.000638	0.0006395
ENST00000558397:1(@)chr15_80568637_83591716	8	0.001085	0.7068	0.6989	0.000627	0.001084
ENST00000562449:2(@)chr16_65904663_68807460	3	0.0006296	0.06202	0.06039	0.0006256	0.0006261
ENST00000534647:1(@)chr11_55315181_58690022	3	0.002308	0.002513	0.003041	0.0006253	0.002013
ENST00000532478:1(@)chr11_46984586_49844498	4	0.001155	0.0007465	0.00134	0.0006223	0.0006958
ENST00000468865:1(@)chr1_43292786_44503511	1	0.001936	5.798e-05	0.000675	0.0006193	0.0006193
ENST00000511249:1(@)chr5_137040361_139885487	4	0.0007974	0.001723	0.002275	0.0006185	0.0006203
ENST00000512875:1(@)chr5_137040361_139885487	4	0.0009036	0.001065	0.001641	0.0006177	0.0006179
ENST00000347697:1(@)chr17_18953007_21387045	1	0.0006187	0.03479	0.03411	0.0006166	0.0006166
ENST00000540772:1(@)chr12_108632125_109898914	7	0.004695	0.0003057	0.0009091	0.0006154	0.001229
ENST00000413852:2(@)chr3_49279539_51797999	2	0.0007009	0.001783	0.002328	0.000614	0.0006159
ENST00000617451:1(@)chr1_43292786_44503511	1	0.0006159	0.02593	0.02556	0.0006131	0.0006131
ENST00000531639:1(@)chr12_121569746_124493434	16	0.01949	6.688e-05	0.0006744	0.0006102	0.0006403
ENST00000496043:1(@)chr1_43292786_44503511	1	0.002011	5.355e-05	0.0006604	0.000609	0.000609
ENST00000480647:2(@)chr1_5853833_7187275	4	0.002783	7.492e-05	0.0006791	0.0006072	0.0006072
ENST00000590480:1(@)chr19_11173352_13360313	7	0.003333	0.0002742	0.0008667	0.0006032	0.000804
ENST00000571210:2(@)chr17_18953007_21387045	1	0.0007304	0.0005839	0.001164	0.0006031	0.0006031
ENST00000517533:2(@)chr5_137040361_139885487	4	0.0008306	0.001313	0.001865	0.0006028	0.0006041
ENST00000347697:2(@)chr17_18953007_21387045	2	0.0006012	0.09519	0.09244	0.0005994	0.0005998
ENST00000530942:1(@)chr11_44672249_46984586	2	0.0005985	0.03225	0.03164	0.0005941	0.0005942
ENST00000578299:1(@)chr6_62842983_65055849	2	0.002585	7.545e-05	0.0006538	0.0005814	0.0006056
ENST00000408591:1(@)chr3_51797999_54047363	7	0.005576	7.614e-05	0.0006524	0.0005793	0.0005793
ENST00000592069:1(@)chr19_18299052_19766662	8	0.005788	0.0003554	0.0009167	0.0005751	0.001534
ENST00000612509:2(@)chr3_49279539_51797999	1	0.0006482	0.0009646	0.001502	0.0005748	0.0005748
ENST00000534607:2(@)chr11_124625632_126441425	2	0.0005781	0.06276	0.06105	0.0005725	0.000576
ENST00000591352:1(@)chr19_11173352_13360313	10	0.004299	0.0001908	0.0007544	0.000571	0.0005767
ENST00000384170:1(@)chr12_121569746_124493434	7	0.01115	4.433e-05	0.0006077	0.0005652	0.0005652
ENST00000415149:1(@)chr3_107263964_109803548	2	0.001471	0.0002753	0.0008289	0.0005643	0.0007763
ENST00000341316:1(@)chr16_88974757_90226404	43	0.9795	3.194e-06	0.0005657	0.0005627	0.0005925
ENST00000488078:2(@)chr5_141266403_143601683	2	0.0007112	0.0008419	0.001369	0.0005601	0.0005601
ENST00000561610:1(@)chr16_29025292_31371622	7	0.005187	2.345e-05	0.0005799	0.0005574	0.0005574
ENST00000473184:2(@)chr19_18299052_19766662	1	0.000604	0.001451	0.001952	0.0005567	0.0005567
ENST00000553007:1(@)chr12_55272053_57155077	27	0.01851	0.000108	0.00066	0.0005562	0.0005835
ENST00000531389:1(@)chr12_121569746_124493434	7	0.005134	0.0001204	0.000669	0.0005533	0.0006291
ENST00000564026:2(@)chr16_29025292_31371622	7	0.002434	0.03918	0.03827	0.00055	0.002384
ENST00000561911:1(@)chr16_88974757_90226404	13	0.01134	7.203e-05	0.0006191	0.0005499	0.0005499
ENST00000475661:1(@)chr17_1269105_2025437	3	0.0008955	0.0005872	0.001114	0.0005495	0.0005496
ENST00000470968:2(@)chr1_43292786_44503511	3	0.001349	0.0002534	0.0007919	0.0005483	0.0005485
ENST00000412157:2(@)chr12_121569746_124493434	12	0.009475	8.998e-05	0.0006278	0.0005414	0.0005438
ENST00000296302:1(@)chr3_51797999_54047363	21	0.00796	0.0003375	0.0008647	0.0005403	0.00092
ENST00000448576:1(@)chr19_18299052_19766662	4	0.002546	0.01302	0.01306	0.0005322	0.002455
ENST00000518194:1(@)chr5_154393528_155946495	2	0.0006522	0.001075	0.001563	0.0005298	0.0005306
ENST00000586189:2(@)chr19_18299052_19766662	6	0.003043	0.0002364	0.0007546	0.0005274	0.0007373
ENST00000426499:2(@)chr3_49279539_51797999	2	0.0005489	0.004506	0.00485	0.0005182	0.0005205
ENST00000446769:1(@)chr2_35896940_37905569	5	0.001008	0.001107	0.001582	0.0005181	0.0006476
ENST00000562291:2(@)chr16_29025292_31371622	9	0.005644	0.01931	0.01909	0.0005165	0.005343
ENST00000408439:2(@)chr22_19924835_22002927	5	0.001717	0.0002815	0.0007864	0.0005159	0.0005386
ENST00000576911:1(@)chr16_3951195_5068344	1	0.00196	4.395e-05	0.0005573	0.0005151	0.0005151
ENST00000492412:1(@)chr1_109761309_111199115	3	0.0007279	0.0009015	0.001381	0.0005143	0.0005163
ENST00000314607:1(@)chr1_34334157_37083582	2	0.0008142	0.0004696	0.0009627	0.0005113	0.0005339
ENST00000496822:1(@)chr3_51797999_54047363	22	0.009944	6.55e-05	0.0005683	0.0005054	0.0005054
ENST00000475941:2(@)chr22_19924835_22002927	1	0.002044	4.045e-05	0.0005438	0.0005049	0.0005049
ENST00000552959:1(@)chr12_55272053_57155077	32	0.01713	0.000121	0.0006165	0.0005003	0.0005115
ENST00000529919:1(@)chr11_55315181_58690022	3	0.001058	0.002412	0.002818	0.0004986	0.0009178
ENST00000518585:2(@)chr5_137040361_139885487	1	0.0007216	0.0002709	0.0007564	0.000496	0.000496
ENST00000462207:1(@)chr3_51797999_54047363	11	0.00705	9.09e-05	0.0005805	0.0004932	0.0004932
ENST00000565697:2(@)chr16_57630418_59011501	2	0.0004943	0.03339	0.03263	0.0004907	0.0004908
ENST00000612438:1(@)chr13_36924048_38304026	3	0.003155	4.848e-05	0.0005357	0.0004891	0.0004891
ENST00000479099:2(@)chr1_173128768_175120632	2	0.0005642	0.001603	0.00203	0.0004889	0.0004891
ENST00000469616:1(@)chr3_51797999_54047363	5	0.003123	0.00127	0.001707	0.000486	0.002104
ENST00000508301:1(@)chr5_139885487_141266403	30	0.172	1.012e-05	0.0004949	0.0004852	0.0004852
ENST00000482046:2(@)chr1_43292786_44503511	2	0.001169	0.0001735	0.0006492	0.0004825	0.0004826
ENST00000492780:2(@)chr3_47685722_49279539	1	0.000539	0.001037	0.001479	0.0004817	0.0004817
ENST00000580579:2(@)chr17_18953007_21387045	1	0.0004757	0.03649	0.03561	0.0004741	0.0004741
ENST00000621166:1(@)chr1_43292786_44503511	1	0.001467	5.798e-05	0.000525	0.0004693	0.0004693
ENST00000488078:1(@)chr5_141266403_143601683	1	0.000541	0.0007993	0.001237	0.0004687	0.0004687
ENST00000311956:1(@)chr11_44672249_46984586	4	0.004251	4.699e-05	0.0005134	0.0004683	0.0004683
ENST00000336314:2(@)chr5_154393528_155946495	1	0.0006374	0.0003405	0.0007952	0.000468	0.000468
ENST00000540772:2(@)chr12_108632125_109898914	2	0.001021	0.0002029	0.0006558	0.0004608	0.0004608
ENST00000444373:1(@)chr7_2022763_2732593	3	0.002254	0.06881	0.06679	0.000457	0.002243
ENST00000526772:2(@)chr11_55315181_58690022	1	0.0006699	0.000261	0.0007058	0.000455	0.000455
ENST00000491478:1(@)chr17_12631452_13277055	2	0.0005917	0.0007836	0.001203	0.00045	0.0004502
ENST00000516383:2(@)chr12_121569746_124493434	2	0.0007223	0.0004642	0.0008823	0.000436	0.0004718
ENST00000587499:2(@)chr8_141963553_143155464	1	0.0004386	0.01148	0.01147	0.000434	0.000434
ENST00000372405:1(@)chr1_43292786_44503511	1	0.0005501	0.0004575	0.0008732	0.0004334	0.0004334
ENST00000616701:1(@)chr3_49279539_51797999	1	0.0004814	0.0009646	0.001354	0.0004269	0.0004269
ENST00000474833:2(@)chr3_135738064_137652241	2	0.0004314	0.02093	0.02057	0.0004265	0.0004265
ENST00000531389:2(@)chr12_121569746_124493434	2	0.0005899	0.0006441	0.001046	0.0004265	0.0004267
ENST00000433753:2(@)chr3_49279539_51797999	1	0.0004791	0.0009646	0.001352	0.0004248	0.0004248
ENST00000568509:1(@)chr16_88974757_90226404	3	0.004926	3.546e-05	0.0004578	0.0004237	0.000431
ENST00000354558:2(@)chr11_44672249_46984586	2	0.0007199	0.0003485	0.0007566	0.0004216	0.0004217
ENST00000369781:1(@)chr1_109761309_111199115	3	0.0005551	0.001132	0.001509	0.0004206	0.0004206
ENST00000550260:1(@)chr12_48608083_51382710	2	0.004406	2.592e-05	0.0004438	0.0004189	0.0004191
ENST00000562664:2(@)chr16_29025292_31371622	3	0.003023	2.392e-05	0.0004404	0.0004175	0.0004175
ENST00000423780:1(@)chr6_42070983_43788432	2	0.0006826	0.0004234	0.000824	0.000417	0.0004314
ENST00000412157:1(@)chr12_121569746_124493434	11	0.01429	4.063e-05	0.0004523	0.0004133	0.0004161
ENST00000626021:2(@)chr6_62842983_65055849	4	0.0004157	0.04028	0.03919	0.0004106	0.0004108
ENST00000476566:2(@)chr12_109898914_112825713	3	0.0004136	0.04149	0.04036	0.0004098	0.0004101
ENST00000379589:2(@)chr13_38304026_40495126	1	0.0004393	0.001674	0.002019	0.0004092	0.0004092
ENST00000547534:2(@)chr12_96715061_98912209	1	0.00056	0.0003289	0.0007235	0.0004073	0.0004073
ENST00000560229:2(@)chr15_80568637_83591716	2	0.001215	0.0003217	0.0007146	0.0004054	0.000688
ENST00000479686:2(@)chr1_43292786_44503511	3	0.0009987	0.0002534	0.0006488	0.0004052	0.0004062
ENST00000461312:1(@)chr1_34334157_37083582	1	0.0005527	0.0003384	0.0007304	0.0004051	0.0004051
ENST00000580330:2(@)chr22_19924835_22002927	1	0.001572	4.276e-05	0.0004457	0.0004047	0.0004047
ENST00000461613:2(@)chr1_173128768_175120632	2	0.0008933	0.0002018	0.000596	0.000402	0.0004021
ENST00000612438:2(@)chr13_36924048_38304026	6	0.004231	7.757e-05	0.0004765	0.000402	0.000402
ENST00000431375:2(@)chr16_3951195_5068344	1	0.001527	4.395e-05	0.0004433	0.0004011	0.0004011
ENST00000479230:1(@)chr3_51797999_54047363	7	0.004235	0.000141	0.0005327	0.0003972	0.000595
ENST00000585503:2(@)chr8_141963553_143155464	1	0.0003999	0.01148	0.01143	0.0003957	0.0003957
ENST00000572723:1(@)chr17_1269105_2025437	1	0.0006385	0.000195	0.0005787	0.0003912	0.0003912
ENST00000464119:1(@)chr22_40149793_42294812	9	0.04118	6.322e-05	0.0004518	0.0003911	0.002221
ENST00000585823:1(@)chr19_18299052_19766662	3	0.001651	0.0001009	0.0004865	0.0003895	0.0003895
ENST00000417453:2(@)chr11_123629409_124625632	2	0.0005156	0.000747	0.001106	0.0003877	0.0003877
ENST00000512088:1(@)chr5_139885487_141266403	4	0.0004236	0.005154	0.005343	0.0003867	0.0003868
ENST00000430169:1(@)chr3_16240935_17849626	2	0.0004765	0.004399	0.004614	0.0003836	0.0004513
ENST00000498023:2(@)chr3_47685722_49279539	1	0.0004282	0.001037	0.00138	0.0003827	0.0003827
ENST00000579507:1(@)chr3_16240935_17849626	6	0.005799	0.004138	0.00436	0.0003804	0.004923
ENST00000234170:2(@)chr2_35896940_37905569	15	0.01214	6.035e-05	0.0004368	0.0003788	0.0003844
ENST00000519309:2(@)chr5_137040361_139885487	2	0.0005543	0.0005293	0.0008877	0.0003788	0.0003788
ENST00000310955:1(@)chr1_43292786_44503511	1	0.0003871	0.00488	0.00507	0.0003776	0.0003776
ENST00000534960:1(@)chr12_121569746_124493434	14	0.006544	0.0001064	0.0004781	0.0003759	0.0003804
ENST00000486792:2(@)chr3_51797999_54047363	7	0.003767	0.0004473	0.0008045	0.0003744	0.001287
ENST00000551182:2(@)chr12_55272053_57155077	1	0.001517	3.995e-05	0.0004095	0.0003711	0.0003711
ENST00000548480:1(@)chr12_96715061_98912209	1	0.0004954	0.0003644	0.0007206	0.0003702	0.0003702
ENST00000458521:2(@)chr12_55272053_57155077	1	0.001791	3.185e-05	0.0003984	0.0003678	0.0003678
ENST00000610631:1(@)chr12_121569746_124493434	4	0.002402	5.311e-05	0.0004169	0.0003659	0.0003659
ENST00000561702:1(@)chr16_88974757_90226404	9	0.00509	4.855e-05	0.0004101	0.0003635	0.0003635
ENST00000567133:1(@)chr16_57630418_59011501	17	0.008241	8.869e-05	0.0004474	0.0003621	0.0003621
ENST00000489136:2(@)chr22_40149793_42294812	2	0.001556	6.507e-05	0.0004239	0.0003614	0.0003614
ENST00000367688:2(@)chr1_173128768_175120632	3	0.0008736	0.0002652	0.0006148	0.0003599	0.0003648
ENST00000563283:1(@)chr16_57630418_59011501	15	0.009649	7.921e-05	0.000434	0.0003579	0.0003969
ENST00000484867:2(@)chr1_173128768_175120632	2	0.001624	0.0002096	0.0005562	0.0003547	0.0007465
ENST00000552981:2(@)chr12_96715061_98912209	1	0.0004732	0.0003687	0.0007092	0.0003547	0.0003547
ENST00000421164:2(@)chr16_88974757_90226404	1	0.0005394	0.0002265	0.0005669	0.0003492	0.0003492
ENST00000423777:1(@)chr19_48778970_51029311	8	0.002143	0.0001918	0.0005335	0.0003491	0.0003491
ENST00000532695:2(@)chr12_121569746_124493434	8	0.003331	0.0001205	0.0004639	0.0003481	0.0003628
ENST00000458521:1(@)chr12_55272053_57155077	7	0.01151	2.633e-05	0.0003731	0.0003479	0.0003479
ENST00000433877:1(@)chr12_121569746_124493434	1	0.003398	1.404e-05	0.0003609	0.0003475	0.0003475
ENST00000463947:1(@)chr3_51797999_54047363	5	0.002132	0.0004192	0.0007444	0.0003413	0.0008633
ENST00000367690:2(@)chr1_173128768_175120632	10	0.002869	0.0001711	0.0005054	0.0003409	0.00035
ENST00000496489:1(@)chr3_135738064_137652241	48	0.07396	4.533e-05	0.0003842	0.0003407	0.0005653
ENST00000431678:2(@)chr3_51797999_54047363	8	0.002417	0.0001099	0.0004456	0.00034	0.00034
ENST00000473431:1(@)chr16_29025292_31371622	34	0.05547	1.602e-05	0.0003535	0.0003381	0.0003381
ENST00000490504:2(@)chr3_135738064_137652241	1	0.000339	0.01113	0.01104	0.0003353	0.0003353
ENST00000330244:2(@)chr15_80568637_83591716	2	0.0003308	0.09932	0.0962	0.0003301	0.0003301
ENST00000441915:1(@)chr3_49279539_51797999	1	0.004599	9.391e-06	0.0003344	0.0003254	0.0003254
ENST00000549338:2(@)chr12_96715061_98912209	1	0.0004314	0.0003687	0.0006778	0.0003233	0.0003233
ENST00000526938:2(@)chr11_55315181_58690022	1	0.0003239	0.03566	0.03466	0.0003228	0.0003228
ENST00000516383:1(@)chr12_121569746_124493434	6	0.003789	6.617e-05	0.0003851	0.0003215	0.0003215
ENST00000636187:1(@)chr3_176602499_178389377	3	0.0003656	0.002804	0.003017	0.0003202	0.0003231
ENST00000524448:1(@)chr11_44672249_46984586	1	0.001525	3.273e-05	0.0003513	0.0003199	0.0003199
ENST00000424014:1(@)chr12_121569746_124493434	16	0.00558	0.0001213	0.0004362	0.0003196	0.0003238
ENST00000527796:1(@)chr12_121569746_124493434	4	0.002542	7.137e-05	0.0003864	0.0003178	0.0003214
ENST00000583197:2(@)chr17_18953007_21387045	1	0.0003173	0.08256	0.07995	0.0003168	0.0003168
ENST00000605602:1(@)chr6_82417432_84500271	1	0.003516	1.221e-05	0.0003284	0.0003167	0.0003167
ENST00000420831:2(@)chr3_49279539_51797999	1	0.0003538	0.0009234	0.0012	0.0003121	0.0003121
ENST00000586387:2(@)chr19_18299052_19766662	8	0.005337	6.834e-05	0.000377	0.0003113	0.0003461
ENST00000435477:2(@)chr11_123629409_124625632	1	0.0003124	0.03086	0.03002	0.0003112	0.0003112
ENST00000470175:1(@)chr1_34334157_37083582	1	0.0003233	0.003039	0.003233	0.0003107	0.0003107
ENST00000586149:2(@)chr19_11173352_13360313	1	0.001918	2.347e-05	0.0003293	0.0003068	0.0003068
ENST00000502422:1(@)chr5_137040361_139885487	4	0.0004498	0.001053	0.001319	0.0003063	0.0003064
ENST00000569882:1(@)chr16_57630418_59011501	5	0.00567	3.239e-05	0.0003374	0.0003062	0.0003062
ENST00000551265:2(@)chr12_96715061_98912209	1	0.0004052	0.0003687	0.0006582	0.0003037	0.0003037
ENST00000531594:1(@)chr1_173128768_175120632	4	0.001265	0.0002602	0.0005536	0.0003034	0.0004369
ENST00000216146:2(@)chr22_38911889_40149793	2	0.0004234	0.0005937	0.0008702	0.0002993	0.0002993
ENST00000534699:1(@)chr1_114331223_115337972	15	0.002304	0.0002642	0.0005526	0.0002986	0.0002986
ENST00000369064:1(@)chr1_148907005_151566404	21	0.00574	0.0001179	0.0004109	0.0002975	0.0002975
ENST00000498171:2(@)chr22_19924835_22002927	1	0.0003987	0.0003544	0.0006365	0.0002958	0.0002958
ENST00000555427:2(@)chr16_88974757_90226404	30	0.1507	7.655e-06	0.0002987	0.0002913	0.0003123
ENST00000585898:1(@)chr19_11173352_13360313	6	0.002143	0.0001156	0.0004023	0.0002912	0.0002912
ENST00000539951:1(@)chr12_121569746_124493434	16	0.004895	0.0001213	0.000407	0.0002904	0.0002904
ENST00000431916:2(@)chr1_34334157_37083582	1	0.0003821	0.0003811	0.0006552	0.0002887	0.0002887
ENST00000301263:1(@)chr8_141963553_143155464	3	0.0005143	0.000484	0.0007537	0.0002883	0.0002916
ENST00000429270:2(@)chr3_107263964_109803548	1	0.0002953	0.004491	0.004607	0.0002874	0.0002874
ENST00000473612:2(@)chr3_16240935_17849626	2	0.0003241	0.002628	0.002814	0.0002862	0.0002963
ENST00000561945:2(@)chr16_88974757_90226404	1	0.0003028	0.002045	0.002252	0.0002856	0.0002856
ENST00000533316:1(@)chr11_44672249_46984586	2	0.0006326	0.001317	0.00155	0.0002835	0.0005329
ENST00000558052:2(@)chr15_58149167_59401917	2	0.003668	2.065e-05	0.0003033	0.0002834	0.0002835
ENST00000529395:1(@)chr11_44672249_46984586	1	0.000321	0.0008593	0.001107	0.0002807	0.0002807
ENST00000529919:2(@)chr11_55315181_58690022	1	0.0002817	0.03566	0.03462	0.0002807	0.0002807
ENST00000531933:1(@)chr11_44672249_46984586	1	0.0003205	0.0008593	0.001107	0.0002803	0.0002803
ENST00000534215:1(@)chr11_44672249_46984586	3	0.002601	0.0005223	0.0007791	0.0002768	0.001523
ENST00000481273:2(@)chr6_42070983_43788432	3	0.0004176	0.0008856	0.001128	0.0002765	0.0002947
ENST00000548480:2(@)chr12_96715061_98912209	1	0.0003499	0.0004508	0.0007082	0.0002748	0.0002748
ENST00000519931:2(@)chr5_154393528_155946495	1	0.0003809	0.000317	0.000579	0.0002743	0.0002743
ENST00000569363:2(@)chr16_88974757_90226404	3	0.002097	3.941e-05	0.0003108	0.0002729	0.0002729
ENST00000525009:1(@)chr11_44672249_46984586	1	0.0003093	0.0008593	0.001097	0.0002705	0.0002705
ENST00000543608:1(@)chr12_119316305_121569746	1	0.0007117	7.326e-05	0.0003357	0.0002652	0.0002652
ENST00000507754:2(@)chr19_18299052_19766662	1	0.0002707	0.005131	0.0052	0.0002644	0.0002644
ENST00000473423:1(@)chr1_34334157_37083582	1	0.0003596	0.0003384	0.0005889	0.0002635	0.0002635
ENST00000578027:1(@)chr19_48778970_51029311	1	0.00184	1.981e-05	0.0002737	0.0002547	0.0002547
ENST00000570217:1(@)chr16_88974757_90226404	4	0.008239	1.039e-05	0.0002639	0.0002539	0.0002539
ENST00000233099:1(@)chr2_35896940_37905569	1	0.002005	1.787e-05	0.0002709	0.0002538	0.0002538
ENST00000415231:1(@)chr12_55272053_57155077	1	0.002909	1.137e-05	0.0002566	0.0002456	0.0002456
ENST00000428459:2(@)chr19_18299052_19766662	1	0.0002499	0.005131	0.005179	0.000244	0.000244
ENST00000419842:3(@)chr3_16240935_17849626	2	0.0002464	0.05297	0.05128	0.0002437	0.0002453
ENST00000519489:2(@)chr5_137040361_139885487	1	0.0003389	0.0003145	0.0005459	0.0002434	0.0002434
ENST00000484022:2(@)chr3_51797999_54047363	1	0.0002454	0.008065	0.007999	0.0002417	0.0002417
ENST00000484358:1(@)chr22_38911889_40149793	2	0.0003094	0.0008193	0.001026	0.0002378	0.0002378
ENST00000551182:1(@)chr12_55272053_57155077	6	0.006955	2.534e-05	0.0002619	0.0002376	0.0002376
ENST00000497356:2(@)chr3_51797999_54047363	1	0.0002404	0.008065	0.007995	0.0002368	0.0002368
ENST00000395152:2(@)chr3_49279539_51797999	1	0.000246	0.001935	0.002092	0.0002313	0.0002313
ENST00000418458:1(@)chr3_51797999_54047363	8	0.006624	3.816e-05	0.0002668	0.0002301	0.0002469
ENST00000471694:2(@)chr3_107263964_109803548	1	0.009413	3.068e-06	0.0002314	0.0002285	0.0002285
ENST00000429383:1(@)chr3_16240935_17849626	1	0.0003906	0.0001729	0.0003943	0.000228	0.000228
ENST00000526629:2(@)chr11_124625632_126441425	1	0.0002282	0.1243	0.1203	0.000228	0.000228
ENST00000492146:1(@)chr3_51797999_54047363	4	0.002127	0.01853	0.01806	0.000227	0.002073
ENST00000493743:1(@)chr3_49279539_51797999	3	0.002126	3.606e-05	0.0002601	0.0002255	0.0002255
ENST00000577966:2(@)chr11_44672249_46984586	3	0.0008546	0.001012	0.001199	0.0002254	0.000626
ENST00000493199:1(@)chr3_51797999_54047363	7	0.00394	7.454e-05	0.0002907	0.000219	0.0003134
ENST00000357955:1(@)chr3_49279539_51797999	2	0.002451	2.436e-05	0.0002416	0.0002182	0.0002204
ENST00000611067:2(@)chr3_49279539_51797999	1	0.000246	0.0009646	0.001146	0.0002181	0.0002181
ENST00000612981:2(@)chr3_49279539_51797999	1	0.0002453	0.0009646	0.001145	0.0002175	0.0002175
ENST00000479689:1(@)chr7_2022763_2732593	13	0.003094	0.117	0.1133	0.0002165	0.003057
ENST00000526876:1(@)chr11_44672249_46984586	1	0.0003853	0.0001579	0.0003681	0.0002163	0.0002163
ENST00000514207:1(@)chr5_137040361_139885487	1	0.000318	0.0002597	0.0004654	0.0002156	0.0002156
ENST00000368575:1(@)chr1_153208353_154797927	1	0.0003659	0.0001753	0.0003834	0.0002148	0.0002148
ENST00000389749:2(@)chr14_102545765_104535386	4	0.004017	0.004431	0.004475	0.0002129	0.003616
ENST00000621166:2(@)chr1_43292786_44503511	2	0.0005136	0.0001735	0.0003789	0.0002121	0.0002121
ENST00000493743:2(@)chr3_49279539_51797999	3	0.003484	2.411e-05	0.0002347	0.0002115	0.0002132
ENST00000331738:1(@)chr12_121569746_124493434	1	0.002052	1.404e-05	0.0002233	0.0002098	0.0002098
ENST00000560229:1(@)chr15_80568637_83591716	4	0.1742	5.949e-07	0.0002066	0.000206	0.00021
ENST00000566283:1(@)chr16_88974757_90226404	22	0.06287	9.878e-06	0.0002155	0.000206	0.0002287
ENST00000527333:1(@)chr11_44672249_46984586	1	0.0003662	0.0001579	0.0003574	0.0002056	0.0002056
ENST00000419007:2(@)chr3_49279539_51797999	1	0.0003378	0.0001892	0.0003864	0.0002045	0.0002045
ENST00000469000:2(@)chr3_51797999_54047363	1	0.0002999	0.0002594	0.0004527	0.0002033	0.0002033
ENST00000520400:2(@)chr5_137040361_139885487	2	0.0002815	0.0006384	0.000817	0.0002031	0.0002031
ENST00000602430:1(@)chr3_49279539_51797999	2	0.003341	1.588e-05	0.0002174	0.0002021	0.0002021
ENST00000533818:1(@)chr1_114331223_115337972	4	0.001001	0.0001372	0.000333	0.000201	0.0002181
ENST00000394799:1(@)chr3_51797999_54047363	8	0.005782	3.816e-05	0.0002342	0.0001975	0.0002155
ENST00000279387:2(@)chr16_29025292_31371622	2	0.001518	2.343e-05	0.0002182	0.0001957	0.0001957
ENST00000566337:2(@)chr16_88974757_90226404	6	0.009416	0.0003038	0.000487	0.0001949	0.002743
ENST00000579590:2(@)chr17_57280180_59410151	1	0.0002473	0.0004502	0.000627	0.0001942	0.0001942
ENST00000578027:2(@)chr19_48778970_51029311	8	0.001188	0.0001918	0.0003777	0.0001933	0.0001935
ENST00000582969:2(@)chr17_18953007_21387045	1	0.0001926	0.08256	0.07983	0.0001924	0.0001924
ENST00000529986:2(@)chr11_55315181_58690022	1	0.0002831	0.000261	0.0004433	0.0001923	0.0001923
ENST00000627746:2(@)chr16_29025292_31371622	2	0.001442	2.343e-05	0.0002135	0.000191	0.000191
ENST00000579205:1(@)chr17_57280180_59410151	2	0.0002294	0.001299	0.00144	0.0001909	0.0001929
ENST00000496254:1(@)chr3_51797999_54047363	8	0.005472	3.816e-05	0.0002264	0.0001897	0.000204
ENST00000532695:1(@)chr12_121569746_124493434	1	0.00185	1.404e-05	0.0002026	0.0001891	0.0001891
ENST00000438296:1(@)chr3_49279539_51797999	2	0.00311	1.587e-05	0.0002033	0.0001881	0.0001881
ENST00000284073:1(@)chr17_57280180_59410151	2	0.0002276	0.001127	0.001271	0.0001868	0.0001868
ENST00000461100:2(@)chr6_42070983_43788432	2	0.0002503	0.0007208	0.0008796	0.0001864	0.0001865
ENST00000563732:2(@)chr16_29025292_31371622	2	0.001391	2.343e-05	0.0002085	0.000186	0.000186
ENST00000362280:2(@)chr3_51797999_54047363	1	0.0002733	0.0002594	0.0004347	0.0001852	0.0001852
ENST00000626021:1(@)chr6_62842983_65055849	2	0.0007321	8.464e-05	0.0002657	0.0001843	0.0001871
ENST00000548474:1(@)chr12_55272053_57155077	21	0.005544	8.28e-05	0.0002625	0.0001829	0.0001829
ENST00000469892:1(@)chr1_34334157_37083582	1	0.000203	0.001052	0.001193	0.0001817	0.0001817
ENST00000299610:1(@)chr17_18953007_21387045	15	0.006993	5.256e-05	0.000232	0.0001815	0.0001936
ENST00000562775:2(@)chr16_88974757_90226404	1	0.002809	8.513e-06	0.0001896	0.0001814	0.0001814
ENST00000566973:1(@)chr16_88974757_90226404	17	0.01833	3.906e-05	0.0002184	0.0001808	0.0003359
ENST00000413852:1(@)chr3_49279539_51797999	2	0.002344	1.966e-05	0.0001996	0.0001807	0.0001807
ENST00000253692:1(@)chr3_16240935_17849626	2	0.0005208	0.0001778	0.0003496	0.0001786	0.0002182
ENST00000558734:2(@)chr15_58149167_59401917	1	0.0002715	0.0002352	0.0004043	0.0001782	0.0001782
ENST00000476042:1(@)chr17_12631452_13277055	1	0.0002098	0.0006789	0.0008305	0.0001776	0.0001776
ENST00000492412:2(@)chr1_109761309_111199115	2	0.0002363	0.0006929	0.0008406	0.0001742	0.0001743
ENST00000485579:1(@)chr16_29025292_31371622	16	0.006858	7.801e-05	0.0002479	0.0001729	0.0002613
ENST00000567621:2(@)chr16_88974757_90226404	27	0.0305	2.07e-05	0.0001926	0.0001727	0.0001891
ENST00000509601:2(@)chr1_153208353_154797927	2	0.001955	5.938e-05	0.0002288	0.0001717	0.0003794
ENST00000591895:1(@)chr16_3951195_5068344	10	0.005112	4.155e-05	0.0002089	0.000169	0.000169
ENST00000568917:1(@)chr16_57630418_59011501	4	0.003795	2.421e-05	0.0001921	0.0001688	0.0001777
ENST00000485939:2(@)chr3_107263964_109803548	2	0.002246	2.613e-05	0.0001934	0.0001683	0.0002153
ENST00000558316:2(@)chr14_102545765_104535386	11	0.005096	3.27e-05	0.000198	0.0001665	0.0001665
ENST00000628857:1(@)chr16_57630418_59011501	3	0.002821	1.673e-05	0.0001821	0.000166	0.000166
ENST00000439487:1(@)chr3_49279539_51797999	1	0.002339	9.391e-06	0.0001746	0.0001656	0.0001656
ENST00000318348:2(@)chr12_108632125_109898914	1	0.0003642	0.000102	0.000263	0.0001649	0.0001649
ENST00000401609:1(@)chr22_38911889_40149793	2	0.0002017	0.001526	0.001631	0.0001628	0.0001737
ENST00000369779:1(@)chr1_109761309_111199115	1	0.0002304	0.0002834	0.0004331	0.0001606	0.0001606
ENST00000561325:2(@)chr14_102545765_104535386	11	0.004221	3.27e-05	0.0001881	0.0001567	0.0001567
ENST00000525878:1(@)chr1_114331223_115337972	2	0.0004668	0.0001258	0.0002764	0.0001554	0.0001578
ENST00000357866:1(@)chr12_121569746_124493434	23	0.004639	0.0001042	0.0002544	0.0001542	0.0001648
ENST00000529904:1(@)chr12_121569746_124493434	4	0.005386	1.45e-05	0.0001665	0.0001526	0.0001538
ENST00000561439:2(@)chr14_102545765_104535386	8	0.003399	3.781e-05	0.0001865	0.0001502	0.0001502
ENST00000378330:1(@)chr16_88974757_90226404	6	0.003509	5.047e-05	0.0001988	0.0001502	0.0002242
ENST00000485114:2(@)chr1_173128768_175120632	1	0.0003729	8.271e-05	0.0002292	0.0001497	0.0001497
ENST00000470175:2(@)chr1_34334157_37083582	2	0.0002088	0.0006129	0.0007381	0.0001487	0.0001489
ENST00000568674:1(@)chr16_29025292_31371622	4	0.005028	0.01878	0.01822	0.0001487	0.004902
ENST00000553007:2(@)chr12_55272053_57155077	11	0.003733	7.595e-05	0.0002207	0.0001477	0.0001981
ENST00000434030:2(@)chr3_49279539_51797999	7	0.002415	5.632e-05	0.0002015	0.0001474	0.000148
ENST00000472018:1(@)chr16_88974757_90226404	11	0.4109	4.595e-07	0.0001471	0.0001467	0.0001467
ENST00000527256:2(@)chr11_46984586_49844498	1	0.00178	1.1e-05	0.0001564	0.0001458	0.0001458
ENST00000002829:1(@)chr3_49279539_51797999	2	0.001888	1.966e-05	0.0001645	0.0001456	0.0001456
ENST00000392442:2(@)chr12_121569746_124493434	3	0.001308	4.233e-05	0.000186	0.0001453	0.0001453
ENST00000002829:2(@)chr3_49279539_51797999	8	0.001808	7.607e-05	0.0002177	0.0001446	0.0001446
ENST00000505010:1(@)chr1_153208353_154797927	2	0.002289	1.654e-05	0.0001597	0.0001438	0.0001438
ENST00000421164:1(@)chr16_88974757_90226404	8	0.006223	1.701e-05	0.0001586	0.0001423	0.0001423
ENST00000493808:1(@)chr2_195582732_197213386	10	0.006748	2.556e-05	0.0001663	0.0001418	0.0001418
ENST00000434030:1(@)chr3_49279539_51797999	1	0.001995	9.391e-06	0.0001502	0.0001412	0.0001412
ENST00000395152:1(@)chr3_49279539_51797999	1	0.002289	7.987e-06	0.0001469	0.0001392	0.0001392
ENST00000492559:1(@)chr17_12631452_13277055	1	0.0001716	0.0005234	0.0006423	0.0001389	0.0001389
ENST00000559674:1(@)chr15_89932319_91621162	1	0.0001823	0.0003791	0.0005021	0.0001375	0.0001375
ENST00000560095:2(@)chr15_80568637_83591716	7	0.005166	2.115e-05	0.000157	0.0001367	0.0001367
ENST00000526639:2(@)chr12_121569746_124493434	9	0.004677	3.338e-05	0.0001686	0.0001365	0.0001367
ENST00000503560:1(@)chr16_88974757_90226404	6	0.01434	5.156e-06	0.0001381	0.0001332	0.0001332
ENST00000566158:1(@)chr16_88974757_90226404	18	0.104	2.937e-06	0.0001329	0.0001301	0.0001377
ENST00000494643:1(@)chr16_29025292_31371622	3	0.002199	1.475e-05	0.0001438	0.0001296	0.0001296
ENST00000377885:2(@)chr9_34642246_36743286	1	0.0002739	0.00011	0.0002349	0.0001292	0.0001292
ENST00000578071:1(@)chr17_12631452_13277055	1	0.0001346	0.002573	0.002603	0.0001284	0.0001284
ENST00000529444:2(@)chr11_46984586_49844498	3	0.001366	8.089e-05	0.0002057	0.0001279	0.0002452
ENST00000588998:1(@)chr19_11173352_13360313	3	0.000967	5.539e-05	0.0001801	0.0001268	0.0001268
ENST00000385219:1(@)chr3_42498510_45123661	8	0.004835	2.338e-05	0.0001489	0.0001265	0.0001265
ENST00000475661:2(@)chr17_1269105_2025437	1	0.0001328	0.002356	0.002392	0.0001262	0.0001262
ENST00000556610:2(@)chr14_102545765_104535386	10	0.00399	4.248e-05	0.000167	0.0001261	0.000133
ENST00000569263:1(@)chr16_57630418_59011501	5	0.003063	2.32e-05	0.0001453	0.000123	0.000123
ENST00000460467:2(@)chr3_16240935_17849626	2	0.002363	6.199e-05	0.0001823	0.0001227	0.0004747
ENST00000418576:2(@)chr3_49279539_51797999	1	0.001734	9.391e-06	0.0001318	0.0001227	0.0001227
ENST00000562046:1(@)chr16_57630418_59011501	2	0.003827	7.744e-06	0.0001287	0.0001213	0.0001213
ENST00000467978:2(@)chr2_35896940_37905569	1	0.001517	1.069e-05	0.0001312	0.000121	0.000121
ENST00000456560:2(@)chr3_49279539_51797999	1	0.0001245	0.00306	0.003063	0.0001197	0.0001197
ENST00000567188:2(@)chr16_57630418_59011501	7	0.002967	3.597e-05	0.0001541	0.0001195	0.0001195
ENST00000361204:1(@)chr22_40149793_42294812	5	0.006779	6.195e-05	0.000179	0.0001194	0.0006193
ENST00000497356:1(@)chr3_51797999_54047363	9	0.003802	3.051e-05	0.0001485	0.0001192	0.0001192
ENST00000547808:3(@)chr12_55272053_57155077	20	0.003886	7.89e-05	0.0001942	0.0001184	0.0001208
ENST00000489306:2(@)chr2_35896940_37905569	2	0.0006701	0.000106	0.0002199	0.0001179	0.0002015
ENST00000559273:1(@)chr15_80568637_83591716	1	0.0004068	5.011e-05	0.0001657	0.0001175	0.0001175
ENST00000497283:2(@)chr3_49279539_51797999	1	0.001805	8.581e-06	0.0001257	0.0001174	0.0001174
ENST00000497283:1(@)chr3_49279539_51797999	1	0.001828	8.463e-06	0.0001256	0.0001174	0.0001174
ENST00000421735:1(@)chr3_49279539_51797999	1	0.001801	8.587e-06	0.0001255	0.0001173	0.0001173
ENST00000560373:1(@)chr15_89932319_91621162	1	0.0001266	0.001535	0.001593	0.0001172	0.0001172
ENST00000473081:1(@)chr2_195582732_197213386	2	0.003725	7.915e-06	0.0001227	0.0001151	0.0001158
ENST00000489306:1(@)chr2_35896940_37905569	18	0.005578	4.705e-05	0.0001593	0.000114	0.000116
ENST00000514965:1(@)chr16_88974757_90226404	6	0.01095	5.716e-06	0.0001182	0.0001128	0.0001128
ENST00000472422:1(@)chr1_109761309_111199115	1	0.0001304	0.0006943	0.0007785	0.0001108	0.0001108
ENST00000443253:2(@)chr3_107263964_109803548	2	0.0007493	3.949e-05	0.0001475	0.0001096	0.0001096
ENST00000513769:2(@)chr1_153208353_154797927	2	0.001755	1.698e-05	0.0001255	0.0001092	0.000113
ENST00000367688:1(@)chr1_173128768_175120632	14	0.006769	2.616e-05	0.0001333	0.0001081	0.0001081
ENST00000514207:2(@)chr5_137040361_139885487	1	0.0001457	0.0003529	0.0004474	0.000108	0.000108
ENST00000581015:1(@)chr12_109898914_112825713	1	0.0001079	0.3119	0.3037	0.0001079	0.0001079
ENST00000617451:2(@)chr1_43292786_44503511	1	0.0002343	0.0001034	0.0002063	0.0001069	0.0001069
ENST00000526560:1(@)chr12_121569746_124493434	15	0.003518	5.925e-05	0.0001628	0.0001059	0.0001094
ENST00000439686:1(@)chr12_121569746_124493434	6	0.001965	4.179e-05	0.0001456	0.0001055	0.0001055
ENST00000529904:2(@)chr12_121569746_124493434	4	0.003611	1.464e-05	0.0001172	0.0001031	0.0001041
ENST00000569732:1(@)chr16_57630418_59011501	2	0.003221	7.744e-06	0.0001095	0.0001021	0.0001021
ENST00000526639:1(@)chr12_121569746_124493434	5	0.003553	1.841e-05	0.0001193	0.0001016	0.000103
ENST00000461687:2(@)chr3_47685722_49279539	1	0.0001116	0.001171	0.001227	0.000101	0.000101
ENST00000535997:2(@)chr16_88974757_90226404	1	0.002028	6.439e-06	0.0001068	0.0001006	0.0001006
ENST00000529201:2(@)chr12_121569746_124493434	8	0.003469	2.944e-05	0.0001284	0.0001001	0.0001006
ENST00000317147:1(@)chr16_57630418_59011501	4	0.1091	4.404e-07	0.0001005	0.0001001	0.0001001
ENST00000469871:1(@)chr7_2022763_2732593	26	0.0498	8.902e-06	0.0001069	9.836e-05	0.0001383
ENST00000570857:2(@)chr16_3951195_5068344	2	0.0008974	9.22e-05	0.0001842	9.556e-05	0.0002442
ENST00000472265:1(@)chr1_43292786_44503511	27	0.01002	3.386e-05	0.0001236	9.104e-05	0.0001011
ENST00000273179:1(@)chr3_36445350_38314625	3	0.004551	8.602e-06	9.773e-05	8.946e-05	0.0001035
ENST00000328159:1(@)chr1_153208353_154797927	6	0.01236	7.01e-06	6.896e-05	6.223e-05	0.0001161
ENST00000361309:2(@)chr3_107263964_109803548	2	0.001928	1.885e-05	8.024e-05	6.212e-05	0.0001369
ENST00000327492:1(@)chr22_40149793_42294812	26	0.01246	3.084e-05	8.726e-05	5.761e-05	0.0001191
ENST00000263346:1(@)chr16_88974757_90226404	10	0.01325	2.186e-05	7.395e-05	5.293e-05	0.0002311
ENST00000565891:2(@)chr16_88974757_90226404	4	0.005324	1.602e-05	6.145e-05	4.605e-05	0.0001675
ENST00000216254:1(@)chr22_40149793_42294812	117	0.2911	2.262e-05	5e-05	2.825e-05	0.0004619

## Sheet: 4.SNPs
Signal	SNP	PIP_qtl	PIP_gwas_marginal	PIP_gwas_qtl_prior	SCP
ENST00000484669:1(@)chr1_5853833_7187275	chr1_6617004	0.0001617	0.002582	0.002635	0.0001545
ENST00000484669:1(@)chr1_5853833_7187275	chr1_6618804	0.000157	0.002413	0.002468	0.0001496
ENST00000484669:1(@)chr1_5853833_7187275	chr1_6621215	0.003909	0.002859	0.006498	0.003751
ENST00000484669:1(@)chr1_5853833_7187275	chr1_6623180	0.003865	0.01911	0.0222	0.003842
ENST00000484669:1(@)chr1_5853833_7187275	chr1_6625714	0.0007986	0.0122	0.01251	0.0007909
ENST00000484669:1(@)chr1_5853833_7187275	chr1_6626154	0.0007991	0.01346	0.01373	0.0007921
ENST00000484669:1(@)chr1_5853833_7187275	chr1_6629764	0.0001517	0.009175	0.008964	0.0001497
ENST00000484669:1(@)chr1_5853833_7187275	chr1_6645511	0.001531	0.01654	0.01741	0.00152
ENST00000484669:1(@)chr1_5853833_7187275	chr1_6648186	0.001496	0.01655	0.01738	0.001486
ENST00000484669:1(@)chr1_5853833_7187275	chr1_6648399	0.001494	0.01658	0.01741	0.001484
ENST00000484669:1(@)chr1_5853833_7187275	chr1_6649550	0.001472	0.01326	0.0142	0.001459
ENST00000484669:1(@)chr1_5853833_7187275	chr1_6651086	0.001457	0.01417	0.01506	0.001445
ENST00000484669:1(@)chr1_5853833_7187275	chr1_6651881	0.0001608	0.01926	0.01866	0.0001598
ENST00000484669:1(@)chr1_5853833_7187275	chr1_6653222	0.0001603	0.02191	0.02121	0.0001594
ENST00000484669:1(@)chr1_5853833_7187275	chr1_6654626	0.000953	0.01431	0.01469	0.0009452
ENST00000484669:1(@)chr1_5853833_7187275	chr1_6658318	0.0009158	0.01833	0.01852	0.0009099
ENST00000484669:1(@)chr1_5853833_7187275	chr1_6659619	0.0005401	0.03784	0.03689	0.0005384
ENST00000484669:1(@)chr1_5853833_7187275	chr1_6669689	0.0004874	0.05228	0.05071	0.0004863
ENST00000484669:1(@)chr1_5853833_7187275	chr1_6670845	0.0004824	0.04472	0.04344	0.0004812
ENST00000484669:1(@)chr1_5853833_7187275	chr1_6672508	0.0003633	0.04329	0.04195	0.0003623
ENST00000484669:1(@)chr1_5853833_7187275	chr1_6675642	0.0004842	0.05338	0.05176	0.0004831
ENST00000484669:1(@)chr1_5853833_7187275	chr1_6678820	0.0004925	0.04775	0.04637	0.0004914
ENST00000484669:1(@)chr1_5853833_7187275	chr1_6684649	0.000183	0.007864	0.007736	0.0001803
ENST00000484669:1(@)chr1_5853833_7187275	chr1_6689764	0.0001859	0.007645	0.007528	0.0001831
ENST00000484669:1(@)chr1_5853833_7187275	chr1_6696374	0.00019	0.004666	0.004667	0.0001852
ENST00000484669:1(@)chr1_5853833_7187275	chr1_6698080	0.0001903	0.004591	0.004596	0.0001854
ENST00000484669:1(@)chr1_5853833_7187275	chr1_6699035	0.0001905	0.004744	0.004743	0.0001858
ENST00000484669:1(@)chr1_5853833_7187275	chr1_6699756	0.0001906	0.005203	0.005185	0.0001864
ENST00000484669:1(@)chr1_5853833_7187275	chr1_6700137	0.0001904	0.005124	0.005109	0.0001861
ENST00000484669:1(@)chr1_5853833_7187275	chr1_6701642	0.0001908	0.005276	0.005255	0.0001866
ENST00000484669:1(@)chr1_5853833_7187275	chr1_6704747	0.000195	0.005449	0.005426	0.0001908
ENST00000484669:1(@)chr1_5853833_7187275	chr1_6708796	0.0002526	0.05595	0.054	0.0002521
ENST00000054650:1(@)chr1_5853833_7187275	chr1_6628298	0.000334	5.616e-05	0.0001591	0.0001049
ENST00000054650:1(@)chr1_5853833_7187275	chr1_6631252	0.002792	5.482e-05	0.0009156	0.0008628
ENST00000054650:1(@)chr1_5853833_7187275	chr1_6641918	0.000142	0.03353	0.03251	0.0001415
ENST00000054650:1(@)chr1_5853833_7187275	chr1_6651881	0.0001832	0.01926	0.01877	0.0001821
ENST00000054650:1(@)chr1_5853833_7187275	chr1_6653222	0.0001898	0.02191	0.02134	0.0001888
ENST00000054650:1(@)chr1_5853833_7187275	chr1_6665170	0.000121	0.01576	0.01533	0.00012
ENST00000054650:1(@)chr1_5853833_7187275	chr1_6675204	0.0001011	0.02994	0.029	0.0001007
ENST00000054650:1(@)chr1_5853833_7187275	chr1_6677810	0.0001028	0.02563	0.02484	0.0001023
ENST00000480647:2(@)chr1_5853833_7187275	chr1_6631252	0.00181	5.482e-05	0.0006096	0.0005569
ENST00000484669:2(@)chr1_5853833_7187275	chr1_6628298	0.0004413	5.616e-05	0.0001922	0.0001382
ENST00000484669:2(@)chr1_5853833_7187275	chr1_6631252	0.003714	5.482e-05	0.001197	0.001144
ENST00000484669:2(@)chr1_5853833_7187275	chr1_6641918	0.0001402	0.03353	0.03238	0.0001398
ENST00000492544:1(@)chr1_34334157_37083582	chr1_35205756	0.001805	0.000181	0.001215	0.001076
ENST00000492544:1(@)chr1_34334157_37083582	chr1_35206639	0.001818	0.0001691	0.001183	0.001053
ENST00000492544:1(@)chr1_34334157_37083582	chr1_35206993	0.001817	0.0001695	0.001184	0.001053
ENST00000492544:1(@)chr1_34334157_37083582	chr1_35207155	0.000371	0.0008694	0.0009952	0.0003251
ENST00000492544:1(@)chr1_34334157_37083582	chr1_35208710	0.005043	0.0006785	0.004793	0.00427
ENST00000492544:1(@)chr1_34334157_37083582	chr1_35210163	0.006286	0.0005533	0.00557	0.005144
ENST00000492544:1(@)chr1_34334157_37083582	chr1_35210852	0.006513	0.0008251	0.006305	0.005669
ENST00000492544:1(@)chr1_34334157_37083582	chr1_35210979	0.02208	0.0005363	0.01838	0.01797
ENST00000492544:1(@)chr1_34334157_37083582	chr1_35210994	0.02205	0.00054	0.01838	0.01797
ENST00000492544:1(@)chr1_34334157_37083582	chr1_35211438	0.02202	0.0004806	0.01791	0.01754
ENST00000492544:1(@)chr1_34334157_37083582	chr1_35212152	0.02199	0.0004825	0.0179	0.01753
ENST00000492544:1(@)chr1_34334157_37083582	chr1_35212246	0.02244	0.0006968	0.01962	0.01908
ENST00000492544:1(@)chr1_34334157_37083582	chr1_35212538	0.02193	0.0004982	0.01798	0.01759
ENST00000492544:1(@)chr1_34334157_37083582	chr1_35212644	0.02192	0.0005026	0.018	0.01762
ENST00000492544:1(@)chr1_34334157_37083582	chr1_35213586	0.006242	0.0005136	0.005433	0.005038
ENST00000492544:1(@)chr1_34334157_37083582	chr1_35216137	0.02215	0.0008114	0.01986	0.01924
ENST00000492544:1(@)chr1_34334157_37083582	chr1_35218613	0.006438	0.0003351	0.00497	0.004712
ENST00000492544:1(@)chr1_34334157_37083582	chr1_35218666	0.001269	0.0001754	0.0008815	0.0007464
ENST00000492544:1(@)chr1_34334157_37083582	chr1_35219782	0.006226	0.0002782	0.004533	0.00432
ENST00000492544:1(@)chr1_34334157_37083582	chr1_35221602	0.006167	0.0001953	0.003936	0.003786
ENST00000492544:1(@)chr1_34334157_37083582	chr1_35222214	0.006139	0.0001731	0.003724	0.003591
ENST00000492544:1(@)chr1_34334157_37083582	chr1_35259602	0.0008026	0.001664	0.00203	0.0007476
ENST00000492544:1(@)chr1_34334157_37083582	chr1_35335097	0.0005154	0.001892	0.001942	0.0004841
ENST00000492544:1(@)chr1_34334157_37083582	chr1_35350357	0.0004192	0.00206	0.001984	0.0003956
ENST00000492544:1(@)chr1_34334157_37083582	chr1_35460549	0.0002543	0.08069	0.06244	0.000254
ENST00000492544:1(@)chr1_34334157_37083582	chr1_35473873	0.008935	0.002391	0.01034	0.008499
ENST00000492544:1(@)chr1_34334157_37083582	chr1_35485437	0.005711	0.001915	0.006843	0.005367
ENST00000492544:1(@)chr1_34334157_37083582	chr1_35529980	0.0008308	0.001052	0.001554	0.000744
ENST00000492544:2(@)chr1_34334157_37083582	chr1_35217662	0.0004047	0.0001853	0.0004209	0.000243
ENST00000492544:2(@)chr1_34334157_37083582	chr1_35230477	0.0004045	0.0001131	0.000302	0.0001935
ENST00000492544:2(@)chr1_34334157_37083582	chr1_35230711	0.0004046	0.0001128	0.0003017	0.0001934
ENST00000492544:2(@)chr1_34334157_37083582	chr1_35231990	0.0003966	0.0001248	0.0003194	0.0001996
ENST00000492544:2(@)chr1_34334157_37083582	chr1_35232011	0.0003962	0.0001497	0.0003609	0.0002173
ENST00000492544:2(@)chr1_34334157_37083582	chr1_35232026	0.0003959	0.0001483	0.0003584	0.0002161
ENST00000492544:2(@)chr1_34334157_37083582	chr1_35234888	0.0003843	0.0001383	0.0003359	0.0002032
ENST00000492544:2(@)chr1_34334157_37083582	chr1_35235900	0.0003795	0.0001303	0.00032	0.000195
ENST00000492544:2(@)chr1_34334157_37083582	chr1_35240952	0.0003516	9.45e-05	0.0002433	0.0001526
ENST00000492544:2(@)chr1_34334157_37083582	chr1_35473671	0.0001893	0.0003811	0.0005089	0.000143
ENST00000314607:1(@)chr1_34334157_37083582	chr1_35335934	0.0004073	0.0001372	0.0003464	0.0002145
ENST00000314607:1(@)chr1_34334157_37083582	chr1_35339297	0.0004069	0.0003324	0.0006163	0.0002968
ENST00000470175:1(@)chr1_34334157_37083582	chr1_35386920	0.0003233	0.003039	0.003233	0.0003107
ENST00000461312:1(@)chr1_34334157_37083582	chr1_35433237	0.0005527	0.0003384	0.0007304	0.0004051
ENST00000473423:1(@)chr1_34334157_37083582	chr1_35433237	0.0003596	0.0003384	0.0005889	0.0002635
ENST00000431916:2(@)chr1_34334157_37083582	chr1_35473671	0.0003821	0.0003811	0.0006552	0.0002887
ENST00000431916:1(@)chr1_34334157_37083582	chr1_35473873	0.0003089	0.002391	0.00259	0.0002937
ENST00000431916:1(@)chr1_34334157_37083582	chr1_35485437	0.001682	0.001915	0.003419	0.001581
ENST00000469892:1(@)chr1_34334157_37083582	chr1_35529980	0.000203	0.001052	0.001193	0.0001817
ENST00000503824:2(@)chr1_34334157_37083582	chr1_35706594	0.0003299	0.03719	0.03625	0.0003288
ENST00000503824:2(@)chr1_34334157_37083582	chr1_35709169	0.0002976	0.04752	0.04621	0.0002969
ENST00000503824:2(@)chr1_34334157_37083582	chr1_35710042	0.0003266	0.0546	0.05307	0.0003259
ENST00000503824:1(@)chr1_34334157_37083582	chr1_35710530	0.000368	0.002127	0.00239	0.0003479
ENST00000503824:1(@)chr1_34334157_37083582	chr1_35718988	0.002003	0.001842	0.003646	0.001877
ENST00000310955:1(@)chr1_43292786_44503511	chr1_43355400	0.0003871	0.00488	0.00507	0.0003776
ENST00000468865:2(@)chr1_43292786_44503511	chr1_43355400	0.0003878	0.00488	0.00507	0.0003783
ENST00000468865:2(@)chr1_43292786_44503511	chr1_43356185	0.0003864	0.005324	0.005497	0.0003777
ENST00000482046:1(@)chr1_43292786_44503511	chr1_43355400	0.0005861	0.00488	0.005261	0.0005717
ENST00000482046:1(@)chr1_43292786_44503511	chr1_43356185	0.0005845	0.005324	0.005687	0.0005714
ENST00000482046:1(@)chr1_43292786_44503511	chr1_43392959	0.0002623	0.007755	0.00771	0.0002583
ENST00000482046:1(@)chr1_43292786_44503511	chr1_43392966	0.0002622	0.008447	0.008375	0.0002585
ENST00000482046:1(@)chr1_43292786_44503511	chr1_43397789	0.0002577	0.007641	0.007596	0.0002536
ENST00000482046:1(@)chr1_43292786_44503511	chr1_43397824	0.0002575	0.005889	0.005911	0.0002523
ENST00000482046:1(@)chr1_43292786_44503511	chr1_43398186	0.000257	0.00511	0.005161	0.000251
ENST00000482046:1(@)chr1_43292786_44503511	chr1_43403564	0.0002574	0.00597	0.005989	0.0002522
ENST00000482046:1(@)chr1_43292786_44503511	chr1_43405602	0.0002947	0.009644	0.009558	0.0002911
ENST00000482046:1(@)chr1_43292786_44503511	chr1_43405952	0.0002657	0.004693	0.004768	0.0002589
ENST00000482046:1(@)chr1_43292786_44503511	chr1_43406396	0.000266	0.007161	0.007143	0.0002615
ENST00000482046:1(@)chr1_43292786_44503511	chr1_43407703	0.000266	0.004545	0.004626	0.000259
ENST00000482046:1(@)chr1_43292786_44503511	chr1_43407798	0.000266	0.006421	0.006431	0.000261
ENST00000482046:1(@)chr1_43292786_44503511	chr1_43407812	0.000266	0.006901	0.006892	0.0002614
ENST00000482046:1(@)chr1_43292786_44503511	chr1_43408531	0.000266	0.006821	0.006816	0.0002613
ENST00000482046:1(@)chr1_43292786_44503511	chr1_43410148	0.0002667	0.006425	0.006436	0.0002617
ENST00000482046:1(@)chr1_43292786_44503511	chr1_43412030	0.0002659	0.003977	0.004079	0.000258
ENST00000372458:1(@)chr1_43292786_44503511	chr1_43356185	0.0003438	0.005324	0.005447	0.000336
ENST00000372458:1(@)chr1_43292786_44503511	chr1_43359973	0.0003514	0.004603	0.004761	0.0003423
ENST00000372458:1(@)chr1_43292786_44503511	chr1_43367703	0.001946	0.006606	0.008252	0.001911
ENST00000470968:1(@)chr1_43292786_44503511	chr1_43356185	0.0002367	0.005324	0.005347	0.0002314
ENST00000470968:1(@)chr1_43292786_44503511	chr1_43359973	0.0002362	0.004603	0.004653	0.00023
ENST00000470968:1(@)chr1_43292786_44503511	chr1_43367703	0.001285	0.006606	0.007608	0.001262
ENST00000479686:1(@)chr1_43292786_44503511	chr1_43356185	0.0002545	0.005324	0.005363	0.0002488
ENST00000479686:1(@)chr1_43292786_44503511	chr1_43359973	0.0002537	0.004603	0.004669	0.0002471
ENST00000479686:1(@)chr1_43292786_44503511	chr1_43367703	0.001376	0.006606	0.007697	0.001351
ENST00000487209:1(@)chr1_43292786_44503511	chr1_43356185	0.0002469	0.005324	0.005356	0.0002413
ENST00000487209:1(@)chr1_43292786_44503511	chr1_43359973	0.0002467	0.004603	0.004663	0.0002403
ENST00000487209:1(@)chr1_43292786_44503511	chr1_43367703	0.001341	0.006606	0.007662	0.001316
ENST00000372458:2(@)chr1_43292786_44503511	chr1_43356993	0.0008125	8.782e-05	0.0004223	0.000338
ENST00000372458:2(@)chr1_43292786_44503511	chr1_43356994	0.0008126	8.564e-05	0.0004153	0.0003331
ENST00000372458:2(@)chr1_43292786_44503511	chr1_43360641	0.0007022	7.998e-05	0.0003531	0.0002763
ENST00000470968:2(@)chr1_43292786_44503511	chr1_43356993	0.0004537	8.782e-05	0.0002732	0.0001887
ENST00000470968:2(@)chr1_43292786_44503511	chr1_43356994	0.0004537	8.564e-05	0.0002683	0.000186
ENST00000470968:2(@)chr1_43292786_44503511	chr1_43360641	0.0004413	7.998e-05	0.0002505	0.0001736
ENST00000479686:2(@)chr1_43292786_44503511	chr1_43356993	0.000314	8.782e-05	0.000215	0.0001306
ENST00000479686:2(@)chr1_43292786_44503511	chr1_43356994	0.000314	8.564e-05	0.000211	0.0001287
ENST00000479686:2(@)chr1_43292786_44503511	chr1_43360641	0.0003707	7.998e-05	0.0002227	0.0001458
ENST00000482046:2(@)chr1_43292786_44503511	chr1_43356993	0.0005844	8.782e-05	0.0003275	0.0002431
ENST00000482046:2(@)chr1_43292786_44503511	chr1_43356994	0.0005842	8.564e-05	0.0003217	0.0002394
ENST00000621166:2(@)chr1_43292786_44503511	chr1_43356993	0.0002568	8.782e-05	0.0001913	0.0001068
ENST00000621166:2(@)chr1_43292786_44503511	chr1_43356994	0.0002568	8.564e-05	0.0001876	0.0001053
ENST00000468865:1(@)chr1_43292786_44503511	chr1_43365847	0.001936	5.798e-05	0.000675	0.0006193
ENST00000621166:1(@)chr1_43292786_44503511	chr1_43365847	0.001467	5.798e-05	0.000525	0.0004693
ENST00000496142:2(@)chr1_43292786_44503511	chr1_43443594	0.0007327	0.008203	0.008676	0.000722
ENST00000496142:2(@)chr1_43292786_44503511	chr1_43444372	0.0008771	0.01535	0.01575	0.0008703
ENST00000496142:2(@)chr1_43292786_44503511	chr1_43446919	0.0007635	0.01687	0.01712	0.0007581
ENST00000496142:2(@)chr1_43292786_44503511	chr1_43462206	0.0001159	0.01616	0.01579	0.000115
ENST00000496142:2(@)chr1_43292786_44503511	chr1_43464317	0.0001082	0.07391	0.07178	0.0001081
ENST00000496142:2(@)chr1_43292786_44503511	chr1_43465067	0.0001081	0.0843	0.08185	0.000108
ENST00000496142:2(@)chr1_43292786_44503511	chr1_43468018	0.000251	0.0006796	0.0008718	0.0002129
ENST00000496142:2(@)chr1_43292786_44503511	chr1_43473130	0.0002782	0.01383	0.01369	0.0002758
ENST00000496142:2(@)chr1_43292786_44503511	chr1_43475681	0.0002613	0.01364	0.01349	0.000259
ENST00000496142:2(@)chr1_43292786_44503511	chr1_43476256	0.0002544	0.02122	0.02082	0.0002529
ENST00000496142:2(@)chr1_43292786_44503511	chr1_43483103	0.0001604	0.01579	0.01547	0.0001592
ENST00000496142:2(@)chr1_43292786_44503511	chr1_43483424	0.0001503	0.0082	0.008099	0.0001481
ENST00000496142:2(@)chr1_43292786_44503511	chr1_43483564	0.0001621	0.01318	0.01294	0.0001607
ENST00000496142:2(@)chr1_43292786_44503511	chr1_43484047	0.0001489	0.02183	0.02131	0.0001481
ENST00000496142:1(@)chr1_43292786_44503511	chr1_43450971	0.0006635	0.0001398	0.0004865	0.0003526
ENST00000496142:1(@)chr1_43292786_44503511	chr1_43453742	0.004896	0.0001866	0.003127	0.002949
ENST00000496142:1(@)chr1_43292786_44503511	chr1_43475837	0.0001858	0.002349	0.002428	0.0001765
ENST00000496043:1(@)chr1_43292786_44503511	chr1_43540668	0.002011	5.355e-05	0.0006604	0.000609
ENST00000617451:2(@)chr1_43292786_44503511	chr1_43547252	0.0002343	0.0001034	0.0002063	0.0001069
ENST00000617451:1(@)chr1_43292786_44503511	chr1_43548150	0.0006159	0.02593	0.02556	0.0006131
ENST00000372405:1(@)chr1_43292786_44503511	chr1_43549154	0.0005501	0.0004575	0.0008732	0.0004334
ENST00000369779:1(@)chr1_109761309_111199115	chr1_110171814	0.0002304	0.0002834	0.0004331	0.0001606
ENST00000497687:1(@)chr1_109761309_111199115	chr1_110193790	0.002697	0.003502	0.005745	0.002606
ENST00000497687:1(@)chr1_109761309_111199115	chr1_110194240	0.002653	0.003176	0.0054	0.002554
ENST00000497687:1(@)chr1_109761309_111199115	chr1_110195674	0.00669	0.002286	0.008397	0.006349
ENST00000497687:1(@)chr1_109761309_111199115	chr1_110197242	0.002599	0.003768	0.005894	0.002517
ENST00000497687:1(@)chr1_109761309_111199115	chr1_110197651	0.008219	0.002131	0.009681	0.007772
ENST00000497687:1(@)chr1_109761309_111199115	chr1_110197784	0.008205	0.00231	0.00986	0.00779
ENST00000497687:1(@)chr1_109761309_111199115	chr1_110197850	0.002782	0.003597	0.005914	0.00269
ENST00000497687:1(@)chr1_109761309_111199115	chr1_110198066	0.002575	0.003614	0.005729	0.00249
ENST00000497687:1(@)chr1_109761309_111199115	chr1_110198727	0.0001125	0.002473	0.002323	0.0001072
ENST00000497687:1(@)chr1_109761309_111199115	chr1_110198961	0.0001117	0.002413	0.002269	0.0001063
ENST00000497687:1(@)chr1_109761309_111199115	chr1_110199463	0.0001103	0.002441	0.002292	0.000105
ENST00000497687:1(@)chr1_109761309_111199115	chr1_110199993	0.00967	0.002323	0.01127	0.009185
ENST00000497687:1(@)chr1_109761309_111199115	chr1_110200370	0.00965	0.002394	0.01132	0.00918
ENST00000497687:1(@)chr1_109761309_111199115	chr1_110203638	0.009693	0.003056	0.01206	0.009319
ENST00000497687:1(@)chr1_109761309_111199115	chr1_110206182	0.002653	0.002067	0.004357	0.002504
ENST00000497687:1(@)chr1_109761309_111199115	chr1_110211143	0.001266	0.00338	0.00425	0.001222
ENST00000497687:1(@)chr1_109761309_111199115	chr1_110211186	0.002146	0.003262	0.004991	0.002068
ENST00000497687:1(@)chr1_109761309_111199115	chr1_110216425	0.0003031	0.002354	0.002398	0.000288
ENST00000497687:1(@)chr1_109761309_111199115	chr1_110216818	0.0007242	0.002785	0.00319	0.0006937
ENST00000497687:1(@)chr1_109761309_111199115	chr1_110225230	0.0006428	0.001457	0.001898	0.0005928
ENST00000467986:2(@)chr1_109761309_111199115	chr1_110234137	0.001689	0.0003026	0.001462	0.001201
ENST00000467986:2(@)chr1_109761309_111199115	chr1_110234483	0.00087	0.000318	0.0009012	0.0006271
ENST00000467986:2(@)chr1_109761309_111199115	chr1_110238847	0.001124	0.0004307	0.001245	0.000874
ENST00000467986:2(@)chr1_109761309_111199115	chr1_110240159	0.005859	0.0003789	0.004748	0.004422
ENST00000467986:2(@)chr1_109761309_111199115	chr1_110244038	0.001677	0.0004047	0.001635	0.001286
ENST00000467986:2(@)chr1_109761309_111199115	chr1_110245897	0.003878	0.0004246	0.003372	0.003006
ENST00000467986:2(@)chr1_109761309_111199115	chr1_110246507	0.00282	0.0003288	0.002335	0.002052
ENST00000467986:2(@)chr1_109761309_111199115	chr1_110246674	0.002818	0.0003296	0.002335	0.002051
ENST00000467986:2(@)chr1_109761309_111199115	chr1_110248355	0.001962	0.000314	0.00168	0.00141
ENST00000467986:2(@)chr1_109761309_111199115	chr1_110249200	0.003739	0.0004717	0.003371	0.002965
ENST00000467986:2(@)chr1_109761309_111199115	chr1_110250225	0.00366	0.0005313	0.00343	0.002972
ENST00000467986:2(@)chr1_109761309_111199115	chr1_110250977	0.005267	0.0005561	0.004791	0.004312
ENST00000467986:2(@)chr1_109761309_111199115	chr1_110251121	0.009344	0.0006017	0.008275	0.007757
ENST00000467986:2(@)chr1_109761309_111199115	chr1_110251247	0.004433	0.0005279	0.004049	0.003594
ENST00000467986:2(@)chr1_109761309_111199115	chr1_110251816	0.008594	0.0004726	0.007224	0.006818
ENST00000467986:2(@)chr1_109761309_111199115	chr1_110251833	0.004508	0.0004434	0.00391	0.003528
ENST00000467986:2(@)chr1_109761309_111199115	chr1_110251992	0.00979	0.0006543	0.008803	0.00824
ENST00000467986:2(@)chr1_109761309_111199115	chr1_110252396	0.005599	0.0004548	0.004798	0.004406
ENST00000467986:2(@)chr1_109761309_111199115	chr1_110255959	0.005705	0.000743	0.005534	0.004894
ENST00000467986:2(@)chr1_109761309_111199115	chr1_110257271	0.005842	0.000673	0.005518	0.004939
ENST00000467986:2(@)chr1_109761309_111199115	chr1_110257637	0.003683	0.0006868	0.003715	0.003123
ENST00000467986:2(@)chr1_109761309_111199115	chr1_110261086	0.0004912	0.0009219	0.001228	0.0004333
ENST00000467986:2(@)chr1_109761309_111199115	chr1_110261313	0.0009189	0.001066	0.001743	0.0008238
ENST00000467986:2(@)chr1_109761309_111199115	chr1_110262043	0.0001251	0.0009516	0.0009313	0.0001108
ENST00000467986:2(@)chr1_109761309_111199115	chr1_110262501	0.0001935	0.001182	0.001194	0.0001753
ENST00000467986:2(@)chr1_109761309_111199115	chr1_110263185	0.00142	0.001176	0.002299	0.001285
ENST00000467986:2(@)chr1_109761309_111199115	chr1_110264229	0.001454	0.001536	0.00267	0.001346
ENST00000467986:2(@)chr1_109761309_111199115	chr1_110268529	0.003038	0.002196	0.00477	0.002877
ENST00000467986:2(@)chr1_109761309_111199115	chr1_110275627	0.006065	0.002137	0.007577	0.005735
ENST00000467986:2(@)chr1_109761309_111199115	chr1_110276245	0.006076	0.002149	0.0076	0.005748
ENST00000467986:2(@)chr1_109761309_111199115	chr1_110276529	0.006061	0.002208	0.007644	0.005741
ENST00000467986:2(@)chr1_109761309_111199115	chr1_110276969	0.006069	0.002156	0.0076	0.005741
ENST00000369781:1(@)chr1_109761309_111199115	chr1_110238212	0.000323	0.0004015	0.0006331	0.0002471
ENST00000492412:1(@)chr1_109761309_111199115	chr1_110246203	0.0001539	0.0003152	0.0004136	0.0001107
ENST00000492412:1(@)chr1_109761309_111199115	chr1_110250911	0.0002504	0.0003014	0.0004675	0.0001777
ENST00000492412:1(@)chr1_109761309_111199115	chr1_110252205	0.0003236	0.000285	0.0004998	0.0002259
ENST00000472422:1(@)chr1_109761309_111199115	chr1_110261133	0.0001304	0.0006943	0.0007785	0.0001108
ENST00000467986:1(@)chr1_109761309_111199115	chr1_110263681	0.002202	0.002455	0.003895	0.002097
ENST00000467986:1(@)chr1_109761309_111199115	chr1_110264506	0.0029	0.002333	0.004464	0.002755
ENST00000467986:1(@)chr1_109761309_111199115	chr1_110264559	0.03604	0.0002917	0.02555	0.02534
ENST00000467986:1(@)chr1_109761309_111199115	chr1_110264893	0.003022	0.002176	0.004454	0.00286
ENST00000467986:1(@)chr1_109761309_111199115	chr1_110265618	0.00328	0.002216	0.004731	0.003108
ENST00000467986:1(@)chr1_109761309_111199115	chr1_110266995	0.003399	0.003096	0.005537	0.00327
ENST00000467986:1(@)chr1_109761309_111199115	chr1_110267273	0.003532	0.003633	0.006078	0.003417
ENST00000467986:1(@)chr1_109761309_111199115	chr1_110267386	0.003583	0.003154	0.005758	0.003448
ENST00000467986:1(@)chr1_109761309_111199115	chr1_110267878	0.004774	0.003093	0.006858	0.004592
ENST00000467986:1(@)chr1_109761309_111199115	chr1_110271385	0.02089	0.002432	0.02167	0.01989
ENST00000467986:1(@)chr1_109761309_111199115	chr1_110271507	0.02124	0.002381	0.02194	0.0202
ENST00000467986:1(@)chr1_109761309_111199115	chr1_110271553	0.02139	0.002406	0.02211	0.02035
ENST00000467986:1(@)chr1_109761309_111199115	chr1_110271776	0.02208	0.002351	0.0227	0.02098
ENST00000467986:1(@)chr1_109761309_111199115	chr1_110272283	0.02342	0.00245	0.02409	0.0223
ENST00000467986:1(@)chr1_109761309_111199115	chr1_110273001	0.02442	0.002475	0.02507	0.02326
ENST00000467986:1(@)chr1_109761309_111199115	chr1_110273530	0.03968	0.001786	0.03843	0.03712
ENST00000467986:1(@)chr1_109761309_111199115	chr1_110274200	0.02588	0.002398	0.02637	0.02462
ENST00000525878:1(@)chr1_114331223_115337972	chr1_114520662	0.0003665	6.054e-05	0.0001789	0.0001207
ENST00000460366:1(@)chr1_148907005_151566404	chr1_150065560	0.0003468	0.002281	0.002519	0.0003291
ENST00000460366:1(@)chr1_148907005_151566404	chr1_150066990	0.0003053	0.01143	0.01128	0.000302
ENST00000460366:1(@)chr1_148907005_151566404	chr1_150071479	0.0001928	0.002037	0.002139	0.0001818
ENST00000460366:1(@)chr1_148907005_151566404	chr1_150074061	0.001661	0.01078	0.012	0.001643
ENST00000472756:1(@)chr1_148907005_151566404	chr1_150084424	0.0004371	0.002295	0.002617	0.0004149
ENST00000472756:1(@)chr1_148907005_151566404	chr1_150086491	0.0004219	0.0114	0.01136	0.0004174
ENST00000472756:1(@)chr1_148907005_151566404	chr1_150086641	0.0003839	0.001721	0.00201	0.0003583
ENST00000472756:1(@)chr1_148907005_151566404	chr1_150086719	0.0004219	0.01105	0.01102	0.0004173
ENST00000472756:1(@)chr1_148907005_151566404	chr1_150094433	0.002283	0.01425	0.01594	0.002263
ENST00000611412:2(@)chr1_148907005_151566404	chr1_150086641	0.0001336	0.001721	0.001793	0.0001248
ENST00000611412:2(@)chr1_148907005_151566404	chr1_150092668	0.0001315	0.002108	0.002167	0.0001244
ENST00000611412:2(@)chr1_148907005_151566404	chr1_150093282	0.0001316	0.001747	0.001816	0.000123
ENST00000611412:2(@)chr1_148907005_151566404	chr1_150102034	0.0001796	0.01232	0.01212	0.0001779
ENST00000611412:2(@)chr1_148907005_151566404	chr1_150102413	0.0004187	0.002044	0.002376	0.0003952
ENST00000611412:2(@)chr1_148907005_151566404	chr1_150102532	0.0001792	0.01401	0.01375	0.0001777
ENST00000611412:2(@)chr1_148907005_151566404	chr1_150102647	0.0001791	0.01248	0.01227	0.0001774
ENST00000611412:2(@)chr1_148907005_151566404	chr1_150102833	0.0001791	0.01249	0.01228	0.0001774
ENST00000611412:2(@)chr1_148907005_151566404	chr1_150102876	0.000179	0.01263	0.01242	0.0001773
ENST00000611412:2(@)chr1_148907005_151566404	chr1_150104428	0.0001396	0.002057	0.002125	0.0001318
ENST00000611412:2(@)chr1_148907005_151566404	chr1_150104955	0.000139	0.002116	0.002182	0.0001315
ENST00000611412:2(@)chr1_148907005_151566404	chr1_150117796	0.000197	0.01493	0.01466	0.0001954
ENST00000611412:2(@)chr1_148907005_151566404	chr1_150118620	0.0001956	0.01131	0.01115	0.0001935
ENST00000611412:2(@)chr1_148907005_151566404	chr1_150122414	0.0001935	0.008519	0.008446	0.0001908
ENST00000611412:2(@)chr1_148907005_151566404	chr1_150125477	0.0001917	0.01683	0.0165	0.0001904
ENST00000611412:2(@)chr1_148907005_151566404	chr1_150125986	0.0001914	0.01701	0.01668	0.00019
ENST00000611412:2(@)chr1_148907005_151566404	chr1_150131434	0.0004374	0.002799	0.003131	0.0004192
ENST00000611412:2(@)chr1_148907005_151566404	chr1_150131878	0.0002902	0.002924	0.003112	0.0002786
ENST00000611412:2(@)chr1_148907005_151566404	chr1_150132108	0.0002903	0.002803	0.002995	0.0002782
ENST00000611412:2(@)chr1_148907005_151566404	chr1_150134065	0.0002866	0.002643	0.002835	0.000274
ENST00000611412:2(@)chr1_148907005_151566404	chr1_150134393	0.0001233	0.017	0.0166	0.0001224
ENST00000611412:2(@)chr1_148907005_151566404	chr1_150134673	0.0001232	0.0171	0.0167	0.0001223
ENST00000611412:2(@)chr1_148907005_151566404	chr1_150134975	0.0002854	0.009123	0.009123	0.0002816
ENST00000611412:2(@)chr1_148907005_151566404	chr1_150135348	0.0002684	0.002497	0.002676	0.000256
ENST00000611412:2(@)chr1_148907005_151566404	chr1_150136933	0.0001218	0.01693	0.01653	0.0001209
ENST00000611412:2(@)chr1_148907005_151566404	chr1_150138317	0.0001216	0.01766	0.01723	0.0001208
ENST00000611412:2(@)chr1_148907005_151566404	chr1_150140312	0.0001196	0.01683	0.01643	0.0001188
ENST00000611412:2(@)chr1_148907005_151566404	chr1_150141312	0.0001194	0.01663	0.01623	0.0001185
ENST00000611412:2(@)chr1_148907005_151566404	chr1_150143220	0.0003625	0.03112	0.03052	0.0003611
ENST00000611412:2(@)chr1_148907005_151566404	chr1_150143308	0.0001191	0.01583	0.01546	0.0001182
ENST00000611412:2(@)chr1_148907005_151566404	chr1_150146987	0.0001172	0.01587	0.0155	0.0001164
ENST00000611412:2(@)chr1_148907005_151566404	chr1_150147539	0.0001169	0.01624	0.01586	0.0001161
ENST00000611412:2(@)chr1_148907005_151566404	chr1_150151572	0.0001147	0.01168	0.01143	0.0001135
ENST00000611412:2(@)chr1_148907005_151566404	chr1_150156231	0.0002579	0.002981	0.003137	0.0002478
ENST00000611412:1(@)chr1_148907005_151566404	chr1_150101152	0.0006577	0.002288	0.002671	0.0006242
ENST00000611412:1(@)chr1_148907005_151566404	chr1_150101194	0.001342	0.01276	0.01275	0.00133
ENST00000611412:1(@)chr1_148907005_151566404	chr1_150107663	0.01676	0.002121	0.01774	0.01584
ENST00000611412:1(@)chr1_148907005_151566404	chr1_150107999	0.007129	0.01439	0.01995	0.007069
ENST00000611412:1(@)chr1_148907005_151566404	chr1_150108151	0.04375	0.002436	0.04382	0.04165
ENST00000611412:1(@)chr1_148907005_151566404	chr1_150108545	0.003543	0.002808	0.005907	0.003395
ENST00000611412:1(@)chr1_148907005_151566404	chr1_150116837	0.0004466	0.002332	0.002511	0.0004242
ENST00000611412:1(@)chr1_148907005_151566404	chr1_150121510	0.0004482	0.002486	0.002652	0.0004271
ENST00000611412:1(@)chr1_148907005_151566404	chr1_150123635	0.000445	0.00249	0.002652	0.0004241
ENST00000466989:2(@)chr1_148907005_151566404	chr1_150491296	0.001551	5.27e-05	0.0005148	0.0004643
ENST00000476883:1(@)chr1_153208353_154797927	chr1_153855604	0.0001382	0.001457	0.001507	0.0001274
ENST00000476883:1(@)chr1_153208353_154797927	chr1_153931407	0.000153	0.001528	0.001588	0.0001416
ENST00000476883:1(@)chr1_153208353_154797927	chr1_153931738	0.000153	0.001382	0.001449	0.0001405
ENST00000476883:1(@)chr1_153208353_154797927	chr1_153931862	0.000153	0.001535	0.001594	0.0001417
ENST00000476883:1(@)chr1_153208353_154797927	chr1_153932098	0.0002397	0.00146	0.001603	0.0002211
ENST00000476883:1(@)chr1_153208353_154797927	chr1_153935363	0.0001531	0.001512	0.001573	0.0001416
ENST00000476883:1(@)chr1_153208353_154797927	chr1_153935432	0.000153	0.001369	0.001436	0.0001404
ENST00000476883:1(@)chr1_153208353_154797927	chr1_153935833	0.0002395	0.001576	0.001714	0.0002222
ENST00000476883:1(@)chr1_153208353_154797927	chr1_153936593	0.000153	0.001523	0.001583	0.0001416
ENST00000476883:1(@)chr1_153208353_154797927	chr1_153941223	0.0001529	0.001247	0.001319	0.0001392
ENST00000476883:1(@)chr1_153208353_154797927	chr1_153944893	0.0001528	0.001153	0.001229	0.0001381
ENST00000476883:1(@)chr1_153208353_154797927	chr1_153947280	0.003876	0.001381	0.004866	0.003559
ENST00000476883:1(@)chr1_153208353_154797927	chr1_153947810	0.003876	0.001422	0.004913	0.003567
ENST00000476883:1(@)chr1_153208353_154797927	chr1_153948088	0.003876	0.001567	0.005076	0.003594
ENST00000476883:1(@)chr1_153208353_154797927	chr1_153950800	0.0007962	0.001847	0.002494	0.0007465
ENST00000476883:1(@)chr1_153208353_154797927	chr1_153953602	0.0001711	0.00116	0.001253	0.0001547
ENST00000476883:1(@)chr1_153208353_154797927	chr1_153954576	0.000267	0.00166	0.00182	0.0002486
ENST00000476883:1(@)chr1_153208353_154797927	chr1_153954794	0.002493	0.001053	0.003228	0.002232
ENST00000476883:1(@)chr1_153208353_154797927	chr1_153969038	0.000187	0.0004729	0.0005959	0.0001484
ENST00000476883:1(@)chr1_153208353_154797927	chr1_153969680	0.0001624	0.0004567	0.0005602	0.0001279
ENST00000476883:1(@)chr1_153208353_154797927	chr1_153970603	0.0002778	0.0004751	0.0006703	0.0002206
ENST00000476883:1(@)chr1_153208353_154797927	chr1_153971324	0.0001897	0.0003672	0.0004895	0.000142
ENST00000476883:1(@)chr1_153208353_154797927	chr1_153976229	0.000177	0.0001753	0.0002699	0.000104
ENST00000368630:1(@)chr1_153208353_154797927	chr1_153944893	0.0002697	0.001153	0.001349	0.0002437
ENST00000368630:1(@)chr1_153208353_154797927	chr1_153947280	0.0002697	0.001381	0.001572	0.0002477
ENST00000368630:1(@)chr1_153208353_154797927	chr1_153947810	0.0002697	0.001422	0.001611	0.0002482
ENST00000368630:1(@)chr1_153208353_154797927	chr1_153948088	0.0002697	0.001567	0.001752	0.0002501
ENST00000368630:1(@)chr1_153208353_154797927	chr1_153954576	0.00145	0.00166	0.002941	0.00135
ENST00000368630:1(@)chr1_153208353_154797927	chr1_153954794	0.001468	0.001053	0.002324	0.001315
ENST00000467860:1(@)chr1_153208353_154797927	chr1_153944893	0.000261	0.001153	0.00134	0.0002358
ENST00000467860:1(@)chr1_153208353_154797927	chr1_153947280	0.000261	0.001381	0.001563	0.0002397
ENST00000467860:1(@)chr1_153208353_154797927	chr1_153953602	0.001422	0.00116	0.002396	0.001285
ENST00000467860:1(@)chr1_153208353_154797927	chr1_153954576	0.001444	0.00166	0.002934	0.001344
ENST00000467860:1(@)chr1_153208353_154797927	chr1_153954794	0.001424	0.001053	0.002283	0.001275
ENST00000493909:1(@)chr1_153208353_154797927	chr1_153944893	0.0002608	0.001153	0.00134	0.0002357
ENST00000493909:1(@)chr1_153208353_154797927	chr1_153947280	0.0002608	0.001381	0.001563	0.0002395
ENST00000493909:1(@)chr1_153208353_154797927	chr1_153953602	0.001421	0.00116	0.002396	0.001285
ENST00000493909:1(@)chr1_153208353_154797927	chr1_153954576	0.001392	0.00166	0.002886	0.001296
ENST00000493909:1(@)chr1_153208353_154797927	chr1_153954794	0.001422	0.001053	0.002282	0.001273
ENST00000492073:1(@)chr1_153208353_154797927	chr1_153947280	0.0002591	0.001381	0.001566	0.0002379
ENST00000492073:1(@)chr1_153208353_154797927	chr1_153947810	0.0002591	0.001422	0.001605	0.0002385
ENST00000492073:1(@)chr1_153208353_154797927	chr1_153948088	0.0002591	0.001567	0.001746	0.0002403
ENST00000492073:1(@)chr1_153208353_154797927	chr1_153950800	0.0002532	0.001847	0.002012	0.0002374
ENST00000477617:2(@)chr1_153208353_154797927	chr1_153959736	0.0002951	0.0003413	0.0005441	0.0002168
ENST00000477617:2(@)chr1_153208353_154797927	chr1_153961727	0.0003313	0.0009548	0.001209	0.0002934
ENST00000477617:2(@)chr1_153208353_154797927	chr1_153969680	0.001722	0.0004567	0.001794	0.001356
ENST00000477617:2(@)chr1_153208353_154797927	chr1_153970603	0.001559	0.0004751	0.001694	0.001238
ENST00000477617:1(@)chr1_153208353_154797927	chr1_153961827	0.0002961	0.0008658	0.001082	0.0002593
ENST00000477617:1(@)chr1_153208353_154797927	chr1_153966654	0.0001301	0.003554	0.003502	0.0001257
ENST00000477617:1(@)chr1_153208353_154797927	chr1_153970121	0.01218	0.003236	0.01481	0.01174
ENST00000477617:1(@)chr1_153208353_154797927	chr1_153982198	0.0003272	0.001174	0.001411	0.0002961
ENST00000477617:1(@)chr1_153208353_154797927	chr1_153994184	0.000214	0.001188	0.001323	0.0001939
ENST00000477617:1(@)chr1_153208353_154797927	chr1_154008428	0.0002047	0.001467	0.001583	0.0001889
ENST00000271843:1(@)chr1_153208353_154797927	chr1_153966654	0.0003985	0.003554	0.003801	0.0003852
ENST00000271843:1(@)chr1_153208353_154797927	chr1_153968263	0.0003724	0.003282	0.003513	0.000359
ENST00000271843:1(@)chr1_153208353_154797927	chr1_153970121	0.000433	0.003236	0.003527	0.0004172
ENST00000368589:2(@)chr1_153208353_154797927	chr1_153966654	0.0002783	0.003554	0.003686	0.000269
ENST00000368589:2(@)chr1_153208353_154797927	chr1_153968263	0.0002931	0.003282	0.003438	0.0002825
ENST00000368589:2(@)chr1_153208353_154797927	chr1_153970121	0.0002933	0.003236	0.003393	0.0002826
ENST00000428469:1(@)chr1_153208353_154797927	chr1_153966654	0.0003938	0.003554	0.003796	0.0003806
ENST00000428469:1(@)chr1_153208353_154797927	chr1_153968263	0.0004413	0.003282	0.00358	0.0004254
ENST00000428469:1(@)chr1_153208353_154797927	chr1_153970121	0.0003953	0.003236	0.00349	0.0003809
ENST00000461365:1(@)chr1_153208353_154797927	chr1_153968263	0.0003431	0.003282	0.003485	0.0003307
ENST00000461365:1(@)chr1_153208353_154797927	chr1_153970121	0.0004376	0.003236	0.003531	0.0004216
ENST00000461365:1(@)chr1_153208353_154797927	chr1_153971312	0.0004382	0.002659	0.002974	0.0004188
ENST00000471173:2(@)chr1_153208353_154797927	chr1_153968263	0.0003053	0.003282	0.00345	0.0002943
ENST00000471173:2(@)chr1_153208353_154797927	chr1_153970121	0.000298	0.003236	0.003398	0.0002871
ENST00000471173:2(@)chr1_153208353_154797927	chr1_153971312	0.000296	0.002659	0.002839	0.000283
ENST00000271843:2(@)chr1_153208353_154797927	chr1_153969038	0.0003	0.0004729	0.0006925	0.000238
ENST00000271843:2(@)chr1_153208353_154797927	chr1_153969680	0.0003116	0.0004567	0.0006843	0.0002454
ENST00000271843:2(@)chr1_153208353_154797927	chr1_153970603	0.0003525	0.0004751	0.0007366	0.0002799
ENST00000368589:1(@)chr1_153208353_154797927	chr1_153969038	0.0003066	0.0004729	0.0006977	0.0002432
ENST00000368589:1(@)chr1_153208353_154797927	chr1_153969680	0.0002994	0.0004567	0.0006747	0.0002358
ENST00000368589:1(@)chr1_153208353_154797927	chr1_153970603	0.0004317	0.0004751	0.0007994	0.0003428
ENST00000428469:2(@)chr1_153208353_154797927	chr1_153969038	0.0003219	0.0004729	0.0007098	0.0002554
ENST00000428469:2(@)chr1_153208353_154797927	chr1_153969680	0.0002896	0.0004567	0.000667	0.000228
ENST00000428469:2(@)chr1_153208353_154797927	chr1_153970603	0.000378	0.0004751	0.0007568	0.0003001
ENST00000461365:2(@)chr1_153208353_154797927	chr1_153969038	0.0002815	0.0004729	0.0006777	0.0002233
ENST00000461365:2(@)chr1_153208353_154797927	chr1_153969680	0.0002545	0.0004567	0.0006393	0.0002004
ENST00000461365:2(@)chr1_153208353_154797927	chr1_153970603	0.0002551	0.0004751	0.0006592	0.0002026
ENST00000461365:2(@)chr1_153208353_154797927	chr1_153971324	0.0002809	0.0003672	0.0005631	0.0002103
ENST00000471173:1(@)chr1_153208353_154797927	chr1_153969038	0.0003384	0.0004729	0.0007228	0.0002684
ENST00000471173:1(@)chr1_153208353_154797927	chr1_153969680	0.0003154	0.0004567	0.0006872	0.0002484
ENST00000471173:1(@)chr1_153208353_154797927	chr1_153970603	0.0002734	0.0004751	0.0006736	0.0002171
ENST00000471173:1(@)chr1_153208353_154797927	chr1_153971324	0.0003361	0.0003672	0.0006044	0.0002516
ENST00000471173:1(@)chr1_153208353_154797927	chr1_153976229	0.0001928	0.0001753	0.0002816	0.0001132
ENST00000368521:2(@)chr1_153208353_154797927	chr1_153969680	0.0002241	0.0004567	0.0006144	0.0001765
ENST00000368521:2(@)chr1_153208353_154797927	chr1_153976229	0.000222	0.0001753	0.0002984	0.0001303
ENST00000368521:2(@)chr1_153208353_154797927	chr1_154002145	0.0003127	0.0001265	0.0002797	0.0001584
ENST00000368521:2(@)chr1_153208353_154797927	chr1_154007865	0.0003279	0.0001103	0.0002605	0.0001548
ENST00000368521:2(@)chr1_153208353_154797927	chr1_154010449	0.0003491	0.0001143	0.0002776	0.000168
ENST00000368521:2(@)chr1_153208353_154797927	chr1_154013643	0.0003608	0.0001126	0.0002802	0.0001722
ENST00000368521:2(@)chr1_153208353_154797927	chr1_154014161	0.0003571	0.0001116	0.0002767	0.0001697
ENST00000368521:2(@)chr1_153208353_154797927	chr1_154014574	0.0003579	0.0001026	0.0002609	0.0001626
ENST00000368521:2(@)chr1_153208353_154797927	chr1_154014936	0.0003585	0.0001096	0.0002739	0.0001688
ENST00000368521:2(@)chr1_153208353_154797927	chr1_154015676	0.0003608	0.0001088	0.0002734	0.0001691
ENST00000368521:2(@)chr1_153208353_154797927	chr1_154017260	0.0003679	8.491e-05	0.0002314	0.00015
ENST00000368521:2(@)chr1_153208353_154797927	chr1_154018414	0.0005279	0.0001163	0.0003677	0.0002562
ENST00000368521:2(@)chr1_153208353_154797927	chr1_154018470	0.0003833	9.157e-05	0.0002511	0.0001634
ENST00000368575:1(@)chr1_153208353_154797927	chr1_153976229	0.0003659	0.0001753	0.0003834	0.0002148
ENST00000509601:2(@)chr1_153208353_154797927	chr1_154169432	0.00036	5.444e-05	0.0001626	0.0001103
ENST00000479099:2(@)chr1_173128768_175120632	chr1_173930063	0.0003346	0.000793	0.001052	0.0002896
ENST00000479099:2(@)chr1_173128768_175120632	chr1_173939400	0.0002297	0.0008102	0.0009783	0.0001994
ENST00000479099:1(@)chr1_173128768_175120632	chr1_173934162	0.0003631	0.0004667	0.0007354	0.0002872
ENST00000479099:1(@)chr1_173128768_175120632	chr1_173934599	0.0003632	0.0004633	0.0007318	0.0002869
ENST00000479099:1(@)chr1_173128768_175120632	chr1_173941826	0.001478	0.000193	0.001087	0.0009015
ENST00000367694:1(@)chr1_173128768_175120632	chr1_173956761	0.0005631	0.0007998	0.001253	0.0004879
ENST00000367694:1(@)chr1_173128768_175120632	chr1_173956812	0.0005747	0.0004479	0.0008792	0.0004507
ENST00000367694:1(@)chr1_173128768_175120632	chr1_173956834	0.0005747	0.0004471	0.0008783	0.0004506
ENST00000367694:1(@)chr1_173128768_175120632	chr1_173957281	0.0005747	0.0004472	0.0008784	0.0004506
ENST00000367694:1(@)chr1_173128768_175120632	chr1_173959367	0.0005752	0.0004436	0.0008745	0.0004501
ENST00000367694:1(@)chr1_173128768_175120632	chr1_173959703	0.0005747	0.0004455	0.0008764	0.0004502
ENST00000367694:1(@)chr1_173128768_175120632	chr1_173967349	0.003068	0.0008035	0.003429	0.00266
ENST00000531594:1(@)chr1_173128768_175120632	chr1_173960597	0.0007233	2.627e-05	0.0001523	0.000127
ENST00000531594:1(@)chr1_173128768_175120632	chr1_173981144	0.0001991	0.0001847	0.0002969	0.0001194
ENST00000484867:1(@)chr1_173128768_175120632	chr1_173976713	0.0002912	0.0004277	0.0006351	0.0002261
ENST00000484867:1(@)chr1_173128768_175120632	chr1_173981067	0.000188	0.0004193	0.0005463	0.0001453
ENST00000484867:1(@)chr1_173128768_175120632	chr1_173983698	0.004678	0.0008783	0.004942	0.004102
ENST00000484867:1(@)chr1_173128768_175120632	chr1_173984006	0.001586	0.0004176	0.001624	0.001225
ENST00000484867:2(@)chr1_173128768_175120632	chr1_173981144	0.0001884	0.0001847	0.0002905	0.000113
ENST00000484867:2(@)chr1_173128768_175120632	chr1_173983401	0.001436	2.496e-05	0.0002657	0.0002417
ENST00000529474:2(@)chr1_173128768_175120632	chr1_174232199	0.0003993	0.0002712	0.0005349	0.0002745
ENST00000529474:2(@)chr1_173128768_175120632	chr1_174243435	0.002176	0.0002879	0.0018	0.001524
ENST00000367690:2(@)chr1_173128768_175120632	chr1_174400629	0.0004058	8.138e-05	0.0002396	0.0001614
ENST00000526253:1(@)chr1_173128768_175120632	chr1_174495861	0.00248	8.3e-06	0.0001644	0.0001564
ENST00000526253:1(@)chr1_173128768_175120632	chr1_174500656	0.001625	2.331e-05	0.0002807	0.0002583
ENST00000526253:1(@)chr1_173128768_175120632	chr1_174500767	0.00162	2.382e-05	0.0002852	0.0002623
ENST00000251507:1(@)chr1_173128768_175120632	chr1_174549874	0.00157	2.408e-05	0.0002796	0.0002565
ENST00000251507:1(@)chr1_173128768_175120632	chr1_174550527	0.001762	7.45e-06	0.0001075	0.0001004
ENST00000251507:1(@)chr1_173128768_175120632	chr1_174559995	0.009708	7.625e-06	0.0005726	0.0005654
ENST00000251507:1(@)chr1_173128768_175120632	chr1_174560246	0.009696	7.79e-06	0.0005836	0.0005762
ENST00000251507:1(@)chr1_173128768_175120632	chr1_174560838	0.009745	7.509e-06	0.0005666	0.0005594
ENST00000392064:1(@)chr1_173128768_175120632	chr1_174929077	0.0003531	0.0001453	0.0003305	0.000191
ENST00000392064:1(@)chr1_173128768_175120632	chr1_174937577	0.002256	0.0002015	0.001593	0.001399
ENST00000367688:2(@)chr1_173128768_175120632	chr1_174967660	0.0003302	8.142e-05	0.0002096	0.0001313
ENST00000367688:2(@)chr1_173128768_175120632	chr1_174970039	0.0003302	8.271e-05	0.0002121	0.0001326
ENST00000485114:2(@)chr1_173128768_175120632	chr1_174970039	0.0003729	8.271e-05	0.0002292	0.0001497
ENST00000461613:1(@)chr1_173128768_175120632	chr1_174972510	0.0002834	8.665e-05	0.0002003	0.000117
ENST00000461613:1(@)chr1_173128768_175120632	chr1_174972590	0.0009327	7.221e-05	0.0004139	0.0003445
ENST00000461613:1(@)chr1_173128768_175120632	chr1_174972719	0.0002834	8.842e-05	0.0002033	0.0001184
ENST00000461613:1(@)chr1_173128768_175120632	chr1_174973573	0.0002834	8.658e-05	0.0002001	0.0001169
ENST00000461613:2(@)chr1_173128768_175120632	chr1_174975276	0.0004466	0.0001008	0.0002977	0.0002008
ENST00000461613:2(@)chr1_173128768_175120632	chr1_174976920	0.0004467	0.000101	0.0002983	0.0002012
ENST00000425467:2(@)chr2_35896940_37905569	chr2_36979778	0.001912	0.02739	0.02822	0.001904
ENST00000425467:1(@)chr2_35896940_37905569	chr2_36980108	0.002026	0.001612	0.00343	0.001882
ENST00000234170:2(@)chr2_35896940_37905569	chr2_37003745	0.003497	3.901e-06	0.000111	0.0001072
ENST00000234170:2(@)chr2_35896940_37905569	chr2_37006574	0.004247	4.025e-06	0.0001381	0.0001342
ENST00000233099:2(@)chr2_35896940_37905569	chr2_37026290	0.0008649	0.0005538	0.001239	0.0007075
ENST00000233099:2(@)chr2_35896940_37905569	chr2_37026544	0.000851	0.0005121	0.001177	0.0006859
ENST00000233099:2(@)chr2_35896940_37905569	chr2_37026892	0.0007634	0.000504	0.001097	0.0006134
ENST00000233099:2(@)chr2_35896940_37905569	chr2_37027872	0.00047	0.0003195	0.0006456	0.0003391
ENST00000233099:1(@)chr2_35896940_37905569	chr2_37033679	0.002005	1.787e-05	0.0002709	0.0002538
ENST00000467978:1(@)chr2_35896940_37905569	chr2_37039589	0.0003728	0.002406	0.002663	0.0003547
ENST00000467978:1(@)chr2_35896940_37905569	chr2_37040285	0.0003728	0.002196	0.00246	0.000353
ENST00000467978:1(@)chr2_35896940_37905569	chr2_37050315	0.002028	0.002521	0.004352	0.001933
ENST00000467978:2(@)chr2_35896940_37905569	chr2_37050156	0.001517	1.069e-05	0.0001312	0.000121
ENST00000446769:1(@)chr2_35896940_37905569	chr2_37113540	0.0002219	0.0001275	0.0002354	0.0001128
ENST00000446769:1(@)chr2_35896940_37905569	chr2_37117100	0.0002236	0.0001073	0.0002071	0.000104
ENST00000446769:1(@)chr2_35896940_37905569	chr2_37117128	0.0002237	0.0001065	0.000206	0.0001036
ENST00000234170:1(@)chr2_35896940_37905569	chr2_37173551	0.001137	0.003066	0.003805	0.001094
ENST00000234170:1(@)chr2_35896940_37905569	chr2_37175127	0.001124	0.003102	0.003825	0.001082
ENST00000234170:1(@)chr2_35896940_37905569	chr2_37175230	0.001122	0.003254	0.003958	0.001081
ENST00000234170:1(@)chr2_35896940_37905569	chr2_37177184	0.001115	0.003839	0.004476	0.001081
ENST00000234170:1(@)chr2_35896940_37905569	chr2_37178250	0.001118	0.003826	0.004467	0.001083
ENST00000234170:1(@)chr2_35896940_37905569	chr2_37181443	0.001123	0.003364	0.004059	0.001084
ENST00000234170:1(@)chr2_35896940_37905569	chr2_37186099	0.001125	0.002491	0.003275	0.001072
ENST00000234170:1(@)chr2_35896940_37905569	chr2_37186717	0.002085	0.0007514	0.002456	0.001792
ENST00000234170:1(@)chr2_35896940_37905569	chr2_37194220	0.004337	1.643e-05	0.0005254	0.000511
ENST00000234170:1(@)chr2_35896940_37905569	chr2_37196344	0.003051	0.01647	0.01759	0.003029
ENST00000234170:1(@)chr2_35896940_37905569	chr2_37198486	0.01277	0.008162	0.0198	0.01258
ENST00000234170:1(@)chr2_35896940_37905569	chr2_37204503	0.05774	0.01268	0.0684	0.05719
ENST00000489306:2(@)chr2_35896940_37905569	chr2_37198285	0.0002401	0.0001036	0.0002092	0.0001096
ENST00000443014:1(@)chr2_195582732_197213386	chr2_196976357	0.008824	9.249e-06	0.0006245	0.0006157
ENST00000443014:1(@)chr2_195582732_197213386	chr2_196983299	0.002872	9.284e-06	0.00021	0.0002011
ENST00000443014:1(@)chr2_195582732_197213386	chr2_196984911	0.002855	9.274e-06	0.0002086	0.0001997
ENST00000477852:1(@)chr2_195582732_197213386	chr2_197076417	0.0008259	0.001187	0.001885	0.0007483
ENST00000477852:1(@)chr2_195582732_197213386	chr2_197076693	0.0007508	0.001712	0.002339	0.0007005
ENST00000477852:1(@)chr2_195582732_197213386	chr2_197077309	0.0008249	0.001082	0.001776	0.0007406
ENST00000477852:1(@)chr2_195582732_197213386	chr2_197077811	0.0008249	0.001127	0.001823	0.0007437
ENST00000477852:1(@)chr2_195582732_197213386	chr2_197077852	0.000825	0.001061	0.001755	0.0007392
ENST00000477852:1(@)chr2_195582732_197213386	chr2_197084519	0.0005339	0.001109	0.001542	0.0004805
ENST00000477852:1(@)chr2_195582732_197213386	chr2_197097453	0.0001283	0.0009533	0.001026	0.0001136
ENST00000477852:1(@)chr2_195582732_197213386	chr2_197098386	0.0001286	0.001008	0.00108	0.0001146
ENST00000477852:1(@)chr2_195582732_197213386	chr2_197098644	0.0001287	0.0009832	0.001056	0.0001144
ENST00000477852:1(@)chr2_195582732_197213386	chr2_197098850	0.0001288	0.001011	0.001083	0.0001148
ENST00000477852:1(@)chr2_195582732_197213386	chr2_197099965	0.000129	0.0009631	0.001036	0.0001144
ENST00000477852:1(@)chr2_195582732_197213386	chr2_197100439	0.000129	0.001034	0.001105	0.0001153
ENST00000477852:1(@)chr2_195582732_197213386	chr2_197101401	0.0001291	0.0007935	0.0008714	0.0001118
ENST00000473081:2(@)chr2_195582732_197213386	chr2_197091075	0.0005454	0.000969	0.001412	0.0004839
ENST00000473081:2(@)chr2_195582732_197213386	chr2_197091153	0.0005459	0.0009493	0.001392	0.0004832
ENST00000473081:2(@)chr2_195582732_197213386	chr2_197092425	0.0005459	0.0009712	0.001415	0.0004845
ENST00000473081:2(@)chr2_195582732_197213386	chr2_197098850	0.0003525	0.001011	0.001283	0.0003142
ENST00000473081:2(@)chr2_195582732_197213386	chr2_197101401	0.002974	0.0007935	0.003334	0.002574
ENST00000460467:1(@)chr3_16240935_17849626	chr3_16777625	0.05184	6.083e-05	0.01718	0.01713
ENST00000460467:1(@)chr3_16240935_17849626	chr3_16796943	0.02522	0.0003312	0.01869	0.01838
ENST00000460467:1(@)chr3_16240935_17849626	chr3_16805459	0.0005426	0.006455	0.006519	0.0005325
ENST00000419842:1(@)chr3_16240935_17849626	chr3_16796943	0.6839	0.0003312	0.4985	0.4984
ENST00000419842:3(@)chr3_16240935_17849626	chr3_16805459	0.0001319	0.006455	0.00635	0.0001295
ENST00000419842:3(@)chr3_16240935_17849626	chr3_16827117	0.0001145	0.04652	0.04494	0.0001142
ENST00000579507:1(@)chr3_16240935_17849626	chr3_16925729	0.000267	0.004046	0.00415	0.0002591
ENST00000419842:2(@)chr3_16240935_17849626	chr3_17047517	0.09797	3.041e-07	0.0002413	0.0002411
ENST00000419842:2(@)chr3_16240935_17849626	chr3_17047982	0.01202	6.53e-06	0.0006107	0.0006045
ENST00000253692:1(@)chr3_16240935_17849626	chr3_17440056	0.0002583	0.0001603	0.0003001	0.000146
ENST00000429383:1(@)chr3_16240935_17849626	chr3_17444391	0.0003906	0.0001729	0.0003943	0.000228
ENST00000473612:2(@)chr3_16240935_17849626	chr3_17687958	0.0002006	0.002191	0.002297	0.00019
ENST00000430169:1(@)chr3_16240935_17849626	chr3_17566464	0.0002414	0.004185	0.004259	0.0002346
ENST00000430169:1(@)chr3_16240935_17849626	chr3_17566499	0.000235	0.0002139	0.0003547	0.0001491
ENST00000473612:1(@)chr3_16240935_17849626	chr3_17639967	0.0004291	0.003773	0.004035	0.0004155
ENST00000473612:1(@)chr3_16240935_17849626	chr3_17642400	0.0005757	0.0001987	0.0005458	0.0003553
ENST00000473612:1(@)chr3_16240935_17849626	chr3_17650018	0.003136	0.0001927	0.002097	0.001913
ENST00000608424:2(@)chr3_47685722_49279539	chr3_48764407	0.0005431	0.0003962	0.0007771	0.0004143
ENST00000608424:2(@)chr3_47685722_49279539	chr3_48779856	0.000964	0.0002869	0.0009371	0.0006744
ENST00000608424:2(@)chr3_47685722_49279539	chr3_48782235	0.001034	0.0002829	0.0009794	0.0007204
ENST00000608424:2(@)chr3_47685722_49279539	chr3_48795914	0.000956	0.0002549	0.000878	0.0006445
ENST00000608424:2(@)chr3_47685722_49279539	chr3_48795915	0.0009565	0.0002546	0.0008777	0.0006446
ENST00000608424:2(@)chr3_47685722_49279539	chr3_48798959	0.0009613	0.0002069	0.000792	0.0006026
ENST00000608424:2(@)chr3_47685722_49279539	chr3_48800834	0.001032	0.0002127	0.0008483	0.0006536
ENST00000608424:2(@)chr3_47685722_49279539	chr3_48806626	0.001033	0.0002064	0.0008357	0.0006467
ENST00000608424:2(@)chr3_47685722_49279539	chr3_48806644	0.0009618	0.0002132	0.0008047	0.0006095
ENST00000608424:2(@)chr3_47685722_49279539	chr3_48807818	0.0009618	0.0002128	0.0008039	0.0006091
ENST00000608424:2(@)chr3_47685722_49279539	chr3_48813010	0.0009623	0.0002126	0.0008039	0.0006093
ENST00000608424:2(@)chr3_47685722_49279539	chr3_48815206	0.001035	0.0002062	0.0008366	0.0006479
ENST00000608424:2(@)chr3_47685722_49279539	chr3_48820372	0.001031	0.0002024	0.0008261	0.0006408
ENST00000608424:2(@)chr3_47685722_49279539	chr3_48826402	0.0009604	0.00021	0.0007975	0.0006053
ENST00000608424:2(@)chr3_47685722_49279539	chr3_48834231	0.001033	0.0002072	0.0008374	0.0006478
ENST00000608424:2(@)chr3_47685722_49279539	chr3_48835565	0.001029	0.0002024	0.0008251	0.0006398
ENST00000608424:2(@)chr3_47685722_49279539	chr3_48840974	0.000961	0.0002099	0.0007978	0.0006056
ENST00000608424:2(@)chr3_47685722_49279539	chr3_48846714	0.0005514	0.000344	0.000721	0.000406
ENST00000608424:2(@)chr3_47685722_49279539	chr3_48850688	0.0009615	0.0002146	0.0008072	0.0006108
ENST00000608424:2(@)chr3_47685722_49279539	chr3_48852686	0.000961	0.0002158	0.0008092	0.0006117
ENST00000608424:2(@)chr3_47685722_49279539	chr3_48853248	0.000961	0.0002158	0.0008092	0.0006117
ENST00000608424:2(@)chr3_47685722_49279539	chr3_48853842	0.0009597	0.0002157	0.0008083	0.0006108
ENST00000608424:2(@)chr3_47685722_49279539	chr3_48856347	0.001036	0.0002112	0.0008475	0.0006541
ENST00000608424:2(@)chr3_47685722_49279539	chr3_48860162	0.0009606	0.0002516	0.0008751	0.0006448
ENST00000608424:2(@)chr3_47685722_49279539	chr3_48862914	0.0009639	0.0002198	0.0008188	0.0006176
ENST00000608424:2(@)chr3_47685722_49279539	chr3_48867728	0.0009678	0.0002439	0.0008663	0.000643
ENST00000608424:2(@)chr3_47685722_49279539	chr3_48869036	0.001037	0.000208	0.0008417	0.0006512
ENST00000608424:2(@)chr3_47685722_49279539	chr3_48873692	0.001036	0.0001977	0.0008193	0.0006383
ENST00000608424:2(@)chr3_47685722_49279539	chr3_48875396	0.001036	0.0002033	0.0008311	0.000645
ENST00000608424:2(@)chr3_47685722_49279539	chr3_48876805	0.00056	0.0003428	0.0007259	0.000412
ENST00000608424:2(@)chr3_47685722_49279539	chr3_48881799	0.001036	0.0002028	0.0008298	0.0006442
ENST00000608424:2(@)chr3_47685722_49279539	chr3_48882694	0.0009651	0.0002389	0.0008555	0.0006367
ENST00000608424:2(@)chr3_47685722_49279539	chr3_48887467	0.0009641	0.0002129	0.0008057	0.0006107
ENST00000608424:2(@)chr3_47685722_49279539	chr3_48889383	0.001038	0.0002026	0.0008308	0.0006453
ENST00000608424:2(@)chr3_47685722_49279539	chr3_48896669	0.001032	0.000199	0.0008198	0.0006376
ENST00000608424:2(@)chr3_47685722_49279539	chr3_48898150	0.000557	0.0003266	0.0007035	0.0004045
ENST00000608424:2(@)chr3_47685722_49279539	chr3_48900328	0.0005549	0.000334	0.0007113	0.0004054
ENST00000608424:2(@)chr3_47685722_49279539	chr3_48900357	0.0009547	0.0001992	0.0007722	0.0005899
ENST00000608424:2(@)chr3_47685722_49279539	chr3_48901647	0.0005556	0.0003259	0.0007017	0.0004032
ENST00000608424:2(@)chr3_47685722_49279539	chr3_48909750	0.0009453	0.0003004	0.0009454	0.0006704
ENST00000608424:2(@)chr3_47685722_49279539	chr3_48987668	0.001551	0.0002451	0.001257	0.001032
ENST00000608424:2(@)chr3_47685722_49279539	chr3_48993395	0.001243	0.0003097	0.001173	0.0008894
ENST00000608424:2(@)chr3_47685722_49279539	chr3_48994772	0.001551	0.0002814	0.001337	0.001079
ENST00000608424:2(@)chr3_47685722_49279539	chr3_48997778	0.001243	0.0002739	0.001108	0.0008577
ENST00000608424:2(@)chr3_47685722_49279539	chr3_48998452	0.001244	0.0003433	0.00123	0.0009157
ENST00000608424:2(@)chr3_47685722_49279539	chr3_49007334	0.00409	0.0003356	0.003299	0.002992
ENST00000608424:2(@)chr3_47685722_49279539	chr3_49038555	0.003183	0.0004749	0.002962	0.002528
ENST00000608424:2(@)chr3_47685722_49279539	chr3_49043814	0.003976	0.000389	0.003375	0.003019
ENST00000608424:2(@)chr3_47685722_49279539	chr3_49050679	0.003201	0.000476	0.002979	0.002543
ENST00000608424:2(@)chr3_47685722_49279539	chr3_49060149	0.003191	0.0004224	0.002857	0.002471
ENST00000608424:2(@)chr3_47685722_49279539	chr3_49060350	0.003191	0.0004854	0.00299	0.002545
ENST00000608424:2(@)chr3_47685722_49279539	chr3_49067703	0.0007554	0.0004653	0.001023	0.0005973
ENST00000608424:2(@)chr3_47685722_49279539	chr3_49072160	0.000602	0.0004324	0.0008646	0.0004686
ENST00000608424:2(@)chr3_47685722_49279539	chr3_49077111	0.0004792	0.0006509	0.000999	0.0004029
ENST00000608424:2(@)chr3_47685722_49279539	chr3_49095877	0.0005992	0.0003212	0.0007273	0.0004331
ENST00000608424:2(@)chr3_47685722_49279539	chr3_49097481	0.0007464	0.0003559	0.0008803	0.0005544
ENST00000608424:2(@)chr3_47685722_49279539	chr3_49098528	0.0005894	0.0003647	0.0007745	0.0004405
ENST00000608424:2(@)chr3_47685722_49279539	chr3_49100471	0.0002979	0.0004348	0.0006303	0.0002321
ENST00000608424:2(@)chr3_47685722_49279539	chr3_49102533	0.0002248	0.0007681	0.0008972	0.0001938
ENST00000608424:2(@)chr3_47685722_49279539	chr3_49108308	0.0002984	0.0006657	0.0008615	0.0002518
ENST00000608424:1(@)chr3_47685722_49279539	chr3_48903442	0.01037	0.0004039	0.00833	0.007945
ENST00000492780:2(@)chr3_47685722_49279539	chr3_49007280	0.000539	0.001037	0.001479	0.0004817
ENST00000498023:2(@)chr3_47685722_49279539	chr3_49007280	0.0004282	0.001037	0.00138	0.0003827
ENST00000492780:1(@)chr3_47685722_49279539	chr3_49007334	0.0008807	0.0003356	0.0009666	0.0006441
ENST00000492780:1(@)chr3_47685722_49279539	chr3_49015786	0.003128	9.682e-06	0.0002371	0.0002278
ENST00000492780:1(@)chr3_47685722_49279539	chr3_49038555	0.0001353	0.0004749	0.0005637	0.0001074
ENST00000492780:1(@)chr3_47685722_49279539	chr3_49043814	0.0001517	0.000389	0.0004889	0.0001152
ENST00000498023:1(@)chr3_47685722_49279539	chr3_49007334	0.0006757	0.0003356	0.0008158	0.0004942
ENST00000498023:1(@)chr3_47685722_49279539	chr3_49015352	0.003708	0.0005106	0.003476	0.002987
ENST00000498023:1(@)chr3_47685722_49279539	chr3_49015786	0.001547	9.682e-06	0.0001219	0.0001127
ENST00000627177:2(@)chr3_47685722_49279539	chr3_49026677	0.0001889	0.002451	0.002537	0.0001799
ENST00000627177:2(@)chr3_47685722_49279539	chr3_49038659	0.0001276	0.002384	0.002414	0.0001213
ENST00000627177:2(@)chr3_47685722_49279539	chr3_49049778	0.000128	0.002488	0.002515	0.0001219
ENST00000627177:2(@)chr3_47685722_49279539	chr3_49050923	0.000128	0.002405	0.002434	0.0001218
ENST00000461687:2(@)chr3_47685722_49279539	chr3_49030471	0.0001116	0.001171	0.001227	0.000101
ENST00000418576:1(@)chr3_49279539_51797999	chr3_50029865	0.002146	2.686e-05	0.000409	0.0003838
ENST00000418576:1(@)chr3_49279539_51797999	chr3_50032846	0.002146	2.676e-05	0.0004079	0.0003828
ENST00000418576:1(@)chr3_49279539_51797999	chr3_50033420	0.01178	3.253e-05	0.00249	0.00246
ENST00000418576:1(@)chr3_49279539_51797999	chr3_50033846	0.0118	2.929e-05	0.002293	0.002266
ENST00000418576:1(@)chr3_49279539_51797999	chr3_50034244	0.002142	2.697e-05	0.0004097	0.0003844
ENST00000418576:1(@)chr3_49279539_51797999	chr3_50034719	0.01177	3.248e-05	0.002483	0.002453
ENST00000418576:1(@)chr3_49279539_51797999	chr3_50037208	0.0118	3.233e-05	0.002482	0.002452
ENST00000418576:1(@)chr3_49279539_51797999	chr3_50037340	0.002147	2.655e-05	0.0004053	0.0003804
ENST00000418576:1(@)chr3_49279539_51797999	chr3_50039301	0.002151	2.678e-05	0.0004089	0.0003838
ENST00000418576:1(@)chr3_49279539_51797999	chr3_50040788	0.00215	2.664e-05	0.000407	0.000382
ENST00000418576:1(@)chr3_49279539_51797999	chr3_50043674	0.01181	3.218e-05	0.002474	0.002444
ENST00000418576:1(@)chr3_49279539_51797999	chr3_50055776	0.01182	3.232e-05	0.002485	0.002455
ENST00000418576:1(@)chr3_49279539_51797999	chr3_50060679	0.01182	3.219e-05	0.002478	0.002448
ENST00000418576:1(@)chr3_49279539_51797999	chr3_50062755	0.002151	2.621e-05	0.0004016	0.000377
ENST00000418576:1(@)chr3_49279539_51797999	chr3_50069786	0.002157	2.639e-05	0.000405	0.0003803
ENST00000418576:1(@)chr3_49279539_51797999	chr3_50071359	0.01183	3.203e-05	0.002468	0.002438
ENST00000413852:2(@)chr3_49279539_51797999	chr3_50167882	0.0001189	0.0009234	0.0009926	0.0001049
ENST00000413852:2(@)chr3_49279539_51797999	chr3_50171197	0.0005821	0.0008601	0.001336	0.0005092
ENST00000420831:2(@)chr3_49279539_51797999	chr3_50167882	0.0003538	0.0009234	0.0012	0.0003121
ENST00000002829:1(@)chr3_49279539_51797999	chr3_50173432	0.001688	1.043e-05	0.0001417	0.0001317
ENST00000413852:1(@)chr3_49279539_51797999	chr3_50173432	0.002096	1.043e-05	0.0001735	0.0001635
ENST00000493743:1(@)chr3_49279539_51797999	chr3_50185260	0.001601	1.619e-05	0.0002014	0.0001858
ENST00000395152:2(@)chr3_49279539_51797999	chr3_50236846	0.000246	0.001935	0.002092	0.0002313
ENST00000395152:1(@)chr3_49279539_51797999	chr3_50241285	0.002289	7.987e-06	0.0001469	0.0001392
ENST00000416295:1(@)chr3_49279539_51797999	chr3_50267802	0.005275	7.983e-06	0.0003283	0.0003207
ENST00000416295:1(@)chr3_49279539_51797999	chr3_50268817	0.00536	8.587e-06	0.0003572	0.000349
ENST00000416295:1(@)chr3_49279539_51797999	chr3_50287241	0.001995	8.755e-06	0.0001406	0.0001322
ENST00000416295:1(@)chr3_49279539_51797999	chr3_50306747	0.002444	9.623e-06	0.0001862	0.000177
ENST00000421735:2(@)chr3_49279539_51797999	chr3_50259898	0.0009317	0.003764	0.00452	0.0009023
ENST00000433753:2(@)chr3_49279539_51797999	chr3_50264152	0.0004791	0.0009646	0.001352	0.0004248
ENST00000611067:2(@)chr3_49279539_51797999	chr3_50264152	0.000246	0.0009646	0.001146	0.0002181
ENST00000612509:2(@)chr3_49279539_51797999	chr3_50264152	0.0006482	0.0009646	0.001502	0.0005748
ENST00000612981:2(@)chr3_49279539_51797999	chr3_50264152	0.0002453	0.0009646	0.001145	0.0002175
ENST00000616701:1(@)chr3_49279539_51797999	chr3_50264152	0.0004814	0.0009646	0.001354	0.0004269
ENST00000619119:1(@)chr3_49279539_51797999	chr3_50264152	0.0007978	0.0009646	0.001635	0.0007075
ENST00000421735:1(@)chr3_49279539_51797999	chr3_50268817	0.001801	8.587e-06	0.0001255	0.0001173
ENST00000418576:2(@)chr3_49279539_51797999	chr3_50276096	0.001734	9.391e-06	0.0001318	0.0001227
ENST00000434030:1(@)chr3_49279539_51797999	chr3_50276096	0.001995	9.391e-06	0.0001502	0.0001412
ENST00000439487:1(@)chr3_49279539_51797999	chr3_50276096	0.002339	9.391e-06	0.0001746	0.0001656
ENST00000441915:1(@)chr3_49279539_51797999	chr3_50276096	0.004599	9.391e-06	0.0003344	0.0003254
ENST00000438296:1(@)chr3_49279539_51797999	chr3_50291157	0.002627	7.936e-06	0.0001665	0.0001589
ENST00000416295:2(@)chr3_49279539_51797999	chr3_50292395	0.0005601	0.00306	0.003479	0.0005385
ENST00000416295:2(@)chr3_49279539_51797999	chr3_50315027	0.0005078	0.001923	0.002325	0.0004772
ENST00000416295:2(@)chr3_49279539_51797999	chr3_50320438	0.0002085	0.002582	0.002681	0.000199
ENST00000456560:2(@)chr3_49279539_51797999	chr3_50292395	0.0001245	0.00306	0.003063	0.0001197
ENST00000484043:1(@)chr3_49279539_51797999	chr3_50292395	0.001598	0.00306	0.004475	0.001536
ENST00000419007:2(@)chr3_49279539_51797999	chr3_50295266	0.0003378	0.0001892	0.0003864	0.0002045
ENST00000426499:2(@)chr3_49279539_51797999	chr3_50315027	0.0003865	0.001923	0.002212	0.0003632
ENST00000426499:2(@)chr3_49279539_51797999	chr3_50320438	0.0001624	0.002582	0.002638	0.000155
ENST00000497283:2(@)chr3_49279539_51797999	chr3_50614320	0.001805	8.581e-06	0.0001257	0.0001174
ENST00000497283:1(@)chr3_49279539_51797999	chr3_50615038	0.001828	8.463e-06	0.0001256	0.0001174
ENST00000357955:1(@)chr3_49279539_51797999	chr3_50635707	0.00207	1.199e-05	0.0001949	0.0001834
ENST00000430409:1(@)chr3_49279539_51797999	chr3_50626143	0.001255	1.074e-05	0.0001108	0.0001005
ENST00000430409:1(@)chr3_49279539_51797999	chr3_50626198	0.001253	1.14e-05	0.000117	0.0001061
ENST00000430409:1(@)chr3_49279539_51797999	chr3_50626708	0.001255	1.148e-05	0.0001179	0.0001068
ENST00000430409:1(@)chr3_49279539_51797999	chr3_50633931	0.00692	1.112e-05	0.0005831	0.0005725
ENST00000602430:1(@)chr3_49279539_51797999	chr3_51543356	0.002654	7.939e-06	0.0001682	0.0001605
ENST00000362280:2(@)chr3_51797999_54047363	chr3_52261879	0.0002733	0.0002594	0.0004347	0.0001852
ENST00000469000:2(@)chr3_51797999_54047363	chr3_52261879	0.0002999	0.0002594	0.0004527	0.0002033
ENST00000479355:1(@)chr3_51797999_54047363	chr3_52508903	0.0002697	9.7e-05	0.0002119	0.0001188
ENST00000479355:1(@)chr3_51797999_54047363	chr3_52517249	0.000823	5.362e-05	0.0003009	0.0002494
ENST00000479355:1(@)chr3_51797999_54047363	chr3_52517268	0.0001995	0.0003406	0.0004736	0.0001465
ENST00000479355:1(@)chr3_51797999_54047363	chr3_52521941	0.0002221	0.0003399	0.0004895	0.000163
ENST00000479355:1(@)chr3_51797999_54047363	chr3_52523992	0.000128	0.000876	0.0009537	0.0001122
ENST00000479355:1(@)chr3_51797999_54047363	chr3_52533601	0.0001177	0.002263	0.002286	0.0001117
ENST00000479355:1(@)chr3_51797999_54047363	chr3_52534789	0.0001281	0.0005612	0.0006441	0.000105
ENST00000484022:1(@)chr3_51797999_54047363	chr3_52691945	0.00645	3.476e-06	0.0001802	0.0001768
ENST00000484022:1(@)chr3_51797999_54047363	chr3_52692679	0.00645	4.081e-06	0.0002105	0.0002066
ENST00000463947:1(@)chr3_51797999_54047363	chr3_52517268	0.0003255	0.0003406	0.0005664	0.000239
ENST00000469616:1(@)chr3_51797999_54047363	chr3_52517249	0.0003944	5.362e-05	0.000171	0.0001195
ENST00000469616:1(@)chr3_51797999_54047363	chr3_52517268	0.0002802	0.0003406	0.0005331	0.0002058
ENST00000469616:1(@)chr3_51797999_54047363	chr3_52523992	0.0001832	0.000876	0.001003	0.0001606
ENST00000469989:1(@)chr3_51797999_54047363	chr3_52517249	0.0005853	5.362e-05	0.0002288	0.0001774
ENST00000469989:1(@)chr3_51797999_54047363	chr3_52517268	0.0004027	0.0003406	0.0006226	0.0002956
ENST00000469989:1(@)chr3_51797999_54047363	chr3_52525689	0.002136	0.0002079	0.001541	0.001341
ENST00000486792:2(@)chr3_51797999_54047363	chr3_52521300	0.0002865	0.0001074	0.0002366	0.0001334
ENST00000486792:2(@)chr3_51797999_54047363	chr3_52521941	0.0003283	0.0003399	0.0005677	0.0002409
ENST00000307106:1(@)chr3_51797999_54047363	chr3_52532049	0.0003867	0.0004245	0.0007075	0.0002997
ENST00000307106:1(@)chr3_51797999_54047363	chr3_52532666	0.0003867	5.13e-05	0.0001629	0.0001136
ENST00000307106:1(@)chr3_51797999_54047363	chr3_52532898	0.0006055	0.0002627	0.0006645	0.0004121
ENST00000307106:1(@)chr3_51797999_54047363	chr3_52532998	0.0006055	0.0002811	0.0006909	0.0004209
ENST00000408591:1(@)chr3_51797999_54047363	chr3_52562898	0.001921	3.307e-05	0.000438	0.0004063
ENST00000462207:1(@)chr3_51797999_54047363	chr3_52598895	0.002084	1.855e-05	0.0002904	0.0002726
ENST00000356770:1(@)chr3_51797999_54047363	chr3_52603470	0.0002753	0.003309	0.003443	0.0002654
ENST00000356770:1(@)chr3_51797999_54047363	chr3_52614249	0.001502	0.005053	0.006319	0.001466
ENST00000296302:1(@)chr3_51797999_54047363	chr3_52604466	0.0008332	2.374e-05	0.0001573	0.0001345
ENST00000296302:1(@)chr3_51797999_54047363	chr3_52608471	0.0008334	2.38e-05	0.0001577	0.0001349
ENST00000446103:1(@)chr3_51797999_54047363	chr3_52622986	0.001745	2.906e-05	0.0003606	0.0003328
ENST00000446103:1(@)chr3_51797999_54047363	chr3_52625108	0.001744	3.027e-05	0.0003727	0.0003437
ENST00000446103:1(@)chr3_51797999_54047363	chr3_52625947	0.001744	2.99e-05	0.0003689	0.0003403
ENST00000446103:1(@)chr3_51797999_54047363	chr3_52634103	0.03934	6.136e-06	0.00187	0.001865
ENST00000446103:1(@)chr3_51797999_54047363	chr3_52674059	0.00113	1.591e-05	0.0001444	0.0001291
ENST00000431678:2(@)chr3_51797999_54047363	chr3_52662782	0.0004953	3.447e-05	0.0001413	0.0001082
ENST00000431678:2(@)chr3_51797999_54047363	chr3_52663066	0.0004954	3.304e-05	0.0001365	0.0001047
ENST00000431678:2(@)chr3_51797999_54047363	chr3_52663147	0.0004953	3.435e-05	0.0001409	0.0001079
ENST00000420148:1(@)chr3_51797999_54047363	chr3_52664544	0.0006578	3.417e-05	0.0001755	0.0001427
ENST00000420148:1(@)chr3_51797999_54047363	chr3_52665725	0.0006579	3.371e-05	0.0001736	0.0001412
ENST00000420148:1(@)chr3_51797999_54047363	chr3_52667485	0.00065	3.513e-05	0.0001779	0.0001441
ENST00000420148:1(@)chr3_51797999_54047363	chr3_52667486	0.000647	3.927e-05	0.000194	0.0001563
ENST00000420148:1(@)chr3_51797999_54047363	chr3_52675243	0.003587	3.189e-05	0.0007676	0.000737
ENST00000468885:1(@)chr3_51797999_54047363	chr3_52676620	0.0006873	3.292e-05	0.0001765	0.0001449
ENST00000468885:1(@)chr3_51797999_54047363	chr3_52677515	0.0006873	3.162e-05	0.0001707	0.0001403
ENST00000468885:1(@)chr3_51797999_54047363	chr3_52677958	0.0006873	3.148e-05	0.0001701	0.0001398
ENST00000468885:1(@)chr3_51797999_54047363	chr3_52685800	0.0002368	0.008065	0.007987	0.0002332
ENST00000484022:2(@)chr3_51797999_54047363	chr3_52685800	0.0002454	0.008065	0.007999	0.0002417
ENST00000497356:2(@)chr3_51797999_54047363	chr3_52685800	0.0002404	0.008065	0.007995	0.0002368
ENST00000487068:1(@)chr3_51797999_54047363	chr3_52751152	0.002319	5.079e-05	0.0007251	0.0006764
ENST00000496822:1(@)chr3_51797999_54047363	chr3_52770471	0.002912	7.855e-06	0.0001819	0.0001744
ENST00000496822:1(@)chr3_51797999_54047363	chr3_52771077	0.002859	1.057e-05	0.000236	0.0002258
ENST00000492146:1(@)chr3_51797999_54047363	chr3_52919039	0.0002281	0.01853	0.01806	0.0002266
ENST00000485939:2(@)chr3_107263964_109803548	chr3_107648872	0.001864	8.525e-06	0.0001287	0.0001206
ENST00000454540:1(@)chr3_107263964_109803548	chr3_107643942	0.0001804	0.002863	0.002924	0.000173
ENST00000454540:1(@)chr3_107263964_109803548	chr3_107647543	0.0001804	0.00284	0.002902	0.0001729
ENST00000454540:1(@)chr3_107263964_109803548	chr3_107649230	0.0001775	0.002762	0.002824	0.0001699
ENST00000454540:1(@)chr3_107263964_109803548	chr3_107650113	0.0001804	0.002774	0.002838	0.0001727
ENST00000454540:1(@)chr3_107263964_109803548	chr3_107650908	0.0001775	0.002722	0.002785	0.0001699
ENST00000454540:1(@)chr3_107263964_109803548	chr3_107651763	0.0001775	0.002534	0.002604	0.0001693
ENST00000454540:1(@)chr3_107263964_109803548	chr3_107654587	0.0001804	0.00264	0.002709	0.0001724
ENST00000454540:1(@)chr3_107263964_109803548	chr3_107655793	0.0001778	0.002766	0.002828	0.0001702
ENST00000454540:1(@)chr3_107263964_109803548	chr3_107658600	0.0001803	0.002709	0.002775	0.0001725
ENST00000454540:1(@)chr3_107263964_109803548	chr3_107659468	0.0001776	0.003007	0.00306	0.0001707
ENST00000454540:1(@)chr3_107263964_109803548	chr3_107660142	0.0001803	0.002906	0.002965	0.000173
ENST00000454540:1(@)chr3_107263964_109803548	chr3_107662799	0.0001785	0.002282	0.002363	0.0001694
ENST00000454540:1(@)chr3_107263964_109803548	chr3_107662804	0.0001922	0.001458	0.001579	0.0001772
ENST00000454540:1(@)chr3_107263964_109803548	chr3_107666821	0.0002215	0.00572	0.005714	0.0002169
ENST00000485939:1(@)chr3_107263964_109803548	chr3_107649230	0.003063	0.002762	0.005574	0.002933
ENST00000485939:1(@)chr3_107263964_109803548	chr3_107650113	0.003037	0.002774	0.00556	0.002908
ENST00000415149:1(@)chr3_107263964_109803548	chr3_107668269	0.001355	7.019e-05	0.0005588	0.0004914
ENST00000429270:2(@)chr3_107263964_109803548	chr3_107701149	0.0002953	0.004491	0.004607	0.0002874
ENST00000473542:2(@)chr3_107263964_109803548	chr3_107781143	0.0003003	7.471e-05	0.0001851	0.0001133
ENST00000473542:2(@)chr3_107263964_109803548	chr3_107789300	0.001636	8.537e-05	0.0007512	0.0006693
ENST00000458347:2(@)chr3_107263964_109803548	chr3_107792670	0.0003725	9.073e-05	0.0002449	0.0001579
ENST00000458347:2(@)chr3_107263964_109803548	chr3_107793150	0.0003835	9.449e-05	0.000257	0.0001664
ENST00000458347:2(@)chr3_107263964_109803548	chr3_107795019	0.0003828	9.151e-05	0.0002508	0.0001631
ENST00000458347:2(@)chr3_107263964_109803548	chr3_107795659	0.0003712	6.855e-05	0.0001984	0.0001327
ENST00000458347:2(@)chr3_107263964_109803548	chr3_107795841	0.0003712	8.875e-05	0.0002405	0.0001554
ENST00000458347:2(@)chr3_107263964_109803548	chr3_107795862	0.0003713	8.944e-05	0.0002419	0.0001561
ENST00000458347:2(@)chr3_107263964_109803548	chr3_107803044	0.002012	9.606e-05	0.0009732	0.0008811
ENST00000458347:2(@)chr3_107263964_109803548	chr3_107804428	0.001996	9.144e-05	0.0009374	0.0008498
ENST00000458347:1(@)chr3_107263964_109803548	chr3_107858734	0.004778	3.279e-06	0.0001269	0.0001238
ENST00000458347:1(@)chr3_107263964_109803548	chr3_107858763	0.00524	4.194e-06	0.0001764	0.0001724
ENST00000458347:1(@)chr3_107263964_109803548	chr3_107859057	0.005317	3.867e-06	0.0001654	0.0001617
ENST00000458347:1(@)chr3_107263964_109803548	chr3_107861527	0.005886	3.125e-06	0.0001485	0.0001455
ENST00000458347:1(@)chr3_107263964_109803548	chr3_107862107	0.005342	3.53e-06	0.000152	0.0001487
ENST00000471694:1(@)chr3_107263964_109803548	chr3_108024125	0.009053	1.7e-06	0.0001247	0.0001231
ENST00000471694:1(@)chr3_107263964_109803548	chr3_108024227	0.008743	1.704e-06	0.0001208	0.0001192
ENST00000471694:1(@)chr3_107263964_109803548	chr3_108024246	0.009096	1.704e-06	0.0001256	0.000124
ENST00000471694:1(@)chr3_107263964_109803548	chr3_108024353	0.009105	1.702e-06	0.0001256	0.000124
ENST00000471694:1(@)chr3_107263964_109803548	chr3_108024488	0.008801	1.704e-06	0.0001216	0.0001199
ENST00000471694:1(@)chr3_107263964_109803548	chr3_108025660	0.008904	1.644e-06	0.0001187	0.0001171
ENST00000471694:1(@)chr3_107263964_109803548	chr3_108027521	0.009739	1.658e-06	0.0001308	0.0001292
ENST00000471694:1(@)chr3_107263964_109803548	chr3_108029293	0.009814	1.65e-06	0.0001311	0.0001296
ENST00000398258:1(@)chr3_107263964_109803548	chr3_108046545	0.0005595	0.0001231	0.0003977	0.0002795
ENST00000398258:1(@)chr3_107263964_109803548	chr3_108054148	0.002986	7.197e-05	0.00117	0.001101
ENST00000398258:1(@)chr3_107263964_109803548	chr3_108086706	0.0001682	0.0007849	0.0008991	0.0001453
ENST00000398258:1(@)chr3_107263964_109803548	chr3_108088638	0.0001725	0.001353	0.001457	0.0001581
ENST00000471694:2(@)chr3_107263964_109803548	chr3_108051176	0.009413	3.068e-06	0.0002314	0.0002285
ENST00000264977:1(@)chr3_135738064_137652241	chr3_136047322	0.08367	2.125e-07	0.0001441	0.0001439
ENST00000264977:1(@)chr3_135738064_137652241	chr3_136047497	0.2953	1.287e-07	0.000308	0.0003079
ENST00000264977:1(@)chr3_135738064_137652241	chr3_136048545	0.2953	1.337e-07	0.0003199	0.0003198
ENST00000264977:1(@)chr3_135738064_137652241	chr3_136049390	0.08389	1.625e-07	0.0001106	0.0001104
ENST00000264977:2(@)chr3_135738064_137652241	chr3_136050368	0.005422	1.585e-05	0.0006327	0.0006176
ENST00000264977:2(@)chr3_135738064_137652241	chr3_136050555	0.005241	2.11e-05	0.000786	0.0007659
ENST00000264977:2(@)chr3_135738064_137652241	chr3_136050568	0.005245	2.302e-05	0.0008469	0.000825
ENST00000264977:2(@)chr3_135738064_137652241	chr3_136050904	0.005248	1.456e-05	0.0005682	0.0005543
ENST00000264977:2(@)chr3_135738064_137652241	chr3_136051542	0.005426	1.513e-05	0.0006075	0.0005931
ENST00000264977:2(@)chr3_135738064_137652241	chr3_136058728	0.02187	1.534e-05	0.002433	0.002419
ENST00000309993:1(@)chr3_135738064_137652241	chr3_136192330	0.0003116	0.003865	0.004011	0.000302
ENST00000309993:1(@)chr3_135738064_137652241	chr3_136195634	0.002085	0.003151	0.00503	0.002007
ENST00000309993:1(@)chr3_135738064_137652241	chr3_136214422	0.0002114	0.002351	0.002457	0.0002008
ENST00000309993:1(@)chr3_135738064_137652241	chr3_136215057	0.0002113	0.002031	0.002148	0.0001992
ENST00000474833:2(@)chr3_135738064_137652241	chr3_136281901	0.0002629	0.01113	0.01097	0.00026
ENST00000474833:2(@)chr3_135738064_137652241	chr3_136288491	0.0001685	0.009805	0.0096	0.0001665
ENST00000490504:2(@)chr3_135738064_137652241	chr3_136281901	0.000339	0.01113	0.01104	0.0003353
ENST00000496489:1(@)chr3_135738064_137652241	chr3_136953048	0.01141	1.275e-06	0.000118	0.0001168
ENST00000636187:1(@)chr3_176602499_178389377	chr3_177261082	0.0001176	0.0009616	0.001029	0.0001042
ENST00000636187:1(@)chr3_176602499_178389377	chr3_177261092	0.0001181	0.001207	0.001267	0.0001072
ENST00000636187:1(@)chr3_176602499_178389377	chr3_177262870	0.00013	0.0006358	0.0007203	0.0001089
ENST00000445140:1(@)chr3_179656798_181793378	chr3_180921097	0.0007909	0.001924	0.002586	0.0007434
ENST00000445140:1(@)chr3_179656798_181793378	chr3_180921464	0.0003968	0.003781	0.004006	0.0003843
ENST00000445140:1(@)chr3_179656798_181793378	chr3_180923876	0.0004541	0.001754	0.002105	0.0004244
ENST00000445140:1(@)chr3_179656798_181793378	chr3_180924019	0.0003982	0.004627	0.00482	0.0003879
ENST00000445140:1(@)chr3_179656798_181793378	chr3_180928239	0.0007981	0.002359	0.003018	0.0007586
ENST00000445140:1(@)chr3_179656798_181793378	chr3_180928843	0.0003998	0.004832	0.005018	0.0003899
ENST00000445140:1(@)chr3_179656798_181793378	chr3_180929475	0.000802	0.002271	0.002936	0.0007609
ENST00000445140:1(@)chr3_179656798_181793378	chr3_180929622	0.000401	0.004288	0.004498	0.0003899
ENST00000445140:1(@)chr3_179656798_181793378	chr3_180931807	0.0007257	0.001887	0.002488	0.0006813
ENST00000445140:1(@)chr3_179656798_181793378	chr3_180931808	0.0004013	0.00399	0.004211	0.0003893
ENST00000465551:1(@)chr3_179656798_181793378	chr3_180899902	0.0002459	0.002593	0.002725	0.0002348
ENST00000465551:1(@)chr3_179656798_181793378	chr3_180902050	0.0002459	0.002199	0.002344	0.0002329
ENST00000465551:1(@)chr3_179656798_181793378	chr3_180902136	0.0002639	0.004917	0.004978	0.0002575
ENST00000465551:1(@)chr3_179656798_181793378	chr3_180902468	0.000264	0.00523	0.00528	0.000258
ENST00000465551:1(@)chr3_179656798_181793378	chr3_180908173	0.0001525	0.001917	0.001984	0.0001433
ENST00000465551:1(@)chr3_179656798_181793378	chr3_180911304	0.001446	0.003757	0.005007	0.0014
ENST00000507110:1(@)chr5_43983397_50867564	chr5_44802536	0.0003279	7.566e-05	0.0001972	0.0001247
ENST00000507110:1(@)chr5_43983397_50867564	chr5_44803647	0.0005011	7.228e-05	0.0002545	0.0001852
ENST00000507110:1(@)chr5_43983397_50867564	chr5_44803682	0.000371	7.781e-05	0.0002181	0.0001435
ENST00000507110:1(@)chr5_43983397_50867564	chr5_44803950	0.0005013	7.722e-05	0.0002671	0.0001931
ENST00000507110:1(@)chr5_43983397_50867564	chr5_44804423	0.0005015	7.706e-05	0.0002668	0.0001929
ENST00000507110:1(@)chr5_43983397_50867564	chr5_44805824	0.0003282	7.385e-05	0.0001938	0.0001229
ENST00000507110:1(@)chr5_43983397_50867564	chr5_44806635	0.000502	7.803e-05	0.0002694	0.0001946
ENST00000507110:1(@)chr5_43983397_50867564	chr5_44813902	0.002152	8.164e-05	0.0009356	0.0008574
ENST00000507110:1(@)chr5_43983397_50867564	chr5_44814495	0.002152	8.112e-05	0.0009318	0.0008541
ENST00000230914:1(@)chr5_43983397_50867564	chr5_44807977	0.000722	7.513e-05	0.0003453	0.0002734
ENST00000230914:1(@)chr5_43983397_50867564	chr5_44808062	0.0007223	7.648e-05	0.0003498	0.0002765
ENST00000230914:1(@)chr5_43983397_50867564	chr5_44808254	0.0007224	7.512e-05	0.0003454	0.0002735
ENST00000230914:1(@)chr5_43983397_50867564	chr5_44809843	0.0007255	7.624e-05	0.0003502	0.0002772
ENST00000230914:1(@)chr5_43983397_50867564	chr5_44810638	0.0004951	7.803e-05	0.0002666	0.0001919
ENST00000230914:1(@)chr5_43983397_50867564	chr5_44812464	0.0007309	7.986e-05	0.0003638	0.0002873
ENST00000230914:1(@)chr5_43983397_50867564	chr5_44816882	0.000287	7.672e-05	0.0001836	0.0001101
ENST00000230914:1(@)chr5_43983397_50867564	chr5_44817207	0.0002872	7.593e-05	0.0001822	0.0001095
ENST00000230914:1(@)chr5_43983397_50867564	chr5_44819544	0.003692	0.0001187	0.001925	0.001811
ENST00000518910:1(@)chr5_137040361_139885487	chr5_138779530	0.02129	0.0005866	0.01784	0.0176
ENST00000518910:1(@)chr5_137040361_139885487	chr5_138779666	0.02115	0.0005886	0.01773	0.01749
ENST00000518910:1(@)chr5_137040361_139885487	chr5_138780346	0.02201	0.0005624	0.01829	0.01806
ENST00000518910:1(@)chr5_137040361_139885487	chr5_138782249	0.005175	0.0005704	0.004493	0.004256
ENST00000518910:1(@)chr5_137040361_139885487	chr5_138783711	0.01161	0.0005913	0.009852	0.009607
ENST00000518910:1(@)chr5_137040361_139885487	chr5_138785349	0.005544	0.000602	0.004852	0.004602
ENST00000518910:1(@)chr5_137040361_139885487	chr5_138788305	0.007817	0.0005588	0.006637	0.006405
ENST00000518910:1(@)chr5_137040361_139885487	chr5_138790250	0.3858	0.0006386	0.3236	0.3234
ENST00000518910:1(@)chr5_137040361_139885487	chr5_138791288	0.05059	0.0005976	0.04219	0.04195
ENST00000518910:1(@)chr5_137040361_139885487	chr5_138800232	0.01263	0.0005497	0.01055	0.01032
ENST00000518910:1(@)chr5_137040361_139885487	chr5_138800896	0.01073	0.0006142	0.009194	0.00894
ENST00000518910:1(@)chr5_137040361_139885487	chr5_138811829	0.01074	0.0006684	0.009349	0.009072
ENST00000518910:1(@)chr5_137040361_139885487	chr5_138813650	0.01079	0.00077	0.009625	0.009306
ENST00000518910:1(@)chr5_137040361_139885487	chr5_138815048	0.007199	0.000619	0.006261	0.006004
ENST00000518910:1(@)chr5_137040361_139885487	chr5_138815636	0.007194	0.0006221	0.006264	0.006006
ENST00000518910:1(@)chr5_137040361_139885487	chr5_138816202	0.007199	0.0006221	0.006267	0.006009
ENST00000518910:1(@)chr5_137040361_139885487	chr5_138816944	0.007182	0.000643	0.006294	0.006027
ENST00000518910:1(@)chr5_137040361_139885487	chr5_138818841	0.007178	0.000642	0.006289	0.006022
ENST00000518910:1(@)chr5_137040361_139885487	chr5_138819781	0.007179	0.0006453	0.006296	0.006028
ENST00000518910:1(@)chr5_137040361_139885487	chr5_138820270	0.008861	0.0005371	0.007431	0.007208
ENST00000518910:1(@)chr5_137040361_139885487	chr5_138829962	0.007203	0.0006389	0.006304	0.006039
ENST00000518910:1(@)chr5_137040361_139885487	chr5_138831416	0.007214	0.0006436	0.006323	0.006056
ENST00000518910:1(@)chr5_137040361_139885487	chr5_138831808	0.01882	0.0005756	0.01574	0.0155
ENST00000518910:1(@)chr5_137040361_139885487	chr5_138833874	0.007214	0.0006422	0.00632	0.006053
ENST00000518910:1(@)chr5_137040361_139885487	chr5_138834793	0.007203	0.0006445	0.006315	0.006048
ENST00000518910:1(@)chr5_137040361_139885487	chr5_138849456	0.004575	0.0006309	0.004089	0.003828
ENST00000519309:1(@)chr5_137040361_139885487	chr5_138779530	0.0002965	0.0005866	0.0008069	0.000245
ENST00000519309:1(@)chr5_137040361_139885487	chr5_138779666	0.000293	0.0005886	0.0008061	0.0002422
ENST00000519309:1(@)chr5_137040361_139885487	chr5_138780346	0.0002986	0.0005624	0.0007837	0.0002449
ENST00000519309:1(@)chr5_137040361_139885487	chr5_138782249	0.0002982	0.0005704	0.0007917	0.0002453
ENST00000519309:1(@)chr5_137040361_139885487	chr5_138783711	0.0002658	0.0005913	0.0007864	0.0002199
ENST00000519309:1(@)chr5_137040361_139885487	chr5_138788305	0.0001733	0.0005588	0.0006773	0.000142
ENST00000519309:1(@)chr5_137040361_139885487	chr5_138790250	0.002002	0.0006386	0.002289	0.001678
ENST00000519309:1(@)chr5_137040361_139885487	chr5_138791288	0.001408	0.0005976	0.00174	0.001167
ENST00000520158:1(@)chr5_137040361_139885487	chr5_138779530	0.0002351	0.0005866	0.0007573	0.0001943
ENST00000520158:1(@)chr5_137040361_139885487	chr5_138779666	0.0002352	0.0005886	0.0007595	0.0001945
ENST00000520158:1(@)chr5_137040361_139885487	chr5_138780346	0.0002243	0.0005624	0.0007238	0.000184
ENST00000520158:1(@)chr5_137040361_139885487	chr5_138782249	0.0002793	0.0005704	0.0007772	0.0002297
ENST00000520158:1(@)chr5_137040361_139885487	chr5_138783711	0.0002501	0.0005913	0.0007746	0.000207
ENST00000520158:1(@)chr5_137040361_139885487	chr5_138791288	0.001389	0.0005976	0.001725	0.001152
ENST00000523912:1(@)chr5_137040361_139885487	chr5_138783711	0.001261	0.0005913	0.001612	0.001044
ENST00000518910:2(@)chr5_137040361_139885487	chr5_138785646	0.002452	0.000631	0.002622	0.002052
ENST00000518910:2(@)chr5_137040361_139885487	chr5_138799435	0.001448	0.0006286	0.001779	0.001211
ENST00000518910:2(@)chr5_137040361_139885487	chr5_138800378	0.00137	0.0006102	0.001691	0.00114
ENST00000518910:2(@)chr5_137040361_139885487	chr5_138800930	0.001361	0.0006114	0.001685	0.001133
ENST00000518910:2(@)chr5_137040361_139885487	chr5_138801981	0.001352	0.0006147	0.001682	0.001127
ENST00000518910:2(@)chr5_137040361_139885487	chr5_138802318	0.00135	0.0006148	0.00168	0.001125
ENST00000518910:2(@)chr5_137040361_139885487	chr5_138803588	0.001259	0.0006245	0.001615	0.001051
ENST00000518910:2(@)chr5_137040361_139885487	chr5_138804091	0.003089	0.0005706	0.003056	0.002541
ENST00000518910:2(@)chr5_137040361_139885487	chr5_138809771	0.001335	0.0005841	0.00163	0.001103
ENST00000518910:2(@)chr5_137040361_139885487	chr5_138810534	0.001284	0.000581	0.001584	0.00106
ENST00000518910:2(@)chr5_137040361_139885487	chr5_138810831	0.001331	0.0005771	0.001618	0.001097
ENST00000518910:2(@)chr5_137040361_139885487	chr5_138812375	0.003204	0.0005483	0.003112	0.002617
ENST00000518910:2(@)chr5_137040361_139885487	chr5_138814430	0.0008344	0.0005933	0.001227	0.0006911
ENST00000518910:2(@)chr5_137040361_139885487	chr5_138814968	0.0008318	0.0005767	0.001206	0.0006856
ENST00000518910:2(@)chr5_137040361_139885487	chr5_138819556	0.0008019	0.0005967	0.001204	0.0006648
ENST00000518910:2(@)chr5_137040361_139885487	chr5_138820236	0.000853	0.0006054	0.001256	0.0007089
ENST00000518910:2(@)chr5_137040361_139885487	chr5_138823655	0.0009038	0.000614	0.001307	0.000753
ENST00000518910:2(@)chr5_137040361_139885487	chr5_138824367	0.0007841	0.0005893	0.001181	0.0006487
ENST00000518910:2(@)chr5_137040361_139885487	chr5_138826440	0.001547	0.0006124	0.001841	0.001288
ENST00000518910:2(@)chr5_137040361_139885487	chr5_138827083	0.001634	0.0005535	0.001836	0.001337
ENST00000518910:2(@)chr5_137040361_139885487	chr5_138827887	0.001475	0.0005935	0.001758	0.001222
ENST00000518910:2(@)chr5_137040361_139885487	chr5_138828618	0.0007826	0.0005977	0.001189	0.000649
ENST00000518910:2(@)chr5_137040361_139885487	chr5_138829037	0.0007826	0.0005935	0.001184	0.0006483
ENST00000518910:2(@)chr5_137040361_139885487	chr5_138831581	0.001461	0.0005986	0.001752	0.001212
ENST00000518910:2(@)chr5_137040361_139885487	chr5_138835734	0.001471	0.0005968	0.001758	0.001219
ENST00000518910:2(@)chr5_137040361_139885487	chr5_138835812	0.0007626	0.0005971	0.001171	0.0006324
ENST00000518910:2(@)chr5_137040361_139885487	chr5_138836307	0.0007605	0.0005953	0.001168	0.0006302
ENST00000518910:2(@)chr5_137040361_139885487	chr5_138836531	0.001472	0.0006103	0.001776	0.001225
ENST00000518910:2(@)chr5_137040361_139885487	chr5_138837693	0.00147	0.0005891	0.001748	0.001216
ENST00000518910:2(@)chr5_137040361_139885487	chr5_138838831	0.000753	0.0005874	0.001153	0.0006227
ENST00000518910:2(@)chr5_137040361_139885487	chr5_138839070	0.002416	0.0006148	0.002568	0.002013
ENST00000518910:2(@)chr5_137040361_139885487	chr5_138840221	0.0002759	0.0005903	0.0007613	0.0002283
ENST00000518910:2(@)chr5_137040361_139885487	chr5_138840769	0.0001401	0.0005926	0.0006511	0.000116
ENST00000518910:2(@)chr5_137040361_139885487	chr5_138841000	0.0001401	0.0005926	0.0006511	0.000116
ENST00000518910:2(@)chr5_137040361_139885487	chr5_138841265	0.0002759	0.0005827	0.0007539	0.0002278
ENST00000518910:2(@)chr5_137040361_139885487	chr5_138841572	0.0004928	0.0006196	0.0009707	0.0004112
ENST00000518910:2(@)chr5_137040361_139885487	chr5_138844049	0.0008392	0.0005854	0.001222	0.0006935
ENST00000518910:2(@)chr5_137040361_139885487	chr5_138844204	0.001008	0.0006204	0.001401	0.0008409
ENST00000518910:2(@)chr5_137040361_139885487	chr5_138844627	0.0003657	0.0005836	0.000829	0.000302
ENST00000518910:2(@)chr5_137040361_139885487	chr5_138845874	0.0003634	0.0005783	0.0008218	0.0002996
ENST00000518910:2(@)chr5_137040361_139885487	chr5_138846318	0.0003625	0.0005776	0.0008204	0.0002988
ENST00000518910:2(@)chr5_137040361_139885487	chr5_138846639	0.000362	0.0005711	0.0008135	0.0002978
ENST00000518910:2(@)chr5_137040361_139885487	chr5_138846768	0.001033	0.0005932	0.001391	0.0008558
ENST00000518910:2(@)chr5_137040361_139885487	chr5_138846841	0.001033	0.0005939	0.001392	0.000856
ENST00000518910:2(@)chr5_137040361_139885487	chr5_138849604	0.0003559	0.0005801	0.0008174	0.0002936
ENST00000518910:2(@)chr5_137040361_139885487	chr5_138852351	0.00137	0.0006372	0.001723	0.001148
ENST00000518910:2(@)chr5_137040361_139885487	chr5_138853022	0.0002737	0.0005859	0.0007552	0.0002262
ENST00000518910:2(@)chr5_137040361_139885487	chr5_138853166	0.0002739	0.0005813	0.000751	0.0002261
ENST00000518910:2(@)chr5_137040361_139885487	chr5_138855097	0.0001316	0.0005908	0.0006424	0.0001089
ENST00000518910:2(@)chr5_137040361_139885487	chr5_138855704	0.0002714	0.0006033	0.0007702	0.0002254
ENST00000518910:2(@)chr5_137040361_139885487	chr5_138856727	0.00137	0.00066	0.00175	0.001154
ENST00000518910:2(@)chr5_137040361_139885487	chr5_138857826	0.001369	0.0006599	0.00175	0.001154
ENST00000518910:2(@)chr5_137040361_139885487	chr5_138859299	0.0003354	0.000585	0.0008054	0.0002771
ENST00000518910:2(@)chr5_137040361_139885487	chr5_138859528	0.0003349	0.0005919	0.0008117	0.0002773
ENST00000518910:2(@)chr5_137040361_139885487	chr5_138860104	0.0003642	0.0006202	0.0008639	0.0003039
ENST00000518910:2(@)chr5_137040361_139885487	chr5_138860128	0.0002661	0.0006067	0.0007691	0.0002213
ENST00000518910:2(@)chr5_137040361_139885487	chr5_138860584	0.0003658	0.0005683	0.0008139	0.0003007
ENST00000518910:2(@)chr5_137040361_139885487	chr5_138861042	0.0002643	0.0006066	0.0007674	0.0002197
ENST00000518910:2(@)chr5_137040361_139885487	chr5_138864250	0.00026	0.0006064	0.0007637	0.0002162
ENST00000518910:2(@)chr5_137040361_139885487	chr5_138864340	0.00026	0.0006128	0.0007699	0.0002166
ENST00000518910:2(@)chr5_137040361_139885487	chr5_138864768	0.001367	0.0006577	0.001745	0.001152
ENST00000518910:2(@)chr5_137040361_139885487	chr5_138864877	0.0003774	0.000619	0.0008737	0.0003148
ENST00000518910:2(@)chr5_137040361_139885487	chr5_138865253	0.0003242	0.0005823	0.0007935	0.0002677
ENST00000518910:2(@)chr5_137040361_139885487	chr5_138867345	0.0003215	0.0005963	0.000805	0.0002666
ENST00000518910:2(@)chr5_137040361_139885487	chr5_138868322	0.0002548	0.0006044	0.0007574	0.0002117
ENST00000518910:2(@)chr5_137040361_139885487	chr5_138869205	0.001368	0.0006726	0.001763	0.001156
ENST00000518910:2(@)chr5_137040361_139885487	chr5_138870511	0.0002533	0.0006074	0.0007591	0.0002106
ENST00000518910:2(@)chr5_137040361_139885487	chr5_138871844	0.0002526	0.0006086	0.0007597	0.0002102
ENST00000518910:2(@)chr5_137040361_139885487	chr5_138872752	0.001367	0.0006815	0.001773	0.001158
ENST00000518910:2(@)chr5_137040361_139885487	chr5_138875206	0.001367	0.0006818	0.001774	0.001158
ENST00000518910:2(@)chr5_137040361_139885487	chr5_138876728	0.001369	0.0006812	0.001775	0.00116
ENST00000518910:2(@)chr5_137040361_139885487	chr5_138878405	0.0003704	0.0006464	0.0008948	0.0003112
ENST00000518910:2(@)chr5_137040361_139885487	chr5_138879639	0.001369	0.000683	0.001777	0.00116
ENST00000518910:2(@)chr5_137040361_139885487	chr5_138880377	0.0002447	0.0006277	0.0007714	0.0002046
ENST00000518910:2(@)chr5_137040361_139885487	chr5_138880594	0.000306	0.0006162	0.0008115	0.0002551
ENST00000518910:2(@)chr5_137040361_139885487	chr5_138881616	0.0008075	0.0006398	0.001255	0.0006773
ENST00000518910:2(@)chr5_137040361_139885487	chr5_138886300	0.001372	0.0006936	0.001791	0.001165
ENST00000518910:2(@)chr5_137040361_139885487	chr5_138886905	0.001374	0.0006899	0.001789	0.001166
ENST00000518910:2(@)chr5_137040361_139885487	chr5_138887944	0.0002626	0.0006075	0.0007669	0.0002184
ENST00000518910:2(@)chr5_137040361_139885487	chr5_138888103	0.001378	0.0006909	0.001794	0.00117
ENST00000518910:2(@)chr5_137040361_139885487	chr5_138888359	0.0002368	0.0006196	0.000757	0.0001975
ENST00000518910:2(@)chr5_137040361_139885487	chr5_138888586	0.0003865	0.0006326	0.0008947	0.0003236
ENST00000518910:2(@)chr5_137040361_139885487	chr5_138888594	0.001368	0.0007151	0.001813	0.001167
ENST00000518910:2(@)chr5_137040361_139885487	chr5_138888609	0.000387	0.0006354	0.0008979	0.0003243
ENST00000518585:1(@)chr5_137040361_139885487	chr5_138798180	0.0002881	0.0006088	0.0008233	0.0002396
ENST00000518585:1(@)chr5_137040361_139885487	chr5_138799435	0.0002757	0.0006286	0.0008332	0.0002305
ENST00000518585:1(@)chr5_137040361_139885487	chr5_138800232	0.0003036	0.0005497	0.000775	0.000248
ENST00000518585:1(@)chr5_137040361_139885487	chr5_138800378	0.0002877	0.0006102	0.0008244	0.0002393
ENST00000518585:1(@)chr5_137040361_139885487	chr5_138800896	0.0004993	0.0006142	0.001005	0.0004159
ENST00000518585:1(@)chr5_137040361_139885487	chr5_138800930	0.0002875	0.0006114	0.0008255	0.0002392
ENST00000518585:1(@)chr5_137040361_139885487	chr5_138801981	0.0002873	0.0006147	0.0008286	0.0002393
ENST00000518585:1(@)chr5_137040361_139885487	chr5_138802318	0.0002872	0.0006148	0.0008287	0.0002392
ENST00000518585:1(@)chr5_137040361_139885487	chr5_138809771	0.001492	0.0005841	0.001792	0.001232
ENST00000518585:2(@)chr5_137040361_139885487	chr5_138799545	0.0007216	0.0002709	0.0007564	0.000496
ENST00000519309:2(@)chr5_137040361_139885487	chr5_138799545	0.0003419	0.0002709	0.0004955	0.000235
ENST00000519309:2(@)chr5_137040361_139885487	chr5_138816660	0.0002124	0.0002584	0.0003922	0.0001438
ENST00000518919:1(@)chr5_137040361_139885487	chr5_138809771	0.0002236	0.0005841	0.0007436	0.0001847
ENST00000518919:1(@)chr5_137040361_139885487	chr5_138810534	0.0002289	0.000581	0.0007447	0.0001888
ENST00000518919:1(@)chr5_137040361_139885487	chr5_138810831	0.0002236	0.0005771	0.0007365	0.0001843
ENST00000518919:1(@)chr5_137040361_139885487	chr5_138811829	0.0002615	0.0006684	0.0008604	0.0002208
ENST00000518919:1(@)chr5_137040361_139885487	chr5_138812375	0.0003492	0.0005483	0.0008097	0.0002851
ENST00000518919:1(@)chr5_137040361_139885487	chr5_138819556	0.001244	0.0005967	0.001602	0.001031
ENST00000518919:1(@)chr5_137040361_139885487	chr5_138819781	0.001424	0.0006453	0.001813	0.001196
ENST00000518919:1(@)chr5_137040361_139885487	chr5_138820236	0.001216	0.0006054	0.00159	0.001011
ENST00000518919:1(@)chr5_137040361_139885487	chr5_138820270	0.001246	0.0005371	0.001527	0.001013
ENST00000522730:1(@)chr5_137040361_139885487	chr5_138816660	0.00157	0.0002584	0.001311	0.001063
ENST00000522730:2(@)chr5_137040361_139885487	chr5_138816944	0.0002472	0.000643	0.0008239	0.0002074
ENST00000522730:2(@)chr5_137040361_139885487	chr5_138818841	0.0002471	0.000642	0.0008229	0.0002073
ENST00000522730:2(@)chr5_137040361_139885487	chr5_138819556	0.0002473	0.0005967	0.0007771	0.000205
ENST00000522730:2(@)chr5_137040361_139885487	chr5_138819781	0.0002471	0.0006453	0.0008262	0.0002075
ENST00000522730:2(@)chr5_137040361_139885487	chr5_138820236	0.0002382	0.0006054	0.0007783	0.0001979
ENST00000522730:2(@)chr5_137040361_139885487	chr5_138820270	0.0002579	0.0005371	0.0007247	0.0002098
ENST00000522730:2(@)chr5_137040361_139885487	chr5_138827887	0.001293	0.0005935	0.001639	0.001071
ENST00000522730:2(@)chr5_137040361_139885487	chr5_138828618	0.001346	0.0005977	0.001689	0.001116
ENST00000521724:1(@)chr5_137040361_139885487	chr5_138833874	0.0004967	0.0006422	0.001032	0.0004167
ENST00000521724:1(@)chr5_137040361_139885487	chr5_138834793	0.0004967	0.0006445	0.001034	0.000417
ENST00000521724:1(@)chr5_137040361_139885487	chr5_138835734	0.0004246	0.0005968	0.0009234	0.0003519
ENST00000521724:1(@)chr5_137040361_139885487	chr5_138835812	0.0004561	0.0005971	0.0009498	0.0003781
ENST00000521724:1(@)chr5_137040361_139885487	chr5_138836307	0.0004561	0.0005953	0.0009478	0.0003779
ENST00000521724:1(@)chr5_137040361_139885487	chr5_138836531	0.0004248	0.0006103	0.0009378	0.0003534
ENST00000521724:1(@)chr5_137040361_139885487	chr5_138837693	0.000425	0.0005891	0.0009155	0.0003515
ENST00000521724:1(@)chr5_137040361_139885487	chr5_138845874	0.002502	0.0005783	0.002616	0.002063
ENST00000302763:1(@)chr5_137040361_139885487	chr5_138834793	0.0002375	0.0006445	0.0008165	0.0001993
ENST00000302763:1(@)chr5_137040361_139885487	chr5_138835734	0.000227	0.0005968	0.0007596	0.0001881
ENST00000302763:1(@)chr5_137040361_139885487	chr5_138835812	0.0002266	0.0005971	0.0007596	0.0001878
ENST00000302763:1(@)chr5_137040361_139885487	chr5_138836307	0.0002266	0.0005953	0.0007577	0.0001877
ENST00000302763:1(@)chr5_137040361_139885487	chr5_138836531	0.000227	0.0006103	0.0007733	0.0001888
ENST00000302763:1(@)chr5_137040361_139885487	chr5_138837693	0.000227	0.0005891	0.0007518	0.0001877
ENST00000302763:1(@)chr5_137040361_139885487	chr5_138838831	0.0002265	0.0005874	0.0007498	0.0001873
ENST00000302763:1(@)chr5_137040361_139885487	chr5_138839070	0.0002591	0.0006148	0.0008046	0.0002159
ENST00000302763:1(@)chr5_137040361_139885487	chr5_138845874	0.001248	0.0005783	0.001582	0.001029
ENST00000302763:1(@)chr5_137040361_139885487	chr5_138846318	0.001248	0.0005776	0.001582	0.001029
ENST00000302763:1(@)chr5_137040361_139885487	chr5_138846639	0.001248	0.0005711	0.001573	0.001027
ENST00000523275:1(@)chr5_137040361_139885487	chr5_138846318	0.0004919	0.0005776	0.0009582	0.0004054
ENST00000523275:1(@)chr5_137040361_139885487	chr5_138846639	0.0004918	0.0005711	0.0009511	0.0004045
ENST00000523275:1(@)chr5_137040361_139885487	chr5_138846768	0.0007317	0.0005932	0.001174	0.0006058
ENST00000523275:1(@)chr5_137040361_139885487	chr5_138846841	0.0007317	0.0005939	0.001174	0.0006059
ENST00000523275:1(@)chr5_137040361_139885487	chr5_138849456	0.000577	0.0006309	0.001086	0.0004827
ENST00000523275:1(@)chr5_137040361_139885487	chr5_138849604	0.0004902	0.0005801	0.0009595	0.0004043
ENST00000523275:1(@)chr5_137040361_139885487	chr5_138857826	0.00259	0.0006599	0.002814	0.002182
ENST00000517534:1(@)chr5_137040361_139885487	chr5_138849456	0.0004298	0.0006309	0.0009634	0.0003596
ENST00000517534:1(@)chr5_137040361_139885487	chr5_138849604	0.0002461	0.0005801	0.0007582	0.000203
ENST00000517534:1(@)chr5_137040361_139885487	chr5_138852351	0.0003244	0.0006372	0.0008817	0.0002718
ENST00000517534:1(@)chr5_137040361_139885487	chr5_138856727	0.0002094	0.00066	0.0008081	0.0001765
ENST00000517534:1(@)chr5_137040361_139885487	chr5_138859299	0.001225	0.000585	0.001571	0.001012
ENST00000517534:1(@)chr5_137040361_139885487	chr5_138859528	0.001224	0.0005919	0.00158	0.001013
ENST00000517534:1(@)chr5_137040361_139885487	chr5_138860104	0.001241	0.0006202	0.001629	0.001035
ENST00000517534:1(@)chr5_137040361_139885487	chr5_138860128	0.001214	0.0006067	0.00159	0.001009
ENST00000517904:1(@)chr5_137040361_139885487	chr5_138886300	0.0003792	0.0006936	0.0009873	0.000322
ENST00000517904:1(@)chr5_137040361_139885487	chr5_138886905	0.0003792	0.0006899	0.0009835	0.0003218
ENST00000517904:1(@)chr5_137040361_139885487	chr5_138887305	0.0003185	0.000642	0.0008831	0.0002672
ENST00000517904:1(@)chr5_137040361_139885487	chr5_138887944	0.0002785	0.0006075	0.0008142	0.0002315
ENST00000517904:1(@)chr5_137040361_139885487	chr5_138888103	0.0003792	0.0006909	0.0009845	0.0003218
ENST00000517904:1(@)chr5_137040361_139885487	chr5_138888359	0.000288	0.0006196	0.0008345	0.0002402
ENST00000517904:1(@)chr5_137040361_139885487	chr5_138888586	0.0002994	0.0006326	0.0008574	0.0002506
ENST00000517904:1(@)chr5_137040361_139885487	chr5_138888594	0.0003803	0.0007151	0.00101	0.0003244
ENST00000517904:1(@)chr5_137040361_139885487	chr5_138888609	0.0002995	0.0006354	0.0008603	0.0002508
ENST00000517904:1(@)chr5_137040361_139885487	chr5_138894574	0.0002455	0.0006733	0.0008533	0.0002075
ENST00000517904:1(@)chr5_137040361_139885487	chr5_138894939	0.0002451	0.0006774	0.0008572	0.0002074
ENST00000520400:1(@)chr5_137040361_139885487	chr5_138886300	0.000238	0.0006936	0.0008662	0.0002021
ENST00000520400:1(@)chr5_137040361_139885487	chr5_138886905	0.000238	0.0006899	0.0008624	0.000202
ENST00000520400:1(@)chr5_137040361_139885487	chr5_138887305	0.00023	0.000642	0.0008076	0.000193
ENST00000520400:1(@)chr5_137040361_139885487	chr5_138887944	0.0002243	0.0006075	0.0007681	0.0001865
ENST00000520400:1(@)chr5_137040361_139885487	chr5_138888103	0.0002381	0.0006909	0.0008634	0.0002021
ENST00000520400:1(@)chr5_137040361_139885487	chr5_138888359	0.0002202	0.0006196	0.0007768	0.0001837
ENST00000520400:1(@)chr5_137040361_139885487	chr5_138888586	0.0002214	0.0006326	0.000791	0.0001853
ENST00000520400:1(@)chr5_137040361_139885487	chr5_138888594	0.0002388	0.0007151	0.0008883	0.0002037
ENST00000520400:1(@)chr5_137040361_139885487	chr5_138888609	0.0002214	0.0006354	0.0007937	0.0001855
ENST00000520400:1(@)chr5_137040361_139885487	chr5_138895956	0.001199	0.000624	0.001599	0.001001
ENST00000520400:1(@)chr5_137040361_139885487	chr5_138896266	0.001297	0.0006689	0.001735	0.001095
ENST00000520400:1(@)chr5_137040361_139885487	chr5_138896398	0.001297	0.0006728	0.00174	0.001096
ENST00000517533:1(@)chr5_137040361_139885487	chr5_138886905	0.0006184	0.0006899	0.001178	0.0005248
ENST00000517533:1(@)chr5_137040361_139885487	chr5_138887305	0.0003897	0.000642	0.0009354	0.000327
ENST00000517533:1(@)chr5_137040361_139885487	chr5_138887944	0.0009955	0.0006075	0.001403	0.0008277
ENST00000517533:1(@)chr5_137040361_139885487	chr5_138888103	0.0006191	0.0006909	0.00118	0.0005254
ENST00000517533:1(@)chr5_137040361_139885487	chr5_138888359	0.0007679	0.0006196	0.001228	0.0006405
ENST00000517533:1(@)chr5_137040361_139885487	chr5_138888586	0.0007464	0.0006326	0.001224	0.0006248
ENST00000517533:1(@)chr5_137040361_139885487	chr5_138888594	0.0006254	0.0007151	0.001211	0.0005335
ENST00000517533:1(@)chr5_137040361_139885487	chr5_138888609	0.0007463	0.0006354	0.001227	0.0006252
ENST00000517533:1(@)chr5_137040361_139885487	chr5_138891078	0.0007688	0.0006046	0.001212	0.0006387
ENST00000517533:1(@)chr5_137040361_139885487	chr5_138891376	0.0007461	0.0006305	0.001222	0.0006242
ENST00000517533:1(@)chr5_137040361_139885487	chr5_138895956	0.0004971	0.000624	0.001006	0.0004152
ENST00000517533:1(@)chr5_137040361_139885487	chr5_138898427	0.003629	0.0005677	0.00352	0.002982
ENST00000517533:1(@)chr5_137040361_139885487	chr5_138898441	0.005948	0.0005963	0.005494	0.00493
ENST00000517533:1(@)chr5_137040361_139885487	chr5_138911089	0.0001659	0.0006131	0.0007191	0.0001382
ENST00000517533:1(@)chr5_137040361_139885487	chr5_138916000	0.0001673	0.0006082	0.0007154	0.0001391
ENST00000540387:1(@)chr5_137040361_139885487	chr5_138895956	0.0002718	0.000624	0.0008256	0.0002269
ENST00000540387:1(@)chr5_137040361_139885487	chr5_138896266	0.0004649	0.0006689	0.001034	0.0003926
ENST00000540387:1(@)chr5_137040361_139885487	chr5_138896398	0.0004651	0.0006728	0.001039	0.0003931
ENST00000540387:1(@)chr5_137040361_139885487	chr5_138898427	0.0003251	0.0005677	0.0008118	0.0002671
ENST00000540387:1(@)chr5_137040361_139885487	chr5_138898441	0.000272	0.0005963	0.0007975	0.0002254
ENST00000540387:1(@)chr5_137040361_139885487	chr5_138907409	0.001476	0.0005866	0.001782	0.00122
ENST00000521368:1(@)chr5_137040361_139885487	chr5_138908130	0.00106	0.0006298	0.001491	0.0008863
ENST00000521368:1(@)chr5_137040361_139885487	chr5_138910639	0.0003799	0.0006292	0.0009215	0.0003177
ENST00000521368:1(@)chr5_137040361_139885487	chr5_138911089	0.0003781	0.0006131	0.0009031	0.0003148
ENST00000521368:1(@)chr5_137040361_139885487	chr5_138927560	0.0001753	0.000612	0.0007333	0.0001459
ENST00000521368:1(@)chr5_137040361_139885487	chr5_138928735	0.0001753	0.0006128	0.000734	0.0001459
ENST00000521368:1(@)chr5_137040361_139885487	chr5_138933459	0.0001749	0.0007491	0.000869	0.0001502
ENST00000521368:1(@)chr5_137040361_139885487	chr5_138934853	0.000138	0.0006611	0.0007508	0.0001163
ENST00000521368:1(@)chr5_137040361_139885487	chr5_138936458	0.0001753	0.0006536	0.0007747	0.0001475
ENST00000521368:1(@)chr5_137040361_139885487	chr5_138939207	0.0001588	0.0006587	0.0007659	0.0001338
ENST00000521368:1(@)chr5_137040361_139885487	chr5_138941255	0.0001562	0.0006541	0.0007591	0.0001314
ENST00000517533:2(@)chr5_137040361_139885487	chr5_138913887	0.0002414	0.0003239	0.0004862	0.0001748
ENST00000517533:2(@)chr5_137040361_139885487	chr5_138915235	0.000246	0.0003145	0.0004791	0.0001767
ENST00000517533:2(@)chr5_137040361_139885487	chr5_138935795	0.0001667	0.0003525	0.0004624	0.0001235
ENST00000517533:2(@)chr5_137040361_139885487	chr5_138940139	0.0001765	0.0003224	0.0004376	0.0001277
ENST00000517904:2(@)chr5_137040361_139885487	chr5_138913887	0.0003431	0.0003239	0.0005598	0.0002485
ENST00000517904:2(@)chr5_137040361_139885487	chr5_138915235	0.0003449	0.0003145	0.00055	0.0002478
ENST00000517904:2(@)chr5_137040361_139885487	chr5_138935795	0.0002243	0.0003525	0.000505	0.0001662
ENST00000517904:2(@)chr5_137040361_139885487	chr5_138940139	0.0002441	0.0003224	0.0004864	0.0001766
ENST00000520400:2(@)chr5_137040361_139885487	chr5_138913887	0.0001409	0.0003239	0.0004136	0.0001021
ENST00000520400:2(@)chr5_137040361_139885487	chr5_138915235	0.0001406	0.0003145	0.0004034	0.000101
ENST00000519489:2(@)chr5_137040361_139885487	chr5_138915235	0.0003389	0.0003145	0.0005459	0.0002434
ENST00000519489:1(@)chr5_137040361_139885487	chr5_138916000	0.0002235	0.0006082	0.0007694	0.0001858
ENST00000519489:1(@)chr5_137040361_139885487	chr5_138926301	0.00131	0.0006737	0.001754	0.001107
ENST00000519489:1(@)chr5_137040361_139885487	chr5_138926981	0.001372	0.0007127	0.001854	0.00117
ENST00000521387:1(@)chr5_137040361_139885487	chr5_138920272	0.0002501	0.0006652	0.0008496	0.000211
ENST00000521387:1(@)chr5_137040361_139885487	chr5_138920329	0.0003941	0.0006373	0.000942	0.0003303
ENST00000521387:1(@)chr5_137040361_139885487	chr5_138920410	0.0003941	0.0006447	0.0009497	0.0003308
ENST00000521387:1(@)chr5_137040361_139885487	chr5_138920450	0.0002545	0.0006206	0.0008081	0.0002123
ENST00000521387:1(@)chr5_137040361_139885487	chr5_138920589	0.0002501	0.0006662	0.0008506	0.0002111
ENST00000521387:1(@)chr5_137040361_139885487	chr5_138922220	0.0003926	0.0005569	0.000856	0.0003214
ENST00000521387:1(@)chr5_137040361_139885487	chr5_138922488	0.0003941	0.0005735	0.0008749	0.0003244
ENST00000521387:1(@)chr5_137040361_139885487	chr5_138926981	0.0002008	0.0007127	0.0008553	0.0001712
ENST00000520520:1(@)chr5_137040361_139885487	chr5_138922488	0.0007078	0.0005735	0.001125	0.0005827
ENST00000520520:1(@)chr5_137040361_139885487	chr5_138923113	0.0005936	0.0005527	0.001009	0.0004854
ENST00000520520:1(@)chr5_137040361_139885487	chr5_138923754	0.001177	0.0006709	0.001629	0.000994
ENST00000520520:1(@)chr5_137040361_139885487	chr5_138923853	0.001177	0.000671	0.001629	0.000994
ENST00000520520:1(@)chr5_137040361_139885487	chr5_138925859	0.001177	0.0006675	0.001625	0.0009934
ENST00000520520:1(@)chr5_137040361_139885487	chr5_138925982	0.0005109	0.0006645	0.00106	0.000431
ENST00000520520:1(@)chr5_137040361_139885487	chr5_138926301	0.001177	0.0006737	0.001633	0.0009952
ENST00000520520:1(@)chr5_137040361_139885487	chr5_138926981	0.001293	0.0007127	0.001777	0.001102
ENST00000520520:1(@)chr5_137040361_139885487	chr5_138931688	0.0004151	0.0007493	0.001066	0.0003565
ENST00000520520:1(@)chr5_137040361_139885487	chr5_138933459	0.004786	0.0007491	0.004819	0.00411
ENST00000520520:1(@)chr5_137040361_139885487	chr5_138934853	0.005682	0.0006611	0.005414	0.004789
ENST00000520520:1(@)chr5_137040361_139885487	chr5_138944727	0.0002074	0.0006256	0.0007654	0.0001733
ENST00000522792:2(@)chr5_137040361_139885487	chr5_138923754	0.0002407	0.0006709	0.0008452	0.0002034
ENST00000522792:2(@)chr5_137040361_139885487	chr5_138923853	0.0002407	0.000671	0.0008453	0.0002034
ENST00000522792:2(@)chr5_137040361_139885487	chr5_138925859	0.0002408	0.0006675	0.0008418	0.0002033
ENST00000522792:2(@)chr5_137040361_139885487	chr5_138925982	0.0002783	0.0006645	0.0008704	0.0002348
ENST00000522792:2(@)chr5_137040361_139885487	chr5_138926301	0.0002408	0.0006737	0.000848	0.0002036
ENST00000522792:2(@)chr5_137040361_139885487	chr5_138926981	0.0002429	0.0007127	0.0008888	0.0002071
ENST00000522792:2(@)chr5_137040361_139885487	chr5_138927560	0.0002526	0.000612	0.0007958	0.0002103
ENST00000522792:2(@)chr5_137040361_139885487	chr5_138928369	0.0002248	0.0006477	0.0008085	0.0001889
ENST00000522792:2(@)chr5_137040361_139885487	chr5_138934853	0.001297	0.0006611	0.001726	0.001094
ENST00000522792:2(@)chr5_137040361_139885487	chr5_138935043	0.001225	0.0005415	0.001516	0.0009981
ENST00000522792:2(@)chr5_137040361_139885487	chr5_138935498	0.001198	0.0005042	0.001445	0.0009626
ENST00000522792:2(@)chr5_137040361_139885487	chr5_138935732	0.001198	0.0004964	0.001434	0.0009595
ENST00000522792:1(@)chr5_137040361_139885487	chr5_138935795	0.002432	0.0003525	0.00214	0.001802
ENST00000514207:1(@)chr5_137040361_139885487	chr5_139005287	0.000318	0.0002597	0.0004654	0.0002156
ENST00000512875:1(@)chr5_137040361_139885487	chr5_139024889	0.00024	0.0002897	0.0004468	0.0001684
ENST00000512875:1(@)chr5_137040361_139885487	chr5_139025446	0.00022	0.0002591	0.0003982	0.0001491
ENST00000512875:1(@)chr5_137040361_139885487	chr5_139025669	0.0002203	0.0002584	0.0003975	0.0001492
ENST00000512875:1(@)chr5_137040361_139885487	chr5_139026594	0.0002233	0.0002579	0.0003989	0.000151
ENST00000514207:2(@)chr5_137040361_139885487	chr5_139041822	0.0001457	0.0003529	0.0004474	0.000108
ENST00000509918:1(@)chr5_137040361_139885487	chr5_139060827	0.0001857	0.0004166	0.0005436	0.0001433
ENST00000509918:1(@)chr5_137040361_139885487	chr5_139076905	0.0002194	0.0004127	0.0005655	0.0001689
ENST00000509918:1(@)chr5_137040361_139885487	chr5_139088508	0.0002191	0.0004364	0.0005903	0.0001709
ENST00000509918:1(@)chr5_137040361_139885487	chr5_139097218	0.0002192	0.0004577	0.0006126	0.0001727
ENST00000511249:1(@)chr5_137040361_139885487	chr5_139060827	0.0003729	0.0004166	0.0006882	0.0002877
ENST00000511249:1(@)chr5_137040361_139885487	chr5_139076905	0.000141	0.0004127	0.0005053	0.0001086
ENST00000511249:1(@)chr5_137040361_139885487	chr5_139088508	0.0001418	0.0004364	0.0005301	0.0001106
ENST00000511249:1(@)chr5_137040361_139885487	chr5_139097218	0.0001418	0.0004577	0.0005517	0.0001117
ENST00000514488:1(@)chr5_137040361_139885487	chr5_139122185	0.0005743	0.0002622	0.0006405	0.0003906
ENST00000514488:1(@)chr5_137040361_139885487	chr5_139122879	0.0005712	0.0002624	0.0006386	0.0003886
ENST00000514488:1(@)chr5_137040361_139885487	chr5_139122944	0.0005704	0.000262	0.0006376	0.0003879
ENST00000514488:1(@)chr5_137040361_139885487	chr5_139131067	0.01107	0.0002644	0.0078	0.007549
ENST00000514488:1(@)chr5_137040361_139885487	chr5_139147876	0.0005168	0.0002664	0.0006072	0.0003533
ENST00000230771:2(@)chr5_139885487_141266403	chr5_140686721	0.0004207	0.002287	0.002596	0.0003993
ENST00000230771:2(@)chr5_139885487_141266403	chr5_140687331	0.0005024	0.002495	0.002876	0.0004788
ENST00000230771:2(@)chr5_139885487_141266403	chr5_140689284	0.0004206	0.002312	0.00262	0.0003993
ENST00000230771:2(@)chr5_139885487_141266403	chr5_140690258	0.0005022	0.005352	0.005632	0.0004909
ENST00000358337:1(@)chr5_139885487_141266403	chr5_140686721	0.0001062	0.002287	0.002301	0.0001008
ENST00000358337:1(@)chr5_139885487_141266403	chr5_140687331	0.0001166	0.002495	0.002511	0.0001112
ENST00000358337:1(@)chr5_139885487_141266403	chr5_140689284	0.0001063	0.002312	0.002324	0.0001009
ENST00000358337:1(@)chr5_139885487_141266403	chr5_140690258	0.0001167	0.005352	0.005262	0.0001141
ENST00000358337:1(@)chr5_139885487_141266403	chr5_140690432	0.0001063	0.002301	0.002314	0.0001009
ENST00000358337:1(@)chr5_139885487_141266403	chr5_140690444	0.0001063	0.002308	0.002321	0.0001009
ENST00000358337:1(@)chr5_139885487_141266403	chr5_140692472	0.0001063	0.00229	0.002304	0.0001009
ENST00000358337:1(@)chr5_139885487_141266403	chr5_140692664	0.0001167	0.002443	0.002461	0.0001111
ENST00000358337:1(@)chr5_139885487_141266403	chr5_140692707	0.0001063	0.002286	0.0023	0.0001009
ENST00000358337:1(@)chr5_139885487_141266403	chr5_140693062	0.000117	0.005337	0.005248	0.0001144
ENST00000512827:1(@)chr5_139885487_141266403	chr5_140686721	0.0001322	0.002287	0.002325	0.0001254
ENST00000512827:1(@)chr5_139885487_141266403	chr5_140687331	0.0001233	0.002495	0.002517	0.0001175
ENST00000512827:1(@)chr5_139885487_141266403	chr5_140689284	0.0001322	0.002312	0.002348	0.0001255
ENST00000512827:1(@)chr5_139885487_141266403	chr5_140690258	0.0001233	0.005352	0.005268	0.0001205
ENST00000512827:1(@)chr5_139885487_141266403	chr5_140690432	0.0001322	0.002301	0.002339	0.0001255
ENST00000512827:1(@)chr5_139885487_141266403	chr5_140690444	0.0001322	0.002308	0.002345	0.0001255
ENST00000512827:1(@)chr5_139885487_141266403	chr5_140692472	0.0001322	0.00229	0.002328	0.0001254
ENST00000512827:1(@)chr5_139885487_141266403	chr5_140692664	0.0001234	0.002443	0.002467	0.0001175
ENST00000512827:1(@)chr5_139885487_141266403	chr5_140692707	0.0001322	0.002286	0.002324	0.0001254
ENST00000512827:1(@)chr5_139885487_141266403	chr5_140693062	0.0001232	0.005337	0.005253	0.0001205
ENST00000512827:1(@)chr5_139885487_141266403	chr5_140699466	0.0001321	0.002198	0.002239	0.0001251
ENST00000488078:2(@)chr5_141266403_143601683	chr5_141471963	0.0005274	0.0005549	0.0009649	0.0004315
ENST00000488078:2(@)chr5_141266403_143601683	chr5_141478678	0.0001838	0.0002871	0.0004046	0.0001286
ENST00000488078:1(@)chr5_141266403_143601683	chr5_141474289	0.000541	0.0007993	0.001237	0.0004687
ENST00000439768:1(@)chr5_153488214_154393528	chr5_154021636	0.0005071	0.003641	0.003327	0.0004908
ENST00000439768:1(@)chr5_153488214_154393528	chr5_154022272	0.0005071	0.003872	0.003508	0.0004917
ENST00000439768:1(@)chr5_153488214_154393528	chr5_154022490	0.0007101	0.0003266	0.0007721	0.0005177
ENST00000439768:1(@)chr5_153488214_154393528	chr5_154023143	0.0007101	0.0003443	0.0007931	0.000525
ENST00000439768:1(@)chr5_153488214_154393528	chr5_154024055	0.0007094	0.000337	0.000784	0.0005215
ENST00000439768:1(@)chr5_153488214_154393528	chr5_154025525	0.0007094	0.0003253	0.0007699	0.0005166
ENST00000439768:1(@)chr5_153488214_154393528	chr5_154026094	0.0007094	0.0003236	0.000768	0.0005159
ENST00000439768:1(@)chr5_153488214_154393528	chr5_154026830	0.0005069	0.003211	0.00299	0.0004885
ENST00000439768:1(@)chr5_153488214_154393528	chr5_154027016	0.0005069	0.003418	0.003152	0.0004896
ENST00000439768:1(@)chr5_153488214_154393528	chr5_154027084	0.0007101	0.0003337	0.0007806	0.0005207
ENST00000439768:1(@)chr5_153488214_154393528	chr5_154027427	0.0007098	0.0003848	0.0008393	0.0005396
ENST00000439768:1(@)chr5_153488214_154393528	chr5_154030460	0.0005063	0.003476	0.003197	0.0004893
ENST00000439768:1(@)chr5_153488214_154393528	chr5_154030660	0.0005063	0.003705	0.003377	0.0004903
ENST00000439768:1(@)chr5_153488214_154393528	chr5_154032625	0.000709	0.0003461	0.0007945	0.0005249
ENST00000439768:1(@)chr5_153488214_154393528	chr5_154032969	0.0008118	0.0005155	0.001059	0.0006571
ENST00000439768:1(@)chr5_153488214_154393528	chr5_154033285	0.0005062	0.003335	0.003086	0.0004885
ENST00000439768:1(@)chr5_153488214_154393528	chr5_154033830	0.000709	0.0003285	0.0007735	0.0005177
ENST00000439768:1(@)chr5_153488214_154393528	chr5_154035922	0.0007186	0.0003264	0.000778	0.0005238
ENST00000439768:1(@)chr5_153488214_154393528	chr5_154036137	0.0005135	0.003041	0.002862	0.0004938
ENST00000439768:1(@)chr5_153488214_154393528	chr5_154036572	0.01311	0.003042	0.01498	0.01261
ENST00000439768:1(@)chr5_153488214_154393528	chr5_154036806	0.01844	0.0003071	0.01345	0.01322
ENST00000439768:1(@)chr5_153488214_154393528	chr5_154038161	0.01862	0.0003327	0.0139	0.01364
ENST00000439768:1(@)chr5_153488214_154393528	chr5_154038399	0.01332	0.003215	0.01534	0.01283
ENST00000439768:1(@)chr5_153488214_154393528	chr5_154039589	0.0223	0.0005864	0.01893	0.01848
ENST00000439768:1(@)chr5_153488214_154393528	chr5_154039782	0.02023	0.0003834	0.01566	0.01537
ENST00000439768:1(@)chr5_153488214_154393528	chr5_154040248	0.008469	0.00391	0.01126	0.008215
ENST00000439768:1(@)chr5_153488214_154393528	chr5_154041173	0.01442	0.003167	0.01636	0.01389
ENST00000439768:1(@)chr5_153488214_154393528	chr5_154041852	0.001896	0.003659	0.004686	0.001835
ENST00000439768:1(@)chr5_153488214_154393528	chr5_154042375	0.00268	0.0003864	0.00234	0.002039
ENST00000439768:1(@)chr5_153488214_154393528	chr5_154043323	0.002686	0.0003733	0.002318	0.002027
ENST00000439768:1(@)chr5_153488214_154393528	chr5_154043412	0.001903	0.003553	0.004608	0.00184
ENST00000439768:1(@)chr5_153488214_154393528	chr5_154043456	0.002688	0.0003807	0.002335	0.002038
ENST00000439768:1(@)chr5_153488214_154393528	chr5_154044038	0.000378	0.003674	0.003228	0.000366
ENST00000439768:1(@)chr5_153488214_154393528	chr5_154045521	0.0094	0.00349	0.0118	0.009085
ENST00000439768:1(@)chr5_153488214_154393528	chr5_154045641	0.009401	0.003656	0.01195	0.0091
ENST00000439768:1(@)chr5_153488214_154393528	chr5_154059248	0.003152	0.0003646	0.002648	0.002364
ENST00000439768:1(@)chr5_153488214_154393528	chr5_154059481	0.002227	0.003416	0.004811	0.002151
ENST00000439768:1(@)chr5_153488214_154393528	chr5_154063029	0.002218	0.003306	0.004715	0.00214
ENST00000439768:1(@)chr5_153488214_154393528	chr5_154063973	0.003128	0.0005028	0.002911	0.00252
ENST00000439768:1(@)chr5_153488214_154393528	chr5_154064222	0.003128	0.0005021	0.00291	0.002519
ENST00000439768:1(@)chr5_153488214_154393528	chr5_154065390	0.003134	0.0005674	0.003024	0.002582
ENST00000439768:1(@)chr5_153488214_154393528	chr5_154066774	0.0022	0.005005	0.006047	0.002149
ENST00000439768:1(@)chr5_153488214_154393528	chr5_154067265	0.001115	0.003495	0.0038	0.001078
ENST00000439768:1(@)chr5_153488214_154393528	chr5_154070509	0.002177	0.005532	0.00644	0.002131
ENST00000439768:1(@)chr5_153488214_154393528	chr5_154070564	0.001114	0.003534	0.00383	0.001077
ENST00000439768:1(@)chr5_153488214_154393528	chr5_154071077	0.002174	0.006084	0.006871	0.002132
ENST00000439768:1(@)chr5_153488214_154393528	chr5_154071230	0.002173	0.006379	0.007101	0.002132
ENST00000439768:1(@)chr5_153488214_154393528	chr5_154071728	0.001231	0.006147	0.005996	0.001207
ENST00000439768:1(@)chr5_153488214_154393528	chr5_154072442	0.0007421	0.00371	0.003609	0.0007187
ENST00000439768:1(@)chr5_153488214_154393528	chr5_154074620	0.0007428	0.004775	0.004444	0.0007244
ENST00000439768:1(@)chr5_153488214_154393528	chr5_154074892	0.001221	0.009094	0.008289	0.001205
ENST00000439768:1(@)chr5_153488214_154393528	chr5_154074908	0.001216	0.007962	0.0074	0.001198
ENST00000439768:1(@)chr5_153488214_154393528	chr5_154075373	0.0007435	0.004609	0.004315	0.0007245
ENST00000439768:1(@)chr5_153488214_154393528	chr5_154075444	0.001221	0.00918	0.008356	0.001205
ENST00000439768:1(@)chr5_153488214_154393528	chr5_154075854	0.000723	0.004956	0.004566	0.0007058
ENST00000439768:1(@)chr5_153488214_154393528	chr5_154076376	0.001218	0.008736	0.008007	0.001201
ENST00000439768:1(@)chr5_153488214_154393528	chr5_154076692	0.0007429	0.004697	0.004383	0.0007242
ENST00000439768:1(@)chr5_153488214_154393528	chr5_154076764	0.0007233	0.005978	0.005366	0.000709
ENST00000439768:1(@)chr5_153488214_154393528	chr5_154077247	0.001214	0.008705	0.007979	0.001197
ENST00000439768:1(@)chr5_153488214_154393528	chr5_154078226	0.0007405	0.005007	0.004624	0.000723
ENST00000439768:1(@)chr5_153488214_154393528	chr5_154079116	0.00074	0.005056	0.004661	0.0007227
ENST00000439768:1(@)chr5_153488214_154393528	chr5_154079845	0.001204	0.009684	0.008733	0.001189
ENST00000439768:1(@)chr5_153488214_154393528	chr5_154080483	0.001201	0.009885	0.008886	0.001186
ENST00000439768:1(@)chr5_153488214_154393528	chr5_154081489	0.001196	0.00997	0.008949	0.001182
ENST00000439768:1(@)chr5_153488214_154393528	chr5_154081968	0.0007355	0.005259	0.004815	0.000719
ENST00000439768:1(@)chr5_153488214_154393528	chr5_154082997	0.001188	0.01017	0.009095	0.001174
ENST00000439768:1(@)chr5_153488214_154393528	chr5_154083148	0.0007326	0.005748	0.005195	0.0007175
ENST00000439768:1(@)chr5_153488214_154393528	chr5_154084867	0.0007288	0.005537	0.005026	0.0007132
ENST00000439768:1(@)chr5_153488214_154393528	chr5_154085892	0.0007273	0.005811	0.005239	0.0007125
ENST00000439768:1(@)chr5_153488214_154393528	chr5_154086680	0.000709	0.007115	0.00624	0.0006972
ENST00000439768:1(@)chr5_153488214_154393528	chr5_154088635	0.0007209	0.005612	0.005078	0.0007057
ENST00000439768:1(@)chr5_153488214_154393528	chr5_154089079	0.0007196	0.005743	0.005179	0.0007047
ENST00000439768:1(@)chr5_153488214_154393528	chr5_154089460	0.001152	0.01219	0.01064	0.001141
ENST00000439768:1(@)chr5_153488214_154393528	chr5_154089745	0.001151	0.01217	0.01062	0.00114
ENST00000439768:1(@)chr5_153488214_154393528	chr5_154091326	0.0007145	0.006979	0.006139	0.0007023
ENST00000439768:1(@)chr5_153488214_154393528	chr5_154092177	0.0002602	0.02194	0.01735	0.0002588
ENST00000439768:1(@)chr5_153488214_154393528	chr5_154093149	0.001132	0.01406	0.01208	0.001123
ENST00000439768:1(@)chr5_153488214_154393528	chr5_154093194	0.001132	0.01381	0.01188	0.001122
ENST00000439768:1(@)chr5_153488214_154393528	chr5_154093903	0.0007065	0.007427	0.006481	0.0006952
ENST00000439768:1(@)chr5_153488214_154393528	chr5_154094134	0.001126	0.01399	0.01201	0.001117
ENST00000439768:1(@)chr5_153488214_154393528	chr5_154094777	0.0007027	0.008543	0.007348	0.0006929
ENST00000439768:1(@)chr5_153488214_154393528	chr5_154105101	0.0002329	0.01612	0.01279	0.0002312
ENST00000522782:1(@)chr5_153488214_154393528	chr5_154021636	0.00114	0.003641	0.003761	0.001103
ENST00000522782:1(@)chr5_153488214_154393528	chr5_154022272	0.001139	0.003872	0.003931	0.001104
ENST00000522782:1(@)chr5_153488214_154393528	chr5_154022490	0.0009236	0.0003266	0.000912	0.0006735
ENST00000522782:1(@)chr5_153488214_154393528	chr5_154023143	0.0009236	0.0003443	0.0009343	0.000683
ENST00000522782:1(@)chr5_153488214_154393528	chr5_154024055	0.0009246	0.000337	0.0009259	0.0006799
ENST00000522782:1(@)chr5_153488214_154393528	chr5_154025525	0.0009246	0.0003253	0.0009109	0.0006735
ENST00000522782:1(@)chr5_153488214_154393528	chr5_154026094	0.0009246	0.0003236	0.0009088	0.0006726
ENST00000522782:1(@)chr5_153488214_154393528	chr5_154026830	0.001141	0.003211	0.003444	0.0011
ENST00000522782:1(@)chr5_153488214_154393528	chr5_154027016	0.001141	0.003418	0.003598	0.001102
ENST00000522782:1(@)chr5_153488214_154393528	chr5_154027084	0.0009228	0.0003337	0.0009205	0.0006769
ENST00000522782:1(@)chr5_153488214_154393528	chr5_154027427	0.0009249	0.0003848	0.0009841	0.0007032
ENST00000522782:1(@)chr5_153488214_154393528	chr5_154030460	0.001141	0.003476	0.003641	0.001103
ENST00000522782:1(@)chr5_153488214_154393528	chr5_154030660	0.001141	0.003705	0.00381	0.001105
ENST00000522782:1(@)chr5_153488214_154393528	chr5_154031374	0.0009922	0.002085	0.00246	0.0009378
ENST00000522782:1(@)chr5_153488214_154393528	chr5_154032625	0.0009248	0.0003461	0.0009375	0.0006849
ENST00000522782:1(@)chr5_153488214_154393528	chr5_154032969	0.0003462	0.0005155	0.0006567	0.0002803
ENST00000522782:1(@)chr5_153488214_154393528	chr5_154033285	0.001141	0.003335	0.003536	0.001101
ENST00000522782:1(@)chr5_153488214_154393528	chr5_154033830	0.0009248	0.0003285	0.0009152	0.0006754
ENST00000522782:1(@)chr5_153488214_154393528	chr5_154035922	0.0009099	0.0003264	0.0009017	0.0006634
ENST00000522782:1(@)chr5_153488214_154393528	chr5_154036137	0.0284	0.003041	0.02953	0.02731
ENST00000522782:1(@)chr5_153488214_154393528	chr5_154036572	0.02812	0.003042	0.02927	0.02705
ENST00000522782:1(@)chr5_153488214_154393528	chr5_154036806	0.02273	0.0003071	0.01651	0.01629
ENST00000522782:1(@)chr5_153488214_154393528	chr5_154038161	0.02241	0.0003327	0.01667	0.01643
ENST00000522782:1(@)chr5_153488214_154393528	chr5_154038399	0.02745	0.003215	0.02879	0.02645
ENST00000522782:1(@)chr5_153488214_154393528	chr5_154039589	0.006921	0.0005864	0.006163	0.005736
ENST00000522782:1(@)chr5_153488214_154393528	chr5_154039782	0.01849	0.0003834	0.01432	0.01404
ENST00000522782:1(@)chr5_153488214_154393528	chr5_154040248	0.01964	0.00391	0.0219	0.01905
ENST00000522782:1(@)chr5_153488214_154393528	chr5_154041173	0.002859	0.003167	0.005067	0.002754
ENST00000522782:1(@)chr5_153488214_154393528	chr5_154041852	0.002836	0.003659	0.005417	0.002746
ENST00000522782:1(@)chr5_153488214_154393528	chr5_154042375	0.002327	0.0003864	0.002053	0.001771
ENST00000522782:1(@)chr5_153488214_154393528	chr5_154043323	0.002297	0.0003733	0.002006	0.001734
ENST00000522782:1(@)chr5_153488214_154393528	chr5_154043412	0.002766	0.003553	0.005269	0.002675
ENST00000522782:1(@)chr5_153488214_154393528	chr5_154043456	0.0007694	0.0003807	0.0008614	0.0005835
ENST00000522782:1(@)chr5_153488214_154393528	chr5_154044038	0.0008129	0.003674	0.00347	0.000787
ENST00000522782:1(@)chr5_153488214_154393528	chr5_154056178	0.002434	0.0003906	0.002142	0.001857
ENST00000522782:1(@)chr5_153488214_154393528	chr5_154059248	0.002458	0.0003646	0.00211	0.001844
ENST00000522782:1(@)chr5_153488214_154393528	chr5_154059481	0.002952	0.003416	0.005345	0.002851
ENST00000522782:1(@)chr5_153488214_154393528	chr5_154063029	0.002945	0.003306	0.005254	0.002841
ENST00000522782:1(@)chr5_153488214_154393528	chr5_154063973	0.002467	0.0005028	0.002355	0.001988
ENST00000522782:1(@)chr5_153488214_154393528	chr5_154064222	0.002464	0.0005021	0.002351	0.001985
ENST00000522782:1(@)chr5_153488214_154393528	chr5_154065390	0.002457	0.0005674	0.002438	0.002024
ENST00000522782:1(@)chr5_153488214_154393528	chr5_154066774	0.002951	0.005005	0.006535	0.002881
ENST00000522782:1(@)chr5_153488214_154393528	chr5_154067265	0.002939	0.003495	0.005392	0.00284
ENST00000522782:1(@)chr5_153488214_154393528	chr5_154070509	0.002919	0.005532	0.006895	0.002857
ENST00000522782:1(@)chr5_153488214_154393528	chr5_154070564	0.002917	0.003534	0.005401	0.002821
ENST00000522782:1(@)chr5_153488214_154393528	chr5_154071077	0.001938	0.006084	0.006343	0.001901
ENST00000522782:1(@)chr5_153488214_154393528	chr5_154071230	0.001937	0.006379	0.006558	0.001901
ENST00000522782:1(@)chr5_153488214_154393528	chr5_154071728	0.001792	0.006147	0.006246	0.001757
ENST00000522782:1(@)chr5_153488214_154393528	chr5_154072442	0.001925	0.00371	0.004574	0.001865
ENST00000522782:1(@)chr5_153488214_154393528	chr5_154074620	0.001918	0.004775	0.005357	0.001871
ENST00000522782:1(@)chr5_153488214_154393528	chr5_154074892	0.0006472	0.009094	0.007279	0.0006387
ENST00000522782:1(@)chr5_153488214_154393528	chr5_154074908	0.0006472	0.007962	0.006451	0.0006375
ENST00000522782:1(@)chr5_153488214_154393528	chr5_154075373	0.001912	0.004609	0.005228	0.001863
ENST00000522782:1(@)chr5_153488214_154393528	chr5_154075444	0.0006474	0.00918	0.007341	0.000639
ENST00000522782:1(@)chr5_153488214_154393528	chr5_154075854	0.0006682	0.004956	0.004271	0.0006523
ENST00000522782:1(@)chr5_153488214_154393528	chr5_154076376	0.000648	0.008736	0.007018	0.0006392
ENST00000522782:1(@)chr5_153488214_154393528	chr5_154076692	0.001905	0.004697	0.005286	0.001857
ENST00000522782:1(@)chr5_153488214_154393528	chr5_154076764	0.0006701	0.005978	0.005022	0.0006569
ENST00000522782:1(@)chr5_153488214_154393528	chr5_154077247	0.0006503	0.008705	0.006998	0.0006414
ENST00000522782:1(@)chr5_153488214_154393528	chr5_154078226	0.001881	0.005007	0.005493	0.001837
ENST00000522782:1(@)chr5_153488214_154393528	chr5_154079116	0.001875	0.005056	0.005522	0.001831
ENST00000522782:1(@)chr5_153488214_154393528	chr5_154079845	0.0006526	0.009684	0.007715	0.0006446
ENST00000522782:1(@)chr5_153488214_154393528	chr5_154080483	0.0006532	0.009885	0.007863	0.0006453
ENST00000522782:1(@)chr5_153488214_154393528	chr5_154081489	0.000653	0.00997	0.007925	0.0006452
ENST00000522782:1(@)chr5_153488214_154393528	chr5_154081968	0.001848	0.005259	0.005645	0.001806
ENST00000522782:1(@)chr5_153488214_154393528	chr5_154082997	0.0006535	0.01017	0.00807	0.0006459
ENST00000522782:1(@)chr5_153488214_154393528	chr5_154083148	0.001832	0.005748	0.005991	0.001795
ENST00000522782:1(@)chr5_153488214_154393528	chr5_154084867	0.001807	0.005537	0.005811	0.001769
ENST00000522782:1(@)chr5_153488214_154393528	chr5_154085892	0.001798	0.005811	0.006004	0.001762
ENST00000522782:1(@)chr5_153488214_154393528	chr5_154086680	0.0006744	0.007115	0.005858	0.0006631
ENST00000522782:1(@)chr5_153488214_154393528	chr5_154088635	0.001765	0.005612	0.005826	0.001728
ENST00000522782:1(@)chr5_153488214_154393528	chr5_154089079	0.001755	0.005743	0.005912	0.001719
ENST00000522782:1(@)chr5_153488214_154393528	chr5_154089460	0.0006534	0.01219	0.009551	0.0006471
ENST00000522782:1(@)chr5_153488214_154393528	chr5_154089745	0.0006533	0.01217	0.009534	0.000647
ENST00000522782:1(@)chr5_153488214_154393528	chr5_154091326	0.001735	0.006979	0.006801	0.001706
ENST00000522782:1(@)chr5_153488214_154393528	chr5_154092177	0.0004032	0.02194	0.01642	0.000401
ENST00000522782:1(@)chr5_153488214_154393528	chr5_154093149	0.0006523	0.01406	0.01091	0.0006468
ENST00000522782:1(@)chr5_153488214_154393528	chr5_154093194	0.0006521	0.01381	0.01073	0.0006465
ENST00000522782:1(@)chr5_153488214_154393528	chr5_154093903	0.001696	0.007427	0.007091	0.001669
ENST00000522782:1(@)chr5_153488214_154393528	chr5_154094134	0.0006515	0.01399	0.01086	0.000646
ENST00000522782:1(@)chr5_153488214_154393528	chr5_154094777	0.00168	0.008543	0.007894	0.001657
ENST00000522782:1(@)chr5_153488214_154393528	chr5_154096647	0.0003132	0.007737	0.005958	0.0003084
ENST00000522782:1(@)chr5_153488214_154393528	chr5_154102131	0.0002971	0.009486	0.00722	0.0002934
ENST00000522782:1(@)chr5_153488214_154393528	chr5_154102963	0.0002946	0.009586	0.00729	0.0002909
ENST00000522782:1(@)chr5_153488214_154393528	chr5_154103223	0.0002927	0.009731	0.007394	0.0002892
ENST00000522782:1(@)chr5_153488214_154393528	chr5_154104880	0.0002889	0.01055	0.007989	0.0002856
ENST00000522782:1(@)chr5_153488214_154393528	chr5_154114903	0.00035	0.0002303	0.0003974	0.0002293
ENST00000322602:1(@)chr5_153488214_154393528	chr5_154022272	0.0002534	0.003872	0.003633	0.0002457
ENST00000322602:1(@)chr5_153488214_154393528	chr5_154022490	0.0006701	0.0003266	0.000774	0.0004884
ENST00000322602:1(@)chr5_153488214_154393528	chr5_154023143	0.0006701	0.0003443	0.0007963	0.0004952
ENST00000322602:1(@)chr5_153488214_154393528	chr5_154024055	0.0006707	0.000337	0.0007876	0.0004929
ENST00000322602:1(@)chr5_153488214_154393528	chr5_154025525	0.0006707	0.0003253	0.0007727	0.0004883
ENST00000322602:1(@)chr5_153488214_154393528	chr5_154026094	0.0006707	0.0003236	0.0007706	0.0004876
ENST00000322602:1(@)chr5_153488214_154393528	chr5_154026830	0.0002535	0.003211	0.003053	0.0002442
ENST00000322602:1(@)chr5_153488214_154393528	chr5_154027016	0.0002535	0.003418	0.003235	0.0002448
ENST00000322602:1(@)chr5_153488214_154393528	chr5_154027084	0.0006708	0.0003337	0.0007836	0.0004917
ENST00000322602:1(@)chr5_153488214_154393528	chr5_154027427	0.0006705	0.0003848	0.0008461	0.0005096
ENST00000322602:1(@)chr5_153488214_154393528	chr5_154030460	0.0002534	0.003476	0.003286	0.0002449
ENST00000322602:1(@)chr5_153488214_154393528	chr5_154030660	0.0002534	0.003705	0.003487	0.0002454
ENST00000322602:1(@)chr5_153488214_154393528	chr5_154032625	0.0006704	0.0003461	0.0007989	0.0004962
ENST00000322602:1(@)chr5_153488214_154393528	chr5_154032969	0.001016	0.0005155	0.001273	0.0008222
ENST00000322602:1(@)chr5_153488214_154393528	chr5_154033285	0.0002534	0.003335	0.003162	0.0002445
ENST00000322602:1(@)chr5_153488214_154393528	chr5_154033830	0.0006704	0.0003285	0.0007766	0.0004893
ENST00000322602:1(@)chr5_153488214_154393528	chr5_154035922	0.0006615	0.0003264	0.0007674	0.000482
ENST00000322602:1(@)chr5_153488214_154393528	chr5_154036137	0.0002497	0.003041	0.0029	0.0002401
ENST00000322602:1(@)chr5_153488214_154393528	chr5_154036572	0.0002479	0.003042	0.0029	0.0002384
ENST00000322602:1(@)chr5_153488214_154393528	chr5_154036806	0.0006531	0.0003071	0.0007365	0.0004679
ENST00000322602:1(@)chr5_153488214_154393528	chr5_154038161	0.01638	0.0003327	0.01229	0.012
ENST00000322602:1(@)chr5_153488214_154393528	chr5_154038399	0.006173	0.003215	0.00876	0.005949
ENST00000322602:1(@)chr5_153488214_154393528	chr5_154039589	0.02032	0.0005864	0.01734	0.01683
ENST00000322602:1(@)chr5_153488214_154393528	chr5_154039782	0.01392	0.0003834	0.0109	0.01057
ENST00000322602:1(@)chr5_153488214_154393528	chr5_154040248	0.003975	0.00391	0.007275	0.003856
ENST00000322602:1(@)chr5_153488214_154393528	chr5_154041173	0.005205	0.003167	0.007783	0.005013
ENST00000322602:1(@)chr5_153488214_154393528	chr5_154041852	0.005175	0.003659	0.008209	0.005009
ENST00000322602:1(@)chr5_153488214_154393528	chr5_154042375	0.001763	0.0003864	0.001679	0.001341
ENST00000322602:1(@)chr5_153488214_154393528	chr5_154043323	0.001744	0.0003733	0.001642	0.001315
ENST00000322602:1(@)chr5_153488214_154393528	chr5_154043412	0.0006671	0.003553	0.003753	0.0006451
ENST00000322602:1(@)chr5_153488214_154393528	chr5_154043456	0.001738	0.0003807	0.00165	0.001317
ENST00000322602:1(@)chr5_153488214_154393528	chr5_154044038	0.0004971	0.003674	0.003695	0.0004812
ENST00000322602:1(@)chr5_153488214_154393528	chr5_154045521	0.0002177	0.00349	0.003263	0.0002104
ENST00000322602:1(@)chr5_153488214_154393528	chr5_154045641	0.0002174	0.003656	0.003409	0.0002105
ENST00000322602:1(@)chr5_153488214_154393528	chr5_154046393	0.003149	0.003548	0.006149	0.003045
ENST00000322602:1(@)chr5_153488214_154393528	chr5_154049344	0.005891	3.183e-05	0.00125	0.001222
ENST00000322602:1(@)chr5_153488214_154393528	chr5_154059248	0.001925	0.0003646	0.001763	0.001444
ENST00000322602:1(@)chr5_153488214_154393528	chr5_154059481	0.0007419	0.003416	0.003705	0.0007165
ENST00000322602:1(@)chr5_153488214_154393528	chr5_154063029	0.0007538	0.003306	0.003619	0.0007271
ENST00000322602:1(@)chr5_153488214_154393528	chr5_154063973	0.002036	0.0005028	0.002079	0.00164
ENST00000322602:1(@)chr5_153488214_154393528	chr5_154064222	0.002039	0.0005021	0.002081	0.001642
ENST00000322602:1(@)chr5_153488214_154393528	chr5_154065390	0.002057	0.0005674	0.002191	0.001695
ENST00000322602:1(@)chr5_153488214_154393528	chr5_154066774	0.0007825	0.005005	0.005142	0.000764
ENST00000322602:1(@)chr5_153488214_154393528	chr5_154067265	0.0003792	0.003495	0.003423	0.0003665
ENST00000322602:1(@)chr5_153488214_154393528	chr5_154070509	0.0007898	0.005532	0.005612	0.0007729
ENST00000322602:1(@)chr5_153488214_154393528	chr5_154070564	0.0003833	0.003534	0.003462	0.0003706
ENST00000322602:1(@)chr5_153488214_154393528	chr5_154071077	0.0007917	0.006084	0.006098	0.0007763
ENST00000322602:1(@)chr5_153488214_154393528	chr5_154071230	0.0007924	0.006379	0.006358	0.0007777
ENST00000322602:1(@)chr5_153488214_154393528	chr5_154071728	0.0005911	0.006147	0.005957	0.0005797
ENST00000322602:1(@)chr5_153488214_154393528	chr5_154072442	0.0002573	0.00371	0.003495	0.0002492
ENST00000322602:1(@)chr5_153488214_154393528	chr5_154074620	0.0002614	0.004775	0.004432	0.0002549
ENST00000322602:1(@)chr5_153488214_154393528	chr5_154074892	0.0005746	0.009094	0.008522	0.0005671
ENST00000322602:1(@)chr5_153488214_154393528	chr5_154074908	0.0005759	0.007962	0.007532	0.0005673
ENST00000322602:1(@)chr5_153488214_154393528	chr5_154075373	0.0002619	0.004609	0.004287	0.0002552
ENST00000322602:1(@)chr5_153488214_154393528	chr5_154075444	0.0005779	0.00918	0.0086	0.0005704
ENST00000322602:1(@)chr5_153488214_154393528	chr5_154075854	0.0003617	0.004956	0.004688	0.0003531
ENST00000322602:1(@)chr5_153488214_154393528	chr5_154076376	0.0005821	0.008736	0.008216	0.0005741
ENST00000322602:1(@)chr5_153488214_154393528	chr5_154076692	0.0002629	0.004697	0.004365	0.0002563
ENST00000322602:1(@)chr5_153488214_154393528	chr5_154076764	0.0003648	0.005978	0.005587	0.0003576
ENST00000322602:1(@)chr5_153488214_154393528	chr5_154077247	0.00059	0.008705	0.008197	0.000582
ENST00000322602:1(@)chr5_153488214_154393528	chr5_154078226	0.0002644	0.005007	0.004638	0.0002582
ENST00000322602:1(@)chr5_153488214_154393528	chr5_154079116	0.0002648	0.005056	0.004681	0.0002586
ENST00000322602:1(@)chr5_153488214_154393528	chr5_154079845	0.0006026	0.009684	0.009066	0.0005952
ENST00000322602:1(@)chr5_153488214_154393528	chr5_154080483	0.0006069	0.009885	0.009246	0.0005996
ENST00000322602:1(@)chr5_153488214_154393528	chr5_154081489	0.0006125	0.00997	0.009327	0.0006052
ENST00000322602:1(@)chr5_153488214_154393528	chr5_154081968	0.0002661	0.005259	0.00486	0.0002601
ENST00000322602:1(@)chr5_153488214_154393528	chr5_154082997	0.0006225	0.01017	0.00951	0.0006152
ENST00000322602:1(@)chr5_153488214_154393528	chr5_154083148	0.0002668	0.005748	0.005289	0.0002613
ENST00000322602:1(@)chr5_153488214_154393528	chr5_154084867	0.0002676	0.005537	0.005105	0.0002618
ENST00000322602:1(@)chr5_153488214_154393528	chr5_154085892	0.0002678	0.005811	0.005345	0.0002623
ENST00000322602:1(@)chr5_153488214_154393528	chr5_154086680	0.0004004	0.007115	0.006618	0.0003937
ENST00000322602:1(@)chr5_153488214_154393528	chr5_154088635	0.0002687	0.005612	0.005172	0.0002631
ENST00000322602:1(@)chr5_153488214_154393528	chr5_154089079	0.000269	0.005743	0.005287	0.0002635
ENST00000322602:1(@)chr5_153488214_154393528	chr5_154089460	0.0006611	0.01219	0.01132	0.0006546
ENST00000322602:1(@)chr5_153488214_154393528	chr5_154089745	0.0006628	0.01217	0.0113	0.0006563
ENST00000322602:1(@)chr5_153488214_154393528	chr5_154091326	0.0002698	0.006979	0.006371	0.0002652
ENST00000322602:1(@)chr5_153488214_154393528	chr5_154093149	0.0006807	0.01406	0.01297	0.0006749
ENST00000322602:1(@)chr5_153488214_154393528	chr5_154093194	0.0006814	0.01381	0.01275	0.0006755
ENST00000322602:1(@)chr5_153488214_154393528	chr5_154093903	0.0002703	0.007427	0.006763	0.0002659
ENST00000322602:1(@)chr5_153488214_154393528	chr5_154094134	0.0006865	0.01399	0.01292	0.0006807
ENST00000322602:1(@)chr5_153488214_154393528	chr5_154094777	0.0002704	0.008543	0.007739	0.0002666
ENST00000322602:1(@)chr5_153488214_154393528	chr5_154096647	0.00027	0.007737	0.007034	0.0002658
ENST00000522177:2(@)chr5_153488214_154393528	chr5_154036137	0.0002371	0.003041	0.003149	0.0002279
ENST00000522177:2(@)chr5_153488214_154393528	chr5_154036572	0.0002367	0.003042	0.00315	0.0002275
ENST00000522177:2(@)chr5_153488214_154393528	chr5_154036806	0.0002761	0.0003071	0.000492	0.000197
ENST00000522177:2(@)chr5_153488214_154393528	chr5_154038161	0.0002749	0.0003327	0.0005203	0.0002006
ENST00000522177:2(@)chr5_153488214_154393528	chr5_154038399	0.0002358	0.003215	0.003316	0.0002272
ENST00000522177:2(@)chr5_153488214_154393528	chr5_154039589	0.0002109	0.0005864	0.0007377	0.0001743
ENST00000522177:2(@)chr5_153488214_154393528	chr5_154039782	0.0002619	0.0003834	0.0005666	0.0001982
ENST00000522177:2(@)chr5_153488214_154393528	chr5_154040248	0.0002276	0.00391	0.003977	0.0002207
ENST00000518742:2(@)chr5_154393528_155946495	chr5_154644484	0.0005486	0.0002845	0.0006548	0.0003828
ENST00000518742:2(@)chr5_154393528_155946495	chr5_154646913	0.0006911	0.0002821	0.0007508	0.000481
ENST00000518742:2(@)chr5_154393528_155946495	chr5_154647041	0.0002677	0.0002819	0.0004559	0.0001863
ENST00000518742:2(@)chr5_154393528_155946495	chr5_154647656	0.0006922	0.0002849	0.0007556	0.0004832
ENST00000518742:2(@)chr5_154393528_155946495	chr5_154654616	0.0006994	0.0002856	0.0007617	0.0004886
ENST00000518742:2(@)chr5_154393528_155946495	chr5_154655677	0.0007002	0.0002861	0.0007631	0.0004895
ENST00000518742:2(@)chr5_154393528_155946495	chr5_154656755	0.0001441	0.000388	0.0004804	0.0001094
ENST00000518742:2(@)chr5_154393528_155946495	chr5_154660412	0.0001486	0.0004049	0.0005012	0.000114
ENST00000518742:2(@)chr5_154393528_155946495	chr5_154662247	0.0001522	0.0004646	0.0005646	0.0001203
ENST00000518742:2(@)chr5_154393528_155946495	chr5_154662652	0.0001537	0.0004762	0.0005775	0.0001221
ENST00000518742:2(@)chr5_154393528_155946495	chr5_154664717	0.0001584	0.0004605	0.0005653	0.000125
ENST00000518742:2(@)chr5_154393528_155946495	chr5_154665660	0.0001598	0.0004871	0.0005933	0.0001275
ENST00000518742:2(@)chr5_154393528_155946495	chr5_154667933	0.0001619	0.000457	0.0005646	0.0001275
ENST00000518742:2(@)chr5_154393528_155946495	chr5_154668645	0.0001617	0.0004564	0.0005638	0.0001273
ENST00000518742:2(@)chr5_154393528_155946495	chr5_154669125	0.0001586	0.0005204	0.000626	0.0001282
ENST00000518742:2(@)chr5_154393528_155946495	chr5_154669712	0.0001584	0.0005083	0.0006136	0.0001275
ENST00000518742:2(@)chr5_154393528_155946495	chr5_154671354	0.0001647	0.0005048	0.0006152	0.0001324
ENST00000518742:2(@)chr5_154393528_155946495	chr5_154672275	0.0001574	0.0002819	0.0003791	0.0001095
ENST00000518742:2(@)chr5_154393528_155946495	chr5_154672441	0.000153	0.0002906	0.0003853	0.0001074
ENST00000518742:2(@)chr5_154393528_155946495	chr5_154672555	0.0001528	0.0002837	0.0003779	0.0001066
ENST00000518742:2(@)chr5_154393528_155946495	chr5_154673036	0.0001538	0.0002833	0.0003781	0.0001072
ENST00000518742:2(@)chr5_154393528_155946495	chr5_154673190	0.0001539	0.0002878	0.000383	0.0001078
ENST00000518742:2(@)chr5_154393528_155946495	chr5_154673390	0.0001544	0.000284	0.0003793	0.0001077
ENST00000518742:2(@)chr5_154393528_155946495	chr5_154673689	0.0001547	0.0002849	0.0003805	0.000108
ENST00000518742:2(@)chr5_154393528_155946495	chr5_154673789	0.0001548	0.000284	0.0003795	0.0001079
ENST00000518742:2(@)chr5_154393528_155946495	chr5_154673890	0.0001567	0.0002847	0.0003816	0.0001094
ENST00000518742:2(@)chr5_154393528_155946495	chr5_154675521	0.0001551	0.0002865	0.0003824	0.0001084
ENST00000518742:2(@)chr5_154393528_155946495	chr5_154676442	0.0001549	0.0002873	0.0003832	0.0001084
ENST00000518742:2(@)chr5_154393528_155946495	chr5_154677156	0.0001514	0.0002951	0.000389	0.0001068
ENST00000518742:2(@)chr5_154393528_155946495	chr5_154678058	0.0001552	0.000286	0.0003819	0.0001084
ENST00000518742:2(@)chr5_154393528_155946495	chr5_154678248	0.0001554	0.000286	0.000382	0.0001086
ENST00000518742:2(@)chr5_154393528_155946495	chr5_154678555	0.0001555	0.0002856	0.0003818	0.0001086
ENST00000518742:2(@)chr5_154393528_155946495	chr5_154679927	0.0001562	0.0002861	0.0003828	0.0001092
ENST00000518742:2(@)chr5_154393528_155946495	chr5_154680186	0.0001566	0.0002846	0.0003814	0.0001093
ENST00000518742:2(@)chr5_154393528_155946495	chr5_154680285	0.0001565	0.0002864	0.0003833	0.0001094
ENST00000518742:2(@)chr5_154393528_155946495	chr5_154680952	0.0001616	0.000284	0.0003842	0.0001127
ENST00000518742:2(@)chr5_154393528_155946495	chr5_154682329	0.0001835	0.0003159	0.0004341	0.000132
ENST00000518742:2(@)chr5_154393528_155946495	chr5_154683472	0.0001836	0.0003154	0.0004336	0.000132
ENST00000336314:1(@)chr5_154393528_155946495	chr5_154756242	0.0004903	0.0004931	0.0008651	0.0003923
ENST00000336314:1(@)chr5_154393528_155946495	chr5_154756933	0.0004903	0.0004968	0.0008692	0.0003929
ENST00000336314:1(@)chr5_154393528_155946495	chr5_154757342	0.0004903	0.000503	0.0008761	0.0003938
ENST00000336314:1(@)chr5_154393528_155946495	chr5_154758503	0.0004903	0.0004986	0.0008712	0.0003932
ENST00000336314:1(@)chr5_154393528_155946495	chr5_154758845	0.0006931	0.0005701	0.001117	0.0005699
ENST00000336314:1(@)chr5_154393528_155946495	chr5_154758980	0.0006931	0.0005697	0.001116	0.0005698
ENST00000336314:1(@)chr5_154393528_155946495	chr5_154760091	0.0004912	0.0005054	0.0008794	0.0003949
ENST00000336314:2(@)chr5_154393528_155946495	chr5_154756456	0.0006374	0.0003405	0.0007952	0.000468
ENST00000517616:2(@)chr5_154393528_155946495	chr5_154765090	0.0008513	0.0007001	0.001396	0.0007239
ENST00000517616:2(@)chr5_154393528_155946495	chr5_154769244	0.0006771	0.0003048	0.0007749	0.0004821
ENST00000517616:1(@)chr5_154393528_155946495	chr5_154765500	0.0003087	0.0005839	0.0008152	0.0002549
ENST00000517616:1(@)chr5_154393528_155946495	chr5_154765914	0.0003134	0.0005048	0.0007364	0.0002519
ENST00000517616:1(@)chr5_154393528_155946495	chr5_154769302	0.000305	0.0004973	0.0007217	0.0002444
ENST00000517616:1(@)chr5_154393528_155946495	chr5_154774037	0.0001993	0.000558	0.0006988	0.0001632
ENST00000517616:1(@)chr5_154393528_155946495	chr5_154777223	0.001707	0.000488	0.001831	0.001363
ENST00000519931:1(@)chr5_154393528_155946495	chr5_154765500	0.0005084	0.0005839	0.0009794	0.0004198
ENST00000519931:1(@)chr5_154393528_155946495	chr5_154765914	0.0004852	0.0005048	0.0008738	0.00039
ENST00000519931:1(@)chr5_154393528_155946495	chr5_154769302	0.0003702	0.0004973	0.0007734	0.0002967
ENST00000519931:1(@)chr5_154393528_155946495	chr5_154774458	0.0003282	0.000556	0.0008016	0.0002687
ENST00000519931:1(@)chr5_154393528_155946495	chr5_154777223	0.00264	0.000488	0.002575	0.002108
ENST00000519931:2(@)chr5_154393528_155946495	chr5_154769145	0.0003809	0.000317	0.000579	0.0002743
ENST00000518297:1(@)chr5_154393528_155946495	chr5_154771067	0.000408	0.0003174	0.000598	0.0002939
ENST00000518297:1(@)chr5_154393528_155946495	chr5_154781517	0.002224	0.0003234	0.00192	0.00161
ENST00000518297:1(@)chr5_154393528_155946495	chr5_154781803	0.002235	0.0003153	0.001909	0.001607
ENST00000518297:2(@)chr5_154393528_155946495	chr5_154771092	0.0002995	0.0005546	0.0007767	0.0002451
ENST00000518297:2(@)chr5_154393528_155946495	chr5_154774037	0.0002995	0.000558	0.0007802	0.0002453
ENST00000518297:2(@)chr5_154393528_155946495	chr5_154774458	0.0002995	0.000556	0.0007782	0.0002452
ENST00000518297:2(@)chr5_154393528_155946495	chr5_154781589	0.001702	0.0004836	0.001819	0.001356
ENST00000518297:2(@)chr5_154393528_155946495	chr5_154781613	0.001702	0.0004822	0.001817	0.001355
ENST00000518595:2(@)chr5_154393528_155946495	chr5_154783726	0.0006785	0.0005173	0.001044	0.0005479
ENST00000518595:2(@)chr5_154393528_155946495	chr5_154835292	0.001741	0.0004144	0.001739	0.001342
ENST00000518595:2(@)chr5_154393528_155946495	chr5_154872221	0.0003355	0.000458	0.0007037	0.0002643
ENST00000518595:2(@)chr5_154393528_155946495	chr5_154873378	0.0003355	0.0004978	0.0007465	0.000269
ENST00000518595:2(@)chr5_154393528_155946495	chr5_154893329	0.0003368	0.0004976	0.0007473	0.00027
ENST00000518194:2(@)chr5_154393528_155946495	chr5_154785144	0.0003162	0.0004951	0.000729	0.0002532
ENST00000518194:2(@)chr5_154393528_155946495	chr5_154786222	0.0003162	0.0004817	0.0007148	0.0002518
ENST00000518194:2(@)chr5_154393528_155946495	chr5_154788632	0.000316	0.0005164	0.0007514	0.0002551
ENST00000518595:1(@)chr5_154393528_155946495	chr5_154788632	0.0003292	0.0005164	0.0007593	0.0002658
ENST00000518595:1(@)chr5_154393528_155946495	chr5_154790179	0.000337	0.0005219	0.0007714	0.0002726
ENST00000518595:1(@)chr5_154393528_155946495	chr5_154790789	0.0004832	0.0004795	0.0008426	0.0003844
ENST00000518595:1(@)chr5_154393528_155946495	chr5_154791970	0.0005773	0.0004871	0.0009262	0.0004607
ENST00000518595:1(@)chr5_154393528_155946495	chr5_154799125	0.002632	0.0004836	0.002559	0.002097
ENST00000518595:1(@)chr5_154393528_155946495	chr5_154799780	0.001835	0.0005247	0.001987	0.001486
ENST00000518595:1(@)chr5_154393528_155946495	chr5_154799797	0.001835	0.0005215	0.001983	0.001484
ENST00000518742:1(@)chr5_154393528_155946495	chr5_154788632	0.0003362	0.0005164	0.0007662	0.0002714
ENST00000518742:1(@)chr5_154393528_155946495	chr5_154790179	0.0003127	0.0005219	0.0007531	0.0002529
ENST00000518742:1(@)chr5_154393528_155946495	chr5_154790789	0.0003213	0.0004795	0.0007151	0.0002556
ENST00000518742:1(@)chr5_154393528_155946495	chr5_154791970	0.000315	0.0004871	0.0007181	0.0002514
ENST00000518742:1(@)chr5_154393528_155946495	chr5_154799780	0.001703	0.0005247	0.001882	0.001379
ENST00000518742:1(@)chr5_154393528_155946495	chr5_154799797	0.001703	0.0005215	0.001877	0.001377
ENST00000518194:1(@)chr5_154393528_155946495	chr5_154789455	0.0003686	0.0005145	0.000792	0.0002974
ENST00000518194:1(@)chr5_154393528_155946495	chr5_154834672	0.0002835	0.0005608	0.0007715	0.0002324
ENST00000519194:1(@)chr5_154393528_155946495	chr5_154799125	0.0004269	0.0004836	0.0008027	0.0003402
ENST00000519194:1(@)chr5_154393528_155946495	chr5_154799780	0.0004393	0.0005247	0.0008576	0.0003558
ENST00000519194:1(@)chr5_154393528_155946495	chr5_154799797	0.0004393	0.0005215	0.0008542	0.0003554
ENST00000519194:1(@)chr5_154393528_155946495	chr5_154802436	0.0004393	0.0005173	0.0008496	0.0003548
ENST00000519194:1(@)chr5_154393528_155946495	chr5_154810341	0.002394	0.0005386	0.002463	0.001948
ENST00000519194:1(@)chr5_154393528_155946495	chr5_154810368	0.002394	0.0005236	0.002438	0.001938
ENST00000519194:1(@)chr5_154393528_155946495	chr5_154819808	0.0001354	0.0005335	0.0006202	0.00011
ENST00000519194:1(@)chr5_154393528_155946495	chr5_154829464	0.0001354	0.0004883	0.0005751	0.0001081
ENST00000519194:2(@)chr5_154393528_155946495	chr5_154802676	0.0002584	0.0004706	0.0006567	0.0002047
ENST00000519194:2(@)chr5_154393528_155946495	chr5_154810428	0.001362	0.001134	0.002318	0.001229
ENST00000524187:1(@)chr5_154393528_155946495	chr5_154802676	0.00143	0.0004706	0.001586	0.001134
ENST00000524187:1(@)chr5_154393528_155946495	chr5_154832925	0.0001886	0.001257	0.001379	0.0001717
ENST00000524187:2(@)chr5_154393528_155946495	chr5_154803937	0.0004345	0.0005431	0.0008755	0.0003541
ENST00000524187:2(@)chr5_154393528_155946495	chr5_154803982	0.0003519	0.0004822	0.0007432	0.0002803
ENST00000524187:2(@)chr5_154393528_155946495	chr5_154804588	0.0004204	0.0005143	0.0008329	0.0003392
ENST00000524187:2(@)chr5_154393528_155946495	chr5_154804943	0.0004071	0.0005133	0.0008211	0.0003283
ENST00000524187:2(@)chr5_154393528_155946495	chr5_154804945	0.0003196	0.0004336	0.0006651	0.0002489
ENST00000524187:2(@)chr5_154393528_155946495	chr5_154806171	0.0004345	0.0005681	0.0009024	0.000357
ENST00000481273:2(@)chr6_42070983_43788432	chr6_43142317	0.0001859	0.0001539	0.0002511	0.0001032
ENST00000265354:1(@)chr6_42070983_43788432	chr6_43167202	0.0004852	0.0002936	0.000623	0.0003417
ENST00000265354:1(@)chr6_42070983_43788432	chr6_43167231	0.0004621	0.0004372	0.0007794	0.0003605
ENST00000265354:1(@)chr6_42070983_43788432	chr6_43167905	0.000485	0.0003047	0.0006373	0.0003454
ENST00000265354:1(@)chr6_42070983_43788432	chr6_43167996	0.0004848	0.0003052	0.0006376	0.0003453
ENST00000265354:1(@)chr6_42070983_43788432	chr6_43168169	0.0004621	0.000447	0.0007905	0.0003622
ENST00000265354:1(@)chr6_42070983_43788432	chr6_43169100	0.0004622	0.0005461	0.0009004	0.0003772
ENST00000265354:1(@)chr6_42070983_43788432	chr6_43175424	0.0002984	0.0004384	0.0006529	0.0002329
ENST00000265354:1(@)chr6_42070983_43788432	chr6_43178649	0.001868	0.005962	0.007542	0.00183
ENST00000265354:2(@)chr6_42070983_43788432	chr6_43167683	0.0005177	0.001035	0.001457	0.0004627
ENST00000265354:2(@)chr6_42070983_43788432	chr6_43169776	0.000561	0.0004885	0.0009174	0.000448
ENST00000423780:1(@)chr6_42070983_43788432	chr6_43272652	0.0004249	0.0003375	0.0006356	0.0003112
ENST00000423780:1(@)chr6_42070983_43788432	chr6_43287642	0.0002577	8.591e-05	0.0001884	0.0001058
ENST00000370651:1(@)chr6_62842983_65055849	chr6_63421814	0.0009376	0.0001584	0.0005354	0.0005298
ENST00000370651:1(@)chr6_62842983_65055849	chr6_63421905	0.0596	0.003527	0.05774	0.05762
ENST00000370651:1(@)chr6_62842983_65055849	chr6_63425105	0.003283	0.01127	0.003649	0.003248
ENST00000370651:1(@)chr6_62842983_65055849	chr6_63425288	0.003285	0.01068	0.003628	0.003248
ENST00000370651:1(@)chr6_62842983_65055849	chr6_63425743	0.009531	0.01012	0.009777	0.009418
ENST00000370651:1(@)chr6_62842983_65055849	chr6_63425925	0.003311	0.01117	0.003673	0.003276
ENST00000370651:1(@)chr6_62842983_65055849	chr6_63426981	0.06686	0.003722	0.06487	0.06474
ENST00000370651:1(@)chr6_62842983_65055849	chr6_63427088	0.009689	0.01076	0.009963	0.009581
ENST00000370651:1(@)chr6_62842983_65055849	chr6_63427704	0.003358	0.01129	0.003724	0.003323
ENST00000370651:1(@)chr6_62842983_65055849	chr6_63428329	0.003357	0.01135	0.003725	0.003321
ENST00000370651:1(@)chr6_62842983_65055849	chr6_63429049	0.009696	0.01099	0.00998	0.00959
ENST00000370651:1(@)chr6_62842983_65055849	chr6_63429951	0.003356	0.01233	0.003762	0.003324
ENST00000370651:1(@)chr6_62842983_65055849	chr6_63430092	0.003356	0.01227	0.003759	0.003323
ENST00000370651:1(@)chr6_62842983_65055849	chr6_63431195	0.0667	0.003804	0.06477	0.06464
ENST00000370651:1(@)chr6_62842983_65055849	chr6_63431296	0.003348	0.0117	0.00373	0.003314
ENST00000370651:1(@)chr6_62842983_65055849	chr6_63431804	0.00413	0.001851	0.003941	0.003875
ENST00000370651:1(@)chr6_62842983_65055849	chr6_63431991	0.07221	0.003434	0.06986	0.06975
ENST00000370651:1(@)chr6_62842983_65055849	chr6_63434209	0.01008	0.008412	0.01024	0.009939
ENST00000370651:1(@)chr6_62842983_65055849	chr6_63435470	0.07141	0.003368	0.06903	0.06892
ENST00000370651:1(@)chr6_62842983_65055849	chr6_63437031	0.01377	0.00314	0.01337	0.01326
ENST00000370651:1(@)chr6_62842983_65055849	chr6_63437739	0.003567	0.008317	0.003811	0.003516
ENST00000370651:1(@)chr6_62842983_65055849	chr6_63437758	0.07123	0.002671	0.06822	0.06813
ENST00000370651:1(@)chr6_62842983_65055849	chr6_63437905	0.07059	0.003055	0.06799	0.06789
ENST00000370651:1(@)chr6_62842983_65055849	chr6_63439452	0.003528	0.009393	0.003817	0.003483
ENST00000370651:1(@)chr6_62842983_65055849	chr6_63440162	0.07041	0.003207	0.06794	0.06784
ENST00000370651:1(@)chr6_62842983_65055849	chr6_63440521	0.003428	0.009747	0.003732	0.003386
ENST00000370651:1(@)chr6_62842983_65055849	chr6_63440784	0.0035	0.01127	0.003863	0.003463
ENST00000370651:1(@)chr6_62842983_65055849	chr6_63441188	0.003509	0.009642	0.003808	0.003466
ENST00000370651:1(@)chr6_62842983_65055849	chr6_63441866	0.003499	0.009184	0.00378	0.003453
ENST00000370651:1(@)chr6_62842983_65055849	chr6_63442144	0.06974	0.003178	0.06727	0.06717
ENST00000370651:1(@)chr6_62842983_65055849	chr6_63442508	0.01353	0.003279	0.01316	0.01304
ENST00000370651:1(@)chr6_62842983_65055849	chr6_63442624	0.0698	0.003208	0.06735	0.06725
ENST00000370651:1(@)chr6_62842983_65055849	chr6_63442896	0.003467	0.009822	0.003774	0.003425
ENST00000370651:1(@)chr6_62842983_65055849	chr6_63443109	0.06942	0.003221	0.067	0.0669
ENST00000370651:1(@)chr6_62842983_65055849	chr6_63443314	0.003475	0.00972	0.003778	0.003432
ENST00000370651:1(@)chr6_62842983_65055849	chr6_63443786	0.01349	0.003282	0.01313	0.01301
ENST00000370651:1(@)chr6_62842983_65055849	chr6_63445070	0.003443	0.009899	0.003753	0.003401
ENST00000370651:1(@)chr6_62842983_65055849	chr6_63445999	0.01333	0.003282	0.01297	0.01286
ENST00000370651:1(@)chr6_62842983_65055849	chr6_63446363	0.003451	0.00995	0.003763	0.00341
ENST00000370651:1(@)chr6_62842983_65055849	chr6_63447009	0.01329	0.003587	0.01298	0.01285
ENST00000370651:1(@)chr6_62842983_65055849	chr6_63448172	0.06781	0.001997	0.06398	0.06392
ENST00000626021:2(@)chr6_62842983_65055849	chr6_63425743	0.0001048	0.01012	0.009844	0.0001036
ENST00000626021:2(@)chr6_62842983_65055849	chr6_63427088	0.0001043	0.01076	0.01046	0.0001031
ENST00000626021:2(@)chr6_62842983_65055849	chr6_63429049	0.0001043	0.01099	0.01069	0.0001032
ENST00000626021:2(@)chr6_62842983_65055849	chr6_63434209	0.0001022	0.008412	0.008201	0.0001008
ENST00000627002:2(@)chr6_62842983_65055849	chr6_63449159	0.0001363	0.0007227	0.0008092	0.0001164
ENST00000627002:2(@)chr6_62842983_65055849	chr6_63450444	0.0001363	0.0006924	0.0007794	0.0001157
ENST00000627002:2(@)chr6_62842983_65055849	chr6_63451828	0.0001365	0.0006789	0.0007664	0.0001156
ENST00000627002:2(@)chr6_62842983_65055849	chr6_63453048	0.0001363	0.0006724	0.0007597	0.0001152
ENST00000627002:2(@)chr6_62842983_65055849	chr6_63454344	0.0001362	0.0006349	0.0007227	0.0001141
ENST00000627002:2(@)chr6_62842983_65055849	chr6_63455439	0.000136	0.000528	0.0006165	0.0001103
ENST00000627002:2(@)chr6_62842983_65055849	chr6_63455553	0.0001359	0.0005472	0.0006355	0.000111
ENST00000627002:2(@)chr6_62842983_65055849	chr6_63455948	0.0001779	0.0005155	0.0006378	0.0001436
ENST00000627002:2(@)chr6_62842983_65055849	chr6_63459777	0.0001374	0.0007488	0.0008358	0.000118
ENST00000627002:2(@)chr6_62842983_65055849	chr6_63460145	0.0001374	0.0007276	0.000815	0.0001175
ENST00000627002:2(@)chr6_62842983_65055849	chr6_63461163	0.0001374	0.0007248	0.0008123	0.0001174
ENST00000627002:2(@)chr6_62842983_65055849	chr6_63463311	0.0001374	0.0007541	0.000841	0.0001181
ENST00000627002:2(@)chr6_62842983_65055849	chr6_63465763	0.0001396	0.0006523	0.0007427	0.0001174
ENST00000627002:2(@)chr6_62842983_65055849	chr6_63466542	0.0001374	0.0006735	0.0007619	0.0001162
ENST00000627002:2(@)chr6_62842983_65055849	chr6_63468629	0.0001377	0.0006224	0.0007116	0.000115
ENST00000627002:2(@)chr6_62842983_65055849	chr6_63468969	0.0001356	0.0006509	0.0007381	0.0001141
ENST00000627002:2(@)chr6_62842983_65055849	chr6_63469014	0.0001361	0.000701	0.0007877	0.0001158
ENST00000627002:2(@)chr6_62842983_65055849	chr6_63469969	0.0001374	0.0006715	0.0007598	0.0001161
ENST00000627002:2(@)chr6_62842983_65055849	chr6_63472706	0.0001349	0.0005856	0.0006728	0.0001115
ENST00000627002:2(@)chr6_62842983_65055849	chr6_63472760	0.0001341	0.0005879	0.0006745	0.0001109
ENST00000627002:2(@)chr6_62842983_65055849	chr6_63473199	0.0001376	0.0006231	0.0007122	0.0001149
ENST00000627002:2(@)chr6_62842983_65055849	chr6_63475011	0.0001375	0.0006197	0.0007088	0.0001147
ENST00000627002:2(@)chr6_62842983_65055849	chr6_63475059	0.0001374	0.0006133	0.0007023	0.0001144
ENST00000627002:2(@)chr6_62842983_65055849	chr6_63475214	0.0001375	0.0006067	0.000696	0.0001143
ENST00000627002:2(@)chr6_62842983_65055849	chr6_63475450	0.0001375	0.0006077	0.0006969	0.0001144
ENST00000627002:2(@)chr6_62842983_65055849	chr6_63476127	0.0001375	0.0006114	0.0007006	0.0001145
ENST00000627002:2(@)chr6_62842983_65055849	chr6_63476480	0.000137	0.0006038	0.0006926	0.0001138
ENST00000627002:2(@)chr6_62842983_65055849	chr6_63478523	0.0001342	0.0005617	0.0006484	0.00011
ENST00000627002:2(@)chr6_62842983_65055849	chr6_63591397	0.0002176	0.000134	0.0002418	0.0001134
ENST00000627002:2(@)chr6_62842983_65055849	chr6_63594736	0.00025	0.0001136	0.0002288	0.0001199
ENST00000627002:2(@)chr6_62842983_65055849	chr6_63600194	0.0002091	0.0002958	0.0004312	0.0001477
ENST00000627002:2(@)chr6_62842983_65055849	chr6_63602467	0.0001268	0.0008574	0.0009328	0.0001109
ENST00000627002:2(@)chr6_62842983_65055849	chr6_63620660	0.0002372	0.0001196	0.0002315	0.0001169
ENST00000578299:2(@)chr6_62842983_65055849	chr6_63459777	0.0001172	0.0007488	0.0008195	0.0001007
ENST00000578299:2(@)chr6_62842983_65055849	chr6_63460145	0.0001172	0.0007276	0.0007987	0.0001003
ENST00000578299:2(@)chr6_62842983_65055849	chr6_63461163	0.0001172	0.0007248	0.000796	0.0001002
ENST00000578299:2(@)chr6_62842983_65055849	chr6_63463311	0.0001172	0.0007541	0.0008247	0.0001008
ENST00000578299:2(@)chr6_62842983_65055849	chr6_63554794	0.000178	0.0008749	0.000996	0.0001561
ENST00000578299:2(@)chr6_62842983_65055849	chr6_63600194	0.0002597	0.0002958	0.0004672	0.0001833
ENST00000578299:2(@)chr6_62842983_65055849	chr6_63602467	0.0002752	0.0008574	0.001064	0.0002406
ENST00000578299:2(@)chr6_62842983_65055849	chr6_63614270	0.0002719	0.0008765	0.00108	0.0002384
ENST00000473334:1(@)chr6_62842983_65055849	chr6_63565693	0.0004652	4.05e-05	0.0001539	0.000115
ENST00000473334:1(@)chr6_62842983_65055849	chr6_63577080	0.002914	3.495e-05	0.000677	0.0006435
ENST00000578299:1(@)chr6_62842983_65055849	chr6_63577080	0.002186	3.495e-05	0.0005164	0.0004829
ENST00000370651:2(@)chr6_62842983_65055849	chr6_63577080	0.0005393	3.495e-05	0.0001527	0.0001191
ENST00000626021:1(@)chr6_62842983_65055849	chr6_63578305	0.0006215	4.112e-05	0.0001949	0.0001554
ENST00000605602:1(@)chr6_82417432_84500271	chr6_83000037	0.003516	1.221e-05	0.0003284	0.0003167
ENST00000619481:2(@)chr6_109983044_112023811	chr6_111303354	0.0003602	0.006668	0.006766	0.0003537
ENST00000619481:2(@)chr6_109983044_112023811	chr6_111305469	0.0003602	0.006536	0.006639	0.0003535
ENST00000450235:2(@)chr7_1313431_2022763	chr7_1888523	0.0005276	0.0202	0.01994	0.0005244
ENST00000450235:2(@)chr7_1313431_2022763	chr7_1893052	0.0004669	0.03874	0.03769	0.0004655
ENST00000450235:2(@)chr7_1313431_2022763	chr7_1900129	0.002403	0.001417	0.003574	0.002212
ENST00000444373:1(@)chr7_2022763_2732593	chr7_2081123	0.0003596	0.007771	0.007845	0.0003541
ENST00000444373:1(@)chr7_2022763_2732593	chr7_2092194	0.0001031	0.06104	0.05894	0.0001029
ENST00000479689:1(@)chr7_2022763_2732593	chr7_2113436	0.0002167	0.117	0.1133	0.0002165
ENST00000466199:1(@)chr7_2022763_2732593	chr7_2120182	0.0002058	0.03185	0.03106	0.0002051
ENST00000466199:1(@)chr7_2022763_2732593	chr7_2121464	0.0002074	0.03185	0.03106	0.0002067
ENST00000466199:1(@)chr7_2022763_2732593	chr7_2122214	0.0001607	0.02583	0.02519	0.0001599
ENST00000466199:1(@)chr7_2022763_2732593	chr7_2125360	0.000207	0.03185	0.03106	0.0002063
ENST00000466199:1(@)chr7_2022763_2732593	chr7_2126437	0.0001597	0.02583	0.02519	0.0001589
ENST00000466199:1(@)chr7_2022763_2732593	chr7_2126598	0.0002063	0.03185	0.03106	0.0002056
ENST00000466199:1(@)chr7_2022763_2732593	chr7_2126879	0.0002047	0.02583	0.02523	0.0002038
ENST00000466199:1(@)chr7_2022763_2732593	chr7_2128304	0.0002022	0.03185	0.03106	0.0002014
ENST00000466199:1(@)chr7_2022763_2732593	chr7_2128860	0.0002727	0.0001376	0.0002778	0.0001445
ENST00000466199:1(@)chr7_2022763_2732593	chr7_2164765	0.0002706	7.184e-05	0.0001698	0.0001002
ENST00000459731:2(@)chr7_2022763_2732593	chr7_2173123	0.0002542	0.0003093	0.0004789	0.0001818
ENST00000459731:2(@)chr7_2022763_2732593	chr7_2181948	0.001531	0.0009987	0.002322	0.001363
ENST00000486040:1(@)chr7_2022763_2732593	chr7_2229157	0.09419	6.119e-07	0.0004656	0.0004651
ENST00000486040:1(@)chr7_2022763_2732593	chr7_2229613	0.1495	5.214e-07	0.00063	0.0006295
ENST00000486040:1(@)chr7_2022763_2732593	chr7_2232345	0.1036	8.619e-07	0.0007201	0.0007194
ENST00000486040:1(@)chr7_2022763_2732593	chr7_2232487	0.05691	6.489e-07	0.0002985	0.0002979
ENST00000486040:1(@)chr7_2022763_2732593	chr7_2239847	0.1641	5.705e-07	0.0007561	0.0007556
ENST00000625307:1(@)chr7_23431823_25037640	chr7_24613336	0.0005233	0.000647	0.001048	0.0004396
ENST00000625307:1(@)chr7_23431823_25037640	chr7_24614463	0.004728	7.301e-05	0.001827	0.001759
ENST00000625307:1(@)chr7_23431823_25037640	chr7_24616589	0.01336	0.0006095	0.01169	0.01112
ENST00000625307:1(@)chr7_23431823_25037640	chr7_24634396	0.0007108	0.0001862	0.0006027	0.0004277
ENST00000625307:1(@)chr7_23431823_25037640	chr7_24639783	0.0007049	0.0001568	0.000542	0.0003946
ENST00000625307:1(@)chr7_23431823_25037640	chr7_24647431	0.0006984	0.0001443	0.0005122	0.0003766
ENST00000625307:1(@)chr7_23431823_25037640	chr7_24648564	0.002007	0.0006036	0.002234	0.001667
ENST00000625307:1(@)chr7_23431823_25037640	chr7_24651536	0.00133	0.0005822	0.001645	0.001097
ENST00000625307:1(@)chr7_23431823_25037640	chr7_24651713	0.001329	0.0005715	0.001631	0.001094
ENST00000625307:1(@)chr7_23431823_25037640	chr7_24652315	0.000463	0.0001127	0.000327	0.0002211
ENST00000625307:1(@)chr7_23431823_25037640	chr7_24652712	0.001326	0.0004901	0.00152	0.001059
ENST00000625307:1(@)chr7_23431823_25037640	chr7_24662376	0.001309	0.001048	0.002157	0.001171
ENST00000625307:1(@)chr7_23431823_25037640	chr7_24663679	0.001329	0.0008841	0.001997	0.001166
ENST00000625307:1(@)chr7_23431823_25037640	chr7_24697017	0.0002364	0.000113	0.0002193	0.0001131
ENST00000625307:1(@)chr7_23431823_25037640	chr7_24699609	0.0002466	0.0001391	0.0002615	0.0001307
ENST00000625307:1(@)chr7_23431823_25037640	chr7_24700558	0.0002413	0.0001244	0.0002382	0.0001212
ENST00000393651:2(@)chr7_104519078_106042459	chr7_105253894	0.001204	0.02034	0.02075	0.001197
ENST00000585503:1(@)chr8_141963553_143155464	chr8_142671576	0.001262	0.0003643	0.001268	0.0009431
ENST00000585503:1(@)chr8_141963553_143155464	chr8_142671871	0.00136	0.0002824	0.001199	0.0009471
ENST00000585503:1(@)chr8_141963553_143155464	chr8_142672128	0.001249	0.0006277	0.001604	0.001044
ENST00000585503:1(@)chr8_141963553_143155464	chr8_142673310	0.0009278	0.0003329	0.0009742	0.0006772
ENST00000585503:1(@)chr8_141963553_143155464	chr8_142674302	0.0006074	0.0003632	0.0007775	0.0004535
ENST00000585503:1(@)chr8_141963553_143155464	chr8_142674800	0.001447	0.0003585	0.001396	0.001077
ENST00000585503:1(@)chr8_141963553_143155464	chr8_142675112	0.001477	0.0003631	0.001427	0.001103
ENST00000585503:1(@)chr8_141963553_143155464	chr8_142675501	0.001484	0.0003596	0.001426	0.001105
ENST00000585503:1(@)chr8_141963553_143155464	chr8_142675619	0.0015	0.0003627	0.001443	0.00112
ENST00000585503:1(@)chr8_141963553_143155464	chr8_142675868	0.00152	0.0003508	0.001437	0.001125
ENST00000585503:1(@)chr8_141963553_143155464	chr8_142675991	0.0001402	0.0003414	0.0004076	0.000103
ENST00000585503:1(@)chr8_141963553_143155464	chr8_142676290	0.0002035	0.0003621	0.0004749	0.0001518
ENST00000585503:1(@)chr8_141963553_143155464	chr8_142676345	0.000204	0.0003698	0.000483	0.000153
ENST00000585503:1(@)chr8_141963553_143155464	chr8_142677946	0.0001235	0.0005722	0.0006122	0.0001016
ENST00000585503:1(@)chr8_141963553_143155464	chr8_142682072	0.00941	0.0003197	0.007077	0.006793
ENST00000585503:1(@)chr8_141963553_143155464	chr8_142682129	0.006503	0.000311	0.004935	0.004658
ENST00000585503:1(@)chr8_141963553_143155464	chr8_142682200	0.006491	0.0003106	0.004924	0.004647
ENST00000585503:1(@)chr8_141963553_143155464	chr8_142682204	0.006487	0.0003113	0.004925	0.004648
ENST00000585503:1(@)chr8_141963553_143155464	chr8_142682272	0.009444	0.000293	0.006909	0.006648
ENST00000585503:1(@)chr8_141963553_143155464	chr8_142682332	0.006497	0.000308	0.004915	0.004641
ENST00000585503:1(@)chr8_141963553_143155464	chr8_142682339	0.006498	0.0003083	0.004917	0.004643
ENST00000585503:1(@)chr8_141963553_143155464	chr8_142682540	0.006496	0.0003075	0.004912	0.004638
ENST00000585503:1(@)chr8_141963553_143155464	chr8_142682583	0.006493	0.0003141	0.004944	0.004664
ENST00000585503:1(@)chr8_141963553_143155464	chr8_142682683	0.006491	0.0003216	0.00498	0.004693
ENST00000585503:1(@)chr8_141963553_143155464	chr8_142683195	0.005382	0.0007085	0.005217	0.004585
ENST00000585503:1(@)chr8_141963553_143155464	chr8_142683461	0.006478	0.0003135	0.00493	0.004651
ENST00000585503:1(@)chr8_141963553_143155464	chr8_142692775	0.0001973	0.0003518	0.00046	0.0001461
ENST00000585503:1(@)chr8_141963553_143155464	chr8_142693174	0.0002402	0.000238	0.0003706	0.0001583
ENST00000585503:1(@)chr8_141963553_143155464	chr8_142695250	0.0001904	0.0003604	0.0004635	0.0001419
ENST00000585503:1(@)chr8_141963553_143155464	chr8_142699357	0.0002173	0.0002267	0.0003431	0.0001408
ENST00000585503:1(@)chr8_141963553_143155464	chr8_142699871	0.0001845	0.0004442	0.0005408	0.0001445
ENST00000585503:1(@)chr8_141963553_143155464	chr8_142700440	0.0001927	0.0006054	0.0007003	0.0001601
ENST00000585503:1(@)chr8_141963553_143155464	chr8_142700856	0.0001974	0.0002627	0.0003688	0.0001344
ENST00000585503:1(@)chr8_141963553_143155464	chr8_142702067	0.0001698	0.0001884	0.0002708	0.0001027
ENST00000585503:1(@)chr8_141963553_143155464	chr8_142703082	0.0001683	0.0001902	0.0002718	0.0001021
ENST00000585503:1(@)chr8_141963553_143155464	chr8_142703467	0.0001452	0.0003316	0.0004017	0.0001059
ENST00000585503:1(@)chr8_141963553_143155464	chr8_142703927	0.0001452	0.0003328	0.0004028	0.0001059
ENST00000585503:1(@)chr8_141963553_143155464	chr8_142704131	0.0001449	0.0003268	0.0003968	0.0001053
ENST00000585503:1(@)chr8_141963553_143155464	chr8_142704241	0.0001449	0.0003294	0.0003993	0.0001055
ENST00000585503:1(@)chr8_141963553_143155464	chr8_142704796	0.0001449	0.0003181	0.0003883	0.0001045
ENST00000587499:1(@)chr8_141963553_143155464	chr8_142671576	0.002221	0.0003643	0.001956	0.00166
ENST00000587499:1(@)chr8_141963553_143155464	chr8_142671871	0.001316	0.0002824	0.001146	0.0009167
ENST00000587499:1(@)chr8_141963553_143155464	chr8_142672128	0.0009718	0.0006277	0.001322	0.0008124
ENST00000587499:1(@)chr8_141963553_143155464	chr8_142673310	0.002676	0.0003329	0.002223	0.001953
ENST00000587499:1(@)chr8_141963553_143155464	chr8_142674302	0.002346	0.0003632	0.002046	0.001752
ENST00000587499:1(@)chr8_141963553_143155464	chr8_142674800	0.002303	0.0003585	0.002005	0.001714
ENST00000587499:1(@)chr8_141963553_143155464	chr8_142675112	0.002319	0.0003631	0.002026	0.001732
ENST00000587499:1(@)chr8_141963553_143155464	chr8_142675501	0.002328	0.0003596	0.002026	0.001734
ENST00000587499:1(@)chr8_141963553_143155464	chr8_142675619	0.002339	0.0003627	0.00204	0.001746
ENST00000587499:1(@)chr8_141963553_143155464	chr8_142675868	0.002418	0.0003508	0.002074	0.001789
ENST00000587499:1(@)chr8_141963553_143155464	chr8_142675991	0.0003783	0.0003414	0.0005551	0.000278
ENST00000587499:1(@)chr8_141963553_143155464	chr8_142676290	0.0003204	0.0003621	0.000533	0.0002391
ENST00000587499:1(@)chr8_141963553_143155464	chr8_142676345	0.00032	0.0003698	0.0005402	0.00024
ENST00000587499:1(@)chr8_141963553_143155464	chr8_142677719	0.0004097	0.0003307	0.0005669	0.0002985
ENST00000587499:1(@)chr8_141963553_143155464	chr8_142677946	0.0002638	0.0005722	0.0006816	0.0002171
ENST00000587499:1(@)chr8_141963553_143155464	chr8_142682072	0.01254	0.0003197	0.009314	0.009055
ENST00000587499:1(@)chr8_141963553_143155464	chr8_142682129	0.01643	0.000311	0.01202	0.01177
ENST00000587499:1(@)chr8_141963553_143155464	chr8_142682200	0.0164	0.0003106	0.01199	0.01174
ENST00000587499:1(@)chr8_141963553_143155464	chr8_142682204	0.01637	0.0003113	0.01198	0.01173
ENST00000587499:1(@)chr8_141963553_143155464	chr8_142682272	0.01271	0.000293	0.009182	0.008945
ENST00000587499:1(@)chr8_141963553_143155464	chr8_142682332	0.01639	0.000308	0.01195	0.01171
ENST00000587499:1(@)chr8_141963553_143155464	chr8_142682339	0.0164	0.0003083	0.01197	0.01172
ENST00000587499:1(@)chr8_141963553_143155464	chr8_142682540	0.01639	0.0003075	0.01195	0.0117
ENST00000587499:1(@)chr8_141963553_143155464	chr8_142682583	0.01638	0.0003141	0.01202	0.01177
ENST00000587499:1(@)chr8_141963553_143155464	chr8_142682683	0.01638	0.0003216	0.01211	0.01185
ENST00000587499:1(@)chr8_141963553_143155464	chr8_142683195	0.01061	0.0007085	0.009615	0.009041
ENST00000587499:1(@)chr8_141963553_143155464	chr8_142683461	0.01622	0.0003135	0.0119	0.01165
ENST00000587499:1(@)chr8_141963553_143155464	chr8_142692775	0.0003334	0.0003518	0.0005324	0.0002469
ENST00000587499:1(@)chr8_141963553_143155464	chr8_142693174	0.0002356	0.000238	0.0003484	0.0001552
ENST00000587499:1(@)chr8_141963553_143155464	chr8_142695250	0.0003515	0.0003604	0.0005545	0.0002619
ENST00000587499:1(@)chr8_141963553_143155464	chr8_142696963	0.0003868	0.0006633	0.0008646	0.0003262
ENST00000587499:1(@)chr8_141963553_143155464	chr8_142699357	0.0002759	0.0002267	0.0003628	0.0001788
ENST00000587499:1(@)chr8_141963553_143155464	chr8_142699871	0.0002288	0.0004442	0.0005397	0.0001792
ENST00000587499:1(@)chr8_141963553_143155464	chr8_142700440	0.0002617	0.0006054	0.0007089	0.0002175
ENST00000587499:1(@)chr8_141963553_143155464	chr8_142700626	0.0001653	0.0003638	0.0004188	0.0001235
ENST00000587499:1(@)chr8_141963553_143155464	chr8_142700856	0.0003928	0.0002627	0.0004806	0.0002674
ENST00000587499:1(@)chr8_141963553_143155464	chr8_142701196	0.0002487	0.0002588	0.0003786	0.0001685
ENST00000587499:1(@)chr8_141963553_143155464	chr8_142702067	0.000507	0.0001884	0.0004595	0.0003066
ENST00000587499:1(@)chr8_141963553_143155464	chr8_142703082	0.0005124	0.0001902	0.0004653	0.000311
ENST00000587499:1(@)chr8_141963553_143155464	chr8_142703467	0.0002886	0.0003316	0.0004795	0.0002104
ENST00000587499:1(@)chr8_141963553_143155464	chr8_142703927	0.0002885	0.0003328	0.0004807	0.0002106
ENST00000587499:1(@)chr8_141963553_143155464	chr8_142704131	0.0002871	0.0003268	0.0004737	0.0002085
ENST00000587499:1(@)chr8_141963553_143155464	chr8_142704241	0.0002869	0.0003294	0.0004761	0.0002088
ENST00000587499:1(@)chr8_141963553_143155464	chr8_142704796	0.0002867	0.0003181	0.0004649	0.0002066
ENST00000587499:1(@)chr8_141963553_143155464	chr8_142705043	0.0005172	0.0001775	0.0004494	0.0003053
ENST00000587499:1(@)chr8_141963553_143155464	chr8_142706390	0.0001865	0.0003194	0.0003938	0.0001346
ENST00000587499:1(@)chr8_141963553_143155464	chr8_142706581	0.0001861	0.0003197	0.0003938	0.0001343
ENST00000587499:1(@)chr8_141963553_143155464	chr8_142707413	0.0003319	0.0001765	0.0003387	0.0001955
ENST00000587499:1(@)chr8_141963553_143155464	chr8_142708357	0.0003279	0.0001774	0.0003375	0.0001935
ENST00000587499:1(@)chr8_141963553_143155464	chr8_142708548	0.0001812	0.0003212	0.0003917	0.000131
ENST00000587499:1(@)chr8_141963553_143155464	chr8_142709156	0.0001775	0.0003233	0.0003909	0.0001286
ENST00000587499:1(@)chr8_141963553_143155464	chr8_142709516	0.0003157	0.0001771	0.0003299	0.0001862
ENST00000587499:1(@)chr8_141963553_143155464	chr8_142709882	0.0001743	0.0003285	0.0003935	0.0001268
ENST00000587499:1(@)chr8_141963553_143155464	chr8_142709969	0.0001738	0.0003283	0.0003928	0.0001264
ENST00000587499:1(@)chr8_141963553_143155464	chr8_142710775	0.0001709	0.0003327	0.0003948	0.0001247
ENST00000587499:1(@)chr8_141963553_143155464	chr8_142711251	0.0001693	0.0003293	0.0003905	0.0001232
ENST00000587499:1(@)chr8_141963553_143155464	chr8_142711902	0.0001675	0.0003342	0.0003936	0.0001224
ENST00000587499:1(@)chr8_141963553_143155464	chr8_142714775	0.000289	0.0001819	0.00032	0.0001723
ENST00000587499:1(@)chr8_141963553_143155464	chr8_142716851	0.0002777	0.0001836	0.0003152	0.0001662
ENST00000587499:1(@)chr8_141963553_143155464	chr8_142719597	0.0002647	0.0001817	0.0003052	0.0001578
ENST00000587499:1(@)chr8_141963553_143155464	chr8_142720520	0.0002604	0.0001822	0.0003032	0.0001554
ENST00000587499:1(@)chr8_141963553_143155464	chr8_142721218	0.0002554	0.0001825	0.0003006	0.0001524
ENST00000587499:1(@)chr8_141963553_143155464	chr8_142724265	0.0002368	0.0001829	0.0002899	0.0001415
ENST00000587499:1(@)chr8_141963553_143155464	chr8_142726757	0.0002132	0.0001921	0.0002858	0.0001299
ENST00000587499:1(@)chr8_141963553_143155464	chr8_142730723	0.0001724	0.0002008	0.0002699	0.0001069
ENST00000585503:2(@)chr8_141963553_143155464	chr8_142672184	0.0003999	0.01148	0.01143	0.0003957
ENST00000587499:2(@)chr8_141963553_143155464	chr8_142672184	0.0004386	0.01148	0.01147	0.000434
ENST00000301263:1(@)chr8_141963553_143155464	chr8_142679754	0.0002173	0.0001384	0.0002479	0.0001149
ENST00000353739:1(@)chr9_34642246_36743286	chr9_36359379	0.0003879	0.00011	0.0002885	0.0001829
ENST00000353739:1(@)chr9_34642246_36743286	chr9_36369490	0.003019	0.0002974	0.002419	0.002134
ENST00000377885:2(@)chr9_34642246_36743286	chr9_36359379	0.0002739	0.00011	0.0002349	0.0001292
ENST00000369878:1(@)chr10_102620653_104935290	chr10_103005737	0.003233	0.01165	0.01435	0.003199
ENST00000369878:1(@)chr10_102620653_104935290	chr10_103006363	0.003233	0.01165	0.01435	0.003199
ENST00000616802:1(@)chr10_102620653_104935290	chr10_103019055	0.000437	0.01165	0.01163	0.0004325
ENST00000616802:1(@)chr10_102620653_104935290	chr10_103020281	0.0004382	0.01165	0.01163	0.0004337
ENST00000616802:1(@)chr10_102620653_104935290	chr10_103029823	0.002269	0.03269	0.03368	0.002261
ENST00000470299:2(@)chr10_102620653_104935290	chr10_103154183	0.005529	0.01705	0.02192	0.005491
ENST00000470299:2(@)chr10_102620653_104935290	chr10_103169959	0.0001814	0.03269	0.03168	0.0001808
ENST00000470299:2(@)chr10_102620653_104935290	chr10_103171827	0.0001816	0.03269	0.03168	0.000181
ENST00000470299:2(@)chr10_102620653_104935290	chr10_103179458	0.0001224	0.03269	0.03163	0.0001219
ENST00000470299:2(@)chr10_102620653_104935290	chr10_103197872	0.0001247	0.03269	0.03163	0.0001242
ENST00000470299:2(@)chr10_102620653_104935290	chr10_103199143	0.0001254	0.03269	0.03163	0.0001249
ENST00000470299:2(@)chr10_102620653_104935290	chr10_103199431	0.0001254	0.03269	0.03163	0.0001249
ENST00000467380:2(@)chr10_102620653_104935290	chr10_103169959	0.0007769	0.03269	0.03238	0.0007741
ENST00000467380:2(@)chr10_102620653_104935290	chr10_103171827	0.0001022	0.03269	0.03171	0.0001018
ENST00000467380:2(@)chr10_102620653_104935290	chr10_103197872	0.0001143	0.03269	0.03172	0.0001139
ENST00000467380:2(@)chr10_102620653_104935290	chr10_103199143	0.0001179	0.03269	0.03172	0.0001174
ENST00000467380:2(@)chr10_102620653_104935290	chr10_103199431	0.0001178	0.03269	0.03172	0.0001174
ENST00000605824:1(@)chr11_26998914_28460046	chr11_28146351	0.001673	0.0004728	0.001781	0.001327
ENST00000525242:1(@)chr11_44672249_46984586	chr11_46346691	0.0009552	0.004358	0.005095	0.000929
ENST00000525242:1(@)chr11_44672249_46984586	chr11_46349217	0.0001302	0.003703	0.003666	0.000126
ENST00000525242:1(@)chr11_44672249_46984586	chr11_46354544	0.002839	0.00158	0.004144	0.002633
ENST00000525242:1(@)chr11_44672249_46984586	chr11_46355403	0.002988	0.00148	0.004173	0.002759
ENST00000527674:2(@)chr11_44672249_46984586	chr11_46349217	0.0003377	0.003703	0.003893	0.0003269
ENST00000527674:2(@)chr11_44672249_46984586	chr11_46351761	0.0003017	0.05367	0.052	0.000301
ENST00000527674:2(@)chr11_44672249_46984586	chr11_46356482	0.0002251	0.0005183	0.0006811	0.0001819
ENST00000577966:1(@)chr11_44672249_46984586	chr11_46351761	0.000308	0.05367	0.05041	0.0003073
ENST00000577966:1(@)chr11_44672249_46984586	chr11_46370052	0.004754	0.01596	0.01961	0.004719
ENST00000577966:1(@)chr11_44672249_46984586	chr11_46372408	0.0006266	0.01329	0.01303	0.000621
ENST00000577966:1(@)chr11_44672249_46984586	chr11_46375773	0.002969	0.01644	0.0183	0.002947
ENST00000577966:1(@)chr11_44672249_46984586	chr11_46377988	0.02501	0.01899	0.04258	0.02485
ENST00000577966:1(@)chr11_44672249_46984586	chr11_46401136	0.0006742	0.01038	0.01036	0.0006664
ENST00000577966:1(@)chr11_44672249_46984586	chr11_46424714	0.0004507	0.008622	0.008493	0.0004445
ENST00000525434:2(@)chr11_44672249_46984586	chr11_46354544	0.0002175	0.00158	0.0017	0.0002019
ENST00000525434:2(@)chr11_44672249_46984586	chr11_46355403	0.006989	0.00148	0.007857	0.006455
ENST00000525434:2(@)chr11_44672249_46984586	chr11_46356220	0.005211	0.00648	0.01126	0.005114
ENST00000525434:2(@)chr11_44672249_46984586	chr11_46374929	0.0009547	0.0155	0.01564	0.0009473
ENST00000525434:2(@)chr11_44672249_46984586	chr11_46375773	0.0009551	0.01644	0.01654	0.0009481
ENST00000525434:2(@)chr11_44672249_46984586	chr11_46377366	0.002274	1.843e-05	0.0003147	0.0002972
ENST00000525434:2(@)chr11_44672249_46984586	chr11_46377988	0.0009528	0.01899	0.01895	0.0009468
ENST00000525434:2(@)chr11_44672249_46984586	chr11_46385217	0.00121	0.000432	0.001352	0.0009428
ENST00000525434:2(@)chr11_44672249_46984586	chr11_46399608	0.0008157	0.0005027	0.001132	0.0006558
ENST00000525434:2(@)chr11_44672249_46984586	chr11_46401136	0.0005752	0.01038	0.01041	0.0005685
ENST00000525434:2(@)chr11_44672249_46984586	chr11_46406305	0.0008121	0.0005759	0.001216	0.0006696
ENST00000525434:2(@)chr11_44672249_46984586	chr11_46417165	0.0001496	0.0004592	0.0005535	0.0001181
ENST00000525434:2(@)chr11_44672249_46984586	chr11_46420976	0.0001524	0.0005362	0.0006324	0.000124
ENST00000525434:2(@)chr11_44672249_46984586	chr11_46421725	0.0001524	0.0005422	0.0006383	0.0001243
ENST00000525434:2(@)chr11_44672249_46984586	chr11_46424714	0.0001067	0.008622	0.00828	0.0001052
ENST00000525434:2(@)chr11_44672249_46984586	chr11_46429271	0.0001543	0.0005711	0.0006685	0.000127
ENST00000525434:2(@)chr11_44672249_46984586	chr11_46432763	0.000106	0.009568	0.009176	0.0001047
ENST00000525434:2(@)chr11_44672249_46984586	chr11_46434794	0.0001542	0.0005342	0.0006319	0.0001254
ENST00000525434:2(@)chr11_44672249_46984586	chr11_46435709	0.0001513	0.0004946	0.0005902	0.0001213
ENST00000525434:2(@)chr11_44672249_46984586	chr11_46441236	0.0001532	0.0006334	0.0007289	0.0001283
ENST00000525434:2(@)chr11_44672249_46984586	chr11_46445278	0.0001061	0.01249	0.01195	0.000105
ENST00000525434:2(@)chr11_44672249_46984586	chr11_46448350	0.0001428	0.02831	0.02698	0.0001422
ENST00000525434:2(@)chr11_44672249_46984586	chr11_46449277	0.0001071	0.008645	0.008302	0.0001056
ENST00000525434:2(@)chr11_44672249_46984586	chr11_46452392	0.000151	0.0006282	0.000722	0.0001264
ENST00000525434:2(@)chr11_44672249_46984586	chr11_46462398	0.0001487	0.0005439	0.0006371	0.0001214
ENST00000525434:2(@)chr11_44672249_46984586	chr11_46462704	0.0001511	0.0006878	0.0007804	0.0001283
ENST00000525434:2(@)chr11_44672249_46984586	chr11_46463135	0.0001514	0.0007783	0.0008688	0.0001308
ENST00000525434:1(@)chr11_44672249_46984586	chr11_46356482	0.007802	0.0005183	0.006799	0.006305
ENST00000525434:1(@)chr11_44672249_46984586	chr11_46357892	0.008529	2.689e-06	0.0001848	0.0001822
ENST00000525434:1(@)chr11_44672249_46984586	chr11_46366318	0.05249	1.37e-06	0.0005789	0.0005776
ENST00000525434:1(@)chr11_44672249_46984586	chr11_46381302	0.001234	0.03342	0.03315	0.00123
ENST00000534215:1(@)chr11_44672249_46984586	chr11_46356482	0.000307	0.0005183	0.0007464	0.000248
ENST00000326737:1(@)chr11_44672249_46984586	chr11_46600842	0.001189	0.0006982	0.001682	0.001011
ENST00000326737:1(@)chr11_44672249_46984586	chr11_46620104	0.000181	0.0006853	0.0008124	0.0001535
ENST00000326737:1(@)chr11_44672249_46984586	chr11_46622593	0.0002939	0.001078	0.0013	0.0002638
ENST00000326737:1(@)chr11_44672249_46984586	chr11_46624480	0.000379	0.01575	0.01552	0.0003761
ENST00000326737:1(@)chr11_44672249_46984586	chr11_46626882	0.0004215	0.03267	0.03184	0.00042
ENST00000326737:1(@)chr11_44672249_46984586	chr11_46628888	0.0003793	0.01628	0.01603	0.0003765
ENST00000326737:1(@)chr11_44672249_46984586	chr11_46631032	0.0001814	0.0007621	0.0008889	0.0001562
ENST00000326737:1(@)chr11_44672249_46984586	chr11_46632854	0.000134	0.0007193	0.000806	0.0001144
ENST00000326737:1(@)chr11_44672249_46984586	chr11_46634411	0.0001339	0.0007191	0.0008057	0.0001144
ENST00000326737:1(@)chr11_44672249_46984586	chr11_46639073	0.000127	0.0012	0.001269	0.0001152
ENST00000326737:1(@)chr11_44672249_46984586	chr11_46651794	0.0002535	0.01061	0.01045	0.0002507
ENST00000524869:1(@)chr11_44672249_46984586	chr11_46370052	0.0007268	0.01596	0.01606	0.0007213
ENST00000524869:1(@)chr11_44672249_46984586	chr11_46377366	0.001992	1.843e-05	0.0002769	0.0002593
ENST00000529660:1(@)chr11_44672249_46984586	chr11_46370052	0.0003644	0.01596	0.01571	0.0003616
ENST00000529660:1(@)chr11_44672249_46984586	chr11_46372024	0.0003152	0.0009779	0.001221	0.00028
ENST00000529660:1(@)chr11_44672249_46984586	chr11_46372408	0.0003647	0.01329	0.01315	0.0003614
ENST00000529698:1(@)chr11_44672249_46984586	chr11_46370052	0.0003599	0.01596	0.01568	0.0003572
ENST00000529698:1(@)chr11_44672249_46984586	chr11_46377366	0.002503	1.843e-05	0.0003435	0.0003259
ENST00000529698:1(@)chr11_44672249_46984586	chr11_46377988	0.001987	0.01899	0.02021	0.001974
ENST00000524448:1(@)chr11_44672249_46984586	chr11_46371275	0.001525	3.273e-05	0.0003513	0.0003199
ENST00000577966:2(@)chr11_44672249_46984586	chr11_46371275	0.0005711	3.273e-05	0.0001512	0.0001198
ENST00000577966:2(@)chr11_44672249_46984586	chr11_46372024	0.0001171	0.0009779	0.001044	0.000104
ENST00000454345:1(@)chr11_44672249_46984586	chr11_46372408	0.002628	0.01329	0.01536	0.002604
ENST00000528173:1(@)chr11_44672249_46984586	chr11_46375773	0.003635	0.01644	0.01938	0.003608
ENST00000467930:1(@)chr11_44672249_46984586	chr11_46420976	0.0005288	0.0005362	0.0009451	0.0004299
ENST00000467930:1(@)chr11_44672249_46984586	chr11_46421725	0.0005285	0.0005422	0.0009515	0.0004306
ENST00000579280:1(@)chr11_44672249_46984586	chr11_46612915	0.0003698	0.0007076	0.0009942	0.000315
ENST00000579280:1(@)chr11_44672249_46984586	chr11_46613413	0.0003699	0.0007884	0.001077	0.0003199
ENST00000579280:1(@)chr11_44672249_46984586	chr11_46614145	0.0003711	0.01664	0.01634	0.0003685
ENST00000579280:1(@)chr11_44672249_46984586	chr11_46622593	0.001985	0.001078	0.002816	0.001782
ENST00000530942:1(@)chr11_44672249_46984586	chr11_46614145	0.0002993	0.01664	0.01631	0.0002971
ENST00000530942:1(@)chr11_44672249_46984586	chr11_46618032	0.0002993	0.01562	0.01533	0.000297
ENST00000577256:1(@)chr11_44672249_46984586	chr11_46622593	0.0003011	0.001078	0.001305	0.0002703
ENST00000577256:1(@)chr11_44672249_46984586	chr11_46624480	0.0003092	0.01575	0.01543	0.0003069
ENST00000577256:1(@)chr11_44672249_46984586	chr11_46631032	0.000204	0.0007621	0.0009075	0.0001757
ENST00000577256:1(@)chr11_44672249_46984586	chr11_46632854	0.001754	0.0007193	0.002188	0.001498
ENST00000578626:1(@)chr11_44672249_46984586	chr11_46622593	0.0002975	0.001078	0.001302	0.000267
ENST00000578626:1(@)chr11_44672249_46984586	chr11_46624480	0.0002994	0.01575	0.01543	0.0002971
ENST00000578626:1(@)chr11_44672249_46984586	chr11_46632854	0.001737	0.0007193	0.002174	0.001483
ENST00000581438:1(@)chr11_44672249_46984586	chr11_46622593	0.000324	0.001078	0.001326	0.0002908
ENST00000581438:1(@)chr11_44672249_46984586	chr11_46624480	0.0003266	0.01575	0.01545	0.0003241
ENST00000581438:1(@)chr11_44672249_46984586	chr11_46632854	0.001662	0.0007193	0.00211	0.001419
ENST00000583249:1(@)chr11_44672249_46984586	chr11_46622593	0.0003229	0.001078	0.001325	0.0002898
ENST00000583249:1(@)chr11_44672249_46984586	chr11_46624480	0.0003192	0.01575	0.01545	0.0003167
ENST00000583249:1(@)chr11_44672249_46984586	chr11_46632854	0.00176	0.0007193	0.002194	0.001503
ENST00000524625:1(@)chr11_44672249_46984586	chr11_46639000	0.0006698	0.0005535	0.001079	0.0005478
ENST00000524625:1(@)chr11_44672249_46984586	chr11_46639073	0.0006277	0.0012	0.001722	0.0005693
ENST00000524625:1(@)chr11_44672249_46984586	chr11_46645114	0.0004327	0.0007767	0.001119	0.0003735
ENST00000524625:1(@)chr11_44672249_46984586	chr11_46663127	0.0001325	0.001315	0.001384	0.0001212
ENST00000525850:1(@)chr11_44672249_46984586	chr11_46644721	0.001651	0.0007774	0.002169	0.001425
ENST00000525850:1(@)chr11_44672249_46984586	chr11_46645114	0.001651	0.0007767	0.002168	0.001425
ENST00000525850:1(@)chr11_44672249_46984586	chr11_46646845	0.001651	0.0006688	0.002034	0.001394
ENST00000525850:1(@)chr11_44672249_46984586	chr11_46654807	0.008291	1.582e-06	0.0001065	0.000105
ENST00000528145:1(@)chr11_44672249_46984586	chr11_46644721	0.0004569	0.0007774	0.00114	0.0003944
ENST00000528145:1(@)chr11_44672249_46984586	chr11_46645114	0.0004569	0.0007767	0.00114	0.0003944
ENST00000528145:1(@)chr11_44672249_46984586	chr11_46651794	0.001923	0.01061	0.01208	0.001902
ENST00000533316:1(@)chr11_44672249_46984586	chr11_46663127	0.0003055	0.001315	0.001544	0.0002794
ENST00000525009:1(@)chr11_44672249_46984586	chr11_46660667	0.0003093	0.0008593	0.001097	0.0002705
ENST00000529395:1(@)chr11_44672249_46984586	chr11_46660667	0.000321	0.0008593	0.001107	0.0002807
ENST00000531933:1(@)chr11_44672249_46984586	chr11_46660667	0.0003205	0.0008593	0.001107	0.0002803
ENST00000532067:1(@)chr11_44672249_46984586	chr11_46660667	0.0003524	0.0008593	0.001134	0.0003083
ENST00000532067:1(@)chr11_44672249_46984586	chr11_46662974	0.0003524	0.0008863	0.001161	0.0003094
ENST00000532067:1(@)chr11_44672249_46984586	chr11_46663127	0.0003825	0.001315	0.001614	0.0003498
ENST00000526485:1(@)chr11_44672249_46984586	chr11_46675592	0.002662	4.562e-05	0.0007626	0.0007189
ENST00000311956:1(@)chr11_44672249_46984586	chr11_46690228	0.001646	1.051e-05	0.0001393	0.0001292
ENST00000311956:1(@)chr11_44672249_46984586	chr11_46690304	0.001967	2.265e-05	0.0003269	0.0003052
ENST00000526876:1(@)chr11_44672249_46984586	chr11_46749808	0.0003853	0.0001579	0.0003681	0.0002163
ENST00000527333:1(@)chr11_44672249_46984586	chr11_46749808	0.0003662	0.0001579	0.0003574	0.0002056
ENST00000526943:1(@)chr11_44672249_46984586	chr11_46760168	0.002802	8.682e-05	0.001241	0.001158
ENST00000526943:1(@)chr11_44672249_46984586	chr11_46760922	0.003393	0.0001539	0.002031	0.001884
ENST00000526943:1(@)chr11_44672249_46984586	chr11_46763147	0.0004456	0.0001528	0.0003928	0.0002467
ENST00000526943:1(@)chr11_44672249_46984586	chr11_46778910	0.0005169	0.0001795	0.0004781	0.0003065
ENST00000526943:1(@)chr11_44672249_46984586	chr11_46782150	0.0005169	0.0001352	0.0003995	0.0002703
ENST00000526943:1(@)chr11_44672249_46984586	chr11_46787050	0.0004266	9.517e-05	0.0002768	0.0001858
ENST00000526943:1(@)chr11_44672249_46984586	chr11_46787660	0.0005169	0.0001737	0.0004684	0.0003023
ENST00000526943:1(@)chr11_44672249_46984586	chr11_46793235	0.0003442	0.000174	0.0003678	0.0002014
ENST00000526943:1(@)chr11_44672249_46984586	chr11_46796493	0.0003433	0.0001711	0.0003631	0.0001995
ENST00000526943:1(@)chr11_44672249_46984586	chr11_46806723	0.0003433	0.0001686	0.0003595	0.0001983
ENST00000526943:1(@)chr11_44672249_46984586	chr11_46809025	0.0003433	0.0001671	0.0003574	0.0001976
ENST00000526943:1(@)chr11_44672249_46984586	chr11_46809297	0.0003433	0.0001673	0.0003577	0.0001977
ENST00000526943:1(@)chr11_44672249_46984586	chr11_46811542	0.0003438	0.0001157	0.0002771	0.0001665
ENST00000526943:1(@)chr11_44672249_46984586	chr11_46815651	0.0003438	0.0001186	0.000282	0.0001686
ENST00000528593:1(@)chr11_44672249_46984586	chr11_46760168	0.000652	8.682e-05	0.0003517	0.0002694
ENST00000528593:1(@)chr11_44672249_46984586	chr11_46775133	0.003387	0.0001705	0.002127	0.001965
ENST00000528593:1(@)chr11_44672249_46984586	chr11_46778910	0.003385	0.0001795	0.002177	0.002007
ENST00000528593:1(@)chr11_44672249_46984586	chr11_46785003	0.01464	0.0001353	0.007788	0.007661
ENST00000528593:1(@)chr11_44672249_46984586	chr11_46796493	0.0005153	0.0001711	0.0004617	0.0002995
ENST00000528593:1(@)chr11_44672249_46984586	chr11_46799349	0.0004087	0.0001725	0.0004019	0.0002384
ENST00000528593:1(@)chr11_44672249_46984586	chr11_46806723	0.000515	0.0001686	0.0004572	0.0002975
ENST00000528593:1(@)chr11_44672249_46984586	chr11_46807345	0.0004081	0.0001686	0.0003955	0.0002357
ENST00000528593:1(@)chr11_44672249_46984586	chr11_46807624	0.0004081	0.0001845	0.0004195	0.0002446
ENST00000528593:1(@)chr11_44672249_46984586	chr11_46809025	0.0003429	0.0001671	0.0003557	0.0001973
ENST00000528593:1(@)chr11_44672249_46984586	chr11_46809297	0.0003429	0.0001673	0.000356	0.0001974
ENST00000528593:1(@)chr11_44672249_46984586	chr11_46811542	0.0003429	0.0001157	0.0002757	0.000166
ENST00000528593:1(@)chr11_44672249_46984586	chr11_46815651	0.0003429	0.0001186	0.0002806	0.0001682
ENST00000528593:1(@)chr11_44672249_46984586	chr11_46817287	0.000342	0.0001239	0.0002888	0.0001714
ENST00000528593:1(@)chr11_44672249_46984586	chr11_46821290	0.0003431	0.0001083	0.000263	0.0001604
ENST00000528593:1(@)chr11_44672249_46984586	chr11_46823298	0.0003431	0.0001193	0.0002818	0.0001688
ENST00000528593:1(@)chr11_44672249_46984586	chr11_46833426	0.000266	0.0001135	0.0002351	0.0001275
ENST00000528593:1(@)chr11_44672249_46984586	chr11_46848771	0.0002105	0.0001133	0.0002081	0.0001008
ENST00000354558:2(@)chr11_44672249_46984586	chr11_46773298	0.00036	0.000178	0.0003838	0.0002127
ENST00000354558:2(@)chr11_44672249_46984586	chr11_46775133	0.0003599	0.0001705	0.0003728	0.0002089
ENST00000312055:2(@)chr11_44672249_46984586	chr11_46785003	0.0003852	0.0001353	0.0003314	0.0002015
ENST00000312055:2(@)chr11_44672249_46984586	chr11_46787050	0.0003651	9.517e-05	0.0002504	0.000159
ENST00000312055:2(@)chr11_44672249_46984586	chr11_46787660	0.0004422	0.0001737	0.0004253	0.0002586
ENST00000312055:2(@)chr11_44672249_46984586	chr11_46787832	0.0003852	0.0001222	0.000309	0.0001918
ENST00000312055:2(@)chr11_44672249_46984586	chr11_46796493	0.002411	0.0001711	0.001565	0.001401
ENST00000526496:1(@)chr11_44672249_46984586	chr11_46811542	0.0005286	0.0001157	0.000367	0.0002559
ENST00000526496:1(@)chr11_44672249_46984586	chr11_46815651	0.0005286	0.0001186	0.0003731	0.0002592
ENST00000526496:1(@)chr11_44672249_46984586	chr11_46823298	0.00288	0.0001193	0.001531	0.001416
ENST00000525314:2(@)chr11_46984586_49844498	chr11_47167041	0.001208	0.0001896	0.0009136	0.0007317
ENST00000525314:2(@)chr11_46984586_49844498	chr11_47169300	0.001233	0.000158	0.0008445	0.0006928
ENST00000525314:2(@)chr11_46984586_49844498	chr11_47169770	0.0001635	0.0003361	0.0004423	0.0001196
ENST00000525314:2(@)chr11_46984586_49844498	chr11_47187921	0.0001633	0.0002387	0.0003368	0.0001077
ENST00000525314:2(@)chr11_46984586_49844498	chr11_47191566	0.0001933	0.000311	0.000437	0.0001384
ENST00000524782:1(@)chr11_46984586_49844498	chr11_47169770	0.00022	0.0003361	0.0004839	0.0001609
ENST00000524782:1(@)chr11_46984586_49844498	chr11_47171816	0.004239	7.248e-06	0.0002422	0.0002353
ENST00000524782:1(@)chr11_46984586_49844498	chr11_47172015	0.004229	8.39e-06	0.0002774	0.0002694
ENST00000532478:1(@)chr11_46984586_49844498	chr11_47167041	0.0006738	0.0001896	0.0005904	0.0004083
ENST00000532478:1(@)chr11_46984586_49844498	chr11_47191566	0.0001756	0.000311	0.0004248	0.0001258
ENST00000524727:1(@)chr11_46984586_49844498	chr11_47177087	0.003427	0.4438	0.4362	0.003426
ENST00000526185:1(@)chr11_46984586_49844498	chr11_47177087	0.002077	0.4438	0.4354	0.002077
ENST00000527256:2(@)chr11_46984586_49844498	chr11_47246759	0.00178	1.1e-05	0.0001564	0.0001458
ENST00000525602:1(@)chr11_55315181_58690022	chr11_57721418	0.0001152	0.03159	0.03095	0.0001147
ENST00000525602:1(@)chr11_55315181_58690022	chr11_57726150	0.0001152	0.03136	0.03073	0.0001148
ENST00000525602:1(@)chr11_55315181_58690022	chr11_57729348	0.0001154	0.03046	0.02985	0.000115
ENST00000525602:1(@)chr11_55315181_58690022	chr11_57729539	0.0001154	0.03054	0.02993	0.000115
ENST00000525602:1(@)chr11_55315181_58690022	chr11_57730375	0.0001155	0.03017	0.02957	0.000115
ENST00000525602:1(@)chr11_55315181_58690022	chr11_57730760	0.0003156	0.02821	0.02785	0.0003143
ENST00000525602:1(@)chr11_55315181_58690022	chr11_57731593	0.0003156	0.0283	0.02794	0.0003143
ENST00000525602:1(@)chr11_55315181_58690022	chr11_57740511	0.0001155	0.03341	0.03273	0.000115
ENST00000525602:1(@)chr11_55315181_58690022	chr11_57741206	0.0001155	0.03324	0.03257	0.0001151
ENST00000525602:1(@)chr11_55315181_58690022	chr11_57742822	0.000139	0.04609	0.04513	0.0001387
ENST00000525602:1(@)chr11_55315181_58690022	chr11_57755368	0.0001156	0.02902	0.02845	0.0001151
ENST00000525602:1(@)chr11_55315181_58690022	chr11_57756617	0.0001156	0.02922	0.02864	0.0001151
ENST00000525602:1(@)chr11_55315181_58690022	chr11_57756838	0.0001156	0.02808	0.02752	0.0001151
ENST00000525602:1(@)chr11_55315181_58690022	chr11_57757228	0.0001155	0.02812	0.02757	0.000115
ENST00000529430:1(@)chr11_55315181_58690022	chr11_57721418	0.0003547	0.03159	0.03115	0.0003534
ENST00000529430:1(@)chr11_55315181_58690022	chr11_57726150	0.0003557	0.03136	0.03093	0.0003544
ENST00000529430:1(@)chr11_55315181_58690022	chr11_57729348	0.0003558	0.03046	0.03005	0.0003544
ENST00000529430:1(@)chr11_55315181_58690022	chr11_57729539	0.0003558	0.03054	0.03013	0.0003544
ENST00000529430:1(@)chr11_55315181_58690022	chr11_57730375	0.000356	0.03017	0.02977	0.0003546
ENST00000529430:1(@)chr11_55315181_58690022	chr11_57730760	0.0003116	0.02821	0.02782	0.0003103
ENST00000529430:1(@)chr11_55315181_58690022	chr11_57731593	0.0003116	0.0283	0.0279	0.0003103
ENST00000529430:1(@)chr11_55315181_58690022	chr11_57740511	0.0003568	0.03341	0.03293	0.0003556
ENST00000529430:1(@)chr11_55315181_58690022	chr11_57741206	0.0003571	0.03324	0.03277	0.0003558
ENST00000529430:1(@)chr11_55315181_58690022	chr11_57742822	0.0002338	0.04609	0.04517	0.0002332
ENST00000529430:1(@)chr11_55315181_58690022	chr11_57743351	0.0002424	0.04553	0.04464	0.0002418
ENST00000529430:1(@)chr11_55315181_58690022	chr11_57755368	0.0003582	0.02902	0.02866	0.0003568
ENST00000529430:1(@)chr11_55315181_58690022	chr11_57756617	0.0003582	0.02922	0.02884	0.0003567
ENST00000529430:1(@)chr11_55315181_58690022	chr11_57756838	0.0003582	0.02808	0.02773	0.0003567
ENST00000529430:1(@)chr11_55315181_58690022	chr11_57757228	0.0003581	0.02812	0.02777	0.0003566
ENST00000431606:1(@)chr11_55315181_58690022	chr11_57730760	0.0006203	0.02821	0.02782	0.0006177
ENST00000431606:1(@)chr11_55315181_58690022	chr11_57731593	0.0006203	0.0283	0.0279	0.0006177
ENST00000431606:1(@)chr11_55315181_58690022	chr11_57742822	0.0002588	0.04609	0.0447	0.0002581
ENST00000531074:1(@)chr11_55315181_58690022	chr11_57761957	0.0005452	0.001478	0.001921	0.0005033
ENST00000531074:1(@)chr11_55315181_58690022	chr11_57768874	0.003193	0.00075	0.003461	0.002743
ENST00000531074:2(@)chr11_55315181_58690022	chr11_57767070	0.0006659	0.0339	0.03356	0.0006636
ENST00000531074:2(@)chr11_55315181_58690022	chr11_57779528	0.0001571	0.03566	0.03476	0.0001565
ENST00000531074:2(@)chr11_55315181_58690022	chr11_57792980	0.0001045	0.03818	0.03715	0.0001042
ENST00000531074:2(@)chr11_55315181_58690022	chr11_57794697	0.0001045	0.03872	0.03768	0.0001042
ENST00000531074:2(@)chr11_55315181_58690022	chr11_57795053	0.0001045	0.03883	0.03779	0.0001042
ENST00000531074:2(@)chr11_55315181_58690022	chr11_57803208	0.0001553	0.03525	0.03436	0.0001548
ENST00000531074:2(@)chr11_55315181_58690022	chr11_57804411	0.0001046	0.04659	0.04532	0.0001044
ENST00000524579:2(@)chr11_55315181_58690022	chr11_57768874	0.0007619	0.00075	0.001375	0.0006544
ENST00000524579:2(@)chr11_55315181_58690022	chr11_57770315	0.0007637	0.0007503	0.001376	0.000656
ENST00000524579:2(@)chr11_55315181_58690022	chr11_57777012	0.0003536	0.001642	0.001906	0.0003289
ENST00000524579:2(@)chr11_55315181_58690022	chr11_57790196	0.0001186	0.0008142	0.0008848	0.000103
ENST00000524579:2(@)chr11_55315181_58690022	chr11_57797364	0.0001192	0.0007394	0.0008122	0.0001022
ENST00000533189:2(@)chr11_55315181_58690022	chr11_57768874	0.0004822	0.00075	0.001135	0.0004142
ENST00000533189:2(@)chr11_55315181_58690022	chr11_57770315	0.000486	0.0007503	0.001138	0.0004175
ENST00000533189:2(@)chr11_55315181_58690022	chr11_57777012	0.0004625	0.001642	0.002008	0.0004302
ENST00000533189:2(@)chr11_55315181_58690022	chr11_57788298	0.0001162	0.001698	0.00174	0.0001084
ENST00000533189:2(@)chr11_55315181_58690022	chr11_57796519	0.0001216	0.001568	0.001619	0.0001128
ENST00000529919:1(@)chr11_55315181_58690022	chr11_57777012	0.0003517	0.001642	0.001906	0.0003272
ENST00000529919:1(@)chr11_55315181_58690022	chr11_57784793	0.0001987	0.00077	0.0009116	0.0001713
ENST00000524579:1(@)chr11_55315181_58690022	chr11_57779528	0.002372	0.03566	0.03663	0.002364
ENST00000526938:2(@)chr11_55315181_58690022	chr11_57779528	0.0003239	0.03566	0.03466	0.0003228
ENST00000529919:2(@)chr11_55315181_58690022	chr11_57779528	0.0002817	0.03566	0.03462	0.0002807
ENST00000533189:1(@)chr11_55315181_58690022	chr11_57779528	0.00163	0.03566	0.03592	0.001625
ENST00000526772:2(@)chr11_55315181_58690022	chr11_57783313	0.0006699	0.000261	0.0007058	0.000455
ENST00000529986:2(@)chr11_55315181_58690022	chr11_57783313	0.0002831	0.000261	0.0004433	0.0001923
ENST00000426142:2(@)chr11_55315181_58690022	chr11_57784793	0.0005082	0.00077	0.001178	0.0004381
[truncated: 2,022 more rows]
