# Supplementary material for: Prioritization of potential causative genes for schizophrenia in placenta
Source: Nat Commun. 2023 May 15;14:2613. doi: 10.1038/s41467-023-38140-1 (PMC10185564; doi:10.1038/s41467-023-38140-1)
Supplement: Supplementary file 14 — Supplementary Dataset 62-65 [file 41467_2023_38140_MOESM14_ESM.xlsx]

## Sheet: S62_ReplSample_demo
A. ALL (females + males)	Sample Size	Sex		Maternal Ethnicity				Gestational Age (weeks)			Birthweight (gr)
		Female	Male	Hispanic	Black	White	Asian/Pacific	mean	SD	range	mean	SD	range
TWAS - gene level	70	35	35	23	18	22	7	39.39	1.27	36-41	3092	467.03	2020-4070
B. Female sample	Sample Size	Sex		Maternal Ethnicity				Gestational Age (weeks)			Birthweight (gr)
		Female	Male	Hispanic	Black	White	Asian/Pacific	mean	SD	range	mean	SD	range
TWAS - gene level	35	35	0	13	8	11	2	39.57	1.21	36-42	3068	408.79	2240-3950
C. Male sample	Sample Size	Sex		Maternal Ethnicity				Gestational Age (weeks)			Birthweight (gr)
		Female	Male	Hispanic	Black	White	Asian/Pacific	mean	SD	range	mean	SD	range
TWAS - gene level	35	0	35	10	9	11	5	39.16	1.3	36-42	3116	523.77	2020-4070

## Sheet: S63_Replic_whole
ensemblID	Symbol	BEST.GWAS.ID	BEST.GWAS.Z	gencodeID_discovery	TWAS.Z.discovery	TWAS.P.discovery	TWAS.P.FDR.discovery	TWAS.P.BONF.discovery	best_feature.discovery	gencodeID_replication	EQTL.ID.replication	EQTL.R2.replication	EQTL.Z.replication	EQTL.GWAS.Z.replication	NSNP.replication	NWGT.replication	MODEL.replication	TWAS.Z.replication	TWAS.P.replication
ENSG00000010322	NISCH	rs2710323	9.63	ENST00000488243.1	9.47	2.86e-21	5.31e-17	5.31e-17	tx	ENSG00000010322.16	rs352143	0.0151	-2.76	-0.542027	891	1	lasso	0.542027	0.588
ENSG00000184056	VPS33B	rs4702	9.966	ENST00000557470.5	8.83182	1.03e-18	3.83e-15	1.91e-14	tx	ENSG00000184056.15	rs56397130	-0.002275	3.14	0.9508	1658	2	lasso	0.1428	0.886
ENSG00000114904	NEK4	rs2710323	9.63	ENST00000487068.1	8.7	3.33e-18	8.84e-15	6.19e-14	tx	ENSG00000114904.13	rs352140	0.0329	3.45	6.90075	1259	4	lasso	7.07629	1.48e-12
ENSG00000111361	EIF2B1	rs2102949	9.93	ENST00000543940.1	8.50599	1.8e-17	4.18e-14	3.34e-13	tx	ENSG00000111361.13	rs4930729	0.024975	-2.7	-1.47579	1202	1	lasso	1.47579	0.14
ENSG00000114854	TNNC1	rs2710323	9.63	ENSG00000114854.7	7.64389	2.11e-14	4.51e-11	1.81e-10	gene	ENSG00000114854.8	rs3755799	0.0245	3.5	-7.58399	829	28	enet	-6.51035	7.5e-11
ENSG00000149564	ESAM	rs1940171	-7.46	ENST00000278927.9	-7.59509	3.08e-14	3.37e-11	5.72e-10	tx	ENSG00000149564.12	rs11219968	-0.00882	3.32	0.02068	1729	2	lasso	-0.42335	0.672
ENSG00000126214	KLC1	rs722637	7.74	ENST00000557143.1	-7.47234	7.88e-14	6.78e-11	1.46e-09	tx	ENSG00000126214.22	rs911549	0.003726	-2.87	5.1549	1411	1	lasso	-5.1549	2.54e-07
ENSG00000166965	RCCD1	rs4702	9.966	ENST00000556774.1	-7.46464	8.35e-14	6.78e-11	1.55e-09	tx	ENSG00000166965.13	rs12910718	0.018738	3.94	-0.303	1592	1	lasso	-0.303	0.762
ENSG00000041357	PSMA4	rs2456020	-7.818	ENSG00000041357.15	7.40404	1.32e-13	1.61e-10	1.13e-09	gene	ENSG00000041357.16	rs4887003	0.011282	-3	-0.5177	1599	2	enet	0.6245	0.532
ENSG00000174579	MSL2	rs7432375	-7.82	ENSG00000174579.3	7.34824	2.01e-13	2.15e-10	1.72e-09	gene	ENSG00000174579.5	rs2140450	-0.00946	-2.56	-5.25892	899	17	enet	4.08773	4.36e-05
ENSG00000163935	SFMBT1	rs2710323	9.63	ENST00000497586.5	7.18	7.18e-13	4.76e-10	1.33e-08	tx	ENSG00000163935.14	rs2306574	-0.00296	3.48	0.549008	1395	2	enet	0.566354	0.571
ENSG00000169592	INO80E	rs3814883	-7.76	ENST00000569957.5	7.16	8.03e-13	4.97e-10	1.49e-08	tx	ENSG00000169592.15	rs7498372	0.0461	-3.18	-2.07756	402	2	lasso	2.25268	0.0243
ENSG00000010327	STAB1	rs2710323	9.63	ENST00000469989.1	6.93	4.18e-12	2.33e-09	7.77e-08	tx	ENSG00000010327.10	rs352143	0.125	-3.12	-0.542027	914	1	lasso	0.542027	0.588
ENSG00000133687	TMTC1	rs7312697	-6.58	ENSG00000133687.15	6.9081	4.91e-12	3.5e-09	4.2e-08	gene	ENSG00000133687.16	rs10492377	-0.003589	4.07	-1.18885	3225	38	enet	0.67413	0.5
ENSG00000150977	RILPL2	rs2102949	9.93	ENSG00000150977.10	6.81897	9.17e-12	4.9e-09	7.85e-08	gene	ENSG00000150977.11	rs7306755	-0.013585	2.46	5.41444	991	7	enet	4.23616	2.27e-05
ENSG00000100664	EIF5	rs722637	7.74	ENST00000558506.1	-6.75288	1.45e-11	6.91e-09	2.69e-07	tx	ENSG00000100664.11	rs11625521	-0.01113	2.95	-0.7911	1247	7	lasso	-0.7333	0.463
ENSG00000117410	ATP6V0B	rs11210892	8.29	ENST00000473485.5	-6.5783	4.76e-11	1.84e-08	8.85e-07	tx	ENSG00000117410.14	rs3915854	-0.0122	-2.84	1.2867	1206	13	lasso	-2.58025	0.00987
ENSG00000088808	PPP1R13B	rs722637	7.74	ENST00000557744.1	-6.54665	5.88e-11	2.19e-08	1.09e-06	tx	ENSG00000088808.18	rs61995855	0.065399	3.32	-1.9653	1414	3	lasso	-2.4404	0.0147
ENSG00000140575	IQGAP1	rs4702	9.966	ENST00000559682.1	6.52704	6.71e-11	2.35e-08	1.25e-06	tx	ENSG00000140575.13	rs52828316	-0.009546	-3.19	-1.0253	1840	2	lasso	1.0253	0.305
ENSG00000166716	ZNF592	rs11638554	-7.269	ENST00000618477.1	6.44939	1.12e-10	3.72e-08	2.08e-06	tx	ENSG00000166716.10	rs2008262	0.0254	3.14	3.1825	1262	3	lasso	2.8319	0.00463
ENSG00000265185	SNORD3B-1	rs4073003	-6.93	ENST00000631292.1	6.0759	1.23e-09	3.31e-07	2.29e-05	tx	ENSG00000265185.6	rs868698	-0.00697	-3.24	-5.94718	502	2	lasso	6.08089	1.2e-09
ENSG00000075413	MARK3	rs722637	7.74	ENST00000554627.5	-5.86447	4.51e-09	1.06e-06	8.38e-05	tx	ENSG00000075413.19	rs8018649	-0.014215	3.16	-1.9937	1403	1	lasso	-1.9937	0.0462
ENSG00000163939	PBRM1	rs2710323	9.63	ENST00000446103.5	5.74	9.37e-09	1.98e-06	0.000174113	tx	ENSG00000163939.19	rs352140	-0.00467	3.37	6.90075	1149	3	lasso	6.97768	3e-12
ENSG00000262074	SNORD3B-2	rs4073003	-6.93	ENSG00000262074.6	5.7013	1.19e-08	2.48e-06	0.00010184	gene	ENSG00000262074.7	rs868698	-0.00708	-3.24	-5.94718	504	2	lasso	6.07585	1.23e-09
ENSG00000198855	FICD	rs3764002	6.03	ENST00000552695.5	5.69524	1.23e-08	2.54e-06	0.000228559	tx	ENSG00000198855.7	rs11113909	0.03939	3.62	-0.34313	1497	8	lasso	-0.59763	0.55
ENSG00000102882	MAPK3	rs3814883	-7.76	ENST00000461737.5	5.64	1.69e-08	3.24e-06	0.000314036	tx	ENSG00000102882.12	rs12917712	0.0406	-3.07	-2.32057	434	2	lasso	5.14935	2.61e-07
ENSG00000154822	PLCL2	rs9882532	6.13	ENST00000460467.1	-5.62	1.87e-08	3.51e-06	0.000347483	tx	ENSG00000154822.18	rs3773826	-0.00752	-2.91	0.713559	1907	1	lasso	-0.713559	0.476
ENSG00000142686	C1orf216	rs581459	-6.07	ENSG00000142686.7	5.41251	6.21e-08	9.66e-06	0.000531452	gene	ENSG00000142686.8	rs522468	-0.0141	-2.35	-1.12876	311	1	lasso	1.12876	0.259
ENSG00000142687	KIAA0319L	rs581459	-6.07	ENST00000461312.5	-5.35276	8.66e-08	1.28e-05	0.0016092	tx	ENSG00000142687.19	rs72661637	-0.0146	-3.91	-0.01976	297	64	enet	-0.28323	0.777
ENSG00000114395	CYB561D2	rs11917680	-6.25	ENST00000424512.5	5.29	1.25e-07	1.76e-05	0.00232275	tx	ENSG00000114395.11	rs4688759	0.00273	2.54	2.51362	820	2	lasso	3.42301	0.000619
ENSG00000174437	ATP2A2	rs4766428	8.46	ENST00000553144.1	-5.27873	1.3e-07	1.82e-05	0.00241566	tx	ENSG00000174437.18	rs73409822	0.040452	-2.86	0.01454	817	1	lasso	-0.01454	0.988
ENSG00000019102	VSIG2	rs1940171	-7.46	ENSG00000019102.11	-5.27627	1.32e-07	1.88e-05	0.00112966	gene	ENSG00000019102.12	rs11219845	-0.0101	2.94	0.45057	1738	1	lasso	0.45057	0.652
ENSG00000036257	CUL3	rs72974269	-6.31	ENST00000432260.2	-5.24692	1.55e-07	2.09e-05	0.00288021	tx	ENSG00000036257.14	rs6711462	-0.00485	-3.24	0.9514	1931	2	lasso	-0.80827	0.419
ENSG00000178922	HYI	rs11210892	8.29	ENSG00000178922.16	5.241	1.6e-07	2.24e-05	0.00136928	gene	ENSG00000178922.18	rs4448553	-0.0142	-3.29	4.25028	1246	3	lasso	-4.19408	2.74e-05
ENSG00000002822	MAD1L1	rs58120505	-10.65	ENST00000455998.5	-5.22802	1.71e-07	2.24e-05	0.00317752	tx	ENSG00000002822.16	rs73042683	-0.013755	3.44	2.33833	1841	34	enet	-0.763424	0.445
ENSG00000145354	CISD2	rs13109272	6.85	ENST00000273986.8	-5.21613	1.83e-07	2.33e-05	0.00340051	tx	ENSG00000145354.12	rs223456	0.069607	-3.51	5.2142	1291	3	lasso	-4.6869	2.77e-06
ENSG00000167193	CRK	rs7207904	-6.03	ENSG00000167193.7	-5.19769	2.02e-07	2.79e-05	0.00172872	gene	ENSG00000167193.8	rs2070863	0.0502	-3.5	-0.03096	996	17	enet	-0.40506	0.685
ENSG00000182774	RPS17	rs4779050	6.247	ENST00000561068.5	5.18785	2.13e-07	2.66e-05	0.00395797	tx	ENSG00000182774.13	rs61752329	0.079167	3.6	0.2096	904	3	lasso	0.2086	0.835
ENSG00000109332	UBE2D3	rs13109272	6.85	ENST00000350435.11	-5.17884	2.23e-07	2.73e-05	0.00414379	tx	ENSG00000109332.20	rs12499248	-0.01024	-3.23	-1.2522	1362	4	lasso	-0.1942	0.846
ENSG00000013375	PGM3	rs2022265	-6.26	ENST00000510258.1	5.13141	2.88e-07	3.39e-05	0.00535162	tx	ENSG00000013375.17	rs12197515	0.000947	2.87	-0.11039	1446	4	lasso	2.725	0.006429
ENSG00000198561	CTNND1	rs7938083	6.03	ENST00000526772.5	5.07382	3.9e-07	4.19e-05	0.00724698	tx	ENSG00000198561.16	rs1647394	0.0082	-2.83	-3.67079	1492	2	lasso	3.67114	0.000241
ENSG00000112855	HARS2	rs246024	6.02	ENST00000503873.5	5.06562	4.07e-07	4.35e-05	0.00756287	tx	ENSG00000112855.17	rs13161154	0.218	-3.99	-3.9124	1028	3	lasso	2.7725	0.00556
ENSG00000168014	C2CD3	rs10898957	-4.89	ENSG00000168014.16	5.06536	4.08e-07	5.21e-05	0.00349166	gene	ENSG00000168014.18	rs684028	0.000558	-2.72	-3.68047	1618	3	lasso	3.67052	0.000242
ENSG00000132563	REEP2	rs10117	-6.81	ENST00000464751.6	-5.01889	5.2e-07	5.28e-05	0.00966264	tx	ENSG00000132563.17	rs874115	0.143	3.28	1.5822	946	1	lasso	1.5822	0.114
ENSG00000139433	GLTP	rs4766428	8.46	ENSG00000139433.9	-4.78353	1.72e-06	0.000181471	0.0147198	gene	ENSG00000139433.11	rs824998	-0.012326	-2.72	0.70598	1263	1	lasso	-0.70598	0.48
ENSG00000125107	CNOT1	rs154433	-5.58	ENST00000562046.1	4.76	1.96e-06	0.0001648	0.0364207	tx	ENSG00000125107.19	rs56963331	-0.0146	-3.36	-1.47952	1977	3	lasso	1.78364	0.0745
ENSG00000127616	SMARCA4	rs322128	5.99	ENST00000586122.5	4.7577	1.96e-06	0.0001648	0.0364207	tx	ENSG00000127616.21	rs8100581	0.009245	-2.84	-1.90273	1269	2	lasso	1.90273	0.0571
ENSG00000137075	RNF38	rs2381411	5.69	ENSG00000137075.17	4.75312	2e-06	0.000199023	0.017116	gene	ENSG00000137075.18	rs60707075	0.00735	-3.06	-0.45529	1768	4	enet	0.820267	0.412
ENSG00000072134	EPN2	rs4073003	-6.93	ENST00000580579.5	-4.74407	2.09e-06	0.000174939	0.0388364	tx	ENSG00000072134.16	rs74555736	-0.0084	3.05	-3.31162	706	7	enet	-5.91095	3.4e-09
ENSG00000173638	SLC19A1	rs11701130	-5.09	ENST00000460174.1	-4.73165	2.23e-06	0.000183353	0.0414379	tx	ENSG00000173638.19	rs1051385	-0.013386	-3.14	1.72827	1313	1	lasso	-1.7283	0.08394
ENSG00000111237	VPS29	rs4766428	8.46	ENST00000549970.5	-4.71653	2.4e-06	0.0001956	0.0445968	tx	ENSG00000111237.19	rs7966263	-0.005246	2.85	-1.10491	761	2	enet	-0.239	0.811
ENSG00000075856	SART3	rs3764002	6.03	ENST00000548077.1	4.69325	2.69e-06	0.000212705	0.0499856	tx	ENSG00000075856.12	rs140904546	-0.013746	-3.51	-0.42258	1515	1	lasso	0.42258	0.673
ENSG00000166183	ASPG	rs722637	7.74	ENST00000551177.5	-4.69004	2.73e-06	0.000214046	0.0507289	tx	ENSG00000166183.16	rs61995855	0.036307	3.64	-1.9653	1251	15	enet	0.5146	0.607
ENSG00000143420	ENSA	rs11589801	-5.66	ENST00000362052.7	-4.68193	2.84e-06	0.000219887	0.0527729	tx	ENSG00000143420.19	rs72702521	0.0506	3.21	-2.81996	1257	4	enet	-2.91844	0.00352
ENSG00000103066	PLA2G15	rs61593058	5.06	ENSG00000103066.12	-4.6799	2.87e-06	0.000265022	0.0245615	gene	ENSG00000103066.13	rs12051035	0.126	-3.6	0.479054	959	1	lasso	-0.479054	0.632
ENSG00000136144	RCBTB1	rs4942851	5.116	ENSG00000136144.11	-4.6792	2.88e-06	0.000265022	0.024647	gene	ENSG00000136144.12	rs7332393	-0.014571	2.76	0.3356	1547	1	lasso	0.3356	0.7372
ENSG00000175564	UCP3	rs10898957	-4.89	ENSG00000175564.12	4.67144	2.99e-06	0.000272217	0.0255884	gene	ENSG00000175564.13	rs1280088	0.00742	-3.43	1.05353	1282	4	lasso	-1.35318	0.176
ENSG00000178974	FBXO34	rs3783643	5.14	ENST00000313833.4	-4.65134	3.3e-06	0.000252348	0.0613206	tx	ENSG00000178974.11	rs56262555	-0.013638	-3.16	3.385	1982	2	lasso	-3.4194	0.000628
ENSG00000103423	DNAJA3	rs8047438	5.76	ENST00000570857.5	-4.65	3.36e-06	0.000253803	0.0624355	tx	ENSG00000103423.14	rs1981570	-0.0146	-3.04	0.514217	1229	1	lasso	-0.514217	0.607
ENSG00000167703	SLC43A2	rs7207904	-6.03	ENST00000571650.5	-4.63113	3.64e-06	0.000271641	0.0676385	tx	ENSG00000167703.15	rs7208333	0.0695	-3.19	-0.2814	1119	1	lasso	0.2814	0.778
ENSG00000150779	TIMM8B	rs11214218	4.92	ENST00000504148.2	4.62351	3.77e-06	0.000276535	0.0700541	tx	ENSG00000150779.12	rs7129915	0.0316	-3.05	0.62816	931	1	lasso	-0.62816	0.53
ENSG00000124614	RPS10	rs9368789	-5.13	ENSG00000124614.13	4.6121	3.99e-06	0.000352025	0.0341464	gene	ENSG00000124614.17	rs2499669	0.013404	3.48	-0.33968	1356	3	lasso	0.0575	0.954119
ENSG00000085465	OVGP1	rs2076590	4.83	ENST00000494622.1	-4.60726	4.08e-06	0.000296151	0.0758146	tx	ENSG00000085465.13	rs4367782	-0.0129	-3.42	0.856	1953	2	lasso	-1.35309	0.176
ENSG00000110497	AMBRA1	rs12285419	8.15	ENST00000526545.5	4.57651	4.73e-06	0.000334193	0.0878929	tx	ENSG00000110497.15	rs75166711	0.00293	-2.84	-1.55645	847	2	lasso	0.48926	0.625
ENSG00000140939	NOL3	rs7187623	4.85	ENSG00000140939.14	4.5127	6.4e-06	0.000536973	0.0547712	gene	ENSG00000140939.15	rs55877766	-0.0138	2.75	3.10951	406	3	lasso	3.39588	0.000684
ENSG00000114738	MAPKAPK3	rs11917680	-6.25	ENST00000451680.1	-4.51	6.53e-06	0.000442848	0.12134	tx	ENSG00000114738.11	rs2071207	0.00554	-2.47	4.03682	844	1	lasso	-4.49169	7.07e-06
ENSG00000068028	RASSF1	rs11917680	-6.25	ENST00000327761.7	-4.49	7.06e-06	0.000475322	0.131189	tx	ENSG00000068028.18	rs2624839	-0.000309	2.96	0.766128	826	9	enet	1.45709	0.145
ENSG00000184047	DIABLO	rs143116451	5.53	ENST00000446652.5	-4.47036	7.81e-06	0.000498713	0.145125	tx	ENSG00000184047.20	rs10773144	0.000784	3.27	-1.99714	1270	21	enet	-2.94969	0.00318
ENSG00000109323	MANBA	rs13107325	9.47	ENSG00000109323.8	4.45632	8.34e-06	0.00064963	0.0713737	gene	ENSG00000109323.11	rs113886002	0.00128	-3.54	-0.1477	1614	1	lasso	0.1477	0.883
ENSG00000093000	NUP50	rs2176039	4.97	ENSG00000093000.18	4.4531	8.46e-06	0.000652258	0.0724007	gene	ENSG00000093000.19	rs117072966	0.077806	-3.76	-2.4824	1967	2	lasso	2.4777	0.0132
ENSG00000120709	FAM53C	rs10117	-6.81	ENST00000513056.5	-4.44898	8.63e-06	0.000541766	0.160363	tx	ENSG00000120709.11	rs72805841	0.018	2.62	-0.8094	914	1	enet	-0.8094	0.418
ENSG00000239857	GET4	rs4719730	4.04	ENST00000441491.1	4.43838	9.06e-06	0.000561176	0.168353	tx	ENSG00000239857.7	rs12669325	-0.01113	3.41	3.4914	937	30	enet	1.65007	0.0989
ENSG00000139697	SBNO1	rs2102949	9.93	ENST00000602398.2	4.40441	1.06e-05	0.00064369	0.196969	tx	ENSG00000139697.14	rs76791219	0.068542	3.01	-0.16569	954	44	enet	-1.36322	0.173
ENSG00000177352	CCDC71	rs7633840	4.38	ENST00000321895.6	4.38	1.17e-05	0.000699066	0.217409	tx	ENSG00000177352.10	rs80033912	-0.0139	2.52	-2.57913	674	1	lasso	-2.57913	0.00991
ENSG00000166484	MAPK7	rs4073003	-6.93	ENSG00000166484.19	-4.37978	1.19e-05	0.000827969	0.10184	gene	ENSG00000166484.20	rs2428581	0.0255	3.17	-4.07041	562	3	enet	-5.01191	5.39e-07
ENSG00000175768	TOMM5	rs13285624	5.1	ENST00000321301.6	4.36317	1.28e-05	0.000751435	0.23785	tx	ENSG00000175768.13	rs7862292	-0.0113	3.1	3.57984	1542	2	lasso	3.99569	6.45e-05
ENSG00000141258	SGSM2	rs12943566	-6.34	ENST00000574650.1	-4.35355	1.34e-05	0.000775697	0.248999	tx	ENSG00000141258.13	rs6502385	-0.000238	-2.86	0.82178	1203	2	lasso	-0.10949	0.913
ENSG00000163807	KIAA1143	rs113379120	4.91	ENSG00000163807.5	-4.34867	1.37e-05	0.000930513	0.117245	gene	ENSG00000163807.6	rs33788	0.119	3.71	1.7614	1302	11	lasso	1.74319	0.0813
ENSG00000111229	ARPC3	rs4766428	8.46	ENST00000547365.1	-4.34798	1.37e-05	0.000788153	0.254573	tx	ENSG00000111229.16	rs7966263	0.026605	3.02	-1.10491	760	1	lasso	-1.10491	0.269
ENSG00000132376	INPP5K	rs7207904	-6.03	ENST00000350761.9	-4.29661	1.73e-05	0.000939967	0.321469	tx	ENSG00000132376.20	rs12940803	-0.00888	3.09	-0.17968	1027	2	lasso	-0.17937	0.858
ENSG00000070081	NUCB2	rs7932043	-4.8	ENST00000622082.4	4.29752	1.73e-05	0.000939967	0.321469	tx	ENSG00000070081.18	rs7126760	-0.0145	-2.87	-1.14165	1695	1	lasso	1.14165	0.254
ENSG00000164050	PLXNB1	rs9878063	4.49	ENST00000483753.1	4.28	1.87e-05	0.00100429	0.347483	tx	ENSG00000164050.13	rs13095891	-0.0031	2.48	-1.10652	581	2	lasso	0.519377	0.603
ENSG00000063046	EIF4B	rs3214023	4.99	ENST00000420463.7	-4.26313	2.02e-05	0.00106939	0.375356	tx	ENSG00000063046.18	rs61360258	-0.014236	3.02	-1.15254	1634	1	lasso	-1.15254	0.249
ENSG00000078369	GNB1	rs2803329	-4.44	ENSG00000078369.17	-4.24924	2.15e-05	0.0012837	0.183997	gene	ENSG00000078369.19	rs7519807	-0.0141	2.65	-0.27619	498	1	enet	-0.27619	0.782
ENSG00000106263	EIF3B	rs58120505	-10.65	ENST00000468250.1	4.24551	2.18e-05	0.00114756	0.405088	tx	ENSG00000106263.19	rs3800876	-0.003677	3.33	5.34588	1549	1	lasso	5.34588	9e-08
ENSG00000187741	FANCA	rs11076631	-5.96	ENST00000567284.6	4.19	2.73e-05	0.00137105	0.507289	tx	ENSG00000187741.16	rs17226274	0.0227	3.33	-1.23508	1267	9	lasso	-1.37646	0.169
ENSG00000177731	FLII	rs2955373	4.93	ENST00000577485.1	4.19434	2.74e-05	0.00137236	0.509147	tx	ENSG00000177731.16	rs11652525	-0.000594	-3.05	-1.59774	766	4	lasso	1.69537	0.09
ENSG00000131069	ACSS2	rs2236270	4.53	ENST00000476922.5	-4.19157	2.77e-05	0.00137995	0.514721	tx	ENSG00000131069.20	rs2378251	0.0238	2.83	-1.1311	1186	1	lasso	-1.1311	0.258
ENSG00000171055	FEZ2	rs9636429	6.09	ENST00000406220.1	-4.19004	2.79e-05	0.0013825	0.518438	tx	ENSG00000171055.15	rs1858261	-0.00442	-3.2	-0.49005	1763	38	enet	-0.08403	0.933
ENSG00000156261	CCT8	rs2409331	4.19	ENST00000286788.8	4.18063	2.91e-05	0.00143813	0.540736	tx	ENSG00000156261.13	rs2832291	-0.014673	-2.71	-0.22009	1617	2	lasso	0.3133	0.75409
ENSG00000177302	TOP3A	rs2955373	4.93	ENST00000542570.5	-4.16117	3.17e-05	0.00153	0.589049	tx	ENSG00000177302.15	rs2955373	-0.0143	2.66	4.92811	797	1	lasso	4.92811	8.3e-07
ENSG00000009413	REV3L	rs9487653	5.39	ENST00000413831.1	-4.14998	3.33e-05	0.00159479	0.618781	tx	ENSG00000009413.16	rs383917	-0.008816	2.97	-1.19907	1625	1	lasso	-1.1991	0.2305
ENSG00000101000	PROCR	rs2236270	4.53	ENST00000216968.4	4.14099	3.46e-05	0.00163182	0.642937	tx	ENSG00000101000.6	rs6088892	-0.008723	2.95	-0.042	1263	2	lasso	0.991	0.321699
ENSG00000197858	GPAA1	rs55930529	5.9	ENST00000531593.1	-4.13117	3.61e-05	0.0016897	0.67081	tx	ENSG00000197858.12	rs67392224	-0.007223	-2.64	1.8384	547	1	lasso	-1.8384	0.066
ENSG00000167526	RPL13	rs11076631	-5.96	ENST00000472354.1	4.12	3.8e-05	0.00176089	0.706116	tx	ENSG00000167526.14	rs11642976	-0.0133	-2.93	0.085455	1447	16	enet	1.78723	0.0739
ENSG00000107262	BAG1	rs10733465	4.58	ENST00000634734.1	-4.04065	5.33e-05	0.00231407	0.990421	tx	ENSG00000107262.26	rs79262904	0.0347	3.79	-0.25396	1810	7	lasso	-1.43806	0.15
ENSG00000108599	AKAP10	rs9891739	-5.6	ENSG00000108599.14	-4.03375	5.49e-05	0.00288242	0.469834	gene	ENSG00000108599.15	rs74555736	0.0229	3.26	-3.28363	901	2	lasso	-3.36083	0.000777
ENSG00000130159	ECSIT	rs322128	5.99	ENST00000588998.5	-4.03146	5.54e-05	0.00238727	1	tx	ENSG00000130159.15	rs12609620	0.000318	3.05	-1.47654	1195	17	enet	-3.9135	9.1e-05
ENSG00000104613	INTS10	rs17480272	4.42	ENST00000520670.1	-4.01052	6.06e-05	0.00257093	1	tx	ENSG00000104613.12	rs17090867	-0.013766	3.34	-1.4947	2182	5	enet	-1.3365	0.181
ENSG00000072310	SREBF1	rs2955373	4.93	ENST00000395757.5	4.00813	6.12e-05	0.00257873	1	tx	ENSG00000072310.18	rs62073573	0.00483	3.06	4.21945	1219	3	lasso	3.6174	0.000298
ENSG00000129245	FXR2	rs507506	-4.39	ENST00000571079.1	-4.00794	6.12e-05	0.00257873	1	tx	ENSG00000129245.13	rs12943744	-0.00878	-3.13	0.4219	1125	14	enet	-0.41603	0.677
ENSG00000102898	NUTF2	rs61593058	5.06	ENSG00000102898.11	-3.9757	7.02e-05	0.00353395	0.600772	gene	ENSG00000102898.13	rs2008173	0.0183	-2.66	3.68893	497	2	lasso	-2.25276	0.0243
ENSG00000066322	ELOVL1	rs11210892	8.29	ENST00000497569.5	-3.97491	7.04e-05	0.0028688	1	tx	ENSG00000066322.15	rs839997	0.0197	-3.44	4.01486	1288	6	lasso	-4.72119	2.34e-06
ENSG00000141503	MINK1	rs68089023	4.75	ENST00000355280.10	-3.97368	7.08e-05	0.0028725	1	tx	ENSG00000141503.17	rs2585274	-0.0052	3.13	-1.35005	1345	6	lasso	-1.3501	0.177
ENSG00000004975	DVL2	rs507506	-4.39	ENST00000005340.9	-3.9645	7.35e-05	0.00297555	1	tx	ENSG00000004975.12	rs34809908	-0.0137	-3.04	0.8443	1171	1	lasso	-0.8443	0.398
ENSG00000197785	ATAD3A	rs2803329	-4.44	ENST00000378756.7	-3.96413	7.37e-05	0.00297716	1	tx	ENSG00000197785.14	rs12034740	0.259	-4.73	-0.48779	254	82	enet	-1.38133	0.167
ENSG00000078808	SDF4	rs3766176	3.57	ENST00000360001.10	-3.94029	8.14e-05	0.00321536	1	tx	ENSG00000078808.20	rs3753331	0.0335	-2.39	1.47542	91	1	lasso	-1.47542	0.14
ENSG00000072210	ALDH3A2	rs4073003	-6.93	ENST00000578696.1	-3.92121	8.81e-05	0.00339642	1	tx	ENSG00000072210.19	rs2428581	0.0336	3.59	-4.07041	762	1	lasso	-4.07041	4.69e-05
ENSG00000162434	JAK1	rs6700762	-4.87	ENST00000465376.5	-3.91068	9.2e-05	0.00351036	1	tx	ENSG00000162434.14	rs61218937	-0.0137	2.89	-0.18211	1694	1	lasso	-0.18211	0.855
ENSG00000090975	PITPNM2	rs2102949	9.93	ENSG00000090975.12	-3.89836	9.68e-05	0.00455173	0.828414	gene	ENSG00000090975.14	rs2682427	0.025784	3.32	-5.42063	979	2	lasso	-5.4213	5.92e-08
ENSG00000073711	PPP2R3A	rs7432375	-7.82	ENST00000264977.7	3.89	0.000101	0.00375356	1	tx	ENSG00000073711.11	rs73862504	-0.00587	2.64	-0.294207	1080	1	lasso	-0.294207	0.769
ENSG00000015479	MATR3	rs9687282	5.64	ENST00000502499.5	3.87643	0.000106	0.00390038	1	tx	ENSG00000015479.20	rs874115	-0.00921	2.76	1.5822	696	1	lasso	1.5822	0.114
ENSG00000100147	CCDC134	rs5751191	-7.31	ENSG00000100147.13	3.8714	0.000108	0.00494259	0.924264	gene	ENSG00000100147.14	rs74705753	0.041338	3.59	4.2159	1177	2	lasso	4.22851	2.35e-05
ENSG00000110906	KCTD10	rs2280037	5.84	ENSG00000110906.12	-3.86517	0.000111	0.00499967	0.949938	gene	ENSG00000110906.13	rs7965921	-0.013503	-3.46	0.24068	1593	10	enet	-0.34514	0.73
ENSG00000164054	SHISA5	rs9878063	4.49	ENST00000443308.6	-3.85	0.000116	0.00420998	1	tx	ENSG00000164054.17	rs34638686	-0.00301	-3.1	4.23892	583	45	enet	-2.44812	0.0144
ENSG00000020129	NCDN	rs581459	-6.07	ENSG00000020129.15	3.85144	0.000117	0.00512611	1	gene	ENSG00000020129.16	rs12409546	-0.00061	-3.48	0.04539	281	8	lasso	-0.16717	0.867
ENSG00000168096	ANKS3	rs8047438	5.76	ENSG00000168096.14	-3.8514	0.000117	0.00512611	1	gene	ENSG00000168096.15	rs1684590	0.139	-3.99	2.52439	1143	2	lasso	-3.06914	0.00215
ENSG00000137221	TJAP1	rs113113059	-6.69	ENST00000459851.5	3.83921	0.000123	0.00439536	1	tx	ENSG00000137221.14	rs11755932	-0.01441	3.34	0.16048	861	4	enet	0.0234	0.981333
ENSG00000143614	GATAD2B	rs10127983	5.53	ENSG00000143614.9	3.83618	0.000125	0.00528582	1	gene	ENSG00000143614.11	rs12043131	0.000327	-3.06	-1.04159	1248	1	lasso	1.04159	0.298
ENSG00000164548	TRA2A	rs6966655	5.4	ENST00000497730.1	-3.8326	0.000127	0.00450365	1	tx	ENSG00000164548.12	rs10215508	-0.004156	-3.19	1.53984	1530	31	enet	-1.46324	0.143
ENSG00000074319	TSG101	rs211136	-4.42	ENST00000544804.5	3.82524	0.000131	0.00462784	1	tx	ENSG00000074319.13	rs4267051	-0.0146	3.1	1.06965	1840	2	enet	0.52387	0.6
ENSG00000176974	SHMT1	rs2955373	4.93	ENST00000395684.5	3.82127	0.000133	0.00468069	1	tx	ENSG00000176974.21	rs79636838	-0.00199	2.61	0.47568	805	1	lasso	0.47568	0.634
ENSG00000095321	CRAT	rs10988250	4.1	ENSG00000095321.16	-3.81652	0.000135	0.00552789	1	gene	ENSG00000095321.18	rs10988290	0.0179	-3.03	3.06141	853	1	lasso	-3.06141	0.0022
ENSG00000235750	KIAA0040	rs10912850	-4.95	ENST00000563563.2	3.8054	0.000142	0.00494128	1	tx	ENSG00000235750.10	rs4652106	0.117	3.28	0.75792	1523	2	enet	0.82829	0.408
ENSG00000149136	SSRP1	rs7938083	6.03	ENST00000278412.6	3.78027	0.000157	0.00530432	1	tx	ENSG00000149136.9	rs499318	0.0886	-3.68	-2.22175	1498	2	lasso	2.03831	0.0415
ENSG00000100058	CRYBB2P1	rs9624836	-4.12	ENST00000609084.1	3.77899	0.000157	0.00530432	1	tx	ENSG00000100058.15	rs3887776	0.029676	-2.98	-0.012	1026	2	lasso	0.50951	0.61
ENSG00000078902	TOLLIP	rs6578554	4.05	ENST00000263646.11	3.76931	0.000164	0.0054909	1	tx	ENSG00000078902.16	rs67300258	0.00729	3.1	2.0054	1437	1	enet	2.0054	0.0449
ENSG00000163346	PBXIP1	rs9427116	4.9	ENST00000368465.5	3.75936	0.00017	0.00561091	1	tx	ENSG00000163346.17	rs55829123	-0.0083	-3.07	-2.68449	1027	1	lasso	2.68449	0.00726
ENSG00000179115	FARSA	rs8103241	-4.03	ENST00000314606.8	-3.75595	0.000173	0.0056998	1	tx	ENSG00000179115.11	rs4804687	-0.006485	-2.85	0.920331	830	2	lasso	-0.92045	0.357
ENSG00000196954	CASP4	rs1529337	5.28	ENST00000531546.1	-3.7509	0.000176	0.00577815	1	tx	ENSG00000196954.14	rs56082205	-0.0101	3.52	1.11582	1382	30	enet	-0.99692	0.319
ENSG00000165617	DACT1	rs10498489	-4.26	ENSG00000165617.14	-3.74471	0.000181	0.00663608	1	gene	ENSG00000165617.16	rs8021598	-0.009079	2.96	-0.788	1762	1	lasso	-0.788	0.431
ENSG00000164087	POC1A	rs2577831	9.48	ENSG00000164087.7	3.73894	0.000185	0.0066803	1	gene	ENSG00000164087.8	rs4687770	0.098	3.61	1.30645	597	3	lasso	1.02794	0.304
ENSG00000090238	YPEL3	rs3814883	-7.76	ENST00000398838.8	3.73	0.000189	0.00611846	1	tx	ENSG00000090238.12	rs2230434	-0.0124	-2.83	-1.22653	427	32	enet	1.19299	0.233
ENSG00000111231	GPN3	rs4766428	8.46	ENST00000551079.1	-3.71513	0.000203	0.00647023	1	tx	ENSG00000111231.9	rs7966263	0.011754	2.74	-1.10491	775	1	lasso	-1.10491	0.269
ENSG00000148154	UGCG	rs7048773	4.81	ENSG00000148154.9	-3.70958	0.000208	0.00732537	1	gene	ENSG00000148154.10	rs10117724	-0.0147	-3.29	1.9646	1914	1	lasso	-1.9646	0.0495
ENSG00000258429	PDF	rs13331198	4.78	ENST00000288022.1	-3.69	0.000221	0.00689031	1	tx	ENSG00000258429.2	rs11860154	-0.00736	2.84	2.23223	1173	1	lasso	2.23223	0.0256
ENSG00000171132	PRKCE	rs637889	3.73	ENST00000472021.1	-3.68778	0.000226	0.0069644	1	tx	ENSG00000171132.14	rs1868844	0.0418	-4.09	0.91061	2567	5	lasso	-0.29254	0.77
ENSG00000126653	NSRP1	rs186262	4.61	ENST00000585881.5	3.68705	0.000227	0.00698363	1	tx	ENSG00000126653.18	rs3110493	-0.0143	2.4	0.07791	731	1	lasso	0.07791	0.938
ENSG00000099904	ZDHHC8	rs9605070	4.95	ENST00000472497.1	-3.6813	0.000232	0.0070905	1	tx	ENSG00000099904.16	rs12329964	-0.005097	-3.06	1.3342	1366	3	lasso	-1.33085	0.183
ENSG00000132768	DPH2	rs11210892	8.29	ENST00000534655.1	-3.66846	0.000244	0.00738438	1	tx	ENSG00000132768.14	rs2819334	0.0549	3.84	-3.9941	1206	1	lasso	-3.9941	6.49e-05
ENSG00000126067	PSMB2	rs581459	-6.07	ENST00000373237.3	-3.66091	0.000251	0.00755929	1	tx	ENSG00000126067.12	rs72661637	0.0345	3.27	0.03684	327	2	lasso	-0.24873	0.804
ENSG00000123268	ATF1	rs7136702	-4.75	ENST00000262053.7	-3.65419	0.000258	0.00770765	1	tx	ENSG00000123268.9	rs61932889	0.008008	3.29	-1.5809	1275	1	lasso	-1.5809	0.114
ENSG00000156853	ZNF689	rs55732507	6.35	ENSG00000156853.12	3.6436	0.000269	0.0089576	1	gene	ENSG00000156853.13	rs145456050	0.0014	-3.08	-1.44556	459	11	enet	2.21491	0.0268
ENSG00000214435	AS3MT	rs79668541	-9.97	ENST00000369880.7	3.63505	0.000278	0.00819968	1	tx	ENSG00000214435.9	rs77389536	-0.013135	2.73	0.71663	1349	2	lasso	0.717	0.473
ENSG00000116539	ASH1L	rs6699080	4.25	ENST00000478837.5	3.62893	0.000285	0.00833995	1	tx	ENSG00000116539.14	rs56382016	-0.000908	-2.91	-0.13072	729	5	lasso	1.0852	0.278
ENSG00000106554	CHCHD3	rs7798283	-5.73	ENST00000262570.9	3.62191	0.000292	0.0084913	1	tx	ENSG00000106554.13	rs10282039	-0.006672	-3.08	-2.32955	1399	6	lasso	1.04034	0.298
ENSG00000146540	C7orf50	rs4719730	4.04	ENST00000444428.5	3.61906	0.000296	0.0085674	1	tx	ENSG00000146540.15	rs10233430	-0.013764	3.33	1.08663	1128	4	lasso	0.972681	0.331
ENSG00000143315	PIGM	rs2147472	-4.73	ENSG00000143315.6	-3.61422	0.000301	0.00961178	1	gene	ENSG00000143315.8	rs860294	0.11	-3.9	1.10583	1263	10	enet	1.29704	0.195
ENSG00000087191	PSMC5	rs6504163	-6.01	ENST00000584320.5	-3.61093	0.000305	0.00875967	1	tx	ENSG00000087191.14	rs9902761	0.0129	-2.64	1.37156	971	1	lasso	-1.37156	0.17
ENSG00000033030	ZCCHC8	rs3741530	8.68	ENSG00000033030.13	3.61027	0.000306	0.00967832	1	gene	ENSG00000033030.15	rs11059258	-0.00562	-2.79	1.27503	1102	2	lasso	-1.27777	0.201
ENSG00000106948	AKNA	rs111320077	4.17	ENSG00000106948.16	-3.59735	0.000321	0.0098463	1	gene	ENSG00000106948.17	rs7853552	0.00123	3.03	2.9356	1608	1	lasso	2.9356	0.00333
ENSG00000164081	TEX264	rs352168	6.66	ENST00000341333.9	-3.59	0.000336	0.0093888	1	tx	ENSG00000164081.13	rs614288	0.0155	-3.38	6.34965	432	9	enet	-5.22173	1.77e-07
ENSG00000090054	SPTLC1	rs12553814	3.96	ENST00000469778.1	-3.57882	0.000345	0.00956834	1	tx	ENSG00000090054.16	rs3935382	-0.0131	2.91	-0.50124	1635	2	lasso	-0.404949	0.686
ENSG00000205758	CRYZL1	rs2251854	4.55	ENSG00000205758.11	-3.57712	0.000347	0.0104934	1	gene	ENSG00000205758.12	rs2250226	0.009389	-3.19	1.492	1517	2	lasso	-0.8292	0.40701
ENSG00000178096	BOLA1	rs28366567	-5.71	ENST00000369152.5	-3.56389	0.000365	0.00995952	1	tx	ENSG00000178096.9	rs12022928	0.0483	3.36	-1.24727	596	3	enet	-1.85425	0.0637
ENSG00000163812	ZDHHC3	rs76952894	5.16	ENST00000424952.6	-3.56	0.000377	0.010269	1	tx	ENSG00000163812.16	rs9878362	0.198	3.9	-2.33718	1369	2	lasso	-2.33724	0.0194
ENSG00000151150	ANK3	rs10994360	4.99	ENST00000613207.4	3.55506	0.000378	0.010269	1	tx	ENSG00000151150.22	rs10821668	-0.01418	-3	-0.23914	2792	6	lasso	0.6234	0.533
ENSG00000198515	CNGA1	rs34313992	-4.27	ENSG00000198515.13	-3.55049	0.000385	0.0112837	1	gene	ENSG00000198515.16	rs321620	-0.01222	2.46	-0.3953	1911	16	enet	-0.2563	0.798
ENSG00000168802	CHTF8	rs13331198	4.78	ENSG00000168802.12	3.5434	0.000395	0.011498	1	gene	ENSG00000168802.14	rs12447341	-0.0141	-3.03	1.29477	1281	22	enet	0.771804	0.44
ENSG00000171017	LRRC8E	rs693941	-3.89	ENST00000600345.1	-3.52815	0.000418	0.011192	1	tx	ENSG00000171017.11	rs1644759	-0.003738	-3.38	-0.768147	1163	34	enet	-0.04847	0.961
ENSG00000135093	USP30	rs6606725	-4.35	ENST00000377883.7	3.51949	0.000432	0.0114842	1	tx	ENSG00000135093.13	rs1642031	-0.011074	3.2	-0.2758	1624	58	enet	0.66798	0.504
ENSG00000170100	ZNF778	rs4785573	-5.41	ENST00000565414.1	-3.5	0.000461	0.0119474	1	tx	ENSG00000170100.14	rs3096304	-0.0143	2.87	-0.894415	798	2	lasso	-1.17968	0.238
ENSG00000108559	NUP88	rs2189336	4.78	ENSG00000108559.11	3.48985	0.000483	0.0134205	1	gene	ENSG00000108559.13	rs2535585	-0.0125	-3.03	-0.27919	2055	1	lasso	0.27919	0.78
ENSG00000165966	PDZRN4	rs10785320	-3.37	ENSG00000165966.14	-3.48716	0.000488	0.0134719	1	gene	ENSG00000165966.16	rs10879131	-0.012929	-3.07	-2.19547	2604	4	lasso	2.37076	0.0178
ENSG00000158286	RNF207	rs14057	5.42	ENST00000484435.1	3.48613	0.00049	0.0124983	1	tx	ENSG00000158286.13	rs4908696	-0.0141	-3.22	-0.75892	1151	12	lasso	0.6256	0.532
ENSG00000240970	RPL23AP64	rs2071702	3.58	ENSG00000240970.1	-3.48556	0.000491	0.0135069	1	gene	ENSG00000240970.1	rs693619	0.00704	3.33	0.34389	1314	8	enet	2.50468	0.0123
ENSG00000196152	ZNF79	rs3739554	5.59	ENSG00000196152.10	3.48406	0.000494	0.0135069	1	gene	ENSG00000196152.10	rs10987688	0.00647	2.63	2.85328	933	1	lasso	2.85328	0.00433
ENSG00000161057	PSMC2	rs55817310	3.56	ENST00000292644.4	-3.48349	0.000495	0.0125315	1	tx	ENSG00000161057.13	rs362715	-0.014622	-3.32	0.701005	1453	7	lasso	-1.03884	0.299
ENSG00000110514	MADD	rs10838634	7.34	ENST00000428807.5	-3.48361	0.000495	0.0125315	1	tx	ENSG00000110514.20	rs3740691	0.0116	-3.13	2.57102	1020	11	lasso	-3.13837	0.0017
ENSG00000117360	PRPF3	rs28366567	-5.71	ENST00000467514.1	-3.47949	0.000502	0.0126569	1	tx	ENSG00000117360.13	rs9436117	-0.0126	-3.12	2.06219	1188	7	lasso	-1.94185	0.0522
ENSG00000256977	LIMS3	rs11680126	4.32	ENST00000638162.1	3.47905	0.000503	0.012665	1	tx	ENSG00000256977.13	rs28588372	0.084	-3.13	-2.48267	432	10	lasso	2.64819	0.00809
ENSG00000100225	FBXO7	rs241716	3.94	ENST00000484607.1	-3.47082	0.000519	0.0128759	1	tx	ENSG00000100225.18	rs5998523	-0.008505	3.22	-0.2701	2186	1	lasso	-0.270078	0.787
ENSG00000168405	CMAHP	rs7752195	-8.36	ENST00000471416.2	-3.46814	0.000524	0.0129309	1	tx	ENSG00000168405.18	rs6904345	-0.014139	3.49	-1.36168	2913	41	enet	-3.6779	0.000235
ENSG00000214114	MYCBP	rs13374459	-4.57	ENSG00000214114.8	-3.4654	0.000529	0.0141918	1	gene	ENSG00000214114.9	rs7550056	0.0499	-3.24	3.15939	1173	1	lasso	-3.15939	0.00158
ENSG00000135299	ANKRD6	rs10455512	-4.11	ENST00000521240.1	-3.46578	0.000529	0.0130197	1	tx	ENSG00000135299.17	rs75564527	-0.007573	3.47	1.36199	1849	2	lasso	-0.5429	0.587223
ENSG00000100650	SRSF5	rs913479	-4.5	ENST00000555412.1	3.46084	0.000538	0.0131888	1	tx	ENSG00000100650.16	rs2331956	-0.013998	-3.09	-1.3132	1695	3	lasso	1.3591	0.174
ENSG00000184381	PLA2G6	rs73157117	3.72	ENSG00000184381.18	-3.4566	0.000547	0.0144482	1	gene	ENSG00000184381.20	rs5756956	-0.014698	3.07	-0.9707	1116	40	enet	-0.540677	0.589
ENSG00000143149	ALDH9A1	rs7554904	-3.87	ENST00000463610.1	-3.44945	0.000562	0.0136511	1	tx	ENSG00000143149.13	rs35909905	-0.0147	-3.24	0.91251	1820	46	enet	-0.77203	0.44
ENSG00000131626	PPFIA1	rs7926926	-4.04	ENST00000532024.1	-3.44689	0.000567	0.0137187	1	tx	ENSG00000131626.19	rs17203282	0.0148	-3.42	0.49061	1748	1	lasso	-0.49061	0.624
ENSG00000121964	GTDC1	rs12991836	7.31	ENST00000482961.1	3.44385	0.000573	0.0138279	1	tx	ENSG00000121964.15	rs3925008	-0.000696	2.84	2.53515	1033	1	lasso	2.53515	0.0112
ENSG00000106991	ENG	rs34116890	-4.43	ENST00000344849.4	3.44203	0.000577	0.0138704	1	tx	ENSG00000106991.14	rs28420252	0.0648	3.82	-0.03435	993	13	enet	1.05329	0.292
ENSG00000157911	PEX10	rs2803329	-4.44	ENSG00000157911.9	-3.43441	0.000594	0.0151745	1	gene	ENSG00000157911.11	rs2803290	-0.00509	-3.42	-0.63244	684	14	enet	0.80134	0.423
ENSG00000132612	VPS4A	rs13331198	4.78	ENST00000564399.1	3.43	0.000611	0.0144632	1	tx	ENSG00000132612.16	rs2917679	-0.00234	2.86	2.32785	1179	1	lasso	2.32785	0.0199
ENSG00000115286	NDUFS7	rs502121	3.48	ENSG00000115286.19	3.42272	0.00062	0.0156981	1	gene	ENSG00000115286.21	rs2668424	-0.011503	-2.61	-0.277235	147	1	lasso	0.27723	0.782
ENSG00000172081	MOB3A	rs2301799	-4.34	ENSG00000172081.13	-3.41863	0.000629	0.0157188	1	gene	ENSG00000172081.14	rs4806862	-0.008967	-3.02	-0.124903	447	18	enet	-0.56006	0.575
ENSG00000140332	TLE3	rs1355585	5.009	ENSG00000140332.15	3.41843	0.00063	0.0157188	1	gene	ENSG00000140332.18	rs2175569	0.028589	-3.32	-1.3875	1530	4	lasso	1.387	0.165
ENSG00000157873	TNFRSF14	rs400132	-3.86	ENST00000426449.5	-3.41535	0.000637	0.0149454	1	tx	ENSG00000157873.18	rs6603813	-8.84e-05	2.92	-3.23675	895	1	lasso	-3.23675	0.00121
ENSG00000168522	FNTA	rs13269381	3.67	ENST00000529687.5	3.41035	0.000649	0.0151504	1	tx	ENSG00000168522.13	rs4954	0.002497	-2.56	-1.4837	628	63	enet	2.1188	0.0341
ENSG00000159166	LAD1	rs12126806	-5.55	ENST00000488842.1	-3.40869	0.000653	0.0152056	1	tx	ENSG00000159166.15	rs10920175	-0.0147	-3.38	0.7331	1752	1	lasso	-0.7331	0.464
ENSG00000103353	UBFD1	rs35862831	-3.61	ENST00000571064.5	3.41	0.000653	0.0152056	1	tx	ENSG00000103353.16	rs1657538	-0.00434	3.44	0.967889	1283	2	lasso	0.930415	0.352
ENSG00000126062	TMEM115	rs11917680	-6.25	ENSG00000126062.3	-3.40137	0.00067	0.0163358	1	gene	ENSG00000126062.4	rs11714324	0.014	3.06	-3.73358	815	2	lasso	-3.47723	0.000507
ENSG00000187240	DYNC2H1	rs11225859	3.45	ENSG00000187240.13	3.40144	0.00067	0.0163358	1	gene	ENSG00000187240.17	rs479095	-0.0101	3.38	1.02133	3301	3	lasso	1.50523	0.132
ENSG00000110324	IL10RA	rs609353	-4.17	ENST00000227752.7	3.40055	0.000672	0.0154735	1	tx	ENSG00000110324.12	rs34236286	0.0935	4.11	0.30942	1622	2	lasso	0.28438	0.776
ENSG00000182247	UBE2E2	rs11916627	-4.61	ENST00000613545.1	3.4	0.000673	0.0154773	1	tx	ENSG00000182247.10	rs60353896	-0.00583	3.22	0.808331	2369	1	lasso	0.808331	0.419
ENSG00000132510	KDM6B	rs9902772	-4.13	ENST00000570632.1	-3.39736	0.00068	0.0155805	1	tx	ENSG00000132510.11	rs7214863	-0.00925	3.04	-0.76244	1312	1	lasso	-0.76244	0.446
ENSG00000134283	PPHLN1	rs12311447	3.45	ENST00000551723.5	-3.3966	0.000682	0.0155879	1	tx	ENSG00000134283.18	rs10785391	0.019194	3.73	-1.11675	2169	2	lasso	-1.26286	0.207
ENSG00000163468	CCT3	rs490498	4.01	ENST00000489870.1	-3.39486	0.000687	0.0156444	1	tx	ENSG00000163468.15	rs6668857	-0.000845	-2.82	-0.56349	895	16	enet	-0.05801	0.954
ENSG00000154359	LONRF1	rs13270992	-4.73	ENST00000527055.1	-3.39019	0.000698	0.015856	1	tx	ENSG00000154359.13	rs556531	-0.008055	-2.98	0.0204	1262	4	lasso	-0.0233	0.981
ENSG00000183808	RBM12B	rs7000733	3.72	ENST00000521947.1	3.38142	0.000721	0.0162395	1	tx	ENSG00000183808.12	rs9297926	-0.010978	2.83	2.1611	1296	1	lasso	2.1611	0.0307
ENSG00000050426	LETMD1	rs4307773	-4.29	ENST00000552433.1	-3.37722	0.000732	0.0164077	1	tx	ENSG00000050426.16	rs876079	0.003379	-3.32	1.65158	1361	10	enet	-0.81731	0.414
ENSG00000137054	POLR1E	rs13285624	5.1	ENSG00000137054.15	3.37065	0.00075	0.0178292	1	gene	ENSG00000137054.16	rs3758171	0.0396	3.34	-3.2675	1562	8	lasso	-3.39832	0.000678
ENSG00000221869	CEBPD	rs1231202	-3.21	ENST00000408965.3	-3.36943	0.000753	0.0167773	1	tx	ENSG00000221869.5	rs7015465	-0.007923	-2.25	-0.2211	436	1	lasso	0.2211	0.825
ENSG00000100401	RANGAP1	rs9623320	6.34	ENST00000455915.6	3.36809	0.000757	0.0168059	1	tx	ENSG00000100401.21	rs4820435	-0.009147	2.67	5.0221	929	5	enet	5.51353	3.52e-08
ENSG00000123836	PFKFB2	rs1044145	-5.04	ENSG00000123836.14	3.35715	0.000788	0.0184219	1	gene	ENSG00000123836.15	rs10127904	-0.0139	-2.82	-0.0548	1128	9	enet	-0.52851	0.597
ENSG00000164039	BDH2	rs6839635	5.5	ENSG00000164039.14	3.34958	0.000809	0.0186615	1	gene	ENSG00000164039.15	rs340474	0.203754	3.89	-0.2215	1378	4	lasso	-0.2216	0.825
ENSG00000162738	VANGL2	rs2147472	-4.73	ENSG00000162738.5	-3.33276	0.00086	0.0195741	1	gene	ENSG00000162738.7	rs11265451	0.0925	3.61	-0.94472	1292	1	lasso	-0.94472	0.345
ENSG00000084112	SSH1	rs919217	3.35	ENST00000547381.1	-3.32243	0.000892	0.01903	1	tx	ENSG00000084112.15	rs10778622	-0.009024	3.33	0.41738	1518	1	lasso	0.41738	0.676
ENSG00000126804	ZBTB1	rs4902295	-4.03	ENST00000554015.5	3.32243	0.000892	0.01903	1	tx	ENSG00000126804.14	rs1255986	-0.008344	-3.08	0.3937	1533	86	enet	0.6785	0.497
ENSG00000140992	PDPK1	rs170447	3.64	ENST00000471311.1	3.31	0.00092	0.0194266	1	tx	ENSG00000140992.19	rs4786326	-0.000411	-3.03	-0.939839	689	1	lasso	0.939839	0.347
ENSG00000167552	TUBA1A	rs74089572	4.41	ENSG00000167552.13	-3.30697	0.000943	0.0209072	1	gene	ENSG00000167552.15	rs12306165	0.110426	-3.47	0.81268	914	3	lasso	-1.14579	0.252
ENSG00000168758	SEMA4C	rs56221936	4.31	ENST00000305476.9	-3.30134	0.000962	0.0200402	1	tx	ENSG00000168758.11	rs4907262	-0.00353	-2.4	2.48815	515	1	lasso	-2.48815	0.0128
ENSG00000166439	RNF169	rs7924914	-4.75	ENST00000299563.4	-3.29883	0.000971	0.0201599	1	tx	ENSG00000166439.6	rs4146884	0.00176	3.24	-2.35807	1451	3	lasso	-2.36046	0.0183
ENSG00000174748	RPL15	rs9310733	4.64	ENST00000436146.1	-3.29	0.00102	0.0208741	1	tx	ENSG00000174748.22	rs4858576	0.00844	2.94	-1.23616	1528	4	enet	-1.37924	0.168
ENSG00000138411	HECW2	rs13027938	-4.73	ENST00000498146.1	-3.28485	0.00102	0.0208741	1	tx	ENSG00000138411.13	rs34810816	0.0158	-2.93	-0.01266	1688	9	lasso	0.01402	0.989
ENSG00000100811	YY1	rs12892571	3.38	ENST00000623799.1	3.27909	0.00104	0.0212366	1	tx	ENSG00000100811.15	rs4905991	0.035669	3.59	0.6474	1232	2	lasso	0.6376	0.524
ENSG00000106003	LFNG	rs3800908	-9.51	ENSG00000106003.12	-3.27065	0.00107	0.0231239	1	gene	ENSG00000106003.14	rs2917755	-0.011288	3.08	1.29651	1499	1	lasso	1.29651	0.195
ENSG00000106266	SNX8	rs58120505	-10.65	ENST00000494722.1	-3.26804	0.00108	0.02179	1	tx	ENSG00000106266.11	rs2969046	0.203292	-3.86	1.45924	1783	2	lasso	-1.4872	0.137
ENSG00000107338	SHB	rs10973441	-4.66	ENST00000377707.3	-3.26517	0.00109	0.0218494	1	tx	ENSG00000107338.10	rs13298451	0.0483	3.38	-0.14996	1844	2	lasso	0.000827	0.999
ENSG00000166435	XRRA1	rs7924914	-4.75	ENSG00000166435.15	-3.2608	0.00111	0.0236892	1	gene	ENSG00000166435.17	rs35915199	0.0193	-3.25	0.08596	1590	3	lasso	-0.45533	0.649
ENSG00000075461	CACNG4	rs8073554	4.51	ENSG00000075461.5	-3.2573	0.00112	0.0237251	1	gene	ENSG00000075461.6	rs75943832	-0.0147	3.29	0.45015	1545	16	lasso	-0.10523	0.916
ENSG00000181619	GPR135	rs1957988	5.35	ENSG00000181619.11	-3.2585	0.00112	0.0237251	1	gene	ENSG00000181619.12	rs7148429	-0.002487	3.24	-0.2277	2069	3	lasso	0.0255	0.98
ENSG00000143434	SEMA6C	rs6684085	-4.28	ENSG00000143434.15	-3.25624	0.00113	0.0238191	1	gene	ENSG00000143434.17	rs12134822	0.109	-3.49	0.06886	887	8	lasso	-0.21617	0.829
ENSG00000107404	DVL1	rs12742323	-3.66	ENST00000472445.1	3.25199	0.00115	0.022685	1	tx	ENSG00000107404.21	rs1062090	0.0491	2.92	0.02068	161	4	lasso	0.02069	0.983
ENSG00000188015	S100A3	rs10127983	5.53	ENSG00000188015.9	-3.24271	0.00118	0.0245108	1	gene	ENSG00000188015.10	rs9660002	0.00883	3.16	1.0544	1216	3	lasso	0.15335	0.878
ENSG00000141349	G6PC3	rs72822685	3.24	ENST00000591696.1	3.24295	0.00118	0.0231784	1	tx	ENSG00000141349.10	rs231474	0.00777	2.93	-0.5125	1117	1	lasso	-0.5125	0.608
ENSG00000123104	ITPR2	rs10842683	3.87	ENST00000538984.1	3.23515	0.00122	0.0237881	1	tx	ENSG00000123104.12	rs1031301	0.013236	3.14	1.67101	2938	49	enet	0.66185	0.508
ENSG00000172115	CYCS	rs79210963	6.67	ENST00000409764.5	-3.23056	0.00124	0.0241274	1	tx	ENSG00000172115.9	rs6461830	-0.005789	-3.53	0.581802	2154	57	enet	-0.540389	0.589
ENSG00000126822	PLEKHG3	rs2763888	4.36	ENST00000484731.2	-3.2229	0.00127	0.0245569	1	tx	ENSG00000126822.18	rs34569310	0.018175	3.08	-0.6306	1690	6	lasso	-0.7185	0.472
ENSG00000133110	POSTN	rs12853617	-5.67	ENST00000541179.5	-3.22228	0.00127	0.0245569	1	tx	ENSG00000133110.15	rs74824633	0.015362	-3.05	1.1882	2230	7	lasso	-1.0368	0.29981
ENSG00000111875	ASF1A	rs902780	-4.67	ENSG00000111875.7	3.2187	0.00129	0.0260989	1	gene	ENSG00000111875.8	rs604937	0.041106	3.12	2.2741	1564	1	lasso	2.2741	0.02296
ENSG00000166619	BLCAP	rs4811278	3.32	ENST00000397134.1	-3.21856	0.00129	0.0248145	1	tx	ENSG00000166619.15	rs6066885	0.061237	3.7	0.681	1270	128	enet	-0.0755	0.93984
ENSG00000196455	PIK3R4	rs184423	-3.55	ENSG00000196455.7	3.21051	0.00132	0.0266428	1	gene	ENSG00000196455.8	rs9849003	-0.0136	-3.26	0.000251	1283	3	enet	0.000501	1
ENSG00000109466	KLHL2	rs7699241	5.32	ENST00000509704.5	-3.20999	0.00133	0.0254522	1	tx	ENSG00000109466.14	rs2125698	0.139322	-3.93	-1.6086	2320	4	lasso	1.7433	0.0813
ENSG00000176371	ZSCAN2	rs11638554	-7.269	ENSG00000176371.13	3.20519	0.00135	0.0269308	1	gene	ENSG00000176371.14	rs4843003	0.001115	3.15	1.2876	1160	4	lasso	1.2847	0.199
ENSG00000156599	ZDHHC5	rs7938083	6.03	ENST00000287169.7	3.19359	0.00141	0.0265188	1	tx	ENSG00000156599.11	rs716745	-0.0133	-3.02	-2.32076	1327	3	enet	2.3646	0.018
ENSG00000006432	MAP3K9	rs2526882	5.14	ENST00000381250.8	3.19266	0.00141	0.0265188	1	tx	ENSG00000006432.16	rs10137313	-0.013439	3.02	0.9217	1900	1	lasso	0.9217	0.357
ENSG00000023228	NDUFS1	rs2058706	4.4	ENSG00000023228.13	-3.18615	0.00144	0.0280718	1	gene	ENSG00000023228.14	rs849560	0.0333	-3.07	1.83201	1300	3	lasso	-1.94832	0.0514
ENSG00000009307	CSDE1	rs72687877	-5.06	ENST00000483030.1	-3.18619	0.00144	0.0268655	1	tx	ENSG00000009307.17	rs7524678	-0.0136	2.7	3.18192	1376	12	enet	-0.1069	0.915
ENSG00000108384	RAD51C	rs11650105	-4.66	ENSG00000108384.14	3.18314	0.00146	0.0282685	1	gene	ENSG00000108384.16	rs2107545	-0.013	2.56	0.18759	960	3	lasso	0.18654	0.852
ENSG00000182732	RGS6	rs2190864	8.29	ENSG00000182732.16	3.16913	0.00153	0.0294241	1	gene	ENSG00000182732.18	rs17768877	0.072309	3.49	-1.3633	2692	1	lasso	-1.3633	0.173
ENSG00000164929	BAALC	rs7002992	-5.87	ENSG00000164929.16	3.15783	0.00159	0.0302383	1	gene	ENSG00000164929.17	rs2469977	-0.014649	3.26	-0.413	2174	1	lasso	-0.413	0.68
ENSG00000008128	CDK11A	rs2803329	-4.44	ENST00000491311.1	3.15572	0.0016	0.0289778	1	tx	ENSG00000008128.23	rs34306661	0.00287	-2.23	-1.37446	373	1	enet	1.37446	0.169
ENSG00000159082	SYNJ1	rs1782988	3.26	ENST00000464778.1	-3.15409	0.00161	0.0290456	1	tx	ENSG00000159082.18	rs4817524	-0.013016	-3.15	0.86434	1749	2	lasso	-1.1335	0.25702
ENSG00000183137	CEP57L1	rs2153960	6.12	ENST00000523174.1	-3.15327	0.00161	0.0290456	1	tx	ENSG00000183137.15	rs9374081	0.04586	3.19	1.68536	1553	4	lasso	-0.3572	0.720918
ENSG00000136856	SLC2A8	rs3739554	5.59	ENST00000430147.1	-3.1512	0.00163	0.0292644	1	tx	ENSG00000136856.18	rs10987696	0.0361	-3.67	0.44047	957	7	enet	-1.42192	0.155
ENSG00000158604	TMED4	rs6656	-4.38	ENSG00000158604.14	-3.14898	0.00164	0.0309826	1	gene	ENSG00000158604.15	rs6970333	-0.014608	3.02	-2.26498	1166	3	lasso	-2.26498	0.0235
ENSG00000108786	HSD17B1	rs62078395	3.54	ENST00000585807.5	3.14861	0.00164	0.0293306	1	tx	ENSG00000108786.11	rs111266820	-0.00271	2.77	1.32975	804	2	lasso	1.33094	0.183
ENSG00000105576	TNPO2	rs8103241	-4.03	ENST00000589149.5	3.14888	0.00164	0.0293306	1	tx	ENSG00000105576.16	rs7247050	0.002302	3.15	1.04613	806	13	lasso	1.99936	0.0456
ENSG00000100568	VTI1B	rs7155830	-3.25	ENST00000554659.5	-3.14306	0.00167	0.0297241	1	tx	ENSG00000100568.11	rs1077989	0.006629	3.63	-1.9075	1050	2	lasso	-1.9453	0.0517
ENSG00000054654	SYNE2	rs113932154	4.16	ENSG00000054654.15	3.14054	0.00169	0.0316477	1	gene	ENSG00000054654.20	rs61984453	0.007834	-3.48	0.3344	1858	22	enet	0.2904	0.772
ENSG00000173905	GOLIM4	rs7627289	-4.79	ENST00000470487.5	-3.14	0.00169	0.0299367	1	tx	ENSG00000173905.9	rs7632605	0.0275	-2.7	-2.05509	1379	5	lasso	2.05665	0.0397
ENSG00000163521	GLB1L	rs6715064	3.89	ENSG00000163521.15	-3.1387	0.0017	0.0317655	1	gene	ENSG00000163521.16	rs7583839	0.00249	-2.99	-0.39614	944	35	enet	1.10891	0.267
ENSG00000213593	TMX2	rs7938083	6.03	ENST00000278422.8	3.13784	0.0017	0.0300279	1	tx	ENSG00000213593.10	rs1783819	-0.00393	3.09	-1.44201	1359	2	lasso	-1.43549	0.151
ENSG00000168140	VASN	rs8047438	5.76	ENST00000304735.3	3.13	0.00174	0.0305602	1	tx	ENSG00000168140.5	rs1684590	0.0291	-3.46	2.52439	1181	3	lasso	-2.72952	0.00634
ENSG00000079805	DNM2	rs322128	5.99	ENST00000389253.8	3.12934	0.00175	0.0306489	1	tx	ENSG00000079805.19	rs7252687	-0.014058	-3.41	-0.759757	1453	2	lasso	0.1208	0.904
ENSG00000119986	AVPI1	rs4919129	-3.17	ENSG00000119986.6	-3.12793	0.00176	0.0324614	1	gene	ENSG00000119986.7	rs145393231	-0.006344	2.95	0.63183	1349	5	lasso	1.13006	0.258
ENSG00000155096	AZIN1	rs7002992	-5.87	ENST00000518353.5	-3.122	0.0018	0.0310851	1	tx	ENSG00000155096.15	rs2687361	-0.014701	-3.14	1.0496	1990	1	lasso	-1.0496	0.294
ENSG00000099991	CABIN1	rs73394791	-3.57	ENSG00000099991.17	3.1127	0.00185	0.033543	1	gene	ENSG00000099991.18	rs762283	-0.012226	2.87	1.489	1216	1	lasso	1.48895	0.136
ENSG00000139117	CPNE8	rs1463209	5.91	ENST00000550863.1	3.11299	0.00185	0.0316253	1	tx	ENSG00000139117.14	rs140218512	-0.000666	-3.15	0.70379	1567	5	lasso	0.30991	0.757
ENSG00000164733	CTSB	rs2256760	-3.36	ENST00000345125.7	-3.10825	0.00188	0.0319617	1	tx	ENSG00000164733.22	rs9644757	-0.013825	3.23	-0.8299	1610	1	lasso	-0.8299	0.407
ENSG00000108262	GIT1	rs9896721	-4.83	ENST00000585148.1	-3.10841	0.00188	0.0319617	1	tx	ENSG00000108262.16	rs16964813	0.01	-2.54	0.53637	801	1	lasso	-0.53637	0.592
ENSG00000092853	CLSPN	rs581459	-6.07	ENSG00000092853.13	-3.10762	0.00189	0.0339091	1	gene	ENSG00000092853.14	rs10908411	-0.00899	3.11	-5.43804	333	11	lasso	-3.24166	0.00119
ENSG00000174238	PITPNA	rs7207904	-6.03	ENST00000575895.5	3.10261	0.00192	0.0325524	1	tx	ENSG00000174238.16	rs9894775	0.0146	3.27	2.65064	1067	89	enet	1.21168	0.226
ENSG00000116396	KCNC4	rs11102159	5.36	ENSG00000116396.14	-3.09903	0.00194	0.034232	1	gene	ENSG00000116396.15	rs12140951	-0.0114	-3.21	0.25995	1544	3	lasso	-0.26552	0.791
ENSG00000156171	DRAM2	rs11102159	5.36	ENST00000463682.1	3.09899	0.00194	0.0327719	1	tx	ENSG00000156171.15	rs6685507	-0.0143	-2.9	-3.43229	2030	12	lasso	3.43232	0.000598
ENSG00000167978	SRRM2	rs62040672	3.5	ENST00000570655.1	3.09	0.00198	0.0332662	1	tx	ENSG00000167978.18	rs4786333	-0.00679	-2.98	-2.13907	890	13	enet	2.95707	0.00311
ENSG00000176125	UFSP1	rs492430	5.38	ENSG00000176125.4	-3.07682	0.00209	0.0359161	1	gene	ENSG00000176125.7	rs11765751	-0.008189	3.15	-1.05287	1292	3	lasso	-1.27743	0.201
ENSG00000104067	TJP1	rs11853442	-4.177	ENST00000356107.10	-3.07529	0.0021	0.0348412	1	tx	ENSG00000104067.17	rs74609328	0.002591	-2.98	1.1888	1312	3	lasso	-0.7159	0.474
ENSG00000159352	PSMD4	rs6684085	-4.28	ENST00000491857.1	-3.0758	0.0021	0.0348412	1	tx	ENSG00000159352.16	rs3002292	0.0355	3.14	-3.2575	851	2	lasso	-2.92153	0.00348
ENSG00000085733	CTTN	rs7926926	-4.25	ENST00000533931.1	3.07444	0.00211	0.0348826	1	tx	ENSG00000085733.16	rs17160866	-0.00824	-3.11	-0.17981	1560	8	enet	0.21475	0.83
ENSG00000166908	PIP4K2C	rs487722	-5.02	ENST00000548264.1	-3.05655	0.00224	0.0361631	1	tx	ENSG00000166908.18	rs11172135	0.066731	3.08	-1.99292	927	2	lasso	-2.0988	0.0358
ENSG00000185633	NDUFA4L2	rs324017	-6.69	ENST00000554503.5	-3.05655	0.00224	0.0361631	1	tx	ENSG00000185633.11	rs1059513	-0.001698	3.08	1.17925	979	39	enet	-0.49112	0.623
ENSG00000155508	CNOT8	rs2034578	-3.21	ENST00000521450.5	3.05111	0.00228	0.0367131	1	tx	ENSG00000155508.14	rs17559013	0.0682	-3.77	-0.1835	1408	30	enet	1.7152	0.0863
ENSG00000165533	TTC8	rs2006239	-4.45	ENSG00000165533.18	-3.0486	0.0023	0.0381971	1	gene	ENSG00000165533.19	rs741271	-0.007714	-2.98	-0.9969	1424	1	lasso	0.9969	0.319
ENSG00000011198	ABHD5	rs7639253	-5.23	ENST00000413300.1	3.04	0.00234	0.037483	1	tx	ENSG00000011198.10	rs9311340	-0.00225	3.07	1.82349	1098	23	enet	1.20312	0.229
ENSG00000115758	ODC1	rs13028656	3.71	ENST00000405333.5	-3.0357	0.0024	0.0379224	1	tx	ENSG00000115758.14	rs1317980	-0.0147	-3.05	1.80045	2119	2	lasso	-1.80095	0.0717
ENSG00000081760	AACS	rs838875	3.72	ENST00000536118.5	-3.03555	0.0024	0.0379225	1	tx	ENSG00000081760.17	rs837499	-0.005311	3.42	-0.81513	1641	3	lasso	-1.06271	0.288
ENSG00000167840	ZNF232	rs2189336	4.78	ENSG00000167840.13	3.03266	0.00242	0.0393733	1	gene	ENSG00000167840.14	rs8072032	0.00715	2.89	-3.23044	1577	1	lasso	-3.23044	0.00124
ENSG00000156384	SFR1	rs10883990	-4.39	ENST00000369727.3	-3.02839	0.00246	0.0386732	1	tx	ENSG00000156384.15	rs11191820	-0.013451	2.85	-0.43881	1162	1	lasso	-0.43881	0.661
ENSG00000196209	SIRPB2	rs2277761	-4.85	ENSG00000196209.12	3.01936	0.00253	0.0403198	1	gene	ENSG00000196209.13	rs77880822	-0.01036	-3.24	0.11	1790	1	lasso	-0.11	0.9124
ENSG00000101365	IDH3B	rs11087565	4.65	ENST00000479376.1	3.01916	0.00253	0.0394731	1	tx	ENSG00000101365.21	rs6107224	-0.013614	-3.36	-1.4269	1755	4	lasso	0.4506	0.65228
ENSG00000111832	RWDD1	rs2498930	3.28	ENSG00000111832.12	-3.013	0.00259	0.0407449	1	gene	ENSG00000111832.13	rs1048386	0.010965	3.75	-0.79228	1575	2	lasso	-0.0357	0.971484
ENSG00000166482	MFAP4	rs4073003	-6.93	ENST00000299610.4	-3.00814	0.00263	0.0403223	1	tx	ENSG00000166482.12	rs74555736	-0.0144	2.74	-3.30556	551	3	enet	-4.36903	1.25e-05
ENSG00000131591	C1orf159	rs3766176	3.57	ENSG00000131591.17	3.00103	0.00269	0.0420092	1	gene	ENSG00000131591.18	rs4970405	-0.00513	-2.38	-1.15156	91	7	enet	0.78857	0.43
ENSG00000156973	PDE6D	rs1131171	4.09	ENST00000409772.5	2.98691	0.00282	0.0421571	1	tx	ENSG00000156973.14	rs2599384	-0.00433	-3.17	-0.55412	1132	2	lasso	0.39892	0.69
ENSG00000160752	FDPS	rs6699080	4.25	ENST00000465559.5	2.98651	0.00282	0.0421571	1	tx	ENSG00000160752.15	rs1611774	-0.0123	2.56	1.45417	622	1	lasso	1.45417	0.146
ENSG00000165238	WNK2	rs6479487	5.68	ENST00000474009.5	2.98633	0.00282	0.0421571	1	tx	ENSG00000165238.17	rs13284544	-0.0147	-2.93	-0.71582	1903	1	lasso	0.715824	0.474
ENSG00000149273	RPS3	rs594144	3.71	ENST00000530170.1	-2.98638	0.00282	0.0421571	1	tx	ENSG00000149273.15	rs7943934	0.00104	-3.12	1.22695	1139	3	lasso	-1.22279	0.221
ENSG00000161914	ZNF653	rs322128	5.99	ENSG00000161914.9	-2.98334	0.00285	0.043632	1	gene	ENSG00000161914.10	rs2116876	-0.005191	-3.26	1.43777	1220	2	lasso	-0.80258	0.422
ENSG00000119125	GDA	rs7021386	-4.44	ENST00000545168.5	2.98129	0.00287	0.0426302	1	tx	ENSG00000119125.17	rs11792095	-0.0129	-2.99	-2.50371	1744	1	lasso	2.50371	0.0123
ENSG00000151748	SAV1	rs11844311	-4.82	ENSG00000151748.14	2.98051	0.00288	0.0439341	1	gene	ENSG00000151748.15	rs61984269	-0.000131	-3.44	-0.4416	1615	6	lasso	1.0834	0.279
ENSG00000131462	TUBG1	rs62078395	3.54	ENST00000588056.1	2.98	0.00288	0.0426764	1	tx	ENSG00000131462.9	rs684214	-0.0108	3.19	0.23901	843	3	lasso	1.05174	0.293
ENSG00000163374	YY1AP1	rs490498	4.01	ENSG00000163374.19	2.97597	0.00292	0.0443074	1	gene	ENSG00000163374.20	rs28653480	0.0663	3	1.06428	497	3	lasso	1.06441	0.287
ENSG00000184207	PGP	rs170447	3.65	ENST00000333503.7	2.98	0.00293	0.0430738	1	tx	ENSG00000184207.9	rs4337297	-0.0109	2.52	-0.646123	1043	1	lasso	-0.646123	0.518
ENSG00000058335	RASGRF1	rs2456020	-7.818	ENSG00000058335.15	2.97294	0.00295	0.0444415	1	gene	ENSG00000058335.16	rs8038920	-0.014666	-3.1	0.2393	2064	4	lasso	0.9154	0.36
ENSG00000180008	SOCS4	rs3783643	5.14	ENST00000553735.1	-2.96866	0.00299	0.0436451	1	tx	ENSG00000180008.9	rs56262555	-0.010815	-3.09	3.385	1534	1	lasso	-3.385	0.000712
ENSG00000155287	SLC25A28	rs2494655	4.51	ENST00000479722.1	-2.96235	0.00305	0.044181	1	tx	ENSG00000155287.12	rs2902364	0.049951	-2.59	0.40538	1498	20	enet	-0.09886	0.921
ENSG00000175764	TTLL11	rs13295747	-4.01	ENSG00000175764.14	2.96181	0.00306	0.0457024	1	gene	ENSG00000175764.17	rs1964930	0.0728	-3.61	-1.52966	1758	7	lasso	1.25831	0.208
ENSG00000139636	LMBR1L	rs74089572	4.41	ENST00000552449.1	-2.96163	0.00306	0.044181	1	tx	ENSG00000139636.16	rs2278070	-0.009298	2.85	-3.74639	985	10	enet	-3.00093	0.00269
ENSG00000033170	FUT8	rs8013990	4.34	ENST00000557536.5	-2.96014	0.00307	0.044188	1	tx	ENSG00000033170.17	rs28557069	-0.002571	-3.04	0.0618	1862	1	lasso	-0.0618	0.951
ENSG00000214706	IFRD2	rs11917680	-6.25	ENST00000486322.5	2.95	0.00321	0.0458832	1	tx	ENSG00000214706.12	rs12632110	0.0088	3.33	3.30727	789	4	lasso	3.22492	0.00126
ENSG00000100266	PACSIN2	rs5996168	4.59	ENST00000507586.1	2.94347	0.00325	0.0461709	1	tx	ENSG00000100266.19	rs9607897	-0.014683	3.18	1.1061	1938	1	lasso	1.10606	0.269
ENSG00000197948	FCHSD1	rs60712207	-4.79	ENSG00000197948.10	2.93395	0.00335	0.0490073	1	gene	ENSG00000197948.11	rs585621	0.0124	3.09	0.4799	1458	4	enet	0.4399	0.66
ENSG00000090857	PDPR	rs12919451	4.43	ENST00000561920.5	2.93	0.00337	0.0474404	1	tx	ENSG00000090857.14	rs8047818	0.00388	-2.48	0.843587	765	10	enet	-0.703762	0.482
ENSG00000169972	PUSL1	rs12130589	-3.64	ENST00000379031.9	-2.92896	0.0034	0.0476821	1	tx	ENSG00000169972.13	rs12034740	0.0635	-3.01	-0.48779	143	5	lasso	-0.65617	0.512
ENSG00000177106	EPS8L2	rs12577324	-4.2	ENST00000531348.5	2.92638	0.00343	0.047886	1	tx	ENSG00000177106.17	rs11607201	-0.00679	3.1	2.44364	1080	1	lasso	2.44364	0.0145
ENSG00000130175	PRKCSH	rs322128	5.99	ENST00000593053.1	2.91741	0.00353	0.0490609	1	tx	ENSG00000130175.10	rs57349543	0.010796	-3.17	-0.648131	1253	3	enet	0.68758	0.492
ENSG00000204947	ZNF425	rs1202448	3.5	ENSG00000204947.8	-2.91392	0.00357	0.051176	1	gene	ENSG00000204947.9	rs6973105	0.199176	-3.92	0.4424	1315	2	lasso	0.024687	0.98
ENSG00000007923	DNAJC11	rs11122119	5.59	ENST00000472414.1	2.91162	0.0036	0.0498846	1	tx	ENSG00000007923.17	rs413653	-0.0144	3.25	1.57351	1336	9	enet	1.67235	0.0945
ENSG00000145730	PAM	rs1901512	5.22	ENST00000510208.1	2.90754	0.00364	0.0501026	1	tx	ENSG00000145730.21	rs10463554	-0.014	3.19	0.7752	1610	2	lasso	1.0288	0.304
ENSG00000198863	RUNDC1	rs62078395	3.54	ENST00000361677.5	2.90254	0.0037	0.0506284	1	tx	ENSG00000198863.8	rs12453215	0.0658	3.26	1.04722	859	2	lasso	0.95069	0.342
ENSG00000170632	ARMC10	rs55817310	3.56	ENST00000431642.1	-2.88959	0.00386	0.052186	1	tx	ENSG00000170632.14	rs4341089	-0.013988	2.79	-0.515648	897	2	lasso	-0.237239	0.812
ENSG00000164251	F2RL1	rs2460505	3.55	ENSG00000164251.4	-2.88775	0.00388	0.0541681	1	gene	ENSG00000164251.5	rs10474480	-0.0144	3.16	0.7392	1546	2	lasso	0.7391	0.46
ENSG00000141012	GALNS	rs3114896	-4.52	ENST00000268695.9	2.89	0.0039	0.0525143	1	tx	ENSG00000141012.13	rs4782387	-0.00506	-2.8	-0.99261	486	2	enet	0.987071	0.324
ENSG00000075624	ACTB	rs4724690	3.63	ENST00000473257.1	-2.88309	0.00394	0.0527472	1	tx	ENSG00000075624.17	rs7799622	0.182264	-3.74	1.03493	926	2	lasso	-1.00765	0.314
ENSG00000108094	CUL2	rs4934735	3.5	ENST00000468804.5	-2.87982	0.00398	0.0530914	1	tx	ENSG00000108094.17	rs1359280	-0.014706	2.78	-0.42917	1305	2	lasso	-0.76371	0.445
ENSG00000125995	ROMO1	rs7280	4.24	ENST00000397416.1	-2.87897	0.00399	0.0531866	1	tx	ENSG00000125995.16	rs6060321	-0.007869	-2.81	2.7269	867	4	lasso	-1.1331	0.257181
ENSG00000153786	ZDHHC7	rs7206590	3.73	ENSG00000153786.12	2.8775	0.00401	0.0557104	1	gene	ENSG00000153786.13	rs28579196	-0.0127	2.97	0.04802	1459	1	lasso	0.04802	0.962
ENSG00000080603	SRCAP	rs4238961	3.99	ENST00000262518.8	-2.88	0.00403	0.0535661	1	tx	ENSG00000080603.17	rs6565187	0.0871	-3.68	0.538691	461	2	lasso	-0.666326	0.505
ENSG00000152382	TADA1	rs12120481	4.55	ENSG00000152382.5	2.87045	0.0041	0.0566847	1	gene	ENSG00000152382.6	rs7520897	-0.00135	3.38	0.61508	1774	8	lasso	0.43367	0.665
ENSG00000114416	FXR1	rs7647398	-8.48	ENST00000482125.1	2.86	0.00418	0.0550871	1	tx	ENSG00000114416.19	rs7647003	-0.0147	-2.63	-4.20821	940	5	lasso	4.20944	2.56e-05
ENSG00000160446	ZDHHC12	rs10988250	4.1	ENSG00000160446.18	2.86306	0.0042	0.0573263	1	gene	ENSG00000160446.19	rs112092840	0.0762	-3.08	-1.64801	673	4	enet	1.87078	0.0614
ENSG00000111786	SRSF9	rs2649999	6.07	ENST00000603963.1	-2.86263	0.0042	0.0551941	1	tx	ENSG00000111786.10	rs1794747	0.019831	2.84	-1.72272	1583	1	lasso	-1.72272	0.0849
ENSG00000157954	WIPI2	rs4724690	3.63	ENST00000288828.8	-2.85315	0.00433	0.0565823	1	tx	ENSG00000157954.15	rs141218277	-0.004358	-3.2	0.73113	1038	2	lasso	-1.4097	0.159
ENSG00000166579	NDEL1	rs8071166	-4.18	ENST00000585098.5	-2.8516	0.00435	0.0566842	1	tx	ENSG00000166579.16	rs4255815	0.169	3.75	-1.37704	1379	1	lasso	-1.37704	0.169
ENSG00000116251	RPL22	rs14057	5.42	ENST00000234875.8	2.84696	0.00441	0.0572253	1	tx	ENSG00000116251.11	rs116122864	-0.0129	-3.54	-0.60482	1162	7	enet	1.13498	0.256
ENSG00000166165	CKB	rs722637	7.74	ENST00000555039.1	2.84501	0.00444	0.0574941	1	tx	ENSG00000166165.14	rs10132514	-0.012447	2.91	-2.2663	1340	3	lasso	-2.2215	0.0263
ENSG00000198046	ZNF667	rs12610410	5.35	ENSG00000198046.11	-2.83534	0.00458	0.0608628	1	gene	ENSG00000198046.13	rs11671868	0.041992	3.16	-0.277495	1515	1	lasso	-0.2775	0.781
ENSG00000143811	PYCR2	rs2854455	3.84	ENST00000466127.1	2.8333	0.00461	0.0587538	1	tx	ENSG00000143811.20	rs7527014	-0.0141	-3	-0.96689	1344	2	lasso	0.88591	0.376
ENSG00000116198	CEP104	rs6426389	-3.73	ENST00000495701.1	-2.83224	0.00462	0.0588006	1	tx	ENSG00000116198.14	rs2493314	-0.0125	2.91	-0.45057	1555	1	lasso	-0.45057	0.652
ENSG00000183723	CMTM4	rs7187623	4.85	ENSG00000183723.12	2.83	0.00466	0.0614488	1	gene	ENSG00000183723.13	rs235124	-0.00408	-3.33	-0.078915	879	1	lasso	0.078915	0.937
ENSG00000132170	PPARG	rs160217	4.2	ENST00000455517.5	-2.82	0.00474	0.0599175	1	tx	ENSG00000132170.24	rs310762	-0.00549	3.24	-0.411099	1755	1	lasso	-0.411099	0.681
ENSG00000159147	DONSON	rs2251854	4.55	ENST00000460557.1	-2.82139	0.00478	0.0602183	1	tx	ENSG00000159147.18	rs762238	-0.007194	3.04	0.23462	1495	5	enet	0.0964	0.92324
ENSG00000123684	LPGAT1	rs1342152	-3.78	ENST00000498690.1	-2.821	0.00479	0.0602625	1	tx	ENSG00000123684.13	rs701929	-0.0143	3.03	-1.1616	1495	1	lasso	-1.1616	0.245
ENSG00000137700	SLC37A4	rs4442562	-3.56	ENST00000527992.5	-2.8119	0.00492	0.0611119	1	tx	ENSG00000137700.19	rs4938573	-0.00514	3.51	-1.94629	1317	30	enet	-0.69288	0.488
ENSG00000164951	PDP1	rs7000733	3.72	ENST00000520614.1	-2.80936	0.00496	0.0614035	1	tx	ENSG00000164951.16	rs10956893	-0.014379	-2.9	2.3654	1389	1	enet	-2.3654	0.018
ENSG00000114902	SPCS1	rs2710323	9.63	ENSG00000114902.13	2.80674	0.005	0.0647352	1	gene	ENSG00000114902.14	rs352140	-0.0146	-2.96	6.90075	1084	3	lasso	-6.91961	4.53e-12
ENSG00000185561	TLCD2	rs7207904	-6.03	ENSG00000185561.9	-2.80555	0.00502	0.0647981	1	gene	ENSG00000185561.10	rs12452116	-0.00539	3.25	-0.25892	1176	2	lasso	-1.56427	0.118
ENSG00000142910	TINAGL1	rs10914327	2.88	ENST00000468635.5	-2.80099	0.00509	0.0623072	1	tx	ENSG00000142910.16	rs4949444	0.0555	-2.72	0.61569	1252	13	lasso	-1.38297	0.167
ENSG00000113845	TIMMDC1	rs13095752	3.21	ENST00000498399.1	-2.8	0.00511	0.0624287	1	tx	ENSG00000113845.10	rs1132200	-0.0109	2.91	-0.218679	1702	1	lasso	-0.218679	0.827
ENSG00000120837	NFYB	rs10861176	-5.84	ENST00000550189.1	2.79649	0.00517	0.0628312	1	tx	ENSG00000120837.8	rs12229276	0.104535	-3.64	-1.85962	2223	2	lasso	1.85992	0.0629
ENSG00000006715	VPS41	rs1525797	-3.78	ENST00000462429.1	-2.7935	0.00521	0.0631521	1	tx	ENSG00000006715.16	rs73124274	-0.005445	-3.32	0.420391	2425	1	lasso	-0.420391	0.674
ENSG00000137207	YIPF3	rs113113059	-6.69	ENST00000500090.2	2.79363	0.00521	0.0631521	1	tx	ENSG00000137207.12	rs2277124	-0.007363	-3.04	-1.89006	837	46	enet	3.1957	0.001395
ENSG00000186792	HYAL3	rs11917680	-6.25	ENSG00000186792.16	-2.79072	0.00526	0.0671867	1	gene	ENSG00000186792.17	rs34632971	-0.000199	2.92	-0.215599	789	75	enet	-0.285372	0.775
ENSG00000131374	TBC1D5	rs6577597	6.2	ENST00000253692.11	2.79	0.00526	0.0636751	1	tx	ENSG00000131374.15	rs35039109	-0.0147	-3.21	-2.79857	2951	34	enet	3.36887	0.000755
ENSG00000012983	MAP4K5	rs8009082	-4.6	ENST00000554273.1	-2.79052	0.00526	0.0636751	1	tx	ENSG00000012983.12	rs61984269	-0.007595	-3.34	-0.1242	1800	9	enet	-0.5953	0.552
ENSG00000161677	JOSD2	rs7256806	4.98	ENSG00000161677.11	-2.78398	0.00537	0.0681847	1	gene	ENSG00000161677.12	rs73936105	-0.001645	2.54	0.384646	1022	27	enet	-1.0427	0.297
ENSG00000055950	MRPL43	rs2273654	4.55	ENSG00000055950.16	-2.78155	0.00541	0.0683882	1	gene	ENSG00000055950.17	rs2863098	-0.010737	3.47	0.17599	1340	14	enet	-0.54727	0.584
ENSG00000110060	PUS3	rs537046	4.38	ENST00000534158.5	-2.78155	0.00541	0.065025	1	tx	ENSG00000110060.9	rs486144	0.124	3.88	-0.87055	2024	1	enet	-0.87055	0.384
ENSG00000157483	MYO1E	rs11854073	-5.337	ENST00000559412.1	2.77989	0.00544	0.0652168	1	tx	ENSG00000157483.9	rs12900941	-0.014238	3.06	-0.1336	1739	2	lasso	0.8631	0.388
ENSG00000104885	DOT1L	rs2301799	-4.34	ENST00000398665.7	2.77916	0.00545	0.0652525	1	tx	ENSG00000104885.19	rs62122268	-0.011051	3.02	0.223174	524	1	lasso	0.22317	0.823
ENSG00000065000	AP3D1	rs2301799	-4.34	ENST00000590683.2	2.77916	0.00545	0.0652525	1	tx	ENSG00000065000.20	rs12976273	-0.014576	-2.75	-0.433846	472	1	enet	0.43385	0.664
ENSG00000160190	SLC37A1	rs7278528	4.38	ENST00000471277.5	-2.77569	0.00551	0.0656326	1	tx	ENSG00000160190.14	rs10084598	-0.007325	-3.14	0.87385	2403	1	lasso	-0.8738	0.3822
ENSG00000150995	ITPR1	rs980730	3.78	ENSG00000150995.18	-2.77208	0.00557	0.07002	1	gene	ENSG00000150995.21	rs4234562	0.0183	3.42	0.05417	2161	3	lasso	-0.807471	0.419
ENSG00000164077	MON1A	rs2282755	-6.14	ENSG00000164077.13	-2.77171	0.00558	0.07002	1	gene	ENSG00000164077.15	rs12632110	0.0394	3.27	3.30727	842	25	enet	0.981137	0.327
ENSG00000145022	TCTA	rs58766761	-4.38	ENST00000273590.3	-2.77	0.00559	0.0661614	1	tx	ENSG00000145022.5	rs55692411	-0.0145	2.3	-1.67243	756	1	lasso	-1.67243	0.0944
ENSG00000163815	CLEC3B	rs76952894	5.16	ENST00000490386.1	2.77	0.0056	0.0661954	1	tx	ENSG00000163815.6	rs11717944	0.0729	-3.93	-1.05812	1357	5	lasso	0.978334	0.328
ENSG00000153560	UBP1	rs575596	-3.63	ENST00000456378.1	2.77	0.00562	0.0663474	1	tx	ENSG00000153560.12	rs9816786	-0.0146	3.08	1.39439	1475	41	enet	-0.126328	0.899
ENSG00000116752	BCAS2	rs72687877	-5.06	ENST00000369541.3	-2.76364	0.00572	0.0671017	1	tx	ENSG00000116752.6	rs379052	-0.00775	-3.54	1.43777	1338	19	enet	-2.34331	0.0191
ENSG00000198440	ZNF583	rs12610410	5.35	ENSG00000198440.9	-2.75969	0.00579	0.0711937	1	gene	ENSG00000198440.9	rs11668468	-0.014399	-3.33	0.475122	1599	4	enet	-0.97329	0.33
ENSG00000160695	VPS11	rs4442562	-3.56	ENSG00000160695.14	2.75676	0.00584	0.0716028	1	gene	ENSG00000160695.16	rs7358397	0.0999	3.43	0.44572	1410	3	lasso	0.57304	0.567
ENSG00000164576	SAP30L	rs815609	-5.63	ENST00000297109.10	2.75314	0.0059	0.0685211	1	tx	ENSG00000164576.12	rs7711590	-0.00352	2.93	-1.0362	1588	63	enet	1.085	0.278
ENSG00000108055	SMC3	rs10884983	3.32	ENST00000361804.4	2.7526	0.00591	0.0685819	1	tx	ENSG00000108055.11	rs12415145	0.001454	3.12	0.78902	1348	8	enet	0.81275	0.416
ENSG00000164136	IL15	rs2636683	3.17	ENSG00000164136.16	2.75227	0.00592	0.072273	1	gene	ENSG00000164136.17	rs4455499	-0.014706	3.43	1.03	1768	60	enet	0.112	0.911
ENSG00000113068	PFDN1	rs7733403	5.97	ENST00000514611.1	-2.74776	0.006	0.0691638	1	tx	ENSG00000113068.10	rs198986	-0.0123	3.13	-1.5189	984	17	enet	-0.195	0.845
ENSG00000169371	SNUPN	rs8030014	4.072	ENSG00000169371.13	-2.74619	0.00603	0.0730759	1	gene	ENSG00000169371.14	rs10851877	-0.002965	-2.79	0.9282	758	1	lasso	-0.9282	0.353
ENSG00000074660	SCARF1	rs7207904	-6.03	ENSG00000074660.15	-2.74082	0.00613	0.0737842	1	gene	ENSG00000074660.17	rs12940803	-0.0111	3.11	-0.17968	1102	6	lasso	-0.13702	0.891
ENSG00000182511	FES	rs4702	9.966	ENST00000497945.2	2.73263	0.00628	0.071724	1	tx	ENSG00000182511.12	rs12910718	0.095067	3.8	-0.303	1667	2	lasso	-0.1661	0.868
ENSG00000143457	GOLPH3L	rs11589801	-5.66	ENSG00000143457.10	-2.72981	0.00634	0.0758849	1	gene	ENSG00000143457.11	rs12736584	0.00924	3.17	-1.78562	1252	3	lasso	1.04752	0.295
ENSG00000018869	ZNF582	rs12610410	5.35	ENSG00000018869.16	-2.72075	0.00651	0.0775941	1	gene	ENSG00000018869.18	rs8102420	0.000958	2.95	0.758586	1577	1	lasso	0.75859	0.448
ENSG00000242247	ARFGAP3	rs5996168	4.59	ENST00000437119.6	2.71809	0.00657	0.0736776	1	tx	ENSG00000242247.11	rs2157295	0.021504	2.92	-3.1699	1781	1	lasso	-3.16988	0.00153
ENSG00000167740	CYB5D2	rs68089023	4.75	ENST00000577075.6	-2.71807	0.00657	0.0736776	1	tx	ENSG00000167740.10	rs1966621	0.0207	3.38	-1.20423	1219	5	lasso	-0.61578	0.538
ENSG00000143882	ATP6V1C2	rs76076331	-3.53	ENSG00000143882.10	2.71553	0.00662	0.0785769	1	gene	ENSG00000143882.12	rs10929670	-0.0115	-3.01	-1.18656	2134	1	lasso	1.18656	0.235
ENSG00000163781	TOPBP1	rs4306857	4.29	ENST00000513818.1	-2.71	0.00668	0.0746409	1	tx	ENSG00000163781.14	rs57405758	-0.0147	-3.08	2.01058	1706	1	lasso	-2.01058	0.0444
ENSG00000099999	RNF215	rs34524925	4.04	ENST00000215798.10	2.71154	0.0067	0.0748194	1	tx	ENSG00000099999.15	rs5997788	0.050538	3.52	-1.7715	1521	23	enet	0.020024	0.984
ENSG00000105875	WDR91	rs6467557	4.41	ENST00000474411.1	2.71015	0.00673	0.0749292	1	tx	ENSG00000105875.15	rs3110795	0.013273	-3.03	-2.34947	1664	25	enet	2.22958	0.0258
ENSG00000170275	CRTAP	rs575596	-3.63	ENSG00000170275.14	-2.70812	0.00677	0.079914	1	gene	ENSG00000170275.15	rs6780813	0.0137	3.53	-0.399669	1428	2	lasso	-0.24277	0.808
ENSG00000111481	COPZ1	rs17109475	-3.42	ENST00000550027.5	2.70722	0.00678	0.0752604	1	tx	ENSG00000111481.10	rs7310321	-0.008459	-3.47	-0.77659	1222	2	lasso	0.80703	0.42
ENSG00000100767	PAPLN	rs12433157	3.81	ENSG00000100767.15	-2.706	0.00681	0.080165	1	gene	ENSG00000100767.17	rs61986885	-0.013295	2.96	2.0669	1617	2	lasso	1.3259	0.185
ENSG00000106588	PSMA2	rs7795014	-3.32	ENST00000223321.8	2.7056	0.00682	0.075524	1	tx	ENSG00000106588.12	rs1039590	0.04186	-3.55	0.60768	1750	7	enet	0.23718	0.813
ENSG00000114735	HEMK1	rs11917680	-6.25	ENST00000455834.5	-2.7	0.00687	0.0759419	1	tx	ENSG00000114735.10	rs2240327	0.119	-3.22	3.97345	826	3	lasso	-3.97282	7.1e-05
ENSG00000103168	TAF1C	rs66694225	3.75	ENSG00000103168.16	2.7019	0.00689	0.0807735	1	gene	ENSG00000103168.17	rs9928420	0.0122	-3.4	-0.668679	2482	1	lasso	0.668679	0.504
ENSG00000034677	RNF19A	rs4434590	-2.88	ENST00000523167.1	2.70212	0.00689	0.0760273	1	tx	ENSG00000034677.13	rs62513863	-0.012229	-2.87	-0.5836	1253	40	enet	0.0733	0.942
ENSG00000177465	ACOT4	rs17126141	3.75	ENST00000326303.4	2.70114	0.00691	0.0762027	1	tx	ENSG00000177465.5	rs67260198	0.012518	3.54	0.9516	1602	57	enet	-0.1674	0.867
ENSG00000230457	PA2G4P4	rs73170828	3.98	ENSG00000230457.3	2.69857	0.00696	0.0811494	1	gene	ENSG00000230457.3	rs55896573	-0.0129	-2.78	-1.20682	1348	2	lasso	1.20722	0.227
ENSG00000108509	CAMTA2	rs2189336	4.78	ENST00000575365.1	-2.69536	0.00703	0.0772054	1	tx	ENSG00000108509.21	rs2585274	0.00673	3.73	-1.35005	1428	11	enet	-1.23081	0.218
ENSG00000090612	ZNF268	rs7313956	4.7	ENST00000546126.6	2.69152	0.00711	0.0778539	1	tx	ENSG00000090612.22	rs4077415	-0.014134	-2.79	1.24536	634	4	lasso	0.00783	0.994
ENSG00000135596	MICAL1	rs11153171	2.94	ENST00000358577.7	-2.6903	0.00714	0.0780903	1	tx	ENSG00000135596.18	rs1407620	-0.012335	-2.68	-0.69222	1498	15	enet	-1.376	0.16882
ENSG00000165949	IFI27	rs61982376	-3.89	ENST00000611954.4	2.68866	0.00717	0.0782343	1	tx	ENSG00000165949.13	rs7148985	0.051698	2.99	1.1795	2057	2	lasso	1.3232	0.186
ENSG00000128563	PRKRIP1	rs1617152	3.14	ENST00000496391.5	2.6869	0.00721	0.0786245	1	tx	ENSG00000128563.13	rs28688706	-0.000746	-2.82	-0.469797	984	1	lasso	0.469797	0.638
ENSG00000197933	ZNF823	rs322128	5.99	ENST00000440527.1	2.68477	0.00726	0.0789844	1	tx	ENSG00000197933.13	rs279179	0.04366	3.17	1.25881	989	2	lasso	1.25891	0.208
ENSG00000132591	ERAL1	rs9896721	-4.83	ENST00000583487.1	-2.68069	0.00735	0.0794981	1	tx	ENSG00000132591.12	rs77135925	0.0591	3.43	0.46128	801	6	lasso	-0.40282	0.687
ENSG00000111877	MCM9	rs902780	-4.67	ENST00000368478.2	2.67942	0.00738	0.0797297	1	tx	ENSG00000111877.18	rs4946394	0.025227	3.19	2.1234	1707	1	lasso	2.1234	0.03372
ENSG00000165637	VDAC2	rs10740451	-4.34	ENST00000298468.9	-2.67717	0.00742	0.0800223	1	tx	ENSG00000165637.14	rs74696323	-0.012719	2.73	-3.33415	933	1	lasso	-3.33415	0.000856
ENSG00000151690	MFSD6	rs4274625	3.29	ENST00000412482.1	-2.67718	0.00742	0.0800223	1	tx	ENSG00000151690.15	rs16832848	-0.0131	2.9	-0.55689	1502	9	lasso	-1.19447	0.232
ENSG00000085117	CD82	rs17530472	3.59	ENST00000524750.1	2.67064	0.00757	0.0808889	1	tx	ENSG00000085117.12	rs178525	-0.0102	-3.04	-1.59193	1536	1	lasso	1.59193	0.111
ENSG00000075975	MKRN2	rs160217	4.2	ENST00000170447.11	2.67	0.00762	0.0813763	1	tx	ENSG00000075975.17	rs79122486	0.0736	-3.46	-2.66273	1591	2	lasso	2.66459	0.00771
ENSG00000152377	SPOCK1	rs78386494	4.17	ENSG00000152377.13	-2.66574	0.00768	0.0864808	1	gene	ENSG00000152377.14	rs17777492	0.0132	-3.48	-1.6348	1980	1	lasso	1.6348	0.102
ENSG00000095139	ARCN1	rs11216816	-3.87	ENST00000264028.4	-2.66589	0.00768	0.0816417	1	tx	ENSG00000095139.15	rs1793185	-0.00268	3.64	-2.35385	1513	15	enet	-0.83277	0.405
ENSG00000118197	DDX59	rs4915203	5.92	ENST00000436897.1	-2.66567	0.00768	0.0816417	1	tx	ENSG00000118197.14	rs12081096	-0.0147	-3.01	1.2666	1747	1	lasso	-1.2666	0.205
ENSG00000170471	RALGAPB	rs6065094	-7.7	ENST00000262879.10	-2.66173	0.00777	0.0822222	1	tx	ENSG00000170471.15	rs6064832	0.052989	-3.91	2.0024	1434	1	lasso	-2.0024	0.04524
ENSG00000100242	SUN2	rs73157117	3.72	ENST00000433561.5	2.66176	0.00777	0.0822222	1	tx	ENSG00000100242.16	rs35381944	0.011073	-3.27	-0.1632	1215	2	enet	0.165599	0.868
ENSG00000100226	GTPBP1	rs73157117	3.72	ENST00000475959.1	2.66176	0.00777	0.0822222	1	tx	ENSG00000100226.16	rs2142836	0.011092	-2.66	-0.553	1194	8	enet	0.63129	0.528
ENSG00000167397	VKORC1	rs8046707	2.71	ENST00000394975.2	2.66	0.00779	0.0822465	1	tx	ENSG00000167397.15	rs9939286	-0.00575	-3	-1.59416	848	3	lasso	2.00973	0.0445
ENSG00000099326	MZF1	rs4756	-3.16	ENST00000599369.5	2.66119	0.00779	0.0822465	1	tx	ENSG00000099326.9	rs143712775	0.052992	-2.5	-0.829715	787	1	enet	0.82971	0.407
ENSG00000103269	RHBDL1	rs115501938	-3.3	ENSG00000103269.13	2.6593	0.00783	0.0873652	1	gene	ENSG00000103269.14	rs28450391	-0.00815	3.1	-1.59729	843	37	enet	-0.411432	0.681
ENSG00000008130	NADK	rs2803329	-4.44	ENST00000341991.7	2.65901	0.00784	0.0826335	1	tx	ENSG00000008130.15	rs12034740	0.0107	-3.66	-0.48779	420	1	lasso	0.48779	0.626
ENSG00000051825	MPHOSPH9	rs2102949	9.93	ENST00000607619.1	2.65654	0.00789	0.0829723	1	tx	ENSG00000051825.15	rs58809476	0.010808	2.45	5.69789	976	3	lasso	5.69757	1.22e-08
ENSG00000180185	FAHD1	rs170447	3.65	ENSG00000180185.11	-2.6549	0.00793	0.0880094	1	gene	ENSG00000180185.13	rs7199735	0.00397	-2.72	1.55477	1392	2	lasso	-1.55422	0.12
ENSG00000196233	LCOR	rs12784975	3.53	ENST00000371103.8	2.65439	0.00795	0.0834571	1	tx	ENSG00000196233.14	rs4919041	0.100738	3.76	0.77591	1591	1	lasso	0.44351	0.657
ENSG00000175110	MRPS22	rs9873981	-2.92	ENST00000498505.5	-2.65	0.00813	0.084634	1	tx	ENSG00000175110.14	rs7635513	-0.0121	-3.12	1.59954	1750	22	enet	-2.33205	0.0197
ENSG00000065413	ANKRD44	rs2914983	7.73	ENST00000493808.1	-2.6455	0.00816	0.0847564	1	tx	ENSG00000065413.20	rs62279248	0.0315	-2.65	-2.09805	1388	1	lasso	2.09805	0.0359
ENSG00000117419	ERI3	rs803679	5.82	ENST00000372257.6	-2.64385	0.0082	0.0850292	1	tx	ENSG00000117419.16	rs6674176	-0.0147	-3.27	5.37804	1301	1	enet	-5.37804	7.53e-08
ENSG00000146859	TMEM140	rs6467557	4.41	ENSG00000146859.6	-2.64132	0.00826	0.0900441	1	gene	ENSG00000146859.6	rs2218989	-0.013858	-3	0.364078	1674	1	lasso	-0.364078	0.716
ENSG00000167535	CACNB3	rs11168749	3.51	ENSG00000167535.7	2.63435	0.00843	0.091206	1	gene	ENSG00000167535.8	rs876333	0.046596	-3.3	1.28612	1341	2	lasso	-1.28714	0.198
ENSG00000149636	DSN1	rs11697895	2.95	ENST00000373750.8	-2.63138	0.0085	0.0872154	1	tx	ENSG00000149636.16	rs6101345	-0.013357	2.84	-0.1209	682	4	lasso	-0.0366	0.970779
ENSG00000114270	COL7A1	rs9878063	4.49	ENST00000487017.5	-2.63	0.00853	0.0874749	1	tx	ENSG00000114270.18	rs13095891	-0.00564	2.37	-1.10652	576	1	lasso	-1.10652	0.268
ENSG00000142089	IFITM3	rs12577324	-4.2	ENST00000526811.4	-2.62962	0.00855	0.0875833	1	tx	ENSG00000142089.17	rs11246234	-0.0127	-3.17	2.2975	739	5	enet	-2.10708	0.0351
ENSG00000168765	GSTM4	rs501163	3.01	ENSG00000168765.15	2.62503	0.00866	0.0929891	1	gene	ENSG00000168765.19	rs511566	0.0155	2.95	0.64767	1115	1	lasso	0.64767	0.517
ENSG00000065361	ERBB3	rs10735863	3.15	ENST00000549472.1	2.6248	0.00867	0.0884711	1	tx	ENSG00000065361.17	rs56254002	0.044528	-3.09	-0.09011	694	5	lasso	0.21888	0.827
ENSG00000132581	SDF2	rs9896721	-4.83	ENST00000247020.8	2.62248	0.00873	0.0886453	1	tx	ENSG00000132581.10	rs16964813	-0.0143	2.99	0.53637	700	3	lasso	0.56689	0.571
ENSG00000138246	DNAJC13	rs3844171	-3.26	ENSG00000138246.15	-2.6193	0.00881	0.0941701	1	gene	ENSG00000138246.17	rs6439335	-0.0115	-3.44	1.68189	2356	10	enet	-1.68115	0.0927
ENSG00000006695	COX10	rs17607653	3.53	ENST00000429152.6	2.61467	0.00893	0.0898481	1	tx	ENSG00000006695.12	rs12942294	0.0393	-3.78	0.75909	2475	5	lasso	-0.52232	0.601
ENSG00000183020	AP2A2	rs12577324	-4.2	ENST00000528195.5	2.61468	0.00893	0.0898481	1	tx	ENSG00000183020.15	rs11599981	-0.00963	2.99	0.467	1250	1	lasso	0.467	0.641
ENSG00000114209	PDCD10	rs7627289	-4.79	ENST00000487947.6	-2.61	0.00905	0.0906073	1	tx	ENSG00000114209.15	rs7642707	-0.0116	3.22	0.092879	1583	7	lasso	-0.882434	0.378
ENSG00000128487	SPECC1	rs9891739	-5.6	ENST00000583482.6	-2.60993	0.00906	0.0906586	1	tx	ENSG00000128487.19	rs74555736	0.0295	3.17	-3.32052	941	1	lasso	-3.32052	0.000899
ENSG00000162613	FUBP1	rs3104464	-4.07	ENSG00000162613.16	2.60667	0.00914	0.096317	1	gene	ENSG00000162613.18	rs6424770	-0.0147	-2.72	-1.03023	1103	1	lasso	1.03023	0.303
ENSG00000139116	KIF21A	rs1463209	5.91	ENST00000544797.6	-2.60617	0.00916	0.091266	1	tx	ENSG00000139116.19	rs55652415	-0.000622	2.73	-0.00514	1399	2	lasso	-0.00403	0.997
ENSG00000117691	NENF	rs12136095	-3.98	ENST00000473900.1	-2.60472	0.00919	0.0914668	1	tx	ENSG00000117691.10	rs3123543	-0.0122	2.9	-1.19471	1685	1	lasso	-1.19471	0.232
ENSG00000099994	SUSD2	rs73394791	-3.57	ENSG00000099994.10	2.6013	0.00929	0.0968378	1	gene	ENSG00000099994.11	rs5751869	-0.003339	-2.97	1.3109	976	1	lasso	-1.31088	0.19
ENSG00000101444	AHCY	rs13044413	4.29	ENSG00000101444.12	2.59753	0.00939	0.0976423	1	gene	ENSG00000101444.13	rs138357160	-0.014162	2.78	1.8334	904	11	lasso	2.8696	0.00411
ENSG00000164543	STK17A	rs6463180	2.99	ENST00000462448.1	2.59707	0.0094	0.092762	1	tx	ENSG00000164543.7	rs10260214	0.009135	-3.38	0.177265	1819	5	lasso	-0.234244	0.815
ENSG00000105855	ITGB8	rs116973	3.27	ENST00000222573.4	2.59446	0.00947	0.0931064	1	tx	ENSG00000105855.10	rs1989887	-0.00675	3.12	0.319167	2052	12	enet	0.596297	0.551
ENSG00000139726	DENR	rs2102949	9.93	ENST00000280557.10	-2.59452	0.00947	0.0931064	1	tx	ENSG00000139726.11	rs4758645	-0.014655	3.07	-3.8324	898	3	lasso	-3.83217	0.000127
ENSG00000155366	RHOC	rs3790609	-3.87	ENSG00000155366.16	2.59386	0.00949	0.0979679	1	gene	ENSG00000155366.17	rs12126703	-0.0142	-2.87	0.01479	1201	65	enet	1.0215	0.307
ENSG00000108854	SMURF2	rs1991401	-3.79	ENST00000262435.13	-2.59194	0.00954	0.0934488	1	tx	ENSG00000108854.16	rs12942189	0.0329	2.7	-2.8867	628	1	lasso	-2.8867	0.00389
ENSG00000167700	MFSD3	rs12719778	3.27	ENSG00000167700.8	-2.5915	0.009556	0.0984119	1	gene	ENSG00000167700.9	rs1209881	0.05756	-3.31	2.5989	468	1	lasso	-2.5989	0.00935
ENSG00000079332	SAR1A	rs77285106	3.5	ENST00000373239.2	-2.59072	0.00958	0.0935447	1	tx	ENSG00000079332.15	rs10999265	-0.001168	3.18	-0.03447	2035	2	lasso	-0.10034	0.92
ENSG00000080345	RIF1	rs12693126	2.95	ENST00000444746.6	-2.5884	0.00964	0.0938839	1	tx	ENSG00000080345.18	rs2139419	-0.00726	3.28	-3.10637	1633	26	enet	-2.19114	0.0284
ENSG00000213930	GALT	rs568300	-4.64	ENST00000556157.1	-2.58724	0.00967	0.0940282	1	tx	ENSG00000213930.12	rs12554120	0.00315	-3.39	1.48027	1288	6	lasso	-0.768918	0.442
ENSG00000157800	SLC37A3	rs1879901	-4.5	ENST00000495257.1	2.58675	0.00969	0.0941734	1	tx	ENSG00000157800.18	rs2284212	-0.00991	3.18	1.28641	1385	1	lasso	1.28641	0.198
ENSG00000131097	HIGD1B	rs60289499	3.89	ENST00000590423.1	2.58264	0.0098	0.0947962	1	tx	ENSG00000131097.7	rs17628363	0.0149	-3.45	-1.58971	1269	5	lasso	1.77955	0.0751
ENSG00000179950	PUF60	rs13252406	5.81	ENST00000527197.5	-2.57921	0.0099	0.0952676	1	tx	ENSG00000179950.15	rs11785340	-0.010523	3.92	-1.4228	836	2	lasso	-1.6609	0.0967
ENSG00000024526	DEPDC1	rs11803411	-3.38	ENSG00000024526.16	-2.5785	0.00992	0.101066	1	gene	ENSG00000024526.17	rs610569	0.0259	3.35	-0.33358	1473	1	lasso	-0.33358	0.739
ENSG00000103319	EEF2K	rs8045314	-3	ENST00000563555.1	-2.58	0.00992	0.0953537	1	tx	ENSG00000103319.12	rs7498697	-5.46e-06	-2.56	-0.410553	389	1	lasso	0.410553	0.681
ENSG00000160072	ATAD3B	rs2803329	-4.44	ENST00000485748.5	2.57781	0.00994	0.0953537	1	tx	ENSG00000160072.20	rs12407008	-0.014	-2.62	1.73348	254	6	enet	-0.82571	0.409
ENSG00000002919	SNX11	rs34463696	-4.15	ENSG00000002919.14	2.57619	0.00999	0.101278	1	gene	ENSG00000002919.15	rs79146656	0.00431	-3.18	-0.14084	1555	1	lasso	0.14084	0.888
ENSG00000115255	REEP6	rs502121	3.48	ENSG00000115255.10	2.57366	0.0101	0.102049	1	gene	ENSG00000115255.12	rs55789250	-0.01208	-2.61	2.53671	247	5	lasso	-2.65658	0.00789
ENSG00000205476	CCDC85C	rs11160502	-5.22	ENST00000557769.5	-2.5717	0.0101	0.0963935	1	tx	ENSG00000205476.9	rs58948914	-0.011163	3.06	-1.7299	1525	2	lasso	-1.8646	0.0622
ENSG00000170776	AKAP13	rs34130645	-4.347	ENST00000560256.1	2.56994	0.0102	0.0968505	1	tx	ENSG00000170776.22	rs55646843	-0.012877	-3.21	-1.0383	2640	1	lasso	1.0383	0.299
ENSG00000198890	PRMT6	rs11185039	3.21	ENST00000370078.1	2.56593	0.0103	0.0973523	1	tx	ENSG00000198890.9	rs11583575	-0.0146	2.79	1.08029	1375	1	lasso	1.08029	0.28
ENSG00000145147	SLIT2	rs12651518	4.04	ENSG00000145147.19	2.56356	0.0104	0.103733	1	gene	ENSG00000145147.20	rs12641187	-0.013266	-3.7	1.997	2382	1	enet	-1.997	0.0458
ENSG00000189227	C15orf61	rs17242605	4.673	ENSG00000189227.5	2.56359	0.0104	0.103733	1	gene	ENSG00000189227.6	rs58437813	-0.01468	2.75	-0.5365	1470	3	lasso	-0.5381	0.591
ENSG00000197712	FAM114A1	rs62294538	3.6	ENSG00000197712.11	2.55779	0.0105	0.104245	1	gene	ENSG00000197712.12	rs1458255	0.055673	3.32	-0.0435	1842	1	lasso	-0.0435	0.965
ENSG00000134716	CYP2J2	rs1993815	3.67	ENST00000468257.1	2.56045	0.0105	0.0988404	1	tx	ENSG00000134716.11	rs12027119	0.0305	-3.24	-0.89105	1135	1	lasso	0.89105	0.373
ENSG00000113108	APBB3	rs246024	6.02	ENST00000503850.1	-2.55755	0.0105	0.0988404	1	tx	ENSG00000113108.20	rs13161154	0.0111	-2.91	-3.9124	929	17	enet	0.1121	0.911
ENSG00000113013	HSPA9	rs10117	-6.81	ENSG00000113013.12	2.55646	0.0106	0.10451	1	gene	ENSG00000113013.16	rs10068786	-0.0145	2.53	1.8167	912	1	lasso	1.8167	0.0693
ENSG00000138175	ARL3	rs79668541	-9.97	ENSG00000138175.8	2.5549	0.0106	0.10451	1	gene	ENSG00000138175.9	rs1887637	-0.007668	2.47	-0.41287	1364	3	enet	2.39116	0.0168
ENSG00000159214	CCDC24	rs11210892	8.29	ENSG00000159214.12	2.55568	0.0106	0.10451	1	gene	ENSG00000159214.13	rs803378	0.0207	2.7	2.32076	1213	1	lasso	2.32076	0.0203
ENSG00000037042	TUBG2	rs62078395	3.54	ENST00000251412.7	2.55581	0.0106	0.0991289	1	tx	ENSG00000037042.9	rs528854	0.00916	2.62	-0.16252	859	59	enet	-3.68135	0.000232
ENSG00000177200	CHD9	rs9927048	-3.86	ENST00000398510.7	-2.56	0.0106	0.0991289	1	tx	ENSG00000177200.18	rs7188386	-0.0147	-2.79	2.0362	1778	1	lasso	-2.0362	0.0417
ENSG00000173846	PLK3	rs11210983	-3.75	ENST00000465443.5	-2.55714	0.0106	0.0991289	1	tx	ENSG00000173846.13	rs113807027	0.0215	-3.05	1.21675	1202	1	lasso	-1.21675	0.224
ENSG00000198663	C6orf89	rs149709	3.22	ENST00000480824.6	2.556	0.0106	0.0991289	1	tx	ENSG00000198663.17	rs236437	-0.013072	-3.41	-0.04087	1774	53	enet	-0.1019	0.918799
ENSG00000109572	CLCN3	rs61405217	6.56	ENST00000515420.1	-2.55697	0.0106	0.0991289	1	tx	ENSG00000109572.16	rs17710102	0.004019	-2.8	1.8925	1731	1	lasso	-1.8925	0.0584
ENSG00000176928	GCNT4	rs12109048	5.18	ENSG00000176928.5	-2.55284	0.0107	0.104892	1	gene	ENSG00000176928.7	rs298404	-0.00738	-3.11	-0.5195	1402	76	enet	-0.5839	0.559
ENSG00000100353	EIF3D	rs2071709	4.03	ENST00000462641.1	-2.55239	0.0107	0.0997128	1	tx	ENSG00000100353.18	rs16997557	-0.0135	-3.07	0.6224	1712	2	lasso	-0.636473	0.524
ENSG00000160199	PKNOX1	rs7278528	4.38	ENSG00000160199.14	-2.55124	0.010734	0.10503	1	gene	ENSG00000160199.15	rs433533	0.097918	-3.51	2.5305	1436	2	lasso	-2.5305	0.01139
ENSG00000132819	RBM38	rs2179706	3.32	ENSG00000132819.16	-2.55045	0.0108	0.10503	1	gene	ENSG00000132819.17	rs6070116	0.105098	3.46	-0.5778	1734	2	lasso	-0.2617	0.793564
ENSG00000145623	OSMR	rs7729320	3.91	ENSG00000145623.12	-2.5496	0.0108	0.10503	1	gene	ENSG00000145623.13	rs2367595	0.0166	-3.38	2.9232	1277	9	enet	-2.8862	0.0039
ENSG00000204152	TIMM23B	rs1917803	2.55	ENSG00000204152.10	-2.54943	0.0108	0.10503	1	gene	ENSG00000204152.14	rs11101193	-0.012498	2.86	-0.45001	999	9	enet	-0.50402	0.614
ENSG00000188785	ZNF548	rs67651132	3.2	ENST00000336128.11	-2.54858	0.0108	0.100443	1	tx	ENSG00000188785.12	rs4801420	-0.009184	-3.64	2.35345	1671	63	enet	-1.95775	0.0503
ENSG00000118007	STAG1	rs7432375	-7.82	ENST00000462818.1	2.54	0.011	0.101541	1	tx	ENSG00000118007.13	rs71336078	-0.0119	-3.26	4.10143	1656	2	lasso	-4.10062	4.12e-05
ENSG00000103264	FBXO31	rs8046992	4.82	ENST00000636077.1	-2.54	0.0111	0.10216	1	tx	ENSG00000103264.18	rs9939380	0.0998	-3.63	0.092879	1843	1	lasso	-0.092879	0.926
ENSG00000076242	MLH1	rs75968099	6.57	ENST00000442249.5	2.54	0.0112	0.102724	1	tx	ENSG00000076242.16	rs11707149	0.0068	-3.25	-5.9116	1369	1	lasso	5.9116	3.39e-09
ENSG00000186652	PRG2	rs7938083	6.03	ENSG00000186652.9	-2.5335	0.0113	0.108536	1	gene	ENSG00000186652.10	rs2581925	-0.0111	3.44	-0.46337	1347	20	enet	1.18962	0.234
ENSG00000119977	TCTN3	rs7893601	3.8	ENSG00000119977.20	-2.53025	0.0114	0.109007	1	gene	ENSG00000119977.22	rs498671	-0.008685	-2.99	0.47891	1700	3	lasso	-0.47964	0.631
ENSG00000169242	EFNA1	rs9427116	4.9	ENSG00000169242.11	2.52888	0.0114	0.109007	1	gene	ENSG00000169242.12	rs1218598	-0.0135	2.72	2.44018	803	1	lasso	2.44018	0.0147
ENSG00000149187	CELF1	rs4647709	6.13	ENST00000535982.1	-2.52958	0.0114	0.103739	1	tx	ENSG00000149187.19	rs4647720	0.00476	-3.18	3.08289	1036	17	lasso	-3.1829	0.00146
ENSG00000156515	HK1	rs10998457	-4.66	ENSG00000156515.21	2.5286	0.0115	0.10984	1	gene	ENSG00000156515.25	rs2683569	-0.014326	-3.3	-1.89148	2228	2	lasso	2.38396	0.0171
ENSG00000114062	UBE3A	rs61991679	-3.487	ENST00000629252.2	-2.5196	0.0117	0.105898	1	tx	ENSG00000114062.22	rs752874	-0.009865	3.28	-2.4051	1515	4	enet	-1.6096	0.107
ENSG00000143514	TP53BP2	rs6661430	-4.67	ENST00000464656.1	2.5152	0.0119	0.106979	1	tx	ENSG00000143514.18	rs10916583	0.00152	-3.05	-2.32672	1234	19	enet	1.49683	0.134
ENSG00000166311	SMPD1	rs10742977	3.97	ENST00000532367.1	-2.50987	0.0121	0.108567	1	tx	ENSG00000166311.10	rs1043390	0.0122	3.46	0.59372	1923	2	lasso	-0.19972	0.842
ENSG00000149932	TMEM219	rs3814883	-7.76	ENSG00000149932.16	2.5068	0.0122	0.11524	1	gene	ENSG00000149932.17	rs12917712	0.116	-3.47	-2.32057	379	2	lasso	2.31973	0.0204
ENSG00000213648	SULT1A4	rs7190185	-7.47	ENST00000360423.11	2.51	0.0122	0.109043	1	tx	ENSG00000213648.11	rs7198022	0.00772	-2.65	-2.17701	433	2	lasso	2.15775	0.0309
ENSG00000080503	SMARCA2	rs914494	-3.45	ENST00000382183.6	-2.50313	0.0123	0.109358	1	tx	ENSG00000080503.25	rs10757122	-0.0146	3.14	-1.5645	3051	1	lasso	-1.5645	0.118
ENSG00000170035	UBE2E3	rs10930926	-3.97	ENST00000602475.5	2.49949	0.0124	0.109984	1	tx	ENSG00000170035.16	rs79465470	-0.0137	2.95	0.65498	1922	1	lasso	0.65498	0.512
ENSG00000138660	AP1AR	rs74968668	-2.89	ENSG00000138660.11	2.49739	0.0125	0.116404	1	gene	ENSG00000138660.12	rs13111049	0.011878	3.44	-2.1843	1327	3	lasso	-2.2236	0.0262
ENSG00000186575	NF2	rs36573	-3.63	ENSG00000186575.17	-2.4977	0.0125	0.116404	1	gene	ENSG00000186575.19	rs9625874	0.009213	-3.3	2.2011	1426	7	lasso	-2.23972	0.0251
ENSG00000138772	ANXA3	rs72659078	3.74	ENST00000512884.5	-2.49295	0.0127	0.112163	1	tx	ENSG00000138772.13	rs877475	0.029059	-3.91	0.8618	1664	3	lasso	-1.0525	0.293
ENSG00000163159	VPS72	rs6684085	-4.28	ENST00000354473.4	-2.48642	0.0129	0.112963	1	tx	ENSG00000163159.15	rs35025291	-0.00441	3.06	-1.65673	871	2	lasso	0.08032	0.936
ENSG00000170142	UBE2E1	rs9310733	4.64	ENST00000495141.5	-2.49	0.0129	0.112963	1	tx	ENSG00000170142.12	rs60056719	0.00238	3.71	-1.30557	1728	1	lasso	-1.30557	0.192
ENSG00000171307	ZDHHC16	rs4919129	-3.17	ENST00000492733.1	-2.48352	0.013	0.113625	1	tx	ENSG00000171307.19	rs7922903	-0.007366	-2.96	-1.32582	1391	1	lasso	1.32582	0.185
ENSG00000160094	ZNF362	rs4652891	3.34	ENST00000373428.5	2.48077	0.0131	0.114176	1	tx	ENSG00000160094.15	rs12128339	-0.00669	3.22	-0.53189	1192	2	enet	-0.54658	0.585
ENSG00000135722	FBXL8	rs7187623	4.85	ENSG00000135722.8	2.4783	0.0132	0.120304	1	gene	ENSG00000135722.9	rs355978	-0.0108	2.71	0.869269	407	28	enet	0.77528	0.438
ENSG00000125827	TMX4	rs6055620	-3.21	ENST00000246024.6	2.47554	0.0133	0.115378	1	tx	ENSG00000125827.9	rs6140539	0.003011	-3.29	-1.1909	1857	3	lasso	0.8023	0.422352
ENSG00000178462	TUBAL3	rs10904390	3	ENSG00000178462.11	2.47416	0.0134	0.121609	1	gene	ENSG00000178462.12	rs11253155	0.049257	2.98	2.23587	2394	1	lasso	2.23587	0.0254
ENSG00000234618	RPSAP9	rs554143	3.13	ENSG00000234618.1	-2.47322	0.0134	0.121609	1	gene	ENSG00000234618.1	rs12336811	0.00358	3.38	-0.30738	1796	4	lasso	-0.195706	0.845
ENSG00000177054	ZDHHC13	rs12576800	-4.38	ENSG00000177054.13	-2.47049	0.0135	0.12187	1	gene	ENSG00000177054.14	rs56198925	-0.00959	-3.62	0.16861	1783	2	lasso	-0.18367	0.854
ENSG00000177125	ZBTB34	rs3739554	5.59	ENST00000319119.4	-2.47041	0.0135	0.116515	1	tx	ENSG00000177125.6	rs10760450	-0.00997	-3.06	0.89465	1306	1	lasso	-0.894647	0.371
ENSG00000183576	SETD3	rs11160502	-5.22	ENST00000453938.1	2.46911	0.0135	0.116515	1	tx	ENSG00000183576.13	rs200334	0.004824	-3.14	-0.4967	1557	11	enet	2.1429	0.0321
ENSG00000128346	C22orf23	rs73157117	3.72	ENSG00000128346.10	2.4687	0.0136	0.122644	1	gene	ENSG00000128346.11	rs75520567	-0.014626	-2.86	-0.5869	1099	1	lasso	0.586857	0.557
ENSG00000104408	EIF3E	rs4734176	4.57	ENST00000519517.5	-2.46761	0.0136	0.117052	1	tx	ENSG00000104408.11	rs10955484	0.015822	-3.37	0.0721	1984	21	enet	-0.0877	0.93
ENSG00000182379	NXPH4	rs324017	-6.69	ENSG00000182379.9	-2.46587	0.0137	0.123156	1	gene	ENSG00000182379.10	rs4760308	0.033874	-3.22	-2.7329	974	28	enet	3.182	0.00146
ENSG00000095209	TMEM38B	rs1567368	4.29	ENSG00000095209.11	2.46273	0.0138	0.123278	1	gene	ENSG00000095209.12	rs4387040	-0.0099	-3.1	1.9872	1312	82	enet	-0.5027	0.615
ENSG00000100442	FKBP3	rs2059402	3.79	ENSG00000100442.10	-2.46269	0.0138	0.123278	1	gene	ENSG00000100442.11	rs17729474	-0.014704	-2.43	1.4854	662	12	enet	-1.9742	0.0484
ENSG00000116922	C1orf109	rs3795494	4.35	ENSG00000116922.14	2.46373	0.0138	0.123278	1	gene	ENSG00000116922.15	rs66598480	-0.0147	3.3	0.44821	1488	2	lasso	0.44842	0.654
ENSG00000155016	CYP2U1	rs4956140	3.72	ENSG00000155016.17	-2.46145	0.0138	0.123278	1	gene	ENSG00000155016.18	rs220629	0.004117	-2.77	1.2099	1440	1	lasso	-1.2099	0.226
ENSG00000204842	ATXN2	rs12582028	2.88	ENST00000548492.1	2.46184	0.0138	0.11828	1	tx	ENSG00000204842.18	rs6490039	-0.000221	3.05	1.13781	713	1	lasso	1.13781	0.255
ENSG00000103064	SLC7A6	rs61593058	5.06	ENST00000219343.10	-2.46	0.0139	0.118863	1	tx	ENSG00000103064.15	rs12051035	0.012	-3.26	0.479054	1041	4	lasso	-1.24051	0.215
ENSG00000142082	SIRT3	rs12577324	-4.2	ENST00000525776.1	2.45806	0.014	0.119498	1	tx	ENSG00000142082.15	rs11246228	-0.00573	-2.76	2.25426	653	2	lasso	-2.24863	0.0245
ENSG00000134569	LRP4	rs7108770	8.13	ENSG00000134569.9	-2.45577	0.0141	0.124786	1	gene	ENSG00000134569.10	rs76533702	0.113	3.34	-0.9725	849	1	lasso	-0.9725	0.331
ENSG00000198478	SH3BGRL2	rs196684	3.38	ENSG00000198478.7	-2.4546	0.0141	0.124786	1	gene	ENSG00000198478.8	rs714853	0.045115	3.38	-0.17078	1838	2	lasso	-0.9787	0.327741
ENSG00000169964	TMEM42	rs76952894	5.16	ENST00000302392.4	-2.45	0.0141	0.120186	1	tx	ENSG00000169964.8	rs4683051	0.0404	-3.25	-1.33401	1290	1	lasso	1.33401	0.182
ENSG00000165417	GTF2A1	rs10149681	4.84	ENST00000434192.2	-2.45245	0.0142	0.120706	1	tx	ENSG00000165417.12	rs28414357	-0.006741	2.99	0.8757	1672	4	enet	1.8104	0.0702
ENSG00000165379	LRFN5	rs7143768	-3.64	ENST00000553926.1	-2.4443	0.0145	0.122417	1	tx	ENSG00000165379.14	rs4904857	-0.014687	3.24	2.9461	2036	2	lasso	2.1275	0.0334
ENSG00000167656	LY6D	rs4976992	7.72	ENST00000301263.4	2.44151	0.0146	0.123037	1	tx	ENSG00000167656.5	rs7822554	0.031517	-3.42	-0.4009	1676	20	enet	0.5001	0.617
ENSG00000103404	USP31	rs35862831	-3.61	ENST00000219689.11	-2.43	0.0149	0.124999	1	tx	ENSG00000103404.15	rs11648589	-0.00671	3.08	-0.517797	1221	3	lasso	-0.517957	0.604
ENSG00000143748	NVL	rs6661430	-4.67	ENST00000469075.5	2.43471	0.0149	0.124999	1	tx	ENSG00000143748.18	rs7543815	0.0723	-3.44	-4.35119	1332	6	lasso	4.44102	8.95e-06
ENSG00000079819	EPB41L2	rs6904454	-4.84	ENST00000528179.5	-2.43329	0.015	0.125385	1	tx	ENSG00000079819.20	rs72995269	-0.014531	-3.27	-1.20346	2124	39	enet	-1.1123	0.265989
ENSG00000101670	LIPG	rs28862462	-4.2	ENST00000261292.8	-2.4317	0.01503	0.125579	1	tx	ENSG00000101670.12	rs12964004	-0.012632	-2.91	-1.0152	2008	1	lasso	1.015	0.31
ENSG00000108510	MED13	rs9904780	-2.99	ENST00000397786.6	2.42949	0.0151	0.125824	1	tx	ENSG00000108510.10	rs16945643	-0.0143	2.84	0.5679	1011	3	enet	0.46239	0.644
ENSG00000152642	GPD1L	rs4955124	4.91	ENST00000496151.1	2.43	0.0151	0.125824	1	tx	ENSG00000152642.11	rs13087927	-0.014	-3.3	-0.977544	1753	1	lasso	0.977544	0.328
ENSG00000109881	CCDC34	rs4074134	-5.3	ENST00000529615.1	-2.42916	0.0151	0.125824	1	tx	ENSG00000109881.17	rs12806789	0.0164	-3.43	0.77657	1384	2	lasso	-0.88422	0.377
ENSG00000168288	MMADHC	rs4667332	-4.56	ENST00000428879.5	2.42648	0.0152	0.126092	1	tx	ENSG00000168288.13	rs1437966	-0.0117	2.86	0.19129	1518	22	enet	1.19604	0.232
ENSG00000141002	TCF25	rs11076631	-5.96	ENST00000564957.5	-2.43	0.0152	0.126092	1	tx	ENSG00000141002.20	rs4620955	-0.0119	3.15	-1.45525	1159	1	lasso	-1.45525	0.146
ENSG00000229358	DPY19L1P1	rs7788070	4.36	ENSG00000229358.3	-2.42403	0.0153	0.131728	1	gene	ENSG00000229358.3	rs7786806	-0.006606	3.19	3.45295	2555	8	lasso	3.45336	0.000554
ENSG00000053438	NNAT	rs4811278	3.32	ENSG00000053438.8	-2.42144	0.0155	0.132384	1	gene	ENSG00000053438.11	rs169160	-0.014572	-3.07	2.1812	1245	6	enet	-1.6266	0.103812
ENSG00000139174	PRICKLE1	rs12311447	3.45	ENSG00000139174.10	2.41651	0.0157	0.133692	1	gene	ENSG00000139174.12	rs961687	0.169135	3.56	-1.79849	1977	1	lasso	-1.79849	0.0721
ENSG00000067836	ROGDI	rs8047438	5.76	ENST00000587843.5	-2.42	0.0157	0.12903	1	tx	ENSG00000067836.13	rs113519791	0.00339	3.27	-1.33646	1063	1	lasso	-1.33646	0.181
ENSG00000127081	ZNF484	rs7023321	4.09	ENSG00000127081.13	2.41292	0.0158	0.134276	1	gene	ENSG00000127081.14	rs72756472	0.0324	-3.08	-1.26269	1492	3	lasso	1.26087	0.207
ENSG00000169594	BNC1	rs2055891	-4.339	ENSG00000169594.13	2.41244	0.0158	0.134276	1	gene	ENSG00000169594.14	rs17158263	-0.005955	2.93	-0.1412	1196	2	lasso	-0.7911	0.429
ENSG00000039319	ZFYVE16	rs4703801	-3.56	ENST00000512907.5	2.4135	0.0158	0.129566	1	tx	ENSG00000039319.17	rs725172	0.00485	-3.55	-2.6947	2113	3	lasso	2.3179	0.0205
ENSG00000112200	ZNF451	rs58651731	-4.32	ENST00000508548.1	2.40905	0.016	0.130515	1	tx	ENSG00000112200.17	rs1330631	-0.006041	-3.06	-2.32243	699	8	lasso	1.6663	0.095653
ENSG00000163510	CWC22	rs62182022	-4.95	ENST00000404136.2	-2.40618	0.0161	0.130928	1	tx	ENSG00000163510.14	rs11688014	-0.00718	-3.26	0.03782	2153	4	lasso	-0.1041	0.917
ENSG00000160087	UBE2J2	rs3766176	3.57	ENST00000488418.2	2.40613	0.0161	0.130928	1	tx	ENSG00000160087.21	rs1062090	0.0964	3.74	0.02068	114	10	lasso	0.25587	0.798
ENSG00000133816	MICAL2	rs10765940	-3.37	ENST00000529562.1	2.40709	0.0161	0.130928	1	tx	ENSG00000133816.19	rs4517497	0.0426	3.16	0.05907	2138	2	lasso	0.05769	0.954
ENSG00000112078	KCTD20	rs732394	-3.01	ENST00000373731.6	2.4028	0.0163	0.131804	1	tx	ENSG00000112078.14	rs4135234	-0.011863	-3.75	-0.93673	1692	13	enet	1.2226	0.221477
ENSG00000100395	L3MBTL2	rs9623320	6.34	ENST00000489136.5	-2.40109	0.0163	0.131804	1	tx	ENSG00000100395.15	rs5995910	0.027583	-2.47	-4.1109	1006	1	lasso	4.11085	3.94e-05
ENSG00000181826	RELL1	rs7669853	4.77	ENSG00000181826.9	-2.3999	0.0164	0.136928	1	gene	ENSG00000181826.10	rs1614860	0.002618	-3.48	1.2893	2379	5	lasso	-0.7421	0.458
ENSG00000282100	HSP90AB4P	rs11854073	-5.337	ENSG00000282100.1	-2.40019	0.0164	0.136928	1	gene	ENSG00000282100.1	rs12708454	-0.007434	3.25	0.2497	1447	4	lasso	0.5539	0.58
ENSG00000173207	CKS1B	rs9427116	4.9	ENSG00000173207.12	-2.39631	0.0166	0.138059	1	gene	ENSG00000173207.13	rs12723761	-0.0119	-3.16	0.89255	983	6	lasso	-2.41859	0.0156
ENSG00000118707	TGIF2	rs11697895	2.95	ENSG00000118707.9	-2.39092	0.0168	0.139316	1	gene	ENSG00000118707.11	rs397625	-0.012893	2.66	-1.35	513	1	lasso	-1.35	0.177
ENSG00000061273	HDAC7	rs11615078	3.64	ENST00000080059.11	-2.38844	0.0169	0.134837	1	tx	ENSG00000061273.18	rs112969865	0.02815	3.69	-0.58299	2275	12	enet	-1.48564	0.137
ENSG00000068885	IFT80	rs9831287	3.86	ENST00000484963.5	2.39	0.0169	0.134837	1	tx	ENSG00000068885.15	rs10936195	0.0351	2.87	-0.318771	1210	2	lasso	-0.723795	0.469
ENSG00000110871	COQ5	rs2649999	6.07	ENST00000445328.6	-2.38644	0.017	0.135287	1	tx	ENSG00000110871.15	rs12317605	0.012795	-3.3	0.86052	1608	1	lasso	-0.86052	0.39
ENSG00000262246	CORO7	rs8047438	5.76	ENST00000575714.5	-2.39	0.017	0.135287	1	tx	ENSG00000262246.6	rs11646960	0.0183	-3.35	0.348719	1240	1	lasso	-0.348719	0.727
ENSG00000137491	SLCO2B1	rs594144	3.71	ENST00000526839.1	-2.38418	0.0171	0.135908	1	tx	ENSG00000137491.15	rs78041607	-0.0133	-3.03	0.12642	1368	2	lasso	-0.12623	0.9
ENSG00000172273	HINFP	rs4442562	-3.56	ENST00000532860.1	-2.38284	0.0172	0.136469	1	tx	ENSG00000172273.13	rs12291064	-0.00762	-2.94	1.48706	1469	1	lasso	-1.48706	0.137
ENSG00000100413	POLR3H	rs5751191	-7.31	ENST00000420561.1	-2.38133	0.0173	0.136737	1	tx	ENSG00000100413.17	rs5996067	0.055193	-2.66	2.091	1117	1	lasso	-2.09098	0.0365
ENSG00000204859	ZBTB48	rs11122119	5.59	ENST00000488936.1	2.38019	0.0173	0.136737	1	tx	ENSG00000204859.13	rs139602227	-0.00257	3.58	1.15852	1242	3	lasso	2.33327	0.0196
ENSG00000176293	ZNF135	rs4756	-3.16	ENSG00000176293.19	-2.37324	0.0176	0.142969	1	gene	ENSG00000176293.20	rs7257669	0.152391	3.41	-3.02565	1512	4	lasso	-3.02717	0.00247
ENSG00000181904	C5orf24	rs55812865	-4.43	ENST00000507390.1	-2.37388	0.0176	0.138343	1	tx	ENSG00000181904.9	rs60957415	0.0825	3.52	-2.0244	857	2	lasso	-1.9621	0.0497
ENSG00000189184	PCDH18	rs1456264	4.73	ENSG00000189184.11	2.36772	0.0179	0.144381	1	gene	ENSG00000189184.12	rs7699376	-0.011675	3.02	1.9428	2181	1	lasso	1.9428	0.052
ENSG00000240280	TCAM1P	rs6504163	-6.01	ENSG00000240280.6	-2.36819	0.0179	0.144381	1	gene	ENSG00000240280.7	rs2040347	-0.0147	2.79	1.01859	966	3	lasso	1.52198	0.128
ENSG00000110080	ST3GAL4	rs7115234	-4.97	ENSG00000110080.18	-2.36353	0.0181	0.145446	1	gene	ENSG00000110080.20	rs535603	-0.00722	-4.12	0.49401	2183	2	lasso	-0.49434	0.621
ENSG00000117395	EBNA1BP2	rs11210892	8.29	ENST00000474566.1	-2.36329	0.0181	0.140667	1	tx	ENSG00000117395.13	rs1212058	0.00232	-3.06	1.84183	1338	3	lasso	-4.35511	1.33e-05
ENSG00000134697	GNL2	rs3795494	4.35	ENST00000488496.1	2.36393	0.0181	0.140667	1	tx	ENSG00000134697.13	rs61776188	-0.000968	3.02	1.53412	1549	1	lasso	1.58441	0.113
ENSG00000185163	DDX51	rs3923717	3.72	ENST00000546058.1	-2.36275	0.0181	0.140667	1	tx	ENSG00000185163.10	rs3751317	-0.001127	3.1	1.53209	775	4	lasso	2.06513	0.0389
ENSG00000152689	RASGRP3	rs6714546	3.08	ENST00000442390.5	2.36112	0.0182	0.141149	1	tx	ENSG00000152689.18	rs17014516	-0.0121	3.19	0.05455	2404	1	lasso	0.05455	0.957
ENSG00000096080	MRPS18A	rs113113059	-6.69	ENST00000372116.5	2.36026	0.0183	0.141629	1	tx	ENSG00000096080.12	rs11965885	0.008542	-3.05	-0.7663	933	1	lasso	0.7663	0.4435
ENSG00000115145	STAM2	rs17326195	-4.39	ENST00000494589.1	-2.35894	0.0183	0.141629	1	tx	ENSG00000115145.10	rs10497104	-0.0136	-3.07	-0.42601	1503	3	lasso	-1.43041	0.153
ENSG00000155034	FBXL18	rs4724690	3.63	ENSG00000155034.18	-2.35817	0.0184	0.147166	1	gene	ENSG00000155034.20	rs852520	0.09394	-3.79	0.411372	1025	1	lasso	-0.411372	0.681
ENSG00000071626	DAZAP1	rs502121	3.48	ENST00000586579.5	-2.35231	0.0187	0.143885	1	tx	ENSG00000071626.17	rs12462842	-0.008107	-2.45	0.952388	164	1	lasso	-0.95239	0.341
ENSG00000143891	GALM	rs3099977	-4.01	ENST00000427858.4	2.35039	0.0188	0.144475	1	tx	ENSG00000143891.17	rs1375008	0.000496	3.09	1.41013	1312	1	lasso	1.41013	0.158
ENSG00000140740	UQCRC2	rs41468646	-4.48	ENST00000561798.1	-2.35	0.0189	0.144705	1	tx	ENSG00000140740.11	rs8047148	-0.0145	-2.42	0.849146	344	1	enet	-0.849146	0.396
ENSG00000064989	CALCRL	rs72899699	3.43	ENSG00000064989.12	-2.34279	0.0191	0.149824	1	gene	ENSG00000064989.13	rs8176605	-0.014	-2.82	0.59594	1279	3	lasso	-0.59787	0.55
ENSG00000089157	RPLP0	rs10774563	4.25	ENST00000228306.8	-2.33901	0.0193	0.14668	1	tx	ENSG00000089157.16	rs4766974	-0.014029	-2.78	0.95081	1338	1	lasso	-0.95081	0.342
ENSG00000116584	ARHGEF2	rs490498	4.01	ENST00000470541.6	-2.33903	0.0193	0.14668	1	tx	ENSG00000116584.22	rs1109751	0.126	-3.31	2.67567	688	5	lasso	-1.29512	0.195
ENSG00000076356	PLXNA2	rs10863698	4.78	ENST00000480053.1	-2.33182	0.0197	0.148989	1	tx	ENSG00000076356.7	rs35728110	0.0403	-3.29	0.68824	1639	8	lasso	-0.68763	0.492
ENSG00000143612	C1orf43	rs10127983	5.53	ENST00000493814.1	2.32772	0.0199	0.150196	1	tx	ENSG00000143612.21	rs4292956	-0.0137	-3.25	-3.73222	1141	5	lasso	3.64166	0.000271
ENSG00000185361	TNFAIP8L1	rs35502362	-5.28	ENSG00000185361.8	2.32723	0.02	0.154198	1	gene	ENSG00000185361.9	rs11670715	-0.009176	-3.38	-2.96641	1062	3	enet	4.24992	2.14e-05
ENSG00000198242	RPL23A	rs9896721	-4.83	ENSG00000198242.13	2.32691	0.02	0.154198	1	gene	ENSG00000198242.14	rs16964813	0.00304	2.51	0.53637	748	31	enet	0.13544	0.892
ENSG00000110851	PRDM4	rs3764002	6.03	ENST00000550659.1	-2.32582	0.02	0.150644	1	tx	ENSG00000110851.12	rs10778549	0.117716	4.08	-2.04984	1866	39	enet	-2.87078	0.00409
ENSG00000270629	NBPF14	rs2932454	1.75	ENST00000593495.2	-2.3261	0.02	0.150644	1	tx	ENSG00000270629.7	rs557110	-0.0136	2.33	-1.2939	79	2	lasso	-1.25285	0.21
ENSG00000183765	CHEK2	rs5762882	4.67	ENST00000454252.1	-2.32208	0.0202	0.151782	1	tx	ENSG00000183765.23	rs134594	0.026748	-3.38	1.2118	992	2	lasso	-0.756362	0.449
ENSG00000146151	HMGCLL1	rs56776090	4.17	ENSG00000146151.12	-2.3202	0.0203	0.15567	1	gene	ENSG00000146151.14	rs2145901	-0.00681	-3.01	1.00666	2299	1	lasso	-1.0067	0.3141
ENSG00000144021	CIAO1	rs1048675	4.55	ENST00000491394.1	-2.31854	0.0204	0.152422	1	tx	ENSG00000144021.3	rs11164095	-0.0147	2.54	3.12633	377	2	lasso	4.31103	1.62e-05
ENSG00000134809	TIMM10	rs7938083	6.03	ENST00000525587.1	-2.31913	0.0204	0.152422	1	tx	ENSG00000134809.9	rs1783819	0.0428	3.01	-1.44201	1277	6	lasso	-2.33256	0.0197
ENSG00000261221	ZNF865	rs2288419	4.08	ENST00000568956.1	2.31854	0.0204	0.152422	1	tx	ENSG00000261221.4	rs74706913	0.129525	3.64	-1.33371	1114	1	lasso	-1.33371	0.182
ENSG00000141027	NCOR1	rs12601710	2.75	ENST00000579606.1	2.31853	0.0204	0.152422	1	tx	ENSG00000141027.23	rs11870465	0.0892	-2.81	-1.53902	923	1	lasso	1.53902	0.124
ENSG00000148730	EIF4EBP2	rs77285106	3.5	ENSG00000148730.6	2.3167	0.0205	0.156502	1	gene	ENSG00000148730.7	rs2184335	-0.005527	-3.1	-1.49238	2041	1	lasso	1.49238	0.136
ENSG00000074071	MRPS34	rs150930	3.01	ENST00000397375.6	2.32	0.0205	0.152678	1	tx	ENSG00000074071.15	rs11860440	-0.0113	-2.91	1.47467	1402	2	lasso	-0.757726	0.449
ENSG00000169016	E2F6	rs12472523	-3.23	ENSG00000169016.16	-2.31556	0.0206	0.156986	1	gene	ENSG00000169016.17	rs4669696	0.07	3.61	-1.45201	1429	11	enet	-1.3014	0.193
ENSG00000153936	HS2ST1	rs3737089	2.92	ENST00000370550.9	-2.31357	0.0207	0.153491	1	tx	ENSG00000153936.18	rs6576843	-0.00979	-3.53	-0.5293	1750	26	enet	0.47687	0.633
ENSG00000254531	FLJ20021	rs11931658	4.85	ENST00000529296.1	-2.313	0.0207	0.153491	1	tx	ENSG00000254531.3	rs12643950	-0.014696	-3.31	0.8073	1452	33	enet	-1.8744	0.0609
ENSG00000137507	LRRC32	rs7928101	-3.79	ENST00000421973.1	-2.30889	0.0209	0.154665	1	tx	ENSG00000137507.11	rs2508755	-0.00424	3.19	-2.33258	1567	4	lasso	-1.66497	0.0959
ENSG00000265107	GJA5	rs61838368	5.13	ENSG00000265107.2	-2.30722	0.021	0.158481	1	gene	ENSG00000265107.3	rs623519	0.0551	3.43	-2.3773	1069	2	enet	-2.37757	0.0174
ENSG00000091527	CDV3	rs4306857	4.29	ENST00000503932.5	2.31	0.0211	0.155587	1	tx	ENSG00000091527.17	rs13085923	0.0416	-3.53	-0.81094	1666	4	lasso	0.630677	0.528
ENSG00000276547	PCDHGB5	rs246024	6.02	ENSG00000276547.1	-2.3027	0.0213	0.159619	1	gene	ENSG00000276547.2	rs349129	-0.0124	3.52	-0.9595	1483	2	lasso	-0.9341	0.35
ENSG00000163138	PACRGL	rs12651518	4.04	ENST00000506457.1	-2.30261	0.0213	0.156503	1	tx	ENSG00000163138.19	rs10023551	0.090841	-3.27	2.2049	1859	6	lasso	-1.8767	0.0606
ENSG00000145632	PLK2	rs39967	-5.62	ENST00000502671.5	2.30032	0.0214	0.156742	1	tx	ENSG00000145632.15	rs35735808	-0.0135	-2.88	-1.2079	2141	1	lasso	1.2079	0.227
ENSG00000170946	DNAJC24	rs10835801	2.6	ENSG00000170946.14	2.29965	0.0215	0.160837	1	gene	ENSG00000170946.15	rs11031507	0.00986	2.75	1.31117	916	1	lasso	1.31117	0.19
ENSG00000198393	ZNF26	rs7313956	4.7	ENST00000328654.9	-2.29844	0.0215	0.157289	1	tx	ENSG00000198393.8	rs4758906	0.041015	2.54	1.73067	864	1	lasso	1.73067	0.0835
ENSG00000206538	VGLL3	rs1813367	-3.4	ENST00000494229.1	2.3	0.0216	0.1574	1	tx	ENSG00000206538.9	rs871285	0.000705	2.98	0.124525	1909	1	lasso	0.124525	0.901
ENSG00000116525	TRIM62	rs4652891	3.34	ENSG00000116525.13	-2.29635	0.0217	0.161486	1	gene	ENSG00000116525.14	rs9662317	-0.0147	-2.93	0.83113	1061	1	lasso	-0.83113	0.406
ENSG00000120685	PROSER1	rs1927207	3.067	ENSG00000120685.19	-2.2951	0.0217	0.161486	1	gene	ENSG00000120685.20	rs9576629	-0.013039	-2.79	2.0242	1689	4	enet	-1.6626	0.0964
ENSG00000215148	PRSS41	rs2240523	3.52	ENSG00000215148.7	2.295	0.0217	0.161486	1	gene	ENSG00000215148.11	rs12597087	0.00028	3.21	1.28584	869	5	lasso	0.908832	0.363
ENSG00000082068	WDR70	rs1549250	5.35	ENST00000505799.1	2.29332	0.0218	0.158052	1	tx	ENSG00000082068.9	rs11749411	0.000933	-3.42	-2.1658	1744	2	lasso	1.8981	0.0577
ENSG00000066136	NFYC	rs6694677	4.65	ENST00000427410.6	-2.29017	0.022	0.158697	1	tx	ENSG00000066136.21	rs12088578	0.118	-3.75	0.73097	1564	1	lasso	-0.73097	0.465
ENSG00000100316	RPL3	rs5995756	6.68	ENST00000473638.5	2.29037	0.022	0.158697	1	tx	ENSG00000100316.16	rs9607580	-0.007	3.35	2.1475	1375	5	enet	1.01501	0.31
ENSG00000085491	SLC25A24	rs533233	-3.7	ENST00000264128.13	2.28267	0.0224	0.160523	1	tx	ENSG00000085491.17	rs112723201	0.0139	-3.05	1.885	1563	1	lasso	-1.885	0.0594
ENSG00000127080	IPPK	rs7023321	4.09	ENST00000375522.1	-2.28246	0.0225	0.160868	1	tx	ENSG00000127080.10	rs112095134	0.0138	-2.98	0.07288	1382	1	lasso	-0.072882	0.942
ENSG00000181982	CCDC149	rs3828558	4.3	ENST00000502801.1	-2.28059	0.0226	0.16121	1	tx	ENSG00000181982.20	rs167584	0.027447	-3.68	-0.3159	1753	1	lasso	0.2593	0.795
ENSG00000137497	NUMA1	rs55987044	-3.46	ENST00000540588.1	-2.27979	0.0226	0.16121	1	tx	ENSG00000137497.19	rs7115118	0.0295	2.87	-1.76896	675	1	lasso	-1.76896	0.0769
ENSG00000168036	CTNNB1	rs6789663	3.54	ENST00000450969.5	2.28	0.0227	0.1618	1	tx	ENSG00000168036.18	rs11926684	0.00523	-3.29	0.015291	1342	14	lasso	0.259381	0.795
ENSG00000100372	SLC25A17	rs9623320	6.34	ENST00000426396.5	-2.27678	0.0228	0.162201	1	tx	ENSG00000100372.15	rs9611454	-0.014654	2.92	-2.2007	1098	1	lasso	-2.20066	0.0278
ENSG00000131653	TRAF7	rs170447	3.65	ENST00000326181.10	2.28	0.0229	0.162726	1	tx	ENSG00000131653.14	rs1742398	-0.0142	-2.94	-2.29997	1078	2	lasso	2.3541	0.0186
ENSG00000153208	MERTK	rs7581524	3.56	ENST00000421804.6	2.27246	0.0231	0.163709	1	tx	ENSG00000153208.18	rs56364395	-0.0125	-2.8	-0.98261	942	12	enet	0.6034	0.546
ENSG00000174599	TRAM1L1	rs72679449	-3.64	ENSG00000174599.5	2.27095	0.0232	0.168975	1	gene	ENSG00000174599.5	rs6821962	-0.013496	3.01	0.2033	1971	11	enet	0.5739	0.566
ENSG00000168374	ARF4	rs4597680	-3.47	ENST00000303436.10	2.27	0.0233	0.164311	1	tx	ENSG00000168374.11	rs13093196	-0.0147	2.69	1.09504	1311	1	lasso	1.09504	0.274
ENSG00000092439	TRPM7	rs12592941	4.425	ENST00000560955.5	-2.26881	0.0233	0.164311	1	tx	ENSG00000092439.16	rs62018816	0.094137	-3.59	0.9494	1919	1	lasso	-0.9494	0.342
ENSG00000103534	TMC5	rs9673542	4.49	ENSG00000103534.16	2.266	0.0234	0.169709	1	gene	ENSG00000103534.17	rs2353918	0.0296	-3.13	-0.170013	1434	23	enet	0.219066	0.827
ENSG00000146828	SLC12A9	rs492430	5.38	ENST00000354161.7	2.26688	0.0234	0.164642	1	tx	ENSG00000146828.18	rs11542349	-0.010681	2.94	-0.185037	1273	16	enet	3.51315	0.000443
ENSG00000186716	BCR	rs73394791	-3.57	ENST00000475025.5	2.26548	0.0235	0.165095	1	tx	ENSG00000186716.21	rs6003752	0.004921	2.77	0.65	1312	1	lasso	0.649988	0.516
ENSG00000168807	SNTB2	rs13331198	4.78	ENSG00000168807.16	-2.2643	0.0236	0.170294	1	gene	ENSG00000168807.17	rs12051035	-0.0107	-2.89	0.479054	1400	1	lasso	-0.479054	0.632
ENSG00000085982	USP40	rs13012213	3.27	ENSG00000085982.13	-2.26115	0.0238	0.171448	1	gene	ENSG00000085982.16	rs11685673	0.118	-3.93	0.93498	1944	51	enet	-1.50288	0.133
ENSG00000185122	HSF1	rs13252406	5.81	ENST00000528988.1	-2.25897	0.0239	0.166959	1	tx	ENSG00000185122.11	rs11774027	-0.014574	-2.91	4.9375	436	15	enet	-3.3562	0.00079
ENSG00000140945	CDH13	rs11647188	-5.5	ENSG00000140945.16	2.2559	0.0241	0.172299	1	gene	ENSG00000140945.17	rs12446731	0.0384	4.01	0.143874	5800	36	enet	0.45961	0.646
ENSG00000132207	SLX1A	rs3814883	-7.76	ENST00000251303.10	-2.26	0.0241	0.167788	1	tx	ENSG00000132207.18	rs6565187	-0.014	2.49	0.538691	404	2	lasso	-0.065099	0.948
ENSG00000119705	SLIRP	rs4903718	-5.05	ENSG00000119705.9	-2.25391	0.0242	0.172299	1	gene	ENSG00000119705.10	rs28662942	-0.014006	3.71	0.5711	2544	3	enet	0.6415	0.521
ENSG00000066827	ZFAT	rs11986453	4.54	ENST00000519827.1	-2.25387	0.0242	0.168295	1	tx	ENSG00000066827.16	rs17781620	-0.014662	-3.52	2.6059	2391	1	lasso	-2.6059	0.00916
ENSG00000170456	DENND5B	rs3853629	3.32	ENSG00000170456.15	2.25214	0.0243	0.17258	1	gene	ENSG00000170456.16	rs7315120	-0.004511	3.23	-1.48366	2393	2	lasso	-1.58014	0.114
ENSG00000135387	CAPRIN1	rs73497025	3.76	ENST00000529307.1	2.2529	0.0243	0.168864	1	tx	ENSG00000135387.21	rs68135442	0.026	-3.38	-1.53128	1692	5	lasso	0.88366	0.377
ENSG00000122515	ZMIZ2	rs6656	-4.38	ENST00000416856.5	2.25098	0.0244	0.169179	1	tx	ENSG00000122515.16	rs55947897	-0.013818	-3.03	-2.09546	1500	4	lasso	2.6136	0.00896
ENSG00000169231	THBS3	rs6699080	4.25	ENST00000469769.1	2.24781	0.0246	0.169806	1	tx	ENSG00000169231.13	rs2798604	-0.00678	2.81	0.08181	758	3	lasso	0.08559	0.932
ENSG00000134285	FKBP11	rs75022468	3.82	ENST00000551094.5	-2.24716	0.0246	0.169806	1	tx	ENSG00000134285.11	rs141694549	0.033165	3.03	-1.95039	1261	5	lasso	-1.95061	0.0511
ENSG00000177034	MTX3	rs17237492	4.28	ENSG00000177034.14	2.24282	0.0249	0.175098	1	gene	ENSG00000177034.17	rs67929429	-0.00102	-3.74	-2.4135	1830	122	enet	1.5781	0.115
ENSG00000135457	TFCP2	rs4307773	-4.29	ENST00000257915.9	-2.2428	0.0249	0.170672	1	tx	ENSG00000135457.11	rs10876202	-0.012686	-3.2	-0.29017	1383	15	enet	-0.71106	0.477
ENSG00000165501	LRR1	rs941608	4.24	ENST00000557531.1	-2.24326	0.0249	0.170672	1	tx	ENSG00000165501.17	rs12323544	-0.010999	-3.02	-0.6472	1290	2	lasso	-0.1489	0.882
ENSG00000063854	HAGH	rs170447	3.66	ENST00000565097.1	2.24	0.0249	0.170672	1	tx	ENSG00000063854.13	rs8056892	-0.00686	-2.78	-0.498403	1439	2	lasso	0.499008	0.618
ENSG00000163739	CXCL1	rs35988516	-2.43	ENST00000509101.1	2.24171	0.025	0.171042	1	tx	ENSG00000163739.5	rs1072389	-0.013803	2.97	0.8618	932	1	lasso	0.8618	0.389
ENSG00000167699	GLOD4	rs9916269	3	ENSG00000167699.13	-2.24007	0.0251	0.17607	1	gene	ENSG00000167699.14	rs2955621	0.0125	-3.03	0.72102	776	2	lasso	-0.60916	0.542
ENSG00000090661	CERS4	rs693941	-3.89	ENST00000558877.1	-2.23772	0.0252	0.171967	1	tx	ENSG00000090661.12	rs1370976	-0.014019	-3.35	2.07691	1077	2	lasso	-1.99443	0.0461
ENSG00000109680	TBC1D19	rs79098423	4.33	ENSG00000109680.10	2.23661	0.0253	0.176749	1	gene	ENSG00000109680.11	rs2200840	0.003784	-3.05	-1.5157	1302	1	lasso	1.5157	0.13
ENSG00000164062	APEH	rs2624847	-5.29	ENST00000462439.5	2.24	0.0253	0.17227	1	tx	ENSG00000164062.13	rs11714286	-0.00758	2.96	1.43531	924	2	lasso	1.39756	0.162
ENSG00000103495	MAZ	rs3814883	-7.76	ENST00000565777.1	2.23	0.0255	0.172998	1	tx	ENSG00000103495.15	rs12373113	0.0717	-3.13	-4.28395	305	2	lasso	4.44856	8.64e-06
ENSG00000155090	KLF10	rs7002992	-5.87	ENST00000285407.10	-2.23192	0.0256	0.173234	1	tx	ENSG00000155090.15	rs10156286	0.016546	3.02	-1.2776	1722	3	lasso	-1.8529	0.0639
ENSG00000139624	CERS5	rs578470	5.59	ENSG00000139624.12	2.23102	0.0257	0.178668	1	gene	ENSG00000139624.14	rs2302900	-0.014646	-2.95	-3.85612	939	61	enet	2.6125	0.00899
ENSG00000167508	MVD	rs7193657	-3.71	ENSG00000167508.11	-2.2303	0.0257	0.178668	1	gene	ENSG00000167508.12	rs9927272	0.00662	2.59	1.6563	331	2	lasso	1.76275	0.0779
ENSG00000172840	PDP2	rs7187623	4.85	ENSG00000172840.6	-2.2303	0.0257	0.178668	1	gene	ENSG00000172840.7	rs79030231	0.0706	3.32	-0.467419	555	13	lasso	-0.466916	0.641
ENSG00000184117	NIPSNAP1	rs36573	-3.63	ENSG00000184117.11	-2.2292	0.0258	0.179073	1	gene	ENSG00000184117.12	rs132350	0.067574	-3.41	-1.0509	1389	1	lasso	1.05091	0.293
ENSG00000170421	KRT8	rs2364598	5.5	ENST00000550170.5	-2.22908	0.0258	0.174017	1	tx	ENSG00000170421.13	rs34462175	-0.000945	3.65	-0.25827	1939	1	lasso	-0.25827	0.796
ENSG00000214063	TSPAN4	rs12577324	-4.2	ENSG00000214063.10	-2.22563	0.026	0.179732	1	gene	ENSG00000214063.12	rs11246228	-0.0124	-3.47	2.25426	1008	10	enet	-2.5586	0.0105
ENSG00000253352	TUG1	rs34524925	4.04	ENST00000569149.1	2.22668	0.026	0.174794	1	tx	ENSG00000253352.10	rs9608959	-0.012827	-3.33	0.8925	1282	14	enet	0.147979	0.882
ENSG00000138670	RASGEF1B	rs2868131	-4.76	ENST00000509081.5	-2.22301	0.0262	0.175504	1	tx	ENSG00000138670.19	rs10011956	0.035231	3.45	-0.0988	2344	75	enet	-0.6799	0.497
ENSG00000168356	SCN11A	rs7651854	3.63	ENSG00000168356.11	2.22116	0.0263	0.181074	1	gene	ENSG00000168356.13	rs9836531	-0.00774	-2.9	0.324182	2104	1	lasso	-0.324182	0.746
ENSG00000164707	SLC13A4	rs1622491	-3.51	ENST00000491630.1	2.22205	0.0263	0.176047	1	tx	ENSG00000164707.16	rs62489098	-0.012817	3.26	0.747602	1741	4	lasso	0.348001	0.728
ENSG00000162735	PEX19	rs2147472	-4.73	ENST00000532643.5	2.21934	0.0265	0.176876	1	tx	ENSG00000162735.19	rs11265348	-0.00164	3.27	0.09678	1154	1	lasso	0.09678	0.923
ENSG00000135446	CDK4	rs487722	-5.02	ENST00000547853.1	2.21714	0.0266	0.177225	1	tx	ENSG00000135446.17	rs2928064	-0.00421	-2.73	-1.63285	1023	24	enet	1.59375	0.111
ENSG00000101361	NOP56	rs11087565	4.6	ENST00000480992.5	-2.21404	0.0268	0.178111	1	tx	ENSG00000101361.17	rs4296494	0.06555	-3.76	1.5556	1767	4	lasso	-1.587	0.112513
ENSG00000160613	PCSK7	rs609353	-4.17	ENST00000529458.5	-2.21057	0.0271	0.179207	1	tx	ENSG00000160613.15	rs2542062	0.0533	-3.37	1.44985	1798	2	lasso	-1.44943	0.147
ENSG00000162961	DPY30	rs6543636	3.4	ENST00000342166.9	2.20823	0.0272	0.179485	1	tx	ENSG00000162961.14	rs7580118	-0.00121	2.56	-0.68428	1046	1	lasso	-0.68428	0.494
ENSG00000005001	PRSS22	rs1981539	3.07	ENST00000574768.5	-2.21	0.0273	0.179762	1	tx	ENSG00000005001.10	rs4497687	0.053	3.54	-0.736544	908	2	lasso	-1.1056	0.269
ENSG00000130348	QRSL1	rs1714631	3.18	ENST00000369046.8	-2.20634	0.0274	0.180293	1	tx	ENSG00000130348.11	rs927017	-0.012174	-3.3	1.02917	1779	6	lasso	-1.0373	0.299577
ENSG00000044090	CUL7	rs113113059	-6.69	ENST00000478630.1	2.20236	0.0276	0.180904	1	tx	ENSG00000044090.13	rs1106841	0.001009	-3.35	1.58617	1035	9	enet	-1.4181	0.156149
ENSG00000151617	EDNRA	rs4835377	3.04	ENST00000514245.1	2.20278	0.0276	0.180904	1	tx	ENSG00000151617.17	rs7356303	0.025185	3.29	0.0724	1034	3	lasso	0.1803	0.857
ENSG00000185808	PIGP	rs9982990	-3.17	ENSG00000185808.13	2.20131	0.027714	0.187195	1	gene	ENSG00000185808.14	rs8129813	0.01071	3.22	0.76361	1604	1	lasso	0.7636	0.4451
ENSG00000066933	MYO9A	rs17735225	-2.479	ENST00000565528.1	2.20072	0.0278	0.181894	1	tx	ENSG00000066933.16	rs6494945	0.030151	-3.26	-0.6548	1278	4	enet	0.7093	0.478
ENSG00000164091	WDR82	rs2710323	9.63	ENSG00000164091.11	2.199	0.0279	0.188006	1	gene	ENSG00000164091.12	rs352167	0.00324	3.27	6.8653	691	5	lasso	5.53779	3.06e-08
ENSG00000165029	ABCA1	rs2777789	3.05	ENST00000494467.1	2.19813	0.0279	0.182228	1	tx	ENSG00000165029.17	rs3124018	-0.00934	-3.52	-1.17767	2246	1	lasso	1.17767	0.239
ENSG00000110801	PSMD9	rs143116451	5.53	ENSG00000110801.13	2.19781	0.028	0.188088	1	gene	ENSG00000110801.14	rs2019561	-0.01247	-2.77	0.90531	1189	2	lasso	0.29742	0.766
ENSG00000123405	NFE2	rs17109475	-3.42	ENST00000435572.6	2.19412	0.0282	0.183671	1	tx	ENSG00000123405.14	rs7969206	-0.000986	-2.66	-1.36836	1136	10	enet	1.5466	0.122
ENSG00000078668	VDAC3	rs13269381	3.67	ENSG00000078668.13	-2.19352	0.02827	0.188917	1	gene	ENSG00000078668.14	rs12547064	0.033118	3.14	-2.7142	809	28	enet	1.9557	0.0505
ENSG00000171988	JMJD1C	rs61526386	4.97	ENST00000633035.1	2.19272	0.0283	0.184064	1	tx	ENSG00000171988.20	rs10740109	0.014046	3.16	2.5666	2161	42	enet	1.807	0.0708
ENSG00000149577	SIDT2	rs609353	-4.17	ENST00000324225.8	-2.19222	0.0284	0.184456	1	tx	ENSG00000149577.16	rs2542062	-0.00258	-3.34	1.44985	1858	4	lasso	-1.54225	0.123
ENSG00000145736	GTF2H2	rs149114	2.37	ENST00000521942.5	2.19152	0.0284	0.184456	1	tx	ENSG00000145736.15	rs12187886	-0.00974	1.7	-0.7218	168	1	lasso	-0.7218	0.47
ENSG00000181588	MEX3D	rs502121	3.48	ENSG00000181588.16	2.18908	0.0286	0.189149	1	gene	ENSG00000181588.17	rs4807180	-0.012944	-3	2.1041	247	4	lasso	-1.43002	0.153
ENSG00000082516	GEMIN5	rs2034578	-3.21	ENSG00000082516.8	2.18736	0.0287	0.189664	1	gene	ENSG00000082516.9	rs11745714	-0.00898	-3.38	-0.6599	1521	1	lasso	0.6599	0.509
ENSG00000143079	CTTNBP2NL	rs3790609	-3.87	ENST00000271277.10	2.18799	0.0287	0.185626	1	tx	ENSG00000143079.15	rs12736296	-0.0144	-3.2	1.9888	1543	1	lasso	-1.9888	0.0467
ENSG00000124541	RRP36	rs113113059	-6.69	ENST00000607394.1	2.18084	0.0292	0.187554	1	tx	ENSG00000124541.7	rs9472039	-0.005175	-3.06	-0.40783	1073	29	enet	1.7763	0.075676
ENSG00000099260	PALMD	rs35612311	-2.91	ENST00000615664.1	2.17933	0.0293	0.187937	1	tx	ENSG00000099260.12	rs3753492	-0.0082	2.82	0.49132	1222	2	lasso	0.49406	0.621
ENSG00000119650	IFT43	rs2543366	4.12	ENSG00000119650.12	-2.178	0.0294	0.192359	1	gene	ENSG00000119650.13	rs12435123	-0.013535	-3.34	1.5827	1596	70	enet	0.3698	0.711
ENSG00000181222	POLR2A	rs507506	-4.39	ENST00000574158.1	-2.17477	0.0296	0.189078	1	tx	ENSG00000181222.19	rs72829446	-0.0143	-3.2	0.25594	1133	9	enet	-0.47597	0.634
ENSG00000143919	CAMKMT	rs35442140	-3.87	ENSG00000143919.14	-2.17267	0.0298	0.194441	1	gene	ENSG00000143919.15	rs163514	0.0586	-3.72	-1.42658	2444	5	lasso	0.96978	0.332
ENSG00000106591	MRPL32	rs7795014	-3.32	ENST00000223324.2	2.17331	0.0298	0.189898	1	tx	ENSG00000106591.4	rs17641812	0.006752	3.32	0.825655	1753	2	lasso	0.856663	0.392
ENSG00000197608	ZNF841	rs12462109	3.87	ENST00000389534.8	2.17232	0.0298	0.189898	1	tx	ENSG00000197608.12	rs7247612	0.024761	3.14	1.78218	1929	10	lasso	1.92137	0.0547
ENSG00000095637	SORBS1	rs7893601	3.8	ENST00000465489.1	2.17254	0.0298	0.189898	1	tx	ENSG00000095637.23	rs12357211	0.007766	-3.24	-2.65944	2288	1	enet	2.65944	0.00783
ENSG00000173171	MTX1	rs6699080	4.25	ENSG00000173171.14	2.17196	0.0299	0.194441	1	gene	ENSG00000173171.15	rs1702176	-0.0142	-3.14	-1.12097	750	2	lasso	1.17148	0.241
ENSG00000088726	TMEM40	rs13323506	4.07	ENST00000480698.1	-2.17	0.0299	0.190275	1	tx	ENSG00000088726.16	rs11128635	-0.0119	3.07	1.16579	1699	13	enet	-0.18526	0.853
ENSG00000133106	EPSTI1	rs2031358	-4.17	ENST00000535677.5	-2.16829	0.0301	0.19122	1	tx	ENSG00000133106.15	rs12863816	0.050927	3.53	1.9475	1813	1	lasso	1.9475	0.05147
ENSG00000182986	ZNF320	rs8107688	2.76	ENST00000598199.1	-2.16685	0.0302	0.191659	1	tx	ENSG00000182986.15	rs11084218	0.103134	-3.48	0.028078	1596	1	lasso	-0.02808	0.978
ENSG00000048828	FAM120A	rs6479487	5.68	ENST00000375389.7	-2.1631	0.0305	0.192054	1	tx	ENSG00000048828.18	rs111672114	0.0255	-3.49	2.63644	2031	2	lasso	-2.63782	0.00834
ENSG00000167969	ECI1	rs170447	3.65	ENSG00000167969.12	2.1559	0.0311	0.198179	1	gene	ENSG00000167969.13	rs4592659	-0.0142	2.65	-0.38532	1018	1	lasso	-0.646123	0.518
ENSG00000198961	PJA2	rs35164357	6.32	ENSG00000198961.9	-2.15493	0.0312	0.198436	1	gene	ENSG00000198961.10	rs12523220	0.0675	-3.58	0.6042	2072	3	lasso	-0.5299	0.596
ENSG00000164327	RICTOR	rs7729320	3.91	ENST00000357387.7	-2.15204	0.0314	0.195928	1	tx	ENSG00000164327.13	rs268081	0.104	-3.83	2.5797	1328	8	enet	-2.2207	0.0264
ENSG00000177613	CSTF2T	rs61847307	-4.77	ENST00000331173.5	2.15112	0.0315	0.196355	1	tx	ENSG00000177613.9	rs10822595	-0.012145	3.18	2.23177	2059	1	lasso	2.23177	0.0256
ENSG00000125633	CCDC93	rs74543472	3.12	ENST00000466171.1	-2.14992	0.0316	0.196516	1	tx	ENSG00000125633.11	rs4849593	0.0449	3.3	-2.66595	1948	3	lasso	-2.40969	0.016
ENSG00000104904	OAZ1	rs8105896	4.39	ENST00000581150.6	-2.14843	0.0317	0.196875	1	tx	ENSG00000104904.12	rs4806862	0.166942	4.09	-0.124903	573	4	lasso	-0.35955	0.719
ENSG00000144152	FBLN7	rs7581524	3.56	ENST00000409450.7	2.14455	0.032	0.198208	1	tx	ENSG00000144152.13	rs10864904	-0.0144	-2.76	-0.93614	1154	4	lasso	0.93883	0.348
ENSG00000078295	ADCY2	rs72723227	-5.86	ENSG00000078295.16	2.14334	0.0321	0.201994	1	gene	ENSG00000078295.17	rs2397701	-0.0104	3.19	-1.7498	2987	1	lasso	-1.7498	0.0802
ENSG00000106415	GLCCI1	rs1557841	5.42	ENST00000470583.5	2.14063	0.0323	0.199468	1	tx	ENSG00000106415.13	rs11761320	0.002765	3.58	-0.521383	2235	22	enet	0.669292	0.503
ENSG00000130332	LSM7	rs8105896	4.39	ENST00000585409.2	-2.14031	0.0323	0.199468	1	tx	ENSG00000130332.15	rs4806862	0.085012	3.63	-0.124903	626	1	lasso	-0.1249	0.901
ENSG00000038002	AGA	rs17065439	-4.06	ENST00000506853.5	2.13991	0.0324	0.199687	1	tx	ENSG00000038002.9	rs1837377	0.070676	4.04	0.4624	1699	2	lasso	0.295	0.768
ENSG00000120697	ALG5	rs4941844	3.696	ENSG00000120697.8	2.1387	0.0325	0.203018	1	gene	ENSG00000120697.10	rs9576106	-0.014693	-3.1	-0.5565	1680	27	enet	-0.148	0.88234
ENSG00000113048	MRPS27	rs35580407	-3.71	ENST00000519143.5	2.13841	0.0325	0.199906	1	tx	ENSG00000113048.19	rs9293794	0.00767	-2.87	-0.5018	1613	1	lasso	0.5018	0.616
ENSG00000111885	MAN1A1	rs902780	-4.67	ENST00000368468.3	2.13719	0.0326	0.200123	1	tx	ENSG00000111885.7	rs2782575	-0.007912	2.83	3.01628	1956	1	lasso	3.0163	0.002559
ENSG00000160886	LY6K	rs13262595	8.75	ENST00000519387.1	2.13511	0.0328	0.201152	1	tx	ENSG00000160886.13	rs7846567	-0.003828	3.01	1.3563	1720	4	lasso	2.7594	0.00579
ENSG00000009830	POMT2	rs77786926	2.99	ENST00000557289.1	-2.13196	0.033	0.201978	1	tx	ENSG00000009830.13	rs2023261	-0.008749	-2.99	0.8991	2074	18	enet	-0.7254	0.468
ENSG00000185591	SP1	rs3214023	4.99	ENST00000327443.8	-2.12693	0.0334	0.203355	1	tx	ENSG00000185591.10	rs1812406	-0.011534	2.86	-0.94335	1258	1	lasso	-0.94335	0.346
ENSG00000196449	YRDC	rs2637865	-4.59	ENST00000373044.2	2.12673	0.0334	0.203355	1	tx	ENSG00000196449.4	rs111375148	-0.00387	-3.27	0.75825	1435	2	lasso	-0.75777	0.449
ENSG00000258839	MC1R	rs11076631	-5.96	ENST00000539976.1	2.13	0.0334	0.203355	1	tx	ENSG00000258839.4	rs9282682	0.0457	2.78	-1.53169	1130	2	lasso	-1.53221	0.125
ENSG00000131408	NR1H2	rs7256806	4.98	ENST00000253727.9	-2.12382	0.0337	0.204045	1	tx	ENSG00000131408.15	rs3760722	-0.006796	-3.21	2.75551	1038	8	enet	-3.26412	0.0011
ENSG00000140153	WDR20	rs12323500	3.61	ENST00000454394.2	-2.12352	0.0337	0.204045	1	tx	ENSG00000140153.18	rs77952079	0.099621	3.81	-1.1311	1268	4	lasso	-1.1599	0.246
ENSG00000109320	NFKB1	rs13107325	9.47	ENST00000505458.5	-2.12273	0.0338	0.204251	1	tx	ENSG00000109320.14	rs113886002	0.019828	-3.4	-0.1477	1565	11	enet	-0.8869	0.375
ENSG00000187513	GJA4	rs7543044	-4.59	ENST00000450137.1	-2.12092	0.0339	0.20439	1	tx	ENSG00000187513.9	rs12132284	-0.00962	2.96	-2.40325	1001	1	lasso	-2.40325	0.0162
ENSG00000173473	SMARCC1	rs6796490	-3.99	ENST00000462198.5	2.12	0.0339	0.20439	1	tx	ENSG00000173473.11	rs438659	-0.00695	-2.51	-2.21588	591	1	lasso	2.21588	0.0267
ENSG00000077463	SIRT6	rs10407871	-2.7	ENST00000594341.1	-2.12163	0.0339	0.20439	1	tx	ENSG00000077463.15	rs17764900	0.023784	-3.24	1.61644	681	2	lasso	-1.46792	0.142
ENSG00000144566	RAB5A	rs13324769	-4.87	ENST00000446547.5	2.12	0.034	0.204727	1	tx	ENSG00000144566.11	rs112184268	0.218	-4.49	-0.024818	1900	8	lasso	0.025692	0.98
ENSG00000167323	STIM1	rs35742970	-3.34	ENST00000533343.1	-2.12038	0.034	0.204727	1	tx	ENSG00000167323.13	rs7118160	0.00522	-3.14	1.33676	1830	28	enet	-0.16592	0.868
ENSG00000103335	PIEZO1	rs72819343	-4.06	ENST00000472168.1	-2.12	0.0342	0.205731	1	tx	ENSG00000103335.22	rs8047318	-0.0139	2.68	0.387751	454	4	enet	-0.770994	0.441
ENSG00000124006	OBSL1	rs6715064	3.89	ENST00000489804.5	2.11806	0.0342	0.205731	1	tx	ENSG00000124006.15	rs1078090	-0.0142	-3.06	-0.65464	1460	4	enet	1.15763	0.247
ENSG00000169217	CD2BP2	rs3814883	-7.76	ENSG00000169217.8	-2.117	0.0343	0.211179	1	gene	ENSG00000169217.9	rs9926319	0.0237	3.1	0.60121	402	17	enet	4.18679	2.83e-05
ENSG00000092969	TGFB2	rs17575812	3.75	ENST00000479322.1	2.11398	0.0345	0.206533	1	tx	ENSG00000092969.12	rs57412637	-0.0147	2.99	-0.50637	2025	2	lasso	-0.53849	0.59
ENSG00000167693	NXN	rs12103746	-5.95	ENST00000575801.5	-2.11465	0.0345	0.206533	1	tx	ENSG00000167693.17	rs34668376	-0.0144	3.63	1.65006	1084	17	enet	1.18751	0.235
ENSG00000112992	NNT	rs6860073	2.25	ENSG00000112992.16	2.11323	0.0346	0.211959	1	gene	ENSG00000112992.18	rs77970994	0.0308	3.17	0.3771	1077	80	enet	1.5894	0.112
ENSG00000163104	SMARCAD1	rs4599420	-3.83	ENST00000359052.8	2.11281	0.0346	0.206599	1	tx	ENSG00000163104.18	rs9998896	0.003233	2.99	1.2478	1560	3	lasso	1.8204	0.0687
ENSG00000066135	KDM4A	rs11210892	8.29	ENST00000472265.1	-2.11154	0.0347	0.206665	1	tx	ENSG00000066135.13	rs11210838	-0.0146	-2.94	-3.40084	1332	4	lasso	4.18269	2.88e-05
ENSG00000129422	MTUS1	rs7845103	5.29	ENST00000518975.1	2.11207	0.0347	0.206665	1	tx	ENSG00000129422.15	rs11203910	0.053713	4.1	0.7137	2882	2	lasso	0.703	0.482
ENSG00000121316	PLBD1	rs77642095	-5.31	ENST00000541800.6	-2.10919	0.0349	0.207325	1	tx	ENSG00000121316.11	rs11055731	-0.008568	-2.93	-1.65399	1600	2	lasso	1.49828	0.134
ENSG00000070159	PTPN3	rs646234	5.21	ENST00000497739.1	-2.10888	0.035	0.207587	1	tx	ENSG00000070159.14	rs73524877	-0.00127	2.96	-0.62862	2137	9	enet	-0.111633	0.911
ENSG00000205726	ITSN1	rs2251854	4.55	ENSG00000205726.14	2.10617	0.03519	0.214193	1	gene	ENSG00000205726.15	rs4817605	-0.005667	2.78	1.99751	1702	2	enet	2.0113	0.04429
ENSG00000152240	HAUS1	rs74418532	-3.57	ENST00000592471.1	2.1062	0.03519	0.20791	1	tx	ENSG00000152240.13	rs28631991	-0.004802	-2.93	-0.8012	1727	2	lasso	0.799	0.4246
ENSG00000186635	ARAP1	rs11235555	3.5	ENST00000542596.5	2.10599	0.0352	0.20791	1	tx	ENSG00000186635.15	rs60355221	-0.0147	3.16	0.36033	960	15	enet	0.97293	0.331
ENSG00000166292	TMEM100	rs11650101	4.55	ENST00000424486.2	2.10056	0.0357	0.210262	1	tx	ENSG00000166292.12	rs73318059	0.0543	-2.95	-0.2233	1420	7	lasso	0.22288	0.824
ENSG00000041988	THAP3	rs11122119	5.59	ENST00000480647.1	-2.09891	0.0358	0.210518	1	tx	ENSG00000041988.16	rs76066289	0.00523	3.13	0.53348	1278	11	lasso	1.07188	0.284
ENSG00000119688	ABCD4	rs12434356	-3.81	ENST00000556971.1	-2.09881	0.0358	0.210518	1	tx	ENSG00000119688.21	rs12146973	-0.004361	3.11	-1.2416	1651	3	lasso	-1.276	0.202
ENSG00000166402	TUB	rs11604511	-2.96	ENSG00000166402.8	2.09767	0.0359	0.216513	1	gene	ENSG00000166402.9	rs72849055	-0.0126	-3.17	-0.77202	2140	1	lasso	0.77202	0.44
ENSG00000100399	CHADL	rs9623320	6.34	ENSG00000100399.15	2.0969	0.036	0.216811	1	gene	ENSG00000100399.16	rs7287939	-0.014449	2.77	3.3681	924	1	lasso	3.36809	0.000757
ENSG00000075303	SLC25A40	rs28381794	-5.6	ENSG00000075303.12	-2.0949	0.0362	0.217251	1	gene	ENSG00000075303.13	rs734909	0.043244	-3.77	-2.0949	892	4	lasso	2.09412	0.0362
ENSG00000112339	HBS1L	rs7747697	4.33	ENST00000533274.5	-2.0921	0.0364	0.2127	1	tx	ENSG00000112339.15	rs4895409	0.004049	3	0.49061	1329	3	enet	-0.2216	0.824652
ENSG00000119326	CTNNAL1	rs646234	5.21	ENST00000325551.8	-2.09076	0.0366	0.213332	1	tx	ENSG00000119326.15	rs62575249	-0.0119	3.29	0.10976	2114	5	lasso	-0.648712	0.517
ENSG00000154059	IMPACT	rs9961964	-4.39	ENST00000585067.5	-2.0889	0.036721	0.213702	1	tx	ENSG00000154059.11	rs12608408	-0.011377	3.16	-1.147	1635	4	lasso	-0.493	0.6219
ENSG00000131634	TMEM204	rs9928010	2.87	ENST00000566264.1	2.09	0.0369	0.214542	1	tx	ENSG00000131634.14	rs72761124	0.011	-2.99	-0.655105	1373	5	lasso	0.655376	0.512
ENSG00000124608	AARS2	rs7742030	4.15	ENSG00000124608.4	2.0836	0.0372	0.221082	1	gene	ENSG00000124608.5	rs7743249	-0.013023	2.99	3.79897	1264	3	lasso	3.7985	0.000146
ENSG00000137496	IL18BP	rs55987044	-3.46	ENSG00000137496.17	-2.08129	0.0374	0.221655	1	gene	ENSG00000137496.19	rs4245442	-0.0146	-3.06	-0.82143	570	7	enet	0.78688	0.431
ENSG00000143106	PSMA5	rs501163	3.01	ENSG00000143106.12	2.07831	0.0377	0.223278	1	gene	ENSG00000143106.13	rs150089340	-0.0145	3.95	-0.01705	1136	46	enet	0.13549	0.892
ENSG00000108654	DDX5	rs1991401	-3.79	ENST00000581693.5	-2.07761	0.0377	0.217762	1	tx	ENSG00000108654.16	rs4968717	0.052	-2.52	0.2366	516	1	lasso	-0.2366	0.813
ENSG00000185615	PDIA2	rs3830160	-3.24	ENSG00000185615.15	-2.0773	0.0378	0.223406	1	gene	ENSG00000185615.16	rs11859979	-0.0147	3.03	0.930137	645	2	lasso	0.931338	0.352
ENSG00000006747	SCIN	rs7776743	3.14	ENST00000523729.5	-2.07533	0.038	0.218747	1	tx	ENSG00000006747.15	rs73677559	-0.008919	-3	0.93362	3031	5	lasso	-0.934088	0.35
ENSG00000196154	S100A4	rs10127983	5.53	ENST00000368714.1	2.07335	0.0381	0.219119	1	tx	ENSG00000196154.12	rs76099002	-0.0117	-2.74	-1.79647	1219	1	lasso	1.79647	0.0724
ENSG00000156860	FBRS	rs7202714	4.76	ENSG00000156860.15	-2.0722	0.0383	0.225427	1	gene	ENSG00000156860.16	rs9939286	-0.0115	2.59	-1.59416	458	1	lasso	-1.59416	0.111
ENSG00000260852	FBXL19-AS1	rs11645241	3.51	ENSG00000260852.1	-2.0722	0.0383	0.225427	1	gene	ENSG00000260852.1	rs6565187	-0.00944	-2.95	0.538691	643	32	enet	-0.995696	0.319
ENSG00000099364	FBXL19	rs11645241	3.47	ENST00000562798.1	-2.07	0.0383	0.219725	1	tx	ENSG00000099364.18	rs8060136	-0.0117	-2.83	1.05659	656	1	lasso	-1.05659	0.291
ENSG00000088992	TESC	rs10774910	4.62	ENST00000549210.1	2.07052	0.0384	0.220095	1	tx	ENSG00000088992.18	rs113288401	0.010016	-4.13	-1.75179	1500	4	lasso	1.54634	0.122
ENSG00000133112	TPT1	rs970691	3.23	ENST00000527226.2	-2.06904	0.0385	0.220396	1	tx	ENSG00000133112.17	rs7319299	0.004939	-3.4	1.121	1168	2	lasso	-1.2507	0.21106
ENSG00000196072	BLOC1S2	rs2273696	-3.39	ENSG00000196072.11	2.06696	0.0387	0.227313	1	gene	ENSG00000196072.12	rs2234970	-0.000519	-3.27	-1.03344	1175	13	enet	0.18678	0.852
ENSG00000102981	PARD6A	rs7193701	4.65	ENSG00000102981.9	2.0661	0.0388	0.227432	1	gene	ENSG00000102981.10	rs73597578	0.0351	-2.83	0.743465	337	2	lasso	-1.6255	0.104
ENSG00000121057	AKAP1	rs7209126	3.37	ENST00000572560.1	2.06607	0.0388	0.221092	1	tx	ENSG00000121057.13	rs277060	-0.00627	-3.25	0.18491	1160	4	enet	0.77127	0.441
ENSG00000107937	GTPBP4	rs6560716	-3.1	ENSG00000107937.18	2.06524	0.0389	0.227668	1	gene	ENSG00000107937.19	rs75547048	0.018898	-2.92	-0.37818	1674	3	lasso	0.37792	0.705
ENSG00000152700	SAR1B	rs55812865	-4.43	ENST00000502539.5	2.06432	0.039	0.222028	1	tx	ENSG00000152700.14	rs30496	-0.0123	-2.96	-2.2641	882	2	lasso	2.3515	0.0187
ENSG00000162694	EXTL2	rs11166518	-4.33	ENST00000494907.1	2.06339	0.0391	0.222324	1	tx	ENSG00000162694.14	rs12032235	0.00916	-3.12	-1.51529	1439	1	lasso	1.51529	0.13
ENSG00000214021	TTLL3	rs2648539	-4.36	ENST00000452823.5	-2.06	0.0393	0.22312	1	tx	ENSG00000214021.18	rs9835965	0.053	-3.35	0.192948	1409	2	enet	-0.189641	0.85
ENSG00000119630	PGF	rs722599	-4.46	ENSG00000119630.13	-2.05957	0.0394	0.229378	1	gene	ENSG00000119630.14	rs862055	-0.001708	2.84	-2.1244	1144	2	lasso	-1.5287	0.126
ENSG00000064195	DLX3	rs2304916	-3.4	ENSG00000064195.7	-2.05836	0.0396	0.230229	1	gene	ENSG00000064195.7	rs2277632	0.0381	3.62	-1.04874	862	2	lasso	-1.02288	0.306
ENSG00000086061	DNAJA1	rs10733465	4.58	ENST00000495015.5	2.05769	0.0396	0.223866	1	tx	ENSG00000086061.16	rs7022959	0.169	-3.72	1.10537	1658	57	enet	0.432399	0.665
ENSG00000135926	TMBIM1	rs744753	3.98	ENST00000258412.7	-2.0553	0.0398	0.224723	1	tx	ENSG00000135926.15	rs2888521	0.0227	-3.61	0.34233	1080	4	lasso	-0.30623	0.759
ENSG00000159140	SON	rs2251854	4.55	ENST00000478183.5	-2.05447	0.0399	0.224946	1	tx	ENSG00000159140.23	rs4817525	-0.000144	-3.01	0.73408	1511	1	lasso	-0.7341	0.4629
ENSG00000171806	METTL18	rs2901092	-2.83	ENSG00000171806.11	2.04926	0.0404	0.232981	1	gene	ENSG00000171806.12	rs10159406	0.0306	3.15	1.37381	2219	1	lasso	1.37381	0.17
ENSG00000277494	GPIHBP1	rs62523388	-5.15	ENSG00000277494.1	2.048	0.04056	0.233431	1	gene	ENSG00000277494.2	rs79424439	-0.011424	-3.41	2.3731	1595	1	enet	-2.3731	0.0176
ENSG00000005175	RPAP3	rs11615078	3.64	ENST00000547706.1	-2.04568	0.0408	0.228426	1	tx	ENSG00000005175.10	rs11168106	-0.012369	3.14	-2.7249	2227	4	lasso	-2.42896	0.0151
ENSG00000143537	ADAM15	rs9427116	4.9	ENST00000462116.5	-2.04411	0.0409	0.228641	1	tx	ENSG00000143537.14	rs78062588	-0.0106	2.93	-4.01701	867	2	lasso	-4.01361	5.98e-05
ENSG00000168092	PAFAH1B2	rs609353	-4.17	ENSG00000168092.13	-2.04232	0.0411	0.234802	1	gene	ENSG00000168092.14	rs2279013	0.0156	-3.26	0.60256	1956	4	enet	-0.62591	0.531
ENSG00000106346	USP42	rs7794450	3.54	ENST00000306177.9	2.0387	0.0415	0.230332	1	tx	ENSG00000106346.12	rs2345662	-0.006086	2.77	0.345126	1074	1	lasso	0.345126	0.73
ENSG00000062725	APPBP2	rs8080784	2.6	ENSG00000062725.9	2.03637	0.0417	0.236337	1	gene	ENSG00000062725.10	rs8082388	0.00352	-2.31	-1.1705	462	1	lasso	1.1705	0.242
ENSG00000125968	ID1	rs2297304	-2.66	ENSG00000125968.8	-2.03627	0.0417	0.236337	1	gene	ENSG00000125968.9	rs8125078	-0.009478	-3.26	1.9611	1022	15	enet	-0.6635	0.50698
ENSG00000142002	DPP9	rs35502362	-5.28	ENST00000599248.1	-2.03592	0.0418	0.231444	1	tx	ENSG00000142002.19	rs11668831	0.074009	-3.8	0.761136	1169	1	lasso	-0.76114	0.447
ENSG00000196074	SYCP2	rs6100546	3.97	ENSG00000196074.12	2.03481	0.0419	0.237156	1	gene	ENSG00000196074.13	rs608718	0.012185	3.12	1.4567	1314	1	lasso	1.4567	0.1452
ENSG00000263528	IKBKE	rs2981572	3.46	ENSG00000263528.7	2.03227	0.0421	0.237973	1	gene	ENSG00000263528.8	rs17016480	-0.0146	-2.79	1.01417	673	1	lasso	-1.01417	0.31
ENSG00000155115	GTF3C6	rs55812705	5	ENST00000480191.1	2.02663	0.0427	0.23461	1	tx	ENSG00000155115.7	rs240982	0.006132	-3	-1.88775	1442	4	lasso	1.3022	0.192842
ENSG00000123545	NDUFAF4	rs35104491	-3.42	ENSG00000123545.5	2.0244	0.0429	0.240904	1	gene	ENSG00000123545.6	rs2388041	-0.012074	-3.61	0.00489	1558	52	enet	0.4502	0.652575
ENSG00000136448	NMT1	rs62065438	-4.33	ENST00000591931.1	-2.02456	0.0429	0.235222	1	tx	ENSG00000136448.13	rs11871217	0.0165	3.35	-1.77675	1219	1	lasso	-1.77675	0.0756
ENSG00000118260	CREB1	rs2216375	4.56	ENST00000353267.7	-2.02133	0.0432	0.235962	1	tx	ENSG00000118260.15	rs2022149	-0.0135	-3.09	0.91441	1491	2	lasso	-0.91455	0.36
ENSG00000206799	SNORA32	rs1446913	-3.8	ENST00000384072.1	2.01872	0.0435	0.237252	1	tx	ENSG00000206799.1	rs4753480	0.0555	-3.21	-0.58894	1622	1	lasso	0.58894	0.556
ENSG00000006744	ELAC2	rs12950148	6.05	ENST00000492559.5	-2.01324	0.0441	0.23933	1	tx	ENSG00000006744.19	rs2072261	0.00078	3.31	-4.57789	1886	8	enet	-3.61065	0.000305
ENSG00000043514	TRIT1	rs3768320	-4.09	ENST00000462243.2	-2.01212	0.0442	0.239593	1	tx	ENSG00000043514.17	rs687848	-0.0143	-3.02	2.9975	1173	1	lasso	-2.9975	0.00272
ENSG00000089280	FUS	rs8046707	2.71	ENST00000487974.1	-2.01	0.0443	0.239925	1	tx	ENSG00000089280.19	rs4889546	0.0115	-2.8	1.61413	913	2	enet	-1.43844	0.15
ENSG00000136143	SUCLA2	rs2854355	2.42	ENST00000434484.5	2.00619	0.0448	0.241647	1	tx	ENSG00000136143.16	rs2503433	-0.014702	-3.38	-1.1175	1996	5	lasso	1.2642	0.20616
ENSG00000148358	GPR107	rs4740348	-3.83	ENSG00000148358.19	-2.0056	0.0449	0.24695	1	gene	ENSG00000148358.20	rs11788668	0.0378	-3.58	1.84733	1616	2	lasso	-1.85096	0.0642
ENSG00000140479	PCSK6	rs7495422	-3.693	ENST00000559417.1	-2.00344	0.0451	0.242631	1	tx	ENSG00000140479.18	rs62027589	-0.014387	-3.3	1.779	1645	1	lasso	-1.779	0.0752
ENSG00000142173	COL6A2	rs11701130	-5.09	ENSG00000142173.14	2.0033	0.045145	0.248138	1	gene	ENSG00000142173.17	rs11700398	-0.003305	2.92	-0.55368	1920	1	lasso	-0.5537	0.5798
ENSG00000169692	AGPAT2	rs11103381	3.66	ENSG00000169692.12	-2.00203	0.0453	0.248511	1	gene	ENSG00000169692.13	rs11145919	0.133	3.41	2.45547	492	1	lasso	2.45547	0.0141
ENSG00000049283	EPN3	rs198547	-4.59	ENST00000571402.1	2.00111	0.0454	0.243681	1	tx	ENSG00000049283.19	rs2412322	-0.00122	-3.11	-1.83477	1163	1	lasso	1.38977	0.165
ENSG00000108953	YWHAE	rs7207904	-6.03	ENST00000498643.1	-1.99898	0.0456	0.244049	1	tx	ENSG00000108953.17	rs9897348	-0.0102	-3.27	3.01818	1039	27	enet	-1.48031	0.139
ENSG00000154274	C4orf19	rs7669853	4.77	ENST00000381980.8	1.99723	0.0458	0.244346	1	tx	ENSG00000154274.15	rs35664815	0.093551	-3.09	-0.2269	2751	1	lasso	0.2269	0.821
ENSG00000258947	TUBB3	rs11076631	-5.96	ENST00000554444.5	2	0.0459	0.244458	1	tx	ENSG00000258947.8	rs7190341	-0.00712	-2.66	4.4548	1125	1	lasso	-4.4548	8.4e-06
ENSG00000135720	DYNC1LI2	rs7187623	4.85	ENST00000566150.5	-1.99	0.0461	0.245032	1	tx	ENSG00000135720.13	rs7499886	-0.0144	3.19	-1.26214	698	62	enet	-0.602117	0.547
ENSG00000143382	ADAMTSL4	rs11589801	-5.66	ENST00000271643.8	-1.99386	0.0462	0.245423	1	tx	ENSG00000143382.16	rs11585460	-0.000361	-2.96	-0.27099	1228	11	lasso	0.48469	0.628
ENSG00000114686	MRPL3	rs13068772	-3.45	ENST00000507669.5	-1.99	0.0465	0.246382	1	tx	ENSG00000114686.9	rs73208152	-0.0136	-3.05	0.316003	1791	1	lasso	-0.316003	0.752
ENSG00000111775	COX6A1	rs1696357	4.82	ENSG00000111775.2	-1.99017	0.0466	0.252727	1	gene	ENSG00000111775.3	rs61945854	-0.001418	2.86	0.9959	1494	1	lasso	0.9959	0.319
ENSG00000169129	AFAP1L2	rs758585	-3.68	ENST00000304129.8	-1.99016	0.0466	0.246701	1	tx	ENSG00000169129.16	rs11196727	-0.014429	-2.96	-1.22973	1653	3	enet	1.13411	0.257
ENSG00000164654	MIOS	rs74858493	2.92	ENST00000445169.1	-1.99016	0.0466	0.246701	1	tx	ENSG00000164654.16	rs7777201	-0.011251	3.49	-0.553385	2400	27	enet	-0.041335	0.967
ENSG00000183530	PRR14L	rs2413045	3.41	ENSG00000183530.13	1.9845	0.0472	0.254529	1	gene	ENSG00000183530.14	rs5749334	-0.011622	-3.21	-0.3994	1455	12	enet	0.006188	0.995
ENSG00000099917	MED15	rs9605070	4.95	ENST00000445987.5	-1.98182	0.0475	0.249335	1	tx	ENSG00000099917.17	rs713982	0.052101	-3.82	0.8654	1492	1	lasso	-0.865435	0.387
ENSG00000134324	LPIN1	rs4669833	-3.7	ENST00000487576.1	-1.98198	0.0475	0.249335	1	tx	ENSG00000134324.12	rs58240257	-0.0144	-3.29	0.21227	1862	3	lasso	-0.41933	0.675
ENSG00000186827	TNFRSF4	rs3766176	3.57	ENSG00000186827.10	1.98003	0.0477	0.256417	1	gene	ENSG00000186827.12	rs6687776	0.0362	-2.32	-0.0759	91	2	lasso	-1.28334	0.199
ENSG00000188290	HES4	rs3766186	3.26	ENSG00000188290.10	1.98003	0.0477	0.256417	1	gene	ENSG00000188290.11	rs6687776	0.0185	-1.74	-0.0759	57	2	lasso	0.17096	0.864
ENSG00000198646	NCOA6	rs2236270	4.53	ENSG00000198646.13	1.97825	0.0479	0.257008	1	gene	ENSG00000198646.14	rs34421624	-0.00905	-2.84	2.2754	1223	6	lasso	-2.601	0.009294
ENSG00000171469	ZNF561	rs17273881	-3.74	ENST00000483768.1	-1.97839	0.0479	0.250867	1	tx	ENSG00000171469.11	rs10407074	-0.006396	2.96	-1.29448	1660	1	enet	-1.29448	0.195
ENSG00000169814	BTD	rs1598255	3.31	ENSG00000169814.12	1.97287	0.0485	0.258767	1	gene	ENSG00000169814.17	rs7610033	-0.00711	3.16	0.622368	1691	1	lasso	0.622368	0.534
ENSG00000134817	APLNR	rs7938083	6.03	ENST00000611099.1	1.97296	0.0485	0.253012	1	tx	ENSG00000134817.12	rs716745	-0.0144	-3.07	-2.32076	1707	80	enet	0.55389	0.58
ENSG00000213221	DNLZ	rs11103381	3.66	ENSG00000213221.4	1.96847	0.049	0.259333	1	gene	ENSG00000213221.5	rs7849585	-0.0114	-2.84	-1.82468	657	3	lasso	1.70114	0.0889
ENSG00000151422	FER	rs31607	5.79	ENSG00000151422.12	-1.96728	0.0492	0.259749	1	gene	ENSG00000151422.14	rs12523220	-0.00646	-3.31	0.8878	2655	1	enet	-0.8878	0.375
ENSG00000259956	RBM15B	rs55698738	4.99	ENSG00000259956.1	1.96674	0.0492	0.259749	1	gene	ENSG00000259956.2	rs9823942	-0.0106	-2.37	-0.338084	553	4	lasso	0.336297	0.737
ENSG00000162032	SPSB3	rs150930	3.01	ENST00000569380.5	-1.97	0.0493	0.255963	1	tx	ENSG00000162032.16	rs2369666	-0.0147	2.7	1.80933	1420	1	lasso	-0.360197	0.719
ENSG00000052841	TTC17	rs2130131	-3.34	ENST00000530483.1	-1.96396	0.0495	0.256643	1	tx	ENSG00000052841.16	rs7948740	-0.0093	-3.29	0.48116	2119	38	enet	-0.77606	0.438
ENSG00000100263	RHBDD3	rs5762882	4.67	ENSG00000100263.13	-1.9631	0.0496	0.260895	1	gene	ENSG00000100263.14	rs2267152	-0.013344	3.64	-2.6782	1341	2	lasso	-2.70352	0.00686
ENSG00000107077	KDM4C	rs7022345	-4.35	ENST00000381309.7	-1.96381	0.0496	0.256803	1	tx	ENSG00000107077.19	rs73640274	-0.00329	-3.22	0.97613	3445	1	lasso	-0.97613	0.329
ENSG00000198162	MAN1A2	rs1127215	-3.77	ENST00000482811.1	-1.96297	0.0496	0.256803	1	tx	ENSG00000198162.12	rs1808806	0.00112	-2.94	-1.55814	1657	2	lasso	2.14578	0.0319
ENSG00000148334	PTGES2	rs34116890	-4.43	ENST00000485237.1	-1.9635	0.0496	0.256803	1	tx	ENSG00000148334.16	rs1078404	-0.0146	-3.15	0.00414	739	2	lasso	-0.006645	0.995
ENSG00000152284	TCF7L1	rs908304	3.95	ENST00000494519.1	1.96331	0.0496	0.256803	1	tx	ENSG00000152284.5	rs12463933	0.0101	-3.26	0.38478	1685	2	lasso	-0.42217	0.673
ENSG00000102753	KPNA3	rs4942851	5.12	ENST00000436760.1	-1.96226	0.0497	0.257106	1	tx	ENSG00000102753.10	rs4362289	0.026556	3.39	0.1932	1691	44	enet	1.6771	0.09351
ENSG00000141627	DYM	rs28862462	-4.2	ENST00000442713.6	1.9612	0.04985	0.257139	1	tx	ENSG00000141627.14	rs937021	-0.008013	-3.54	-0.7123	2588	3	lasso	1.418	0.1562
ENSG00000174989	FBXW8	rs10774910	4.62	ENSG00000174989.12	1.96073	0.0499	0.261349	1	gene	ENSG00000174989.13	rs473640	-0.013228	-3.02	-0.19065	1599	1	lasso	0.19065	0.849
ENSG00000133703	KRAS	rs10771232	3.38	ENSG00000133703.11	1.95958	0.05	0.261393	1	gene	ENSG00000133703.14	rs12828254	0.064855	-3.46	-1.86082	2011	2	lasso	1.40232	0.161
ENSG00000144868	TMEM108	rs4306857	4.29	ENSG00000144868.13	-1.95959	0.05	0.261393	1	gene	ENSG00000144868.14	rs13085923	-0.000582	3.32	-0.81094	2325	1	lasso	-0.81094	0.417
ENSG00000100228	RAB36	rs34785910	-3.52	ENST00000341989.8	1.95826	0.0502	0.25804	1	tx	ENSG00000100228.14	rs5759534	0.004601	-3.28	-0.7377	1035	3	lasso	0.938397	0.348
ENSG00000127603	MACF1	rs13374459	-4.57	ENST00000476350.1	-1.95724	0.0503	0.258269	1	tx	ENSG00000127603.32	rs34375733	0.00601	-3.44	0.06344	1571	4	lasso	-0.39345	0.694
ENSG00000168653	NDUFS5	rs13374459	-4.57	ENST00000372969.7	-1.95419	0.0507	0.259462	1	tx	ENSG00000168653.11	rs7534082	-0.0106	-2.91	-0.95595	1064	4	lasso	-0.47619	0.634
ENSG00000198948	MFAP3L	rs3797040	6.2	ENST00000512698.1	-1.9533	0.0508	0.259688	1	tx	ENSG00000198948.12	rs78039393	-0.008541	-3.51	1.9639	1583	35	enet	-2.8028	0.00507
ENSG00000095059	DHPS	rs8103241	-4.03	ENST00000595912.5	1.9519	0.0509	0.259985	1	tx	ENSG00000095059.17	rs10417919	0.028728	3.3	0.910612	811	4	lasso	0.89967	0.368
ENSG00000132274	TRIM22	rs34464178	2.6	ENST00000379965.7	1.95015	0.0512	0.260586	1	tx	ENSG00000132274.17	rs12221714	0.0368	3.09	1.20501	3070	1	lasso	1.20501	0.228
ENSG00000101346	POFUT1	rs57351160	-3.04	ENST00000434904.1	-1.94792	0.0514	0.261174	1	tx	ENSG00000101346.15	rs34311932	-0.009061	-3.09	-0.1009	1011	3	lasso	0.4528	0.650679
ENSG00000140451	PIF1	rs4777185	4.411	ENSG00000140451.12	1.94651	0.0516	0.2657	1	gene	ENSG00000140451.13	rs11631564	0.002459	2.82	-0.1861	875	1	lasso	-0.1861	0.852
ENSG00000175390	EIF3F	rs11604511	-2.96	ENST00000532882.1	-1.9462	0.0516	0.261833	1	tx	ENSG00000175390.15	rs56090029	-0.00845	3.03	-0.10673	2068	2	lasso	-0.10646	0.915
ENSG00000109919	MTCH2	rs4647709	6.13	ENST00000302503.7	1.94563	0.0517	0.262197	1	tx	ENSG00000109919.10	rs3740691	0.0814	3.47	2.57102	1054	5	lasso	3.1231	0.00179
ENSG00000173575	CHD2	rs11634207	4.436	ENST00000627460.1	-1.94375	0.0519	0.262566	1	tx	ENSG00000173575.24	rs11632351	0.034962	3.67	-1.3951	2299	1	lasso	-1.3951	0.163
ENSG00000121579	NAA50	rs59493268	3.04	ENST00000497525.5	-1.94	0.0521	0.263291	1	tx	ENSG00000121579.14	rs73237146	0.0074	-3.02	0.011907	1146	7	lasso	-0.011889	0.991
ENSG00000178585	CTNNBIP1	rs9430220	-2.99	ENSG00000178585.14	1.94146	0.0522	0.267662	1	gene	ENSG00000178585.15	rs74051808	-0.00241	2.97	0.97842	830	3	lasso	1.0958	0.273
ENSG00000180694	TMEM64	rs2631030	-3.51	ENST00000422900.1	-1.9415	0.0522	0.26351	1	tx	ENSG00000180694.14	rs7824376	-0.006851	3.32	1.0564	1386	31	enet	-0.8754	0.381
ENSG00000204673	AKT1S1	rs2304204	-7.53	ENST00000391833.5	1.9409	0.0523	0.2638	1	tx	ENSG00000204673.11	rs651044	-0.013697	-2.73	-1.46434	879	1	lasso	1.46434	0.143
ENSG00000107968	MAP3K8	rs7915224	3.1	ENSG00000107968.9	1.93868	0.0525	0.267947	1	gene	ENSG00000107968.10	rs10826840	-0.001952	3.49	0.18045	2002	2	lasso	0.72088	0.471
ENSG00000189306	RRP7A	rs133324	6.76	ENST00000323013.6	-1.93941	0.0525	0.264092	1	tx	ENSG00000189306.11	rs5758891	0.00307	-3.39	1.5619	1530	10	enet	-0.579258	0.562
ENSG00000062038	CDH3	rs61593058	5.06	ENSG00000062038.13	-1.9382	0.0526	0.267947	1	gene	ENSG00000062038.15	rs12051035	-0.0144	-2.8	0.479054	1316	4	enet	-1.49041	0.136
ENSG00000244607	CCDC13	rs481663	-3.67	ENSG00000244607.5	-1.93835	0.0526	0.267947	1	gene	ENSG00000244607.7	rs9862593	0.0902	3.49	1.69656	1557	2	lasso	1.38441	0.166
ENSG00000197958	RPL12	rs3739554	5.59	ENST00000497825.5	-1.93819	0.0526	0.264094	1	tx	ENSG00000197958.13	rs3780327	-0.0135	-2.7	1.12757	903	7	enet	-2.16977	0.03
ENSG00000119640	ACYP1	rs722599	-4.46	ENST00000553302.1	-1.93778	0.0527	0.264097	1	tx	ENSG00000119640.9	rs61083074	-0.011075	-3.06	-1.5871	1156	3	lasso	1.2303	0.219
ENSG00000112249	ASCC3	rs9404060	-3.06	ENST00000324723.10	1.93464	0.053	0.265243	1	tx	ENSG00000112249.14	rs1506085	-0.009665	-2.99	-0.71858	1612	2	lasso	0.7071	0.479498
ENSG00000145817	YIPF5	rs7702007	4.24	ENSG00000145817.16	-1.93399	0.0531	0.268576	1	gene	ENSG00000145817.17	rs1144985	-0.0145	-2.95	2.1113	1488	2	lasso	-2.0624	0.0392
ENSG00000197406	DIO3	rs9324041	3.14	ENSG00000197406.7	1.93282	0.0533	0.26911	1	gene	ENSG00000197406.8	rs61239538	0.012302	3.36	0.678	1318	15	lasso	0.2047	0.838
ENSG00000169609	C15orf40	rs4779050	6.247	ENSG00000169609.13	1.92681	0.054	0.272163	1	gene	ENSG00000169609.14	rs8041231	-0.013651	2.72	1.4784	991	8	enet	1.5084	0.131
ENSG00000163687	DNASE1L3	rs6767498	3.29	ENSG00000163687.13	1.92577	0.0541	0.272506	1	gene	ENSG00000163687.14	rs11712230	0.0883	4.4	-0.055927	1793	6	lasso	-0.320793	0.748
ENSG00000110768	GTF2H1	rs211115	-4.57	ENST00000418116.6	1.92563	0.0542	0.268859	1	tx	ENSG00000110768.12	rs7936877	-0.0145	-3.33	-1.01901	1782	1	lasso	1.01901	0.308
ENSG00000148824	MTG1	rs3747880	2.9	ENST00000432508.3	-1.9244	0.0543	0.269067	1	tx	ENSG00000148824.19	rs3008395	0.027792	3.45	-0.30456	528	3	lasso	-0.28534	0.775
ENSG00000076984	MAP2K7	rs693941	-3.89	ENST00000468058.1	-1.9242	0.0543	0.269067	1	tx	ENSG00000076984.18	rs7245635	-0.014616	2.89	-2.72914	1179	1	lasso	-2.72914	0.00635
ENSG00000042286	AIFM2	rs77285106	3.5	ENSG00000042286.14	-1.92111	0.0547	0.274237	1	gene	ENSG00000042286.15	rs4394723	0.026946	3.24	-1.03536	2016	1	lasso	-1.03536	0.3
ENSG00000124641	MED20	rs9296376	-3.44	ENSG00000124641.15	1.9216	0.0547	0.274237	1	gene	ENSG00000124641.16	rs35310379	-0.014237	2.9	1.22872	1173	1	lasso	1.2287	0.219176
ENSG00000188342	GTF2F2	rs1337672	3.88	ENST00000340473.7	-1.92031	0.0548	0.270967	1	tx	ENSG00000188342.13	rs7319299	0.027102	-3.73	1.121	1282	1	lasso	-1.121	0.2623
ENSG00000089006	SNX5	rs6111973	3.6	ENST00000606557.1	-1.92026	0.0548	0.270967	1	tx	ENSG00000089006.17	rs2148925	-0.00381	3.27	-2.1318	1946	7	lasso	-2.1321	0.032998
ENSG00000221983	UBA52	rs111636327	3.17	ENSG00000221983.7	1.91951	0.0549	0.274596	1	gene	ENSG00000221983.8	rs13345612	0.054397	-3.22	-1.7914	1235	3	enet	2.32552	0.02
ENSG00000152291	TGOLN2	rs908304	3.95	ENST00000444342.2	1.91951	0.0549	0.271245	1	tx	ENSG00000152291.15	rs1055770	0.0394	-3.81	-1.11232	1542	6	lasso	1.1068	0.268
ENSG00000171914	TLN2	rs6494320	-4.23	ENST00000559174.1	1.91888	0.055	0.27145	1	tx	ENSG00000171914.17	rs80078478	-0.009664	-3.02	-1.0672	2225	2	lasso	1.0512	0.293
ENSG00000215630	GUSBP9	rs149114	2.37	ENST00000510138.2	1.91738	0.0552	0.272004	1	tx	ENSG00000215630.6	rs467883	0.00342	2.65	-0.8359	363	2	lasso	-0.7758	0.438
ENSG00000125503	PPP1R12C	rs2288419	4.08	ENST00000263433.7	-1.91522	0.0555	0.272831	1	tx	ENSG00000125503.13	rs11673371	0.155678	3.94	-0.407283	934	3	lasso	-0.41396	0.679
ENSG00000140044	JDP2	rs7146041	3.12	ENSG00000140044.12	1.9108	0.056	0.278147	1	gene	ENSG00000140044.13	rs2242618	0.005545	2.83	0.9693	1082	7	enet	1.4644	0.143
ENSG00000184730	APOBR	rs205376	-3.04	ENSG00000184730.10	1.9103	0.0561	0.278482	1	gene	ENSG00000184730.12	rs4788033	0.0465	3.23	0.573952	525	3	lasso	0.886136	0.376
ENSG00000066455	GOLGA5	rs12586312	4.15	ENST00000554700.1	-1.91027	0.0561	0.274185	1	tx	ENSG00000066455.13	rs1884677	-0.012967	3.36	-1.0641	2016	14	enet	-1.7577	0.0788
ENSG00000086015	MAST2	rs10890396	-2.03	ENST00000498668.1	1.90985	0.0562	0.274457	1	tx	ENSG00000086015.23	rs11211276	0.00554	-2.63	-1.40138	1547	7	lasso	1.40252	0.161
ENSG00000065613	SLK	rs10883990	-4.39	ENSG00000065613.13	-1.90887	0.0563	0.278828	1	gene	ENSG00000065613.15	rs11191970	-0.004213	-3.6	-3.53982	1296	4	lasso	3.49652	0.000471
ENSG00000125430	HS3ST3B1	rs17607653	3.53	ENSG00000125430.8	1.9075	0.0565	0.279495	1	gene	ENSG00000125430.9	rs12150185	-0.0132	3.18	-0.39059	2216	3	lasso	0.00869	0.993
ENSG00000177548	RABEP2	rs62036658	2.82	ENST00000544477.5	1.91	0.0565	0.27556	1	tx	ENSG00000177548.13	rs1646119	-0.0135	-2.66	1.41968	510	12	enet	-1.42294	0.155
ENSG00000100554	ATP6V1D	rs7155830	-3.25	ENST00000553408.5	-1.90477	0.0568	0.276081	1	tx	ENSG00000100554.12	rs11622515	0.011477	-2.84	1.9233	1057	8	lasso	-1.9232	0.0545
ENSG00000170734	POLH	rs113113059	-6.69	ENST00000443535.1	1.90431	0.0569	0.276206	1	tx	ENSG00000170734.12	rs7743249	-0.014509	3.4	3.79897	915	3	enet	3.769	0.000164
ENSG00000166938	DIS3L	rs62014433	3.636	ENST00000562314.1	-1.90132	0.0573	0.277423	1	tx	ENSG00000166938.13	rs12906270	-0.01271	3.07	-0.4872	1888	1	lasso	-0.4872	0.626
ENSG00000183354	KIAA2026	rs16924301	4.3	ENSG00000183354.11	-1.8999	0.0574	0.282641	1	gene	ENSG00000183354.12	rs10815237	-0.00768	-3.48	0.50622	1497	8	enet	-0.226038	0.821
ENSG00000197016	ZNF470	rs12610410	5.35	ENSG00000197016.11	-1.89694	0.0578	0.283957	1	gene	ENSG00000197016.12	rs17273547	-0.014222	-3.21	1.28298	1370	6	lasso	-1.23848	0.216
ENSG00000155755	TMEM237	rs3769821	3.81	ENST00000466641.5	1.89612	0.0579	0.279236	1	tx	ENSG00000155755.20	rs3731707	-0.00437	-3.08	-1.0444	1318	1	lasso	1.0444	0.296
ENSG00000151779	NBAS	rs1559041	-3.85	ENSG00000151779.12	-1.89582	0.058	0.284286	1	gene	ENSG00000151779.14	rs4668972	0.0373	-3.8	0.88566	2404	14	enet	-0.31113	0.756
ENSG00000165209	STRBP	rs700092	-3.11	ENSG00000165209.18	1.89398	0.0582	0.285103	1	gene	ENSG00000165209.19	rs7341862	-0.0132	-2.97	1.75517	903	1	lasso	-1.75517	0.0792
ENSG00000111737	RAB35	rs2996027	-4.03	ENST00000534951.5	-1.89359	0.0583	0.280148	1	tx	ENSG00000111737.12	rs7297338	0.14689	3.83	-2.13895	1323	7	lasso	-2.14172	0.0322
ENSG00000214954	LRRC69	rs2631030	-3.51	ENSG00000214954.8	-1.89269	0.058399	0.285267	1	gene	ENSG00000214954.9	rs4543502	0.023695	3.15	1.1126	1116	2	lasso	1.1121	0.266
ENSG00000008441	NFIX	rs8103241	-4.03	ENSG00000008441.16	1.89254	0.0584	0.285267	1	gene	ENSG00000008441.19	rs6511816	-0.011346	-3.04	0.919757	849	22	enet	-1.90646	0.0566
ENSG00000188603	CLN3	rs205376	-3.04	ENST00000567804.1	-1.89	0.0585	0.280601	1	tx	ENSG00000188603.22	rs6565261	0.0329	2.45	-0.398719	572	1	lasso	-0.398719	0.69
ENSG00000135486	HNRNPA1	rs17109475	-3.42	ENST00000551803.1	1.88952	0.0588	0.281024	1	tx	ENSG00000135486.19	rs7310321	-0.011873	-3.4	-0.77659	1142	32	enet	0.4548	0.649
ENSG00000146834	MEPCE	rs492430	5.38	ENSG00000146834.13	1.88909	0.0589	0.286401	1	gene	ENSG00000146834.15	rs314305	-0.011559	-2.76	-1.27899	873	1	lasso	1.27899	0.201
ENSG00000103811	CTSH	rs2456020	-7.818	ENST00000525807.5	1.8891	0.0589	0.281068	1	tx	ENSG00000103811.18	rs16970502	0.082622	3.47	0.3355	1787	14	enet	0.6001	0.548
ENSG00000263956	NBPF11	rs10465885	-3.01	ENSG00000263956.6	-1.88596	0.0593	0.287856	1	gene	ENSG00000263956.8	rs3196549	0.0687	3.15	-0.7228	554	1	lasso	-0.7228	0.47
ENSG00000138439	FAM117B	rs2117266	3.19	ENSG00000138439.11	1.88487	0.0594	0.288178	1	gene	ENSG00000138439.12	rs7591653	0.00351	-3.08	-2.1009	1066	14	lasso	2.10082	0.0357
ENSG00000137261	KIAA0319	rs3756821	-4.57	ENSG00000137261.13	1.8834	0.0596	0.28882	1	gene	ENSG00000137261.15	rs10946674	-0.011659	2.93	-0.97613	2180	1	lasso	-0.9761	0.329
ENSG00000110344	UBE4A	rs11216816	-3.87	ENSG00000110344.9	-1.88285	0.0597	0.288978	1	gene	ENSG00000110344.10	rs6589706	-0.00656	-3.23	-0.80659	1658	4	lasso	0.70058	0.484
ENSG00000112562	SMOC2	rs75974958	2.34	ENST00000356284.6	1.88077	0.06	0.284782	1	tx	ENSG00000112562.20	rs73258761	-0.014598	3.36	-0.11708	2802	3	enet	0.2229	0.823627
ENSG00000198429	ZNF69	rs35697610	-4.31	ENST00000340180.5	-1.87955	0.0602	0.285294	1	tx	ENSG00000198429.10	rs56276180	-0.006053	-2.86	-0.061451	1018	12	enet	-0.45294	0.651
ENSG00000145703	IQGAP2	rs2460505	3.55	ENST00000508410.1	-1.87867	0.0603	0.285549	1	tx	ENSG00000145703.17	rs10062367	-0.00809	-3.31	0.9391	2138	11	enet	-0.5384	0.59
ENSG00000134308	YWHAQ	rs181878023	3.04	ENSG00000134308.13	-1.87742	0.0605	0.29186	1	gene	ENSG00000134308.14	rs62118844	-0.0145	2.95	-1.37092	1938	15	enet	-1.12126	0.262
ENSG00000119599	DCAF4	rs12433157	3.81	ENST00000505361.5	-1.87681	0.0605	0.286132	1	tx	ENSG00000119599.17	rs2242613	0.136736	-3.63	0.3685	1597	2	lasso	-0.3315	0.74
ENSG00000114115	RBP1	rs11714886	-3.38	ENST00000619087.4	-1.88	0.0605	0.286132	1	tx	ENSG00000114115.10	rs1521557	-0.0134	-2.97	-0.573361	1736	2	lasso	0.331412	0.74
ENSG00000244486	SCARF2	rs9605070	4.95	ENSG00000244486.8	1.8736	0.061	0.293445	1	gene	ENSG00000244486.9	rs73150820	-0.014355	-3.4	1.1217	1455	72	enet	-0.012747	0.99
ENSG00000106066	CPVL	rs10241267	3.59	ENST00000455893.6	-1.87336	0.061	0.287545	1	tx	ENSG00000106066.15	rs17158246	0.013356	-3.57	1.46912	2380	4	lasso	-1.14126	0.254
ENSG00000137960	GIPC2	rs3104464	-4.07	ENSG00000137960.5	1.87241	0.0611	0.293761	1	gene	ENSG00000137960.6	rs72688735	0.0269	3.12	-0.55455	1235	1	lasso	-0.55455	0.579
ENSG00000181135	ZNF707	rs13252406	5.81	ENSG00000181135.15	1.87203	0.061203	0.293761	1	gene	ENSG00000181135.16	rs10866912	-0.007589	-3.31	3.1849	1053	22	enet	-0.763	0.445
ENSG00000112531	QKI	rs11752044	-4.95	ENSG00000112531.16	-1.8694	0.0616	0.294675	1	gene	ENSG00000112531.17	rs10484793	0.034108	-3.47	0.06195	2298	2	lasso	-0.4501	0.652671
ENSG00000196505	GDAP2	rs3767793	3.39	ENST00000369443.9	-1.86818	0.0617	0.289157	1	tx	ENSG00000196505.11	rs1821813	0.0418	2.98	-1.38681	1406	7	lasso	-1.39755	0.162
ENSG00000078674	PCM1	rs4921604	3.28	ENST00000518877.1	1.8676	0.0618	0.289407	1	tx	ENSG00000078674.20	rs2979772	-0.011717	3.2	0.1426	2866	2	lasso	1.2103	0.226
ENSG00000146376	ARHGAP18	rs62421091	4.67	ENST00000483367.5	1.86607	0.062	0.289905	1	tx	ENSG00000146376.11	rs13191581	-0.000247	-2.98	3.06496	1868	1	lasso	-3.065	0.002177
ENSG00000086696	HSD17B2	rs1019959	-4.75	ENST00000563491.5	1.87	0.062	0.289905	1	tx	ENSG00000086696.11	rs78793503	0.0203	3.74	1.07071	2227	2	lasso	0.504091	0.614
ENSG00000123892	RAB38	rs11827676	-4.9	ENSG00000123892.11	1.86545	0.0621	0.296238	1	gene	ENSG00000123892.12	rs35551216	-0.0116	-3.16	-0.28659	2001	1	lasso	0.28659	0.774
ENSG00000175581	MRPL48	rs10898957	-4.89	ENST00000540162.5	1.86523	0.0621	0.290081	1	tx	ENSG00000175581.14	rs7949639	0.0123	3.41	-4.01242	1249	25	enet	-1.72073	0.0853
ENSG00000178741	COX5A	rs34933034	4.29	ENST00000564811.1	1.86561	0.0621	0.290081	1	tx	ENSG00000178741.12	rs3826041	0.012119	-2.64	-0.4518	832	2	lasso	0.4526	0.651
ENSG00000074966	TXK	rs34313992	-4.27	ENST00000509681.1	1.86309	0.0625	0.290926	1	tx	ENSG00000074966.11	rs4558836	0.025695	-3.01	1.1894	1700	1	lasso	-1.1894	0.234
ENSG00000196411	EPHB4	rs492430	5.38	ENST00000616502.4	1.86132	0.0627	0.291492	1	tx	ENSG00000196411.10	rs11761638	0.022306	3.34	-0.660551	1116	53	enet	0.55828	0.577
ENSG00000163545	NUAK2	rs6702469	4.71	ENST00000367157.4	1.86042	0.0628	0.291592	1	tx	ENSG00000163545.11	rs77496520	-0.0135	3.34	-0.3139	1675	2	lasso	-0.35337	0.724
ENSG00000118946	PCDH17	rs9569820	6.176	ENSG00000118946.11	-1.8601	0.0629	0.298226	1	gene	ENSG00000118946.12	rs9316977	0.041889	2.32	-2.1698	1450	33	enet	2.7926	0.00523
ENSG00000175193	PARL	rs11716004	3.57	ENST00000469056.1	-1.86	0.0629	0.291837	1	tx	ENSG00000175193.14	rs34008155	-0.00413	-3.65	1.04116	1672	2	lasso	-1.02616	0.305
ENSG00000184363	PKP3	rs12577324	-4.2	ENST00000525642.1	1.85779	0.0632	0.292717	1	tx	ENSG00000184363.10	rs11246234	-0.0111	2.84	2.2975	784	10	enet	2.53941	0.0111
ENSG00000143319	ISG20L2	rs1572412	4.09	ENST00000496538.1	-1.85659	0.0634	0.293059	1	tx	ENSG00000143319.17	rs4661089	0.0232	3.19	-0.76933	1227	2	lasso	-0.72597	0.468
ENSG00000137764	MAP2K5	rs17242605	4.673	ENSG00000137764.19	1.85541	0.0635	0.300738	1	gene	ENSG00000137764.20	rs8024481	-0.006607	-3.11	-2.3725	1612	1	enet	2.3725	0.0177
ENSG00000187231	SESTD1	rs35818838	-4.08	ENSG00000187231.13	-1.85425	0.0637	0.301351	1	gene	ENSG00000187231.14	rs12463735	-0.001	3.21	-0.28728	1948	87	enet	-0.23584	0.814
ENSG00000176953	NFATC2IP	rs62036658	2.82	ENSG00000176953.11	1.8533	0.0638	0.301411	1	gene	ENSG00000176953.13	rs12923394	-1.76e-06	-2.57	-1.14093	510	3	enet	1.19036	0.234
ENSG00000021826	CPS1	rs28607189	3.52	ENSG00000021826.14	-1.85261	0.0639	0.301411	1	gene	ENSG00000021826.18	rs4310999	-0.0111	2.86	-0.03184	1792	6	enet	-1.35837	0.174
ENSG00000128311	TST	rs2071709	4.03	ENST00000622841.1	-1.85305	0.0639	0.294638	1	tx	ENSG00000128311.14	rs4821642	-0.012053	-3.21	1.8595	1581	11	enet	-1.31667	0.188
ENSG00000106809	OGN	rs7851249	-3.54	ENSG00000106809.10	1.85197	0.064	0.301411	1	gene	ENSG00000106809.11	rs75088082	-0.00928	2.88	-2.01361	1323	6	lasso	-2.26272	0.0237
ENSG00000166265	CYYR1	rs425146	3.33	ENSG00000166265.11	-1.85182	0.064052	0.301411	1	gene	ENSG00000166265.13	rs2212897	-0.01466	3.34	-1.96521	2241	3	lasso	-1.8369	0.06623
ENSG00000177666	PNPLA2	rs12577324	-4.2	ENSG00000177666.16	1.85183	0.0641	0.301411	1	gene	ENSG00000177666.17	rs35537971	-0.0145	-2.68	-1.39439	934	47	enet	1.2853	0.199
ENSG00000227471	AKR1B15	rs55878406	4.5	ENSG00000227471.8	1.85151	0.0641	0.301411	1	gene	ENSG00000227471.9	rs3800728	-0.006082	-2.82	-0.719391	1967	1	lasso	0.719391	0.472
ENSG00000105835	NAMPT	rs78418450	-4.3	ENST00000441045.5	-1.85042	0.0643	0.295602	1	tx	ENSG00000105835.13	rs73201836	0.153726	3.43	-1.00999	1778	5	lasso	-1.01387	0.311
ENSG00000173451	THAP2	rs12301769	6	ENSG00000173451.6	-1.84915	0.0644	0.302157	1	gene	ENSG00000173451.7	rs17226898	0.02992	-3.07	-1.69041	1400	2	lasso	1.72224	0.085
ENSG00000277027	RMRP	rs4879901	-3.73	ENST00000363046.1	1.8496	0.0644	0.295623	1	tx	ENSG00000277027.1	rs12115814	-0.00276	2.91	1.7215	1234	1	lasso	1.7215	0.0852
ENSG00000280109	PLAC4	rs8128456	3.52	ENST00000624999.1	-1.84974	0.0644	0.295623	1	tx	ENSG00000280109.3	rs2252943	-0.014365	-2.93	1.01901	1800	7	enet	-1.8115	0.07006
ENSG00000088320	REM1	rs6088854	-2.33	ENSG00000088320.3	-1.84875	0.0645	0.302267	1	gene	ENSG00000088320.4	rs4911532	-0.013423	2.68	1.0224	914	4	enet	0.2558	0.79812
ENSG00000108443	RPS6KB1	rs4968363	-4.33	ENST00000477179.5	1.84848	0.0645	0.295863	1	tx	ENSG00000108443.14	rs58079959	0.0251	-3.62	-1.91424	717	1	lasso	1.91424	0.0556
ENSG00000027075	PRKCH	rs10483741	3.87	ENST00000556164.5	-1.84881	0.0645	0.295862	1	tx	ENSG00000027075.17	rs12435638	0.016632	3.26	1.2454	1393	15	enet	-1.7907	0.0733
ENSG00000214736	TOMM6	rs9296376	-3.44	ENST00000398884.7	-1.84825	0.0646	0.295883	1	tx	ENSG00000214736.8	rs35119804	0.042018	-3.28	-0.35859	1357	4	lasso	0.27	0.787186
ENSG00000161960	EIF4A1	rs507506	-4.39	ENST00000584798.1	1.84816	0.0646	0.295883	1	tx	ENSG00000161960.16	rs7217311	0.00433	-2.84	-0.56393	1104	1	lasso	0.56393	0.573
ENSG00000163565	IFI16	rs11265142	-4.14	ENST00000368132.7	1.84643	0.0648	0.296069	1	tx	ENSG00000163565.20	rs56366265	-0.0131	3	2.11266	1861	1	lasso	2.11266	0.0346
ENSG00000011143	MKS1	rs4793902	4.79	ENSG00000011143.16	-1.84412	0.0652	0.304544	1	gene	ENSG00000011143.19	rs12948186	-0.012	3.06	0.82689	1200	12	lasso	1.14203	0.253
ENSG00000165118	C9orf64	rs13296528	3.87	ENST00000376340.2	1.8427	0.0654	0.29764	1	tx	ENSG00000165118.15	rs17086298	-0.0109	-3.23	-1.09458	1738	15	enet	0.394594	0.693
ENSG00000141367	CLTC	rs4968363	-4.33	ENST00000483176.2	1.84231	0.0654	0.29764	1	tx	ENSG00000141367.13	rs58079959	0.148	-3.88	-1.91424	972	5	lasso	1.93362	0.0532
ENSG00000119707	RBM25	rs12433157	3.81	ENST00000532192.1	-1.84199	0.0655	0.297803	1	tx	ENSG00000119707.14	rs77669601	0.007349	-3.15	0.5985	1588	1	lasso	-0.5985	0.55
ENSG00000156381	ANKRD9	rs4906270	4.3	ENST00000559651.1	1.8376	0.0661	0.298777	1	tx	ENSG00000156381.9	rs75289074	-0.011558	3.07	2.4417	996	20	lasso	2.6697	0.00759
ENSG00000160294	MCM3AP	rs7280077	-4.9	ENST00000479557.1	-1.83686	0.0662	0.298865	1	tx	ENSG00000160294.11	rs11700398	-0.009151	2.92	-0.55368	1833	1	lasso	-0.5537	0.5798
ENSG00000022567	SLC45A4	rs306984	3.34	ENSG00000022567.9	-1.83538	0.06645	0.307228	1	gene	ENSG00000022567.10	rs7014062	0.003722	-3.18	-1.1828	1580	2	lasso	0.3768	0.706
ENSG00000107175	CREB3	rs4879901	-3.73	ENSG00000107175.11	1.83318	0.0668	0.308513	1	gene	ENSG00000107175.12	rs76673336	0.0205	3.69	1.12285	1301	4	enet	1.33948	0.18
ENSG00000166167	BTRC	rs2273654	4.55	ENST00000370183.2	1.83271	0.0668	0.300624	1	tx	ENSG00000166167.18	rs941910	0.17793	3.64	0.06999	1377	1	lasso	0.06999	0.944
ENSG00000184350	MRGPRE	rs10832835	-3.5	ENST00000389832.5	-1.8333	0.0668	0.300624	1	tx	ENSG00000184350.11	rs12362694	0.00857	3.41	-1.9266	1153	62	enet	-3.01677	0.00255
ENSG00000109111	SUPT6H	rs9896721	-4.83	ENST00000577713.1	-1.83277	0.0668	0.300624	1	tx	ENSG00000109111.15	rs16964813	0.00831	-2.82	0.53637	733	2	lasso	-0.04115	0.967
ENSG00000131067	GGT7	rs2236270	4.53	ENSG00000131067.16	-1.83105	0.0671	0.309281	1	gene	ENSG00000131067.17	rs6088520	0.037241	-3.06	3.3902	1127	11	enet	-3.4265	0.000612
ENSG00000121417	ZNF211	rs67651132	3.2	ENSG00000121417.13	1.83031	0.0672	0.309281	1	gene	ENSG00000121417.14	rs73061202	0.002059	-3.09	-1.31891	1774	21	enet	1.25613	0.209
ENSG00000153558	FBXL2	rs575596	-3.63	ENSG00000153558.13	-1.83027	0.0672	0.309281	1	gene	ENSG00000153558.16	rs6780813	0.00441	3.16	-0.399669	1489	8	lasso	0.015944	0.987
ENSG00000183734	ASCL2	rs7927129	-3.27	ENSG00000183734.4	-1.83043	0.0672	0.309281	1	gene	ENSG00000183734.5	rs11041941	-0.00637	-2.97	-0.73852	1010	2	lasso	0.69386	0.488
ENSG00000159713	TPPP3	rs7187623	4.85	ENST00000290942.9	-1.83	0.0672	0.301112	1	tx	ENSG00000159713.11	rs115253693	-0.0139	-2.54	1.15718	265	15	enet	1.0904	0.276
ENSG00000109606	DHX15	rs4697446	5.64	ENST00000513036.5	1.83019	0.0672	0.301112	1	tx	ENSG00000109606.13	rs2232025	0.013092	-4.02	-0.8759	1656	2	enet	0.3323	0.74
ENSG00000160961	ZNF333	rs11671204	-3.96	ENST00000601629.5	-1.83056	0.0672	0.301112	1	tx	ENSG00000160961.12	rs8104167	0.085568	3.67	-1.32491	1651	2	lasso	-1.43687	0.151
ENSG00000124602	UNC5CL	rs6935623	4.59	ENSG00000124602.9	-1.8294	0.0673	0.309281	1	gene	ENSG00000124602.10	rs35737426	-0.010071	3	0.49061	1676	1	lasso	0.4906	0.6237
ENSG00000148396	SEC16A	rs11103381	3.66	ENST00000472305.1	1.82931	0.0674	0.301354	1	tx	ENSG00000148396.19	rs11103353	0.0102	-3.07	-0.31798	649	4	enet	0.431245	0.666
ENSG00000077152	UBE2T	rs34597136	-3.69	ENSG00000077152.9	-1.82774	0.0676	0.309701	1	gene	ENSG00000077152.12	rs10800799	0.0399	-3.12	-0.94727	1227	27	enet	0.67406	0.5
ENSG00000100697	DICER1	rs1243528	3.57	ENSG00000100697.14	-1.82653	0.0678	0.309788	1	gene	ENSG00000100697.17	rs734396	0.008983	-3.27	1.4955	2547	1	lasso	-1.4955	0.135
ENSG00000167081	PBX3	rs2149992	4.63	ENSG00000167081.16	1.82612	0.0678	0.309788	1	gene	ENSG00000167081.18	rs2149990	0.0604	2.95	1.74514	1421	1	lasso	1.74514	0.081
ENSG00000163743	RCHY1	rs28609645	-3.6	ENSG00000163743.13	1.82582	0.0679	0.309874	1	gene	ENSG00000163743.14	rs76959964	-0.003184	-2.91	1.2348	1851	1	lasso	-1.2348	0.217
ENSG00000067704	IARS2	rs1338765	-3.33	ENST00000490891.1	1.82574	0.0679	0.30257	1	tx	ENSG00000067704.10	rs12133396	-0.00341	2.84	2.62855	1541	1	lasso	2.62855	0.00857
ENSG00000051108	HERPUD1	rs9937444	4.12	ENST00000567944.1	1.83	0.0679	0.30257	1	tx	ENSG00000051108.15	rs13336686	0.000108	3.24	-1.01103	1447	42	enet	0.000632	0.999
ENSG00000137714	FDX1	rs328273	-3.74	ENSG00000137714.2	-1.82518	0.068	0.309874	1	gene	ENSG00000137714.3	rs10891185	0.0336	-3.35	1.52484	1626	2	lasso	-0.99479	0.32
ENSG00000153071	DAB2	rs13177882	-3.65	ENST00000511536.5	-1.82441	0.0681	0.302808	1	tx	ENSG00000153071.15	rs13162873	-0.00558	-2.99	3.1432	1502	2	lasso	-2.7021	0.00689
ENSG00000141384	TAF4B	rs11665135	3.21	ENSG00000141384.12	-1.823	0.068298	0.310901	1	gene	ENSG00000141384.13	rs72876343	-0.012908	2.94	-0.6285	1521	2	lasso	-0.624	0.5326
ENSG00000145246	ATP10D	rs28482891	5.05	ENST00000505277.1	1.8231	0.0683	0.303479	1	tx	ENSG00000145246.14	rs78017514	0.061879	-3.24	-1.9994	1813	1	lasso	1.9994	0.0456
ENSG00000107862	GBF1	rs11191416	-9.81	ENST00000476019.1	-1.8221	0.0684	0.303778	1	tx	ENSG00000107862.7	rs12781848	-0.014098	-2.84	2.74533	1148	2	lasso	-2.74933	0.00597
ENSG00000112245	PTP4A1	rs9341835	-5.24	ENST00000627002.1	-1.82079	0.0686	0.30423	1	tx	ENSG00000112245.13	rs72880852	0.003862	-2.41	-1.93713	1225	47	enet	0.8303	0.40635
ENSG00000160685	ZBTB7B	rs9427116	4.9	ENST00000292176.2	-1.82006	0.0687	0.304238	1	tx	ENSG00000160685.14	rs67333363	0.00254	-3.37	1.19471	970	7	enet	0.19339	0.847
ENSG00000122557	HERPUD2	rs74849143	3.31	ENST00000396081.5	1.82034	0.0687	0.304238	1	tx	ENSG00000122557.11	rs5019625	-0.00772	-3.34	-3.04446	1883	2	lasso	3.04401	0.00233
ENSG00000164163	ABCE1	rs17019992	-3.43	ENST00000502803.5	1.82026	0.0687	0.304238	1	tx	ENSG00000164163.11	rs79128820	-0.014704	2.78	0.5951	678	4	lasso	0.5945	0.552
ENSG00000132792	CTNNBL1	rs4811278	3.32	ENST00000481674.1	1.81888	0.0689	0.304543	1	tx	ENSG00000132792.19	rs62201730	-0.004666	3.04	1.3591	1531	1	lasso	1.3591	0.1741
ENSG00000050327	ARHGEF5	rs981968	3.33	ENST00000498580.5	1.81766	0.0691	0.305064	1	tx	ENSG00000050327.15	rs56377510	-0.014541	2.68	2.36644	1241	1	lasso	2.36644	0.018
ENSG00000156304	SCAF4	rs12106429	3.61	ENSG00000156304.14	1.81735	0.069164	0.313509	1	gene	ENSG00000156304.15	rs11911992	0.038743	-2.98	-1.2739	1845	1	lasso	1.2739	0.2027
ENSG00000004455	AK2	rs4652891	3.34	ENST00000373449.6	1.81568	0.0694	0.305808	1	tx	ENSG00000004455.18	rs942482	0.137	-3.44	-0.33265	1131	1	lasso	0.33265	0.739
ENSG00000149600	COMMD7	rs57351160	-3.04	ENST00000446419.6	-1.81548	0.0694	0.305808	1	tx	ENSG00000149600.12	rs1855349	0.014476	-3.66	1.9335	1295	3	lasso	-1.993	0.046262
ENSG00000122565	CBX3	rs75722718	2.96	ENST00000456948.5	-1.81529	0.0695	0.305819	1	tx	ENSG00000122565.19	rs12672384	0.010652	-3.45	2.23971	1507	2	lasso	-2.18297	0.029
ENSG00000179151	EDC3	rs34933034	4.29	ENST00000562974.1	1.81532	0.0695	0.305819	1	tx	ENSG00000179151.13	rs8033381	-0.009976	2.7	3.3914	1058	1	lasso	3.3914	0.000695
ENSG00000108798	ABI3	rs35929648	-4.38	ENSG00000108798.8	-1.81398	0.0697	0.315104	1	gene	ENSG00000108798.9	rs9914918	0.0534	2.9	-3.27731	1138	7	enet	-2.33949	0.0193
ENSG00000162433	AK4	rs6700762	-4.87	ENSG00000162433.14	-1.81412	0.0697	0.315104	1	gene	ENSG00000162433.15	rs3920616	0.00595	3.22	0.46714	1709	1	lasso	0.46714	0.64
ENSG00000111450	STX2	rs12306743	3.51	ENSG00000111450.13	-1.81104	0.0701	0.316578	1	gene	ENSG00000111450.15	rs12828541	-0.013585	-3.09	0.11809	2118	1	lasso	-0.11809	0.906
ENSG00000055332	EIF2AK2	rs3770752	-6.65	ENST00000462861.1	1.80972	0.0703	0.307296	1	tx	ENSG00000055332.19	rs6544042	-0.00216	3.22	4.55213	1646	48	enet	2.18834	0.0286
ENSG00000165502	RPL36AL	rs941608	4.26	ENST00000298289.6	-1.80794	0.0706	0.308172	1	tx	ENSG00000165502.7	rs34698754	-0.007562	-2.79	-0.7981	1275	2	lasso	0.7961	0.426
ENSG00000071575	TRIB2	rs809672	-3.8	ENST00000405331.3	-1.80721	0.0707	0.308464	1	tx	ENSG00000071575.12	rs497202	0.064	-3.41	2.00204	1812	1	lasso	-2.00204	0.0453
ENSG00000138231	DBR1	rs7641106	2.97	ENST00000463982.2	-1.81	0.0709	0.308684	1	tx	ENSG00000138231.14	rs11708796	-0.00323	-3.36	0.672917	1152	13	enet	-0.849826	0.395
ENSG00000160207	HSF2BP	rs234704	4.03	ENSG00000160207.8	1.80464	0.071131	0.319188	1	gene	ENSG00000160207.9	rs661052	0.000646	-2.85	-0.09565	663	2	lasso	0.0707	0.94366
ENSG00000128585	MKLN1	rs1593304	-6.33	ENST00000468830.1	1.80439	0.0712	0.309555	1	tx	ENSG00000128585.18	rs1582412	0.005636	-3.37	-0.424495	2016	1	enet	0.424495	0.671
ENSG00000188976	NOC2L	rs3766186	3.26	ENST00000469563.1	1.80286	0.0714	0.309555	1	tx	ENSG00000188976.11	rs7518814	0.0118	-2.71	-0.77473	57	2	lasso	0.91905	0.358
ENSG00000242485	MRPL20	rs36072213	-3.82	ENST00000492508.1	1.80286	0.0714	0.309555	1	tx	ENSG00000242485.6	rs2235537	0.0142	-2.03	-0.82073	204	1	lasso	0.82073	0.412
ENSG00000221978	CCNL2	rs36072213	-3.82	ENST00000492998.5	1.80286	0.0714	0.309555	1	tx	ENSG00000221978.13	rs3737627	-0.00274	-2.63	2.57781	189	2	lasso	-2.25356	0.0242
ENSG00000100558	PLEK2	rs7155830	-3.25	ENSG00000100558.8	1.80095	0.0717	0.320255	1	gene	ENSG00000100558.9	rs67796532	0.003594	3.08	0.1958	1051	1	lasso	0.1958	0.845
ENSG00000197879	MYO1C	rs7207904	-6.03	ENST00000438665.6	-1.80099	0.0717	0.310422	1	tx	ENSG00000197879.17	rs4790508	-0.0124	3.26	-3.0979	989	5	enet	-2.47671	0.0133
ENSG00000039650	PNKP	rs2304204	-7.53	ENST00000636840.1	1.80132	0.0717	0.310422	1	tx	ENSG00000039650.12	rs620655	0.011199	2.55	0.60557	904	2	enet	1.06623	0.286
ENSG00000169871	TRIM56	rs492430	5.38	ENST00000487252.1	1.80023	0.0718	0.310565	1	tx	ENSG00000169871.13	rs62483743	-0.013574	2.96	0.000752	1687	1	lasso	0.000752	0.999
ENSG00000096092	TMEM14A	rs72934790	-4.22	ENST00000211314.4	1.79692	0.0723	0.311857	1	tx	ENSG00000096092.6	rs600291	0.015876	3.67	-0.60256	1649	35	enet	-0.5788	0.562713
ENSG00000105058	FAM32A	rs55987419	-3.26	ENST00000263384.11	1.79522	0.0726	0.312425	1	tx	ENSG00000105058.12	rs78719698	0.006111	3.16	0.07439	1925	2	lasso	0.07466	0.94
ENSG00000136695	IL36RN	rs3980078	-3.05	ENST00000437409.1	1.79427	0.0728	0.31263	1	tx	ENSG00000136695.15	rs4849139	-0.0116	-2.92	-1.43988	1577	1	lasso	1.43988	0.15
ENSG00000119686	FLVCR2	rs2543366	4.12	ENST00000555058.5	-1.79043	0.0734	0.314412	1	tx	ENSG00000119686.10	rs7145536	0.068106	3.66	-0.9731	1283	3	lasso	-1.1484	0.251
ENSG00000141873	SLC39A3	rs8105896	4.39	ENST00000545664.5	-1.78919	0.0736	0.314761	1	tx	ENSG00000141873.11	rs4807290	-0.014632	3.19	0.117076	704	12	enet	-0.36867	0.712
ENSG00000145365	TIFA	rs74968668	-2.89	ENST00000361717.3	1.78845	0.0737	0.315036	1	tx	ENSG00000145365.12	rs6533610	-0.01086	3.13	-1.9414	1318	27	enet	-1.6943	0.0902
ENSG00000142867	BCL10	rs669173	-4.09	ENST00000370580.5	1.78513	0.0742	0.316018	1	tx	ENSG00000142867.14	rs4907095	0.00354	-3.3	1.21517	1680	1	lasso	-1.21517	0.224
ENSG00000085978	ATG16L1	rs778371	8.29	ENST00000464645.5	-1.78561	0.0742	0.316018	1	tx	ENSG00000085978.22	rs13385922	-0.0113	3.4	-1.60135	1852	20	enet	-1.2929	0.196
ENSG00000152217	SETBP1	rs2612546	-3.78	ENSG00000152217.16	1.7843	0.07437	0.328241	1	gene	ENSG00000152217.20	rs11662289	0.037174	3.37	-1.4456	2084	1	lasso	-1.446	0.1483
ENSG00000162437	RAVER2	rs6700762	-4.87	ENSG00000162437.14	-1.78341	0.0745	0.328645	1	gene	ENSG00000162437.15	rs724685	0.00225	-3.2	1.47505	1596	1	enet	-1.47505	0.14
ENSG00000111880	RNGTT	rs2325103	2.97	ENST00000627296.1	1.78341	0.0745	0.316715	1	tx	ENSG00000111880.16	rs12198606	-0.001583	-3.01	1.30381	2239	44	enet	0.7776	0.43683
ENSG00000204291	COL15A1	rs10819671	3.61	ENST00000467052.1	1.78188	0.0748	0.317336	1	tx	ENSG00000204291.11	rs55980075	0.201	-3.75	-0.98322	1740	2	lasso	0.852358	0.394
ENSG00000100815	TRIP11	rs4904871	-3.5	ENST00000267622.8	-1.78034	0.075	0.317677	1	tx	ENSG00000100815.12	rs77505700	0.06783	-3.68	1.4128	2124	5	lasso	-1.3572	0.175
ENSG00000197756	RPL37A	rs10804249	-3.93	ENST00000359681.3	1.77855	0.0753	0.318006	1	tx	ENSG00000197756.10	rs166921	-0.0144	2.9	1.35663	1541	1	lasso	1.35663	0.175
ENSG00000198720	ANKRD13B	rs9896721	-4.83	ENSG00000198720.12	1.77768	0.0755	0.33067	1	gene	ENSG00000198720.13	rs6505112	-0.0128	3.16	-1.64002	796	5	lasso	-1.67924	0.0931
ENSG00000148344	PTGES	rs73672511	-3.76	ENSG00000148344.10	1.77537	0.0758	0.331306	1	gene	ENSG00000148344.11	rs10739765	-0.00661	3.02	0.879	1525	1	lasso	0.879002	0.379
ENSG00000082146	STRADB	rs3769821	3.81	ENST00000392249.6	-1.77553	0.0758	0.318525	1	tx	ENSG00000082146.13	rs145527814	0.00278	-2.89	-0.42395	1080	2	lasso	-0.22662	0.821
ENSG00000182095	TNRC18	rs4724690	3.63	ENST00000413081.1	-1.77365	0.0761	0.319208	1	tx	ENSG00000182095.15	rs852520	0.010417	-3.14	0.411372	1124	1	lasso	-0.411372	0.681
ENSG00000167653	PSCA	rs13262595	8.75	ENST00000301258.4	1.7695	0.0768	0.320768	1	tx	ENSG00000167653.5	rs13260141	0.012666	3.34	0.9512	1734	3	lasso	0.4526	0.651
ENSG00000135341	MAP3K7	rs17585295	-4.63	ENST00000479630.1	-1.76943	0.0768	0.320768	1	tx	ENSG00000135341.19	rs1145770	0.159708	-4.28	0.45321	1547	4	enet	-0.4598	0.645658
ENSG00000081277	PKP1	rs12126806	-5.55	ENSG00000081277.12	-1.76909	0.0769	0.333727	1	gene	ENSG00000081277.13	rs78898353	-0.0105	-3.4	-1.68983	1823	27	enet	1.50232	0.133
ENSG00000116750	UCHL5	rs2251699	-4.02	ENST00000483156.1	-1.76646	0.0773	0.321452	1	tx	ENSG00000116750.14	rs17586103	-0.00212	-2.73	1.12215	1041	5	lasso	-1.12266	0.262
ENSG00000182809	CRIP2	rs8003942	2.55	ENST00000547643.5	-1.76638	0.0773	0.321452	1	tx	ENSG00000182809.11	rs34726969	-0.013245	-3.24	-0.1147	468	22	enet	-1.3639	0.173
ENSG00000198931	APRT	rs72819343	-4.06	ENST00000567391.5	-1.77	0.0774	0.321452	1	tx	ENSG00000198931.11	rs7193436	0.00156	-3.16	-3.04227	456	1	lasso	3.04227	0.00235
ENSG00000124422	USP22	rs17763869	-3.17	ENST00000478443.1	1.76478	0.0776	0.321723	1	tx	ENSG00000124422.12	rs11658671	-0.00383	-2.73	-1.60072	635	2	lasso	1.58793	0.112
ENSG00000143155	TIPRL	rs12097383	-2.74	ENST00000367830.3	-1.76409	0.0777	0.321851	1	tx	ENSG00000143155.13	rs4233342	-0.00543	-3.59	0.39199	1377	9	enet	-0.23671	0.813
ENSG00000139618	BRCA2	rs2520698	-2.942	ENSG00000139618.14	1.7631	0.0779	0.336192	1	gene	ENSG00000139618.18	rs7992425	-0.006141	-3.27	0.111	1247	54	enet	-0.4647	0.64213
ENSG00000135480	KRT7	rs303811	-3.6	ENST00000552322.5	1.76264	0.078	0.322088	1	tx	ENSG00000135480.17	rs7300941	0.077899	-4.1	-1.35883	2124	4	lasso	1.0115	0.312
ENSG00000059122	FLYWCH1	rs1981539	3.07	ENSG00000059122.16	1.7617	0.0781	0.336885	1	gene	ENSG00000059122.17	rs2335464	-0.00781	-3.19	-2.19939	1046	5	lasso	2.19849	0.0279
ENSG00000108312	UBTF	rs72822685	3.24	ENST00000527034.5	1.76079	0.0783	0.322538	1	tx	ENSG00000108312.16	rs7223967	-0.00596	-3.14	-1.6434	1174	2	lasso	1.59454	0.111
ENSG00000160336	ZNF761	rs8107688	2.76	ENST00000432094.6	-1.75957	0.0785	0.322933	1	tx	ENSG00000160336.17	rs11084218	0.033122	-3.74	0.028078	1272	3	lasso	-0.33203	0.74
ENSG00000117174	ZNHIT6	rs669173	-4.09	ENSG00000117174.10	1.75915	0.0786	0.337771	1	gene	ENSG00000117174.11	rs1764293	0.0556	-4.15	2.13326	1943	5	lasso	-1.98283	0.0474
ENSG00000108861	DUSP3	rs72822685	3.24	ENST00000226004.7	1.75787	0.0788	0.323665	1	tx	ENSG00000108861.9	rs9303433	-0.00849	-3.3	-0.201	1166	32	enet	0.05339	0.957
ENSG00000196914	ARHGEF12	rs11217602	-3.7	ENST00000531616.1	1.75593	0.0791	0.324396	1	tx	ENSG00000196914.9	rs77959607	0.017	-3.15	-0.30233	1832	1	lasso	0.30233	0.762
ENSG00000214026	MRPL23	rs6578554	4.05	ENST00000381519.5	-1.75564	0.0792	0.324662	1	tx	ENSG00000214026.11	rs7924316	-0.0147	-3.15	-1.84306	1442	1	lasso	1.84306	0.0653
ENSG00000196182	STK40	rs581459	-6.07	ENST00000460017.1	1.75551	0.0792	0.324662	1	tx	ENSG00000196182.11	rs274132	8.43e-05	-3.32	-3.09608	1027	2	lasso	3.09616	0.00196
ENSG00000088356	PDRG1	rs2297304	-2.66	ENST00000202017.5	-1.75453	0.0793	0.324929	1	tx	ENSG00000088356.6	rs6061090	0.008942	2.86	1.9061	998	1	lasso	1.9061	0.05664
ENSG00000142973	CYP4B1	rs863915	3.86	ENSG00000142973.12	-1.75371	0.0795	0.34018	1	gene	ENSG00000142973.15	rs2798356	-0.0145	-2.92	0.18899	1452	6	lasso	-0.30047	0.764
ENSG00000163682	RPL9	rs62294538	3.6	ENST00000449470.6	1.7535	0.0795	0.325533	1	tx	ENSG00000163682.17	rs10856849	-0.007717	-2.95	-2.1067	1637	2	lasso	2.1067	0.0351
ENSG00000076043	REXO2	rs7129190	-3.85	ENST00000544196.5	-1.75173	0.0798	0.326402	1	tx	ENSG00000076043.11	rs17559290	-0.00714	3.12	1.38615	1620	2	lasso	-0.19435	0.846
ENSG00000220205	VAMP2	rs9902772	-4.13	ENSG00000220205.8	1.75031	0.0801	0.341723	1	gene	ENSG00000220205.9	rs62063065	0.0409	-3.53	-1.54395	1120	3	lasso	1.05811	0.29
ENSG00000100104	SRRD	rs9625074	-3.93	ENST00000215917.11	-1.74942	0.0802	0.32703	1	tx	ENSG00000100104.13	rs6519660	0.003903	-3.59	0.9555	1978	6	enet	-0.576504	0.564
ENSG00000139154	AEBP2	rs7963020	-3.49	ENST00000541908.5	1.74947	0.0802	0.32703	1	tx	ENSG00000139154.16	rs7308275	0.055349	-3.3	-0.05304	2596	3	lasso	0.27959	0.78
ENSG00000137501	SYTL2	rs11603144	3.48	ENST00000438197.2	-1.74858	0.0804	0.327486	1	tx	ENSG00000137501.18	rs56579	0.0674	-3.54	0.10484	1177	1	lasso	-0.10484	0.917
ENSG00000035115	SH3YL1	rs2867133	-3.36	ENST00000471948.5	-1.74724	0.0806	0.327942	1	tx	ENSG00000035115.22	rs2685252	0.0229	-2.95	0.07338	1328	1	lasso	-0.07338	0.942
ENSG00000021645	NRXN3	rs4903718	-5.05	ENSG00000021645.18	1.74547	0.0809	0.343936	1	gene	ENSG00000021645.20	rs7152929	-0.007642	3.56	-0.2625	4247	3	lasso	0.0764	0.939
ENSG00000116815	CD58	rs1127215	-3.77	ENSG00000116815.15	-1.74535	0.0809	0.343936	1	gene	ENSG00000116815.16	rs958434	-0.0131	-2.73	1.18025	786	1	lasso	-1.18025	0.238
ENSG00000211455	STK38L	rs2881007	-2.91	ENST00000434385.2	-1.74522	0.0809	0.328371	1	tx	ENSG00000211455.8	rs306664	0.013605	3.01	-0.20573	1951	1	lasso	-0.20573	0.837
ENSG00000178445	GLDC	rs16924301	4.3	ENST00000321612.6	1.74229	0.0815	0.330014	1	tx	ENSG00000178445.10	rs10116109	-0.0143	3.19	-0.70711	2274	2	lasso	-0.664793	0.506
ENSG00000184752	NDUFA12	rs6538539	6.2	ENST00000538372.6	1.74148	0.0816	0.330347	1	tx	ENSG00000184752.14	rs7968079	-0.009621	-3.24	-0.19435	2450	4	lasso	0.19458	0.846
ENSG00000185787	MORF4L1	rs2456020	-7.818	ENST00000558923.5	-1.74112	0.0817	0.330392	1	tx	ENSG00000185787.15	rs12905641	-0.011273	3.01	-0.0513	1830	1	lasso	-0.0513	0.959
ENSG00000160959	LRRC14	rs12719778	3.27	ENSG00000160959.7	-1.74039	0.08179	0.345019	1	gene	ENSG00000160959.8	rs7005083	-0.014072	-2.44	-0.2808	491	1	lasso	0.2808	0.779
ENSG00000182180	MRPS16	rs57006370	-2.57	ENST00000372945.7	1.73512	0.0827	0.333275	1	tx	ENSG00000182180.14	rs2306325	-0.011285	2.69	-0.03849	820	10	enet	2.11446	0.0345
ENSG00000090470	PDCD7	rs7179046	3.477	ENST00000560313.2	1.73256	0.0832	0.334347	1	tx	ENSG00000090470.15	rs11638458	0.007963	-3.09	-0.2627	1005	1	lasso	0.2627	0.793
ENSG00000162512	SDC3	rs6704487	4.09	ENST00000339394.6	1.73189	0.0833	0.334605	1	tx	ENSG00000162512.16	rs1188443	0.0341	-3.23	-1.37704	1867	1	lasso	1.37704	0.169
ENSG00000172890	NADSYN1	rs7130526	-3.68	ENST00000528509.5	1.73065	0.0835	0.334901	1	tx	ENSG00000172890.13	rs879380	0.0347	-3.69	-2.892	999	5	lasso	2.58894	0.00963
ENSG00000168175	MAPK1IP1L	rs3783643	5.14	ENSG00000168175.14	1.72975	0.0837	0.3501	1	gene	ENSG00000168175.15	rs17127812	-0.012708	3.12	-1.478	1568	2	lasso	-1.4976	0.134
ENSG00000139921	TMX1	rs2999392	-5.18	ENST00000457354.6	1.72979	0.0837	0.33498	1	tx	ENSG00000139921.13	rs7151833	-0.013284	3.38	0.8391	1847	1	lasso	0.8391	0.401
ENSG00000184922	FMNL1	rs62065438	-4.33	ENST00000591434.1	1.72988	0.0837	0.33498	1	tx	ENSG00000184922.15	rs9675174	-0.0129	3.32	1.31295	836	1	lasso	1.31295	0.189
ENSG00000086062	B4GALT1	rs10733465	4.58	ENSG00000086062.12	1.72699	0.0842	0.351162	1	gene	ENSG00000086062.13	rs55665507	-0.00876	-3.17	-0.17561	1743	5	lasso	0.560722	0.575
ENSG00000167608	TMC4	rs12979115	2.74	ENST00000615945.4	-1.72173	0.0851	0.338397	1	tx	ENSG00000167608.12	rs3826754	0.0014	-3.1	0.551195	645	3	lasso	-1.03714	0.3
ENSG00000089022	MAPKAPK5	rs59036878	2.17	ENSG00000089022.13	-1.71888	0.0856	0.353384	1	gene	ENSG00000089022.14	rs12423968	-0.009001	-2.73	1.31771	669	15	enet	-1.10913	0.267
ENSG00000117543	DPH5	rs11166518	-4.33	ENSG00000117543.20	-1.7192	0.0856	0.353384	1	gene	ENSG00000117543.22	rs79690067	0.0822	2.94	-0.13034	1737	4	lasso	-0.13103	0.896
ENSG00000105255	FSD1	rs10407871	-2.7	ENSG00000105255.10	1.71839	0.0857	0.353626	1	gene	ENSG00000105255.11	rs78869060	-0.010541	3.36	-1.46618	757	4	lasso	-1.75776	0.0788
ENSG00000102781	KATNAL1	rs592892	-3.465	ENSG00000102781.13	-1.717	0.086	0.354181	1	gene	ENSG00000102781.14	rs61947845	0.101245	4.38	-1.8815	1949	2	lasso	-1.8069	0.07077
ENSG00000136816	TOR1B	rs73672511	-3.39	ENSG00000136816.15	1.71702	0.086	0.354181	1	gene	ENSG00000136816.16	rs10988433	0.0374	3.67	-0.53869	1493	2	lasso	-0.485352	0.627
ENSG00000198246	SLC29A3	rs10999895	4.88	ENST00000373189.5	1.71716	0.086	0.340373	1	tx	ENSG00000198246.10	rs10999916	0.026467	-3.3	-1.08032	2047	1	lasso	1.08032	0.28
ENSG00000137193	PIM1	rs1757185	3.98	ENST00000479509.1	-1.71516	0.0863	0.341342	1	tx	ENSG00000137193.14	rs6921092	-0.010366	-3.49	0.95595	1850	2	lasso	-0.9987	0.317922
ENSG00000107560	RAB11FIP2	rs7909866	-3.04	ENST00000483413.1	-1.71544	0.0863	0.341342	1	tx	ENSG00000107560.12	rs61867689	0.047338	-3.37	-0.04325	1391	7	lasso	-0.00408	0.997
ENSG00000137171	KLC4	rs113113059	-6.69	ENST00000481888.1	1.71263	0.0868	0.342404	1	tx	ENSG00000137171.15	rs6908434	0.001841	-3.12	1.25632	1026	5	lasso	-1.2564	0.208978
ENSG00000076201	PTPN23	rs11713101	2.96	ENSG00000076201.14	1.71171	0.0869	0.355392	1	gene	ENSG00000076201.16	rs4683300	0.0376	3.17	0.239265	526	5	lasso	1.1282	0.259
ENSG00000047849	MAP4	rs6796490	-3.99	ENST00000360240.10	1.71	0.0869	0.342404	1	tx	ENSG00000047849.22	rs11708617	-0.0143	-2.29	-2.44364	700	2	enet	2.53229	0.0113
ENSG00000136504	KAT7	rs2304916	-3.4	ENST00000513075.1	-1.71198	0.0869	0.342404	1	tx	ENSG00000136504.14	rs8082024	-0.0144	2.85	-1.76723	898	1	lasso	-1.76723	0.0772
ENSG00000065029	ZNF76	rs6911621	3.14	ENST00000486891.5	1.71073	0.0871	0.342828	1	tx	ENSG00000065029.15	rs7740148	0.034448	-3.65	-0.09124	1237	3	lasso	0.3651	0.715011
ENSG00000137628	DDX60	rs3762848	3.4	ENSG00000137628.16	-1.70807	0.0876	0.357161	1	gene	ENSG00000137628.18	rs72695157	0.004974	-3.04	0.2487	1919	1	lasso	-0.2487	0.804
ENSG00000114867	EIF4G1	rs7625123	-3.62	ENST00000428387.5	-1.71	0.0876	0.34414	1	tx	ENSG00000114867.22	rs8478	-0.0103	3.04	-1.80229	1582	1	lasso	-1.80229	0.0715
ENSG00000168172	HOOK3	rs13269381	3.67	ENST00000307602.8	1.70787	0.0877	0.344169	1	tx	ENSG00000168172.9	rs78145231	0.031599	-3.15	-1.302	683	3	lasso	1.3329	0.183
ENSG00000138316	ADAMTS14	rs77285106	3.5	ENSG00000138316.10	-1.70722	0.0878	0.357806	1	gene	ENSG00000138316.11	rs10823578	0.043148	-3.51	-1.19804	2427	2	lasso	1.16283	0.245
ENSG00000081154	PCNP	rs73156040	2.46	ENST00000627393.1	-1.71	0.0879	0.344518	1	tx	ENSG00000081154.12	rs76721621	-0.012	-3.39	-1.08817	1694	24	enet	-0.587291	0.557
ENSG00000146904	EPHA1	rs7780478	3.8	ENSG00000146904.8	1.70602	0.088	0.357836	1	gene	ENSG00000146904.9	rs2949738	-0.014254	2.59	0.293814	806	1	lasso	0.293814	0.769
ENSG00000143294	PRCC	rs1572412	4.09	ENST00000454659.1	1.70615	0.088	0.344619	1	tx	ENSG00000143294.15	rs12122180	-0.0147	3.28	1.82032	1356	13	lasso	1.08912	0.276
ENSG00000154175	ABI3BP	rs78799633	-3.58	ENST00000532144.1	-1.71	0.0881	0.34472	1	tx	ENSG00000154175.18	rs10048990	-0.00301	2.94	0.924166	1968	6	enet	0.106163	0.915
ENSG00000103042	SLC38A7	rs154433	-5.58	ENST00000562397.5	-1.7	0.0883	0.344849	1	tx	ENSG00000103042.9	rs16960887	-0.0133	-3.1	-1.5875	1915	16	enet	1.84999	0.0643
ENSG00000132010	ZNF20	rs35697610	-4.31	ENST00000600335.5	-1.70443	0.0883	0.344849	1	tx	ENSG00000132010.16	rs143962721	-0.001291	-2.84	0.572475	1285	2	lasso	-0.50123	0.616
ENSG00000202363	SNORA62	rs11710500	-2.57	ENST00000365493.1	-1.7	0.0884	0.345022	1	tx	ENSG00000202363.1	rs13098237	-0.0138	3.01	0.331059	1674	39	enet	1.04851	0.294
ENSG00000156269	NAA11	rs6848123	-5.99	ENSG00000156269.4	-1.70319	0.0885	0.358949	1	gene	ENSG00000156269.5	rs112936543	-0.013024	-3.59	0.9173	1350	9	enet	-1.132	0.258
ENSG00000135241	PNPLA8	rs11536567	-4.37	ENST00000453085.1	-1.70329	0.0885	0.345195	1	tx	ENSG00000135241.17	rs71568538	0.011698	-3.38	0.700684	1620	10	lasso	-0.699839	0.484
ENSG00000180447	GAS1	rs7859734	-3.32	ENSG00000180447.6	1.70278	0.0886	0.359015	1	gene	ENSG00000180447.7	rs80196075	-0.00603	2.82	-0.4799	1571	10	enet	-1.53366	0.125
ENSG00000121064	SCPEP1	rs7209126	3.37	ENST00000575395.5	-1.7013	0.0889	0.345766	1	tx	ENSG00000121064.13	rs17725879	-0.0146	3.02	0.90793	1174	1	lasso	0.90793	0.364
ENSG00000087085	ACHE	rs492430	5.38	ENSG00000087085.13	-1.70086	0.089	0.359954	1	gene	ENSG00000087085.16	rs11542349	0.216654	4.09	-0.185037	1301	2	lasso	-0.224688	0.822
ENSG00000185324	CDK10	rs11076631	-5.96	ENST00000625631.1	1.7	0.089	0.345766	1	tx	ENSG00000185324.22	rs57267516	0.0205	3.69	-1.58485	1328	1	lasso	-1.58485	0.113
ENSG00000148297	MED22	rs77926044	4.09	ENSG00000148297.15	1.69909	0.0893	0.360826	1	gene	ENSG00000148297.16	rs1179039	0.00962	-3.92	3.70849	1475	7	enet	-3.1942	0.0014
ENSG00000151612	ZNF827	rs17019992	-3.43	ENSG00000151612.15	-1.69782	0.0895	0.361293	1	gene	ENSG00000151612.18	rs75130641	-0.012116	3.05	0.8146	1499	1	lasso	0.8146	0.415
ENSG00000100209	HSCB	rs5762882	4.67	ENST00000495977.1	1.69307	0.0904	0.349161	1	tx	ENSG00000100209.11	rs3859887	-0.012875	-3.25	-0.6417	997	33	enet	0.823003	0.411
ENSG00000077097	TOP2B	rs6550982	4.53	ENST00000435706.6	-1.69	0.0907	0.349303	1	tx	ENSG00000077097.17	rs17593351	-0.00439	-3.85	0.340606	1683	11	enet	-0.123523	0.902
ENSG00000105397	TYK2	rs17273881	-3.74	ENST00000529739.1	-1.69185	0.0907	0.349303	1	tx	ENSG00000105397.15	rs8112355	0.019177	2.97	-0.650143	1162	1	lasso	-0.65014	0.516
ENSG00000139132	FGD4	rs161969	-3.19	ENSG00000139132.14	1.69085	0.0909	0.363855	1	gene	ENSG00000139132.16	rs77657870	-0.007844	-3.16	-2.59225	3253	2	lasso	2.97238	0.00295
ENSG00000130803	ZNF317	rs147032612	-3.34	ENST00000591508.1	-1.6895	0.0911	0.350046	1	tx	ENSG00000130803.15	rs62117993	0.020297	-3.29	-0.158508	1802	1	lasso	0.15851	0.874
ENSG00000134419	RPS15A	rs75892822	-2.65	ENST00000565420.5	-1.69	0.0912	0.350285	1	tx	ENSG00000134419.15	rs9932096	-0.00815	2.89	-0.73605	564	2	lasso	-0.736517	0.461
ENSG00000163877	SNIP1	rs3795494	4.35	ENST00000493916.1	1.68869	0.0913	0.350524	1	tx	ENSG00000163877.11	rs12561913	-0.0098	-2.78	-0.21778	1537	3	enet	1.80205	0.0715
ENSG00000143774	GUK1	rs1771469	-2.28	ENST00000366718.5	-1.68739	0.0915	0.350712	1	tx	ENSG00000143774.18	rs20488	0.00813	-2.7	0.71874	1088	1	lasso	-0.71874	0.472
ENSG00000121075	TBX4	rs7214743	3.73	ENSG00000121075.9	-1.68514	0.092	0.367056	1	gene	ENSG00000121075.11	rs9892365	-0.00578	2.85	3.51673	824	4	lasso	3.51965	0.000432
ENSG00000136261	BZW2	rs11765776	4.74	ENSG00000136261.14	-1.68478	0.092	0.367056	1	gene	ENSG00000136261.16	rs2108091	0.074019	-3.07	0.663516	2137	1	lasso	-0.663516	0.507
ENSG00000119711	ALDH6A1	rs11621669	-3.26	ENST00000553458.5	1.68491	0.092	0.351903	1	tx	ENSG00000119711.13	rs10140141	-0.008057	-2.8	-1.0089	1781	4	lasso	1.0089	0.313
ENSG00000149925	ALDOA	rs3814883	-7.76	ENST00000563987.5	1.68	0.0921	0.351996	1	tx	ENSG00000149925.22	rs6565187	0.0319	3.64	0.538691	422	1	lasso	0.538691	0.59
ENSG00000167202	TBC1D2B	rs958025	-6.859	ENST00000491479.1	1.68292	0.0924	0.35249	1	tx	ENSG00000167202.12	rs907376	-0.013051	-3.28	-1.1513	1692	21	enet	0.9757	0.329
ENSG00000113141	IK	rs246024	6.02	ENST00000508301.5	1.68053	0.0929	0.353743	1	tx	ENSG00000113141.19	rs3776114	-0.00813	3.07	-3.9756	1025	6	enet	-2.4324	0.015
ENSG00000243056	EIF4EBP3	rs246024	6.02	ENSG00000243056.1	1.67954	0.093	0.369839	1	gene	ENSG00000243056.2	rs35400561	0.00618	2.53	1.3658	926	1	lasso	1.3658	0.172
ENSG00000100368	CSF2RB	rs2071709	4.03	ENST00000421539.1	-1.67987	0.093	0.353907	1	tx	ENSG00000100368.15	rs5750398	-0.008089	3.19	-0.5663	1740	1	lasso	-0.566285	0.571
ENSG00000072778	ACADVL	rs507506	-4.39	ENST00000581562.5	-1.67982	0.093	0.353907	1	tx	ENSG00000072778.20	rs12943024	-0.0142	3.04	-0.79967	1164	2	lasso	-0.8334	0.405
ENSG00000155561	NUP205	rs1622491	-3.51	ENST00000472132.5	-1.67908	0.0931	0.35407	1	tx	ENSG00000155561.15	rs28750344	-0.009651	-2.88	-0.567168	1797	1	lasso	0.567168	0.571
ENSG00000169398	PTK2	rs13248602	-3.14	ENST00000523746.5	-1.67916	0.0931	0.35407	1	tx	ENSG00000169398.20	rs11777252	-0.014383	-3.33	0.8262	1906	45	enet	-0.7162	0.474
ENSG00000188760	TMEM198	rs6715064	3.89	ENSG00000188760.10	-1.67872	0.0932	0.369947	1	gene	ENSG00000188760.11	rs72969461	0.00312	3.12	-0.61221	1423	15	enet	0.73426	0.463
ENSG00000109436	TBC1D9	rs1521496	3.14	ENST00000442267.2	1.67859	0.0932	0.354232	1	tx	ENSG00000109436.8	rs12643985	-0.011808	3.05	0.0269	1533	2	lasso	0.0287	0.977
ENSG00000114745	GORASP1	rs7651854	3.63	ENST00000453680.5	1.68	0.0932	0.354232	1	tx	ENSG00000114745.15	rs56391246	0.0193	-3.38	-0.688719	1770	2	lasso	0.689469	0.491
ENSG00000196678	ERI2	rs163246	3.37	ENSG00000196678.13	1.6775	0.0934	0.370226	1	gene	ENSG00000196678.14	rs1390818	0.181	-4.5	-2.79301	1353	3	lasso	2.79319	0.00522
ENSG00000164597	COG5	rs10247487	3.33	ENST00000605888.1	1.67711	0.0935	0.35501	1	tx	ENSG00000164597.15	rs11972418	0.002119	-2.92	-0.613267	1735	3	lasso	0.613886	0.539
ENSG00000088367	EPB41L1	rs73275433	2.53	ENSG00000088367.21	-1.67528	0.0939	0.371348	1	gene	ENSG00000088367.23	rs6028420	-0.01062	2.65	-1.2698	634	3	enet	-1.6753	0.093869
ENSG00000099385	BCL7C	rs4238961	3.99	ENST00000572628.5	-1.67	0.094	0.356471	1	tx	ENSG00000099385.12	rs11642862	-0.00454	-2.77	-0.177647	658	3	lasso	0.239917	0.81
ENSG00000101350	KIF3B	rs57351160	-3.04	ENST00000375712.3	-1.67416	0.0941	0.356705	1	tx	ENSG00000101350.8	rs34311932	-0.014397	-3.05	-0.1009	1101	16	enet	0.8264	0.408597
ENSG00000165886	UBTD1	rs4919129	-3.17	ENSG00000165886.4	1.67383	0.0942	0.371825	1	gene	ENSG00000165886.5	rs17112405	-0.005847	3.05	-1.48215	1456	6	lasso	-1.20668	0.228
ENSG00000101421	CHMP4B	rs6088461	4.09	ENST00000217402.2	-1.67365	0.0942	0.356793	1	tx	ENSG00000101421.4	rs6088177	0.018751	-2.69	1.6545	801	1	lasso	-1.6545	0.09803
ENSG00000177692	DNAJC28	rs2251854	4.55	ENSG00000177692.11	1.67345	0.094238	0.371825	1	gene	ENSG00000177692.12	rs73195847	0.02694	3.36	0.98241	1485	1	lasso	0.9824	0.3259
ENSG00000160209	PDXK	rs9983354	3.13	ENSG00000160209.18	-1.67281	0.094365	0.37183	1	gene	ENSG00000160209.19	rs2838361	0.00581	-2.78	1.40844	633	1	lasso	-1.4084	0.159
ENSG00000126001	CEP250	rs55670307	4.52	ENST00000474829.1	-1.67275	0.0944	0.357273	1	tx	ENSG00000126001.17	rs34421624	0.028348	-3.36	2.2754	1265	46	enet	-0.2341	0.814902
ENSG00000104442	ARMC1	rs4324954	3.25	ENST00000523384.1	-1.67264	0.0944	0.357273	1	tx	ENSG00000104442.10	rs9650151	0.024055	-3.23	1.3563	1610	4	lasso	-0.5601	0.575
ENSG00000149311	ATM	rs4028251	3.4	ENSG00000149311.17	-1.67215	0.0945	0.37183	1	gene	ENSG00000149311.20	rs2615731	0.0164	3.5	-1.48102	1547	11	enet	-1.78352	0.0745
ENSG00000121680	PEX16	rs12285419	8.15	ENSG00000121680.15	1.67101	0.0947	0.372275	1	gene	ENSG00000121680.16	rs74376620	-0.000215	2.93	4.57074	1218	1	lasso	4.57074	4.86e-06
ENSG00000132356	PRKAA1	rs17225380	3.27	ENST00000397128.6	1.66996	0.0949	0.358275	1	tx	ENSG00000132356.12	rs13175903	-0.0128	-3.57	-1.2853	1977	1	enet	1.2853	0.199
ENSG00000128641	MYO1B	rs56375438	-3.29	ENST00000634375.1	-1.669	0.0951	0.358739	1	tx	ENSG00000128641.19	rs17347499	0.0763	-3.47	-1.55688	1324	27	enet	-0.09659	0.923
ENSG00000149300	C11orf52	rs61901396	4.65	ENST00000527286.5	-1.66853	0.0952	0.358825	1	tx	ENSG00000149300.10	rs72986632	0.0114	3.2	-1.23562	832	23	enet	-1.21649	0.224
ENSG00000185920	PTCH1	rs28418339	2.53	ENSG00000185920.15	1.66789	0.0953	0.373947	1	gene	ENSG00000185920.18	rs28504341	-0.0139	-3.1	-0.43743	1392	1	lasso	0.437429	0.662
ENSG00000262117	BCAR4	rs10163386	-4.05	ENST00000573037.1	-1.67	0.0953	0.358983	1	tx	ENSG00000262117.5	rs9939712	-0.0114	-3.05	0.260342	1749	1	enet	-0.260342	0.795
ENSG00000169155	ZBTB43	rs3739554	5.59	ENST00000373457.1	1.66551	0.0958	0.360282	1	tx	ENSG00000169155.10	rs2779729	-0.0138	-2.77	-0.99282	1317	30	enet	1.75563	0.0792
ENSG00000163110	PDLIM5	rs3775029	-4.41	ENST00000512274.1	-1.66362	0.0962	0.360983	1	tx	ENSG00000163110.15	rs12646467	-0.009096	-2.84	-1.9561	1840	66	enet	-0.2739	0.784
ENSG00000064932	SBNO2	rs502121	3.48	ENST00000586109.1	1.66258	0.0964	0.361306	1	tx	ENSG00000064932.16	rs11669443	0.005042	1.76	2.26537	78	11	enet	2.36064	0.0182
ENSG00000146263	MMS22L	rs35104491	-3.42	ENSG00000146263.11	1.6623	0.0965	0.376069	1	gene	ENSG00000146263.12	rs12209486	-0.008481	2.73	-2.01629	1521	6	lasso	-1.9066	0.056578
ENSG00000140199	SLC12A6	rs7403630	5.054	ENSG00000140199.11	-1.66152	0.0966	0.376287	1	gene	ENSG00000140199.13	rs583822	0.01839	-3.58	-1.9595	1703	1	lasso	1.9595	0.0501
ENSG00000198815	FOXJ3	rs16828739	-3.34	ENST00000454417.1	1.66152	0.0966	0.361535	1	tx	ENSG00000198815.9	rs72659971	0.00756	-2.95	0.24882	1569	29	lasso	0.06013	0.952
ENSG00000213246	SUPT4H1	rs11650105	-4.66	ENST00000579289.1	-1.66111	0.0967	0.361691	1	tx	ENSG00000213246.7	rs10132	-0.009	3.39	-0.18682	1030	4	lasso	-1.38165	0.167
ENSG00000144711	IQSEC1	rs13323506	4.07	ENST00000474467.1	-1.66	0.0969	0.361929	1	tx	ENSG00000144711.17	rs11128635	0.00189	-3.07	1.16579	2413	1	lasso	-1.16579	0.244
ENSG00000088256	GNA11	rs8105896	4.39	ENSG00000088256.8	-1.65947	0.097	0.376474	1	gene	ENSG00000088256.9	rs1614080	0.039136	-2.65	1.80032	725	3	lasso	-1.80044	0.0718
ENSG00000110536	PTPMT1	rs4647709	6.13	ENSG00000110536.13	1.65969	0.097	0.376474	1	gene	ENSG00000110536.14	rs326224	-0.00157	-3.43	-0.52699	994	45	enet	3.37139	0.000748
ENSG00000100532	CGRRF1	rs3783643	5.14	ENST00000557317.1	-1.65915	0.0971	0.362312	1	tx	ENSG00000100532.13	rs75629731	0.040128	3.71	0.7501	1239	2	lasso	0.7405	0.459
ENSG00000108883	EFTUD2	rs60289499	3.89	ENST00000590105.1	1.65923	0.0971	0.362312	1	tx	ENSG00000108883.13	rs7223967	-0.00347	-3.18	-1.6434	1268	3	enet	2.68443	0.00727
ENSG00000156966	B3GNT7	rs1131171	4.09	ENSG00000156966.6	-1.65629	0.0977	0.377479	1	gene	ENSG00000156966.7	rs1797394	-0.0138	-2.85	1.20139	1260	2	lasso	-1.20142	0.23
ENSG00000102921	N4BP1	rs2908868	-3.22	ENST00000564710.1	1.66	0.0977	0.36302	1	tx	ENSG00000102921.8	rs28655406	0.00402	-2.91	-2.23223	1286	3	lasso	1.86506	0.0622
ENSG00000172380	GNG12	rs11803411	-3.38	ENSG00000172380.5	1.65506	0.0979	0.377616	1	gene	ENSG00000172380.6	rs663612	-0.0136	3.16	-0.95753	1758	4	lasso	-0.95825	0.338
ENSG00000188483	IER5L	rs10988250	4.1	ENST00000372491.3	-1.65369	0.0982	0.364004	1	tx	ENSG00000188483.8	rs6478889	-0.00191	-3.03	1.10375	862	8	enet	0.302682	0.762
ENSG00000010030	ETV7	rs732394	-3.01	ENSG00000010030.13	-1.6532	0.0983	0.378431	1	gene	ENSG00000010030.14	rs72853390	0.038804	-3.92	0.03196	1531	3	lasso	-0.103	0.917929
ENSG00000205629	LCMT1	rs17769886	-4.15	ENSG00000205629.11	-1.6531	0.0983	0.378431	1	gene	ENSG00000205629.12	rs183263	-0.00392	3.4	-1.47097	1765	7	enet	-2.23965	0.0251
ENSG00000156052	GNAQ	rs2989585	-3.67	ENST00000411677.1	-1.65207	0.0985	0.364462	1	tx	ENSG00000156052.11	rs10521484	-0.014	-3.12	-0.45174	1886	1	enet	0.451739	0.651
ENSG00000096996	IL12RB1	rs9710599	-2.88	ENSG00000096996.15	1.65142	0.0987	0.379629	1	gene	ENSG00000096996.16	rs10418352	0.034355	-3.7	2.56291	1213	4	lasso	-2.71413	0.00665
ENSG00000119185	ITGB1BP1	rs59288259	2.77	ENST00000490426.5	1.64958	0.099	0.365584	1	tx	ENSG00000119185.13	rs10188257	-0.0132	-2.89	-2.1638	1674	8	lasso	2.1671	0.0302
ENSG00000213614	HEXA	rs8192386	-2.293	ENST00000567411.5	1.64675	0.0996	0.366943	1	tx	ENSG00000213614.11	rs1346165	-0.0049	-2.89	-0.2027	541	1	lasso	0.2027	0.839
ENSG00000083642	PDS5B	rs2520698	-2.94	ENST00000315596.14	1.64622	0.0997	0.366943	1	tx	ENSG00000083642.19	rs206327	-0.01455	3.27	-1.3614	1688	2	lasso	-1.2755	0.20215
ENSG00000197647	ZNF433	rs35697610	-4.31	ENST00000411841.1	-1.64655	0.0997	0.366943	1	tx	ENSG00000197647.13	rs4804680	-0.014139	2.85	-1.94231	1268	10	enet	-3.47981	0.000502
ENSG00000214078	CPNE1	rs55670307	4.52	ENST00000498056.1	-1.64516	0.0999	0.366943	1	tx	ENSG00000214078.13	rs6060314	-0.000865	-2.83	1.8253	996	2	lasso	-2.0105	0.044377
ENSG00000149308	NPAT	rs4028251	3.4	ENSG00000149308.16	-1.64388	0.1	0.382054	1	gene	ENSG00000149308.17	rs61913702	-0.00842	-3.03	1.29499	1515	2	lasso	-1.29319	0.196
ENSG00000139163	ETNK1	rs2300720	4.41	ENST00000539974.1	1.6436	0.1	0.366943	1	tx	ENSG00000139163.16	rs7485640	-0.00392	-3.26	-0.78407	1462	16	enet	0.03506	0.972
ENSG00000075651	PLD1	rs2035913	-2.78	ENSG00000075651.15	-1.63954	0.101	0.382121	1	gene	ENSG00000075651.17	rs2291900	0.00573	2.89	-0.44752	1700	16	enet	-0.583607	0.559
ENSG00000211448	DIO2	rs72683315	-3.59	ENSG00000211448.11	1.63828	0.101	0.382121	1	gene	ENSG00000211448.14	rs12434684	-0.008466	-3.19	-1.0409	1911	3	lasso	1.2806	0.2
ENSG00000122642	FKBP9	rs7788070	4.36	ENST00000242209.8	-1.64221	0.101	0.368285	1	tx	ENSG00000122642.11	rs112500596	-0.013554	-2.83	0.18542	2011	1	lasso	-0.18542	0.853
ENSG00000169509	CRCT1	rs12759625	2.78	ENST00000368790.3	-1.63906	0.101	0.368285	1	tx	ENSG00000169509.6	rs6587709	-0.0147	-2.88	0.30548	1291	2	lasso	-0.30563	0.76
ENSG00000186665	C17orf58	rs2537832	4.12	ENST00000449250.3	-1.63946	0.101	0.368285	1	tx	ENSG00000186665.10	rs11867297	0.127	-3.96	-1.19753	1255	1	lasso	1.19753	0.231
ENSG00000163605	PPP4R2	rs9832531	3.96	ENST00000482242.5	-1.64	0.101	0.368285	1	tx	ENSG00000163605.15	rs7647465	0.00763	-3.37	0.616598	1574	1	enet	-0.616598	0.538
ENSG00000121073	SLC35B1	rs2304916	-3.4	ENST00000508607.1	-1.6381	0.101	0.368285	1	tx	ENSG00000121073.15	rs870420	-0.0141	3.05	-0.45571	870	5	enet	-0.53983	0.589
ENSG00000134333	LDHA	rs211115	-4.57	ENST00000625635.1	-1.64243	0.101	0.368285	1	tx	ENSG00000134333.15	rs2460821	-0.00971	3.19	-0.53435	1786	3	lasso	-0.65752	0.511
ENSG00000165476	REEP3	rs61526386	4.97	ENST00000634963.1	1.64128	0.101	0.368285	1	tx	ENSG00000165476.14	rs6479914	0.05571	4.18	1.46361	1632	18	enet	1.83828	0.066
ENSG00000067955	CBFB	rs7187623	4.85	ENSG00000067955.13	1.6375	0.102	0.384884	1	gene	ENSG00000067955.15	rs12597880	0.00785	-2.8	0.087467	444	7	enet	1.44063	0.15
ENSG00000099308	MAST3	rs9710599	-2.88	ENSG00000099308.10	1.63396	0.102	0.384884	1	gene	ENSG00000099308.13	rs12463223	0.048651	3.4	-1.06561	1293	3	lasso	-1.79968	0.0719
ENSG00000091490	SEL1L3	rs79320414	4.28	ENST00000264868.9	1.63763	0.102	0.370044	1	tx	ENSG00000091490.11	rs315677	-0.009514	-3.07	-0.336	1488	1	lasso	0.336	0.737
ENSG00000133111	RFXAP	rs4941844	3.696	ENSG00000133111.3	-1.6304	0.103	0.387631	1	gene	ENSG00000133111.4	rs151097158	-0.014098	-2.96	-2.1472	1303	1	lasso	2.1472	0.03178
ENSG00000196290	NIF3L1	rs1347692	6.27	ENST00000409588.1	-1.63185	0.103	0.37164	1	tx	ENSG00000196290.17	rs6435063	0.0139	-3.27	2.4759	1134	4	lasso	-2.47442	0.0133
ENSG00000166333	ILK	rs10742977	3.97	ENST00000528784.5	1.63275	0.103	0.37164	1	tx	ENSG00000166333.14	rs2638101	0.000767	3.5	1.07316	1750	3	lasso	2.34331	0.0191
ENSG00000184988	TMEM106A	rs7213882	3.1	ENST00000612339.4	1.62924	0.103	0.37164	1	tx	ENSG00000184988.8	rs9901754	-0.00342	-3.2	0.44503	929	5	lasso	-2.16417	0.0305
ENSG00000196453	ZNF777	rs1202448	3.5	ENSG00000196453.7	1.62523	0.104	0.38917	1	gene	ENSG00000196453.8	rs721731	0.023764	-2.95	1.14189	1429	1	lasso	-1.14189	0.253
ENSG00000023318	ERP44	rs10988860	4.19	ENST00000262455.6	-1.62054	0.105	0.375502	1	tx	ENSG00000023318.9	rs2416878	-0.0146	-2.5	-0.03798	1028	1	lasso	0.037985	0.97
ENSG00000117461	PIK3R3	rs7552833	2.86	ENST00000262741.9	1.6208	0.105	0.375502	1	tx	ENSG00000117461.15	rs1060478	0.0766	-3.35	2.12917	1403	1	lasso	-2.12917	0.0332
ENSG00000156976	EIF4A2	rs1426810	3.82	ENST00000485101.5	-1.62	0.105	0.375502	1	tx	ENSG00000156976.17	rs13063577	0.103	-3.69	0.68507	1603	2	lasso	-0.639878	0.522
ENSG00000213799	ZNF845	rs8107688	2.76	ENST00000595091.5	1.61986	0.105	0.375502	1	tx	ENSG00000213799.13	rs11084218	0.050393	-3.69	0.028078	1411	11	enet	2.0711	0.0383
ENSG00000121413	ZSCAN18	rs4756	-3.16	ENST00000600522.1	1.62069	0.105	0.375502	1	tx	ENSG00000121413.13	rs12980697	0.002543	-3.33	-0.662584	1485	4	lasso	0.69012	0.49
ENSG00000198169	ZNF251	rs12719778	3.27	ENSG00000198169.8	1.61829	0.1056	0.393386	1	gene	ENSG00000198169.9	rs4416862	-0.014466	2.7	0.4565	522	11	lasso	1.6909	0.0908
ENSG00000027697	IFNGR1	rs535730	3.71	ENSG00000027697.13	1.6184	0.106	0.393386	1	gene	ENSG00000027697.16	rs9494763	0.000182	3.08	0.61402	1637	5	lasso	0.6143	0.539016
ENSG00000076604	TRAF4	rs9896721	-4.83	ENSG00000076604.14	-1.61626	0.106	0.393386	1	gene	ENSG00000076604.16	rs55877761	0.0064	-3.28	0.70679	764	13	enet	-0.29024	0.772
ENSG00000166548	TK2	rs7187623	4.85	ENSG00000166548.15	1.6152	0.106	0.393386	1	gene	ENSG00000166548.17	rs73592143	-0.0147	2.96	2.97259	1085	23	enet	1.5329	0.125
ENSG00000120217	CD274	rs10975124	3.38	ENST00000381577.3	1.61826	0.106	0.377697	1	tx	ENSG00000120217.14	rs10975190	-0.0147	-3.5	-0.91441	1386	3	lasso	0.822636	0.411
ENSG00000123685	BATF3	rs12136095	-3.98	ENSG00000123685.8	1.61119	0.107	0.395212	1	gene	ENSG00000123685.9	rs3123304	-0.0133	2.95	-2.52197	1526	1	lasso	-2.52197	0.0117
ENSG00000149930	TAOK2	rs3814883	-7.76	ENSG00000149930.17	1.6098	0.107	0.395212	1	gene	ENSG00000149930.18	rs6565187	0.00149	-2.89	0.538691	396	3	lasso	0.433061	0.665
ENSG00000183401	CCDC159	rs322128	5.99	ENSG00000183401.11	-1.60526	0.108	0.397362	1	gene	ENSG00000183401.12	rs8616	0.005279	-2.93	1.23831	1237	2	lasso	-1.46702	0.142
ENSG00000031081	ARHGAP31	rs62275670	4.23	ENST00000264245.8	1.61	0.108	0.381314	1	tx	ENSG00000031081.11	rs491407	0.0281	3.98	1.14647	1923	8	lasso	0.101939	0.919
ENSG00000186106	ANKRD46	rs13271135	2.88	ENST00000335659.7	1.60911	0.108	0.381314	1	tx	ENSG00000186106.11	rs2045677	-0.014668	-3.53	0.7385	1405	2	lasso	-0.7384	0.46
ENSG00000118508	RAB32	rs2206956	-5.96	ENST00000367495.3	1.60634	0.108	0.381314	1	tx	ENSG00000118508.5	rs55686440	-0.00841	-3.31	0.27151	1061	4	lasso	0.2455	0.806037
ENSG00000100379	KCTD17	rs2071709	4.03	ENST00000431531.1	1.60862	0.108	0.381314	1	tx	ENSG00000100379.18	rs6000714	-0.009263	-3.43	-1.9077	1542	2	lasso	1.26569	0.206
ENSG00000185842	DNAH14	rs1002130	3.83	ENST00000453375.1	1.60852	0.108	0.381314	1	tx	ENSG00000185842.16	rs9426149	-0.013	3.16	0.7742	2298	9	enet	1.0295	0.303
ENSG00000148291	SURF2	rs77926044	4.09	ENST00000486887.1	1.60828	0.108	0.381314	1	tx	ENSG00000148291.10	rs8176630	0.0626	4.14	1.85023	1472	36	enet	1.53323	0.125
ENSG00000147606	SLC26A7	rs2631030	-3.51	ENST00000517930.1	1.6077	0.108	0.381314	1	tx	ENSG00000147606.9	rs2607104	0.106332	-2.51	0.9808	1163	2	enet	-0.996	0.319
ENSG00000006837	CDKL3	rs55812865	-4.43	ENST00000522501.1	1.6059	0.108	0.381314	1	tx	ENSG00000006837.12	rs183983639	0.0517	2.86	-3.4785	1200	2	lasso	-3.4145	0.000639
ENSG00000089775	ZBTB25	rs4902295	-4.03	ENST00000608382.5	1.60862	0.108	0.381314	1	tx	ENSG00000089775.12	rs59124969	-0.012872	-3	-1.7696	1588	5	lasso	1.9452	0.0517
ENSG00000134109	EDEM1	rs980730	3.78	ENST00000443790.1	1.6	0.109	0.383243	1	tx	ENSG00000134109.11	rs56069327	0.0497	3.14	2.99738	1677	8	enet	2.164	0.0305
ENSG00000090487	SPG21	rs28635082	3.629	ENST00000561088.1	-1.6039	0.109	0.383243	1	tx	ENSG00000090487.11	rs4989150	-0.014094	2.71	-1.2861	953	2	lasso	-1.3807	0.167
ENSG00000138785	INTS12	rs62317308	-3.32	ENSG00000138785.14	-1.59729	0.11	0.401099	1	gene	ENSG00000138785.16	rs28380268	0.076538	3.48	0.4565	1739	3	enet	0.4542	0.65
ENSG00000171953	ATPAF2	rs2955373	4.93	ENST00000488753.1	-1.59819	0.11	0.384576	1	tx	ENSG00000171953.16	rs1809206	0.0233	-3.34	-0.52426	1129	2	lasso	-1.06444	0.287
ENSG00000140750	ARHGAP17	rs17769886	-4.15	ENST00000573625.5	1.6	0.11	0.384576	1	tx	ENSG00000140750.17	rs12930727	-0.0102	3.03	2.75523	1857	1	lasso	2.75523	0.00587
ENSG00000103061	SLC7A6OS	rs61593058	5.06	ENSG00000103061.12	-1.5915	0.111	0.402346	1	gene	ENSG00000103061.13	rs12051035	-0.0124	-3.07	0.479054	1035	6	lasso	-0.462061	0.644
ENSG00000171681	ATF7IP	rs77642095	-5.31	ENSG00000171681.12	-1.59375	0.111	0.402346	1	gene	ENSG00000171681.13	rs149941806	-0.00538	-3.06	2.45592	1659	2	enet	-3.17053	0.00152
ENSG00000177688	SUMO4	rs9688861	3.04	ENSG00000177688.6	-1.5942	0.111	0.402346	1	gene	ENSG00000177688.7	rs2210683	0.044614	3.67	2.85376	1725	3	lasso	2.8538	0.00432
ENSG00000146674	IGFBP3	rs28694706	-4.1	ENST00000613132.4	-1.59497	0.111	0.386327	1	tx	ENSG00000146674.16	rs13236592	-0.01464	3.37	-0.377234	1779	6	lasso	-0.036722	0.971
ENSG00000106780	MEGF9	rs4837761	3.91	ENSG00000106780.8	-1.59105	0.112	0.404941	1	gene	ENSG00000106780.9	rs10985091	-0.0101	-3.1	-2.06981	1040	6	lasso	2.42911	0.0151
ENSG00000143416	SELENBP1	rs6684085	-4.28	ENSG00000143416.20	-1.58893	0.112	0.404941	1	gene	ENSG00000143416.21	rs1780583	-0.013	-2.9	-2.73595	917	2	lasso	3.06015	0.00221
ENSG00000007541	PIGQ	rs115501938	-3.3	ENST00000439574.1	-1.59	0.112	0.388716	1	tx	ENSG00000007541.17	rs17146060	-0.013	2.8	-3.22883	892	6	lasso	-3.22911	0.00124
ENSG00000116871	MAP7D1	rs581459	-6.07	ENST00000487131.3	1.5911	0.112	0.388716	1	tx	ENSG00000116871.16	rs3917989	-0.0103	-3.46	-1.74273	829	4	lasso	1.28724	0.198
ENSG00000014919	COX15	rs2494655	4.51	ENSG00000014919.12	-1.58463	0.113	0.405984	1	gene	ENSG00000014919.13	rs11190074	-0.008233	3.05	-0.32577	1450	1	enet	-0.32577	0.745
ENSG00000074370	ATP2A3	rs68089023	4.75	ENSG00000074370.17	1.58489	0.113	0.405984	1	gene	ENSG00000074370.18	rs12449758	-0.0142	-2.94	2.82372	1481	1	lasso	-2.82372	0.00475
ENSG00000137494	ANKRD42	rs12294291	4.67	ENSG00000137494.13	-1.58485	0.113	0.405984	1	gene	ENSG00000137494.14	rs7122851	-0.0126	-2.75	-0.62252	1445	3	lasso	0.01679	0.987
ENSG00000149212	SESN3	rs4282948	-3.25	ENSG00000149212.11	1.58439	0.113	0.405984	1	gene	ENSG00000149212.12	rs4121857	0.0442	3.36	-0.38951	1267	3	lasso	-0.77496	0.438
ENSG00000051128	HOMER3	rs2905435	7.43	ENSG00000051128.18	1.57854	0.114	0.407524	1	gene	ENSG00000051128.19	rs739848	0.002607	-3.09	-2.01162	1071	1	lasso	2.01162	0.0443
ENSG00000100350	FOXRED2	rs2071709	4.03	ENSG00000100350.14	-1.5807	0.114	0.407524	1	gene	ENSG00000100350.16	rs5995288	-0.009138	3.05	1.7051	1667	4	enet	1.83794	0.0661
ENSG00000119535	CSF3R	rs659761	-5.79	ENST00000533491.1	1.58187	0.114	0.393306	1	tx	ENSG00000119535.19	rs16822826	0.00409	-3.06	-0.47246	1064	4	lasso	0.78717	0.431
ENSG00000063761	ADCK1	rs4903718	-5.05	ENST00000556048.5	-1.58161	0.114	0.393306	1	tx	ENSG00000063761.16	rs12433120	0.014625	-3.7	1.1792	2540	3	lasso	-1.3196	0.187
ENSG00000080007	DDX43	rs7739433	-4.57	ENSG00000080007.7	1.5768	0.115	0.409389	1	gene	ENSG00000080007.8	rs2917891	-0.009204	-2.8	1.51371	1572	2	lasso	-1.5117	0.130609
ENSG00000120314	WDR55	rs246024	6.02	ENSG00000120314.18	-1.57632	0.115	0.409389	1	gene	ENSG00000120314.19	rs79683532	0.0814	-3.74	3.401	1024	4	lasso	-4.1234	3.73e-05
ENSG00000108591	DRG2	rs2955373	4.93	ENST00000582314.5	1.57481	0.115	0.395728	1	tx	ENSG00000108591.10	rs854784	-0.00496	-3.58	1.94879	951	10	enet	-1.42819	0.153
ENSG00000065833	ME1	rs2022265	-6.26	ENSG00000065833.8	1.5698	0.116	0.411408	1	gene	ENSG00000065833.9	rs504593	-0.00981	3.21	2.39259	1446	2	lasso	3.2211	0.001277
ENSG00000122779	TRIM24	rs10243922	5.73	ENST00000493595.1	1.57051	0.116	0.397256	1	tx	ENSG00000122779.18	rs6944423	0.014016	3.29	0.255936	1618	1	lasso	0.255936	0.798
ENSG00000170234	PWWP2A	rs10463077	-3.52	ENST00000520662.1	-1.57002	0.116	0.397256	1	tx	ENSG00000170234.13	rs6866928	0.0326	-3.22	0.9023	1690	2	lasso	-2.1884	0.0286
ENSG00000112306	RPS12	rs6923939	-3.13	ENSG00000112306.7	1.5659	0.117	0.412901	1	gene	ENSG00000112306.8	rs8192624	-0.011827	3.28	1.48706	1717	54	enet	2.2486	0.02454
ENSG00000144559	TAMM41	rs160217	4.2	ENSG00000144559.10	-1.56648	0.117	0.412901	1	gene	ENSG00000144559.11	rs4035317	-0.00219	2.9	-0.266051	1614	1	lasso	-0.266051	0.79
ENSG00000144063	MALL	rs28812293	3.38	ENST00000427178.1	1.56723	0.117	0.39899	1	tx	ENSG00000144063.4	rs4953844	0.0317	2.96	3.37087	199	3	lasso	3.35209	0.000802
ENSG00000114670	NEK11	rs13068772	-3.45	ENST00000510926.1	-1.57	0.117	0.398989	1	tx	ENSG00000114670.14	rs13068772	-0.011	-3.09	-3.44937	1714	1	lasso	3.44937	0.000562
ENSG00000077254	USP33	rs3104464	-4.07	ENST00000530709.5	1.56671	0.117	0.398989	1	tx	ENSG00000077254.14	rs60794893	0.00659	-2.59	-1.98432	1346	32	enet	2.36083	0.0182
ENSG00000115446	UNC50	rs6744080	2.67	ENSG00000115446.11	-1.56365	0.118	0.41438	1	gene	ENSG00000115446.12	rs1394432	-0.0142	2.74	-0.90928	1242	7	lasso	-0.04845	0.961
ENSG00000123843	C4BPB	rs1044145	-5.04	ENSG00000123843.12	1.56242	0.118	0.41438	1	gene	ENSG00000123843.13	rs2883036	0.0119	-3.04	3.07444	1063	3	lasso	-2.32905	0.0199
ENSG00000144136	SLC20A1	rs7581524	3.56	ENSG00000144136.10	1.5643	0.118	0.41438	1	gene	ENSG00000144136.11	rs1437675	-0.0067	-2.91	-0.93867	1539	2	lasso	0.93798	0.348
ENSG00000143222	UFC1	rs10800309	-3.38	ENST00000368003.5	1.56479	0.118	0.399904	1	tx	ENSG00000143222.12	rs34006306	0.0882	3.41	1.16061	1328	5	enet	1.32852	0.184
ENSG00000053501	USE1	rs71338627	3.45	ENST00000594724.5	-1.56489	0.118	0.399904	1	tx	ENSG00000053501.14	rs10406088	0.026216	2.9	-0.439913	1120	1	lasso	-0.43991	0.66
ENSG00000143847	PPFIA4	rs34597136	-3.69	ENST00000600447.1	1.56373	0.118	0.399904	1	tx	ENSG00000143847.16	rs6665444	0.0784	3.63	0.62529	1201	1	lasso	0.62529	0.532
ENSG00000102870	ZNF629	rs4238961	3.99	ENSG00000102870.5	1.5584	0.119	0.415335	1	gene	ENSG00000102870.6	rs145456050	0.0446	-3.03	-1.44556	510	34	enet	1.39801	0.162
ENSG00000173875	ZNF791	rs8103241	-4.03	ENSG00000173875.13	-1.55983	0.119	0.415335	1	gene	ENSG00000173875.14	rs6511816	0.017841	-3.19	0.919757	859	8	lasso	-0.08867	0.929
ENSG00000180855	ZNF443	rs17001926	-3.61	ENSG00000180855.15	-1.55983	0.119	0.415335	1	gene	ENSG00000180855.16	rs4804715	0.009792	2.84	1.12876	936	1	lasso	1.12876	0.259
ENSG00000100625	SIX4	rs35304386	-3.59	ENST00000216513.4	-1.5587	0.119	0.400953	1	tx	ENSG00000100625.9	rs4141685	-0.010712	2.81	-0.8871	763	11	enet	-2.7011	0.00691
ENSG00000222011	FAM185A	rs55817310	3.56	ENST00000418198.5	-1.55772	0.119	0.400953	1	tx	ENSG00000222011.9	rs10239485	-0.000753	3.01	0.308765	727	1	lasso	0.308765	0.757
ENSG00000126603	GLIS2	rs8047438	5.76	ENST00000433375.1	-1.56	0.119	0.400953	1	tx	ENSG00000126603.9	rs8046166	0.0151	3.28	-1.48253	1097	81	enet	-1.07558	0.282
ENSG00000168028	RPSA	rs11710500	-2.57	ENST00000458478.5	-1.56	0.119	0.400953	1	tx	ENSG00000168028.15	rs949909	-0.00438	3.04	0.25503	1725	49	enet	-0.110524	0.912
ENSG00000217930	PAM16	rs8047438	5.76	ENST00000571819.1	-1.56	0.119	0.400953	1	tx	ENSG00000217930.8	rs153039	-0.0143	2.97	-1.97755	1124	52	enet	-3.36555	0.000764
ENSG00000138835	RGS3	rs899887	3.46	ENST00000620489.1	-1.55694	0.119	0.400953	1	tx	ENSG00000138835.24	rs4979298	-0.0106	-3.21	0.50295	1909	2	lasso	-0.43108	0.666
ENSG00000015133	CCDC88C	rs112899728	-3.95	ENSG00000015133.18	-1.5527	0.12	0.417463	1	gene	ENSG00000015133.20	rs1285803	0.015823	3.03	1.0743	1697	53	enet	0.0663	0.947
ENSG00000112651	MRPL2	rs113113059	-6.69	ENSG00000112651.11	1.5565	0.12	0.417463	1	gene	ENSG00000112651.12	rs2227301	-0.014378	3.23	0.62536	998	58	enet	2.3106	0.020853
ENSG00000034533	ASTE1	rs13068772	-3.45	ENSG00000034533.11	-1.54871	0.121	0.419238	1	gene	ENSG00000034533.12	rs2645956	-0.0143	3.31	-0.543334	1067	5	lasso	-0.392547	0.695
ENSG00000113456	RAD1	rs10472957	3.09	ENSG00000113456.18	-1.55263	0.121	0.419238	1	gene	ENSG00000113456.20	rs422307	0.0108	3.41	-1.6491	1798	1	lasso	-1.6491	0.0991
ENSG00000170619	COMMD5	rs12719778	3.27	ENST00000305103.3	1.55126	0.121	0.404975	1	tx	ENSG00000170619.10	rs7820960	-0.011058	-2.76	0.0944	492	2	lasso	-0.0927	0.926
ENSG00000125734	GPR108	rs10420008	-3.14	ENST00000597298.5	1.55142	0.121	0.404975	1	tx	ENSG00000125734.16	rs2617822	0.055777	-3.49	0.278636	1323	67	enet	0.4383	0.661
ENSG00000175105	ZNF654	rs11128045	2.83	ENST00000623596.1	-1.55	0.121	0.404975	1	tx	ENSG00000175105.8	rs62269342	-0.0124	-3.16	0.590583	1939	1	lasso	-0.590583	0.555
ENSG00000049246	PER3	rs1473496	-5.71	ENSG00000049246.14	1.54518	0.122	0.420151	1	gene	ENSG00000049246.15	rs421490	-0.0134	-3.17	0.07678	1665	1	lasso	-0.07678	0.939
ENSG00000151778	SERP2	rs12428432	-4.547	ENSG00000151778.10	-1.5473	0.122	0.420151	1	gene	ENSG00000151778.11	rs9595095	-0.013138	-3.34	-1.435	1272	12	enet	0.8489	0.39596
ENSG00000171453	POLR1C	rs113113059	-6.69	ENSG00000171453.17	1.5471	0.122	0.420151	1	gene	ENSG00000171453.20	rs1096699	-0.014452	3.24	3.15994	881	2	lasso	3.1594	0.001581
ENSG00000106400	ZNHIT1	rs1734907	5.3	ENST00000305105.2	1.54487	0.122	0.407149	1	tx	ENSG00000106400.12	rs13236602	-0.014324	-2.8	2.44339	1814	7	enet	-1.2972	0.195
ENSG00000069943	PIGB	rs76105455	3.757	ENST00000570059.1	-1.54726	0.122	0.407149	1	tx	ENSG00000069943.10	rs8033577	-0.009037	-2.84	1.7956	2024	1	lasso	-1.7956	0.0726
ENSG00000103253	HAGHL	rs115501938	-3.3	ENSG00000103253.17	-1.5428	0.123	0.422067	1	gene	ENSG00000103253.19	rs2105944	0.00884	-2.74	0.958689	814	2	lasso	-0.956579	0.339
ENSG00000169375	SIN3A	rs8030014	4.072	ENST00000394949.8	1.54436	0.123	0.407704	1	tx	ENSG00000169375.17	rs76307456	0.002409	-3.11	-1.829	947	1	lasso	1.829	0.0674
ENSG00000127586	CHTF18	rs115501938	-3.3	ENST00000498439.1	-1.54	0.123	0.407703	1	tx	ENSG00000127586.17	rs115501938	-0.0128	3.5	-3.2981	768	1	lasso	-3.2981	0.000973
ENSG00000205213	LGR4	rs4074134	-5.3	ENST00000527773.1	-1.54265	0.123	0.407703	1	tx	ENSG00000205213.14	rs12807235	0.00764	3.18	-1.36041	1442	4	enet	-1.51371	0.13
ENSG00000197562	RAB40C	rs115501938	-3.3	ENST00000561781.1	-1.54	0.123	0.407703	1	tx	ENSG00000197562.10	rs60522840	0.00475	-2.97	-0.309291	879	1	lasso	0.309291	0.757
ENSG00000140983	RHOT2	rs115501938	-3.3	ENST00000569197.2	-1.54	0.123	0.407703	1	tx	ENSG00000140983.15	rs115501938	-0.00589	2.75	-3.2981	848	1	lasso	-3.2981	0.000973
ENSG00000227345	PARG	rs2025448	-3.04	ENSG00000227345.8	-1.53971	0.124	0.423799	1	gene	ENSG00000227345.9	rs11005730	0.026952	-2.8	1.32733	1215	3	lasso	-1.32714	0.184
ENSG00000078070	MCCC1	rs4859234	3.6	ENST00000473955.1	-1.54	0.124	0.409193	1	tx	ENSG00000078070.14	rs6805363	0.201	4.07	1.47023	1526	5	lasso	1.54657	0.122
ENSG00000039560	RAI14	rs10052137	3.07	ENST00000514931.5	-1.53644	0.124	0.409193	1	tx	ENSG00000039560.14	rs13354826	-0.00932	3.3	-1.5415	1702	6	enet	-2.7361	0.00622
ENSG00000105393	BABAM1	rs71338627	3.45	ENST00000601938.5	1.53861	0.124	0.409193	1	tx	ENSG00000105393.16	rs1840825	-0.013782	-2.79	-0.807992	1238	1	lasso	0.80799	0.419
ENSG00000083799	CYLD	rs1861759	-4.57	ENSG00000083799.17	1.5337	0.125	0.425179	1	gene	ENSG00000083799.18	rs73591091	-0.0016	3.2	0.417244	1099	2	lasso	0.41773	0.676
ENSG00000115523	GNLY	rs908304	3.95	ENSG00000115523.16	1.5329	0.125	0.425179	1	gene	ENSG00000115523.17	rs6756074	0.0678	-3.14	-1.02217	1693	2	lasso	-0.10396	0.917
ENSG00000169047	IRS1	rs13382950	-3.62	ENSG00000169047.5	-1.53299	0.125	0.425179	1	gene	ENSG00000169047.6	rs6436662	0.142	-3.95	1.18101	1547	5	lasso	-1.2537	0.21
ENSG00000178149	DALRD3	rs9878063	4.49	ENST00000438585.5	-1.53	0.125	0.411179	1	tx	ENSG00000178149.17	rs9883469	-0.0127	-2.3	4.23076	590	46	enet	-2.32109	0.0203
ENSG00000215845	TSTD1	rs10800309	-3.38	ENST00000466967.1	1.53485	0.125	0.411179	1	tx	ENSG00000215845.11	rs9427374	-0.0139	-3.05	-0.16836	1476	2	lasso	0.29955	0.765
ENSG00000159708	LRRC36	rs7187623	4.85	ENST00000567211.5	1.53	0.125	0.411179	1	tx	ENSG00000159708.18	rs404176	0.0182	-2.19	-0.817225	322	2	lasso	0.818143	0.413
ENSG00000164120	HPGD	rs7664501	3.63	ENST00000511499.5	-1.52989	0.126	0.413006	1	tx	ENSG00000164120.14	rs4695775	0.00252	-3.28	-0.9488	2043	11	enet	-0.1132	0.91
ENSG00000164134	NAA15	rs72943005	4.64	ENST00000515576.1	-1.52886	0.126	0.413006	1	tx	ENSG00000164134.14	rs6858505	0.057841	-3.12	1.6868	1530	1	lasso	-1.6868	0.0916
ENSG00000161638	ITGA5	rs17109475	-3.42	ENST00000549601.1	-1.53072	0.126	0.413006	1	tx	ENSG00000161638.11	rs2036068	0.186059	-3.82	0.17548	1197	2	lasso	-0.17559	0.861
ENSG00000174446	SNAPC5	rs7163250	3.243	ENST00000568875.1	1.53169	0.126	0.413006	1	tx	ENSG00000174446.13	rs76378538	0.004142	-3.41	-1.2844	1949	4	lasso	1.017	0.309
ENSG00000164535	DAGLB	rs7794450	3.54	ENST00000297056.10	1.52709	0.127	0.414529	1	tx	ENSG00000164535.15	rs1008000	0.019751	-3.32	-2.26684	957	4	lasso	2.73396	0.00626
ENSG00000108523	RNF167	rs2189336	4.78	ENST00000576965.1	-1.52604	0.127	0.414529	1	tx	ENSG00000108523.16	rs7211542	-0.0012	3.07	-1.67834	1385	1	lasso	-1.67834	0.0933
ENSG00000086848	ALG9	rs55772679	2.19	ENST00000618252.1	1.52564	0.127	0.414529	1	tx	ENSG00000086848.15	rs71476992	0.0136	-3.21	-0.80313	989	18	enet	0.05877	0.953
ENSG00000103657	HERC1	rs4777105	4.3	ENSG00000103657.13	1.52328	0.128	0.429747	1	gene	ENSG00000103657.14	rs28621516	-0.007562	3.3	1.9777	1638	2	lasso	1.9822	0.0475
ENSG00000148090	AUH	rs12553814	3.96	ENSG00000148090.11	-1.5239	0.128	0.429747	1	gene	ENSG00000148090.12	rs34134725	-0.00713	2.9	-0.96709	2029	4	lasso	-0.967046	0.334
ENSG00000157445	CACNA2D3	rs7637998	-3.49	ENSG00000157445.14	1.52172	0.128	0.429747	1	gene	ENSG00000157445.15	rs6808753	-0.00649	3.57	1.15889	3228	37	enet	2.50818	0.0121
ENSG00000170537	TMC7	rs79896548	-3.56	ENSG00000170537.12	1.5222	0.128	0.429747	1	gene	ENSG00000170537.13	rs226893	0.0298	3.16	1.72599	1156	1	lasso	1.72599	0.0844
ENSG00000116213	WRAP73	rs6424070	4.89	ENST00000270708.11	-1.52344	0.128	0.415966	1	tx	ENSG00000116213.16	rs7545798	-0.00685	-2.93	0.17803	1299	3	lasso	0.77466	0.439
ENSG00000159176	CSRP1	rs12126806	-5.55	ENST00000524951.5	1.52171	0.128	0.415966	1	tx	ENSG00000159176.14	rs873260	-0.0147	-3.34	0.02469	1818	93	enet	0.49829	0.618
ENSG00000065268	WDR18	rs502121	3.48	ENST00000607440.5	-1.52044	0.128	0.415966	1	tx	ENSG00000065268.11	rs757228	0.019305	2.1	-0.90418	79	6	lasso	-0.90487	0.366
ENSG00000176871	WSB2	rs7961565	-3.03	ENST00000614776.1	-1.52212	0.128	0.415966	1	tx	ENSG00000176871.9	rs55999110	-0.008099	3.01	-0.86434	1659	1	lasso	-0.86434	0.387
ENSG00000143376	SNX27	rs6684085	-4.28	ENSG00000143376.12	-1.51883	0.129	0.431075	1	gene	ENSG00000143376.14	rs17646946	0.00543	-2.96	0.63397	992	1	lasso	-0.63397	0.526
ENSG00000168434	COG7	rs35862831	-3.61	ENSG00000168434.12	-1.517	0.129	0.431075	1	gene	ENSG00000168434.13	rs208591	0.000735	-2.82	-0.400077	1448	7	enet	0.262467	0.793
ENSG00000198734	F5	rs3753292	-2.83	ENSG00000198734.10	1.51652	0.129	0.431075	1	gene	ENSG00000198734.12	rs9332653	-0.00401	3.24	0.35392	2385	2	lasso	0.32653	0.744
ENSG00000166340	TPP1	rs10742977	3.97	ENST00000299427.10	-1.51819	0.129	0.417319	1	tx	ENSG00000166340.18	rs17193651	-0.00622	-3.21	1.90079	1761	10	lasso	-1.6862	0.0918
ENSG00000011454	RABGAP1	rs700092	-3.11	ENST00000480054.1	1.51845	0.129	0.417319	1	tx	ENSG00000011454.18	rs7034379	-0.0146	-3.05	-1.97737	1197	1	lasso	1.97737	0.048
ENSG00000100644	HIF1A	rs1254910	-4.26	ENST00000555014.1	-1.5163	0.129	0.417319	1	tx	ENSG00000100644.17	rs72712372	-0.000701	-3.14	2.726	1482	1	lasso	-2.726	0.00641
ENSG00000262655	SPON1	rs1950039	-3.37	ENST00000591785.1	-1.51883	0.129	0.417319	1	tx	ENSG00000262655.4	rs7928209	0.00863	2.96	-0.64674	1931	9	enet	-0.26831	0.788
ENSG00000140691	ARMC5	rs13338928	-2.36	ENSG00000140691.16	1.5133	0.13	0.432054	1	gene	ENSG00000140691.18	rs3116149	0.0801	3.42	-0.029583	964	1	lasso	-0.029583	0.976
ENSG00000100320	RBFOX2	rs5995113	2.56	ENST00000495377.6	-1.51243	0.13	0.419022	1	tx	ENSG00000100320.24	rs75394724	-0.013993	3.07	0.6498	1762	1	lasso	0.649833	0.516
ENSG00000237765	FAM200B	rs12498478	-3.03	ENST00000509022.5	1.5148	0.13	0.419022	1	tx	ENSG00000237765.8	rs2240681	0.008052	3.67	1.2467	1635	4	lasso	1.1949	0.232
ENSG00000101347	SAMHD1	rs11697895	2.95	ENSG00000101347.8	-1.51169	0.131	0.433694	1	gene	ENSG00000101347.11	rs6065201	0.016033	-3.33	1.4473	731	3	lasso	-1.4482	0.147569
ENSG00000130311	DDA1	rs71338627	3.45	ENST00000359866.8	1.50973	0.131	0.420931	1	tx	ENSG00000130311.11	rs62119893	-0.005481	2.91	1.51056	1249	37	enet	1.11895	0.263
ENSG00000241945	PWP2	rs9983354	3.13	ENST00000476948.1	-1.50952	0.131	0.420931	1	tx	ENSG00000241945.8	rs2246610	-0.008889	-3	-0.81355	748	1	lasso	0.8136	0.4159
ENSG00000196504	PRPF40A	rs7601047	-4.2	ENST00000471701.1	1.50811	0.132	0.422391	1	tx	ENSG00000196504.21	rs9677146	-0.00154	-2.97	-2.949	1848	19	enet	3.22211	0.00127
ENSG00000106009	BRAT1	rs3800908	-9.51	ENST00000473879.1	1.50821	0.132	0.422391	1	tx	ENSG00000106009.16	rs1976134	-0.007046	3.4	0.454318	1484	4	enet	0.634974	0.525
ENSG00000174775	HRAS	rs12577324	-4.2	ENST00000478324.5	1.5047	0.132	0.422391	1	tx	ENSG00000174775.18	rs10902237	-0.0143	-2.72	0.99961	994	4	lasso	0.5022	0.616
ENSG00000105063	PPP6R1	rs2288419	4.08	ENST00000592242.1	-1.50799	0.132	0.422391	1	tx	ENSG00000105063.19	rs3816051	-0.012693	-2.96	2.37204	843	1	lasso	-2.37204	0.0177
ENSG00000109270	LAMTOR3	rs4699774	2.87	ENST00000226522.8	-1.50053	0.133	0.423912	1	tx	ENSG00000109270.13	rs7683140	0.005777	3.16	-0.327	1548	1	lasso	-0.327	0.744
ENSG00000179021	C3orf38	rs11128045	2.83	ENST00000318887.7	1.5	0.133	0.423912	1	tx	ENSG00000179021.10	rs4859018	-0.0145	-2.78	-0.243265	1810	1	lasso	0.243265	0.808
ENSG00000141279	NPEPPS	rs12452082	3.18	ENST00000530514.5	1.50343	0.133	0.423912	1	tx	ENSG00000141279.18	rs61463979	-0.0126	-3.48	-1.48858	1619	7	lasso	1.73416	0.0829
ENSG00000144535	DIS3L2	rs283487	8	ENSG00000144535.19	1.49915	0.134	0.438704	1	gene	ENSG00000144535.20	rs6713741	-0.00579	-3.06	-1.15644	1765	14	enet	1.19054	0.234
ENSG00000173166	RAPH1	rs2117266	3.19	ENST00000428637.5	1.49798	0.134	0.425785	1	tx	ENSG00000173166.18	rs62182629	-0.00946	-3.31	0.21098	1063	1	enet	-0.21098	0.833
ENSG00000018699	TTC27	rs6714546	3.08	ENST00000317907.8	-1.49524	0.135	0.427427	1	tx	ENSG00000018699.13	rs13010404	0.0167	-3.07	0.48416	1663	19	enet	-0.33387	0.738
ENSG00000168237	GLYCTK	rs2710323	9.63	ENST00000471180.5	-1.49	0.135	0.427427	1	tx	ENSG00000168237.18	rs6802320	-0.00811	2.69	-6.79238	706	15	enet	-5.55889	2.71e-08
ENSG00000188647	PTAR1	rs11138843	4.43	ENST00000474925.2	-1.49305	0.135	0.427427	1	tx	ENSG00000188647.13	rs78537956	0.036	-3.13	0.13034	1852	2	lasso	-0.120124	0.904
ENSG00000161970	RPL26	rs8071166	-4.22	ENST00000578115.1	1.49296	0.135	0.427427	1	tx	ENSG00000161970.15	rs7217311	-0.00548	-3.03	-0.56393	1262	1	lasso	0.56393	0.573
ENSG00000137309	HMGA1	rs9461916	-6.41	ENST00000311487.9	1.4916	0.136	0.42935	1	tx	ENSG00000137309.21	rs62398919	-0.005528	-2.9	-1.25632	1563	1	lasso	1.2563	0.209
ENSG00000175756	AURKAIP1	rs35511469	-3.79	ENST00000338338.9	1.49178	0.136	0.42935	1	tx	ENSG00000175756.14	rs915292	-0.011	-3.01	-0.69302	172	3	enet	0.82958	0.407
ENSG00000064607	SUGP2	rs2905435	7.43	ENSG00000064607.16	1.48746	0.137	0.443604	1	gene	ENSG00000064607.17	rs4808900	0.078994	3.17	0.857624	1098	1	lasso	0.85762	0.391
ENSG00000073921	PICALM	rs11603144	3.48	ENSG00000073921.17	1.4853	0.137	0.443604	1	gene	ENSG00000073921.18	rs3781812	0.00368	-2.93	-1.08708	1600	1	lasso	1.08708	0.277
ENSG00000162734	PEA15	rs2147472	-4.73	ENSG00000162734.12	-1.48891	0.137	0.443604	1	gene	ENSG00000162734.13	rs2820576	-0.0099	2.96	0.82143	1201	22	enet	-0.75489	0.45
ENSG00000170322	NFRKB	rs7103072	3.57	ENSG00000170322.14	-1.48655	0.137	0.443604	1	gene	ENSG00000170322.15	rs7939702	-0.0147	-3.14	0.7771	1450	1	lasso	-0.7771	0.437
ENSG00000197928	ZNF677	rs8107688	2.76	ENST00000594681.5	1.48673	0.137	0.431115	1	tx	ENSG00000197928.11	rs17207107	-0.001383	2.92	0.617811	1446	3	enet	0.28463	0.776
ENSG00000095303	PTGS1	rs13295747	-4.01	ENSG00000095303.14	1.48346	0.138	0.445326	1	gene	ENSG00000095303.17	rs4588928	0.0686	3	1.49774	1268	4	lasso	0.699467	0.484
ENSG00000130304	SLC27A1	rs71338627	3.45	ENSG00000130304.16	1.48449	0.138	0.445326	1	gene	ENSG00000130304.17	rs10418352	-0.010611	-2.94	2.56291	1190	3	lasso	-2.29926	0.0215
ENSG00000111199	TRPV4	rs4766428	8.46	ENST00000261740.6	1.48366	0.138	0.432869	1	tx	ENSG00000111199.12	rs10082809	-0.013712	-3	-2.02771	1336	1	lasso	2.02771	0.0426
ENSG00000133466	C1QTNF6	rs2071709	4.03	ENST00000493023.1	-1.48155	0.138	0.432869	1	tx	ENSG00000133466.14	rs4821536	0.017231	-3.32	1.2835	1596	1	lasso	-1.28355	0.199
ENSG00000134318	ROCK2	rs76076331	-3.53	ENST00000493096.1	1.48442	0.138	0.432869	1	tx	ENSG00000134318.16	rs4668717	-4.61e-05	3.27	2.35245	1883	3	enet	2.80292	0.00506
ENSG00000160957	RECQL4	rs12719778	3.27	ENST00000529424.2	-1.48157	0.138	0.432869	1	tx	ENSG00000160957.15	rs2727240	0.125543	3.39	2.2472	479	15	enet	1.6048	0.109
ENSG00000142544	CTU1	rs73067310	3.32	ENSG00000142544.6	-1.47915	0.139	0.447036	1	gene	ENSG00000142544.7	rs12975196	-0.011047	3.01	-0.138937	1385	2	lasso	1.02305	0.306
ENSG00000163389	POGLUT1	rs13095752	3.21	ENSG00000163389.10	-1.48096	0.139	0.447036	1	gene	ENSG00000163389.12	rs62266700	0.0638	3.99	-1.15059	1697	46	enet	-0.125138	0.9
ENSG00000049323	LTBP1	rs6714546	3.08	ENST00000413303.5	1.48138	0.139	0.434319	1	tx	ENSG00000049323.16	rs11685108	-0.00822	3.47	0.3001	2537	2	lasso	0.49746	0.619
ENSG00000118193	KIF14	rs4915203	5.92	ENSG00000118193.11	1.47467	0.14	0.448063	1	gene	ENSG00000118193.12	rs11803122	-0.00154	-3.25	2.56425	1802	4	lasso	-2.26416	0.0236
ENSG00000139734	DIAPH3	rs9317121	-3.185	ENSG00000139734.17	1.475	0.14	0.448063	1	gene	ENSG00000139734.19	rs12583057	-0.01406	3	0.1684	2207	2	lasso	-0.1957	0.84483
ENSG00000141198	TOM1L1	rs11650101	4.55	ENSG00000141198.13	1.47547	0.14	0.448063	1	gene	ENSG00000141198.16	rs4794530	-0.00642	-3.61	-0.47849	1830	1	lasso	0.47849	0.632
ENSG00000157450	RNF111	rs11854073	-5.337	ENST00000558977.1	-1.47488	0.14	0.435905	1	tx	ENSG00000157450.16	rs6494018	0.062715	3.77	-0.53	1709	2	lasso	-1.2457	0.213
ENSG00000009844	VTA1	rs225699	3.6	ENST00000620996.4	-1.47644	0.14	0.435905	1	tx	ENSG00000009844.16	rs145721892	0.168309	3.51	-2.26342	1265	2	enet	-1.8146	0.069587
ENSG00000109158	GABRA4	rs28482891	5.05	ENSG00000109158.10	1.47262	0.141	0.450421	1	gene	ENSG00000109158.11	rs4487315	-0.012015	-2.76	-0.4134	1394	5	lasso	0.4133	0.679
ENSG00000213931	HBE1	rs34464178	2.6	ENSG00000213931.5	-1.47051	0.141	0.450421	1	gene	ENSG00000213931.7	rs7116124	0.0755	-3.74	-0.26047	3867	3	lasso	0.26036	0.795
ENSG00000106404	CLDN15	rs314370	4.23	ENST00000401528.5	1.47026	0.141	0.437406	1	tx	ENSG00000106404.14	rs66539139	-0.009754	3.54	0.211496	1838	9	enet	0.571188	0.568
ENSG00000087995	METTL2A	rs9904780	-2.99	ENSG00000087995.15	1.4695	0.142	0.451929	1	gene	ENSG00000087995.16	rs11654405	-0.0147	2.96	0.74066	831	1	lasso	0.74066	0.459
ENSG00000198093	ZNF649	rs12462109	3.87	ENSG00000198093.10	-1.46986	0.142	0.451929	1	gene	ENSG00000198093.11	rs11084088	-0.005763	-3.29	1.46361	2138	2	lasso	-1.46389	0.143
ENSG00000122691	TWIST1	rs9648246	3.29	ENST00000354571.5	-1.46986	0.142	0.439408	1	tx	ENSG00000122691.13	rs994823	0.00464	-3.15	2.50141	1434	2	lasso	-1.94123	0.0522
ENSG00000152558	TMEM123	rs10895266	2.38	ENST00000361236.7	-1.46838	0.142	0.439408	1	tx	ENSG00000152558.15	rs2156530	-0.0146	3.58	-0.75642	1766	8	enet	-0.07006	0.944
ENSG00000112592	TBP	rs9356590	4.69	ENST00000636632.1	1.46691	0.142	0.439408	1	tx	ENSG00000112592.15	rs3012365	0.144115	-3.31	-0.9259	938	1	lasso	0.9259	0.3545
ENSG00000075188	NUP37	rs1533688	2.92	ENSG00000075188.8	1.46584	0.143	0.453257	1	gene	ENSG00000075188.9	rs1391677	-0.011332	3.2	-0.41383	1346	28	enet	0.52547	0.599
ENSG00000135845	PIGC	rs1972338	4.29	ENSG00000135845.9	-1.46323	0.143	0.453257	1	gene	ENSG00000135845.10	rs477289	0.168	-3.76	1.06871	1398	2	lasso	-1.09131	0.275
ENSG00000144895	EIF2A	rs13081536	-3.75	ENST00000472926.1	-1.46	0.143	0.441033	1	tx	ENSG00000144895.12	rs6440670	-0.00359	3.11	-0.219835	1403	1	lasso	-0.219835	0.826
ENSG00000178105	DDX10	rs2186673	-4.53	ENST00000530116.1	-1.4659	0.143	0.441033	1	tx	ENSG00000178105.12	rs2155440	-0.00813	2.8	-0.10056	1428	1	enet	-0.10056	0.92
ENSG00000196498	NCOR2	rs12311848	5.64	ENST00000536195.1	-1.46499	0.143	0.441033	1	tx	ENSG00000196498.14	rs10846565	-0.014023	-3.3	1.24699	1788	4	lasso	-1.94999	0.0512
ENSG00000103855	CD276	rs144378790	4.077	ENST00000561176.5	-1.46471	0.143	0.441033	1	tx	ENSG00000103855.18	rs7179827	-0.0137	-3.02	0.5393	1222	5	lasso	-0.5393	0.59
ENSG00000242779	ZNF702P	rs8107688	2.76	ENST00000602242.5	1.46508	0.143	0.441033	1	tx	ENSG00000242779.8	rs11667322	-0.014508	2.8	1.18834	1797	2	enet	1.1378	0.255
ENSG00000112365	ZBTB24	rs11153171	2.94	ENSG00000112365.4	-1.4604	0.144	0.45491	1	gene	ENSG00000112365.6	rs6907769	0.011278	3.04	0.06987	1507	2	lasso	0.0702	0.944015
ENSG00000113248	PCDHB15	rs246024	6.02	ENSG00000113248.5	-1.4596	0.144	0.45491	1	gene	ENSG00000113248.6	rs3776114	-0.011	2.94	-3.9756	1227	3	lasso	-3.9389	8.19e-05
ENSG00000011451	WIZ	rs12460173	2.8	ENST00000545156.5	1.46082	0.144	0.443161	1	tx	ENSG00000011451.21	rs73001907	-0.008231	-3.02	0.930524	2289	3	lasso	-0.91307	0.361
ENSG00000131845	ZNF304	rs67651132	3.2	ENSG00000131845.14	-1.4567	0.145	0.456385	1	gene	ENSG00000131845.15	rs1548475	-0.014701	-2.87	0.846632	1652	1	lasso	-0.84663	0.397
ENSG00000101337	TM9SF4	rs57351160	-3.04	ENST00000442842.5	-1.45724	0.145	0.444766	1	tx	ENSG00000101337.16	rs60484362	-0.007377	-3.38	-1.0882	992	14	enet	-0.1138	0.909408
ENSG00000119139	TJP2	rs11138843	4.43	ENST00000606364.5	1.45703	0.145	0.444766	1	tx	ENSG00000119139.21	rs4744680	0.0238	-3.74	-3.02322	1811	4	enet	3.09059	0.002
ENSG00000203485	INF2	rs7146406	2.92	ENST00000617571.4	1.45567	0.145	0.444766	1	tx	ENSG00000203485.14	rs12878152	-0.008888	3.07	2.0594	1183	1	lasso	2.0594	0.0395
ENSG00000196670	ZFP62	rs7708848	2.98	ENSG00000196670.13	1.45333	0.146	0.457178	1	gene	ENSG00000196670.14	rs6883373	0.0937	4.12	-1.5468	1031	13	lasso	-1.5606	0.119
ENSG00000136141	LRCH1	rs4942562	3.76	ENST00000478412.1	-1.45237	0.146	0.446066	1	tx	ENSG00000136141.15	rs1750498	0.026835	-3.41	1.7295	1840	1	lasso	-1.7295	0.08371
ENSG00000109381	ELF2	rs72943005	4.64	ENST00000504314.1	1.45226	0.146	0.446066	1	tx	ENSG00000109381.21	rs795585	0.003124	2.95	3.0764	1754	1	lasso	3.0764	0.00209
ENSG00000213463	SYNJ2BP	rs2526882	5.14	ENST00000554216.1	-1.45282	0.146	0.446066	1	tx	ENSG00000213463.5	rs8004903	0.004736	-2.97	-0.8927	2066	1	lasso	0.8927	0.372
ENSG00000140993	TIGD7	rs28856059	-2.96	ENSG00000140993.10	1.4509	0.147	0.457797	1	gene	ENSG00000140993.11	rs62037859	-0.0103	-3.27	-0.009776	1297	12	enet	0.90135	0.367
ENSG00000143753	DEGS1	rs6661430	-4.67	ENSG00000143753.12	-1.44982	0.147	0.457797	1	gene	ENSG00000143753.13	rs751128	-0.0125	2.85	-0.76966	1257	1	lasso	-0.76966	0.442
ENSG00000203797	DDO	rs1150106	-3.6	ENSG00000203797.9	-1.451	0.147	0.457797	1	gene	ENSG00000203797.12	rs115154503	0.019437	3.89	-1.27052	1335	11	lasso	-1.2696	0.204226
ENSG00000088833	NSFL1C	rs2277761	-4.85	ENST00000381653.9	-1.44933	0.147	0.447136	1	tx	ENSG00000088833.18	rs6077755	-0.014657	3.46	0.0797	1820	4	enet	0.064	0.948989
ENSG00000174891	RSRC1	rs16829653	-3.14	ENST00000464171.5	-1.45	0.147	0.447136	1	tx	ENSG00000174891.14	rs7618072	0.00113	-3.14	1.08279	2679	2	lasso	-1.01902	0.308
ENSG00000118640	VAMP8	rs908304	3.95	ENSG00000118640.10	-1.44701	0.148	0.459407	1	gene	ENSG00000118640.11	rs7590430	-0.00339	4.06	-0.93556	1772	16	enet	-0.50154	0.616
ENSG00000137975	CLCA2	rs11585276	-2.76	ENSG00000137975.7	-1.44699	0.148	0.459407	1	gene	ENSG00000137975.8	rs9433426	-0.0117	3.2	-1.76028	1868	3	lasso	-1.87463	0.0608
ENSG00000143194	MAEL	rs12120481	4.55	ENSG00000143194.12	1.44735	0.148	0.459407	1	gene	ENSG00000143194.13	rs7548201	0.000676	3.47	-3.31104	1735	79	enet	-2.09327	0.0363
ENSG00000167680	SEMA6B	rs35502362	-5.28	ENSG00000167680.15	1.44648	0.148	0.459407	1	gene	ENSG00000167680.17	rs8111858	-0.009983	-3.1	-1.97826	932	4	enet	2.62955	0.00855
ENSG00000250462	LRRC37BP1	rs186262	4.61	ENSG00000250462.8	-1.44521	0.148	0.459407	1	gene	ENSG00000250462.9	rs113794097	0.0123	2.88	-0.41014	960	2	enet	-0.36501	0.715
ENSG00000117222	RBBP5	rs6702469	4.71	ENST00000264515.10	-1.44633	0.148	0.448489	1	tx	ENSG00000117222.14	rs11240524	-0.0144	-3.07	2.02468	1676	1	lasso	-2.02468	0.0429
ENSG00000086589	RBM22	rs75294883	-2.91	ENST00000520132.1	-1.44558	0.148	0.448489	1	tx	ENSG00000086589.12	rs2071368	-0.0136	-2.89	0.6532	1417	1	lasso	-0.6532	0.514
ENSG00000076053	RBM7	rs12278709	4.24	ENST00000544582.1	-1.4467	0.148	0.448489	1	tx	ENSG00000076053.12	rs681094	-0.0109	-3.49	0.29067	1623	32	enet	-0.91678	0.359
ENSG00000103549	RNF40	rs4238961	3.99	ENST00000566811.5	1.45	0.148	0.448489	1	tx	ENSG00000103549.22	rs145456050	-0.0113	-2.55	-1.44556	501	1	lasso	1.44556	0.148
ENSG00000079950	STX7	rs6923939	-3.13	ENSG00000079950.13	1.4428	0.149	0.460839	1	gene	ENSG00000079950.14	rs17215186	-0.014705	2.75	0.61599	1757	21	enet	0.124	0.901292
ENSG00000119403	PHF19	rs4837761	3.91	ENSG00000119403.13	-1.443	0.149	0.460839	1	gene	ENSG00000119403.15	rs394572	-0.00869	2.9	-0.28767	1061	4	lasso	-0.926596	0.354
ENSG00000143498	TAF1A	rs17461555	-3.64	ENSG00000143498.17	-1.44269	0.149	0.460839	1	gene	ENSG00000143498.18	rs158750	-0.0131	2.61	-0.79245	603	1	lasso	-0.79245	0.428
ENSG00000183155	RABIF	rs34597136	-3.69	ENSG00000183155.4	-1.44201	0.149	0.460839	1	gene	ENSG00000183155.5	rs17533071	0.0994	2.84	-0.94708	1159	1	lasso	-0.94708	0.344
ENSG00000243646	IL10RB	rs2251854	4.55	ENST00000290200.6	-1.44414	0.149	0.449686	1	tx	ENSG00000243646.11	rs2065289	-0.007228	3.38	0.53233	1453	5	lasso	-0.0915	0.92707
ENSG00000155849	ELMO1	rs2718180	-3.3	ENST00000448602.5	1.44165	0.149	0.449686	1	tx	ENSG00000155849.16	rs11765990	-0.013108	-3.19	-0.303905	2635	2	lasso	0.299509	0.765
ENSG00000135940	COX5B	rs6744080	2.67	ENST00000464949.5	-1.44173	0.149	0.449686	1	tx	ENSG00000135940.7	rs10520549	0.00125	2.91	0.05392	576	1	lasso	0.05392	0.957
ENSG00000100216	TOMM22	rs73157117	3.72	ENST00000492561.1	1.44222	0.149	0.449686	1	tx	ENSG00000100216.6	rs9607580	0.003985	3.43	2.1475	1057	3	lasso	1.35088	0.177
ENSG00000186010	NDUFA13	rs2905435	7.43	ENST00000507754.8	-1.44253	0.149	0.449686	1	tx	ENSG00000186010.19	rs247762	0.0126	3.22	-0.32009	1183	5	lasso	-0.07205	0.943
ENSG00000100300	TSPO	rs695624	3.97	ENST00000583777.5	-1.44171	0.149	0.449686	1	tx	ENSG00000100300.18	rs9612028	-0.013877	-3.42	2.068	1812	2	lasso	-1.67928	0.0931
ENSG00000154188	ANGPT1	rs1836031	-3.35	ENSG00000154188.9	1.44108	0.149563	0.460934	1	gene	ENSG00000154188.10	rs893227	-0.011899	2.85	-1.703	2162	1	lasso	-1.703	0.0886
ENSG00000109576	AADAT	rs3797040	6.2	ENSG00000109576.13	1.43792	0.15	0.460934	1	gene	ENSG00000109576.14	rs4270552	-0.014705	-2.77	1.1574	1577	1	lasso	-1.1574	0.247
ENSG00000254656	RTL1	rs12892571	3.38	ENSG00000254656.1	1.44095	0.15	0.460934	1	gene	ENSG00000254656.3	rs61239538	0.064341	3.75	0.678	1265	3	lasso	1.6674	0.0954
ENSG00000071189	SNX13	rs17675101	-4.04	ENST00000474067.5	-1.43908	0.15	0.451019	1	tx	ENSG00000071189.21	rs4576329	-0.006706	2.9	2.19089	1834	122	enet	-0.028807	0.977
ENSG00000134909	ARHGAP32	rs7110961	-3.23	ENSG00000134909.18	-1.43555	0.151	0.461851	1	gene	ENSG00000134909.19	rs692090	0.0283	-3.01	0.40483	2043	2	lasso	-0.43657	0.662
ENSG00000135547	HEY2	rs7775343	2.46	ENSG00000135547.8	1.4343	0.151	0.461851	1	gene	ENSG00000135547.9	rs9491503	-0.010209	-3.47	-1.19318	956	3	lasso	1.1943	0.232364
ENSG00000159873	CCDC117	rs5762882	4.67	ENSG00000159873.9	1.4371	0.151	0.461851	1	gene	ENSG00000159873.10	rs132350	0.055253	3.77	-1.0509	998	64	enet	1.79021	0.0734
ENSG00000182004	SNRPE	rs4951338	3.52	ENSG00000182004.12	1.43563	0.151	0.461851	1	gene	ENSG00000182004.13	rs12030392	-0.0145	-2.71	-0.4366	1369	14	enet	2.10538	0.0353
ENSG00000221866	PLXNA4	rs1593304	-6.33	ENSG00000221866.9	-1.43619	0.151	0.461851	1	gene	ENSG00000221866.10	rs6950300	0.000617	3.63	0.255289	2239	3	lasso	0.255154	0.799
ENSG00000264940	SNORD3C	rs4073003	-6.93	ENSG00000264940.4	-1.4344	0.151	0.461851	1	gene	ENSG00000264940.5	rs7502046	0.0629	-3.38	-5.7013	623	2	lasso	5.47115	4.47e-08
ENSG00000165282	PIGO	rs568300	-4.64	ENST00000361778.6	-1.43469	0.151	0.452489	1	tx	ENSG00000165282.15	rs7033172	-0.0114	-3.18	2.19136	1009	10	enet	-1.74529	0.0809
ENSG00000109971	HSPA8	rs7927176	6.53	ENST00000528292.5	-1.43454	0.151	0.452489	1	tx	ENSG00000109971.14	rs11218704	0.00482	3.54	-0.24662	1671	1	lasso	-0.24662	0.805
ENSG00000139546	TARBP2	rs3214023	4.99	ENST00000552857.5	-1.4374	0.151	0.452489	1	tx	ENSG00000139546.11	rs144586173	0.065139	3.46	1.05331	1180	5	enet	-0.45153	0.652
ENSG00000108829	LRRC59	rs198547	-4.59	ENST00000225972.7	1.43296	0.152	0.453292	1	tx	ENSG00000108829.10	rs2277632	-0.0117	3.33	-1.04874	1187	2	lasso	-0.85663	0.392
ENSG00000164023	SGMS2	rs4956140	3.72	ENST00000394684.8	-1.43242	0.152	0.453292	1	tx	ENSG00000164023.15	rs1452397	0.016601	-3.29	0.2796	1533	3	lasso	-0.2847	0.776
ENSG00000185650	ZFP36L1	rs72722115	3.5	ENST00000439696.2	-1.43285	0.152	0.453292	1	tx	ENSG00000185650.10	rs11158800	-0.004816	-3.47	1.3984	1810	1	lasso	-1.3984	0.162
ENSG00000111802	TDP2	rs3756821	-4.57	ENST00000478285.1	1.43399	0.152	0.453292	1	tx	ENSG00000111802.14	rs2744603	0.082881	-3.61	0.8711	2029	1	lasso	-0.8711	0.3837
ENSG00000159069	FBXW5	rs7864414	-2.31	ENST00000487794.5	1.43215	0.152	0.453292	1	tx	ENSG00000159069.14	rs2784036	-0.0127	2.44	-0.8443	299	11	enet	0.082599	0.934
ENSG00000080371	RAB21	rs12301769	6	ENST00000261263.4	-1.42749	0.153	0.454306	1	tx	ENSG00000080371.6	rs2304272	0.016989	-3.8	2.10181	1385	30	enet	-1.95835	0.0502
ENSG00000131370	SH3BP5	rs75696549	3.26	ENST00000366391.6	-1.43	0.153	0.454306	1	tx	ENSG00000131370.16	rs1687295	-0.00554	-3.07	0.416697	1459	2	lasso	-0.320178	0.749
ENSG00000100365	NCF4	rs2071709	4.03	ENST00000415063.2	-1.42857	0.153	0.454306	1	tx	ENSG00000100365.16	rs6000299	-0.013463	3.43	-0.8237	1757	22	enet	-0.998152	0.318
ENSG00000123124	WWP1	rs35701946	2.36	ENST00000520453.5	1.42958	0.153	0.454306	1	tx	ENSG00000123124.14	rs315965	0.015595	2.82	0.8614	1894	3	enet	0.8591	0.39
ENSG00000013364	MVP	rs3814883	-7.76	ENST00000569612.1	-1.43	0.153	0.454306	1	tx	ENSG00000013364.19	rs4788172	-0.0147	-2.36	2.41628	320	10	enet	3.75287	0.000175
ENSG00000205268	PDE7A	rs72652710	3.11	ENSG00000205268.10	-1.42577	0.153934	0.46636	1	gene	ENSG00000205268.11	rs11779350	0.008467	3.49	1.5423	1685	11	enet	1.3673	0.172
ENSG00000141052	MYOCD	rs12950148	6.05	ENSG00000141052.17	1.42621	0.154	0.46636	1	gene	ENSG00000141052.18	rs60200456	-0.00851	3.23	-0.77524	1994	35	enet	-0.77541	0.438
ENSG00000239672	NME1	rs66469535	-3.33	ENSG00000239672.7	1.42473	0.154	0.46636	1	gene	ENSG00000239672.8	rs7210134	-0.014	2.76	-1.84898	1324	3	enet	-0.72394	0.469
ENSG00000143867	OSR1	rs112114744	3.93	ENSG00000143867.6	1.4214	0.155	0.468228	1	gene	ENSG00000143867.7	rs7603740	0.00303	-3.64	0.20317	1925	10	enet	-0.5134	0.608
ENSG00000183128	CALHM3	rs79668541	-9.97	ENSG00000183128.7	1.4228	0.155	0.468228	1	gene	ENSG00000183128.7	rs3824776	-0.008801	-2.81	-0.82495	1268	2	enet	2.54671	0.0109
ENSG00000127580	WDR24	rs115501938	-3.3	ENST00000293883.8	-1.42	0.155	0.457976	1	tx	ENSG00000127580.17	rs11248914	-0.0046	2.52	-1.0457	841	31	enet	-0.813323	0.416
ENSG00000162576	MXRA8	rs12742323	-3.66	ENST00000445648.5	1.42347	0.155	0.457976	1	tx	ENSG00000162576.17	rs6687776	-0.0139	-2.4	-0.0759	167	4	enet	-0.94074	0.347
ENSG00000136478	TEX2	rs1991401	-3.79	ENST00000581812.1	-1.42233	0.155	0.457976	1	tx	ENSG00000136478.9	rs2286565	-0.013	-3.07	-2.16746	872	3	lasso	3.22605	0.00126
ENSG00000197170	PSMD12	rs8073554	4.51	ENST00000584008.5	-1.42312	0.155	0.457976	1	tx	ENSG00000197170.10	rs887069	0.0621	-3.48	2.06641	1136	3	lasso	-1.67608	0.0937
ENSG00000144668	ITGA9	rs71323641	-5.26	ENSG00000144668.11	-1.41899	0.156	0.470253	1	gene	ENSG00000144668.12	rs6809976	0.163	3.66	-0.644116	1350	1	lasso	-0.644116	0.52
ENSG00000116266	STXBP3	rs11102213	3.36	ENST00000472099.1	-1.419	0.156	0.459761	1	tx	ENSG00000116266.11	rs35860016	-0.00692	-3.18	0.76815	1323	4	lasso	-0.72697	0.467
ENSG00000177082	WDR73	rs11638554	-7.269	ENST00000561434.1	-1.41706	0.156	0.459761	1	tx	ENSG00000177082.13	rs60772425	-0.000185	-2.78	2.8143	1139	3	lasso	-2.8161	0.00486
ENSG00000133619	KRBA1	rs6946512	-3.25	ENSG00000133619.17	1.41592	0.157	0.470615	1	gene	ENSG00000133619.18	rs4727047	0.05862	-3.72	1.27928	1054	29	enet	-0.818842	0.413
ENSG00000180891	CUEDC1	rs4793888	6.27	ENSG00000180891.12	-1.41562	0.157	0.470615	1	gene	ENSG00000180891.13	rs2526374	0.00313	3.17	1.10145	1342	1	enet	1.10145	0.271
ENSG00000100284	TOM1	rs7290180	3.69	ENST00000492723.1	-1.41457	0.157	0.461391	1	tx	ENSG00000100284.22	rs5999854	-0.013416	3.01	-0.9597	1728	1	lasso	-0.959712	0.337
ENSG00000114648	KLHL18	rs11713101	2.96	ENSG00000114648.11	-1.41115	0.158	0.472785	1	gene	ENSG00000114648.12	rs7617689	0.00142	3.21	1.83241	555	2	lasso	1.90831	0.0564
ENSG00000172939	OXSR1	rs71323641	-5.26	ENST00000467900.1	1.41	0.158	0.462866	1	tx	ENSG00000172939.9	rs2844395	-0.0124	-3.07	-4.29819	1207	2	lasso	4.83847	1.31e-06
ENSG00000129250	KIF1C	rs2189336	4.78	ENST00000573815.1	-1.4102	0.158	0.462865	1	tx	ENSG00000129250.12	rs2585274	-0.0133	3.01	-1.35005	1516	6	lasso	-1.3501	0.177
ENSG00000253159	PCDHGA12	rs246024	6.02	ENSG00000253159.2	-1.40777	0.159	0.474284	1	gene	ENSG00000253159.3	rs13162099	-0.00256	2.95	2.6414	1449	1	lasso	2.6414	0.00826
ENSG00000170899	GSTA4	rs72934790	-4.22	ENST00000370963.8	-1.40743	0.159	0.464039	1	tx	ENSG00000170899.11	rs2397132	-0.01447	-3.47	-0.59018	1676	47	enet	-1.4975	0.134253
ENSG00000013523	ANGEL1	rs12879469	3.54	ENST00000251089.6	-1.40574	0.16	0.465568	1	tx	ENSG00000013523.11	rs11622259	-0.012223	-3.1	2.5063	1752	1	enet	-2.5063	0.0122
ENSG00000118898	PPL	rs8047438	5.76	ENST00000345988.6	-1.41	0.16	0.465568	1	tx	ENSG00000118898.16	rs34132212	-0.0125	-3.05	0.556455	1234	2	lasso	-0.137757	0.89
ENSG00000163541	SUCLG1	rs111878765	3.14	ENST00000488234.1	1.40639	0.16	0.465568	1	tx	ENSG00000163541.12	rs77124020	-0.0147	2.93	1.28641	1245	4	lasso	1.23418	0.217
ENSG00000133983	COX16	rs913479	-4.5	ENST00000555601.1	-1.40638	0.16	0.465568	1	tx	ENSG00000133983.16	rs72625691	-0.013826	3.16	-1.1604	2140	3	lasso	-1.1604	0.246
ENSG00000149289	ZC3H12C	rs328273	-3.74	ENSG00000149289.10	-1.40173	0.161	0.477587	1	gene	ENSG00000149289.11	rs2020044	-0.00685	2.96	-1.56068	1434	1	lasso	-1.56068	0.119
ENSG00000153989	NUS1	rs9285425	-5.38	ENSG00000153989.7	1.4012	0.161	0.477587	1	gene	ENSG00000153989.8	rs1526269	0.040203	-3.6	-1.75069	1538	62	enet	2.7982	0.005139
ENSG00000148290	SURF1	rs77926044	4.09	ENSG00000148290.9	1.39826	0.162	0.479059	1	gene	ENSG00000148290.10	rs8176630	-0.014	3.81	1.85023	1472	24	enet	1.59422	0.111
ENSG00000131013	PPIL4	rs9688861	3.04	ENST00000253329.2	-1.39869	0.162	0.468892	1	tx	ENSG00000131013.4	rs7764459	0.023124	3.45	0.04539	1689	2	lasso	0.4944	0.620994
ENSG00000137074	APTX	rs10733465	4.58	ENST00000486724.5	1.3998	0.162	0.468892	1	tx	ENSG00000137074.20	rs10813945	-0.000336	3.49	2.51332	1876	2	enet	2.42968	0.0151
ENSG00000140988	RPS2	rs170447	3.71	ENST00000563194.1	1.4	0.162	0.468892	1	tx	ENSG00000140988.16	rs4337297	-0.0137	2.74	-0.646123	1385	2	lasso	-0.29661	0.767
ENSG00000131711	MAP1B	rs35580407	-3.71	ENSG00000131711.14	1.39388	0.163	0.479366	1	gene	ENSG00000131711.15	rs277987	-0.0127	2.97	-1.0222	1553	7	lasso	-0.8948	0.371
ENSG00000141499	WRAP53	rs507506	-4.39	ENSG00000141499.16	1.39589	0.163	0.479366	1	gene	ENSG00000141499.18	rs72827503	-0.0105	2.97	0.66227	1142	2	lasso	0.6623	0.508
ENSG00000110925	CSRNP2	rs4307773	-4.29	ENST00000228515.5	-1.3942	0.163	0.470394	1	tx	ENSG00000110925.7	rs6580806	-0.014703	3.34	-0.45168	1358	4	lasso	-0.45155	0.652
ENSG00000160796	NBEAL2	rs11713101	2.96	ENST00000450053.7	1.39	0.163	0.470394	1	tx	ENSG00000160796.18	rs7617689	0.0354	3.38	1.83241	937	14	lasso	1.15622	0.248
ENSG00000203326	ZNF525	rs8107688	2.76	ENST00000600148.1	-1.3963	0.163	0.470394	1	tx	ENSG00000203326.12	rs7248039	0.036129	3.01	1.48366	1362	1	lasso	1.48366	0.138
ENSG00000123358	NR4A1	rs303811	-3.6	ENSG00000123358.19	-1.39175	0.164	0.480984	1	gene	ENSG00000123358.20	rs999665	0.001672	3.15	-1.86737	1730	1	lasso	-1.86737	0.0618
ENSG00000138180	CEP55	rs947599	3.55	ENSG00000138180.15	-1.39033	0.164	0.480984	1	gene	ENSG00000138180.16	rs10882333	0.231901	4.14	-1.28928	2052	2	lasso	-1.28894	0.197
ENSG00000137563	GGH	rs891691	3.69	ENST00000518966.5	1.39245	0.164	0.471814	1	tx	ENSG00000137563.13	rs77132748	0.0208	3.48	1.1479	1856	5	lasso	1.389	0.165
ENSG00000142453	CARM1	rs322128	5.99	ENST00000592516.1	-1.39098	0.164	0.471814	1	tx	ENSG00000142453.12	rs318712	-0.014697	-3.06	0.778117	1329	13	enet	-0.59666	0.551
ENSG00000109113	RAB34	rs9896721	-4.83	ENST00000636154.1	-1.38768	0.165	0.473372	1	tx	ENSG00000109113.20	rs55877761	0.0812	-3.3	0.70679	742	2	lasso	-0.85876	0.39
ENSG00000145284	SCD5	rs2583636	-4.38	ENSG00000145284.11	1.3855	0.166	0.485851	1	gene	ENSG00000145284.12	rs9986045	0.026333	3.39	0.3888	1760	3	lasso	0.533	0.594
ENSG00000075213	SEMA3A	rs7785176	-4.99	ENST00000490883.1	-1.38612	0.166	0.47441	1	tx	ENSG00000075213.11	rs2189444	-0.007298	2.99	0.20522	2401	5	enet	-0.047034	0.962
ENSG00000198363	ASPH	rs4738868	-3.8	ENST00000518068.5	-1.38518	0.166	0.47441	1	tx	ENSG00000198363.18	rs6994807	0.088568	-3.31	0.6784	2018	2	lasso	-0.6803	0.496
ENSG00000110042	DTX4	rs637875	2.89	ENST00000531902.1	1.38546	0.166	0.47441	1	tx	ENSG00000110042.8	rs12794409	0.0237	3.18	1.49162	1153	2	lasso	1.59364	0.111
ENSG00000161996	WDR90	rs115501938	-3.3	ENST00000550739.1	-1.38	0.166	0.47441	1	tx	ENSG00000161996.19	rs11641118	-0.0143	3.06	-0.418612	849	4	enet	-0.202582	0.839
ENSG00000197780	TAF13	rs11102213	3.36	ENSG00000197780.9	1.38162	0.167	0.487777	1	gene	ENSG00000197780.11	rs11102683	-0.0144	2.66	1.657	1314	1	enet	1.657	0.0975
ENSG00000198900	TOP1	rs76064688	3.71	ENST00000361337.2	-1.38309	0.167	0.476315	1	tx	ENSG00000198900.7	rs16989457	-0.009342	-3.37	2.293	1430	5	enet	-1.1336	0.256983
ENSG00000148841	ITPRIP	rs10884051	5.12	ENST00000458723.1	1.38158	0.167	0.476315	1	tx	ENSG00000148841.17	rs2491388	-0.010882	2.75	3.4947	1179	1	lasso	3.4947	0.000475
ENSG00000137713	PPP2R1B	rs17092444	-2.26	ENST00000534500.5	1.38345	0.167	0.476315	1	tx	ENSG00000137713.16	rs7116087	-0.00737	2.83	1.71057	955	11	enet	2.46424	0.0137
ENSG00000174442	ZWILCH	rs12439987	4.353	ENST00000561583.5	1.38215	0.167	0.476315	1	tx	ENSG00000174442.12	rs4640125	-0.002934	-3.05	-0.2633	2076	2	lasso	0.264	0.792
ENSG00000151414	NEK7	rs76004643	3.82	ENSG00000151414.14	1.37862	0.168	0.48853	1	gene	ENSG00000151414.15	rs10922316	-0.00938	-2.77	-1.42797	1608	3	lasso	1.42881	0.153
ENSG00000115756	HPCAL1	rs13028656	3.71	ENST00000307845.7	-1.37883	0.168	0.478213	1	tx	ENSG00000115756.13	rs10185605	-0.00248	-3.37	0.40184	2545	2	enet	-0.3999	0.689
ENSG00000132254	ARFIP2	rs10742977	3.97	ENST00000529847.1	1.37834	0.168	0.478213	1	tx	ENSG00000132254.13	rs11603021	-0.0106	3.26	0.00639	1920	7	lasso	0.82195	0.411
ENSG00000137834	SMAD6	rs6494623	4.581	ENST00000559931.5	-1.37926	0.168	0.478213	1	tx	ENSG00000137834.15	rs1993833	0.154857	3.84	0.5059	2169	2	lasso	-0.0195	0.984
ENSG00000131849	ZNF132	rs4756	-3.16	ENSG00000131849.10	1.37654	0.169	0.489442	1	gene	ENSG00000131849.14	rs4801248	-0.010524	-3.18	1.31861	998	4	lasso	0.44677	0.655
ENSG00000171552	BCL2L1	rs2297304	-2.66	ENST00000456404.5	1.37672	0.169	0.479664	1	tx	ENSG00000171552.14	rs6061032	0.010875	2.99	0.9486	1132	1	lasso	0.9486	0.3428
ENSG00000134255	CEPT1	rs11102159	5.36	ENST00000460443.5	-1.37492	0.169	0.479664	1	tx	ENSG00000134255.16	rs72685748	-0.0121	-2.92	3.83591	2112	1	lasso	-3.83591	0.000125
ENSG00000170759	KIF5B	rs1251386	-4.08	ENST00000493889.1	-1.37519	0.169	0.479664	1	tx	ENSG00000170759.11	rs4313476	-0.007543	-2.88	1.04808	1782	1	lasso	-1.04808	0.295
ENSG00000145741	BTF3	rs55736188	3.02	ENST00000514505.6	1.37446	0.169	0.479664	1	tx	ENSG00000145741.17	rs55674522	-0.0111	3.14	1.0268	1519	3	lasso	1.0267	0.305
ENSG00000184110	EIF3C	rs62036658	2.82	ENST00000565099.1	-1.38	0.169	0.479664	1	tx	ENSG00000184110.15	rs10163301	0.0247	-3.06	0.469377	569	8	lasso	-0.626803	0.531
ENSG00000105856	HBP1	rs6955822	-3.96	ENSG00000105856.13	-1.37188	0.17	0.490843	1	gene	ENSG00000105856.14	rs7792005	0.053292	-3.63	0.25762	1284	28	enet	-0.553231	0.58
ENSG00000168038	ULK4	rs481663	-3.67	ENST00000459802.5	-1.37	0.17	0.481106	1	tx	ENSG00000168038.11	rs73828505	0.00951	-2.84	0.323522	2713	10	lasso	-0.322213	0.747
ENSG00000114999	TTL	rs7581524	3.56	ENST00000460450.1	1.37106	0.17	0.481106	1	tx	ENSG00000114999.8	rs4849058	-0.00204	-3.12	-0.88585	1406	11	enet	0.70407	0.481
ENSG00000181381	DDX60L	rs3762848	3.4	ENST00000504793.1	-1.37157	0.17	0.481106	1	tx	ENSG00000181381.15	rs2247733	-0.014702	-3.03	1.5493	1993	3	lasso	-1.5611	0.119
ENSG00000156026	MCU	rs77579177	-2.4	ENST00000605416.1	1.37246	0.17	0.481106	1	tx	ENSG00000156026.15	rs75853454	-0.008041	2.21	-1.76759	1049	1	lasso	-1.76759	0.0771
ENSG00000111424	VDR	rs11615078	3.64	ENSG00000111424.10	1.36777	0.171	0.492071	1	gene	ENSG00000111424.12	rs4768820	-0.012635	3.47	1.20553	2323	1	lasso	1.20553	0.228
ENSG00000137101	CD72	rs944700	3.74	ENSG00000137101.12	-1.37028	0.171	0.492071	1	gene	ENSG00000137101.14	rs6476508	-0.012	-2.86	1.02513	1286	8	lasso	-1.02566	0.305
ENSG00000175216	CKAP5	rs12285419	8.15	ENST00000312055.9	-1.36938	0.171	0.482686	1	tx	ENSG00000175216.15	rs74924988	0.0803	-3.49	2.78626	836	14	lasso	-3.03389	0.00241
ENSG00000184857	TMEM186	rs56229615	-3.62	ENST00000333050.6	1.37	0.171	0.482686	1	tx	ENSG00000184857.8	rs8049554	-0.0142	-3.19	-1.86945	2331	5	enet	1.86695	0.0619
ENSG00000253710	ALG11	rs6561637	-3.04	ENST00000521508.1	1.36884	0.171	0.482686	1	tx	ENSG00000253710.5	rs8002015	0.186352	3.78	0.381	774	2	lasso	0.21	0.83365
ENSG00000091129	NRCAM	rs11536567	-4.37	ENST00000379024.8	-1.36667	0.172	0.484332	1	tx	ENSG00000091129.22	rs71568541	-0.008318	-2.97	0.759924	1885	1	lasso	-0.759924	0.447
ENSG00000155329	ZCCHC10	rs256868	3.15	ENSG00000155329.11	-1.36113	0.173	0.494831	1	gene	ENSG00000155329.12	rs10515459	0.0658	3.3	-0.4074	1176	1	lasso	-0.4074	0.684
ENSG00000130714	POMT1	rs72761691	5.72	ENST00000430619.1	-1.36326	0.173	0.485602	1	tx	ENSG00000130714.19	rs4740227	-0.014	2.89	-0.53942	1195	1	lasso	-0.539416	0.59
ENSG00000211584	SLC48A1	rs11615078	3.64	ENST00000549243.5	-1.36104	0.173	0.485602	1	tx	ENSG00000211584.14	rs112969865	0.05551	4.17	-0.58299	2230	10	enet	-0.80657	0.42
ENSG00000065057	NTHL1	rs170447	3.68	ENSG00000065057.7	1.3608	0.174	0.496033	1	gene	ENSG00000065057.9	rs1623559	-0.00822	-3.04	-2.39944	1207	6	lasso	2.33745	0.0194
ENSG00000122971	ACADS	rs2649999	6.07	ENSG00000122971.8	1.36103	0.174	0.496033	1	gene	ENSG00000122971.9	rs57646360	0.051804	-3.69	-0.65417	1950	7	lasso	0.66744	0.504
ENSG00000163596	ICA1L	rs2117266	3.19	ENSG00000163596.16	1.36023	0.174	0.496033	1	gene	ENSG00000163596.17	rs17807135	-0.00751	2.88	-1.81899	927	10	lasso	-1.47159	0.141
ENSG00000215251	FASTKD5	rs2670314	4.26	ENSG00000215251.3	-1.35915	0.174	0.496033	1	gene	ENSG00000215251.5	rs692862	-0.011594	2.91	3.4084	1623	3	lasso	1.5308	0.125813
ENSG00000180263	FGD6	rs6538539	6.2	ENST00000550368.1	-1.35939	0.174	0.487231	1	tx	ENSG00000180263.14	rs4761487	-0.013489	3	-0.50181	2541	5	lasso	-0.53836	0.59
ENSG00000141959	PFKL	rs9983354	3.13	ENSG00000141959.16	1.35883	0.1742	0.496438	1	gene	ENSG00000141959.17	rs13313851	-0.013127	-3.05	-0.24327	1074	36	enet	0.5056	0.61317
ENSG00000204406	MBD5	rs7592232	5.06	ENSG00000204406.12	-1.35568	0.175	0.496568	1	gene	ENSG00000204406.14	rs79668118	0.0115	-2.96	1.91919	1753	50	enet	-2.0468	0.0407
ENSG00000166575	TMEM135	rs58568018	-3.77	ENST00000531643.1	1.35668	0.175	0.488046	1	tx	ENSG00000166575.17	rs7118964	0.00221	-3.3	-0.31917	3053	43	enet	3.38945	0.0007
ENSG00000179262	RAD23A	rs8103241	-4.03	ENST00000586375.1	1.35785	0.175	0.488046	1	tx	ENSG00000179262.10	rs10415457	-0.010829	-3.04	-1.30999	752	2	lasso	1.30985	0.19
ENSG00000110888	CAPRIN2	rs10771749	3.9	ENST00000553026.5	-1.35349	0.176	0.489952	1	tx	ENSG00000110888.19	rs11051068	0.10143	3.82	1.41489	2474	3	lasso	0.71439	0.475
ENSG00000237004	ZNRF2P1	rs7788070	4.36	ENSG00000237004.3	-1.35036	0.177	0.500915	1	gene	ENSG00000237004.4	rs215746	-0.013356	3.39	-0.504514	2170	1	lasso	-0.504514	0.614
ENSG00000049245	VAMP3	rs2001143	-2.81	ENST00000054666.10	-1.35005	0.177	0.491411	1	tx	ENSG00000049245.13	rs72642850	0.0793	-3.54	1.6018	1588	2	lasso	-1.60167	0.109
ENSG00000111716	LDHB	rs704190	2.64	ENST00000350669.5	-1.35089	0.177	0.491411	1	tx	ENSG00000111716.14	rs3764041	-0.000332	3.33	-0.37871	1750	4	lasso	-0.23515	0.814
ENSG00000023330	ALAS1	rs2577831	9.48	ENST00000484952.5	-1.35	0.177	0.491411	1	tx	ENSG00000023330.15	rs11716487	-0.0015	2.35	-0.532326	648	8	enet	-1.43643	0.151
ENSG00000110237	ARHGEF17	rs60280069	3.73	ENST00000536481.1	1.34849	0.177	0.491411	1	tx	ENSG00000110237.5	rs12365017	-0.0106	-2.98	-1.35411	983	1	lasso	1.35411	0.176
ENSG00000183647	ZNF530	rs67651132	3.2	ENSG00000183647.10	1.34654	0.178	0.502416	1	gene	ENSG00000183647.11	rs2074206	0.010894	-3.02	-1.37639	1729	3	lasso	1.41081	0.158
ENSG00000203727	SAMD5	rs11755313	-3.08	ENSG00000203727.3	1.3479	0.178	0.502416	1	gene	ENSG00000203727.4	rs112422487	0.0993	-3.86	-1.70465	1891	1	lasso	1.7046	0.08826
ENSG00000134686	PHC2	rs4652891	3.34	ENST00000373418.7	1.34706	0.178	0.492348	1	tx	ENSG00000134686.21	rs10737370	0.00934	2.79	2.70683	1346	1	lasso	2.70683	0.00679
ENSG00000129219	PLD2	rs68089023	4.75	ENST00000575945.1	-1.346	0.178	0.492348	1	tx	ENSG00000129219.14	rs2641238	-0.014	2.83	-1.37253	1209	2	lasso	-1.37245	0.17
ENSG00000104889	RNASEH2A	rs8103241	-4.03	ENSG00000104889.4	-1.34539	0.179	0.503577	1	gene	ENSG00000104889.7	rs11668471	-0.00263	-2.63	-0.533482	777	1	lasso	0.53348	0.594
ENSG00000165891	E2F7	rs33996476	4.9	ENSG00000165891.15	1.34325	0.179	0.503577	1	gene	ENSG00000165891.16	rs61927117	-0.011002	3.89	0.29185	1782	83	enet	-0.75103	0.453
ENSG00000186185	KIF18B	rs11012	-4.2	ENSG00000186185.13	1.34353	0.179	0.503577	1	gene	ENSG00000186185.14	rs7502699	-0.00628	-2.99	-1.79127	1233	5	lasso	1.74176	0.0816
ENSG00000197024	ZNF398	rs1202448	3.5	ENST00000426851.6	1.3423	0.179	0.493498	1	tx	ENSG00000197024.9	rs17552167	-0.001884	2.88	1.66914	1437	6	lasso	1.67099	0.0947
ENSG00000078747	ITCH	rs6120750	4.3	ENST00000486883.5	-1.34477	0.179	0.493498	1	tx	ENSG00000078747.17	rs73099064	0.027996	-3.54	2.3563	1103	4	lasso	-2.3608	0.018237
ENSG00000122218	COPA	rs2147472	-4.73	ENST00000545284.1	1.34261	0.179	0.493498	1	tx	ENSG00000122218.17	rs11265424	0.00752	-3.23	0.03008	1238	2	lasso	0.01014	0.992
ENSG00000157106	SMG1	rs79896548	-3.56	ENSG00000157106.16	1.3402	0.18	0.505062	1	gene	ENSG00000157106.18	rs12597294	-0.00137	-2.82	-0.610093	924	6	enet	1.91431	0.0556
ENSG00000171517	LPAR3	rs11161570	-3.42	ENSG00000171517.5	1.34027	0.18	0.505062	1	gene	ENSG00000171517.6	rs7547241	0.0489	3.52	0.06779	1833	1	lasso	0.06779	0.946
ENSG00000143013	LMO4	rs28429866	3.48	ENST00000370544.9	-1.33952	0.18	0.494567	1	tx	ENSG00000143013.13	rs11583647	0.0293	-4.12	0.84019	1405	31	enet	-0.66841	0.504
ENSG00000023892	DEF6	rs6911621	3.14	ENST00000444278.2	-1.33959	0.18	0.494567	1	tx	ENSG00000023892.12	rs9380534	0.01475	-2.87	0.33962	1167	2	enet	-0.3353	0.737407
ENSG00000144426	NBEAL1	rs2117266	3.19	ENST00000463830.1	-1.34095	0.18	0.494567	1	tx	ENSG00000144426.19	rs1181388	-0.00614	2.65	-0.30233	913	3	enet	-0.75907	0.448
ENSG00000097007	ABL1	rs4740348	-3.83	ENSG00000097007.17	1.33773	0.181	0.505713	1	gene	ENSG00000097007.20	rs72768569	0.00443	2.9	1.27136	1254	6	lasso	1.27111	0.204
ENSG00000170469	SPATA24	rs9687282	5.64	ENSG00000170469.10	-1.33618	0.181	0.505713	1	gene	ENSG00000170469.11	rs260731	-0.0147	-2.66	2.7218	637	4	lasso	-2.8981	0.00375
ENSG00000172239	PAIP1	rs6860073	2.25	ENSG00000172239.13	1.33885	0.181	0.505713	1	gene	ENSG00000172239.14	rs66868805	0.00435	3.61	1.2118	865	5	enet	1.4488	0.147
ENSG00000256683	ZNF350	rs12462109	3.87	ENSG00000256683.6	1.33707	0.181	0.505713	1	gene	ENSG00000256683.7	rs7254507	-0.014534	2.93	0.156169	2056	1	lasso	0.15617	0.876
ENSG00000147408	CSGALNACT1	rs17480272	4.42	ENST00000397998.7	1.33641	0.181	0.49563	1	tx	ENSG00000147408.16	rs3739393	0.092918	4.09	0.9479	3154	4	lasso	0.4666	0.641
ENSG00000087510	TFAP2C	rs76842328	3.11	ENSG00000087510.6	1.33525	0.182	0.507017	1	gene	ENSG00000087510.7	rs55740023	-0.012974	-3.02	-0.8135	1760	1	lasso	0.8135	0.41591
ENSG00000196646	ZNF136	rs10417094	3.88	ENSG00000196646.11	-1.33489	0.182	0.507017	1	gene	ENSG00000196646.12	rs11882565	0.021298	-3.44	-0.121241	1152	38	enet	-0.45533	0.649
ENSG00000140350	ANP32A	rs4777129	-3.518	ENST00000495764.1	1.33532	0.182	0.496757	1	tx	ENSG00000140350.15	rs28415039	0.047927	3.15	0.9121	1047	1	lasso	0.9121	0.362
ENSG00000172262	ZNF131	rs72762698	-2.36	ENST00000509634.5	-1.33608	0.182	0.496757	1	tx	ENSG00000172262.12	rs111989492	0.0455	3.37	-0.3678	1436	1	lasso	-0.3678	0.713
ENSG00000073910	FRY	rs2520698	-2.942	ENSG00000073910.19	-1.3328	0.183	0.508809	1	gene	ENSG00000073910.23	rs9548931	-0.008206	-3	0.1156	2024	5	enet	-0.4882	0.62539
ENSG00000119408	NEK6	rs2670139	3.71	ENSG00000119408.16	-1.33097	0.183	0.508809	1	gene	ENSG00000119408.17	rs928549	-0.00656	-3.16	2.24202	1119	46	enet	-0.927624	0.354
ENSG00000114739	ACVR2B	rs11919078	-3.8	ENST00000352511.4	1.33	0.183	0.497878	1	tx	ENSG00000114739.14	rs60847476	-0.013	2.9	-0.006768	1354	27	enet	0.861714	0.389
ENSG00000176102	CSTF3	rs10768011	-3.22	ENST00000524827.5	1.33061	0.183	0.497878	1	tx	ENSG00000176102.13	rs34316641	0.034	-3.25	1.11279	1481	1	lasso	-1.11279	0.266
ENSG00000101695	RNF125	rs173032	-4.29	ENST00000217740.3	1.331	0.183191	0.498325	1	tx	ENSG00000101695.9	rs1791158	-0.008793	2.83	0.1463	1457	2	lasso	0.934	0.3503
ENSG00000184029	DSCR4	rs2836171	-4.36	ENST00000482032.1	1.32945	0.184	0.499429	1	tx	ENSG00000184029.9	rs858006	-0.011455	3.12	0.67811	1797	1	lasso	0.6781	0.4977
ENSG00000136527	TRA2B	rs10937232	4.9	ENST00000492417.5	1.33	0.184	0.499429	1	tx	ENSG00000136527.19	rs12633328	-0.0129	-2.99	-1.78028	1064	15	enet	0.753619	0.451
ENSG00000143850	PLEKHA6	rs10900600	-4.45	ENSG00000143850.13	-1.32461	0.185	0.511214	1	gene	ENSG00000143850.16	rs12023102	-0.0147	3.05	-1.55688	1754	2	lasso	-1.39803	0.162
ENSG00000160584	SIK3	rs609353	-4.17	ENSG00000160584.15	-1.32569	0.185	0.511214	1	gene	ENSG00000160584.17	rs2542062	-0.00581	-3.25	1.44985	2370	4	lasso	-1.12505	0.261
ENSG00000184014	DENND5A	rs1353730	2.27	ENSG00000184014.7	-1.32552	0.185	0.511214	1	gene	ENSG00000184014.9	rs10769990	0.0323	3.23	0.56805	1661	3	enet	-0.48117	0.63
ENSG00000137522	RNF121	rs11823867	-3.44	ENST00000393711.7	1.32665	0.185	0.500607	1	tx	ENSG00000137522.18	rs7130652	0.0527	-3.21	-0.60482	668	33	enet	1.03069	0.303
ENSG00000196739	COL27A1	rs111320077	4.17	ENST00000485397.1	-1.32541	0.185	0.500607	1	tx	ENSG00000196739.15	rs12379659	0.07	3	1.62906	1835	25	enet	2.65556	0.00792
ENSG00000166598	HSP90B1	rs10861176	-5.84	ENST00000550595.1	-1.32687	0.185	0.500607	1	tx	ENSG00000166598.16	rs73180119	-0.009341	-3.3	2.01247	2139	54	enet	-0.37007	0.711
ENSG00000100031	GGT1	rs5760736	4.17	ENSG00000100031.18	1.3239	0.186	0.512653	1	gene	ENSG00000100031.19	rs139670	0.021514	-3.3	-0.442	1167	12	enet	0.284875	0.776
ENSG00000100201	DDX17	rs7289981	3.9	ENSG00000100201.19	1.3214	0.186	0.512653	1	gene	ENSG00000100201.23	rs9607580	-0.014686	-2.94	2.1475	1093	2	lasso	-2.28265	0.0225
ENSG00000137216	TMEM63B	rs7742030	4.15	ENST00000532634.5	-1.32167	0.186	0.502143	1	tx	ENSG00000137216.19	rs9472189	-0.01281	-3.15	1.86032	1153	3	lasso	-1.1263	0.260046
ENSG00000171606	ZNF274	rs4756	-3.16	ENST00000600704.5	1.32192	0.186	0.502143	1	tx	ENSG00000171606.18	rs260419	0.005831	3.25	0.934201	1326	5	enet	1.8542	0.0637
ENSG00000112234	FBXL4	rs6569771	3.65	ENSG00000112234.8	1.3183	0.187	0.51359	1	gene	ENSG00000112234.9	rs9492479	-0.014341	2.79	1.36073	1565	1	enet	1.3607	0.1736
ENSG00000162836	ACP6	rs61838368	5.13	ENST00000493129.2	1.32077	0.187	0.503964	1	tx	ENSG00000162836.12	rs80079599	-0.014	-2.77	0.32603	1241	3	lasso	-0.29848	0.765
ENSG00000185728	YTHDF3	rs1217091	-5.35	ENST00000522282.1	-1.32057	0.187	0.503964	1	tx	ENSG00000185728.17	rs11775103	-0.006217	-3.21	1.3806	1741	2	lasso	-1.4988	0.134
ENSG00000100865	CINP	rs7140494	4.1	ENST00000216756.10	-1.31712	0.188	0.505633	1	tx	ENSG00000100865.15	rs73353453	-0.011373	-3.1	2.6749	1144	4	lasso	-3.0708	0.00213
ENSG00000154265	ABCA5	rs72847071	-3.85	ENST00000589609.1	-1.31692	0.188	0.505633	1	tx	ENSG00000154265.16	rs79705610	0.0164	-3.72	1.41455	1503	14	lasso	-1.41507	0.157
ENSG00000091640	SPAG7	rs2189336	4.78	ENSG00000091640.7	1.31385	0.189	0.516266	1	gene	ENSG00000091640.8	rs924025	0.0133	-3.18	0.13906	1408	2	lasso	0.17174	0.864
ENSG00000170242	USP47	rs10765940	-3.37	ENSG00000170242.17	1.31291	0.189	0.516266	1	gene	ENSG00000170242.19	rs28713685	-0.0146	-3.97	-1.6132	2290	1	lasso	1.6132	0.107
ENSG00000166704	ZNF606	rs12986027	-2.94	ENST00000552579.1	1.31491	0.189	0.50627	1	tx	ENSG00000166704.13	rs34266820	-0.00909	-3.34	-0.682618	1651	2	lasso	0.71144	0.477
ENSG00000166451	CENPN	rs4513113	-3.16	ENST00000562943.1	1.31	0.189	0.50627	1	tx	ENSG00000166451.14	rs12596941	-0.0127	3.06	1.61137	2222	1	lasso	1.61137	0.107
ENSG00000113387	SUB1	rs6885506	-2.7	ENSG00000113387.11	-1.31035	0.19	0.516853	1	gene	ENSG00000113387.12	rs72740607	-0.0114	2.95	-0.1274	1487	5	lasso	-0.1356	0.892
ENSG00000129173	E2F8	rs12576800	-4.38	ENSG00000129173.12	-1.30988	0.19	0.516853	1	gene	ENSG00000129173.13	rs11823088	-0.0139	-3.2	0.07942	1723	25	enet	-2.46084	0.0139
ENSG00000168827	GFM1	rs16829653	-3.14	ENSG00000168827.14	-1.31108	0.19	0.516853	1	gene	ENSG00000168827.15	rs340313	-0.00873	3.16	-1.27616	2094	7	enet	-0.36072	0.718
ENSG00000100003	SEC14L2	rs34524925	4.04	ENSG00000100003.17	-1.3088	0.191	0.517108	1	gene	ENSG00000100003.18	rs11913875	-0.013208	3.47	-2.5459	1489	11	enet	-2.23358	0.0255
ENSG00000110921	MVK	rs10774513	6.92	ENSG00000110921.12	-1.30621	0.191	0.517108	1	gene	ENSG00000110921.14	rs12811377	-0.002309	3.04	-2.93226	1532	1	lasso	-2.93226	0.00337
ENSG00000099995	SF3A1	rs34524925	4.04	ENST00000463818.1	1.30633	0.191	0.508549	1	tx	ENSG00000099995.19	rs5749122	-0.013956	3.28	0.642	1485	12	enet	2.0968	0.036
ENSG00000164330	EBF1	rs7727579	-4.57	ENST00000523315.1	1.3078	0.191	0.508549	1	tx	ENSG00000164330.17	rs4921494	0.000321	3.03	0.8959	1926	3	lasso	0.9014	0.367
ENSG00000168306	ACOX2	rs6767498	3.29	ENSG00000168306.12	1.30464	0.192	0.518503	1	gene	ENSG00000168306.13	rs13090428	-0.0119	2.83	-0.02695	1484	4	lasso	-0.027949	0.978
ENSG00000184697	CLDN6	rs1981539	3.07	ENSG00000184697.6	-1.3035	0.192	0.518503	1	gene	ENSG00000184697.7	rs4785912	-0.0128	-2.74	1.92893	1113	1	lasso	-1.92893	0.0537
ENSG00000198585	NUDT16	rs13068772	-3.45	ENSG00000198585.11	1.30353	0.192	0.518503	1	gene	ENSG00000198585.12	rs73220477	-0.0138	-2.86	0.680165	1527	11	lasso	-0.702181	0.483
ENSG00000138594	TMOD3	rs12441170	4.146	ENST00000558455.1	1.30322	0.192	0.509532	1	tx	ENSG00000138594.14	rs4775941	-0.011859	2.87	-0.1473	1442	1	lasso	-0.1473	0.883
ENSG00000204611	ZNF616	rs12462109	3.87	ENSG00000204611.6	1.30175	0.193	0.520546	1	gene	ENSG00000204611.7	rs8103346	0.069976	3.54	1.40071	1998	56	enet	2.20153	0.0277
ENSG00000121864	ZNF639	rs1180368	4.11	ENST00000326361.7	1.3	0.193	0.511164	1	tx	ENSG00000121864.10	rs7617454	-0.0136	-2.96	-0.113543	1448	2	lasso	0.114106	0.909
ENSG00000123472	ATPAF1	rs863915	3.86	ENSG00000123472.12	-1.29807	0.194	0.520945	1	gene	ENSG00000123472.13	rs1258043	-0.00555	-3.03	-0.51722	1334	35	enet	-0.75756	0.449
ENSG00000168679	SLC16A4	rs11102159	5.36	ENST00000472422.6	-1.29923	0.194	0.512498	1	tx	ENSG00000168679.18	rs6685507	-0.00215	3.07	-3.43229	1620	11	lasso	-3.43233	0.000598
ENSG00000064115	TM7SF3	rs2881007	-2.91	ENST00000512808.2	-1.29752	0.194	0.512498	1	tx	ENSG00000064115.11	rs79716120	0.002028	-2.91	0.45182	1980	1	lasso	-0.45182	0.651
ENSG00000119969	HELLS	rs11187994	-2.74	ENSG00000119969.14	1.29709	0.195	0.521188	1	gene	ENSG00000119969.16	rs11596236	0.001491	-2.88	1.62812	1485	10	lasso	-1.47311	0.141
ENSG00000130024	PHF10	rs12193106	-2.72	ENSG00000130024.14	1.2973	0.195	0.521188	1	gene	ENSG00000130024.15	rs4710872	0.004339	3.04	-0.32709	1460	5	lasso	0.6388	0.522978
ENSG00000156140	ADAMTS3	rs4519770	-3.45	ENSG00000156140.9	1.29685	0.195	0.521188	1	gene	ENSG00000156140.10	rs28499048	-0.014544	-3.04	0.0816	1840	4	enet	0.3073	0.759
ENSG00000166266	CUL5	rs4028251	3.4	ENSG00000166266.13	-1.29616	0.195	0.521188	1	gene	ENSG00000166266.14	rs497164	-0.0116	-3.54	-0.1378	1529	12	lasso	-0.29319	0.769
ENSG00000166869	CHP2	rs2283540	4.81	ENSG00000166869.2	1.295	0.195	0.521188	1	gene	ENSG00000166869.3	rs8055243	-0.004	3.68	-1.61736	1205	6	lasso	-1.61444	0.106
ENSG00000235954	TTC28-AS1	rs5762549	3.84	ENSG00000235954.6	1.2973	0.195	0.521188	1	gene	ENSG00000235954.9	rs2143181	0.038802	3.34	-1.4077	1261	1	lasso	-1.40771	0.159
ENSG00000252481	SCARNA13	rs1307298	-3.08	ENSG00000252481.1	1.29716	0.195	0.521188	1	gene	ENSG00000252481.1	rs12432435	-0.014412	-3.21	0.742	2105	1	lasso	-0.742	0.458
ENSG00000164162	ANAPC10	rs17019992	-3.43	ENST00000502562.5	-1.296	0.195	0.513533	1	tx	ENSG00000164162.14	rs11722477	0.056536	2.85	-1.6532	962	4	lasso	-1.6529	0.0983
ENSG00000023902	PLEKHO1	rs28366567	-5.71	ENST00000441340.1	-1.2933	0.196	0.514926	1	tx	ENSG00000023902.14	rs6694485	0.00999	2.78	-0.39628	985	1	lasso	-0.39628	0.692
ENSG00000038295	TLL1	rs12506925	-3.74	ENST00000506144.1	1.29331	0.196	0.514926	1	tx	ENSG00000038295.8	rs2125698	-0.004298	-3.3	-1.6086	2234	1	lasso	1.6086	0.108
ENSG00000156011	PSD3	rs4298523	5.43	ENST00000520858.5	1.29303	0.196	0.514926	1	tx	ENSG00000156011.18	rs168023	-0.012873	3.68	1.1542	3801	12	enet	1.6108	0.107
ENSG00000061794	MRPS35	rs11049087	2.53	ENST00000542199.1	1.29188	0.196	0.514926	1	tx	ENSG00000061794.13	rs16932359	0.016228	-3.66	-0.57292	1796	1	lasso	0.57292	0.567
ENSG00000166741	NNMT	rs12278709	4.24	ENST00000546313.1	-1.29217	0.196	0.514926	1	tx	ENSG00000166741.8	rs397461	0.00862	-3.18	-1.19573	1702	1	lasso	1.19573	0.232
ENSG00000161888	SPC24	rs322128	5.99	ENST00000592540.5	-1.29446	0.196	0.514926	1	tx	ENSG00000161888.12	rs28786710	-0.012579	3.01	-1.20942	1123	6	lasso	-1.20887	0.227
ENSG00000147571	CRH	rs11995689	3.33	ENSG00000147571.4	1.29244	0.196206	0.522768	1	gene	ENSG00000147571.5	rs77732976	-0.014091	-3.03	-1.1114	1177	54	enet	-1.8669	0.0619
ENSG00000121879	PIK3CA	rs1180368	4.11	ENST00000263967.3	-1.29	0.197	0.515948	1	tx	ENSG00000121879.6	rs6792189	0.000425	2.91	-1.3674	1734	5	lasso	-1.1627	0.245
ENSG00000154727	GABPA	rs425146	3.33	ENST00000487266.1	1.28986	0.197	0.515948	1	tx	ENSG00000154727.11	rs1023345	-0.014301	-3.46	1.64948	1511	2	enet	-1.6521	0.09852
ENSG00000080839	RBL1	rs8122292	-2.98	ENST00000525052.1	-1.29108	0.197	0.515948	1	tx	ENSG00000080839.12	rs11697056	0.101316	-4.03	0.8062	809	2	lasso	-1.372	0.170078
ENSG00000154328	NEIL2	rs2256760	-3.36	ENSG00000154328.15	-1.2881	0.19771	0.524446	1	gene	ENSG00000154328.16	rs55928741	-0.002791	3.13	-2.2683	1716	1	lasso	-2.2683	0.0233
ENSG00000253731	PCDHGA6	rs246024	6.02	ENSG00000253731.2	-1.28684	0.198	0.524446	1	gene	ENSG00000253731.3	rs13162099	-0.0128	3.09	2.6414	1499	1	lasso	2.6414	0.00826
ENSG00000105617	LENG1	rs12979115	2.74	ENST00000222224.3	1.28464	0.199	0.519138	1	tx	ENSG00000105617.4	rs2277974	0.01074	2.7	-1.16209	643	4	enet	-1.16621	0.244
ENSG00000197081	IGF2R	rs8191728	3.9	ENST00000475584.1	1.28545	0.199	0.519138	1	tx	ENSG00000197081.16	rs9456434	-0.009171	-3.28	-1.99714	1981	6	lasso	1.2839	0.199182
ENSG00000114107	CEP70	rs7641106	2.97	ENSG00000114107.8	-1.28127	0.2	0.52697	1	gene	ENSG00000114107.9	rs13321441	0.0439	3.17	0.033094	943	2	lasso	0.467506	0.64
ENSG00000122692	SMU1	rs10733465	4.58	ENST00000397149.3	-1.28147	0.2	0.519994	1	tx	ENSG00000122692.9	rs10813945	0.0222	3.28	2.51332	1636	2	lasso	2.53324	0.0113
ENSG00000083845	RPS5	rs4756	-3.16	ENST00000598098.5	-1.28155	0.2	0.519994	1	tx	ENSG00000083845.9	rs2445857	0.018194	-3.65	1.12876	1064	3	lasso	-1.31253	0.189
ENSG00000095970	TREM2	rs6935623	4.59	ENSG00000095970.16	1.2793	0.201	0.528304	1	gene	ENSG00000095970.17	rs9381085	-0.012975	-3.33	0.60849	1525	2	lasso	0.0701	0.944123
ENSG00000115461	IGFBP5	rs10804249	-3.93	ENSG00000115461.4	1.27918	0.201	0.528304	1	gene	ENSG00000115461.5	rs10173469	0.0377	-3.37	-0.87642	1390	4	lasso	-0.38194	0.703
ENSG00000140511	HAPLN3	rs7178152	-6.319	ENSG00000140511.11	-1.27921	0.201	0.528304	1	gene	ENSG00000140511.12	rs35163846	0.066287	2.93	-6.0202	1430	2	lasso	-5.982	2.2e-09
ENSG00000130638	ATXN10	rs7289457	-3.73	ENST00000402380.3	1.27729	0.201	0.521136	1	tx	ENSG00000130638.17	rs738169	-0.014706	-3.44	-0.8768	1463	5	enet	1.41178	0.158
ENSG00000093144	ECHDC1	rs10872311	-3.6	ENST00000526299.5	-1.27871	0.201	0.521136	1	tx	ENSG00000093144.19	rs13220247	-0.014514	2.94	-0.80348	1327	4	lasso	-1.0075	0.313714
ENSG00000167720	SRR	rs12943566	-6.34	ENSG00000167720.12	-1.27651	0.202	0.529307	1	gene	ENSG00000167720.13	rs8067153	-0.0108	-3.15	4.02656	1247	4	enet	-3.67965	0.000234
ENSG00000138663	COPS4	rs1379617	-3.21	ENST00000264389.6	-1.27587	0.202	0.522053	1	tx	ENSG00000138663.9	rs143565279	-0.010491	-2.87	1.2674	1629	1	lasso	-1.2674	0.205
ENSG00000170248	PDCD6IP	rs575596	-3.63	ENST00000307296.7	1.28	0.202	0.522053	1	tx	ENSG00000170248.15	rs13100100	0.00396	-3.21	0.130084	1371	3	lasso	0.885609	0.376
ENSG00000126934	MAP2K2	rs10407871	-2.7	ENST00000600584.5	-1.27695	0.202	0.522053	1	tx	ENSG00000126934.15	rs4807572	0.02969	3.21	-0.435362	726	3	lasso	-0.61813	0.536
ENSG00000181830	SLC35C1	rs6485671	6.41	ENSG00000181830.8	1.27375	0.203	0.530627	1	gene	ENSG00000181830.9	rs11038787	0.02	2.94	2.39391	1341	2	lasso	1.40267	0.161
ENSG00000051620	HEBP2	rs4896311	3.48	ENST00000607197.5	-1.27305	0.203	0.523037	1	tx	ENSG00000051620.11	rs1188869	0.127147	-3.68	0.60241	1481	4	lasso	-0.6294	0.529061
ENSG00000196517	SLC6A9	rs11210892	8.29	ENSG00000196517.11	-1.26986	0.204	0.531618	1	gene	ENSG00000196517.13	rs11210888	0.0141	3.46	5.88271	1259	2	lasso	5.88273	4.04e-09
ENSG00000197921	HES5	rs400132	-3.86	ENSG00000197921.5	-1.27077	0.204	0.531618	1	gene	ENSG00000197921.6	rs12403214	-0.00738	-3.02	0.42999	827	2	lasso	-0.18556	0.853
ENSG00000167671	UBXN6	rs2251117	3.59	ENST00000587324.1	-1.2694	0.204	0.524378	1	tx	ENSG00000167671.12	rs62131495	0.072003	-3.52	0.321644	747	2	lasso	-0.53585	0.592
ENSG00000162086	ZNF75A	rs28856059	-2.96	ENST00000612186.1	1.27	0.204	0.524378	1	tx	ENSG00000162086.16	rs6501180	0.135	3.69	2.61289	1301	1	lasso	2.61289	0.00898
ENSG00000148950	IMMP1L	rs10835801	2.6	ENSG00000148950.9	-1.26609	0.205	0.533087	1	gene	ENSG00000148950.11	rs11031367	-0.00504	-2.89	2.21544	974	5	lasso	-2.54831	0.0108
ENSG00000150593	PDCD4	rs79944778	-3.42	ENST00000467574.5	-1.26805	0.205	0.525712	1	tx	ENSG00000150593.18	rs74654578	-0.009095	3.05	-1.86931	1522	1	lasso	-1.86931	0.0616
ENSG00000132003	ZSWIM4	rs7247541	3.15	ENST00000590508.5	-1.26687	0.205	0.525712	1	tx	ENSG00000132003.10	rs1968233	-0.011731	2.67	-0.429307	805	1	lasso	-0.42931	0.668
ENSG00000116151	MORN1	rs2803329	-4.44	ENSG00000116151.13	-1.26353	0.206	0.534065	1	gene	ENSG00000116151.14	rs11486042	-0.00847	-3	2.08334	719	17	enet	-3.06861	0.00215
ENSG00000196639	HRH1	rs11128528	4.45	ENSG00000196639.6	1.26062	0.207	0.53617	1	gene	ENSG00000196639.7	rs2600089	-0.00937	-3.78	1.49582	1735	16	enet	-0.563268	0.573
ENSG00000127084	FGD3	rs6479487	5.68	ENST00000337352.10	-1.26309	0.207	0.528217	1	tx	ENSG00000127084.19	rs10992648	0.0509	-3.46	-0.03021	1638	2	lasso	-0.187393	0.851
ENSG00000236287	ZBED5	rs7113564	-3.97	ENST00000432999.6	-1.26269	0.207	0.528217	1	tx	ENSG00000236287.8	rs7109187	-0.0146	3.22	-0.19448	2211	1	lasso	-0.19448	0.846
ENSG00000214049	UCA1	rs55987419	-3.26	ENST00000600160.2	-1.26136	0.207	0.528217	1	tx	ENSG00000214049.8	rs4807971	-0.01428	3.06	-0.473439	2212	1	lasso	-0.47344	0.636
ENSG00000178104	PDE4DIP	rs2932454	1.75	ENSG00000178104.19	1.25814	0.208	0.537297	1	gene	ENSG00000178104.22	rs576658	-0.0141	-2.09	-1.1584	70	7	enet	1.72072	0.0853
ENSG00000223547	ZNF844	rs35697610	-4.31	ENSG00000223547.9	1.25947	0.208	0.537297	1	gene	ENSG00000223547.10	rs11882565	0.010683	-3.39	-0.121241	1274	83	enet	-1.75275	0.0796
ENSG00000182923	CEP63	rs2197715	-2.88	ENST00000332047.9	1.26	0.208	0.529025	1	tx	ENSG00000182923.20	rs3913262	-0.0132	2.91	0.17827	1733	1	lasso	0.17827	0.859
ENSG00000140854	KATNB1	rs2550364	-3.18	ENST00000379661.7	1.26	0.208	0.529025	1	tx	ENSG00000140854.13	rs1344577	-0.014	-3.55	-0.847709	1525	4	lasso	0.534545	0.593
ENSG00000156639	ZFAND3	rs6908598	-4.16	ENST00000463847.1	1.25823	0.208	0.529025	1	tx	ENSG00000156639.12	rs6929224	0.093888	-3.82	-1.57351	2169	3	lasso	1.5735	0.115604
ENSG00000240891	PLCXD2	rs78956652	2.95	ENST00000474484.1	1.26	0.208	0.529025	1	tx	ENSG00000240891.8	rs13323152	-0.00925	2.86	1.35286	2387	1	lasso	1.35286	0.176
ENSG00000165861	ZFYVE1	rs12433157	3.81	ENSG00000165861.13	-1.25694	0.209	0.538579	1	gene	ENSG00000165861.14	rs61988468	0.004786	-3.36	2.9729	1620	2	lasso	-2.9735	0.00294
ENSG00000114638	UPK1B	rs62275670	4.23	ENST00000264234.7	-1.26	0.209	0.530479	1	tx	ENSG00000114638.8	rs73856961	0.088	2.95	-1.32552	1898	1	lasso	-1.32552	0.185
ENSG00000171960	PPIH	rs113179509	2.51	ENST00000461351.1	-1.25654	0.209	0.530479	1	tx	ENSG00000171960.12	rs77519866	0.0928	-3.64	0.09376	1439	14	lasso	-0.27015	0.787
ENSG00000162745	OLFML2B	rs10800309	-3.38	ENST00000533556.1	-1.25687	0.209	0.530479	1	tx	ENSG00000162745.11	rs17468951	-0.0144	-2.84	-0.40347	1535	5	lasso	0.4037	0.686
ENSG00000153815	CMIP	rs4243209	3.42	ENST00000537098.7	-1.26	0.209	0.530479	1	tx	ENSG00000153815.18	rs11865395	-0.00633	-3.67	0.870367	2883	2	lasso	-0.572516	0.567
ENSG00000108840	HDAC5	rs72822685	3.24	ENST00000592385.5	-1.25577	0.209	0.530479	1	tx	ENSG00000108840.16	rs141495241	-0.0125	2.83	-1.00106	1227	1	lasso	-1.00106	0.317
ENSG00000136514	RTP4	rs4686807	-3.33	ENSG00000136514.2	-1.25321	0.21	0.539532	1	gene	ENSG00000136514.3	rs2679537	0.0166	-3.6	0.820906	1588	3	enet	-0.82574	0.409
ENSG00000118564	FBXL5	rs12498478	-3.03	ENST00000412094.6	1.25384	0.21	0.531565	1	tx	ENSG00000118564.15	rs1004861	-0.006762	2.99	1.1501	1764	1	lasso	1.1501	0.25
ENSG00000181894	ZNF329	rs4756	-3.16	ENSG00000181894.14	1.25115	0.211	0.540964	1	gene	ENSG00000181894.15	rs12972884	0.195686	-3.87	-1.72894	1448	2	lasso	1.72309	0.0849
ENSG00000155304	HSPA13	rs7275381	3.21	ENST00000285667.3	1.24971	0.211	0.532645	1	tx	ENSG00000155304.6	rs2822768	-0.012808	-2.9	-0.32286	1996	6	lasso	0.3225	0.74711
ENSG00000090060	PAPOLA	rs12323849	4.04	ENST00000557406.5	1.25096	0.211	0.532645	1	tx	ENSG00000090060.19	rs7152268	-0.013523	3.17	0.5182	1827	6	enet	0.0466	0.963
ENSG00000173517	PEAK1	rs28661259	4.866	ENST00000569692.1	1.25094	0.211	0.532645	1	tx	ENSG00000173517.11	rs907376	0.013497	-3.26	-1.1513	1700	2	lasso	1.2067	0.228
ENSG00000171865	RNASEH1	rs4854164	4.55	ENST00000436842.5	1.24838	0.212	0.533937	1	tx	ENSG00000171865.10	rs59799670	-0.0114	-3.72	-1.82587	1954	3	lasso	1.30484	0.192
ENSG00000132912	DCTN4	rs75294883	-2.91	ENST00000518909.1	1.24699	0.212	0.533937	1	tx	ENSG00000132912.13	rs34841899	-0.0144	2.91	1.0496	1462	2	lasso	1.3386	0.181
ENSG00000125378	BMP4	rs12887735	-2.51	ENST00000559642.1	1.24778	0.212	0.533937	1	tx	ENSG00000125378.16	rs1957617	0.024583	3.31	1.4318	1296	1	enet	1.4318	0.152
ENSG00000187091	PLCD1	rs71323641	-5.26	ENSG00000187091.13	-1.24593	0.213	0.544136	1	gene	ENSG00000187091.14	rs17118	-0.00503	-2.83	0.185165	1128	1	lasso	-0.185165	0.853
ENSG00000180329	CCDC43	rs60289499	3.89	ENST00000315286.12	-1.24602	0.213	0.53515	1	tx	ENSG00000180329.14	rs67419793	0.0175	-3.25	-1.98648	1300	24	enet	3.14019	0.00169
ENSG00000138722	MMRN1	rs189596	4.72	ENST00000264790.6	1.24372	0.214	0.536357	1	tx	ENSG00000138722.10	rs41326145	-0.011673	-2.99	-1.1074	1442	2	lasso	1.1102	0.267
ENSG00000118418	HMGN3	rs196684	3.38	ENST00000344726.9	-1.24264	0.214	0.536357	1	tx	ENSG00000118418.16	rs4112503	-0.009566	3.01	1.01208	1568	12	enet	1.7032	0.088532
ENSG00000099203	TMED1	rs322128	5.99	ENST00000589638.1	-1.24397	0.214	0.536357	1	tx	ENSG00000099203.7	rs11670508	-0.007463	-3.19	0.127556	1351	4	lasso	-1.48258	0.138
ENSG00000043591	ADRB1	rs11196627	3.2	ENSG00000043591.5	-1.23983	0.215	0.546309	1	gene	ENSG00000043591.6	rs4528272	-0.010983	-3.02	1.05571	1690	2	lasso	-1.05571	0.291
ENSG00000131351	HAUS8	rs71338627	3.45	ENSG00000131351.14	1.23982	0.215	0.546309	1	gene	ENSG00000131351.15	rs7260044	-0.014525	-2.71	-0.176374	1211	59	enet	0.83188	0.405
ENSG00000101079	NDRG3	rs11697895	2.95	ENST00000349004.5	1.23912	0.215	0.537486	1	tx	ENSG00000101079.21	rs1291072	-0.007606	-3.71	0.8667	703	37	enet	0.0923	0.926487
ENSG00000119013	NDUFB3	rs3769821	3.81	ENST00000433898.5	1.23981	0.215	0.537486	1	tx	ENSG00000119013.10	rs2243822	-0.00851	-3.12	2.30227	1168	2	lasso	-1.84062	0.0657
ENSG00000148180	GSN	rs13290547	3.19	ENST00000477553.1	1.24081	0.215	0.537486	1	tx	ENSG00000148180.22	rs878708	0.00484	2.92	0.18848	1395	6	enet	0.340679	0.733
ENSG00000153048	CARHSP1	rs56229615	-3.62	ENST00000567908.5	-1.24	0.215	0.537485	1	tx	ENSG00000153048.11	rs4780342	0.0154	3.18	-1.30615	2293	1	lasso	-1.30615	0.191
ENSG00000137502	RAB30	rs12294291	4.67	ENST00000526205.5	-1.23664	0.216	0.53832	1	tx	ENSG00000137502.10	rs7947389	-0.0145	-3.29	-0.82707	1622	19	enet	-0.80928	0.418
ENSG00000087111	PIGS	rs17719944	3.13	ENST00000577594.5	1.23635	0.216	0.53832	1	tx	ENSG00000087111.22	rs2320589	-0.00649	2.7	1.21991	636	3	lasso	1.25628	0.209
ENSG00000108784	NAGLU	rs62078395	3.54	ENST00000591587.1	1.23825	0.216	0.53832	1	tx	ENSG00000108784.10	rs8071235	-0.0129	-3.14	-0.33858	801	37	enet	1.53521	0.125
ENSG00000169116	PARM1	rs28609645	-3.6	ENST00000307428.7	1.23562	0.217	0.539149	1	tx	ENSG00000169116.11	rs6820116	0.123361	3.96	0.6424	2007	3	enet	0.6341	0.526
ENSG00000127445	PIN1	rs17273881	-3.74	ENST00000591777.1	-1.23458	0.217	0.539149	1	tx	ENSG00000127445.14	rs3859512	-0.011436	-3.18	-1.68853	1483	4	lasso	1.68106	0.0928
ENSG00000123999	INHA	rs6715064	3.89	ENSG00000123999.4	-1.23246	0.218	0.5505	1	gene	ENSG00000123999.5	rs17226763	-0.000233	-3.1	-1.54066	1441	5	enet	1.79982	0.0719
ENSG00000129354	AP1M2	rs10854115	-2.98	ENSG00000129354.11	-1.23065	0.218	0.5505	1	gene	ENSG00000129354.12	rs12979469	-0.014589	-2.76	0.438395	1128	2	lasso	-0.43819	0.661
ENSG00000182871	COL18A1	rs11701130	-5.09	ENST00000400337.6	1.23139	0.218	0.540477	1	tx	ENSG00000182871.16	rs11089014	0.116815	-3.84	0.02131	1333	2	lasso	-0.0206	0.98357
ENSG00000244405	ETV5	rs10937232	4.9	ENST00000495808.1	-1.23	0.218	0.540477	1	tx	ENSG00000244405.8	rs2268816	0.13	4.19	0.057559	1229	2	lasso	-0.038568	0.969
ENSG00000091317	CMTM6	rs4955124	4.91	ENST00000205636.3	1.23	0.219	0.541367	1	tx	ENSG00000091317.8	rs79770013	-0.0144	2.95	0.943158	1539	1	lasso	0.943158	0.346
ENSG00000182240	BACE2	rs8128456	3.52	ENST00000470864.5	-1.22739	0.22	0.542684	1	tx	ENSG00000182240.16	rs9983689	0.076759	4.26	-2.30979	1968	2	lasso	-1.8194	0.06885
ENSG00000205403	CFI	rs197230	3.51	ENST00000504853.3	1.22706	0.22	0.542684	1	tx	ENSG00000205403.15	rs12501234	-0.011468	3.08	-1.2716	1448	24	enet	-2.5494	0.0108
ENSG00000173210	ABLIM3	rs6892794	3.86	ENST00000515171.5	1.22667	0.22	0.542684	1	tx	ENSG00000173210.20	rs428284	-0.007	3.05	-0.3233	1766	16	enet	-1.1263	0.26
ENSG00000005844	ITGAL	rs3814880	-7.61	ENST00000562020.1	-1.23	0.22	0.542684	1	tx	ENSG00000005844.19	rs6565189	0.028	2.96	-1.81777	458	1	lasso	-1.81777	0.0691
ENSG00000141469	SLC14A1	rs2612546	-3.78	ENSG00000141469.16	-1.2244	0.2208	0.552855	1	gene	ENSG00000141469.18	rs4890568	-0.014058	2.98	-0.6051	1963	70	enet	1.488	0.1367
ENSG00000136146	MED4	rs2854355	2.421	ENSG00000136146.14	-1.2239	0.221	0.552855	1	gene	ENSG00000136146.15	rs7984527	-0.014573	-2.95	0.0315	1450	17	enet	-0.8063	0.4201
ENSG00000178719	GRINA	rs13252406	5.81	ENST00000529301.5	-1.22495	0.221	0.543635	1	tx	ENSG00000178719.17	rs12678078	0.028696	3.06	-1.338	717	1	lasso	-1.338	0.181
ENSG00000123374	CDK2	rs10876891	2.83	ENST00000556146.1	-1.22361	0.221	0.543635	1	tx	ENSG00000123374.11	rs812826	-0.003699	3.52	-0.2287	775	31	enet	-1.25814	0.208
ENSG00000133028	SCO1	rs9907053	4.23	ENST00000255390.9	1.22255	0.222	0.544797	1	tx	ENSG00000133028.12	rs8068592	-0.00455	-3.04	-0.57311	1564	1	lasso	0.57311	0.567
ENSG00000175221	MED16	rs502121	3.48	ENST00000325464.5	1.22241	0.222	0.544797	1	tx	ENSG00000175221.16	rs757228	0.011795	1.99	-0.90418	78	24	enet	1.41598	0.157
ENSG00000146963	LUC7L2	rs10243922	5.73	ENST00000354926.8	-1.22017	0.222	0.544797	1	tx	ENSG00000146963.18	rs6958991	0.068648	2.96	-1.06672	1178	1	lasso	-1.06672	0.286
ENSG00000016391	CHDH	rs13080668	-6.75	ENSG00000016391.10	-1.21958	0.223	0.553651	1	gene	ENSG00000016391.11	rs13086234	-0.00904	2.98	-2.08554	1518	10	enet	-0.61254	0.54
ENSG00000087299	L2HGDH	rs941608	4.46	ENSG00000087299.11	-1.2178	0.223	0.553651	1	gene	ENSG00000087299.12	rs61984269	0.022285	-2.94	0.259	1399	1	enet	-0.259	0.796
ENSG00000139428	MMAB	rs10774513	6.92	ENSG00000139428.11	1.21883	0.223	0.553651	1	gene	ENSG00000139428.12	rs7957869	-0.010916	3.09	-1.14696	1531	25	enet	-0.0776	0.938
ENSG00000182759	MAFA	rs13252406	5.81	ENSG00000182759.3	-1.21646	0.22381	0.554525	1	gene	ENSG00000182759.4	rs12675117	0.082792	-3.54	3.0029	1322	32	enet	-1.3582	0.174
ENSG00000114391	RPL24	rs2619285	2.58	ENSG00000114391.12	1.21699	0.224	0.554525	1	gene	ENSG00000114391.14	rs61229983	-0.0122	-2.87	-0.696525	1602	3	lasso	0.672076	0.502
ENSG00000122694	GLIPR2	rs2381411	5.69	ENSG00000122694.15	1.21465	0.224	0.554525	1	gene	ENSG00000122694.16	rs7870486	-0.00475	2.95	-0.75208	1424	1	lasso	-0.752085	0.452
ENSG00000111726	CMAS	rs2300720	4.41	ENST00000535610.5	-1.21622	0.224	0.54732	1	tx	ENSG00000111726.13	rs10841980	-0.005286	3.58	-1.69593	1222	62	enet	-1.18158	0.237
ENSG00000150753	CCT5	rs10052972	3.22	ENST00000512975.5	1.21399	0.225	0.548825	1	tx	ENSG00000150753.12	rs6872280	-0.0133	3.04	2.5895	1680	1	lasso	2.5895	0.00961
ENSG00000143575	HAX1	rs10127983	5.53	ENST00000532105.1	-1.21341	0.225	0.548825	1	tx	ENSG00000143575.16	rs12129712	-0.0106	2.92	-3.24464	1158	2	lasso	-3.26796	0.00108
ENSG00000099817	POLR2E	rs502121	3.48	ENST00000585838.2	1.21283	0.225	0.548825	1	tx	ENSG00000099817.12	rs2668424	0.015251	-2.82	-0.277235	78	1	lasso	0.27723	0.782
ENSG00000118046	STK11	rs502121	3.48	ENST00000586243.5	1.21282	0.225	0.548825	1	tx	ENSG00000118046.17	rs757228	-0.011767	2.15	-0.90418	76	9	enet	2.05845	0.0395
ENSG00000136244	IL6	rs56200701	-3.67	ENSG00000136244.11	1.2112	0.226	0.557219	1	gene	ENSG00000136244.12	rs17711814	-0.014061	-3.32	1.02874	1790	1	lasso	-1.02874	0.304
ENSG00000160551	TAOK1	rs9896721	-4.83	ENSG00000160551.10	-1.20687	0.227	0.558558	1	gene	ENSG00000160551.12	rs117999660	0.0295	-4.04	0.39831	894	3	lasso	-0.40828	0.683
ENSG00000183666	GUSBP1	rs4519886	-2.46	ENSG00000183666.16	1.20814	0.227	0.558558	1	gene	ENSG00000183666.20	rs7379403	0.0538	3	0.9635	1147	1	lasso	0.9635	0.335
ENSG00000170962	PDGFD	rs10895712	4.68	ENST00000302251.9	-1.20838	0.227	0.551532	1	tx	ENSG00000170962.13	rs10895555	0.00489	3.13	-0.90796	2741	1	enet	-0.90796	0.364
ENSG00000104218	CSPP1	rs924740	1.96	ENST00000519701.5	-1.20856	0.227	0.551532	1	tx	ENSG00000104218.16	rs4737240	0.108127	-3	1.0004	439	1	lasso	-1.0004	0.317
ENSG00000124688	MAD2L1BP	rs113113059	-6.69	ENSG00000124688.13	1.205	0.228	0.559411	1	gene	ENSG00000124688.14	rs1096699	0.017383	2.96	3.15994	929	2	lasso	3.1594	0.001581
ENSG00000145882	PCYOX1L	rs6892794	3.86	ENSG00000145882.10	-1.20475	0.228	0.559411	1	gene	ENSG00000145882.11	rs26125	-0.00931	3.07	2.2194	1584	4	enet	2.4499	0.0143
ENSG00000072041	SLC6A15	rs10779122	-3.18	ENST00000549540.1	-1.20675	0.228	0.552661	1	tx	ENSG00000072041.18	rs1903189	-0.007555	3.13	-1.90847	1342	6	lasso	-1.90063	0.0574
ENSG00000162604	TM2D1	rs12040431	4.56	ENST00000606498.5	-1.20623	0.228	0.552661	1	tx	ENSG00000162604.12	rs2092868	0.0517	3.42	0.89068	1689	2	enet	0.22741	0.82
ENSG00000022556	NLRP2	rs2288419	4.08	ENSG00000022556.15	1.20209	0.229	0.559618	1	gene	ENSG00000022556.16	rs59256263	0.093174	3.36	1.4784	969	3	lasso	1.34131	0.18
ENSG00000167747	C19orf48	rs7256806	4.98	ENST00000602125.1	-1.20194	0.229	0.554001	1	tx	ENSG00000167747.17	rs7246950	-0.006124	-2.88	0.921863	1122	2	lasso	-0.9215	0.357
ENSG00000078699	CBFA2T2	rs2747568	3.51	ENST00000491618.1	-1.20022	0.23	0.555335	1	tx	ENSG00000078699.22	rs6057825	-0.014417	2.77	-0.1738	1106	2	lasso	-0.2715	0.786009
ENSG00000183856	IQGAP3	rs1572412	4.09	ENSG00000183856.10	1.19804	0.231	0.562098	1	gene	ENSG00000183856.11	rs4661061	0.0174	3.51	2.02908	1086	4	lasso	0.45551	0.649
ENSG00000183067	IGSF5	rs2836975	-4.13	ENST00000459922.1	-1.19728	0.231	0.556665	1	tx	ENSG00000183067.6	rs8134993	0.070311	3.76	0.32352	2343	12	enet	-0.0178	0.98583
ENSG00000197746	PSAP	rs10999895	4.88	ENST00000495196.1	-1.19676	0.231	0.556665	1	tx	ENSG00000197746.15	rs7921151	0.005787	-2.86	1.12497	1593	38	enet	-1.31258	0.189
ENSG00000113621	TXNDC15	rs55812865	-4.43	ENST00000506350.1	-1.19702	0.231	0.556665	1	tx	ENSG00000113621.15	rs73292634	-0.0147	-3.57	2.6455	838	13	enet	-3.1892	0.00143
ENSG00000131966	ACTR10	rs62003428	-2.85	ENSG00000131966.13	-1.1951	0.232	0.562612	1	gene	ENSG00000131966.14	rs1071278	0.007487	-3.52	1.3304	1332	1	lasso	-1.3304	0.183
ENSG00000170581	STAT2	rs10735863	3.15	ENST00000314128.8	-1.19533	0.232	0.557484	1	tx	ENSG00000170581.15	rs7312770	-0.009361	2.51	-0.55997	659	1	lasso	-0.55997	0.575
ENSG00000070047	PHRF1	rs12577324	-4.2	ENST00000532550.1	1.19567	0.232	0.557484	1	tx	ENSG00000070047.13	rs112522733	0.0369	-2.92	-1.41592	1040	1	lasso	1.41592	0.157
ENSG00000175348	TMEM9B	rs1353730	2.27	ENST00000534025.5	1.19522	0.232	0.557484	1	tx	ENSG00000175348.11	rs2173406	-0.0146	2.92	1.94587	1519	4	lasso	2.15614	0.0311
ENSG00000085872	CHERP	rs55987419	-3.26	ENST00000597261.1	-1.1943	0.232	0.557484	1	tx	ENSG00000085872.15	rs6512158	-0.013259	-2.71	0.939255	1105	1	lasso	-0.93925	0.348
ENSG00000102743	SLC25A15	rs80029606	-4.805	ENSG00000102743.14	1.1922	0.233	0.562804	1	gene	ENSG00000102743.16	rs2151237	-0.00559	-2.85	0.6854	1256	1	lasso	-0.6854	0.4931
ENSG00000174156	GSTA3	rs72934790	-4.22	ENSG00000174156.14	1.193	0.233	0.562804	1	gene	ENSG00000174156.15	rs209512	0.01521	-3.44	-0.48243	1679	1	lasso	0.4824	0.6295
ENSG00000167612	ANKRD33	rs303811	-3.6	ENST00000340970.8	-1.1919	0.233	0.558443	1	tx	ENSG00000167612.13	rs383672	0.055707	-3.28	0.18631	1376	1	lasso	-0.18631	0.852
ENSG00000145833	DDX46	rs55812865	-4.43	ENST00000507392.5	1.19389	0.233	0.558443	1	tx	ENSG00000145833.16	rs183983639	-0.0147	-3.44	-2.7264	927	1	lasso	2.7264	0.0064
ENSG00000165914	TTC7B	rs745467	-4.9	ENST00000554462.1	1.19161	0.233	0.558443	1	tx	ENSG00000165914.15	rs34328807	0.096773	-4.12	-3.3474	2001	2	lasso	3.3266	0.000879
ENSG00000140416	TPM1	rs736978	4.005	ENST00000558347.5	1.1934	0.233	0.558443	1	tx	ENSG00000140416.24	rs2130165	-0.009433	-3.04	-0.0133	1513	1	lasso	0.0133	0.989
ENSG00000141030	COPS3	rs11655029	4.82	ENST00000584216.5	-1.19339	0.233	0.558443	1	tx	ENSG00000141030.13	rs4985694	-0.00765	-2.99	0.44932	1291	1	lasso	-0.44932	0.653
ENSG00000141101	NOB1	rs11644691	4.63	ENST00000268802.9	1.19	0.234	0.559468	1	tx	ENSG00000141101.13	rs11860154	0.0847	3.51	2.23223	980	1	lasso	2.23223	0.0256
ENSG00000163563	MNDA	rs11265142	-4.14	ENST00000368141.4	1.18992	0.234	0.559468	1	tx	ENSG00000163563.8	rs56366265	-0.0095	3.02	2.11266	1906	1	lasso	2.11266	0.0346
ENSG00000085265	FCN1	rs10858298	2.92	ENST00000371806.3	1.18961	0.234	0.559468	1	tx	ENSG00000085265.12	rs4390019	-0.0145	3.13	0.03497	1521	2	enet	-0.132431	0.895
ENSG00000103018	CYB5B	rs13331198	4.78	ENST00000568237.1	1.19	0.234	0.559468	1	tx	ENSG00000103018.18	rs165970	0.0329	3.34	1.79415	1259	40	enet	0.629648	0.529
ENSG00000042317	SPATA7	rs2006239	-4.45	ENSG00000042317.16	-1.18667	0.235	0.564448	1	gene	ENSG00000042317.17	rs73312850	-0.013948	2.98	-1.2481	1844	3	lasso	-1.2489	0.212
ENSG00000096384	HSP90AB1	rs7742030	4.15	ENSG00000096384.19	1.1881	0.235	0.564448	1	gene	ENSG00000096384.20	rs67444050	-0.013204	3.12	-0.96071	1213	4	enet	-0.9267	0.35409
ENSG00000179630	LACC1	rs11619756	5.77	ENST00000425906.1	-1.18758	0.235	0.560777	1	tx	ENSG00000179630.11	rs9567265	-0.012815	2.79	1.2818	1383	1	lasso	1.2818	0.1999
ENSG00000126803	HSPA2	rs4902295	-4.03	ENSG00000126803.9	1.18555	0.236	0.564948	1	gene	ENSG00000126803.10	rs55857324	0.001274	-3.15	0.9687	1520	9	lasso	0.1289	0.897
ENSG00000138756	BMP2K	rs6848123	-5.99	ENSG00000138756.17	1.18454	0.236	0.564948	1	gene	ENSG00000138756.19	rs1346144	-0.013532	3.27	0.9428	1630	2	lasso	0.9798	0.327
ENSG00000182898	TCHHL1	rs4466658	3.93	ENSG00000182898.3	-1.18489	0.236	0.564948	1	gene	ENSG00000182898.4	rs11204887	-0.00772	2.94	0.89647	1221	2	lasso	0.90751	0.364
ENSG00000118263	KLF7	rs2216375	4.56	ENST00000467833.1	-1.18619	0.236	0.561649	1	tx	ENSG00000118263.16	rs62188648	0.0325	-3.11	-0.91061	1782	2	lasso	1.35065	0.177
ENSG00000160999	SH2B2	rs1617152	3.14	ENST00000536178.3	1.18532	0.236	0.561649	1	tx	ENSG00000160999.11	rs2690903	0.020581	3.27	1.2324	941	1	lasso	1.2324	0.218
ENSG00000172795	DCP2	rs4331889	-2.99	ENST00000515408.5	1.18201	0.237	0.562875	1	tx	ENSG00000172795.17	rs878073	0.018	3.63	0.5575	1832	2	lasso	0.6592	0.51
ENSG00000114354	TFG	rs78799633	-3.58	ENST00000615993.1	1.18	0.237	0.562875	1	tx	ENSG00000114354.15	rs277657	-0.0127	2.99	1.14962	1585	2	lasso	1.08811	0.277
ENSG00000005100	DHX33	rs2189336	4.78	ENSG00000005100.12	1.179	0.238	0.567039	1	gene	ENSG00000005100.13	rs73331261	-0.00738	-3.77	-0.89012	2014	6	lasso	0.70631	0.48
ENSG00000095794	CREM	rs4934735	3.5	ENSG00000095794.19	1.18056	0.238	0.567039	1	gene	ENSG00000095794.21	rs10827456	-0.014683	3.25	0.97311	1277	4	enet	0.97262	0.331
ENSG00000161180	CCDC116	rs5749696	-5.3	ENSG00000161180.10	-1.1804	0.238	0.567039	1	gene	ENSG00000161180.11	rs73877675	0.015423	-3.24	-0.696	750	4	lasso	-0.877934	0.38
ENSG00000278249	SCARNA2	rs11102213	3.36	ENST00000458748.1	1.18075	0.238	0.563378	1	tx	ENSG00000278249.1	rs7529592	-0.0132	3.76	0.12465	1302	8	enet	-0.35873	0.72
ENSG00000137876	RSL24D1	rs76105455	3.757	ENST00000562993.5	1.17924	0.238	0.563378	1	tx	ENSG00000137876.11	rs1690358	-0.004269	3.29	-0.0594	1904	1	lasso	-0.0594	0.953
ENSG00000116288	PARK7	rs11121172	6.16	ENST00000493373.5	-1.17674	0.239	0.56481	1	tx	ENSG00000116288.13	rs2000238	-0.0147	3.47	-1.16628	1559	9	enet	-0.4478	0.654
ENSG00000106305	AIMP2	rs852435	3.48	ENSG00000106305.9	1.17469	0.24	0.569742	1	gene	ENSG00000106305.10	rs67579350	-0.003771	-3.07	-0.914032	1001	1	lasso	0.914032	0.361
ENSG00000132434	LANCL2	rs12538812	3.1	ENST00000254770.2	-1.17399	0.24	0.56559	1	tx	ENSG00000132434.10	rs28829899	0.036807	-3.51	0.072254	1637	2	lasso	-0.231714	0.817
ENSG00000132600	PRMT7	rs61593058	5.06	ENST00000563608.2	-1.18	0.24	0.56559	1	tx	ENSG00000132600.18	rs12051035	0.0519	-3.13	0.479054	1103	1	lasso	-0.479054	0.632
ENSG00000048544	MRPS10	rs9296376	-3.44	ENST00000053468.3	1.17324	0.241	0.566152	1	tx	ENSG00000048544.6	rs1810669	-0.005076	3.22	-1.85912	1271	2	lasso	-2.5051	0.012241
ENSG00000100784	RPS6KA5	rs745467	-4.9	ENST00000536315.6	-1.17299	0.241	0.566152	1	tx	ENSG00000100784.12	rs72699630	-0.013311	-3.14	0.6219	1811	26	enet	-0.6109	0.541
ENSG00000141252	VPS53	rs9916269	3	ENST00000572334.6	1.17224	0.241	0.566152	1	tx	ENSG00000141252.21	rs55676436	-0.0142	3.24	1.67055	794	46	enet	1.90802	0.0564
ENSG00000179403	VWA1	rs2250833	-4.36	ENSG00000179403.11	1.17046	0.242	0.57132	1	gene	ENSG00000179403.12	rs12034740	0.167	-4.05	-0.48779	250	3	lasso	-0.17385	0.862
ENSG00000180787	ZFP3	rs2189336	4.78	ENSG00000180787.5	-1.1705	0.242	0.57132	1	gene	ENSG00000180787.6	rs28692633	0.0588	3.06	-2.00251	1532	1	lasso	-2.00251	0.0452
ENSG00000111696	NT5DC3	rs10861176	-5.84	ENST00000392876.7	-1.16972	0.242	0.567354	1	tx	ENSG00000111696.12	rs11610157	0.013724	-3.39	0.41287	2118	57	enet	-0.0677	0.946
ENSG00000005339	CREBBP	rs9922685	3.61	ENST00000638158.1	1.17	0.242	0.567353	1	tx	ENSG00000005339.15	rs889807	-0.0127	3.27	0.360732	1384	4	lasso	0.342177	0.732
ENSG00000167311	ART5	rs35742970	-3.34	ENSG00000167311.13	-1.16703	0.243	0.572103	1	gene	ENSG00000167311.14	rs74050940	0.0838	4.11	0.73342	1133	7	lasso	0.87841	0.38
ENSG00000146281	PM20D2	rs9362653	2.66	ENST00000275072.4	-1.16664	0.243	0.568336	1	tx	ENSG00000146281.6	rs12195070	-0.013352	3.2	-1.55142	1542	3	lasso	-1.2439	0.213535
ENSG00000181555	SETD2	rs11713101	2.96	ENST00000484689.1	1.17	0.243	0.568336	1	tx	ENSG00000181555.22	rs7617689	0.0263	3.63	1.83241	976	14	lasso	1.45517	0.146
ENSG00000075790	BCAP29	rs390547	2.98	ENST00000494086.5	1.16876	0.243	0.568336	1	tx	ENSG00000075790.12	rs1072117	-0.010615	2.6	-0.624651	1309	26	enet	0.077974	0.938
ENSG00000090581	GNPTG	rs115501938	-3.3	ENST00000534197.5	-1.17	0.243	0.568336	1	tx	ENSG00000090581.11	rs4984952	-0.0093	-3.19	-0.680481	1394	2	lasso	0.460748	0.645
ENSG00000007376	RPUSD1	rs115501938	-3.3	ENSG00000007376.7	-1.1624	0.245	0.574914	1	gene	ENSG00000007376.8	rs115501938	-0.00407	3.65	-3.2981	760	9	enet	-2.8739	0.00405
ENSG00000085433	WDR47	rs11102213	3.36	ENSG00000085433.15	-1.16154	0.245	0.574914	1	gene	ENSG00000085433.17	rs596773	-0.0122	-3.02	-0.28906	1450	53	enet	-0.85593	0.392
ENSG00000012963	UBR7	rs10144144	4.73	ENSG00000012963.14	1.15936	0.246	0.575524	1	gene	ENSG00000012963.15	rs11851472	-0.014699	3.15	1.3147	1473	1	lasso	1.3147	0.189
ENSG00000106789	CORO2A	rs10985811	5.57	ENSG00000106789.12	1.1592	0.246	0.575524	1	gene	ENSG00000106789.13	rs10985302	-0.00246	3.42	0.59133	1945	1	lasso	0.591329	0.554
ENSG00000198912	C1orf174	rs6426389	-3.73	ENSG00000198912.10	1.16012	0.246	0.575524	1	gene	ENSG00000198912.12	rs78688409	-0.00898	3.08	1.49582	1569	1	lasso	1.49582	0.135
ENSG00000158710	TAGLN2	rs2147472	-4.73	ENST00000320307.8	-1.15987	0.246	0.571468	1	tx	ENSG00000158710.15	rs11265381	-0.0144	3.18	-2.80768	1349	1	lasso	-2.80768	0.00499
ENSG00000134910	STT3A	rs537046	4.38	ENST00000531599.1	1.16043	0.246	0.571468	1	tx	ENSG00000134910.14	rs579423	0.178	-4.7	-1.17599	1927	11	lasso	1.04086	0.298
ENSG00000091039	OSBPL8	rs33996476	4.9	ENST00000550865.1	1.15965	0.246	0.571468	1	tx	ENSG00000091039.17	rs61927117	0.04894	3.63	0.29185	1636	1	lasso	0.29185	0.77
ENSG00000081237	PTPRC	rs11804984	3.21	ENSG00000081237.18	-1.15677	0.247	0.576603	1	gene	ENSG00000081237.21	rs1536093	-0.0134	3.07	-0.29303	1464	8	lasso	-0.84459	0.398
ENSG00000147955	SIGMAR1	rs568300	-4.64	ENSG00000147955.16	-1.15859	0.247	0.576603	1	gene	ENSG00000147955.18	rs1810819	0.0568	-3.37	0.57839	1260	1	lasso	-0.578391	0.563
ENSG00000163874	ZC3H12A	rs3795494	4.35	ENSG00000163874.9	-1.15767	0.247	0.576603	1	gene	ENSG00000163874.11	rs11585866	0.0648	3.62	-1.27956	1573	15	enet	-0.48905	0.625
ENSG00000174796	THAP6	rs28609645	-3.6	ENST00000504384.5	1.15689	0.247	0.572503	1	tx	ENSG00000174796.12	rs35219270	0.025112	-3.19	-0.2413	1976	3	enet	1.0709	0.284
ENSG00000185414	MRPL30	rs75929090	1.87	ENSG00000185414.19	-1.15368	0.249	0.578589	1	gene	ENSG00000185414.20	rs78163598	0.0187	3.15	0.64566	1138	3	lasso	0.64894	0.516
ENSG00000135077	HAVCR2	rs2081275	3.23	ENST00000307851.8	-1.15303	0.249	0.574273	1	tx	ENSG00000135077.10	rs12654545	-0.0146	-3.27	-0.4359	1751	2	lasso	0.2919	0.77
ENSG00000173578	XCR1	rs2036297	-3.03	ENSG00000173578.7	1.15109	0.25	0.580282	1	gene	ENSG00000173578.9	rs13084796	-0.0135	2.85	0.146372	2016	11	enet	-1.16951	0.242
ENSG00000136824	SMC2	rs6479251	2.4	ENST00000374787.7	1.14979	0.25	0.575223	1	tx	ENSG00000136824.19	rs1403822	-0.0125	3.61	0.15236	2167	4	lasso	0.397299	0.691
ENSG00000136240	KDELR2	rs7794450	3.54	ENST00000382267.3	-1.15008	0.25	0.575223	1	tx	ENSG00000136240.10	rs73058640	0.038811	3.48	-1.30969	957	6	lasso	-0.962466	0.336
ENSG00000105929	ATP6V0A4	rs10243922	5.73	ENSG00000105929.15	-1.14743	0.251	0.581185	1	gene	ENSG00000105929.16	rs34089083	-0.014522	-3.02	-0.204836	1478	2	lasso	2.11842	0.0341
ENSG00000131435	PDLIM4	rs247001	2.67	ENST00000463615.1	1.14683	0.251	0.576026	1	tx	ENSG00000131435.13	rs2549001	-0.0142	2.8	0.2159	1176	3	lasso	0.8807	0.379
ENSG00000129534	MIS18BP1	rs2059402	3.79	ENST00000496413.1	-1.14762	0.251	0.576026	1	tx	ENSG00000129534.14	rs10140049	-0.014587	2.58	0.928	688	3	lasso	0.9131	0.361
ENSG00000114850	SSR3	rs62286167	3.18	ENST00000498205.5	1.15	0.251	0.576026	1	tx	ENSG00000114850.7	rs62275654	-0.0112	-2.8	-0.19563	1312	7	enet	0.354608	0.723
ENSG00000094914	AAAS	rs3214023	4.99	ENST00000552161.5	-1.14692	0.251	0.576026	1	tx	ENSG00000094914.14	rs10783586	0.078141	-3.91	0.59626	1213	2	lasso	-0.5945	0.552
ENSG00000137076	TLN1	rs4879901	-3.73	ENSG00000137076.19	-1.14647	0.252	0.581926	1	gene	ENSG00000137076.22	rs16932816	-0.0147	3.03	-0.36381	1322	3	enet	-0.437323	0.662
ENSG00000184508	HDDC3	rs4702	9.966	ENST00000394272.7	1.14671	0.252	0.577394	1	tx	ENSG00000184508.12	rs6496762	-0.014525	-2.98	-1.4502	1609	6	lasso	0.7396	0.46
ENSG00000110395	CBL	rs34033074	-3.72	ENSG00000110395.6	-1.14285	0.253	0.583133	1	gene	ENSG00000110395.8	rs12279718	-0.0123	2.79	0.31824	1523	1	lasso	0.31824	0.75
ENSG00000135473	PAN2	rs10735863	3.15	ENST00000549090.1	-1.14381	0.253	0.5789	1	tx	ENSG00000135473.16	rs2958123	-0.000803	3.37	-0.58656	629	28	enet	-0.15292	0.878
ENSG00000103145	HCFC1R1	rs1981539	3.07	ENSG00000103145.10	1.1415	0.254	0.58418	1	gene	ENSG00000103145.11	rs37803	-0.00263	3.23	1.01354	1117	1	lasso	1.01354	0.311
ENSG00000116128	BCL9	rs61838368	5.13	ENSG00000116128.10	1.13962	0.254	0.58418	1	gene	ENSG00000116128.12	rs12719065	0.0297	-3.51	-0.79674	1476	5	lasso	1.13541	0.256
ENSG00000138095	LRPPRC	rs35442140	-3.87	ENST00000447246.1	-1.14091	0.254	0.579974	1	tx	ENSG00000138095.20	rs74609989	-0.00582	-4.13	0.05509	2114	1	lasso	-0.05509	0.956
ENSG00000151967	SCHIP1	rs61794701	3.08	ENST00000475932.1	1.14	0.254	0.579974	1	tx	ENSG00000151967.18	rs9872563	0.00507	-2.84	0.470497	1099	6	enet	-1.50005	0.134
ENSG00000139629	GALNT6	rs303811	-3.6	ENST00000603482.5	-1.14054	0.254	0.579974	1	tx	ENSG00000139629.16	rs10747608	-0.01451	3.31	-0.62907	1395	8	lasso	-0.48995	0.624
ENSG00000133116	KL	rs9527537	-3.981	ENSG00000133116.7	1.1377	0.255	0.584594	1	gene	ENSG00000133116.8	rs9563530	0.158433	3.3	1.6724	1450	6	lasso	1.5432	0.12279
ENSG00000168016	TRANK1	rs75968099	6.57	ENSG00000168016.13	-1.13757	0.255	0.584594	1	gene	ENSG00000168016.15	rs6809976	-0.00456	3.08	-0.644116	1399	1	lasso	-0.644116	0.52
ENSG00000197122	SRC	rs4811278	3.32	ENST00000358208.8	-1.13798	0.255	0.580972	1	tx	ENSG00000197122.13	rs8120315	0.028739	-2.93	1.8627	1303	39	enet	-0.4059	0.684797
ENSG00000198730	CTR9	rs7113564	-3.97	ENST00000361367.6	-1.13757	0.255	0.580972	1	tx	ENSG00000198730.9	rs72856136	0.0125	-3.38	0.24017	2161	1	lasso	-0.24017	0.81
ENSG00000127191	TRAF2	rs11145919	2.46	ENSG00000127191.17	1.13542	0.256	0.586102	1	gene	ENSG00000127191.18	rs3750518	-0.0147	2.52	0.80521	416	14	enet	1.81883	0.0689
ENSG00000137474	MYO7A	rs4944120	3.22	ENSG00000137474.19	-1.13685	0.256	0.586102	1	gene	ENSG00000137474.23	rs2233549	-0.0021	3.22	-0.81687	1516	4	enet	-0.89784	0.369
ENSG00000139209	SLC38A4	rs17097570	3.42	ENSG00000139209.15	-1.13664	0.256	0.586102	1	gene	ENSG00000139209.16	rs10748451	-0.010469	3.23	0.45863	1491	1	lasso	0.45863	0.647
ENSG00000040933	INPP4A	rs6744080	2.67	ENST00000468638.1	1.13568	0.256	0.58218	1	tx	ENSG00000040933.16	rs12478079	-0.00565	2.78	1.0148	1367	1	lasso	1.0148	0.31
ENSG00000138942	RNF185	rs62235898	4.06	ENST00000494514.5	1.1349	0.256	0.58218	1	tx	ENSG00000138942.17	rs7291565	-0.012842	-3.05	0.528	1245	1	lasso	-0.527999	0.598
ENSG00000181929	PRKAG1	rs75022468	3.82	ENST00000548857.5	-1.13514	0.256	0.58218	1	tx	ENSG00000181929.13	rs12306165	0.006084	-2.86	0.81268	1138	1	lasso	-0.81268	0.416
ENSG00000239900	ADSL	rs133047	5.64	ENST00000625194.3	1.13709	0.256	0.58218	1	tx	ENSG00000239900.14	rs8136514	-0.014167	-2.82	-2.8464	1063	1	lasso	2.84645	0.00442
ENSG00000165895	ARHGAP42	rs1216177	-3	ENSG00000165895.17	-1.13296	0.257	0.586821	1	gene	ENSG00000165895.19	rs1944190	0.022	-3.05	0.40076	2582	1	lasso	-0.40076	0.689
ENSG00000165219	GAPVD1	rs12341976	3.76	ENST00000469528.5	-1.13423	0.257	0.583098	1	tx	ENSG00000165219.23	rs7870995	-0.00985	2.59	-0.15173	859	1	enet	-0.15173	0.879
ENSG00000100601	ALKBH1	rs4903718	-5.05	ENST00000555100.1	1.13303	0.257	0.583098	1	tx	ENSG00000100601.10	rs17106827	0.039972	3.11	0.3711	2532	6	lasso	0.383	0.702
ENSG00000176986	SEC24C	rs57006370	-2.57	ENST00000634508.1	-1.13348	0.257	0.583098	1	tx	ENSG00000176986.16	rs77579177	-0.011539	2.44	-2.40415	869	1	lasso	-2.40415	0.0162
ENSG00000135046	ANXA1	rs2490203	-3.08	ENSG00000135046.13	-1.13	0.258	0.58832	1	gene	ENSG00000135046.14	rs4401934	-0.0147	-2.79	0.90909	1246	4	lasso	-0.97984	0.327
ENSG00000197566	ZNF624	rs78425141	-3.01	ENSG00000197566.9	1.13069	0.258	0.58832	1	gene	ENSG00000197566.10	rs597985	0.0108	3	-1.48065	1061	2	lasso	-1.77127	0.0765
ENSG00000171867	PRNP	rs6037811	-4.47	ENST00000424424.1	1.13042	0.258	0.583799	1	tx	ENSG00000171867.18	rs6052943	0.110831	3.42	1.3748	1861	1	lasso	1.3748	0.1692
ENSG00000205531	NAP1L4	rs10832835	-3.5	ENST00000492594.6	-1.13184	0.258	0.583799	1	tx	ENSG00000205531.14	rs10833540	-0.014	3.11	-0.85781	1167	24	enet	-1.02683	0.305
ENSG00000145388	METTL14	rs4834673	-2.99	ENST00000502564.2	1.13232	0.258	0.583799	1	tx	ENSG00000145388.15	rs56225827	-0.009384	3.26	0.6563	1800	1	lasso	0.6563	0.512
ENSG00000105325	FZR1	rs3786986	-2.18	ENST00000586212.1	1.13018	0.258	0.583799	1	tx	ENSG00000105325.15	rs1046268	0.105158	-3.6	0.640266	633	2	lasso	-0.66921	0.503
ENSG00000079931	MOXD1	rs6923939	-3.13	ENSG00000079931.14	-1.129	0.259	0.589187	1	gene	ENSG00000079931.15	rs9375830	0.004857	-2.95	0.62709	1751	1	lasso	-0.6271	0.5306
ENSG00000137504	CREBZF	rs11603144	3.48	ENST00000260058.9	-1.12987	0.259	0.584354	1	tx	ENSG00000137504.15	rs10898403	0.0548	3.29	-1.38878	1049	1	lasso	-1.38878	0.165
ENSG00000141568	FOXK2	rs62079722	-3.45	ENST00000335255.9	-1.12828	0.259	0.584354	1	tx	ENSG00000141568.21	rs7225035	-0.0138	2.89	-1.51806	1749	9	enet	-1.55623	0.12
ENSG00000131669	NINJ1	rs6479487	5.68	ENST00000375446.4	-1.12869	0.259	0.584354	1	tx	ENSG00000131669.10	rs73522247	0.00728	3.24	3.81352	1618	1	lasso	3.81352	0.000137
ENSG00000150991	UBC	rs838875	3.72	ENST00000546120.2	1.12899	0.259	0.584354	1	tx	ENSG00000150991.16	rs2343540	-0.012296	-3.1	-2.62978	1404	2	lasso	2.53708	0.0112
ENSG00000103226	NOMO3	rs3784867	-2.9	ENST00000576460.5	1.13	0.259	0.584354	1	tx	ENSG00000103226.19	rs12922040	0.00375	-3.12	-0.360865	969	1	lasso	0.360865	0.718
ENSG00000105953	OGDH	rs6656	-4.38	ENST00000419661.5	1.12545	0.26	0.585331	1	tx	ENSG00000105953.16	rs12702088	0.025027	-2.78	-2.70692	1464	2	lasso	2.47036	0.0135
ENSG00000107796	ACTA2	rs1576816	3.44	ENST00000482085.1	-1.12654	0.26	0.585331	1	tx	ENSG00000107796.13	rs59542683	-0.012612	2.86	-0.3956	1599	1	lasso	-0.3956	0.692
ENSG00000215041	NEURL4	rs507506	-4.39	ENST00000576794.5	1.12545	0.26	0.585331	1	tx	ENSG00000215041.10	rs7214863	0.0104	2.88	-0.76244	1068	1	lasso	-0.76244	0.446
ENSG00000089041	P2RX7	rs2649999	6.07	ENSG00000089041.16	1.12399	0.261	0.591535	1	gene	ENSG00000089041.17	rs7312642	-0.01126	-2.8	-0.53319	1695	2	lasso	0.53303	0.594
ENSG00000170425	ADORA2B	rs12601710	2.75	ENST00000304222.2	-1.12309	0.261	0.585808	1	tx	ENSG00000170425.4	rs4791642	0.00671	-2.75	0.78151	799	2	lasso	-0.63424	0.526
ENSG00000119523	ALG2	rs10988860	4.19	ENST00000319033.7	-1.12369	0.261	0.585808	1	tx	ENSG00000119523.10	rs1537505	-0.00272	3	2.27095	1199	5	lasso	1.88936	0.0588
ENSG00000105072	C19orf44	rs55987419	-3.26	ENSG00000105072.8	-1.1213	0.262	0.592077	1	gene	ENSG00000105072.9	rs4470265	-0.014486	3.07	-1.2001	1184	1	lasso	-1.2001	0.23
ENSG00000178226	PRSS36	rs8046707	2.71	ENSG00000178226.10	1.1217	0.262	0.592077	1	gene	ENSG00000178226.11	rs9929899	0.0774	3.38	1.59238	869	2	lasso	1.68023	0.0929
ENSG00000247092	SNHG10	rs1307298	-3.08	ENSG00000247092.6	-1.12079	0.262	0.592077	1	gene	ENSG00000247092.9	rs10149017	0.008147	3.51	-1.3168	2134	1	lasso	-1.3168	0.188
ENSG00000177042	TMEM80	rs12577324	-4.2	ENST00000488769.1	1.12215	0.262	0.586918	1	tx	ENSG00000177042.16	rs11827168	-0.0147	-2.83	-1.10629	1080	1	lasso	1.10629	0.269
ENSG00000134202	GSTM3	rs11810910	-3.18	ENSG00000134202.10	1.11983	0.263	0.592148	1	gene	ENSG00000134202.12	rs12745189	-0.0139	-2.99	-1.60634	1019	1	lasso	1.60634	0.108
ENSG00000180346	TIGD2	rs28463872	3.05	ENST00000317005.2	1.12033	0.263	0.587812	1	tx	ENSG00000180346.5	rs10516830	0.073464	3.13	-2.4114	1701	1	lasso	-2.4114	0.0159
ENSG00000136425	CIB2	rs2456020	-7.818	ENST00000561190.5	1.12003	0.263	0.587812	1	tx	ENSG00000136425.14	rs3784327	0.032941	3.33	-0.065	1451	3	lasso	-0.2227	0.824
ENSG00000154803	FLCN	rs76219957	3.66	ENST00000285071.8	1.11605	0.264	0.588489	1	tx	ENSG00000154803.13	rs11078357	-0.0141	2.89	-0.55426	1260	1	lasso	-0.55426	0.579
ENSG00000184371	CSF1	rs11102102	3.62	ENST00000329608.10	-1.11682	0.264	0.588489	1	tx	ENSG00000184371.14	rs638531	-0.0134	-3.42	0.75308	1213	4	lasso	-1.08684	0.277
ENSG00000182866	LCK	rs686729	-2.43	ENST00000469956.1	-1.11709	0.264	0.588489	1	tx	ENSG00000182866.18	rs59874511	0.0173	2.65	-1.28727	538	7	lasso	-1.21812	0.223
ENSG00000133030	MPRIP	rs76219957	3.66	ENST00000581955.1	1.11605	0.264	0.588489	1	tx	ENSG00000133030.22	rs4791695	-0.0074	-3.14	-0.94414	1441	2	lasso	0.83412	0.404
ENSG00000112290	WASF1	rs9384750	-3.52	ENSG00000112290.12	1.1137	0.265	0.595241	1	gene	ENSG00000112290.13	rs60106600	-0.001336	-3.06	-0.75926	1464	1	lasso	0.7593	0.4477
ENSG00000145506	NKD2	rs7727745	2.5	ENSG00000145506.13	1.11418	0.265	0.595241	1	gene	ENSG00000145506.14	rs12518024	0.000251	3.19	-0.6534	798	1	lasso	-0.6534	0.513
ENSG00000108828	VAT1	rs62078395	3.54	ENST00000355653.7	1.114	0.265	0.589587	1	tx	ENSG00000108828.16	rs80089390	-0.0147	2.78	-0.34859	869	1	lasso	-0.34859	0.727
ENSG00000138443	ABI2	rs2117266	3.19	ENSG00000138443.15	-1.11177	0.266	0.596236	1	gene	ENSG00000138443.17	rs62182634	0.0529	-3.66	0.15553	983	9	lasso	-0.00251	0.998
ENSG00000131373	HACL1	rs1598255	3.31	ENST00000414979.1	1.11	0.266	0.590892	1	tx	ENSG00000131373.15	rs11128742	0.0129	-3.13	-0.674962	1435	1	lasso	0.674962	0.5
ENSG00000166136	NDUFB8	rs2273654	4.55	ENST00000529437.1	1.11254	0.266	0.590892	1	tx	ENSG00000166136.16	rs2234970	0.024954	-3.4	-1.03344	1085	73	enet	-1.45289	0.146
ENSG00000112357	PEX7	rs1028234	-2.49	ENST00000318471.4	1.11069	0.267	0.591205	1	tx	ENSG00000112357.14	rs9389492	0.017292	3.15	0.67953	1055	5	lasso	0.6891	0.49078
ENSG00000202538	RNU4-2	rs3213572	4.76	ENST00000365668.1	1.11	0.267	0.591205	1	tx	ENSG00000202538.1	rs10849782	-0.007415	-3.27	-3.00567	1350	2	lasso	1.52328	0.128
ENSG00000113558	SKP1	rs111503458	-3.73	ENST00000523966.5	-1.10916	0.267	0.591205	1	tx	ENSG00000113558.19	rs62373715	0.0124	3.05	-0.4189	1454	2	lasso	-0.4178	0.676
ENSG00000129347	KRI1	rs10854115	-2.98	ENST00000543682.2	1.11112	0.267	0.591205	1	tx	ENSG00000129347.21	rs4804481	-0.014145	-3.23	-0.898774	1137	3	lasso	0.47985	0.631
ENSG00000175567	UCP2	rs10898957	-4.89	ENSG00000175567.8	-1.10766	0.268	0.598837	1	gene	ENSG00000175567.11	rs7103745	-0.0116	-2.68	0.78714	1246	2	lasso	-0.7876	0.431
ENSG00000103160	HSDL1	rs66694225	3.75	ENST00000219439.8	1.11	0.268	0.592572	1	tx	ENSG00000103160.12	rs247808	-0.012	-3.16	-0.141721	2546	1	lasso	0.141721	0.887
ENSG00000173852	DPY19L1	rs17205723	-3.38	ENST00000493989.1	1.10743	0.268	0.592572	1	tx	ENSG00000173852.16	rs5019625	-0.014612	-2.98	-3.04446	2168	2	lasso	3.04401	0.00233
ENSG00000162413	KLHL21	rs11122119	5.59	ENST00000496707.5	1.10823	0.268	0.592572	1	tx	ENSG00000162413.17	rs10399787	-0.0145	3.29	2.19449	1279	4	enet	1.67194	0.0945
ENSG00000150787	PTS	rs11214218	4.92	ENST00000527635.1	-1.10861	0.268	0.592572	1	tx	ENSG00000150787.8	rs1894009	-0.0047	-3.18	-0.32815	1133	55	enet	-1.55429	0.12
ENSG00000133997	MED6	rs2526882	5.14	ENSG00000133997.11	-1.10623	0.269	0.59935	1	gene	ENSG00000133997.12	rs7144585	-0.002256	3.57	-0.5215	1834	2	lasso	-0.5113	0.609
ENSG00000134108	ARL8B	rs980730	3.78	ENSG00000134108.12	-1.10448	0.269	0.59935	1	gene	ENSG00000134108.14	rs73010611	0.0514	-3.99	2.6094	1681	1	lasso	-2.6094	0.00907
ENSG00000176393	RNPEP	rs10920369	2.46	ENST00000479531.1	1.10544	0.269	0.593442	1	tx	ENSG00000176393.11	rs647067	-0.0113	-3.15	-0.59222	1376	1	lasso	0.59222	0.554
ENSG00000146223	RPL7L1	rs113113059	-6.69	ENST00000492836.1	-1.10537	0.269	0.593442	1	tx	ENSG00000146223.16	rs35805828	-0.011084	-3.03	1.40743	1073	1	lasso	-1.4074	0.1593
ENSG00000112578	BYSL	rs9296376	-3.44	ENST00000372996.2	1.10193	0.27	0.594941	1	tx	ENSG00000112578.10	rs4562136	-0.013467	-3.68	-0.20817	1161	2	enet	0.2256	0.82151
ENSG00000151876	FBXO4	rs1379309	-3.91	ENST00000504463.5	1.10195	0.27	0.594941	1	tx	ENSG00000151876.13	rs10059747	0.0212	-3.68	-0.2073	1592	12	lasso	0.2672	0.789
ENSG00000147536	GINS4	rs1362890	3.26	ENST00000518430.1	1.10254	0.27	0.594941	1	tx	ENSG00000147536.12	rs13275710	0.177777	3.82	-1.5252	1606	1	lasso	-1.5252	0.127
ENSG00000177600	RPLP2	rs12577324	-4.2	ENST00000530398.1	-1.1034	0.27	0.594941	1	tx	ENSG00000177600.9	rs112522733	-0.00645	2.79	-1.41592	927	2	lasso	-2.02192	0.0432
ENSG00000135686	KLHL36	rs7206590	3.73	ENST00000564159.1	1.1	0.27	0.594941	1	tx	ENSG00000135686.13	rs2087987	-0.0119	-3.45	0.674962	2167	1	lasso	-0.674962	0.5
ENSG00000160255	ITGB2	rs35515701	-3.09	ENST00000517563.5	-1.10083	0.271	0.595873	1	tx	ENSG00000160255.19	rs12627518	-0.01322	2.9	0.42327	1316	1	lasso	0.4233	0.6721
ENSG00000166337	TAF10	rs10742977	3.97	ENST00000531760.1	-1.10053	0.271	0.595873	1	tx	ENSG00000166337.11	rs2253104	0.0446	-3.22	2.05447	1750	7	lasso	-1.2496	0.211
ENSG00000088682	COQ9	rs72777107	3.39	ENST00000569980.1	-1.1	0.271	0.595873	1	tx	ENSG00000088682.14	rs12924030	-0.0107	3.08	-1.37124	1403	1	lasso	-1.37124	0.17
ENSG00000138207	RBP4	rs947599	3.55	ENSG00000138207.13	-1.09883	0.272	0.601182	1	gene	ENSG00000138207.15	rs7069180	0.162006	4.2	0.51966	2008	2	lasso	0.52426	0.6
ENSG00000140459	CYP11A1	rs34933034	4.29	ENST00000268053.10	1.09755	0.272	0.596589	1	tx	ENSG00000140459.18	rs12905224	0.012273	-3	-0.1982	963	1	lasso	0.1982	0.843
ENSG00000163463	KRTCAP2	rs61811421	-4.59	ENST00000295682.4	-1.09732	0.272	0.596589	1	tx	ENSG00000163463.13	rs12089941	0.0508	3.31	-0.10333	768	11	enet	-1.8087	0.0705
ENSG00000099875	MKNK2	rs2301799	-4.34	ENST00000309340.11	1.0987	0.272	0.596589	1	tx	ENSG00000099875.16	rs62122268	0.017247	2.96	0.223174	424	1	lasso	0.22317	0.823
ENSG00000089053	ANAPC5	rs2649999	6.07	ENST00000538223.1	1.09751	0.272	0.596589	1	tx	ENSG00000089053.13	rs55846109	0.083622	-3.61	-0.81985	1608	2	lasso	0.98021	0.327
ENSG00000105701	FKBP8	rs111636327	3.17	ENST00000594844.5	1.09939	0.272	0.596589	1	tx	ENSG00000105701.16	rs379837	-0.013465	-3.35	-1.23079	1259	4	lasso	0.87338	0.382
ENSG00000137218	FRS3	rs9296376	-3.44	ENSG00000137218.10	-1.0971	0.273	0.602458	1	gene	ENSG00000137218.10	rs962228	-0.014297	-3.14	-0.86726	1394	8	enet	1.7771	0.075553
ENSG00000155760	FZD7	rs74766638	-3.12	ENST00000286201.2	-1.09729	0.273	0.597936	1	tx	ENSG00000155760.3	rs4675247	-0.00774	-3.03	0.65169	1368	1	lasso	-0.65169	0.515
ENSG00000055732	MCOLN3	rs669173	-4.09	ENSG00000055732.12	-1.09354	0.274	0.603576	1	gene	ENSG00000055732.13	rs12031952	-0.014	3.02	1.22387	1777	1	lasso	1.22387	0.221
ENSG00000125775	SDCBP2	rs2277761	-4.85	ENSG00000125775.14	-1.09369	0.274	0.603576	1	gene	ENSG00000125775.15	rs62187537	-0.012651	-3.02	-1.4395	1858	3	enet	0.6061	0.544427
ENSG00000121067	SPOP	rs9898074	3.49	ENST00000510476.5	-1.09499	0.274	0.598855	1	tx	ENSG00000121067.19	rs380355	-0.013	2.94	-1.92412	1042	1	lasso	-1.92412	0.0543
ENSG00000083290	ULK2	rs12602286	-6.81	ENST00000575432.1	1.09333	0.274	0.598855	1	tx	ENSG00000083290.20	rs74555736	0.0591	3.75	-3.30988	948	2	lasso	-3.94277	8.05e-05
ENSG00000011376	LARS2	rs76952894	5.16	ENSG00000011376.9	-1.09077	0.275	0.604223	1	gene	ENSG00000011376.12	rs9878362	-0.0124	3.46	-2.33718	1915	2	lasso	-2.33724	0.0194
ENSG00000005243	COPZ2	rs34463696	-4.15	ENST00000580174.1	-1.09165	0.275	0.600335	1	tx	ENSG00000005243.10	rs2325714	-0.0132	-3.06	0.9457	1500	6	enet	-1.24283	0.214
ENSG00000182985	CADM1	rs2027615	3.15	ENST00000621709.4	1.09231	0.275	0.600335	1	tx	ENSG00000182985.18	rs11215238	0.154	3.86	-0.0272	1831	2	lasso	0.00843	0.993
ENSG00000073849	ST6GAL1	rs1426810	3.82	ENSG00000073849.14	-1.09028	0.276	0.604249	1	gene	ENSG00000073849.16	rs56330431	0.000951	-3.27	-0.318244	1934	2	lasso	-0.52875	0.597
ENSG00000177683	THAP5	rs11536567	-4.37	ENSG00000177683.13	1.09005	0.276	0.604249	1	gene	ENSG00000177683.14	rs71568541	-0.012028	-3.18	0.759924	1510	1	lasso	-0.759924	0.447
ENSG00000005249	PRKAR2B	rs6955822	-3.96	ENST00000265717.4	1.09048	0.276	0.600894	1	tx	ENSG00000005249.14	rs342189	0.003591	2.91	-1.48819	1433	17	enet	-1.82522	0.068
ENSG00000163625	WDFY3	rs7681742	4.18	ENST00000425179.2	1.08888	0.276	0.600894	1	tx	ENSG00000163625.17	rs2904063	0.006511	2.77	0.1904	1633	1	lasso	0.1904	0.849
ENSG00000136521	NDUFB5	rs17693325	-4.88	ENST00000476587.1	1.09	0.276	0.600894	1	tx	ENSG00000136521.13	rs9882786	0.0762	3.24	1.06583	1473	1	lasso	1.06583	0.286
ENSG00000173083	HPSE	rs57980547	4.52	ENST00000512196.5	1.0902	0.276	0.600894	1	tx	ENSG00000173083.16	rs12651522	0.020684	2.99	-0.5432	1475	21	enet	-0.139	0.889
ENSG00000182199	SHMT2	rs324017	-6.69	ENST00000557529.1	1.08958	0.276	0.600894	1	tx	ENSG00000182199.11	rs12371684	0.004694	-3.28	-1.08958	980	5	lasso	1.40349	0.16
ENSG00000103227	LMF1	rs115501938	-3.3	ENSG00000103227.18	-1.0874	0.277	0.605199	1	gene	ENSG00000103227.19	rs7190701	0.0538	-3.31	-1.06738	855	2	enet	1.14709	0.251
ENSG00000172379	ARNT2	rs2627320	-4.503	ENSG00000172379.19	-1.08747	0.277	0.605199	1	gene	ENSG00000172379.22	rs7167873	-0.002579	3.37	2.2363	2000	1	lasso	2.2363	0.0253
ENSG00000232818	RPS2P32	rs6966655	5.4	ENSG00000232818.2	-1.08705	0.277	0.605199	1	gene	ENSG00000232818.2	rs767090	-0.014662	-2.86	-2.55463	1447	2	lasso	2.40051	0.0164
ENSG00000115457	IGFBP2	rs10804249	-3.93	ENSG00000115457.9	-1.08434	0.278	0.606301	1	gene	ENSG00000115457.10	rs6721609	-0.00884	-3.12	0.29211	1408	1	lasso	-0.29211	0.77
ENSG00000166436	TRIM66	rs11041779	-2.74	ENSG00000166436.15	1.08397	0.278	0.606301	1	gene	ENSG00000166436.18	rs10769990	0.0429	3.65	0.56805	1767	2	lasso	0.18207	0.856
ENSG00000178726	THBD	rs6106633	2.55	ENST00000377103.2	-1.08426	0.278	0.602004	1	tx	ENSG00000178726.7	rs191988	-0.01396	2.97	-0.284	1563	2	lasso	-0.4642	0.642499
ENSG00000144579	CTDSP1	rs744753	3.98	ENST00000491064.5	1.0846	0.278	0.602004	1	tx	ENSG00000144579.8	rs2004349	0.0288	3.18	0.94924	907	1	lasso	0.94924	0.343
ENSG00000149428	HYOU1	rs4442562	-3.56	ENST00000527738.1	-1.08522	0.278	0.602004	1	tx	ENSG00000149428.21	rs2277296	-0.0144	-2.82	-0.95971	1351	4	lasso	1.14557	0.252
ENSG00000177599	ZNF491	rs322138	4.36	ENSG00000177599.12	1.08282	0.279	0.606781	1	gene	ENSG00000177599.13	rs28714142	0.006481	2.63	-1.26716	968	5	enet	-1.36477	0.172
ENSG00000138495	COX17	rs13095752	3.21	ENST00000261070.6	1.08	0.279	0.602905	1	tx	ENSG00000138495.7	rs12636784	0.0289	3.9	0.135394	1609	2	lasso	0.135686	0.892
ENSG00000005187	ACSM3	rs163246	3.37	ENSG00000005187.11	1.0805	0.28	0.607566	1	gene	ENSG00000005187.12	rs1390818	-0.013	-2.9	-2.79301	1672	38	enet	1.14832	0.251
ENSG00000005194	CIAPIN1	rs72777107	3.36	ENST00000568940.5	-1.08	0.28	0.603942	1	tx	ENSG00000005194.15	rs12924030	0.0257	3.42	-1.37124	1427	12	enet	-0.040365	0.968
ENSG00000133250	ZNF414	rs1469082	-3.11	ENST00000600906.1	1.0792	0.28	0.603942	1	tx	ENSG00000133250.14	rs2396106	-0.011244	3.16	1.11689	1151	1	lasso	1.1169	0.264
ENSG00000144837	PLA1A	rs13095752	3.21	ENSG00000144837.8	1.07839	0.281	0.608502	1	gene	ENSG00000144837.9	rs1000198	-0.0147	3.22	-0.518084	1660	1	enet	-0.518084	0.604
ENSG00000165916	PSMC3	rs4647709	6.13	ENSG00000165916.8	1.07756	0.281	0.608502	1	gene	ENSG00000165916.9	rs326224	-0.000307	-3.37	-0.52699	983	6	lasso	2.74107	0.00612
ENSG00000118454	ANKRD13C	rs1576118	3.94	ENST00000490846.5	-1.07777	0.281	0.605537	1	tx	ENSG00000118454.13	rs111723337	-0.0121	-2.78	-1.99074	1465	1	lasso	1.99074	0.0465
ENSG00000162129	CLPB	rs11235555	3.5	ENST00000294053.7	-1.07561	0.282	0.606426	1	tx	ENSG00000162129.15	rs7126728	0.108	-3.83	-2.49488	1001	1	lasso	2.49488	0.0126
ENSG00000198625	MDM4	rs6702469	4.71	ENST00000507825.3	-1.07516	0.282	0.606426	1	tx	ENSG00000198625.14	rs11807583	0.0437	-3.08	1.70663	1552	1	lasso	-1.70663	0.0879
ENSG00000141376	BCAS3	rs7214743	3.73	ENST00000585979.5	1.07382	0.283	0.607873	1	tx	ENSG00000141376.23	rs9892365	0.0189	3.07	3.51673	1075	4	lasso	3.51965	0.000432
ENSG00000121897	LIAS	rs62294538	3.6	ENSG00000121897.13	1.07086	0.284	0.612673	1	gene	ENSG00000121897.15	rs305142	-0.008125	3.09	-0.2353	1674	1	lasso	-0.2353	0.814
ENSG00000204186	ZDBF2	rs2058706	4.4	ENST00000374423.7	-1.07104	0.284	0.608614	1	tx	ENSG00000204186.10	rs76797769	-0.0147	-3.69	-0.34366	1460	34	enet	0.82024	0.412
ENSG00000079616	KIF22	rs3814883	-7.76	ENST00000563263.1	-1.07	0.284	0.608614	1	tx	ENSG00000079616.14	rs11150564	0.0162	2.37	0.143874	313	1	lasso	0.143874	0.886
ENSG00000169857	AVEN	rs7403630	5.054	ENST00000306730.7	-1.06927	0.285	0.609912	1	tx	ENSG00000169857.9	rs515435	-0.007025	3.43	-2.2803	1969	2	lasso	-2.1009	0.0357
ENSG00000166855	CLPX	rs7179046	3.477	ENST00000559152.5	1.06862	0.285	0.609912	1	tx	ENSG00000166855.9	rs66800537	-0.013678	-3.01	-1.1618	1032	3	enet	1.2484	0.212
ENSG00000170835	CEL	rs77926044	4.09	ENSG00000170835.13	1.06709	0.286	0.615745	1	gene	ENSG00000170835.17	rs3088274	0.0835	-3.52	-1.09481	1455	2	lasso	0.34524	0.73
ENSG00000134330	IAH1	rs59288259	2.77	ENST00000351760.11	1.06691	0.286	0.610786	1	tx	ENSG00000134330.19	rs16867277	0.00212	2.8	1.22228	1821	1	lasso	1.22228	0.222
ENSG00000167543	TP53I13	rs9896721	-4.83	ENST00000577934.5	-1.06775	0.286	0.610786	1	tx	ENSG00000167543.16	rs17727765	0.00463	3.07	0.15084	786	3	lasso	-1.37626	0.169
ENSG00000242715	CCDC169	rs7985724	-4.28	ENST00000379864.6	1.0648	0.287	0.611306	1	tx	ENSG00000242715.8	rs73178267	0.074486	4.03	0.0411	1906	20	enet	0.0896	0.92864
ENSG00000067066	SP100	rs12993856	-3.49	ENST00000409112.5	1.06558	0.287	0.611306	1	tx	ENSG00000067066.17	rs13431868	-0.0147	3.09	1.71996	2264	2	lasso	1.57732	0.115
ENSG00000163918	RFC4	rs1426810	3.82	ENST00000418288.5	-1.07	0.287	0.611306	1	tx	ENSG00000163918.12	rs2268814	0.0224	-3.12	0.013286	1626	2	enet	-0.281586	0.778
ENSG00000160179	ABCG1	rs112240338	-4.33	ENST00000450121.5	1.0642	0.287	0.611306	1	tx	ENSG00000160179.19	rs884339	-0.014474	3.56	0.70614	2312	5	enet	1.3844	0.16623
ENSG00000123159	GIPC1	rs11671204	-3.96	ENST00000587969.1	-1.06395	0.287	0.611306	1	tx	ENSG00000123159.16	rs8104167	-0.006968	-3.35	-1.32491	1171	35	enet	0.46909	0.639
ENSG00000008517	IL32	rs1981539	3.07	ENSG00000008517.16	1.0625	0.288	0.61834	1	gene	ENSG00000008517.19	rs11077325	0.025	-3.41	-2.35146	1191	1	lasso	2.35146	0.0187
ENSG00000156273	BACH1	rs2409331	4.19	ENST00000286800.7	1.06178	0.288	0.612383	1	tx	ENSG00000156273.16	rs363582	0.096239	-4.07	1.21938	2321	32	enet	0.4998	0.6172
ENSG00000197070	ARRDC1	rs10867107	3.63	ENST00000461627.1	1.06361	0.288	0.612383	1	tx	ENSG00000197070.14	rs3934533	-0.00163	-2.66	0.30601	386	21	enet	0.629531	0.529
ENSG00000160299	PCNT	rs7280077	-4.9	ENSG00000160299.16	1.06076	0.2888	0.61847	1	gene	ENSG00000160299.19	rs74323354	-0.012409	2.79	1.63667	1740	5	lasso	1.6385	0.10131
ENSG00000122507	BBS9	rs7788070	4.36	ENSG00000122507.20	-1.059	0.29	0.618599	1	gene	ENSG00000122507.21	rs17169734	-0.012325	-3.38	0.052413	2642	2	lasso	-0.091231	0.927
ENSG00000112146	FBXO9	rs72934790	-4.22	ENST00000473337.6	-1.05878	0.29	0.614036	1	tx	ENSG00000112146.17	rs76514456	0.007184	2.96	-0.74976	1663	6	lasso	-0.7497	0.453447
ENSG00000196782	MAML3	rs72943005	4.64	ENST00000509479.6	1.05854	0.29	0.614036	1	tx	ENSG00000196782.13	rs62321265	0.033215	3.51	1.8045	1868	3	lasso	1.8044	0.0712
ENSG00000154342	WNT3A	rs1771469	-2.28	ENST00000284523.1	-1.05546	0.291	0.614892	1	tx	ENSG00000154342.6	rs12752947	-0.0147	2.74	-0.26488	1321	1	lasso	-0.26488	0.791
ENSG00000081307	UBA5	rs1395006	-3.24	ENST00000494112.1	1.05	0.292	0.615605	1	tx	ENSG00000081307.15	rs61792776	0.177	-4.01	2.00512	1984	3	enet	-2.04006	0.0413
ENSG00000100485	SOS2	rs941608	4.49	ENST00000555666.1	-1.05302	0.292	0.615605	1	tx	ENSG00000100485.12	rs7150215	-0.014692	3.54	-1.6557	1422	21	enet	-0.447	0.655
ENSG00000175130	MARCKSL1	rs686729	-2.43	ENST00000329421.7	-1.05095	0.293	0.616594	1	tx	ENSG00000175130.7	rs72666781	0.00122	2.6	-1.26855	513	4	lasso	-1.14907	0.251
ENSG00000148248	SURF4	rs77926044	4.09	ENST00000371991.3	-1.05203	0.293	0.616594	1	tx	ENSG00000148248.14	rs2526006	0.0195	3.41	-1.00002	1482	1	lasso	-1.00002	0.317
ENSG00000168701	TMEM208	rs7187623	4.85	ENST00000562235.5	1.05	0.293	0.616594	1	tx	ENSG00000168701.19	rs12927959	-0.0135	2.69	0.473582	375	8	enet	-2.39115	0.0168
ENSG00000159314	ARHGAP27	rs8073146	-5.8	ENST00000581638.1	1.05072	0.293	0.616594	1	tx	ENSG00000159314.13	rs110402	0.033	2.96	3.35359	745	2	lasso	3.41395	0.00064
ENSG00000138759	FRAS1	rs72659078	3.74	ENST00000512123.3	-1.04892	0.294	0.617789	1	tx	ENSG00000138759.20	rs55884183	-0.010923	2.73	-2.1646	2003	4	enet	-0.8231	0.41
ENSG00000196591	HDAC2	rs28558559	4.45	ENST00000521233.1	1.04927	0.294	0.617789	1	tx	ENSG00000196591.12	rs35446097	0.008349	3.42	2.82514	1598	13	enet	3.01	0.002613
ENSG00000105136	ZNF419	rs67651132	3.2	ENSG00000105136.19	1.04737	0.295	0.623823	1	gene	ENSG00000105136.22	rs4801421	-0.014393	-3.25	1.26827	1733	1	lasso	-1.26827	0.205
ENSG00000139625	MAP3K12	rs3214023	4.99	ENSG00000139625.12	-1.04711	0.295	0.623823	1	gene	ENSG00000139625.13	rs7133918	-0.006036	-2.79	1.76472	1188	2	lasso	-1.76344	0.0778
ENSG00000156232	WHAMM	rs4779050	6.247	ENSG00000156232.7	-1.04639	0.295	0.623823	1	gene	ENSG00000156232.7	rs78086554	-0.0053	-2.93	0.6268	817	46	enet	0.5765	0.564
ENSG00000110756	HPS5	rs211115	-4.57	ENST00000399287.7	1.04678	0.295	0.618422	1	tx	ENSG00000110756.18	rs11606714	-0.0143	-3.2	0.36533	1655	15	enet	0.88432	0.377
ENSG00000132300	PTCD3	rs17510512	-3.38	ENST00000487043.5	-1.04827	0.295	0.618422	1	tx	ENSG00000132300.19	rs6734695	-0.00965	2.87	-0.62724	1524	2	lasso	-0.29455	0.768
ENSG00000064726	BTBD1	rs4779050	6.247	ENST00000560015.1	1.04707	0.295	0.618422	1	tx	ENSG00000064726.10	rs2201101	-0.014697	-3.08	0.57	1060	3	lasso	-0.8307	0.406
ENSG00000030582	GRN	rs11870991	-3.35	ENST00000589536.5	-1.0473	0.295	0.618422	1	tx	ENSG00000030582.18	rs2285750	0.0225	-2.7	0.36006	1151	1	lasso	-0.36006	0.719
ENSG00000104611	SH2D4A	rs17480272	4.42	ENSG00000104611.11	1.04638	0.295387	0.624487	1	gene	ENSG00000104611.12	rs10098785	0.026312	4.09	0.9144	2704	2	lasso	1.2069	0.227
ENSG00000170561	IRX2	rs59499574	4.15	ENST00000382611.10	1.04483	0.296	0.619121	1	tx	ENSG00000170561.13	rs13185099	-0.0147	3.27	-1.4242	2700	3	enet	-1.5331	0.125
ENSG00000135316	SYNCRIP	rs7757864	-3.88	ENST00000444272.1	1.04519	0.296	0.619121	1	tx	ENSG00000135316.19	rs1407448	-0.014545	-3.24	-0.50451	1755	5	lasso	1.2042	0.228514
ENSG00000187210	GCNT1	rs10747004	-3.26	ENSG00000187210.12	1.04371	0.297	0.626504	1	gene	ENSG00000187210.14	rs72736983	-0.00412	3.1	-0.49358	2310	3	lasso	-0.491565	0.623
ENSG00000030066	NUP160	rs3729986	5.98	ENST00000378460.6	-1.04267	0.297	0.620445	1	tx	ENSG00000030066.14	rs61896047	0.115	-4.17	2.79863	1239	13	lasso	-2.84895	0.00439
ENSG00000119681	LTBP2	rs722599	-4.46	ENST00000557425.1	-1.04219	0.297	0.620444	1	tx	ENSG00000119681.12	rs4903173	0.042434	-2.97	1.6132	1519	1	lasso	-1.6132	0.107
ENSG00000163344	PMVK	rs9427116	4.9	ENSG00000163344.5	1.03975	0.298	0.627222	1	gene	ENSG00000163344.6	rs56382016	-0.0143	2.96	-0.13072	1050	1	lasso	-0.13072	0.896
ENSG00000188559	RALGAPA2	rs6112974	4.23	ENSG00000188559.13	-1.03969	0.298	0.627222	1	gene	ENSG00000188559.16	rs117836906	-0.01209	-2.93	-0.9619	1532	1	lasso	0.9619	0.3361
ENSG00000152061	RABGAP1L	rs10912850	-4.95	ENST00000461613.1	1.04098	0.298	0.621346	1	tx	ENSG00000152061.24	rs6690194	-0.00488	2.99	1.22467	2262	1	enet	1.22467	0.221
ENSG00000203867	RBM20	rs10884983	3.32	ENST00000465774.2	1.0403	0.298	0.621346	1	tx	ENSG00000203867.8	rs12415145	0.0141	3.78	0.78902	1717	1	enet	0.78902	0.43
ENSG00000117228	GBP1	rs4529696	-3.93	ENST00000479889.1	-1.04092	0.298	0.621346	1	tx	ENSG00000117228.11	rs75462138	-0.00255	3.21	-1.38944	1257	2	lasso	-1.35167	0.176
ENSG00000135365	PHF21A	rs12285419	8.15	ENST00000532028.1	1.04052	0.298	0.621346	1	tx	ENSG00000135365.17	rs750995	-0.0116	2.92	0.4719	1257	1	lasso	0.4719	0.637
ENSG00000166046	TCP11L2	rs17038460	3.71	ENST00000549906.5	1.04176	0.298	0.621346	1	tx	ENSG00000166046.11	rs7955120	-0.004273	3.22	0.22819	1460	1	lasso	0.22819	0.819
ENSG00000134245	WNT2B	rs3790609	-3.87	ENSG00000134245.17	1.03889	0.299	0.627629	1	gene	ENSG00000134245.18	rs11102369	0.0406	3.46	-0.66024	1440	1	lasso	-0.66024	0.509
ENSG00000167733	HSD11B1L	rs628271	-4.89	ENSG00000167733.13	1.03945	0.299	0.627629	1	gene	ENSG00000167733.14	rs11878476	0.033974	-3.21	-2.78426	895	1	lasso	2.78426	0.00537
ENSG00000069812	HES2	rs11122119	5.59	ENST00000377834.8	1.03852	0.299	0.622314	1	tx	ENSG00000069812.11	rs12401849	0.0559	3.39	-1.06142	1140	1	lasso	-1.06142	0.289
ENSG00000185917	SETD4	rs9977048	-4.53	ENST00000446166.5	1.03944	0.299	0.622314	1	tx	ENSG00000185917.14	rs2835200	0.114647	3.68	1.31117	1911	6	lasso	1.6938	0.0903
ENSG00000164411	GJB7	rs77054352	-4.51	ENST00000442973.2	-1.03641	0.3	0.62286	1	tx	ENSG00000164411.12	rs1324433	0.050332	3.26	1.07606	1456	74	enet	-1.9216	0.054659
ENSG00000061936	SFSWAP	rs3923717	3.72	ENST00000540469.5	-1.03451	0.301	0.623543	1	tx	ENSG00000061936.10	rs6598163	-0.011539	-2.94	0.07854	1399	2	lasso	-0.07878	0.937
ENSG00000196535	MYO18A	rs9896721	-4.83	ENSG00000196535.15	1.03151	0.302	0.630831	1	gene	ENSG00000196535.20	rs1844754	-0.00515	3.44	0.02507	878	52	enet	1.64345	0.1
ENSG00000170889	RPS9	rs12975904	3.11	ENSG00000170889.13	-1.03058	0.303	0.631687	1	gene	ENSG00000170889.14	rs8109349	0.037908	3.03	-2.73532	674	1	lasso	-2.73532	0.00623
ENSG00000154734	ADAMTS1	rs2830586	3	ENST00000517777.5	1.0303	0.303	0.626081	1	tx	ENSG00000154734.16	rs466213	0.084397	-3.65	-0.38532	2220	16	enet	0.2793	0.78004
ENSG00000143190	POU2F1	rs56407270	-4.35	ENST00000429375.6	-1.02817	0.304	0.626684	1	tx	ENSG00000143190.23	rs73022199	-0.0146	-3.64	-0.04074	1827	4	lasso	-0.9478	0.343
ENSG00000198952	SMG5	rs490498	4.01	ENST00000468993.1	-1.02836	0.304	0.626684	1	tx	ENSG00000198952.8	rs1171548	-0.0137	-3.48	2.66308	827	3	lasso	-2.75777	0.00582
ENSG00000122550	KLHL7	rs3923062	-4.5	ENST00000469576.1	-1.02726	0.304	0.626684	1	tx	ENSG00000122550.18	rs10277598	-0.010788	-3.14	1.54602	1490	3	lasso	-0.57855	0.563
ENSG00000010539	ZNF200	rs1981539	3.07	ENSG00000010539.11	1.0256	0.305	0.634619	1	gene	ENSG00000010539.12	rs13332500	0.0182	3.17	0.789021	1301	2	lasso	0.668237	0.504
ENSG00000151611	MMAA	rs17019992	-3.43	ENSG00000151611.13	1.02662	0.305	0.634619	1	gene	ENSG00000151611.17	rs568752	0.03917	-3.48	-1.1254	1156	2	lasso	1.0684	0.285
ENSG00000187627	RGPD1	rs1400032	3.95	ENST00000398193.7	-1.02498	0.305	0.62777	1	tx	ENSG00000187627.18	rs308903	0.00106	2.38	0.77371	462	1	lasso	0.77371	0.439
ENSG00000167767	KRT80	rs303811	-3.6	ENST00000313234.9	1.02471	0.306	0.628784	1	tx	ENSG00000167767.14	rs78559902	0.021826	3.11	-0.32352	1992	1	lasso	-0.32352	0.746
ENSG00000110844	PRPF40B	rs578470	5.59	ENST00000548825.6	1.02335	0.306	0.628784	1	tx	ENSG00000110844.14	rs17124362	0.001975	-3.08	-0.66931	1035	1	lasso	0.66931	0.503
ENSG00000111725	PRKAB1	rs2996027	-4.03	ENSG00000111725.10	-1.0209	0.307	0.63646	1	gene	ENSG00000111725.11	rs61938067	-0.01354	3.09	1.64933	1395	2	lasso	1.07001	0.285
ENSG00000143256	PFDN2	rs10800309	-3.38	ENST00000468311.1	1.02069	0.307	0.629724	1	tx	ENSG00000143256.5	rs2753260	-0.00627	3.36	0.05492	1385	10	enet	0.75152	0.452
ENSG00000164253	WDR41	rs2289599	-3.42	ENST00000511630.6	-1.0225	0.307	0.629725	1	tx	ENSG00000164253.14	rs1715766	-0.00621	-2.97	0.4424	1818	2	lasso	-0.4423	0.658
ENSG00000008405	CRY1	rs7313412	3.65	ENST00000546722.1	-1.02179	0.307	0.629725	1	tx	ENSG00000008405.12	rs34354291	-0.013646	3.3	-1.18328	1596	18	enet	-0.62673	0.531
ENSG00000198925	ATG9A	rs6715064	3.89	ENSG00000198925.10	-1.01897	0.308	0.63699	1	gene	ENSG00000198925.12	rs7558110	-0.0017	2.95	-0.21098	946	2	lasso	-0.45269	0.651
ENSG00000213619	NDUFS3	rs4647709	6.13	ENSG00000213619.9	-1.02018	0.308	0.63699	1	gene	ENSG00000213619.11	rs3740691	0.0252	3.44	2.57102	1010	5	lasso	2.66534	0.00769
ENSG00000141560	FN3KRP	rs62079722	-3.45	ENST00000269373.10	-1.02008	0.308	0.630384	1	tx	ENSG00000141560.15	rs113940830	-0.0106	-3.4	2.95844	1348	2	lasso	-2.99006	0.00279
ENSG00000114857	NKTR	rs481663	-3.67	ENST00000460910.5	-1.02	0.308	0.630384	1	tx	ENSG00000114857.19	rs9810897	0.00384	3.3	-1.36295	1598	4	lasso	-1.29715	0.195
ENSG00000077147	TM9SF3	rs12784975	3.53	ENST00000475401.1	-1.01962	0.308	0.630384	1	tx	ENSG00000077147.16	rs2902004	0.035112	3.36	0.44351	1230	2	lasso	-0.88222	0.378
ENSG00000135452	TSPAN31	rs487722	-5.02	ENST00000548167.1	1.02006	0.308	0.630384	1	tx	ENSG00000135452.10	rs1678514	0.009145	-3.29	-1.28298	1012	13	lasso	1.5179	0.129
ENSG00000119402	FBXW2	rs4837761	3.91	ENST00000608872.5	-1.02046	0.308	0.630384	1	tx	ENSG00000119402.18	rs10985091	-0.0147	-3.07	-2.06981	971	10	lasso	2.31688	0.0205
ENSG00000011295	TTC19	rs12601710	2.75	ENST00000475723.5	-1.01693	0.309	0.631457	1	tx	ENSG00000011295.16	rs55641029	-0.0111	-3.06	0.27216	780	3	lasso	-0.48081	0.631
ENSG00000100292	HMOX1	rs7290180	3.69	ENST00000481190.1	1.01717	0.309	0.631457	1	tx	ENSG00000100292.18	rs5750102	0.01925	-2.97	-0.3127	1563	1	lasso	0.312711	0.755
ENSG00000097033	SH3GLB1	rs6695270	2.61	ENST00000602603.1	-1.01732	0.309	0.631457	1	tx	ENSG00000097033.15	rs2807946	0.0351	-3.32	0.9311	1522	2	lasso	-0.60107	0.548
ENSG00000103194	USP10	rs7206590	3.73	ENST00000219473.11	-1.02	0.31	0.63218	1	tx	ENSG00000103194.16	rs903193	0.0213	-3.3	0.312448	2122	1	lasso	-0.312448	0.755
ENSG00000112118	MCM3	rs72934790	-4.22	ENST00000229854.11	-1.01543	0.31	0.63218	1	tx	ENSG00000112118.20	rs9474310	-0.014698	3	-1.56749	1998	5	lasso	-1.568	0.116889
ENSG00000167447	SMG8	rs4968363	-4.33	ENSG00000167447.12	1.0125	0.311	0.640101	1	gene	ENSG00000167447.13	rs12450113	-0.0147	3.13	0.14438	916	1	lasso	0.14438	0.885
ENSG00000128590	DNAJB9	rs11536567	-4.37	ENST00000465725.1	-1.01334	0.311	0.633593	1	tx	ENSG00000128590.5	rs6960894	0.007064	2.82	-0.511644	1514	6	lasso	-0.51137	0.609
ENSG00000103266	STUB1	rs115501938	-3.3	ENST00000566408.5	-1.01	0.311	0.633593	1	tx	ENSG00000103266.11	rs4984952	0.0594	-2.83	-0.680481	842	1	lasso	0.680481	0.496
ENSG00000118762	PKD2	rs13119417	4.12	ENSG00000118762.7	-1.01185	0.312	0.640311	1	gene	ENSG00000118762.8	rs17784978	-0.004547	-3.29	1.1056	1673	3	lasso	-0.3619	0.717
ENSG00000100376	FAM118A	rs2176039	4.97	ENST00000216214.7	-1.01076	0.312	0.634101	1	tx	ENSG00000100376.12	rs2213530	-0.014521	-3.18	-0.0657	1919	1	lasso	0.065721	0.948
ENSG00000103510	KAT8	rs8046707	2.71	ENST00000448516.6	1.01	0.312	0.634101	1	tx	ENSG00000103510.20	rs4889546	-0.00319	2.96	1.61413	877	1	lasso	1.61413	0.107
ENSG00000023697	DERA	rs10846201	4.01	ENST00000531803.5	1.00811	0.313	0.635438	1	tx	ENSG00000023697.13	rs2900377	-0.002103	-3.13	-1.17599	1140	3	enet	1.1781	0.239
ENSG00000132603	NIP7	rs13331198	4.78	ENST00000563364.2	-1.01	0.313	0.635438	1	tx	ENSG00000132603.15	rs7188187	-0.0122	-2.9	3.46476	1181	29	enet	-1.75459	0.0793
ENSG00000185088	RPS27L	rs1444405	3.685	ENST00000439025.1	-1.00745	0.314	0.636217	1	tx	ENSG00000185088.14	rs4438257	0.17583	3.79	-2.0881	1520	1	lasso	-2.0881	0.0368
ENSG00000223518	CSNK1A1P1	rs2381892	-3.508	ENST00000569828.1	1.00767	0.314	0.636217	1	tx	ENSG00000223518.5	rs142076940	0.019134	3.32	1.6614	1601	11	lasso	1.6629	0.0963
ENSG00000196730	DAPK1	rs72749800	3.66	ENST00000463069.1	-1.00479	0.315	0.637132	1	tx	ENSG00000196730.13	rs12335425	-0.00178	-3.09	0.1397	2195	1	lasso	-0.139696	0.889
ENSG00000123064	DDX54	rs1293747	2.55	ENST00000546869.1	1.00563	0.315	0.637132	1	tx	ENSG00000123064.13	rs10774670	-0.001464	-3.09	-1.27418	1396	8	lasso	1.04422	0.296
ENSG00000132530	XAF1	rs507506	-4.39	ENST00000572107.1	-1.00479	0.315	0.637132	1	tx	ENSG00000132530.17	rs4796366	-0.013	-3.09	0.58373	1513	1	lasso	-0.58373	0.559
ENSG00000108924	HLF	rs11650101	4.55	ENST00000575345.5	-1.00488	0.315	0.637132	1	tx	ENSG00000108924.14	rs8081399	-0.0132	3.17	-1.36027	1655	4	lasso	-1.35936	0.174
ENSG00000143179	UCK2	rs7554904	-3.87	ENST00000469256.6	1.00306	0.316	0.637905	1	tx	ENSG00000143179.16	rs7542538	-0.0115	-2.98	-0.16785	1767	1	lasso	0.16785	0.867
ENSG00000079459	FDFT1	rs2256760	-3.36	ENST00000528729.1	-1.00201	0.316	0.637905	1	tx	ENSG00000079459.13	rs12115021	-0.012009	3.13	-2.7331	1681	1	lasso	-2.7331	0.00627
ENSG00000174804	FZD4	rs12270377	-3.52	ENST00000531380.1	-1.0023	0.316	0.637905	1	tx	ENSG00000174804.4	rs117156823	-0.0135	3.37	-1.05047	2582	12	lasso	-1.50517	0.132
ENSG00000003436	TFPI	rs72899699	3.43	ENST00000392365.5	-1.00087	0.317	0.638744	1	tx	ENSG00000003436.16	rs1439563	-0.0146	-2.52	1.85778	1226	1	enet	-1.85778	0.0632
ENSG00000156502	SUPV3L1	rs10998457	-4.66	ENST00000471069.5	-1.00023	0.317	0.638744	1	tx	ENSG00000156502.14	rs72805470	-0.013941	-2.91	1.50939	1874	4	lasso	-1.50843	0.131
ENSG00000118849	RARRES1	rs16829653	-3.14	ENST00000471444.1	1	0.317	0.638744	1	tx	ENSG00000118849.10	rs112680905	0.101	3.49	-1.76789	2047	1	lasso	-1.76789	0.0771
ENSG00000111445	RFC5	rs4767554	3.6	ENSG00000111445.13	0.99836	0.318	0.647039	1	gene	ENSG00000111445.14	rs7307331	-0.014256	3.51	-0.94042	1637	20	enet	0.11122	0.911
ENSG00000143196	DPT	rs6681224	-2.98	ENST00000367817.3	0.999108	0.318	0.63951	1	tx	ENSG00000143196.5	rs9659234	-0.00724	3.72	-0.35445	1805	1	lasso	-0.35445	0.723
ENSG00000112282	MED23	rs6903450	-3.25	ENST00000368058.5	0.998815	0.318	0.63951	1	tx	ENSG00000112282.18	rs34995788	-0.012086	-3.46	0.1648	1568	35	enet	0.1526	0.878705
ENSG00000118200	CAMSAP2	rs4915203	5.92	ENST00000413307.6	-0.998029	0.318	0.63951	1	tx	ENSG00000118200.15	rs906318	-0.000861	-3.39	2.18267	2048	56	enet	-1.90163	0.0572
ENSG00000174943	KCTD13	rs3814883	-7.76	ENSG00000174943.9	-0.997	0.319	0.648149	1	gene	ENSG00000174943.11	rs72798106	-0.0064	-2.49	1.35036	355	2	lasso	-1.16323	0.245
ENSG00000186998	EMID1	rs5762882	4.67	ENSG00000186998.15	0.9969	0.319	0.648149	1	gene	ENSG00000186998.16	rs5762853	-0.014114	2.84	3.68	1391	19	enet	0.848457	0.396
ENSG00000116678	LEPR	rs6588168	-6.19	ENST00000371059.7	-0.996228	0.319	0.640897	1	tx	ENSG00000116678.20	rs554310	-0.0115	-3.08	-1.94671	2005	22	enet	1.7553	0.0792
ENSG00000158552	ZFAND2B	rs6715064	3.89	ENST00000468301.1	0.99506	0.32	0.641381	1	tx	ENSG00000158552.13	rs6436132	-0.0136	-3.5	-0.20215	895	54	enet	0.10563	0.916
ENSG00000126215	XRCC3	rs722637	7.74	ENST00000554913.5	0.99446	0.32	0.641381	1	tx	ENSG00000126215.14	rs8008020	-0.005	-3	4.9787	1272	54	enet	-4.6627	3.12e-06
ENSG00000138413	IDH1	rs896637	3.12	ENST00000345146.6	-0.99337	0.321	0.642415	1	tx	ENSG00000138413.14	rs2022149	0.0513	-2.88	0.91441	1321	3	lasso	-1.53571	0.125
ENSG00000115486	GGCX	rs908304	3.95	ENST00000482662.1	-0.99223	0.321	0.642415	1	tx	ENSG00000115486.13	rs4832199	-0.0105	-3.52	-0.98852	1748	17	enet	-0.38397	0.701
ENSG00000105246	EBI3	rs10407871	-2.7	ENST00000599339.1	-0.99329	0.321	0.642415	1	tx	ENSG00000105246.6	rs4807524	0.040647	-2.73	-1.09755	693	1	lasso	1.09755	0.272
ENSG00000157020	SEC13	rs35131573	4.21	ENST00000337354.8	0.989	0.322	0.643377	1	tx	ENSG00000157020.18	rs13069951	-0.0124	3.5	0.312448	1684	1	lasso	0.312448	0.755
ENSG00000213625	LEPROT	rs6588168	-6.19	ENST00000371065.8	0.991222	0.322	0.643377	1	tx	ENSG00000213625.9	rs147123854	-0.013	2.91	-0.36242	1701	13	enet	0.58429	0.559
ENSG00000071894	CPSF1	rs12719778	3.27	ENST00000532935.5	0.989947	0.322	0.643377	1	tx	ENSG00000071894.17	rs909245	-0.011617	2.68	2.5922	462	3	enet	2.4442	0.0145
ENSG00000163660	CCNL1	rs73170828	3.98	ENST00000467849.1	0.987	0.323	0.644336	1	tx	ENSG00000163660.12	rs168248	0.0207	3.44	-0.685862	1423	16	lasso	-0.481267	0.63
ENSG00000113552	GNPDA1	rs11954998	-3.81	ENSG00000113552.15	0.98697	0.324	0.652268	1	gene	ENSG00000113552.16	rs7730275	-0.011	-2.96	-1.5317	1622	1	lasso	1.5317	0.126
ENSG00000177383	MAGEF1	rs62287920	-4.59	ENST00000317897.4	-0.986	0.324	0.645291	1	tx	ENSG00000177383.5	rs62286023	0.0397	-3.55	1.11862	1414	6	lasso	-1.1184	0.263
ENSG00000162639	HENMT1	rs533233	-3.7	ENSG00000162639.15	-0.983828	0.325	0.653666	1	gene	ENSG00000162639.16	rs11102655	0.0559	3.15	-0.03548	1213	1	lasso	-0.03548	0.972
ENSG00000167114	SLC27A4	rs2977999	-3.96	ENST00000300456.4	0.98395	0.325	0.646382	1	tx	ENSG00000167114.13	rs58065370	0.112	-3.2	0.38492	718	1	lasso	-0.384916	0.7
ENSG00000167685	ZNF444	rs62130913	4.19	ENST00000592171.1	-0.98367	0.325	0.646382	1	tx	ENSG00000167685.15	rs62122523	-0.009955	-2.99	-2.66961	1566	2	enet	1.64486	0.1
ENSG00000066735	KIF26A	rs722637	7.74	ENSG00000066735.14	-0.98099	0.327	0.655782	1	gene	ENSG00000066735.16	rs61995855	-0.007828	3.64	-1.9653	1210	50	enet	-3.08	0.00207
ENSG00000114650	SCAP	rs11713101	2.96	ENST00000265565.9	0.981	0.327	0.64814	1	tx	ENSG00000114650.21	rs62262091	-0.01	2.67	-0.727847	538	3	lasso	-0.028384	0.977
ENSG00000110195	FOLR1	rs11235555	3.5	ENST00000393681.6	-0.980343	0.327	0.64814	1	tx	ENSG00000110195.14	rs603680	0.0329	3.2	-2.06366	745	55	enet	-0.62659	0.531
ENSG00000160785	SLC25A44	rs490498	4.01	ENST00000482737.1	-0.980783	0.327	0.64814	1	tx	ENSG00000160785.14	rs1171548	0.243	-4.24	2.66308	774	3	lasso	-2.70319	0.00687
ENSG00000213020	ZNF611	rs8111139	-2.56	ENST00000540744.5	0.98047	0.327	0.64814	1	tx	ENSG00000213020.10	rs12462080	-0.009362	3.4	1.53412	1706	15	enet	1.7639	0.0777
ENSG00000188906	LRRK2	rs7311501	3.3	ENSG00000188906.14	-0.97844	0.328	0.65646	1	gene	ENSG00000188906.17	rs7972535	-0.007559	-3.06	-1.79584	2249	2	lasso	1.9054	0.0567
ENSG00000031823	RANBP3	rs628271	-4.59	ENST00000439268.6	-0.97809	0.328	0.649291	1	tx	ENSG00000031823.14	rs8112148	-0.013053	-3.09	1.51806	951	2	lasso	-2.3509	0.0187
ENSG00000011114	BTBD7	rs10144144	4.73	ENSG00000011114.14	0.97633	0.329	0.656619	1	gene	ENSG00000011114.15	rs59801139	0.137511	3.52	0.1768	1572	1	lasso	0.1768	0.86
ENSG00000100219	XBP1	rs5762882	4.67	ENSG00000100219.16	-0.9764	0.329	0.656619	1	gene	ENSG00000100219.17	rs80313636	-0.009505	3.04	1.0957	1004	43	enet	-0.253189	0.8
ENSG00000116285	ERRFI1	rs11121172	6.16	ENSG00000116285.12	0.976332	0.329	0.656619	1	gene	ENSG00000116285.13	rs3011936	-0.0147	2.89	1.42728	1476	1	lasso	1.42728	0.153
ENSG00000066422	ZBTB11	rs2619285	2.58	ENSG00000066422.4	0.97364	0.33	0.65693	1	gene	ENSG00000066422.7	rs62282871	-0.0133	-2.99	0.192692	1649	2	lasso	-0.244638	0.807
ENSG00000145592	RPL37	rs920908	2.39	ENSG00000145592.13	-0.97348	0.33	0.65693	1	gene	ENSG00000145592.14	rs6897470	-0.00814	3.1	-0.8413	1878	2	lasso	-1.4801	0.139
ENSG00000160993	ALKBH4	rs1617152	3.14	ENSG00000160993.3	-0.973416	0.33	0.65693	1	gene	ENSG00000160993.4	rs372321	-0.011334	-2.95	0.316003	883	2	lasso	-0.693671	0.488
[truncated: 1,536 more rows]

## Sheet: S64_Replic_female
ensemblID	Symbol	BEST.GWAS.ID	BEST.GWAS.Z	gencodeID_discovery	TWAS.Z.discovery	TWAS.P.discovery	TWAS.P.FDR.discovery	TWAS.P.BONF.discovery	best_feature.discovery	gencodeID_replication	EQTL.ID.replication	EQTL.R2.replication	EQTL.Z.replication	EQTL.GWAS.Z.replication	NSNP.replication	NWGT.replication	MODEL.replication	TWAS.Z.replication	TWAS.P.replication
ENSG00000114904	NEK4	rs2710323	9.63	ENSG00000114904.12	5.02922	4.92e-07	6.19e-05	0.00396257	gene	ENSG00000114904.13	rs352140	-0.00376	3.11	6.90075	1259	2	enet	6.92958	4.22e-12
ENSG00000100612	DHRS7	rs1957988	5.35	ENST00000553986.1	-5.21472	1.84e-07	3.14e-05	0.00334107	tx	ENSG00000100612.14	rs10138093	0.126047	-2.85	5.2147	1119	1	lasso	-5.21471	1.84e-07
ENSG00000188643	S100A16	rs10127983	5.53	ENST00000368706.8	-5.44049	5.31e-08	1.18e-05	0.00096419	tx	ENSG00000188643.11	rs6665637	0.0385	3.3	-3.9244	1143	53	enet	-4.28764	1.81e-05
ENSG00000019102	VSIG2	rs1940171	-7.46	ENST00000403470.1	-7.01473	2.3e-12	1.61e-09	4.18e-08	tx	ENSG00000019102.12	rs634005	0.020358	-2.75	4.0567	1738	1	lasso	-4.0567	4.98e-05
ENSG00000196510	ANAPC7	rs4766428	8.46	ENST00000464697.1	-6.29	3.16e-10	1.37e-07	5.74e-06	tx	ENSG00000196510.14	rs7963064	-0.0253	2.83	-3.74695	744	1	lasso	-3.74695	0.000179
ENSG00000044115	CTNNA1	rs10117	-6.81	ENST00000520520.1	-6.55861	5.43e-11	2.59e-08	9.86e-07	tx	ENSG00000044115.21	rs9885420	-0.029905	-3.12	3.22806	1041	3	lasso	-3.22707	0.00125
ENSG00000001617	SEMA3F	rs11917680	-6.25	ENST00000493743.1	-5.15643	2.52e-07	3.94e-05	0.00457582	tx	ENSG00000001617.12	rs2526394	-0.00693	3.03	-0.74959	804	39	enet	-2.75421	0.00588
ENSG00000157450	RNF111	rs11854073	-5.337	ENST00000561186.5	4.69515	2.66e-06	0.000305698	0.0483003	tx	ENSG00000157450.16	rs17190923	0.087665	-2.76	0.43771	1709	45	enet	2.57517	0.01
ENSG00000100147	CCDC134	rs5751191	-7.31	ENST00000402061.7	5.20232	1.97e-07	3.28e-05	0.00357713	tx	ENSG00000100147.14	rs34011394	0.117212	-3.38	-2.41281	1177	2	lasso	2.40175	0.0163
ENSG00000106266	SNX8	rs58120505	-10.65	ENST00000222990.7	8.7	3.45e-18	2.09e-14	6.26e-14	tx	ENSG00000106266.11	rs11760914	-0.001987	-2.89	-2.37225	1783	1	lasso	2.37225	0.0177
ENSG00000198561	CTNND1	rs7938083	6.03	ENST00000526772.5	5.07382	3.9e-07	5.76e-05	0.00708162	tx	ENSG00000198561.16	rs3911230	-0.017186	-2.64	-2.2771	1492	22	enet	2.2244	0.0261
ENSG00000075415	SLC25A3	rs6419378	-5.17	ENST00000552981.5	-4.84	1.29e-06	0.000161544	0.0234238	tx	ENSG00000075415.15	rs73140487	-0.028	3.11	-1.71291	1371	7	enet	-2.19507	0.0282
ENSG00000100162	CENPM	rs5751191	-7.31	ENSG00000100162.14	6.71062	1.94e-11	9.19e-09	1.56e-07	gene	ENSG00000100162.15	rs5996067	-0.01735	2.87	2.09098	1199	1	lasso	2.09098	0.0365
ENSG00000176125	UFSP1	rs492430	5.38	ENSG00000176125.4	-5.24747	1.54e-07	2.43e-05	0.00124032	gene	ENSG00000176125.7	rs6952341	-0.029736	2.91	-1.90262	1292	1	lasso	-1.90262	0.0571
ENSG00000109332	UBE2D3	rs13109272	6.849	ENST00000350435.11	-5.42574	5.77e-08	1.23e-05	0.00104772	tx	ENSG00000109332.20	rs9996947	-0.030268	2.59	-1.169	1362	2	lasso	-1.5962	0.110436
ENSG00000072134	EPN2	rs4073003	-6.93	ENSG00000072134.15	-4.94649	7.56e-07	8.7e-05	0.00608882	gene	ENSG00000072134.16	rs73981559	-0.003817	2.32	0.36488	706	45	enet	-1.4789	0.139
ENSG00000104529	EEF1D	rs13252406	5.81	ENST00000526135.5	4.96354	6.92e-07	9.45e-05	0.0125653	tx	ENSG00000104529.19	rs79424439	-0.03018	2.96	2.37309	1191	3	lasso	1.46966	0.142
ENSG00000183401	CCDC159	rs322128	5.99	ENSG00000183401.11	-5.91706	3.28e-09	9.43e-07	2.64e-05	gene	ENSG00000183401.12	rs7252976	0.32942	3.49	-1.4135	1237	1	lasso	-1.41353	0.1575
ENSG00000115825	PRKD3	rs3770752	-6.65	ENST00000477132.1	5.34083	9.25e-08	1.73e-05	0.00167961	tx	ENSG00000115825.11	rs4670768	0.20038	3.45	1.3551	1614	1	lasso	1.3551	0.175
ENSG00000139433	GLTP	rs4766428	8.46	ENSG00000139433.9	-4.92511	8.43e-07	9.56e-05	0.00678952	gene	ENSG00000139433.11	rs754180	-0.0258	3.23	-1.27192	1263	4	lasso	-1.17294	0.241
ENSG00000198855	FICD	rs3764002	6.03	ENST00000552695.5	5.39	7.16e-08	1.48e-05	0.00130011	tx	ENSG00000198855.7	rs148172045	0.267	-3.46	-1.15595	1497	1	lasso	1.15595	0.248
ENSG00000115541	HSPE1	rs2914983	7.73	ENST00000233893.9	-5.64911	1.61e-08	4.12e-06	0.000292344	tx	ENSG00000115541.11	rs2697299	0.18218	-3.22	1.0577	1009	3	lasso	-1.0595	0.289
ENSG00000154146	NRGN	rs1940171	-7.46	ENSG00000154146.12	-6.91725	4.6e-12	3.37e-09	3.7e-08	gene	ENSG00000154146.13	rs77563295	0.020429	-2.89	0.9703	1771	1	lasso	-0.9703	0.332
ENSG00000142687	KIAA0319L	rs581459	-6.07	ENSG00000142687.17	5.09618	3.47e-07	4.66e-05	0.00279474	gene	ENSG00000142687.19	rs61262751	0.00129	-2.81	0.0789	297	24	enet	0.8685	0.385
ENSG00000146963	LUC7L2	rs10243922	5.73	ENST00000541170.7	5.98	2.27e-09	8.08e-07	4.12e-05	tx	ENSG00000146963.18	rs16873582	0.041849	-3.01	-0.85944	1178	1	lasso	0.85944	0.39
ENSG00000115524	SF3B1	rs2914983	7.73	ENST00000468925.1	6.60745	3.91e-11	1.92e-08	7.1e-07	tx	ENSG00000115524.17	rs4850420	-0.00874	2.48	0.9207	1066	2	enet	0.7618	0.446
ENSG00000243056	EIF4EBP3	rs246024	6.02	ENSG00000243056.1	4.82586	1.39e-06	0.000139938	0.0111951	gene	ENSG00000243056.2	rs2163786	0.085209	2.39	-4.91801	926	46	enet	0.75496	0.45
ENSG00000175224	ATG13	rs12285419	8.15	ENST00000578626.5	-7.05967	1.67e-12	1.37e-09	3.03e-08	tx	ENSG00000175224.17	rs2070851	-0.0303	2.52	1.7115	740	53	enet	-0.6585	0.51
ENSG00000100354	TNRC6B	rs5995756	6.68	ENSG00000100354.20	-4.70297	2.56e-06	0.000245455	0.0206182	gene	ENSG00000100354.21	rs9611267	-0.028739	2.84	-0.63811	1363	1	lasso	-0.63811	0.523
ENSG00000115816	CEBPZ	rs3770752	-6.65	ENSG00000115816.14	6.19126	5.97e-10	1.92e-07	4.81e-06	gene	ENSG00000115816.15	rs34873654	0.20097	-3.43	0.0867	1596	31	enet	0.5866	0.557
ENSG00000140521	POLG	rs7178152	-6.319	ENST00000526398.1	-4.83817	1.31e-06	0.000162925	0.023787	tx	ENSG00000140521.18	rs10152639	-0.014299	-3.07	-0.06693	1601	3	lasso	-0.58587	0.558
ENSG00000175220	ARHGAP1	rs12285419	8.15	ENST00000528837.5	5.94706	2.73e-09	9.01e-07	4.96e-05	tx	ENSG00000175220.12	rs10769199	-0.026956	3	0.0167	708	4	enet	0.5287	0.597
ENSG00000169136	ATF5	rs2304204	-7.53	ENSG00000169136.9	-4.80732	1.53e-06	0.000152131	0.0123226	gene	ENSG00000169136.13	rs1044276	-0.000577	2.95	-0.5132	823	1	lasso	-0.51322	0.6078
ENSG00000073711	PPP2R3A	rs7432375	-7.82	ENST00000447251.2	7.11675	1.1e-12	9.94e-10	2e-08	tx	ENSG00000073711.11	rs7653465	0.0477	3.25	1.64388	1080	2	lasso	0.50257	0.615
ENSG00000149923	PPP4C	rs3814883	-7.76	ENST00000279387.11	-6.84706	7.54e-12	4.72e-09	1.37e-07	tx	ENSG00000149923.14	rs72793342	-0.0289	2.54	-0.4993	423	1	lasso	-0.49925	0.618
ENSG00000143382	ADAMTSL4	rs11589801	-5.66	ENST00000369039.9	-5.35413	8.6e-08	1.68e-05	0.00156159	tx	ENSG00000143382.16	rs4589116	0.141	-3.44	-0.9761	1228	20	enet	-0.4611	0.645
ENSG00000182165	TP53TG1	rs13230321	-6.37	ENST00000421293.1	-6.37	1.84e-10	8.15e-08	3.34e-06	tx	ENSG00000182165.20	rs7780698	-0.021627	-3.08	0.62923	1099	5	lasso	-0.29188	0.77
ENSG00000197958	RPL12	rs3739554	5.59	ENST00000483598.1	5.53262	3.15e-08	7.63e-06	0.000571977	tx	ENSG00000197958.13	rs555413	-0.009278	3.19	0.2269	903	3	lasso	0.25443	0.799
ENSG00000182810	DDX28	rs61593058	5.06	ENSG00000182810.6	-4.79393	1.64e-06	0.00016108	0.0132086	gene	ENSG00000182810.7	rs11646793	0.0875	-4.07	-1.7544	601	19	enet	-0.21146	0.833
ENSG00000164880	INTS1	rs12154473	-10.42	ENST00000482994.1	-4.8	1.58e-06	0.000191264	0.0286896	tx	ENSG00000164880.16	rs12701994	-0.021518	-3.18	0.07213	1402	12	lasso	-0.2069	0.836
ENSG00000136383	ALPK3	rs11638554	-7.27	ENSG00000136383.6	-5.55176	2.83e-08	5.2e-06	0.000227928	gene	ENSG00000136383.7	rs12904777	-0.013868	-3.41	-4.58768	1379	1	lasso	4.58768	4.48e-06
ENSG00000162971	TYW5	rs1658810	8.43	ENSG00000162971.10	-6.43466	1.24e-10	4.54e-08	9.99e-07	gene	ENSG00000162971.11	rs12616011	0.01858	2.87	2.9191	1007	2	lasso	2.9455	0.00322
ENSG00000176681	LRRC37A	rs8073146	-5.8	ENST00000496930.5	-5.36555	8.07e-08	1.59e-05	0.00146535	tx	ENSG00000176681.15	rs59428921	0.142136	2.43	2.20477	210	1	lasso	2.2048	0.0275
ENSG00000112893	MAN2A1	rs35164357	6.32	ENSG00000112893.9	-4.83277	1.35e-06	0.000137632	0.0108729	gene	ENSG00000112893.10	rs187462	-0.026288	3.56	3.16912	2009	73	enet	1.83876	0.066
ENSG00000101442	ACTR5	rs6065094	-7.7	ENSG00000101442.9	-5.0066	5.54e-07	6.76e-05	0.00446192	gene	ENSG00000101442.10	rs729520	0.006223	-3.43	-1.0745	1327	3	lasso	1.5116	0.131
ENSG00000156398	SFXN2	rs79668541	-9.97	ENSG00000156398.12	5.56743	2.59e-08	5.09e-06	0.000208599	gene	ENSG00000156398.13	rs7074343	-0.0111	-2.75	2.58327	1357	7	enet	-1.26173	0.207045
ENSG00000170185	USP38	rs1510136	-5.675	ENST00000307017.8	-5.34844	8.87e-08	1.7e-05	0.00161061	tx	ENSG00000170185.11	rs115630759	0.053766	-3.54	-0.3429	1376	14	lasso	1.1681	0.242785
ENSG00000135870	RC3H1	rs61828917	-6.15	ENSG00000135870.11	5.21663	1.82e-07	2.78e-05	0.00146583	gene	ENSG00000135870.12	rs34282688	0.0595	-2.52	0.9528	1132	1	lasso	-0.95278	0.341
ENSG00000107874	CUEDC2	rs11191416	-9.81	ENST00000369937.4	7.84315	4.39e-15	8.32e-12	7.97e-11	tx	ENSG00000107874.11	rs11191437	0.177	3.12	-0.75976	1125	19	enet	-0.93582	0.349366
ENSG00000076513	ANKRD13A	rs4766428	8.46	ENST00000553246.1	1.73	0.0832	0.346422	1	tx	ENSG00000076513.17	rs7304243	0.185	3.72	7.22735	1022	4	lasso	8.02957	9.78e-16
ENSG00000174456	C12orf76	rs4766428	8.46	ENST00000548191.1	-1.33	0.185	0.515694	1	tx	ENSG00000174456.16	rs7304243	0.257	-3.41	7.22735	1008	2	lasso	-7.2451	4.32e-13
ENSG00000111231	GPN3	rs4766428	8.46	ENST00000228827.7	-0.286	0.775	0.919828	1	tx	ENSG00000111231.9	rs7952823	0.0824	2.76	-6.96487	775	5	lasso	-7.01165	2.36e-12
ENSG00000100316	RPL3	rs5995756	6.68	ENST00000473638.5	-2.86532	0.00417	0.0574934	1	tx	ENSG00000100316.16	rs2092410	0.04065	3.48	-1.56921	1375	6	enet	-6.48882	8.65e-11
ENSG00000111237	VPS29	rs4766428	8.46	ENST00000549970.5	-3.23	0.00122	0.0250314	1	tx	ENSG00000111237.19	rs7952823	0.0889	3	-6.96487	761	4	lasso	-6.46457	1.02e-10
ENSG00000120705	ETF1	rs10117	-6.81	ENST00000503014.5	3.30847	0.000938	0.0211956	1	tx	ENSG00000120705.13	rs11750854	0.069567	-3.67	-6.30039	928	3	lasso	6.42743	1.3e-10
ENSG00000100410	PHF5A	rs4822076	-6.71	ENST00000459687.5	2.36801	0.0179	0.145361	1	tx	ENSG00000100410.8	rs5758265	-0.030256	2.57	5.80037	1070	5	enet	6.18463	6.22e-10
ENSG00000100387	RBX1	rs9623320	6.34	ENSG00000100387.8	0.36473	0.715	0.899221	1	gene	ENSG00000100387.9	rs5758265	0.044297	3.27	5.80037	1103	1	lasso	5.80037	6.62e-09
ENSG00000149932	TMEM219	rs3814883	-7.76	ENSG00000149932.16	-2.03641	0.0417	0.231462	1	gene	ENSG00000149932.17	rs73530179	0.0341	2.88	-5.4669	379	1	lasso	-5.46685	4.58e-08
ENSG00000090238	YPEL3	rs3814883	-7.76	ENST00000398841.5	-2.80605	0.00502	0.0651559	1	tx	ENSG00000090238.12	rs11647753	-0.0294	-3.34	5.3464	427	1	lasso	-5.34644	8.97e-08
ENSG00000131495	NDUFA2	rs246024	6.02	ENST00000502960.1	0.96198	0.336	0.667588	1	tx	ENSG00000131495.9	rs31796	-0.008965	2.78	4.38033	1016	73	enet	5.33489	9.56e-08
ENSG00000014914	MTMR11	rs28366567	-5.71	ENST00000495054.1	3.48553	0.000491	0.0137799	1	tx	ENSG00000014914.21	rs3925724	-0.0229	-2.55	-5.2626	668	1	lasso	5.26264	1.42e-07
ENSG00000081087	OSTM1	rs6913627	5.14	ENST00000472669.5	-2.13944	0.0324	0.20796	1	tx	ENSG00000081087.16	rs11964401	0.022018	-2.82	4.88678	989	2	lasso	-4.9859	6.17e-07
ENSG00000033030	ZCCHC8	rs3741530	8.68	ENSG00000033030.13	4.35004	1.36e-05	0.000895605	0.109534	gene	ENSG00000033030.15	rs2280573	0.0166	2.69	4.93948	1102	1	lasso	4.93948	7.83e-07
ENSG00000008283	CYB561	rs6504163	-6.01	ENST00000577368.5	1.67137	0.0946	0.371405	1	tx	ENSG00000008283.16	rs4325	-0.014363	2.93	4.79313	827	1	lasso	4.7931	1.64e-06
ENSG00000139116	KIF21A	rs1463209	5.91	ENST00000552475.1	-3.21	0.00133	0.0266264	1	tx	ENSG00000139116.19	rs78554356	-0.0214	-2.84	1.76914	1399	36	enet	-4.75712	1.96e-06
ENSG00000217930	PAM16	rs8047438	5.76	ENST00000571819.1	-4.10512	4.04e-05	0.00213251	0.733583	tx	ENSG00000217930.8	rs2386822	0.0121	3.28	-2.2984	1124	24	enet	-4.73257	2.22e-06
ENSG00000131378	RFTN1	rs9882532	6.13	ENST00000334133.8	0.81251	0.416	0.732731	1	tx	ENSG00000131378.14	rs2219149	-0.0129	3.09	3.12934	2399	12	enet	4.6192	3.85e-06
ENSG00000112659	CUL9	rs113113059	-6.69	ENST00000515773.5	1.23993	0.215	0.550475	1	tx	ENSG00000112659.14	rs58537733	0.093716	-3.65	-4.59926	950	1	lasso	4.5993	4.24e-06
ENSG00000139436	GIT2	rs4766428	8.46	ENST00000548643.5	-3.17	0.00152	0.0288102	1	tx	ENSG00000139436.22	rs7300689	0.134	3.22	-0.12734	1162	17	enet	-4.58298	4.58e-06
ENSG00000100983	GSS	rs2236270	4.53	ENST00000216951.6	-2.2591	0.0239	0.172144	1	tx	ENSG00000100983.12	rs73903035	0.013106	-3.13	1.3112	1163	43	enet	-4.4979	6.86e-06
ENSG00000139722	VPS37B	rs2102949	9.93	ENST00000371248.3	-3.3	0.00097	0.0215321	1	tx	ENSG00000139722.7	rs11060993	-0.0302	-3.39	4.28167	916	1	lasso	-4.28167	1.85e-05
ENSG00000114735	HEMK1	rs11917680	-6.25	ENST00000443894.1	-1.23172	0.218	0.554016	1	tx	ENSG00000114735.10	rs12629572	-0.0146	-3	4.27987	826	1	lasso	-4.27987	1.87e-05
ENSG00000021776	AQR	rs2917627	5.004	ENST00000560117.1	-0.29867	0.765	0.916103	1	tx	ENSG00000021776.11	rs1631524	0.031442	-2.86	4.23922	1269	1	lasso	-4.23922	2.24e-05
ENSG00000258947	TUBB3	rs11076631	-5.96	ENST00000555810.5	2.78138	0.00541	0.0684086	1	tx	ENSG00000258947.8	rs112783727	0.00144	-3.22	-3.6963	1125	7	lasso	4.22361	2.4e-05
ENSG00000143578	CREB3L4	rs10127983	5.53	ENST00000477617.5	-0.67411	0.5	0.785856	1	tx	ENSG00000143578.16	rs7518199	0.0653	-3.19	2.7704	1029	54	enet	-4.2225	2.42e-05
ENSG00000234741	GAS5	rs61828917	-6.15	ENST00000444470.5	1.00209	0.316	0.650116	1	tx	ENSG00000234741.10	rs4294450	-0.00318	-2.62	-4.237	1098	27	lasso	4.22044	2.44e-05
ENSG00000100380	ST13	rs9623320	6.34	ENST00000455824.1	-3.42584	0.000613	0.0156552	1	tx	ENSG00000100380.15	rs133051	0.021462	-2.5	4.19589	1069	1	lasso	-4.19589	2.72e-05
ENSG00000126062	TMEM115	rs11917680	-6.25	ENST00000266025.3	3.50291	0.00046	0.0131954	1	tx	ENSG00000126062.4	rs62260152	0.037	-2.7	-4.13627	815	3	lasso	4.14441	3.41e-05
ENSG00000196407	THEM5	rs6684085	-4.28	ENSG00000196407.11	-0.20081	0.841	0.950655	1	gene	ENSG00000196407.12	rs4603	0.0128	2.66	-4.1054	1088	11	lasso	-4.10496	4.04e-05
ENSG00000100592	DAAM1	rs1957988	5.35	ENST00000556135.1	1.1726	0.241	0.579153	1	tx	ENSG00000100592.16	rs12893956	-0.024207	3.32	4.1848	2637	5	lasso	4.07929	4.52e-05
ENSG00000196419	XRCC6	rs5751191	-7.31	ENST00000478914.1	3.47634	0.000508	0.0140614	1	tx	ENSG00000196419.13	rs3721	0.00943	-2.89	-2.47296	1178	6	enet	4.02158	5.78e-05
ENSG00000111011	RSRC2	rs3741530	8.68	ENST00000531389.2	-4.4	1.08e-05	0.000845286	0.196106	tx	ENSG00000111011.18	rs10773108	0.0235	2.96	-4.01242	1083	1	lasso	-4.01242	6.01e-05
ENSG00000184445	KNTC1	rs10848428	8.76	ENST00000333479.11	-2.86	0.00423	0.0579307	1	tx	ENSG00000184445.12	rs10773108	-0.0252	2.77	-4.01242	1062	1	lasso	-4.01242	6.01e-05
ENSG00000147905	ZCCHC7	rs13285624	5.1	ENST00000488607.5	2.33829	0.0194	0.153159	1	tx	ENSG00000147905.18	rs13291566	0.013896	2.88	4.0098	1944	2	lasso	4.00674	6.16e-05
ENSG00000198171	DDRGK1	rs2670314	4.26	ENST00000496781.1	1.4036	0.16	0.479182	1	tx	ENSG00000198171.13	rs13040512	-0.025701	-2.97	-1.9704	1591	17	enet	3.9961	6.44e-05
ENSG00000127838	PNKD	rs744753	3.98	ENST00000436005.2	0.58538	0.558	0.82002	1	tx	ENSG00000127838.15	rs6436020	-0.02492	3.08	3.9375	1135	10	lasso	3.9962	6.44e-05
ENSG00000163346	PBXIP1	rs9427116	4.9	ENST00000368465.5	3.50637	0.000454	0.01319	1	tx	ENSG00000163346.17	rs56320421	-0.0163	-2.83	-3.9933	1027	2	lasso	3.992	6.55e-05
ENSG00000176903	PNMA1	rs17126141	3.75	ENST00000316836.4	-0.76355	0.445	0.752077	1	tx	ENSG00000176903.5	rs17126141	0.010227	-3.01	3.7458	1715	2	enet	-3.94786	7.89e-05
ENSG00000175197	DDIT3	rs324017	-6.69	ENST00000547526.1	0.583	0.56	0.820966	1	tx	ENSG00000175197.13	rs10876966	-0.00186	2.95	2.38779	856	5	enet	3.93668	8.26e-05
ENSG00000100614	PPM1A	rs10135659	4.42	ENST00000532036.2	1.56619	0.117	0.412602	1	tx	ENSG00000100614.18	rs6573284	0.007996	3.25	4.2288	1054	82	enet	3.91916	8.89e-05
ENSG00000075303	SLC25A40	rs28381794	-5.6	ENSG00000075303.12	-2.09415	0.0362	0.213907	1	gene	ENSG00000075303.13	rs35280822	-0.00063	-2.58	3.90594	892	2	lasso	-3.90963	9.24e-05
ENSG00000056972	TRAF3IP2	rs9487653	5.39	ENST00000392556.8	4.25441	2.1e-05	0.00130143	0.381318	tx	ENSG00000056972.21	rs174387	-0.029099	2.99	3.89514	1230	1	lasso	3.8951	9.81e-05
ENSG00000164045	CDC25A	rs9878063	4.49	ENSG00000164045.11	-1.47878	0.139	0.444778	1	gene	ENSG00000164045.12	rs13099560	0.17	3.74	-3.88613	579	8	lasso	-3.89232	9.93e-05
ENSG00000114268	PFKFB4	rs9878063	4.49	ENST00000412035.5	-0.47428	0.635	0.860087	1	tx	ENSG00000114268.12	rs13099560	-0.0152	2.48	-3.82921	578	8	lasso	-3.83698	0.000125
ENSG00000136463	TACO1	rs6504163	-6.01	ENSG00000136463.7	-0.453403	0.65	0.873536	1	gene	ENSG00000136463.9	rs8077276	-0.029011	2.75	-5.78376	848	23	enet	-3.8308	0.000128
ENSG00000100321	SYNGR1	rs5995756	6.68	ENST00000415332.1	-0.640262	0.522	0.798726	1	tx	ENSG00000100321.15	rs139374	-0.030134	2.99	-1.84306	1370	4	lasso	-3.76977	0.000163
ENSG00000090612	ZNF268	rs7313956	4.7	ENST00000591951.1	-0.943	0.346	0.677012	1	tx	ENSG00000090612.22	rs7313956	0.0031	-2.49	4.69817	634	4	lasso	-3.76927	0.000164
ENSG00000103067	ESRP2	rs61593058	5.06	ENST00000564465.1	-2.94434	0.00324	0.0493143	1	tx	ENSG00000103067.14	rs73596365	-0.00366	-2.93	3.7681	933	1	lasso	-3.76809	0.000165
ENSG00000178467	P4HTM	rs9878063	4.49	ENST00000444213.5	-3.85329	0.000117	0.00478488	1	tx	ENSG00000178467.18	rs34368826	-0.0196	-2.83	4.09925	581	2	enet	-3.75742	0.000172
ENSG00000122741	DCAF10	rs13301916	4.76	ENST00000478453.1	1.24681	0.212	0.546803	1	tx	ENSG00000122741.16	rs6476623	-0.029875	2.95	3.7403	1777	1	lasso	3.7403	0.000184
ENSG00000143393	PI4KB	rs6684085	-4.28	ENST00000438243.2	0.94922	0.343	0.673974	1	tx	ENSG00000143393.17	rs2091219	-0.0216	-2.67	-3.7381	909	1	lasso	3.73812	0.000185
ENSG00000163904	SENP2	rs10937232	4.9	ENST00000413407.5	3.594	0.000326	0.0104585	1	tx	ENSG00000163904.13	rs12497588	-0.0252	-2.79	-3.72155	1221	1	lasso	3.72155	0.000198
ENSG00000151914	DST	rs2745748	-3.18	ENST00000492944.1	-1.28848	0.198	0.531689	1	tx	ENSG00000151914.22	rs9475842	-0.0303	2.75	-3.7194	2062	4	lasso	-3.7218	0.000198
ENSG00000163251	FZD5	rs7575103	-4.53	ENSG00000163251.3	0.2563	0.798	0.933899	1	gene	ENSG00000163251.4	rs2551659	0.0526	3.23	2.9852	1442	4	lasso	3.7209	0.000199
ENSG00000168958	MFF	rs6720355	4.48	ENST00000456345.1	-2.32489	0.0201	0.156173	1	tx	ENSG00000168958.21	rs4234072	0.02071	3.15	-1.238	2004	88	enet	-3.718	0.000201
ENSG00000150337	FCGR1A	rs28366567	-5.71	ENST00000489704.1	4.21272	2.52e-05	0.0015052	0.457582	tx	ENSG00000150337.14	rs973374	0.025	-2.5	-3.714	381	1	lasso	3.71398	0.000204
ENSG00000142002	DPP9	rs35502362	-5.28	ENST00000601720.5	-0.38568	0.7	0.888853	1	tx	ENSG00000142002.19	rs918484	-0.027334	-3	2.6358	1169	37	enet	-3.70709	0.00021
ENSG00000163900	TMEM41A	rs10937232	4.9	ENST00000421852.5	2.3322	0.0197	0.154386	1	tx	ENSG00000163900.11	rs9836255	0.136	3.5	3.44831	1320	7	enet	3.70279	0.000213
ENSG00000178035	IMPDH2	rs9878063	4.49	ENST00000481274.1	1.29564	0.195	0.528953	1	tx	ENSG00000178035.13	rs4974082	0.00139	2.5	3.36393	594	3	lasso	3.68724	0.000227
ENSG00000155096	AZIN1	rs7002992	-5.87	ENST00000520402.5	0.366355	0.714	0.894248	1	tx	ENSG00000155096.15	rs56178740	0.19168	-3.71	-0.578391	1990	27	enet	3.68505	0.000229
ENSG00000178209	PLEC	rs13252406	5.81	ENST00000526416.5	-1.82646	0.0678	0.315427	1	tx	ENSG00000178209.17	rs55869852	0.12027	-3.43	3.67122	787	1	lasso	-3.67122	0.000241
ENSG00000014164	ZC3H3	rs13252406	5.81	ENST00000262577.5	-0.151223	0.88	0.962651	1	tx	ENSG00000014164.7	rs55869852	-0.03006	-3.11	3.67122	1374	1	lasso	-3.67122	0.000241
ENSG00000253305	PCDHGB6	rs246024	6.02	ENSG00000253305.2	-2.86783	0.00413	0.0545295	1	gene	ENSG00000253305.3	rs28461214	0.014345	-2.87	1.3722	1474	16	enet	-3.66855	0.000244
ENSG00000162104	ADCY9	rs8047438	5.76	ENSG00000162104.9	1.94272	0.0521	0.261768	1	gene	ENSG00000162104.10	rs12930815	-0.026	2.91	0.5532	1227	47	enet	3.6661	0.000246
ENSG00000127452	FBXL12	rs17273881	-3.74	ENSG00000127452.8	-2.19771	0.028	0.184846	1	gene	ENSG00000127452.9	rs17273881	-0.003941	2.64	-3.7425	1498	2	lasso	-3.66153	0.000251
ENSG00000158792	SPATA2L	rs11076631	-5.96	ENSG00000158792.15	-0.437705	0.662	0.879536	1	gene	ENSG00000158792.16	rs3102379	0.00906	2.76	-3.6446	1312	1	lasso	-3.64461	0.000268
ENSG00000198728	LDB1	rs3824756	-8.76	ENSG00000198728.10	0.21676	0.828	0.945917	1	gene	ENSG00000198728.11	rs7913281	-0.00545	-3.04	-3.64288	863	3	lasso	3.64351	0.000269
ENSG00000099992	TBC1D10A	rs34524925	4.04	ENST00000215790.11	1.5677	0.117	0.412602	1	tx	ENSG00000099992.16	rs9608859	-0.024254	2.86	3.62425	1487	1	lasso	3.62425	0.00029
ENSG00000145022	TCTA	rs58766761	-4.38	ENST00000493381.1	1.2659	0.206	0.539917	1	tx	ENSG00000145022.5	rs10154895	0.0218	2.33	3.61017	756	15	lasso	3.61011	0.000306
ENSG00000114841	DNAH1	rs2710323	9.63	ENSG00000114841.17	2.76824	0.00564	0.0669979	1	gene	ENSG00000114841.18	rs352171	-0.03	3.1	6.52094	842	51	enet	3.56661	0.000362
ENSG00000186594	MIR22HG	rs7207904	-6.03	ENST00000576489.5	0.23128	0.817	0.936995	1	tx	ENSG00000186594.16	rs4790147	0.069178	2.93	3.49667	1181	6	lasso	3.5522	0.000382
ENSG00000110324	IL10RA	rs609353	-4.17	ENST00000227752.7	3.40055	0.000672	0.0166016	1	tx	ENSG00000110324.12	rs521187	0.042505	-3.35	-4.0587	1622	3	lasso	3.5471	0.00039
ENSG00000171865	RNASEH1	rs4854164	4.55	ENST00000436842.5	-0.98436	0.325	0.657166	1	tx	ENSG00000171865.10	rs10206606	0.03739	-3.41	3.751	1954	2	lasso	-3.5307	0.000414
ENSG00000176387	HSD11B2	rs7198357	3.71	ENSG00000176387.6	-3.52532	0.000423	0.0114324	1	gene	ENSG00000176387.7	rs6499141	0.362	-3.74	3.5023	257	3	lasso	-3.50276	0.00046
ENSG00000196155	PLEKHG4	rs7187623	4.85	ENSG00000196155.12	0.744457	0.457	0.756563	1	gene	ENSG00000196155.13	rs6499141	-0.0217	2.2	3.5023	339	3	lasso	3.50276	0.00046
ENSG00000203724	C1orf53	rs76004643	3.82	ENST00000367393.7	-0.17316	0.863	0.955218	1	tx	ENSG00000203724.11	rs2488401	0.155	-3.11	3.3564	1187	4	lasso	-3.50142	0.000463
ENSG00000185761	ADAMTSL5	rs502121	3.48	ENSG00000185761.10	2.26492	0.0235	0.164582	1	gene	ENSG00000185761.11	rs2079592	-0.023052	2.75	2.1417	247	8	enet	3.49581	0.000473
ENSG00000105953	OGDH	rs6656	-4.38	ENST00000497326.1	1.02	0.306	0.641462	1	tx	ENSG00000105953.16	rs10246835	-0.008575	-3.32	-3.02528	1464	47	enet	3.48046	0.000501
ENSG00000137871	ZNF280D	rs1631474	4.564	ENST00000560388.1	-2.85529	0.0043	0.0584427	1	tx	ENSG00000137871.21	rs62044111	0.400374	-3.75	3.45314	1390	3	lasso	-3.45659	0.000547
ENSG00000180008	SOCS4	rs3783643	5.14	ENSG00000180008.8	2.6683	0.00762	0.0830467	1	gene	ENSG00000180008.9	rs61178993	0.012732	2.93	3.3639	1534	5	enet	3.42142	0.000623
ENSG00000237172	B3GNT9	rs7187623	4.85	ENST00000449549.3	0.74446	0.457	0.760048	1	tx	ENSG00000237172.4	rs9972635	0.0138	2.39	3.4189	410	1	lasso	3.41892	0.000629
ENSG00000110987	BCL7A	rs143116451	5.53	ENSG00000110987.8	0.89305	0.372	0.695403	1	gene	ENSG00000110987.9	rs11057421	-0.0302	-2.83	-3.40186	1167	1	lasso	3.40186	0.000669
ENSG00000090097	PCBP4	rs9311474	8.68	ENSG00000090097.20	0.64128	0.521	0.795174	1	gene	ENSG00000090097.22	rs55834589	-0.0297	-2.35	-2.15273	443	37	enet	3.40163	0.00067
ENSG00000107829	FBXW4	rs7915239	-4.29	ENST00000331272.7	1.66029	0.0969	0.375643	1	tx	ENSG00000107829.15	rs594791	0.015	-3.46	-1.96159	1174	88	enet	3.39985	0.000674
ENSG00000127903	ZNF835	rs12610410	5.35	ENSG00000127903.13	-2.62135	0.00876	0.0897387	1	gene	ENSG00000127903.14	rs2286423	0.014169	-3.2	3.3944	1478	1	lasso	-3.3944	0.000688
ENSG00000131475	VPS25	rs62078395	3.54	ENSG00000131475.6	-1.3711	0.17	0.492334	1	gene	ENSG00000131475.7	rs9897504	-0.021607	-2.63	3.39277	893	1	lasso	-3.3928	0.000692
ENSG00000162736	NCSTN	rs2147472	-4.73	ENSG00000162736.15	-1.56717	0.117	0.403562	1	gene	ENSG00000162736.18	rs35023884	-0.0302	3.5	-3.3422	1200	3	lasso	-3.38919	0.000701
ENSG00000157800	SLC37A3	rs1879901	-4.5	ENST00000485861.5	2.96	0.00308	0.0475163	1	tx	ENSG00000157800.18	rs12540766	0.007063	-3.57	-3.29606	1385	24	enet	3.38425	0.000714
ENSG00000177576	C18orf32	rs28862462	-4.2	ENST00000318240.7	-1.88428	0.05953	0.294696	1	tx	ENSG00000177576.12	rs7244976	-0.026132	3.41	-3.182	1976	5	lasso	-3.359	0.000782
ENSG00000169118	CSNK1G1	rs4777185	4.411	ENST00000635359.1	-1.40576	0.16	0.479182	1	tx	ENSG00000169118.18	rs28660179	-0.025775	-2.71	3.33884	1291	1	enet	-3.33884	0.000841
ENSG00000166794	PPIB	rs4777185	4.41	ENSG00000166794.4	0.77869	0.436	0.743315	1	gene	ENSG00000166794.6	rs28660179	0.026372	2.92	3.33884	1111	1	lasso	3.33884	0.000841
ENSG00000016391	CHDH	rs13080668	-6.75	ENSG00000016391.10	0.77142	0.44	0.745866	1	gene	ENSG00000016391.11	rs11923327	0.0146	-3.05	-3.35944	1518	7	lasso	3.33683	0.000847
ENSG00000067066	SP100	rs12993856	-3.49	ENST00000466710.1	-2.67734	0.00742	0.0833224	1	tx	ENSG00000067066.17	rs9061	0.30672	3.88	-3.3307	2264	3	lasso	-3.3191	0.000903
ENSG00000196411	EPHB4	rs492430	5.38	ENST00000616502.4	3.74	0.000185	0.0068277	1	tx	ENSG00000196411.10	rs4379383	-0.028537	-2.86	-1.56365	1116	17	enet	3.31525	0.000916
ENSG00000213689	TREX1	rs9878063	4.49	ENST00000629913.1	3.30461	0.000951	0.0213188	1	tx	ENSG00000213689.14	rs11712982	0.0288	3.29	2.64567	575	15	lasso	3.31246	0.000925
ENSG00000197694	SPTAN1	rs6478861	4.06	ENST00000461855.3	-3.09725	0.00195	0.0343435	1	tx	ENSG00000197694.19	rs10987923	0.012095	-2.7	3.31038	735	2	lasso	-3.31009	0.000933
ENSG00000173517	PEAK1	rs28661259	4.866	ENST00000312493.5	-1.07729	0.281	0.618848	1	tx	ENSG00000173517.11	rs12905876	0.092251	2.7	-3.29678	1700	1	lasso	-3.29678	0.000978
ENSG00000013392	RWDD2A	rs2022265	-6.26	ENSG00000013392.7	-2.27363	0.023	0.163065	1	gene	ENSG00000013392.8	rs7752339	0.016113	-2.74	3.2925	1369	1	lasso	-3.2925	0.000993
ENSG00000213930	GALT	rs568300	-4.64	ENST00000488412.2	1.41158	0.158	0.476335	1	tx	ENSG00000213930.12	rs7042499	-0.030252	2.93	3.03769	1288	28	enet	3.27963	0.00104
ENSG00000110700	RPS13	rs7932043	-4.8	ENST00000228140.6	0.38831	0.698	0.888052	1	tx	ENSG00000110700.7	rs66506578	-0.019171	3.05	3.116	1493	9	lasso	3.2739	0.00106
ENSG00000163781	TOPBP1	rs4306857	4.29	ENST00000260810.9	2.13981	0.0324	0.20796	1	tx	ENSG00000163781.14	rs13092280	-0.0275	-2.96	-3.12551	1706	1	lasso	3.27197	0.00107
ENSG00000138442	WDR12	rs2117266	3.19	ENSG00000138442.9	-0.23578	0.814	0.941001	1	gene	ENSG00000138442.11	rs6725270	0.01672	-2.78	3.0527	865	3	lasso	-3.2624	0.0011
ENSG00000145868	FBXO38	rs11168049	3.25	ENSG00000145868.16	0.30587	0.76	0.920457	1	gene	ENSG00000145868.17	rs13156542	-0.028301	3.34	3.06181	1587	14	enet	3.25976	0.00112
ENSG00000140932	CMTM2	rs7187623	4.85	ENSG00000140932.9	1.02259	0.306	0.634532	1	gene	ENSG00000140932.10	rs111910993	0.0157	3.29	3.2356	933	1	lasso	3.23557	0.00121
ENSG00000088833	NSFL1C	rs2277761	-4.85	ENST00000381653.9	-0.102	0.919	0.975632	1	tx	ENSG00000088833.18	rs12480227	0.075696	3.2	-3.6336	1820	7	lasso	-3.2365	0.00121
ENSG00000001084	GCLC	rs76203304	3.31	ENST00000504525.1	2.36673	0.0179	0.145361	1	tx	ENSG00000001084.13	rs4715407	0.062914	3.13	3.24175	1863	5	enet	3.2319	0.00123
ENSG00000010256	UQCRC1	rs9878063	4.49	ENST00000480561.5	1.19779	0.231	0.568283	1	tx	ENSG00000010256.11	rs11130157	-0.0289	-2.26	-3.23113	566	1	lasso	3.23113	0.00123
ENSG00000138621	PPCDC	rs34933034	4.29	ENST00000569562.5	1.60525	0.108	0.395296	1	tx	ENSG00000138621.12	rs7171507	-0.029278	-2.47	-3.23206	846	4	lasso	3.2252	0.00126
ENSG00000186827	TNFRSF4	rs3766176	3.57	ENSG00000186827.10	1.98003	0.0477	0.248657	1	gene	ENSG00000186827.12	rs3813199	0.399	3.8	3.2215	91	2	lasso	3.22305	0.00127
ENSG00000039560	RAI14	rs10472957	3.09	ENST00000507276.5	2.78242	0.0054	0.0683774	1	tx	ENSG00000039560.14	rs10063181	-0.022959	3.14	2.67666	1702	2	lasso	3.21293	0.00131
ENSG00000138587	MNS1	rs1631474	4.564	ENST00000566386.1	-0.2521	0.801	0.932343	1	tx	ENSG00000138587.6	rs6493835	-0.030299	-2.73	3.69522	1516	4	enet	-3.21461	0.00131
ENSG00000161643	SIGLEC16	rs2304204	-7.53	ENSG00000161643.12	-1.10328	0.27	0.599884	1	gene	ENSG00000161643.13	rs2077300	0.150295	3.25	-2.8816	847	6	enet	-3.21259	0.001315
ENSG00000139546	TARBP2	rs3214023	4.99	ENST00000552857.5	-1.58	0.115	0.408484	1	tx	ENSG00000139546.11	rs59921666	-0.014	3.01	-3.01038	1180	4	enet	-3.20756	0.00134
ENSG00000106052	TAX1BP1	rs2391485	-3.15	ENST00000460059.1	-0.257	0.797	0.93067	1	tx	ENSG00000106052.14	rs4719890	-0.028817	-3.26	2.75888	1768	2	lasso	-3.19503	0.0014
ENSG00000073792	IGF2BP2	rs10937232	4.9	ENST00000466476.1	-1.85102	0.0642	0.306452	1	tx	ENSG00000073792.16	rs55681808	-0.0155	3.59	-3.18853	1362	1	lasso	-3.18853	0.00143
ENSG00000103657	HERC1	rs1444405	3.685	ENST00000559996.1	-2.29351	0.0218	0.163235	1	tx	ENSG00000103657.14	rs28660179	-0.029902	-3.06	3.33884	1638	3	enet	-3.1812	0.00147
ENSG00000137033	IL33	rs16924301	4.3	ENST00000381434.7	0.00265	0.998	0.99888	1	tx	ENSG00000137033.12	rs7027864	-0.028986	2.99	0.5221	1654	20	enet	3.1812	0.00147
ENSG00000157837	SPPL3	rs2649999	6.07	ENST00000543854.5	1.29	0.198	0.531689	1	tx	ENSG00000157837.16	rs11065466	0.156	-3.56	-3.17026	2064	1	lasso	3.17026	0.00152
ENSG00000133106	EPSTI1	rs2031358	-4.17	ENST00000535677.5	2.1505	0.031514	0.204661	1	tx	ENSG00000133106.15	rs12870488	0.13087	2.77	2.5098	1813	9	enet	3.1667	0.001542
ENSG00000067560	RHOA	rs58025924	-4.37	ENST00000422781.5	1.64121	0.101	0.382712	1	tx	ENSG00000067560.14	rs4855835	0.0384	2.21	3.15884	784	1	lasso	3.15884	0.00158
ENSG00000030066	NUP160	rs3729986	5.98	ENST00000531016.1	1.65678	0.0976	0.376755	1	tx	ENSG00000030066.14	rs905477	-0.030231	2.62	-1.03	1239	37	enet	3.1474	0.00165
ENSG00000161180	CCDC116	rs5749696	-5.3	ENSG00000161180.10	-1.2568	0.209	0.541424	1	gene	ENSG00000161180.11	rs5756850	0.052094	-2.79	3.14834	750	2	lasso	-3.14538	0.00166
ENSG00000257218	GATC	rs2649999	6.07	ENST00000551765.5	-0.592	0.554	0.817516	1	tx	ENSG00000257218.6	rs1168070	0.0439	3.6	-2.79122	1542	32	enet	-3.13723	0.00171
ENSG00000138623	SEMA7A	rs34933034	4.29	ENST00000569617.1	-1.56792	0.117	0.412602	1	tx	ENSG00000138623.10	rs351243	0.035721	-2.8	3.13492	883	1	lasso	-3.13492	0.00172
ENSG00000080824	HSP90AA1	rs12323500	3.61	ENST00000560130.1	2.94095	0.00327	0.0495632	1	tx	ENSG00000080824.19	rs12184971	0.058867	3.9	2.7172	1240	12	enet	3.13248	0.00173
ENSG00000154122	ANKH	rs74590235	-3.62	ENST00000503389.1	1.41601	0.157	0.475293	1	tx	ENSG00000154122.14	rs13355896	0.09884	-3.44	-3.128	1333	2	lasso	3.12967	0.00175
ENSG00000120733	KDM3B	rs10117	-6.81	ENST00000510866.5	-1.8307	0.0671	0.313698	1	tx	ENSG00000120733.14	rs9885420	0.097962	-3.44	3.14152	988	5	lasso	-3.12331	0.00179
ENSG00000112983	BRD8	rs10117	-6.81	ENSG00000112983.17	-3.16068	0.00157	0.0284792	1	gene	ENSG00000112983.18	rs9885420	0.156746	-3.65	3.12163	902	3	lasso	-3.12037	0.00181
ENSG00000125971	DYNLRB1	rs2236270	4.53	ENST00000374846.3	-0.1265	0.899	0.969361	1	tx	ENSG00000125971.18	rs62212171	-0.016788	3.05	-1.7792	903	20	enet	-3.1003	0.00193
ENSG00000108654	DDX5	rs1991401	-3.79	ENSG00000108654.12	2.63939	0.00831	0.0870335	1	gene	ENSG00000108654.16	rs1969175	0.043312	-2.45	-3.08654	516	1	lasso	3.0865	0.00202
ENSG00000069869	NEDD4	rs1549452	4.113	ENST00000435532.7	-1.56454	0.118	0.414438	1	tx	ENSG00000069869.17	rs35313340	0.013283	-2.67	2.95745	2257	17	enet	-3.07993	0.00207
ENSG00000110934	BIN2	rs864899	-4	ENST00000605819.1	1.14	0.254	0.593658	1	tx	ENSG00000110934.13	rs7976942	-0.0296	3.35	3.07529	1398	1	lasso	3.07529	0.0021
ENSG00000177954	RPS27	rs10127983	5.53	ENST00000392558.4	-0.96917	0.332	0.664073	1	tx	ENSG00000177954.14	rs76099002	0.0124	3.3	-1.7965	987	37	enet	-3.05672	0.00224
ENSG00000163697	APBB2	rs17443333	3.934	ENST00000511572.5	1.22149	0.222	0.558708	1	tx	ENSG00000163697.17	rs12511584	0.031531	-3.14	-3.053	2269	9	lasso	3.0527	0.002268
ENSG00000110696	C11orf58	rs11024188	4.69	ENST00000524508.1	2.31867	0.0204	0.157292	1	tx	ENSG00000110696.10	rs440211	-0.011724	2.87	1.2977	1579	3	lasso	3.0484	0.0023
ENSG00000171204	TMEM126B	rs11603144	3.48	ENST00000530901.1	-0.09565	0.924	0.976941	1	tx	ENSG00000171204.13	rs598561	0.014614	2.87	-3.0418	1001	1	lasso	-3.0418	0.00235
ENSG00000188994	ZNF292	rs77054352	-4.51	ENST00000466062.2	1.5573	0.119	0.415539	1	tx	ENSG00000188994.14	rs9359725	0.085152	-3.54	-3.21422	1601	8	lasso	3.0383	0.00238
ENSG00000052723	SIKE1	rs72687877	-5.06	ENST00000510745.5	-3.25097	0.00115	0.0240296	1	tx	ENSG00000052723.12	rs55908297	-0.0149	-2.63	3.7246	1298	2	enet	-3.0316	0.00243
ENSG00000183506	PI4KAP2	rs5749696	-5.3	ENST00000480319.5	-1.7415	0.0816	0.342691	1	tx	ENSG00000183506.17	rs861825	-0.028324	3.19	-2.63238	776	9	enet	-3.03202	0.00243
ENSG00000114316	USP4	rs55921200	4.09	ENST00000464168.5	-2.15723	0.031	0.202554	1	tx	ENSG00000114316.13	rs9874474	-0.0236	-2.12	3.02383	760	5	lasso	-3.02407	0.00249
ENSG00000163155	LYSMD1	rs6684085	-4.28	ENSG00000163155.11	2.04589	0.0408	0.228992	1	gene	ENSG00000163155.12	rs7536234	0.0599	-3.26	-3.0226	879	8	lasso	3.02271	0.00251
ENSG00000092421	SEMA6A	rs6879929	4.64	ENST00000503402.1	1.68283	0.0924	0.366332	1	tx	ENSG00000092421.17	rs993764	-0.026449	-3.22	-3.05776	2198	14	enet	3.02161	0.00251
ENSG00000109787	KLF3	rs34126634	-4.454	ENST00000261438.9	-0.253601	0.8	0.931956	1	tx	ENSG00000109787.13	rs6819723	-0.023432	2.64	-2.9944	2043	3	enet	-3.0063	0.002644
ENSG00000167074	TEF	rs9623320	6.34	ENST00000413942.1	-0.615308	0.538	0.808759	1	tx	ENSG00000167074.15	rs6002239	-0.028672	-2.44	2.9914	959	1	lasso	-2.9914	0.00278
ENSG00000100554	ATP6V1D	rs7155830	-3.25	ENSG00000100554.11	-1.01375	0.311	0.640285	1	gene	ENSG00000100554.12	rs7156144	0.027885	2.89	-2.7795	1057	3	lasso	-2.98472	0.00284
ENSG00000165434	PGM2L1	rs10898957	-4.89	ENSG00000165434.7	-4.289	1.79e-05	0.00107387	0.144167	gene	ENSG00000165434.8	rs639525	-0.026847	3.06	-3.0715	1488	3	lasso	-2.982	0.00286
ENSG00000099995	SF3A1	rs34524925	4.04	ENST00000471037.1	-3.23455	0.00122	0.0250314	1	tx	ENSG00000099995.19	rs136313	0.001641	-3.14	2.9824	1485	1	lasso	-2.9824	0.00286
ENSG00000169710	FASN	rs3935140	3.25	ENST00000637525.1	-1.41769	0.156	0.474083	1	tx	ENSG00000169710.9	rs11657047	0.011983	-3.09	2.98899	1215	2	lasso	-2.9826	0.00286
ENSG00000143614	GATAD2B	rs10127983	5.53	ENSG00000143614.9	0.14776	0.883	0.967576	1	gene	ENSG00000143614.11	rs76099002	-4.46e-05	-3.15	-1.7965	1248	2	lasso	2.96743	0.003
ENSG00000137073	UBAP2	rs10971924	-4.54	ENST00000412543.5	-1.9819	0.0475	0.258855	1	tx	ENSG00000137073.24	rs35465638	0.123315	-3.37	2.96235	1899	1	lasso	-2.96235	0.00305
ENSG00000112592	TBP	rs9356590	4.69	ENST00000230354.10	-0.343	0.732	0.902782	1	tx	ENSG00000112592.15	rs118126051	0.098947	-3.41	2.95794	938	1	lasso	-2.9579	0.0031
ENSG00000136527	TRA2B	rs10937232	4.9	ENST00000342294.4	2.35975	0.0183	0.147554	1	tx	ENSG00000136527.19	rs2239625	0.0305	2.46	3.11555	1064	29	enet	2.95618	0.00311
ENSG00000038358	EDC4	rs61593058	5.06	ENST00000572724.1	-1.549	0.121	0.42034	1	tx	ENSG00000038358.15	rs8063446	0.099	-2.75	3.6379	501	16	enet	-2.94078	0.00327
ENSG00000146006	LRRTM2	rs10117	-6.81	ENSG00000146006.7	-2.54477	0.0109	0.100445	1	gene	ENSG00000146006.8	rs2269951	0.054761	2.99	-2.9307	781	11	enet	-2.93345	0.00335
ENSG00000103356	EARS2	rs35862831	-3.61	ENST00000562402.1	-1.5576	0.119	0.415539	1	tx	ENSG00000103356.18	rs6497627	-0.018	-3.08	0.8499	1346	22	enet	-2.93397	0.00335
ENSG00000009307	CSDE1	rs72687877	-5.06	ENST00000534699.5	3.07665	0.00209	0.0358698	1	tx	ENSG00000009307.17	rs6537844	-0.0253	-2.74	-2.9295	1376	1	lasso	2.92951	0.00339
ENSG00000143748	NVL	rs6661430	-4.67	ENST00000468673.5	1.52084	0.128	0.430891	1	tx	ENSG00000143748.18	rs12759275	0.016	2.91	3.2918	1332	5	lasso	2.92706	0.00342
ENSG00000100151	PICK1	rs73157117	3.72	ENSG00000100151.15	-3.4445	0.000572	0.0138345	1	gene	ENSG00000100151.16	rs132972	0.015246	-2.88	2.98812	1016	2	lasso	-2.91173	0.00359
ENSG00000113845	TIMMDC1	rs13095752	3.21	ENST00000492164.5	3.21103	0.00132	0.0264554	1	tx	ENSG00000113845.10	rs56007616	0.171	3.32	2.91159	1702	1	lasso	2.91159	0.0036
ENSG00000172269	DPAGT1	rs4442562	-3.56	ENST00000445653.5	-0.08956	0.929	0.978127	1	tx	ENSG00000172269.20	rs675003	0.014106	-3.13	2.9105	1421	2	lasso	-2.9111	0.0036
ENSG00000068001	HYAL2	rs11917680	-6.25	ENST00000426286.1	0.65448	0.513	0.793987	1	tx	ENSG00000068001.14	rs7613681	-0.00326	2.8	4.02301	807	4	lasso	2.90628	0.00366
ENSG00000197385	ZNF860	rs4955124	4.91	ENSG00000197385.5	0.5371	0.591	0.838103	1	gene	ENSG00000197385.6	rs75089264	-0.0162	3.17	2.9007	1623	1	lasso	2.9007	0.00372
ENSG00000215533	LINC00189	rs2409331	4.19	ENST00000420364.1	-0.24533	0.806	0.933972	1	tx	ENSG00000215533.8	rs55824577	-0.016897	-2.91	2.894	1666	4	lasso	-2.8944	0.0038
ENSG00000158716	DUSP23	rs1061511	3.9	ENST00000368108.7	1.66495	0.0959	0.373841	1	tx	ENSG00000158716.9	rs72702777	0.0509	3.23	2.8916	1387	1	lasso	2.89156	0.00383
ENSG00000167720	SRR	rs12943566	-6.34	ENSG00000167720.12	-1.1421	0.253	0.581691	1	gene	ENSG00000167720.13	rs3760233	-0.020733	-2.84	3.19028	1247	2	lasso	-2.8896	0.00386
ENSG00000095261	PSMD5	rs4837761	3.91	ENST00000476949.1	-2.56177	0.0104	0.102968	1	tx	ENSG00000095261.14	rs111957450	-0.001605	-2.63	2.888	1020	1	lasso	-2.888	0.00388
ENSG00000078295	ADCY2	rs72723227	-5.86	ENSG00000078295.16	0.30758	0.758	0.919694	1	gene	ENSG00000078295.17	rs7719409	0.068588	-3.7	-4.18956	2987	39	enet	2.88791	0.00388
ENSG00000124279	FASTKD3	rs10065659	3.89	ENSG00000124279.11	0.27172	0.786	0.929171	1	gene	ENSG00000124279.12	rs326123	-0.026087	-2.89	-2.88816	2043	1	lasso	2.88816	0.00388
ENSG00000171604	CXXC5	rs9687282	5.64	ENST00000504844.1	-4.65429	3.25e-06	0.000351271	0.0590135	tx	ENSG00000171604.12	rs165197	-0.004718	-3.3	2.88541	712	1	lasso	-2.88541	0.00391
ENSG00000120725	SIL1	rs10117	-6.81	ENST00000505353.1	-2.68734	0.0072	0.08166	1	tx	ENSG00000120725.13	rs165197	-0.027383	-3.36	2.88541	934	1	lasso	-2.88541	0.00391
ENSG00000168214	RBPJ	rs79098423	4.331	ENST00000515023.5	2.5444	0.0109	0.105954	1	tx	ENSG00000168214.22	rs77330583	0.193941	3.26	2.73	1403	5	lasso	2.8795	0.003983
ENSG00000167967	E4F1	rs170447	3.65	ENST00000564930.1	-1.24941	0.212	0.546803	1	tx	ENSG00000167967.16	rs150929	-0.0303	-2.54	2.8793	1026	1	lasso	-2.87927	0.00399
ENSG00000073921	PICALM	rs11603144	3.48	ENST00000528256.1	-2.21264	0.0269	0.184739	1	tx	ENSG00000073921.18	rs78564595	-0.009202	-2.78	2.8728	1600	6	lasso	-2.8726	0.00407
ENSG00000139372	TDG	rs10861176	-5.84	ENST00000542926.5	-2.8	0.00508	0.0656064	1	tx	ENSG00000139372.15	rs150290208	-0.0207	-3.35	2.53702	2122	39	enet	-2.86123	0.00422
ENSG00000154832	CXXC1	rs2969972	-3.98	ENSG00000154832.14	1.6397	0.10106	0.374741	1	gene	ENSG00000154832.16	rs4081996	-0.008908	-3.07	-2.844	1811	1	lasso	2.844	0.00446
ENSG00000143811	PYCR2	rs2854455	3.84	ENST00000489681.5	-0.65561	0.512	0.79298	1	tx	ENSG00000143811.20	rs7519835	-0.0268	-2.69	2.8434	1344	1	enet	-2.84336	0.00446
ENSG00000143514	TP53BP2	rs6661430	-4.67	ENST00000391878.6	-0.62436	0.532	0.804535	1	tx	ENSG00000143514.18	rs6701160	-0.0295	-2.84	2.5659	1234	3	enet	-2.84117	0.00449
ENSG00000066135	KDM4A	rs11210892	8.29	ENST00000472265.1	-0.51878	0.604	0.844949	1	tx	ENSG00000066135.13	rs7551484	-0.0298	-2.98	2.837	1332	4	lasso	-2.83874	0.00453
ENSG00000101452	DHX35	rs6065094	-7.7	ENSG00000101452.14	3.8091	0.000139	0.00508866	1	gene	ENSG00000101452.15	rs4810239	-0.018221	-3.08	-4.3825	1483	4	lasso	2.8298	0.00466
ENSG00000203705	TATDN3	rs12136095	-3.98	ENSG00000203705.10	1.10175	0.271	0.601111	1	gene	ENSG00000203705.11	rs618026	0.0905	-3.17	-2.8243	1405	1	lasso	2.82425	0.00474
ENSG00000112651	MRPL2	rs113113059	-6.69	ENST00000470667.5	-1.18353	0.237	0.574943	1	tx	ENSG00000112651.12	rs9472061	0.021119	3.08	-2.64203	998	3	enet	-2.8231	0.00476
ENSG00000065000	AP3D1	rs2301799	-4.34	ENST00000591631.2	0.36368	0.716	0.89521	1	tx	ENSG00000065000.20	rs12985186	0.01549	2.67	2.8183	472	1	lasso	2.81829	0.004828
ENSG00000178057	NDUFAF3	rs9878063	4.49	ENST00000480392.1	0.61674	0.537	0.808327	1	tx	ENSG00000178057.15	rs7616815	0.00863	2.19	2.81558	590	1	lasso	2.81558	0.00487
ENSG00000017427	IGF1	rs4764719	-4.86	ENSG00000017427.15	-0.52319	0.601	0.842551	1	gene	ENSG00000017427.17	rs34984499	0.0352	3.54	-1.95367	1334	39	enet	-2.80486	0.00503
ENSG00000183751	TBL3	rs170447	3.73	ENST00000561907.5	-1.18799	0.235	0.573077	1	tx	ENSG00000183751.16	rs313909	-0.0292	-2.68	2.805	1349	2	lasso	-2.80021	0.00511
ENSG00000066777	ARFGEF1	rs7005683	2.51	ENST00000522878.5	-0.901075	0.368	0.696202	1	tx	ENSG00000066777.9	rs2114049	-0.02631	2.74	-0.358325	652	73	enet	-2.79259	0.00523
ENSG00000134574	DDB2	rs10838634	7.34	ENST00000615695.1	-2.64958	0.00806	0.0880587	1	tx	ENSG00000134574.12	rs6485697	0.00222	-2.69	2.5471	967	2	lasso	-2.7676	0.00565
ENSG00000181826	RELL1	rs7669853	4.77	ENSG00000181826.9	-1.8717	0.0612	0.292005	1	gene	ENSG00000181826.10	rs76352353	0.074628	-3.39	2.271	2379	16	lasso	-2.7581	0.005814
ENSG00000159714	ZDHHC1	rs7187623	4.85	ENST00000567311.1	-1.34943	0.177	0.505023	1	tx	ENSG00000159714.12	rs7186508	-0.0274	-2.69	0.8334	271	22	enet	-2.75556	0.00586
ENSG00000130638	ATXN10	rs7289457	-3.73	ENST00000464482.1	0.499064	0.618	0.851673	1	tx	ENSG00000130638.17	rs1022476	0.054534	-3.16	-2.75119	1463	1	enet	2.75119	0.00594
ENSG00000136044	APPL2	rs10861419	3.04	ENST00000549974.5	0.435	0.663	0.87231	1	tx	ENSG00000136044.12	rs6539191	0.0177	-3	-1.81744	1907	3	lasso	2.73461	0.00625
ENSG00000109133	TMEM33	rs7665570	-3.644	ENST00000264452.9	-4.45219	8.5e-06	0.000714551	0.154343	tx	ENSG00000109133.13	rs2262643	0.032767	-3.02	1.6876	1575	32	enet	-2.7328	0.006279
ENSG00000053900	ANAPC4	rs11727046	-3.809	ENST00000510092.5	0.303141	0.762	0.914985	1	tx	ENSG00000053900.11	rs77330583	-0.024862	3.43	2.73	1574	1	enet	2.73	0.006333
ENSG00000061676	NCKAP1	rs10169420	-3.43	ENST00000471640.1	2.53084	0.0114	0.108605	1	tx	ENSG00000061676.16	rs7606369	-0.01995	-2.94	-2.7024	1820	1	lasso	2.7024	0.00688
ENSG00000023839	ABCC2	rs2494655	4.51	ENSG00000023839.10	2.61095	0.00903	0.0911374	1	gene	ENSG00000023839.12	rs4148397	-0.0289	-2.82	-2.69391	1482	1	lasso	2.69391	0.007062
ENSG00000212443	SNORA53	rs6419378	-5.17	ENST00000391141.1	-0.453	0.651	0.868223	1	tx	ENSG00000212443.1	rs7299294	-0.0289	2.95	-2.68712	1346	2	lasso	-2.68956	0.00715
ENSG00000100865	CINP	rs7140494	4.1	ENST00000541568.6	0.85542	0.392	0.714652	1	tx	ENSG00000100865.15	rs59489556	0.035209	2.69	2.6844	1144	1	lasso	2.68436	0.00727
ENSG00000164934	DCAF13	rs6468841	-4.6	ENSG00000164934.13	-1.2257	0.22	0.550786	1	gene	ENSG00000164934.14	rs2515189	-0.03013	-2.82	2.68001	2249	1	lasso	-2.68001	0.00736
ENSG00000131069	ACSS2	rs2236270	4.53	ENST00000497927.5	-2.8957	0.00378	0.0540451	1	tx	ENSG00000131069.20	rs2424999	0.126617	3.23	-2.4231	1186	10	lasso	-2.6789	0.00739
ENSG00000185022	MAFF	rs73157117	3.72	ENST00000426621.6	-3.66073	0.000252	0.00869927	1	tx	ENSG00000185022.12	rs9610885	-0.009425	-3.39	2.66952	995	1	enet	-2.66952	0.0076
ENSG00000182197	EXT1	rs16889867	-4.1	ENSG00000182197.10	1.1876	0.235	0.565996	1	gene	ENSG00000182197.13	rs7842766	-0.0162	3.16	2.66613	1795	5	lasso	2.66919	0.0076
ENSG00000155868	MED7	rs2081275	3.23	ENST00000524289.1	0.276048	0.783	0.924429	1	tx	ENSG00000155868.8	rs32071	-0.024677	2.99	2.96144	1707	40	enet	2.66923	0.0076
ENSG00000168255	POLR2J3	rs55817310	3.56	ENST00000504101.1	-1.41	0.16	0.479182	1	tx	ENSG00000168255.20	rs13222980	-0.0294	-2.75	2.66569	826	2	enet	-2.66815	0.00763
ENSG00000124541	RRP36	rs113113059	-6.69	ENST00000607394.1	-1.54322	0.123	0.422759	1	tx	ENSG00000124541.7	rs9472061	0.103591	3.41	-2.64203	1073	2	lasso	-2.6625	0.00776
ENSG00000119041	GTF3C3	rs1366837	6.28	ENST00000455546.6	3.03255	0.00242	0.0402403	1	tx	ENSG00000119041.11	rs10191621	0.06917	2.91	2.6596	1321	1	lasso	2.6596	0.00782
ENSG00000132359	RAP1GAP2	rs4790356	4.54	ENST00000574709.1	0.70245	0.482	0.775282	1	tx	ENSG00000132359.16	rs2289648	-0.006377	-3.26	-2.65781	1914	1	lasso	2.6578	0.00786
ENSG00000177565	TBL1XR1	rs7609876	5.74	ENST00000352800.9	-2.99899	0.00271	0.0435471	1	tx	ENSG00000177565.19	rs7619428	0.000522	-3.61	2.65406	1946	1	lasso	-2.65406	0.00795
ENSG00000140455	USP3	rs1444405	3.685	ENST00000538686.6	0.64552	0.519	0.797428	1	tx	ENSG00000140455.17	rs72755040	0.053963	2.86	2.64579	1695	1	lasso	2.64579	0.00815
ENSG00000143543	JTB	rs10127983	5.53	ENST00000368589.5	-1.12228	0.262	0.60053	1	tx	ENSG00000143543.15	rs76099002	0.0218	3.37	-1.7965	1015	37	enet	-2.64352	0.0082
ENSG00000125834	STK35	rs2277761	-4.85	ENST00000381482.7	-0.8317	0.406	0.726105	1	tx	ENSG00000125834.13	rs8123727	-0.029813	-2.96	2.6426	2163	1	lasso	-2.6426	0.00823
ENSG00000137207	YIPF3	rs113113059	-6.69	ENST00000503147.1	-3.47403	0.000513	0.0141351	1	tx	ENSG00000137207.12	rs9472061	0.005691	3.72	-2.64203	837	1	lasso	-2.642	0.00824
ENSG00000119403	PHF19	rs4837761	3.91	ENSG00000119403.13	-1.25629	0.209	0.541424	1	gene	ENSG00000119403.15	rs10984901	-0.019103	-2.78	2.43432	1061	3	lasso	-2.63624	0.00838
ENSG00000144381	HSPD1	rs2914983	7.73	ENST00000452200.5	0.55465	0.579	0.832553	1	tx	ENSG00000144381.18	rs72924689	-0.0024	2.64	3.1877	1045	5	lasso	2.6324	0.00848
ENSG00000186283	TOR3A	rs13306731	-5.37	ENSG00000186283.13	-1.53286	0.125	0.419304	1	gene	ENSG00000186283.14	rs10753186	-0.0303	-3.05	1.8163	2085	83	enet	-2.63042	0.00853
ENSG00000110844	PRPF40B	rs578470	5.59	ENST00000380281.5	1.63	0.104	0.388327	1	tx	ENSG00000110844.14	rs74087188	-0.0287	-2.59	-2.6248	1035	1	lasso	2.6248	0.00867
ENSG00000165891	E2F7	rs33996476	4.9	ENSG00000165891.15	2.21459	0.0268	0.179723	1	gene	ENSG00000165891.16	rs12810304	-0.0275	3.36	2.09087	1782	17	enet	2.61444	0.00894
ENSG00000035928	RFC1	rs62294538	3.601	ENST00000349703.6	-1.62034	0.105	0.389338	1	tx	ENSG00000035928.17	rs138127331	-0.019677	3.1	-2.6101	1866	1	lasso	-2.6101	0.009053
ENSG00000049860	HEXB	rs4320241	3.56	ENST00000505859.1	1.60956	0.107	0.393859	1	tx	ENSG00000049860.14	rs1444561	-0.023096	-3.2	-2.20706	1829	14	lasso	2.60798	0.00911
ENSG00000123444	KBTBD4	rs4647709	6.13	ENST00000529946.1	-3.10754	0.00189	0.0338114	1	tx	ENSG00000123444.14	rs11039157	-0.010389	-2.99	2.6075	995	1	lasso	-2.6075	0.00912
ENSG00000144645	OSBPL10	rs4955124	4.91	ENST00000467598.5	2.74171	0.00611	0.0737179	1	tx	ENSG00000144645.16	rs4396931	0.105	3.92	2.60704	2196	1	lasso	2.60704	0.00913
ENSG00000122218	COPA	rs2147472	-4.73	ENST00000541366.1	-2.90439	0.00368	0.0531348	1	tx	ENSG00000122218.17	rs72702777	-0.0257	-3.73	2.6753	1238	3	lasso	-2.60392	0.00922
ENSG00000024862	CCDC28A	rs11967075	2.59	ENST00000617445.4	-0.75951	0.448	0.754548	1	tx	ENSG00000024862.18	rs11967075	-0.024725	-2.85	2.59247	1452	1	lasso	-2.5925	0.00953
ENSG00000149357	LAMTOR1	rs55987044	-3.46	ENST00000278671.9	-0.81914	0.413	0.73142	1	tx	ENSG00000149357.10	rs11825005	-0.000413	2.82	-2.5917	549	4	lasso	-2.5919	0.00954
ENSG00000173473	SMARCC1	rs6796490	-3.99	ENST00000485737.1	-3.23889	0.0012	0.0248456	1	tx	ENSG00000173473.11	rs2889854	-0.016	-2.69	2.08598	591	2	lasso	-2.58972	0.00961
ENSG00000160695	VPS11	rs4442562	-3.56	ENST00000529545.1	-1.46717	0.142	0.454831	1	tx	ENSG00000160695.16	rs1043314	-0.028257	-2.75	0.3143	1410	5	lasso	-2.5796	0.00989
ENSG00000102901	CENPT	rs55757091	4.71	ENST00000562947.5	-3.22231	0.00127	0.02568	1	tx	ENSG00000102901.13	rs12162068	-0.000287	-2.88	2.8353	452	6	lasso	-2.57907	0.00991
ENSG00000149548	CCDC15	rs1940171	-7.46	ENSG00000149548.14	0.457377	0.647	0.872124	1	gene	ENSG00000149548.15	rs11219933	0.438973	4.02	2.5763	1516	2	lasso	2.5777	0.00995
ENSG00000116030	SUMO1	rs74766638	-3.12	ENST00000392245.5	0.12205	0.903	0.970832	1	tx	ENSG00000116030.17	rs67409803	-0.0241	-2.97	-2.7298	1232	17	enet	2.5754	0.01
ENSG00000132854	KANK4	rs12043910	-3.39	ENST00000371153.8	-0.3683	0.713	0.894044	1	tx	ENSG00000132854.19	rs60152331	-0.0149	-2.78	2.5731	1621	1	lasso	-2.57307	0.0101
ENSG00000122971	ACADS	rs2649999	6.07	ENSG00000122971.8	3.78423	0.000154	0.00548812	1	gene	ENSG00000122971.9	rs2464296	-0.0303	-2.97	-2.57204	1950	3	lasso	2.56773	0.0102
ENSG00000104365	IKBKB	rs13269381	3.67	ENST00000522147.4	-0.644048	0.52	0.797749	1	tx	ENSG00000104365.16	rs2070713	-0.03023	-3.23	1.18454	922	13	enet	-2.57051	0.0102
ENSG00000148248	SURF4	rs77926044	4.09	ENST00000371989.7	-0.19437	0.846	0.947959	1	tx	ENSG00000148248.14	rs3094327	-0.029284	-3.16	3.50392	1482	10	enet	-2.56499	0.0103
ENSG00000169718	DUS1L	rs3935140	3.25	ENST00000584871.5	0.3761	0.707	0.891941	1	tx	ENSG00000169718.18	rs62078746	-0.016311	2.86	2.53019	1217	3	lasso	2.5605	0.0105
ENSG00000071564	TCF3	rs2238604	-4.16	ENST00000587235.5	3.53887	0.000402	0.0121254	1	tx	ENSG00000071564.19	rs2079592	-0.030208	2.71	2.1417	275	10	enet	2.5583	0.010519
ENSG00000166788	SAAL1	rs211115	-4.57	ENSG00000166788.9	1.48234	0.138	0.443163	1	gene	ENSG00000166788.10	rs4150581	0.147406	3.32	2.5475	1620	3	lasso	2.5552	0.0106
ENSG00000122779	TRIM24	rs10243922	5.73	ENST00000493595.1	1.36	0.173	0.499497	1	tx	ENSG00000122779.18	rs10265856	-0.014088	2.85	2.66182	1618	28	enet	2.54426	0.011
ENSG00000198799	LRIG2	rs3790598	-3.65	ENST00000466069.5	-0.38684	0.699	0.888702	1	tx	ENSG00000198799.12	rs12406906	0.111	-3.39	2.5602	1275	12	lasso	-2.54189	0.011
ENSG00000138375	SMARCAL1	rs10804249	-3.93	ENST00000496037.1	1.02119	0.307	0.642224	1	tx	ENSG00000138375.14	rs207825	0.04166	2.81	2.5408	1490	1	lasso	2.5408	0.0111
ENSG00000179409	GEMIN4	rs9916269	3	ENSG00000179409.10	0.025099	0.98	0.994071	1	gene	ENSG00000179409.11	rs8074392	0.031307	2.86	2.53891	773	1	lasso	2.5389	0.0111
ENSG00000099326	MZF1	rs4756	-3.16	ENST00000599369.5	1.57568	0.115	0.408484	1	tx	ENSG00000099326.9	rs55833862	-0.00654	3.12	1.8165	787	31	enet	2.53043	0.011392
ENSG00000155254	MARVELD1	rs4919129	-3.17	ENST00000421644.2	0.81443	0.415	0.732462	1	tx	ENSG00000155254.13	rs7078288	0.0124	2.8	2.20979	1343	7	lasso	2.52682	0.01151
ENSG00000136144	RCBTB1	rs4942851	5.12	ENST00000490058.1	0.2505	0.8022	0.932937	1	tx	ENSG00000136144.12	rs9316470	0.00849	2.95	2.532	1547	7	lasso	2.5225	0.011653
ENSG00000122566	HNRNPA2B1	rs75722718	2.96	ENST00000495810.1	-1.2	0.23	0.567515	1	tx	ENSG00000122566.22	rs4722520	-0.029249	-2.81	1.84115	1574	2	enet	-2.51812	0.0118
ENSG00000099840	IZUMO4	rs2301799	-4.34	ENSG00000099840.13	0.088726	0.929	0.979982	1	gene	ENSG00000099840.14	rs8101970	-0.002135	-3.48	-2.5148	447	1	lasso	2.5148	0.01191
ENSG00000116586	LAMTOR2	rs490498	4.01	ENST00000368305.8	1.92676	0.054	0.278798	1	tx	ENSG00000116586.12	rs35200356	-0.0284	2.54	1.7977	723	10	enet	2.50934	0.0121
ENSG00000138443	ABI2	rs2117266	3.19	ENST00000261017.9	-0.25309	0.8	0.931956	1	tx	ENSG00000138443.17	rs4675305	-0.02941	-2.58	2.5089	983	1	lasso	-2.5089	0.0121
ENSG00000160199	PKNOX1	rs7278528	4.38	ENST00000418336.6	1.33891	0.181	0.510976	1	tx	ENSG00000160199.15	rs7275379	0.093239	-2.81	-2.5046	1436	1	lasso	2.5046	0.01226
ENSG00000119616	FCF1	rs722599	-4.46	ENST00000556814.5	0.64081	0.522	0.798726	1	tx	ENSG00000119616.11	rs862034	0.097463	-3.47	-2.5017	1112	1	lasso	2.5017	0.0124
ENSG00000141086	CTRL	rs61593058	5.06	ENST00000573845.1	-2.77103	0.00559	0.0697138	1	tx	ENSG00000141086.18	rs6499175	-0.0295	2.4	-1.0324	533	2	lasso	-2.49077	0.0127
ENSG00000101146	RAE1	rs2179706	3.32	ENSG00000101146.12	1.5318	0.126	0.42108	1	gene	ENSG00000101146.13	rs6025552	-0.024374	-2.98	-2.491	1762	1	lasso	2.491	0.0127
ENSG00000078804	TP53INP2	rs2236270	4.53	ENSG00000078804.12	2.2299	0.0258	0.174852	1	gene	ENSG00000078804.13	rs62213589	-0.024527	-2.95	-1.6458	1110	3	lasso	2.4891	0.0128
ENSG00000113448	PDE4D	rs2910823	-4.9	ENST00000504624.1	-2.20841	0.0272	0.185676	1	tx	ENSG00000113448.20	rs7708877	-0.003962	3.52	-1.43018	3956	128	enet	-2.48691	0.0129
ENSG00000141279	NPEPPS	rs12452082	3.18	ENST00000534814.5	1.14076	0.254	0.593658	1	tx	ENSG00000141279.18	rs12232488	-0.029455	-3.17	-2.48377	1619	1	lasso	2.4838	0.013
ENSG00000064309	CDON	rs537046	4.38	ENSG00000064309.14	0.320631	0.748	0.915005	1	gene	ENSG00000064309.16	rs10750325	-0.013115	3.12	2.036	2210	7	lasso	2.4829	0.013
ENSG00000183044	ABAT	rs56229615	-3.62	ENSG00000183044.11	-1.5964	0.11	0.390798	1	gene	ENSG00000183044.12	rs8062116	-0.0285	-3.45	2.1616	2602	59	enet	-2.48164	0.0131
ENSG00000176046	NUPR1	rs62036658	2.82	ENST00000567646.1	-0.48841	0.625	0.854575	1	tx	ENSG00000176046.9	rs35344868	-0.0302	2.4	-2.48	494	1	lasso	-2.47995	0.0131
ENSG00000137760	ALKBH8	rs4028251	3.4	ENSG00000137760.14	-0.02078	0.983	0.995484	1	gene	ENSG00000137760.15	rs12288600	-0.028241	3.35	-3.0299	2011	44	enet	-2.4743	0.0133
ENSG00000177842	ZNF620	rs6789663	3.54	ENST00000433723.2	-2.43773	0.0148	0.130014	1	tx	ENSG00000177842.12	rs882822	-0.00778	2.7	-1.80318	907	9	lasso	-2.46764	0.0136
ENSG00000177548	RABEP2	rs62036658	2.82	ENST00000544477.5	1.71142	0.087	0.355638	1	tx	ENSG00000177548.13	rs8062405	-0.0272	2.49	2.4629	510	1	lasso	2.46295	0.0138
ENSG00000102871	TRADD	rs7187623	4.85	ENST00000486556.1	-1.82842	0.0675	0.314919	1	tx	ENSG00000102871.16	rs6979	-0.0083	3.18	-2.4542	409	1	lasso	-2.4542	0.0141
ENSG00000102890	ELMO3	rs7187623	4.85	ENST00000393997.6	-1.12747	0.26	0.598742	1	tx	ENSG00000102890.16	rs6979	0.34	3.54	-2.4542	410	1	lasso	-2.4542	0.0141
ENSG00000137818	RPLP1	rs7173716	4.314	ENST00000560274.1	-1.11116	0.267	0.605645	1	tx	ENSG00000137818.12	rs1466867	-0.027004	2.91	-2.45242	1011	1	lasso	-2.45242	0.0142
ENSG00000183723	CMTM4	rs7187623	4.85	ENSG00000183723.12	2.36514	0.018	0.140341	1	gene	ENSG00000183723.13	rs4783602	0.14	3.43	2.4522	879	2	lasso	2.44716	0.0144
ENSG00000177156	TALDO1	rs12577324	-4.2	ENSG00000177156.10	-1.23734	0.216	0.546034	1	gene	ENSG00000177156.11	rs4074376	-0.029495	3.55	-2.3735	947	6	lasso	-2.446	0.0144
ENSG00000122786	CALD1	rs6467557	4.41	ENST00000435928.1	-0.922	0.357	0.685534	1	tx	ENSG00000122786.20	rs10249454	-0.030287	-2.86	1.55747	2271	1	lasso	-2.44413	0.0145
ENSG00000112208	BAG2	rs58651731	-4.32	ENST00000370693.5	-0.52296	0.601	0.843155	1	tx	ENSG00000112208.11	rs9475842	-0.001538	2.79	-3.7194	665	5	lasso	-2.4433	0.0146
ENSG00000159496	RGL4	rs73394791	-3.57	ENSG00000159496.14	-0.13761	0.891	0.969352	1	gene	ENSG00000159496.15	rs73396549	-0.02697	3.08	-2.4349	1301	1	lasso	-2.4349	0.0149
ENSG00000143420	ENSA	rs11589801	-5.66	ENST00000362052.7	-4.53799	5.68e-06	0.00055143	0.103137	tx	ENSG00000143420.19	rs7366347	-0.0157	-3.28	2.4288	1257	1	lasso	-2.42877	0.0151
ENSG00000125166	GOT2	rs154433	-5.58	ENSG00000125166.12	2.32409	0.0201	0.149755	1	gene	ENSG00000125166.13	rs78004902	-0.0219	-2.77	-2.4273	1886	1	lasso	2.42734	0.0152
ENSG00000008130	NADK	rs2803329	-4.44	ENST00000489538.1	-2.57781	0.00994	0.100273	1	tx	ENSG00000008130.15	rs2503716	0.175	3.13	-2.4198	420	2	lasso	-2.42067	0.0155
ENSG00000070047	PHRF1	rs12577324	-4.2	ENST00000532550.1	3.0866	0.00202	0.0350997	1	tx	ENSG00000070047.13	rs11246248	0.002918	-4.07	-2.4156	1040	5	lasso	2.4152	0.0157
ENSG00000160075	SSU72	rs2803329	-4.44	ENSG00000160075.11	2.5664	0.0103	0.0987574	1	gene	ENSG00000160075.12	rs55825112	-0.0206	2.6	2.4124	254	1	lasso	2.41235	0.0158
ENSG00000108433	GOSR2	rs199536	-5.61	ENST00000570879.1	0.84621	0.397	0.719075	1	tx	ENSG00000108433.17	rs17616652	-0.0168	2.86	2.3044	1104	13	lasso	2.4143	0.0158
ENSG00000161204	ABCF3	rs11716004	3.57	ENST00000480539.1	-2.07595	0.0379	0.228403	1	tx	ENSG00000161204.12	rs2872250	-0.0262	-3.09	2.4112	1591	2	lasso	-2.41135	0.0159
ENSG00000174021	GNG5	rs9728120	-3.07	ENST00000487806.5	-0.90226	0.367	0.695252	1	tx	ENSG00000174021.12	rs78613815	-0.0299	3.31	-1.2092	1458	33	enet	-2.41094	0.0159
ENSG00000155256	ZFYVE27	rs4919129	-3.17	ENST00000473237.1	0.5307	0.596	0.841145	1	tx	ENSG00000155256.18	rs508001	-0.0288	-3.31	-2.50371	1351	7	lasso	2.40973	0.015964
ENSG00000159140	SON	rs2251854	4.55	ENST00000478183.5	-2.23071	0.0257	0.179416	1	tx	ENSG00000159140.23	rs78767541	0.013933	3.67	-1.3964	1511	88	enet	-2.4074	0.01607
ENSG00000215915	ATAD3C	rs2803329	-4.44	ENST00000378785.6	2.94329	0.00325	0.049425	1	tx	ENSG00000215915.10	rs4648827	0.00341	2.08	2.4064	254	19	lasso	2.40624	0.0161
ENSG00000137807	KIF23	rs7173716	4.31	ENSG00000137807.13	-1.79277	0.073	0.318668	1	gene	ENSG00000137807.16	rs8024701	-0.015859	3.11	-2.44663	1009	3	lasso	-2.39566	0.0166
ENSG00000110931	CAMKK2	rs2649999	6.07	ENST00000545538.5	-0.524	0.6	0.842664	1	tx	ENSG00000110931.19	rs77105349	-0.0271	3.04	-2.39215	1616	1	lasso	-2.39215	0.0167
ENSG00000188938	FAM120AOS	rs6479487	5.68	ENST00000375412.9	2.71807	0.00657	0.077416	1	tx	ENSG00000188938.17	rs34337651	-0.013514	-2.89	-2.3904	1909	1	lasso	2.3904	0.0168
ENSG00000155850	SLC26A2	rs6892794	3.86	ENST00000286298.4	0.630419	0.528	0.801892	1	tx	ENSG00000155850.9	rs17797713	0.057963	-3.05	-2.31762	1502	2	lasso	2.3884	0.0169
ENSG00000007392	LUC7L	rs3830160	-3.24	ENST00000468732.5	0.70534	0.481	0.774428	1	tx	ENSG00000007392.17	rs1573732	-0.00636	-2.56	-2.3874	645	6	lasso	2.38739	0.017
ENSG00000186792	HYAL3	rs11917680	-6.25	ENSG00000186792.16	-2.41343	0.0158	0.12815	1	gene	ENSG00000186792.17	rs417592	-0.00869	-3.06	0.88159	789	20	lasso	-2.38043	0.0173
ENSG00000171992	SYNPO	rs75294883	-2.91	ENSG00000171992.12	-0.69614	0.486	0.77052	1	gene	ENSG00000171992.13	rs12188485	0.021626	2.87	-2.37793	1423	1	lasso	-2.37793	0.0174
ENSG00000119048	UBE2B	rs55812865	-4.43	ENSG00000119048.7	0.44094	0.659	0.877722	1	gene	ENSG00000119048.9	rs329317	0.072877	3.15	2.53953	977	8	enet	2.37356	0.0176
ENSG00000106554	CHCHD3	rs35792732	-5.72	ENST00000496427.5	-2.23	0.0256	0.1792	1	tx	ENSG00000106554.13	rs73165618	-0.029502	-3.23	2.00093	1399	84	enet	-2.37206	0.0177
ENSG00000162244	RPL29	rs9311474	8.68	ENST00000475248.5	-0.84661	0.397	0.719075	1	tx	ENSG00000162244.12	rs13071708	0.0151	2.78	-2.3579	453	4	lasso	-2.37244	0.0177
ENSG00000162961	DPY30	rs6543636	3.4	ENST00000342166.9	3.26441	0.0011	0.0233067	1	tx	ENSG00000162961.14	rs112810470	0.00859	-2.91	-2.3704	1046	1	lasso	2.3704	0.0178
ENSG00000140525	FANCI	rs7178152	-6.319	ENST00000565522.5	-0.62373	0.533	0.804975	1	tx	ENSG00000140525.20	rs953066	-0.029205	-2.88	1.99365	1610	3	enet	-2.37015	0.0178
ENSG00000159708	LRRC36	rs7187623	4.85	ENST00000567211.5	0.98118	0.327	0.659521	1	tx	ENSG00000159708.18	rs6499141	-0.0291	2.82	3.5023	322	15	enet	2.36849	0.0179
ENSG00000183060	LYSMD4	rs325400	-3.25	ENSG00000183060.15	-0.61405	0.539	0.807197	1	gene	ENSG00000183060.16	rs8039009	-0.024307	3.08	-2.48956	2085	10	enet	-2.36677	0.0179
ENSG00000104408	EIF3E	rs4734176	4.57	ENST00000519030.5	-2.17331	0.0298	0.197053	1	tx	ENSG00000104408.11	rs13252464	-0.00883	3.36	-1.19702	1984	35	enet	-2.36586	0.018
ENSG00000116396	KCNC4	rs11102159	5.36	ENSG00000116396.14	-3.01723	0.00255	0.0399566	1	gene	ENSG00000116396.15	rs621514	-0.0226	-3.24	2.5656	1544	12	enet	-2.36384	0.0181
ENSG00000166016	ABTB2	rs73497025	3.76	ENST00000530814.1	0.81937	0.413	0.73142	1	tx	ENSG00000166016.6	rs1967265	0.043829	3.03	0.7675	2101	34	enet	2.358	0.0184
ENSG00000198393	ZNF26	rs7313956	4.7	ENST00000328654.9	-2.06	0.0394	0.233418	1	tx	ENSG00000198393.8	rs6560882	0.126	-3.39	0.02093	864	59	enet	-2.35593	0.0185
ENSG00000174628	IQCK	rs9673542	4.49	ENST00000568061.1	-3.10373	0.00191	0.0339352	1	tx	ENSG00000174628.17	rs226866	-0.0195	-2.88	2.0796	1736	2	lasso	-2.3527	0.0186
ENSG00000243989	ACY1	rs9311474	8.68	ENST00000638077.1	-2.3665	0.018	0.146043	1	tx	ENSG00000243989.9	rs13071708	0.0864	2.73	-2.33613	447	4	lasso	-2.35076	0.0187
ENSG00000140043	PTGR2	rs10145258	-3.04	ENSG00000140043.11	-0.33697	0.736	0.91112	1	gene	ENSG00000140043.12	rs35417585	-0.023298	-3.07	2.3511	1703	1	lasso	-2.35106	0.0187
ENSG00000102908	NFAT5	rs13331198	4.78	ENST00000354436.6	-1.47322	0.141	0.453066	1	tx	ENSG00000102908.23	rs8052428	0.0479	3.02	-1.7586	1127	6	enet	-2.34903	0.0188
ENSG00000163239	TDRD10	rs60633748	5.09	ENSG00000163239.12	-1.1728	0.241	0.571391	1	gene	ENSG00000163239.12	rs1218603	0.0144	-2.99	2.8045	1261	48	enet	-2.3447	0.019
ENSG00000080815	PSEN1	rs12433157	3.81	ENST00000357710.8	-1.67229	0.0945	0.371092	1	tx	ENSG00000080815.20	rs61988503	0.006621	-2.93	1.4792	1637	68	enet	-2.34254	0.0192
ENSG00000006016	CRLF1	rs111636327	3.17	ENSG00000006016.10	-0.278658	0.781	0.927617	1	gene	ENSG00000006016.12	rs3826969	-0.025303	-3.07	2.3416	1263	1	lasso	-2.34162	0.0192
ENSG00000255346	NOX5	rs4777129	-3.52	ENSG00000255346.9	0.00451	0.996	0.998852	1	gene	ENSG00000255346.11	rs12909046	0.025526	2.87	2.34162	761	1	lasso	2.34162	0.0192
ENSG00000158711	ELK4	rs10900457	3.79	ENST00000468523.2	-2.3241	0.0201	0.156173	1	tx	ENSG00000158711.14	rs3862948	-0.0276	-2.86	2.9175	1356	8	enet	-2.33696	0.0194
ENSG00000122557	HERPUD2	rs74849143	3.31	ENST00000396081.5	1.35	0.176	0.503277	1	tx	ENSG00000122557.11	rs9638917	0.009786	2.93	2.34046	1883	3	lasso	2.33705	0.0194
ENSG00000165914	TTC7B	rs745467	-4.9	ENST00000557766.1	-0.92761	0.354	0.683677	1	tx	ENSG00000165914.15	rs4900058	-0.00482	-3.22	2.3351	2001	1	enet	-2.33507	0.0195
ENSG00000254858	MPV17L2	rs1862646	3	ENST00000599612.2	0.70102	0.483	0.775653	1	tx	ENSG00000254858.10	rs3848646	0.047474	3.2	0.4096	1298	80	enet	2.3343	0.01958
ENSG00000185883	ATP6V0C	rs170447	3.65	ENST00000568562.1	-2.31475	0.0206	0.157896	1	tx	ENSG00000185883.12	rs62040672	0.24	-3.82	3.4962	599	23	enet	-2.33412	0.0196
ENSG00000139318	DUSP6	rs10777187	5.55	ENST00000279488.7	4.03	5.68e-05	0.00277999	1	tx	ENSG00000139318.8	rs36010888	0.309	3.54	2.32974	969	2	lasso	2.32969	0.0198
ENSG00000133704	IPO8	rs10771749	3.9	ENST00000542464.1	-1.93	0.054	0.278798	1	tx	ENSG00000133704.10	rs17459648	0.0449	-3.39	1.15522	2626	124	enet	-2.32845	0.0199
ENSG00000070214	SLC44A1	rs1567368	4.29	ENSG00000070214.15	-1.08813	0.277	0.606733	1	gene	ENSG00000070214.17	rs2472469	0.120099	-3.89	0.65448	2063	82	enet	-2.32733	0.0199
ENSG00000159228	CBR1	rs9977048	-4.53	ENST00000466328.2	-0.92803	0.353	0.682835	1	tx	ENSG00000159228.13	rs11701106	-0.025976	2.94	-2.326	1815	2	lasso	-2.3266	0.01999
ENSG00000115540	MOB4	rs2914983	7.73	ENST00000417097.5	-3.82825	0.000129	0.0051368	1	tx	ENSG00000115540.15	rs2697246	0.12154	-3.32	2.323	1082	1	lasso	-2.323	0.0202
ENSG00000203710	CR1	rs1044145	-5.04	ENSG00000203710.10	3.39791	0.000679	0.0157598	1	gene	ENSG00000203710.12	rs2842700	0.234	3.09	2.3208	1507	1	lasso	2.32076	0.0203
ENSG00000123836	PFKFB2	rs1044145	-5.04	ENSG00000123836.14	2.5418	0.011	0.101019	1	gene	ENSG00000123836.15	rs2842700	0.106	3.24	2.3208	1128	1	lasso	2.32076	0.0203
ENSG00000126001	CEP250	rs55670307	4.52	ENSG00000126001.15	0.1529	0.878	0.965908	1	gene	ENSG00000126001.17	rs6060302	0.054494	3.16	2.0481	1265	2	lasso	2.319	0.0204
ENSG00000181072	CHRM2	rs13230189	-8.83	ENSG00000181072.11	1.9222	0.0546	0.270116	1	gene	ENSG00000181072.12	rs11972876	0.342808	3.68	2.31469	1704	1	lasso	2.31469	0.0206
ENSG00000158805	ZNF276	rs11076631	-5.96	ENST00000289816.9	-0.51751	0.605	0.845371	1	tx	ENSG00000158805.12	rs2270460	0.0337	3.14	-1.6463	1278	17	enet	-2.31577	0.0206
ENSG00000121858	TNFSF10	rs4894430	-3.34	ENST00000420541.6	0.12949	0.897	0.968988	1	tx	ENSG00000121858.11	rs9818206	0.0101	-3.16	-2.3423	1495	6	lasso	2.31488	0.0206
ENSG00000113552	GNPDA1	rs11954998	-3.81	ENST00000507559.1	2.61174	0.00901	0.0937556	1	tx	ENSG00000113552.16	rs589674	-0.02354	-3.03	-2.24357	1622	11	enet	2.3022	0.0213
ENSG00000064195	DLX3	rs2304916	-3.4	ENSG00000064195.7	-0.611846	0.541	0.807789	1	gene	ENSG00000064195.7	rs2526525	-0.025325	3.14	-2.30334	862	1	lasso	-2.3033	0.0213
ENSG00000107404	DVL1	rs12742323	-3.66	ENST00000632445.1	-3.00064	0.00269	0.0433023	1	tx	ENSG00000107404.21	rs12062271	0.0355	-2.55	2.2945	161	1	lasso	-2.29453	0.0218
ENSG00000108424	KPNB1	rs12452082	3.18	ENSG00000108424.9	1.94165	0.0522	0.261943	1	gene	ENSG00000108424.11	rs12453773	-0.019397	-3.05	-2.28779	1526	2	lasso	2.2942	0.0218
ENSG00000082641	NFE2L1	rs34463696	-4.15	ENST00000579889.1	0.61009	0.542	0.810745	1	tx	ENSG00000082641.16	rs12453773	-0.029204	-2.68	-2.28779	1515	2	lasso	2.2942	0.0218
ENSG00000159111	MRPL10	rs12452082	3.18	ENST00000414011.1	-0.16062	0.872	0.958519	1	tx	ENSG00000159111.13	rs12453773	0.004245	2.83	-2.28779	1458	2	lasso	-2.2942	0.0218
ENSG00000205250	E2F4	rs7187623	4.85	ENST00000563238.5	-3.48307	0.000496	0.013856	1	tx	ENSG00000205250.9	rs6979	0.115	3.63	-2.4542	408	2	lasso	-2.29127	0.0219
ENSG00000164087	POC1A	rs2577831	9.48	ENSG00000164087.7	-1.33058	0.183	0.509289	1	gene	ENSG00000164087.8	rs9846049	-0.0284	2.51	-2.29297	597	7	lasso	-2.29219	0.0219
ENSG00000163539	CLASP2	rs575596	-3.63	ENST00000475576.1	2.62023	0.00879	0.0928498	1	tx	ENSG00000163539.18	rs4678643	-0.00381	-3.23	-2.19116	1803	6	enet	2.28993	0.022
ENSG00000152402	GUCY1A2	rs1598456	3.07	ENST00000526355.6	-0.66273	0.508	0.791171	1	tx	ENSG00000152402.11	rs968454	0.028742	3.39	-2.552	2445	10	enet	-2.2819	0.0225
ENSG00000159720	ATP6V0D1	rs255049	3.88	ENST00000290949.7	-3.73904	0.000185	0.0068277	1	tx	ENSG00000159720.13	rs6979	-0.0238	2.3	-2.4542	266	39	enet	-2.27819	0.0227
ENSG00000137269	LRRC1	rs74705698	3.26	ENST00000370882.1	0.72819	0.466	0.765897	1	tx	ENSG00000137269.15	rs642429	0.219912	3	0.186185	1852	8	lasso	2.277	0.0228
ENSG00000010361	FUZ	rs2304204	-7.53	ENSG00000010361.13	-2.75582	0.00585	0.068383	1	gene	ENSG00000010361.14	rs8103552	0.020712	3.25	-2.1253	899	2	lasso	-2.27665	0.022807
[truncated: 3,473 more rows]

## Sheet: S65_Replic_male
ensemblID	Symbol	BEST.GWAS.ID	BEST.GWAS.Z	gencodeID_discovery	TWAS.Z.discovery	TWAS.P.discovery	TWAS.P.FDR.discovery	TWAS.P.BONF.discovery	best_feature.discovery	gencodeID_replication	EQTL.ID.replication	EQTL.R2.replication	EQTL.Z.replication	EQTL.GWAS.Z.replication	NSNP.replication	NWGT.replication	MODEL.replication	TWAS.Z.replication	TWAS.P.replication
[truncated: 3,764 more rows]
