# Supplementary material for: Prioritization of potential causative genes for schizophrenia in placenta
Source: Nat Commun. 2023 May 15;14:2613. doi: 10.1038/s41467-023-38140-1 (PMC10185564; doi:10.1038/s41467-023-38140-1)
Supplement: Supplementary file 15 — Supplementary Dataset 66-71 [file 41467_2023_38140_MOESM15_ESM.xlsx]

## Sheet: S66_MHCg_all
gencodeID	ensemblID	ID	CHR	P0	P1	BEST.GWAS.ID	BEST.GWAS.Z	EQTL.ID	EQTL.R2	EQTL.Z	EQTL.GWAS.Z	NSNP	NWGT	MODEL	TWAS.Z	TWAS.P
ENSG00000184357.4	ENSG00000184357	HIST1H1B	6	27866849	27867529	rs34071253	-13.11	rs13196692	0.000842	2.73	-12.8111	1172	1	lasso	-12.8111	1.42e-37
ENSG00000273703.1	ENSG00000273703	HIST1H2BM	6	27815044	27815424	rs34071253	-13.11	rs13196692	0.00217	2.58	-12.8111	1194	1	lasso	-12.8111	1.42e-37
ENSG00000275126.1	ENSG00000275126	HIST1H4L	6	27873199	27873510	rs34071253	-13.11	rs56131013	0.009092	-3.34	-8.9835	1174	16	enet	11.8865	1.39e-32
ENSG00000204344.14	ENSG00000204344	STK19	6	31971091	31982821	rs3131380	-10.75	rs433061	-0.006051	-2.65	-10.5082	364	4	lasso	10.5093	7.83e-26
ENSG00000196812.4	ENSG00000196812	ZSCAN16	6	28124560	28130082	rs17720293	-11.92	rs200482	0.046179	3.05	-10.2749	985	7	lasso	-10.2759	9.05e-25
ENSG00000112812.15	ENSG00000112812	PRSS16	6	27247701	27256624	rs34071253	-13.11	rs7759741	0.004343	2.78	-9.6355	1100	8	lasso	-9.9127	3.67e-23
ENSG00000168131.4	ENSG00000168131	OR2B2	6	27911185	27912396	rs34071253	-13.11	rs1555021	-0.00079	-2.81	3.8947	1125	10	enet	-8.8454	9.12e-19
ENSG00000112763.15	ENSG00000112763	BTN2A1	6	26457904	26476621	rs35942569	-11.28	rs34229567	-0.005157	-3.25	-10.2789	1355	15	enet	8.7053	3.17e-18
ENSG00000186470.13	ENSG00000186470	BTN3A2	6	26365159	26378320	rs35942569	-11.28	rs9379851	0.102599	-4.87	-8.9059	1483	89	enet	8.4238	3.65e-17
ENSG00000204257.14	ENSG00000204257	HLA-DMA	6	32948613	32969094	rs3891175	-8.42	rs60045856	-0.003586	2.88	-8.3493	401	3	lasso	-8.341	7.36e-17
ENSG00000137411.16	ENSG00000137411	VARS2	6	30908242	30926459	rs2596500	-10.96	rs2523591	-0.001313	3.16	5.9812	217	23	enet	8.3363	7.67e-17
ENSG00000187837.3	ENSG00000187837	HIST1H1C	6	26055787	26056428	rs35942569	-11.28	rs35367169	0.01947	-3.53	-8.0183	1914	8	lasso	8.0304	9.71e-16
ENSG00000137338.5	ENSG00000137338	PGBD1	6	28281572	28302549	rs17720293	-11.92	rs1416920	0.05168	3.63	-7.8988	815	5	lasso	-7.8989	2.81e-15
ENSG00000204614.8	ENSG00000204614	TRIM40	6	30136108	30148735	rs3129058	-8.1	rs374317	-0.006833	2.68	-7.7568	102	10	lasso	-7.8462	4.29e-15
ENSG00000233892.1	ENSG00000233892	PAIP1P1	6	30186798	30188614	rs885945	-7.77	rs885946	-0.00083	-1.98	-7.7514	61	2	lasso	7.7515	9.08e-15
ENSG00000204713.10	ENSG00000204713	TRIM27	6	28903002	28923989	rs7766356	-9.94	rs16894095	0.021306	-3.7	-6.7857	168	6	lasso	7.7218	1.15e-14
ENSG00000213719.8	ENSG00000213719	CLIC1	6	31730581	31739763	rs2596500	-10.96	rs2075789	-0.006753	-2.82	-1.5654	401	39	enet	7.441	1e-13
ENSG00000219891.2	ENSG00000219891	ZSCAN12P1	6	28091154	28093664	rs17720293	-11.92	rs7740351	0.044237	4.83	-6.5806	995	72	enet	-7.4251	1.13e-13
ENSG00000124613.8	ENSG00000124613	ZNF391	6	27374615	27403904	rs34071253	-13.11	rs3999248	-0.005649	3.55	-6.5463	1188	13	enet	-7.2708	3.57e-13
ENSG00000204421.2	ENSG00000204421	LY6G6C	6	31718648	31721845	rs2596500	-10.96	rs1144708	0.051803	-4.49	-7.6582	401	5	lasso	7.0997	1.25e-12
ENSG00000198502.5	ENSG00000198502	HLA-DRB5	6	32517343	32530287	rs1150753	-10.53	rs9271100	0.203249	5.53	5.2189	351	6	lasso	6.9725	3.11e-12
ENSG00000204427.11	ENSG00000204427	ABHD16A	6	31686949	31703444	rs2596500	-10.96	rs2395476	-0.001514	-3.39	-6.0289	403	4	lasso	6.3944	1.61e-10
ENSG00000168126.3	ENSG00000168126	OR2W6P	6	27937465	27938403	rs13191474	-13	rs12179134	-0.001949	3.46	-8.7211	1122	6	lasso	-6.3074	2.84e-10
ENSG00000137185.11	ENSG00000137185	ZSCAN9	6	28224886	28233482	rs17720293	-11.92	rs1736891	0.717229	10.36	-5.9321	871	91	enet	-6.2332	4.57e-10
ENSG00000176933.5	ENSG00000176933	TOB2P1	6	28217643	28218634	rs17720293	-11.92	rs1736891	0.686211	10.21	-5.9321	887	8	lasso	-6.1285	8.87e-10
ENSG00000272009.1	ENSG00000272009	RP1-313I6.12	6	28078792	28081130	rs17720293	-11.92	rs6928771	0.051926	4.83	-6.6096	1006	16	lasso	-6.1276	8.92e-10
ENSG00000197279.3	ENSG00000197279	ZNF165	6	28080975	28089563	rs17720293	-11.92	rs1225592	0.050766	5.21	-5.6957	1004	43	enet	-6.0334	1.61e-09
ENSG00000189134.3	ENSG00000189134	NKAPL	6	28259320	28260958	rs17720293	-11.92	rs1005125	0.083371	4.86	-7.2818	840	20	lasso	-5.9904	2.09e-09
ENSG00000030110.12	ENSG00000030110	BAK1	6	33572547	33580293	rs9461856	-8.16	rs511515	0.226014	5.83	-5.4269	1482	4	lasso	-5.7165	1.09e-08
ENSG00000187987.9	ENSG00000187987	ZSCAN23	6	28431930	28443502	rs17720293	-11.92	rs916403	0.129577	5.29	-6.7823	733	9	lasso	-5.4753	4.37e-08
ENSG00000187626.8	ENSG00000187626	ZKSCAN4	6	28244623	28252224	rs17720293	-11.92	rs1736891	0.203198	5.85	-5.9321	854	6	lasso	-5.4517	4.99e-08
ENSG00000200816.1	ENSG00000200816	SNORA38	6	31623079	31623210	rs2596500	-10.96	rs2534687	0.049784	3.36	-5.1916	501	1	lasso	-5.1916	2.08e-07
ENSG00000112511.17	ENSG00000112511	PHF1	6	33410399	33416453	rs9461856	-8.16	rs210134	-0.006684	2.82	-5.1671	1356	1	lasso	-5.1671	2.38e-07
ENSG00000204789.4	ENSG00000204789	ZNF204P	6	27357825	27360221	rs34071253	-13.11	rs9295749	-0.00649	2.77	-0.6829	1162	21	enet	-5.1101	3.22e-07
ENSG00000274641.1	ENSG00000274641	HIST1H2BO	6	27893463	27893843	rs34071253	-13.11	rs200503	-0.003175	2.62	-7.7887	1145	5	lasso	-5.0485	4.45e-07
ENSG00000180573.9	ENSG00000180573	HIST1H2AC	6	26124145	26139116	rs35942569	-11.28	rs9379892	-0.002183	3.15	3.2738	1938	4	enet	5.0335	4.82e-07
ENSG00000198315.10	ENSG00000198315	ZKSCAN8	6	28141910	28159472	rs17720293	-11.92	rs149956	0.164999	5.77	-6.0151	980	4	lasso	-4.9917	5.99e-07
ENSG00000204525.15	ENSG00000204525	HLA-C	6	31268749	31272130	rs2596500	-10.96	rs9264482	0.450198	8.11	1.4966	439	34	enet	-4.9607	7.02e-07
ENSG00000235109.7	ENSG00000235109	ZSCAN31	6	28324693	28356271	rs17720293	-11.92	rs200972	0.035587	3.84	-5.1097	790	4	lasso	-4.782	1.74e-06
ENSG00000124657.1	ENSG00000124657	OR2B6	6	27957241	27958182	rs41269265	-12.99	rs9461424	0.033171	3.44	0.3668	1120	15	lasso	-4.6144	3.94e-06
ENSG00000137343.17	ENSG00000137343	ATAT1	6	30626842	30646823	rs3130985	-10.5	rs3130573	0.023417	2.55	-4.6035	175	1	enet	-4.6035	4.15e-06
ENSG00000204231.10	ENSG00000204231	RXRB	6	33193588	33200688	rs60045856	-8.35	rs71565360	-0.005908	-3.38	-5.1027	945	4	lasso	4.5483	5.41e-06
ENSG00000201988.2	ENSG00000201988	Y_RNA	6	30736304	30736414	rs3130985	-10.5	rs3094210	-0.006625	-2.76	-2.6671	184	4	lasso	4.5126	6.4e-06
ENSG00000263426.2	ENSG00000263426	RN7SL471P	6	28977475	28977773	rs2213806	6.4	rs9257829	0.038425	3.1	4.4508	59	2	lasso	4.4508	8.56e-06
ENSG00000206341.7	ENSG00000206341	HLA-H	6	29887752	29890482	rs3129058	-8.1	rs396660	0.00668	3.33	-6.0286	104	23	enet	-4.2965	1.73e-05
ENSG00000112473.17	ENSG00000112473	SLC39A7	6	33200445	33204439	rs60045856	-8.35	rs114542428	-0.006417	-3.67	-4.6664	954	4	lasso	4.0968	4.19e-05
ENSG00000161904.11	ENSG00000161904	LEMD2	6	33771202	33789136	rs9461856	-8.16	rs4713629	0.003393	3.11	-4.0511	1648	1	lasso	-4.0511	5.1e-05
ENSG00000204371.11	ENSG00000204371	EHMT2	6	31879759	31897687	rs3131380	-10.75	rs3807039	-0.000729	-2.63	3.9849	368	1	enet	-3.9849	6.75e-05
ENSG00000196735.11	ENSG00000196735	HLA-DQA1	6	32628179	32647062	rs3891175	-8.86	rs9272346	0.043128	3.66	3.8513	288	2	lasso	3.8573	0.000115
ENSG00000168477.17	ENSG00000168477	TNXB	6	32041154	32115334	rs3131380	-10.75	rs2516396	-0.004728	2.65	0.5664	261	13	enet	-3.7166	0.000202
ENSG00000204348.9	ENSG00000204348	DXO	6	31969810	31972292	rs3131380	-10.75	rs11965547	-0.004324	-3.08	0.5489	364	29	enet	3.6943	0.00022
ENSG00000204227.4	ENSG00000204227	RING1	6	33208495	33212722	rs60045856	-8.35	rs73408232	-0.006015	-2.78	-3.6392	971	2	lasso	3.6396	0.000273
ENSG00000204209.10	ENSG00000204209	DAXX	6	33318558	33329269	rs60045856	-8.35	rs3130260	0.070097	-3.51	3.5245	1269	3	lasso	-3.5236	0.000426
ENSG00000204439.3	ENSG00000204439	C6orf47	6	31658298	31660772	rs2596500	-10.96	rs6922431	-0.006565	2.78	-0.4771	408	3	enet	-3.4799	0.000502
ENSG00000161896.11	ENSG00000161896	IP6K3	6	33721670	33746905	rs9461856	-8.16	rs9469583	0.425716	7.99	-3.0242	1595	58	enet	-3.3118	0.000927
ENSG00000204568.11	ENSG00000204568	MRPS18B	6	30617709	30626395	rs3130985	-10.5	rs1042127	-0.006212	2.35	2.4775	101	3	lasso	3.2352	0.00122
ENSG00000204632.11	ENSG00000204632	HLA-G	6	29826967	29831125	rs3129058	-8.1	rs2517910	-0.006651	-2.29	-3.7173	104	3	lasso	3.2291	0.00124
ENSG00000213676.10	ENSG00000213676	ATF6B	6	32098176	32128253	rs3131380	-10.75	rs429150	0.052511	-3.95	-0.463	197	6	enet	3.1114	0.00186
ENSG00000204536.13	ENSG00000204536	CCHCR1	6	31142439	31158238	rs2596500	-10.96	rs2395043	0.057346	3.85	2.7598	410	15	enet	3.0546	0.00225
ENSG00000179344.16	ENSG00000179344	HLA-DQB1	6	32659467	32668383	rs3891175	-8.9	rs9272346	0.127365	4.46	3.8008	300	13	enet	3.0391	0.00237
ENSG00000278637.1	ENSG00000278637	HIST1H4A	6	26021679	26021990	rs35942569	-11.28	rs1185976	-0.006933	3.68	1.9098	1928	11	enet	2.9621	0.00306
ENSG00000206337.10	ENSG00000206337	HCP5	6	31400702	31477506	rs2596500	-10.96	rs2855812	0.008919	-3.31	-5.8462	518	3	lasso	2.9212	0.00349
ENSG00000158406.4	ENSG00000158406	HIST1H4H	6	26277609	26285638	rs35942569	-11.28	rs9348697	-0.006257	2.78	3.0067	1634	3	lasso	2.8556	0.0043
ENSG00000204472.12	ENSG00000204472	AIF1	6	31615184	31617021	rs2596500	-10.96	rs2516497	-0.005813	2.79	-2.1925	527	8	lasso	-2.7422	0.0061
ENSG00000196126.10	ENSG00000196126	HLA-DRB1	6	32552990	32589848	rs1150753	-10.53	rs9271100	0.065713	4.33	5.1797	344	9	enet	2.7419	0.00611
ENSG00000026950.16	ENSG00000026950	BTN3A1	6	26402237	26415216	rs35942569	-11.28	rs10946832	-0.004415	3.13	1.6225	1433	19	lasso	2.73	0.00633
ENSG00000111801.15	ENSG00000111801	BTN3A3	6	26440472	26453415	rs35942569	-11.28	rs6901118	0.006507	-2.87	-0.6035	1381	12	lasso	2.7055	0.00682
ENSG00000124549.14	ENSG00000124549	BTN2A3P	6	26421391	26432383	rs35942569	-11.28	rs3757142	0.001091	-2.96	0.1405	1405	39	enet	2.6608	0.0078
ENSG00000232940.5	ENSG00000232940	HCG25	6	33249534	33254989	rs60045856	-8.35	rs241425	-0.006822	-2.95	2.6323	1087	1	enet	-2.6323	0.00848
ENSG00000204420.8	ENSG00000204420	C6orf25	6	31718594	31726714	rs2596500	-10.96	rs378538	0.017663	-4.25	-1.1114	401	13	enet	2.6044	0.0092
ENSG00000217159.2	ENSG00000217159	LARP1P1	6	26164072	26164363	rs35942569	-11.28	rs13217586	0.028846	-2.79	2.529	1891	1	lasso	-2.529	0.0114
ENSG00000217275.2	ENSG00000217275	RP1-34B20.4	6	26202156	26202654	rs35942569	-11.28	rs7745632	-0.006352	3.07	2.4471	1830	1	lasso	2.4471	0.0144
ENSG00000241549.8	ENSG00000241549	GUSBP2	6	26871484	26956554	rs34071253	-13.11	rs9368476	0.155139	-6.32	1.4431	1335	54	enet	2.4471	0.0144
ENSG00000204516.9	ENSG00000204516	MICB	6	31494881	31511124	rs2596500	-10.96	rs2516410	0.19822	5.6	-2.376	522	3	lasso	-2.3872	0.017
ENSG00000204228.3	ENSG00000204228	HSD17B8	6	33204642	33206831	rs60045856	-8.35	rs2855442	0.047632	4.27	-2.4648	959	2	lasso	-2.3831	0.0172
ENSG00000204580.12	ENSG00000204580	DDR1	6	30876421	30900156	rs2596500	-10.96	rs2270190	0.069766	3.38	2.3777	217	1	lasso	2.3777	0.0174
ENSG00000204618.8	ENSG00000204618	RNF39	6	30070266	30075887	rs3129058	-8.1	rs1362126	-0.004524	2.38	2.365	102	1	lasso	2.365	0.018
ENSG00000276180.1	ENSG00000276180	HIST1H4I	6	27138588	27139881	rs34071253	-13.11	rs149719416	0.024473	3.36	1.9117	1033	3	lasso	2.1797	0.0293
ENSG00000234127.8	ENSG00000234127	TRIM26	6	30184455	30213427	rs885945	-7.77	rs2076178	-0.005407	-1.99	2.1624	61	1	enet	-2.1624	0.0306
ENSG00000204305.13	ENSG00000204305	AGER	6	32180968	32184324	rs3131380	-10.75	rs532098	-0.005703	2.12	-0.1207	200	16	enet	-2.1449	0.032
ENSG00000137288.9	ENSG00000137288	UQCC2	6	33694293	33711727	rs9461856	-8.16	rs754404	0.048839	-4.36	2.6969	1579	2	lasso	-2.0931	0.0363
ENSG00000204390.9	ENSG00000204390	HSPA1L	6	31809619	31815065	rs2596500	-10.96	rs34214527	-0.006726	2.93	-1.9128	395	3	lasso	-1.9126	0.0558
ENSG00000124635.8	ENSG00000124635	HIST1H2BJ	6	27125897	27132750	rs34071253	-13.11	rs149719416	0.001701	3.66	1.9117	1047	1	lasso	1.9117	0.0559
ENSG00000196787.3	ENSG00000196787	HIST1H2AG	6	27133042	27135291	rs34071253	-13.11	rs149719416	0.025344	3.87	1.9117	1036	1	lasso	1.9117	0.0559
ENSG00000274997.1	ENSG00000274997	HIST1H2AH	6	27147129	27147515	rs34071253	-13.11	rs149719416	0.040795	2.83	1.9117	1019	1	lasso	1.9117	0.0559
ENSG00000223501.8	ENSG00000223501	VPS52	6	33250272	33272047	rs60045856	-8.35	rs12202730	0.006072	-3.52	1.8905	1137	4	enet	-1.8073	0.0707
ENSG00000213722.8	ENSG00000213722	DDAH2	6	31727038	31730617	rs2596500	-10.96	rs2534676	-0.003046	3.62	0.9873	401	11	lasso	1.7582	0.0787
ENSG00000166278.14	ENSG00000166278	C2	6	31897785	31945672	rs3131380	-10.75	rs2253044	-0.000197	2.75	-1.9058	368	7	lasso	-1.7518	0.0798
ENSG00000235863.3	ENSG00000235863	B3GALT4	6	33277132	33284832	rs60045856	-8.35	rs6929165	-0.004418	3.46	1.398	1175	38	enet	1.7377	0.0823
ENSG00000204252.13	ENSG00000204252	HLA-DOA	6	33004178	33009612	rs3891175	-8.38	rs145680698	-0.006944	2.8	-0.2776	476	5	enet	-1.6179	0.106
ENSG00000202241.1	ENSG00000202241	RN7SKP186	6	30864250	30864552	rs2596500	-10.96	rs10947137	0.019866	3.86	2.5823	217	2	lasso	1.5401	0.124
ENSG00000274290.2	ENSG00000274290	HIST1H2BE	6	26172059	26184655	rs35942569	-11.28	rs10946844	0.034585	2.93	1.5224	1884	1	lasso	1.5224	0.128
ENSG00000275713.2	ENSG00000275713	HIST1H2BH	6	26251651	26253710	rs35942569	-11.28	rs199747	-0.000923	-2.79	1.5094	1690	1	enet	-1.5094	0.131
ENSG00000204267.13	ENSG00000204267	TAP2	6	32821833	32838780	rs3891175	-8.59	rs117821	0.073027	3.8	0.6498	372	12	enet	-1.4984	0.134
ENSG00000197903.7	ENSG00000197903	HIST1H2BK	6	27146418	27146798	rs34071253	-13.11	rs149719416	0.002123	2.68	1.9117	1023	3	lasso	1.4829	0.138
ENSG00000204520.12	ENSG00000204520	MICA	6	31399784	31415315	rs2596500	-10.96	rs2844633	-0.004589	-2.89	0.0592	485	15	enet	-1.4499	0.147
ENSG00000278463.1	ENSG00000278463	HIST1H2AB	6	26033176	26033568	rs35942569	-11.28	rs4712950	-0.006618	2.76	-1.4014	1924	1	lasso	-1.4014	0.161
ENSG00000204310.11	ENSG00000204310	AGPAT1	6	32168212	32178096	rs3131380	-10.75	rs6937318	-0.002703	-2.33	-1.3852	200	1	lasso	1.3852	0.166
ENSG00000221988.12	ENSG00000221988	PPT2	6	32153441	32163680	rs3131380	-10.75	rs6937318	-0.004906	-2.92	-1.3852	199	1	lasso	1.3852	0.166
ENSG00000243649.8	ENSG00000243649	CFB	6	31945650	31952084	rs3131380	-10.75	rs55740958	0.000192	-2.49	-1.3127	368	1	lasso	1.3127	0.189
ENSG00000204622.11	ENSG00000204622	HLA-J	6	30005971	30009956	rs3129058	-8.1	rs9258164	0.001806	3.29	2.2784	102	15	enet	-1.2767	0.202
ENSG00000282988.1	ENSG00000282988	RP1-34B20.21	6	26195595	26199293	rs35942569	-11.28	rs129128	-0.004353	2.97	-1.2014	1839	1	lasso	-1.2014	0.23
ENSG00000283064.1	ENSG00000283064	RP1-221C16.8	6	26160765	26172802	rs35942569	-11.28	rs169219	0.012795	2.62	-2.7274	1911	2	enet	-1.1755	0.24
ENSG00000182952.4	ENSG00000182952	HMGN4	6	26538405	26546254	rs35942569	-11.28	rs6901118	0.009063	3.56	-0.6035	1371	2	lasso	-1.1223	0.262
ENSG00000201785.1	ENSG00000201785	SNORD117	6	31536374	31536449	rs2596500	-10.96	rs378538	0.016592	-2.88	-1.1114	522	2	lasso	1.111	0.267
ENSG00000201207.1	ENSG00000201207	Y_RNA	6	31663288	31663401	rs2596500	-10.96	rs6915833	0.004708	2.63	1.0796	407	1	lasso	1.0796	0.28
ENSG00000204388.6	ENSG00000204388	HSPA1B	6	31827735	31830255	rs2596500	-10.96	rs555007	0.008356	-2.48	1.0747	395	1	lasso	-1.0747	0.283
ENSG00000112514.15	ENSG00000112514	CUTA	6	33416442	33418317	rs9461856	-8.16	rs113715692	0.01308	2.94	-0.8909	1358	1	lasso	-0.8909	0.373
ENSG00000096654.15	ENSG00000096654	ZNF184	6	27450743	27473118	rs34071253	-13.11	rs10946916	0.027509	3.96	4.9082	1164	45	enet	-0.8186	0.413
ENSG00000168394.10	ENSG00000168394	TAP1	6	32845209	32853978	rs3891175	-8.59	rs1063478	0.016392	3.32	-0.8176	372	3	enet	-0.8141	0.416
ENSG00000276903.1	ENSG00000276903	HIST1H2AL	6	27865355	27865747	rs34071253	-13.11	rs17767294	-0.002287	2.68	0.4125	1173	4	enet	0.798	0.425
ENSG00000234745.9	ENSG00000234745	HLA-B	6	31353872	31357188	rs2596500	-10.96	rs2516403	-0.006522	3.17	0.0738	448	2	lasso	-0.5607	0.575
ENSG00000204438.10	ENSG00000204438	GPANK1	6	31661229	31666283	rs2596500	-10.96	rs3130695	-0.006153	2.83	0.5563	407	1	lasso	0.5563	0.578
ENSG00000124575.6	ENSG00000124575	HIST1H1D	6	26234268	26234933	rs35942569	-11.28	rs55848726	0.011186	3.7	-0.5866	1750	4	lasso	-0.5463	0.585
ENSG00000096433.10	ENSG00000096433	ITPR3	6	33620365	33696574	rs9461856	-8.16	rs10947417	0.015561	4.45	1.9236	1632	6	lasso	0.5175	0.605
ENSG00000204351.11	ENSG00000204351	SKIV2L	6	31959080	31969755	rs3131380	-10.75	rs9469080	-0.005236	3.17	-1.4318	364	5	enet	0.4778	0.633
ENSG00000204394.12	ENSG00000204394	VARS	6	31777518	31795953	rs2596500	-10.96	rs6922431	-0.001335	3.02	-0.4771	395	3	enet	-0.4645	0.642
ENSG00000196747.4	ENSG00000196747	HIST1H2AI	6	27808199	27808701	rs34071253	-13.11	rs17767294	-0.006825	2.91	0.4125	1193	1	lasso	0.4125	0.68
ENSG00000233822.4	ENSG00000233822	HIST1H2BN	6	27837760	27865798	rs34071253	-13.11	rs11757730	-0.001848	-2.47	-0.394	1208	1	lasso	0.394	0.694
ENSG00000275379.1	ENSG00000275379	HIST1H3I	6	27871905	27872315	rs34071253	-13.11	rs11757730	-0.000517	-2.43	-0.394	1170	1	lasso	0.394	0.694
ENSG00000158691.14	ENSG00000158691	ZSCAN12	6	28378955	28399734	rs17720293	-11.92	rs2235359	-0.006825	-2.33	-0.3923	764	2	lasso	0.3925	0.695
ENSG00000240065.7	ENSG00000240065	PSMB9	6	32844136	32859585	rs3891175	-8.59	rs1063478	-0.001406	3.18	-0.8176	372	6	enet	0.3775	0.706
ENSG00000204264.8	ENSG00000204264	PSMB8	6	32840717	32844703	rs3891175	-8.59	rs1063478	0.001243	3.56	-0.8176	372	8	enet	0.3032	0.762
ENSG00000181315.10	ENSG00000181315	ZNF322	6	26634383	26659752	rs35942569	-11.28	rs3857549	-0.006571	-3.56	-0.2975	1285	1	lasso	0.2975	0.766
ENSG00000124508.16	ENSG00000124508	BTN2A2	6	26383096	26394874	rs35942569	-11.28	rs7756881	-0.000592	-2.92	0.2571	1456	5	lasso	-0.2511	0.802
ENSG00000197062.11	ENSG00000197062	ZSCAN26	6	28267010	28278224	rs17720293	-11.92	rs7759252	-0.004331	3.07	0.1016	833	3	enet	-0.2214	0.825
ENSG00000216331.2	ENSG00000216331	HIST1H1PS1	6	26195554	26196633	rs35942569	-11.28	rs11757088	-0.005438	-2.88	0.0867	1840	1	lasso	-0.0867	0.931
ENSG00000274750.2	ENSG00000274750	HIST1H3E	6	26224199	26227473	rs35942569	-11.28	rs79308455	0.169415	5.87	-0.6905	1783	68	enet	-0.0864	0.931
ENSG00000204387.12	ENSG00000204387	C6orf48	6	31834608	31839766	rs2596500	-10.96	rs3749953	-0.000676	-3.21	0.1338	395	3	lasso	-0.0617	0.951
ENSG00000204435.13	ENSG00000204435	CSNK2B	6	31665236	31670343	rs2596500	-10.96	rs4151664	0.009236	4.21	0.2852	407	5	lasso	-0.0541	0.957
ENSG00000236104.2	ENSG00000236104	ZBTB22	6	33314406	33317942	rs60045856	-8.35	rs416622	-0.005084	-2.84	0.0486	1238	1	lasso	-0.0486	0.961

## Sheet: S67_MHCg_female
gencodeID	ensemblID	ID	CHR	P0	P1	BEST.GWAS.ID	BEST.GWAS.Z	EQTL.ID	EQTL.R2	EQTL.Z	EQTL.GWAS.Z	NSNP	NWGT	MODEL	TWAS.Z	TWAS.P
ENSG00000212240.1	ENSG00000212240	RNU6-930P	6	28915645	28915744	rs7766356	-9.94	rs7766356	-0.01356	2	-9.9436	140	1	lasso	-9.944	2.69e-23
ENSG00000275126.1	ENSG00000275126	HIST1H4L	6	27873199	27873510	rs34071253	-13.11	rs56131013	-0.013041	-2.56	-8.9835	1174	3	lasso	9.59	8.84e-22
ENSG00000186470.13	ENSG00000186470	BTN3A2	6	26365159	26378320	rs35942569	-11.28	rs67509210	0.107455	-3.86	-8.9265	1483	16	lasso	9.436	3.89e-21
ENSG00000196812.4	ENSG00000196812	ZSCAN16	6	28124560	28130082	rs17720293	-11.92	rs200486	0.007978	2.98	-8.7839	985	27	enet	-9.032	1.69e-19
ENSG00000197279.3	ENSG00000197279	ZNF165	6	28080975	28089563	rs17720293	-11.92	rs213230	0.035072	4.63	-8.2753	1004	30	enet	-8.195	2.52e-16
ENSG00000272009.1	ENSG00000272009	RP1-313I6.12	6	28078792	28081130	rs17720293	-11.92	rs213230	0.161961	4.28	-8.2753	1006	2	lasso	-8.117	4.77e-16
ENSG00000240053.8	ENSG00000240053	LY6G5B	6	31670167	31673776	rs2596500	-10.96	rs1144708	-0.013685	-2.69	-7.6582	404	1	lasso	7.658	1.89e-14
ENSG00000219891.2	ENSG00000219891	ZSCAN12P1	6	28091154	28093664	rs17720293	-11.92	rs213230	0.128623	4.61	-8.2753	995	49	enet	-7.601	2.93e-14
ENSG00000189298.13	ENSG00000189298	ZKSCAN3	6	28349914	28369177	rs17720293	-11.92	rs200983	-0.010457	-2.85	-10.2355	775	24	enet	7.547	4.47e-14
ENSG00000204713.10	ENSG00000204713	TRIM27	6	28903002	28923989	rs7766356	-9.94	rs16894095	0.064448	-2.6	-6.7857	168	1	lasso	6.786	1.15e-11
ENSG00000187626.8	ENSG00000187626	ZKSCAN4	6	28244623	28252224	rs17720293	-11.92	rs1736891	0.254827	5.19	-5.9321	854	6	lasso	-6.407	1.48e-10
ENSG00000269293.2	ENSG00000269293	ZSCAN16-AS1	6	28121795	28137293	rs17720293	-11.92	rs213238	-0.013815	2.66	-6.688	987	4	lasso	-6.293	3.11e-10
ENSG00000204351.11	ENSG00000204351	SKIV2L	6	31959080	31969755	rs3131380	-10.75	rs537160	0.067219	-2.39	-6.1965	364	1	lasso	6.197	5.77e-10
ENSG00000278677.1	ENSG00000278677	HIST1H2AM	6	27892757	27893149	rs34071253	-13.11	rs1150705	0.058648	3.25	-6.0854	1150	1	enet	-6.085	1.16e-09
ENSG00000137185.11	ENSG00000137185	ZSCAN9	6	28224886	28233482	rs17720293	-11.92	rs1736891	0.734794	7.46	-5.9321	871	4	lasso	-5.932	3e-09
ENSG00000176933.5	ENSG00000176933	TOB2P1	6	28217643	28218634	rs17720293	-11.92	rs1736891	0.714973	7.43	-5.9321	887	4	lasso	-5.932	3e-09
ENSG00000137338.5	ENSG00000137338	PGBD1	6	28281572	28302549	rs17720293	-11.92	rs1416920	0.028053	3.01	-7.8988	815	9	lasso	-5.708	1.14e-08
ENSG00000206341.7	ENSG00000206341	HLA-H	6	29887752	29890482	rs3129058	-8.1	rs3129057	-0.002252	-2.77	5.7215	104	6	lasso	-5.694	1.24e-08
ENSG00000204525.15	ENSG00000204525	HLA-C	6	31268749	31272130	rs2596500	-10.96	rs9264482	0.335862	5.05	1.4966	439	52	enet	-5.514	3.5e-08
ENSG00000096654.15	ENSG00000096654	ZNF184	6	27450743	27473118	rs34071253	-13.11	rs12662076	-0.014031	3.5	5.5181	1164	3	lasso	5.431	5.61e-08
ENSG00000030110.12	ENSG00000030110	BAK1	6	33572547	33580293	rs9461856	-8.16	rs511515	0.244604	4.47	-5.4269	1482	3	lasso	-5.426	5.77e-08
ENSG00000204560.9	ENSG00000204560	DHX16	6	30653119	30673037	rs3130985	-10.5	rs1265099	-0.013842	-2.44	-5.6536	181	3	lasso	5.425	5.79e-08
ENSG00000276368.1	ENSG00000276368	HIST1H2AJ	6	27814354	27814740	rs34071253	-13.11	rs200967	0.101135	3.7	-5.525	1193	6	lasso	-5.386	7.22e-08
ENSG00000198502.5	ENSG00000198502	HLA-DRB5	6	32517343	32530287	rs1150753	-10.53	rs9271100	0.05112	3.67	5.2189	351	3	lasso	5.28	1.29e-07
ENSG00000274618.1	ENSG00000274618	HIST1H4F	6	26240426	26240737	rs35942569	-11.28	rs9467618	-0.0066	-2.72	-5.1535	1730	3	lasso	5.153	2.56e-07
ENSG00000276410.3	ENSG00000276410	HIST1H2BB	6	26043277	26043657	rs35942569	-11.28	rs9467618	-0.013647	-2.85	-5.1535	1921	3	lasso	5.153	2.56e-07
ENSG00000277224.2	ENSG00000277224	HIST1H2BF	6	26199520	26200715	rs35942569	-11.28	rs9467618	-0.011343	-2.72	-5.1535	1836	3	lasso	5.153	2.56e-07
ENSG00000204231.10	ENSG00000204231	RXRB	6	33193588	33200688	rs60045856	-8.35	rs71565360	0.091937	-3.77	-5.1027	945	1	lasso	5.103	3.35e-07
ENSG00000274641.1	ENSG00000274641	HIST1H2BO	6	27893463	27893843	rs34071253	-13.11	rs200503	0.008781	2.85	-7.7887	1145	3	lasso	-5.06	4.19e-07
ENSG00000204304.11	ENSG00000204304	PBX2	6	32184741	32190186	rs3131380	-10.75	rs11965547	-0.013701	-2.62	0.5489	200	52	enet	4.866	1.14e-06
ENSG00000158373.8	ENSG00000158373	HIST1H2BD	6	26158146	26171349	rs35942569	-11.28	rs9467618	-0.011256	-3.32	-5.1535	1920	4	lasso	4.86	1.17e-06
ENSG00000204421.2	ENSG00000204421	LY6G6C	6	31718648	31721845	rs2596500	-10.96	rs1144708	0.138423	-3.75	-7.6582	401	13	enet	4.799	1.59e-06
ENSG00000184357.4	ENSG00000184357	HIST1H1B	6	27866849	27867529	rs34071253	-13.11	rs200969	-0.004419	3.11	-7.0133	1172	6	enet	-4.639	3.5e-06
ENSG00000189134.3	ENSG00000189134	NKAPL	6	28259320	28260958	rs17720293	-11.92	rs839776	0.000166	3.3	0.8123	840	6	lasso	-4.535	5.76e-06
ENSG00000187987.9	ENSG00000187987	ZSCAN23	6	28431930	28443502	rs17720293	-11.92	rs916403	0.066281	3.83	-6.7823	733	22	enet	-4.509	6.51e-06
ENSG00000263426.2	ENSG00000263426	RN7SL471P	6	28977475	28977773	rs2213806	6.4	rs9257829	0.046468	2.25	4.4508	59	2	lasso	4.451	8.55e-06
ENSG00000204209.10	ENSG00000204209	DAXX	6	33318558	33329269	rs60045856	-8.35	rs12153870	-0.01397	2.75	4.1823	1269	1	lasso	4.182	2.89e-05
ENSG00000161904.11	ENSG00000161904	LEMD2	6	33771202	33789136	rs9461856	-8.16	rs10081055	-0.007618	3.08	3.9145	1648	1	lasso	3.914	9.06e-05
ENSG00000204308.7	ENSG00000204308	RNF5	6	32178354	32180793	rs3131380	-10.75	rs9272346	-0.010046	2.45	3.8639	200	2	lasso	3.876	0.000106
ENSG00000196735.11	ENSG00000196735	HLA-DQA1	6	32628179	32647062	rs3891175	-8.86	rs9272346	0.006306	3.49	3.8513	288	2	lasso	3.863	0.000112
ENSG00000137411.16	ENSG00000137411	VARS2	6	30908242	30926459	rs2596500	-10.96	rs111243857	0.005853	3.02	2.8126	217	3	lasso	3.783	0.000155
ENSG00000111801.15	ENSG00000111801	BTN3A3	6	26440472	26453415	rs35942569	-11.28	rs1572982	0.004434	-2.74	-3.8259	1381	11	lasso	3.749	0.000177
ENSG00000204520.12	ENSG00000204520	MICA	6	31399784	31415315	rs2596500	-10.96	rs2256974	-0.005144	-3.22	3.277	485	2	lasso	-3.739	0.000185
ENSG00000204614.8	ENSG00000204614	TRIM40	6	30136108	30148735	rs3129058	-8.1	rs2517910	0.047808	2.19	-3.7173	102	1	lasso	-3.717	0.000201
ENSG00000198315.10	ENSG00000198315	ZKSCAN8	6	28141910	28159472	rs17720293	-11.92	rs12214383	0.101536	4.55	-5.7427	980	64	enet	-3.659	0.000254
ENSG00000161896.11	ENSG00000161896	IP6K3	6	33721670	33746905	rs9461856	-8.16	rs9469583	0.264198	5.4	-3.0242	1595	17	enet	-3.395	0.000687
ENSG00000180573.9	ENSG00000180573	HIST1H2AC	6	26124145	26139116	rs35942569	-11.28	rs9379892	-0.013503	3.17	3.2738	1938	3	enet	3.363	0.00077
ENSG00000204564.11	ENSG00000204564	C6orf136	6	30647039	30653210	rs3130985	-10.5	rs1042148	0.047586	2.78	3.2032	176	3	lasso	3.285	0.00102
ENSG00000237441.9	ENSG00000237441	RGL2	6	33291654	33299324	rs60045856	-8.35	rs747692	-0.013321	-2.99	4.4234	1209	3	lasso	-3.284	0.00102
ENSG00000278637.1	ENSG00000278637	HIST1H4A	6	26021679	26021990	rs35942569	-11.28	rs487624	0.06395	3.27	2.5925	1928	15	lasso	3.132	0.00174
ENSG00000204463.12	ENSG00000204463	BAG6	6	31639028	31652705	rs2596500	-10.96	rs34214527	-0.010988	2.67	-1.9128	425	9	lasso	-2.729	0.00635
ENSG00000204632.11	ENSG00000204632	HLA-G	6	29826967	29831125	rs3129058	-8.1	rs2517910	0.015299	-2.56	-3.7173	104	9	enet	2.613	0.00897
ENSG00000202241.1	ENSG00000202241	RN7SKP186	6	30864250	30864552	rs2596500	-10.96	rs10947137	-0.003084	2.89	2.5823	217	1	lasso	2.582	0.00982
ENSG00000204385.10	ENSG00000204385	SLC44A4	6	31863192	31879046	rs3131380	-10.75	rs2857605	0.01765	3.1	2.4573	368	1	lasso	2.457	0.014
ENSG00000010704.18	ENSG00000010704	HFE	6	26087281	26098343	rs35942569	-11.28	rs7745632	-0.013915	3.56	2.4471	1953	1	lasso	2.447	0.0144
ENSG00000216331.2	ENSG00000216331	HIST1H1PS1	6	26195554	26196633	rs35942569	-11.28	rs7745632	0.004727	2.84	2.4471	1840	1	lasso	2.447	0.0144
ENSG00000112473.17	ENSG00000112473	SLC39A7	6	33200445	33204439	rs60045856	-8.35	rs729424	-0.012746	-3.12	-2.4446	954	1	lasso	2.445	0.0145
ENSG00000168126.3	ENSG00000168126	OR2W6P	6	27937465	27938403	rs13191474	-13	rs13214703	-0.004361	-3.07	0.3327	1122	15	enet	-2.419	0.0155
ENSG00000234127.8	ENSG00000234127	TRIM26	6	30184455	30213427	rs885945	-7.77	rs2735061	-0.006864	2.31	0.812	61	34	enet	-2.321	0.0203
ENSG00000227939.1	ENSG00000227939	RPL3P2	6	31280317	31281519	rs2596500	-10.96	rs9501053	0.093893	-2.96	2.2173	439	1	lasso	-2.217	0.0266
ENSG00000137337.14	ENSG00000137337	MDC1	6	30699807	30717889	rs3130985	-10.5	rs2233945	0.024275	-3.06	2.1396	184	4	lasso	-2.147	0.0318
ENSG00000204516.9	ENSG00000204516	MICB	6	31494881	31511124	rs2596500	-10.96	rs2516410	0.08067	4.23	-2.376	522	7	lasso	-2.111	0.0348
ENSG00000124635.8	ENSG00000124635	HIST1H2BJ	6	27125897	27132750	rs34071253	-13.11	rs10946900	0.024022	3.62	1.9662	1047	2	lasso	1.982	0.0475
ENSG00000196787.3	ENSG00000196787	HIST1H2AG	6	27133042	27135291	rs34071253	-13.11	rs149719416	0.047426	4.14	1.9117	1036	2	lasso	1.946	0.0517
ENSG00000204305.13	ENSG00000204305	AGER	6	32180968	32184324	rs3131380	-10.75	rs2856448	0.03012	2.33	-1.9197	200	2	lasso	-1.918	0.0551
ENSG00000274997.1	ENSG00000274997	HIST1H2AH	6	27147129	27147515	rs34071253	-13.11	rs149719416	0.011204	3.36	1.9117	1019	1	lasso	1.912	0.0559
ENSG00000231925.11	ENSG00000231925	TAPBP	6	33299694	33314387	rs60045856	-8.35	rs9366825	-0.01377	-3.34	-1.9113	1242	1	enet	1.911	0.056
ENSG00000204301.6	ENSG00000204301	NOTCH4	6	32194843	32224067	rs3131380	-10.75	rs661330	-0.01404	-2.51	1.6349	200	1	lasso	-1.635	0.102
ENSG00000026950.16	ENSG00000026950	BTN3A1	6	26402237	26415216	rs35942569	-11.28	rs10946832	-0.005445	2.89	1.6225	1433	1	lasso	1.622	0.105
ENSG00000096433.10	ENSG00000096433	ITPR3	6	33620365	33696574	rs9461856	-8.16	rs7769838	-0.013554	3.59	1.4905	1632	2	enet	1.601	0.109
ENSG00000201207.1	ENSG00000201207	Y_RNA	6	31663288	31663401	rs2596500	-10.96	rs12195665	-0.013189	2.73	1.4381	407	5	lasso	1.515	0.13
ENSG00000204536.13	ENSG00000204536	CCHCR1	6	31142439	31158238	rs2596500	-10.96	rs3095304	-0.012587	2.97	1.4276	410	2	lasso	1.514	0.13
ENSG00000278272.1	ENSG00000278272	HIST1H3C	6	26045411	26045821	rs35942569	-11.28	rs72836448	-0.002645	2.76	0.8169	1919	13	lasso	1.487	0.137
ENSG00000158406.4	ENSG00000158406	HIST1H4H	6	26277609	26285638	rs35942569	-11.28	rs3752416	0.005987	-3.37	1.4691	1634	1	enet	-1.469	0.142
ENSG00000204264.8	ENSG00000204264	PSMB8	6	32840717	32844703	rs3891175	-8.59	rs241430	-0.011598	2.7	0.1081	372	9	enet	1.368	0.171
ENSG00000204420.8	ENSG00000204420	C6orf25	6	31718594	31726714	rs2596500	-10.96	rs378538	0.031872	-3.12	-1.1114	401	2	lasso	1.356	0.175
ENSG00000166278.14	ENSG00000166278	C2	6	31897785	31945672	rs3131380	-10.75	rs12333245	-0.008717	2.79	-1.3352	368	13	lasso	-1.335	0.182
ENSG00000196126.10	ENSG00000196126	HLA-DRB1	6	32552990	32589848	rs1150753	-10.53	rs28366319	0.113258	-3.8	0.9553	344	2	lasso	1.315	0.188
ENSG00000213654.9	ENSG00000213654	GPSM3	6	32190766	32195523	rs3131380	-10.75	rs28366319	0.00224	-2.63	0.6024	200	2	lasso	-1.29	0.197
ENSG00000273703.1	ENSG00000273703	HIST1H2BM	6	27815044	27815424	rs34071253	-13.11	rs60888769	-0.013572	2.88	1.8821	1194	4	lasso	1.269	0.204
ENSG00000137312.14	ENSG00000137312	FLOT1	6	30727709	30742733	rs3130985	-10.5	rs1265100	-0.00795	-2.93	-0.4912	184	10	enet	1.258	0.208
ENSG00000232940.5	ENSG00000232940	HCG25	6	33249534	33254989	rs60045856	-8.35	rs2071536	0.051045	3.74	1.2602	1087	2	lasso	1.26	0.208
ENSG00000168298.6	ENSG00000168298	HIST1H1E	6	26156354	26157107	rs35942569	-11.28	rs3757140	-0.014001	3.14	1.2207	1903	4	lasso	1.22	0.223
ENSG00000137343.17	ENSG00000137343	ATAT1	6	30626842	30646823	rs3130985	-10.5	rs1265047	-0.006508	-2.51	-3.5186	175	2	enet	1.217	0.224
ENSG00000201785.1	ENSG00000201785	SNORD117	6	31536374	31536449	rs2596500	-10.96	rs9263719	-0.00659	2.62	1.146	522	1	lasso	1.146	0.252
ENSG00000278705.1	ENSG00000278705	HIST1H4B	6	26026815	26027252	rs35942569	-11.28	rs72840309	0.161353	-3.71	-1.1431	1924	2	lasso	1.136	0.256
ENSG00000204386.10	ENSG00000204386	NEU1	6	31857659	31862906	rs2523593	-10.85	rs378538	0.04269	2.63	-1.1114	384	2	lasso	-1.111	0.267
ENSG00000274750.2	ENSG00000274750	HIST1H3E	6	26224199	26227473	rs35942569	-11.28	rs78432076	0.005906	3.73	0.3139	1783	44	enet	1.088	0.277
ENSG00000196230.12	ENSG00000196230	TUBB	6	30720201	30725426	rs3130985	-10.5	rs9501053	-0.013408	-2.65	2.2173	184	9	enet	1.085	0.278
ENSG00000185130.5	ENSG00000185130	HIST1H2BL	6	27807444	27807931	rs34071253	-13.11	rs17767294	-0.014052	2.72	0.4125	1193	4	lasso	1.076	0.282
ENSG00000124575.6	ENSG00000124575	HIST1H1D	6	26234268	26234933	rs35942569	-11.28	rs10484440	-0.01126	2.85	0.8788	1750	8	enet	1.067	0.286
ENSG00000241549.8	ENSG00000241549	GUSBP2	6	26871484	26956554	rs34071253	-13.11	rs9368476	0.385138	-5.31	1.4431	1335	8	lasso	-1.016	0.309
ENSG00000197153.4	ENSG00000197153	HIST1H3J	6	27890382	27893106	rs34071253	-13.11	rs17767294	0.018148	3.21	0.4125	1160	6	lasso	0.763	0.446
ENSG00000276966.2	ENSG00000276966	HIST1H4E	6	26204552	26206038	rs35942569	-11.28	rs72830103	0.041592	-3.45	0.7377	1823	7	lasso	-0.738	0.46
ENSG00000168131.4	ENSG00000168131	OR2B2	6	27911185	27912396	rs34071253	-13.11	rs9295749	0.06143	2.95	-0.6829	1125	1	lasso	-0.683	0.495
ENSG00000237649.7	ENSG00000237649	KIFC1	6	33391536	33409924	rs9461856	-8.16	rs13207475	0.004033	3.7	0.2037	1351	33	enet	0.675	0.5
ENSG00000204435.13	ENSG00000204435	CSNK2B	6	31665236	31670343	rs2596500	-10.96	rs4151664	0.012151	3.5	0.2852	407	3	lasso	0.632	0.528
ENSG00000233822.4	ENSG00000233822	HIST1H2BN	6	27837760	27865798	rs34071253	-13.11	rs17767294	-0.012221	2.79	0.4125	1208	3	lasso	0.602	0.547
ENSG00000278828.1	ENSG00000278828	HIST1H3H	6	27810064	27811300	rs34071253	-13.11	rs17767294	0.023938	3	0.4125	1194	4	lasso	0.573	0.567
ENSG00000276903.1	ENSG00000276903	HIST1H2AL	6	27865355	27865747	rs34071253	-13.11	rs17767294	0.02066	2.87	0.4125	1173	5	lasso	0.567	0.571
ENSG00000204388.6	ENSG00000204388	HSPA1B	6	31827735	31830255	rs2596500	-10.96	rs11965547	-0.013273	-2.47	0.5489	395	1	enet	-0.549	0.583
ENSG00000204356.12	ENSG00000204356	NELFE	6	31952087	31959110	rs3131380	-10.75	rs57165260	-0.00546	-2.77	0.5114	368	1	lasso	-0.511	0.609
ENSG00000137331.11	ENSG00000137331	IER3	6	30743199	30744554	rs3130985	-10.5	rs1265055	-0.011768	-2.78	0.4669	185	2	enet	-0.473	0.636
ENSG00000196747.4	ENSG00000196747	HIST1H2AI	6	27808199	27808701	rs34071253	-13.11	rs17767294	0.035036	3.04	0.4125	1193	4	lasso	0.458	0.647
ENSG00000235109.7	ENSG00000235109	ZSCAN31	6	28324693	28356271	rs17720293	-11.92	rs276362	0.048	3.58	0.4095	790	25	enet	-0.417	0.676
ENSG00000204580.12	ENSG00000204580	DDR1	6	30876421	30900156	rs2596500	-10.96	rs2270190	0.052047	3.37	2.3777	217	2	lasso	-0.381	0.704
ENSG00000213722.8	ENSG00000213722	DDAH2	6	31727038	31730617	rs2596500	-10.96	rs2844484	-0.007676	3.46	0.311	401	10	enet	0.351	0.726
ENSG00000112812.15	ENSG00000112812	PRSS16	6	27247701	27256624	rs34071253	-13.11	rs79223588	0.017419	3.07	-0.3425	1100	3	lasso	-0.342	0.732
ENSG00000197061.4	ENSG00000197061	HIST1H4C	6	26103876	26104310	rs35942569	-11.28	rs72843590	-0.013199	-3.39	0.7569	1931	8	enet	-0.324	0.746
ENSG00000213719.8	ENSG00000213719	CLIC1	6	31730581	31739763	rs2596500	-10.96	rs2516403	-0.007565	2.77	0.0738	401	3	lasso	-0.27	0.788
ENSG00000204267.13	ENSG00000204267	TAP2	6	32821833	32838780	rs3891175	-8.59	rs241430	-0.010419	3.2	0.1081	372	2	lasso	0.268	0.789
ENSG00000275714.1	ENSG00000275714	HIST1H3A	6	26020490	26020900	rs35942569	-11.28	rs7756881	0.056567	2.83	0.2571	1926	2	lasso	0.257	0.797
ENSG00000204568.11	ENSG00000204568	MRPS18B	6	30617709	30626395	rs3130985	-10.5	rs9501053	-0.008564	-2.03	2.2173	101	6	enet	-0.254	0.8
ENSG00000179344.16	ENSG00000179344	HLA-DQB1	6	32659467	32668383	rs3891175	-8.9	rs417812	0.016395	-2.89	3.2351	300	8	lasso	0.244	0.807
ENSG00000204622.11	ENSG00000204622	HLA-J	6	30005971	30009956	rs3129058	-8.1	rs3129054	0.094888	3.33	1.0652	102	6	lasso	0.204	0.838
ENSG00000168477.17	ENSG00000168477	TNXB	6	32041154	32115334	rs3131380	-10.75	rs2516396	0.030253	3.02	0.5664	261	2	lasso	-0.145	0.884
ENSG00000240065.7	ENSG00000240065	PSMB9	6	32844136	32859585	rs3891175	-8.59	rs28724903	-0.007138	2.94	-0.3791	372	3	lasso	-0.133	0.894
ENSG00000187837.3	ENSG00000187837	HIST1H1C	6	26055787	26056428	rs35942569	-11.28	rs62394537	-0.004196	-2.77	0.1111	1914	1	lasso	-0.111	0.911
ENSG00000168394.10	ENSG00000168394	TAP1	6	32845209	32853978	rs3891175	-8.59	rs241430	-0.004626	2.93	0.1081	372	1	lasso	0.108	0.914

## Sheet: S68_MHCg_male
gencodeID	ensemblID	ID	CHR	P0	P1	BEST.GWAS.ID	BEST.GWAS.Z	EQTL.ID	EQTL.R2	EQTL.Z	EQTL.GWAS.Z	NSNP	NWGT	MODEL	TWAS.Z	TWAS.P
ENSG00000168126.3	ENSG00000168126	OR2W6P	6	27937465	27938403	rs13191474	-13	rs6904596	0.098452	4.12	-12.7309	1122	6	enet	-12.107	9.65e-34
ENSG00000275126.1	ENSG00000275126	HIST1H4L	6	27873199	27873510	rs34071253	-13.11	rs17720293	0.048052	-3.16	-11.9182	1174	1	enet	11.918	9.52e-33
ENSG00000168131.4	ENSG00000168131	OR2B2	6	27911185	27912396	rs34071253	-13.11	rs17720293	-0.011172	3.05	-11.9182	1125	7	lasso	-11.327	9.59e-30
ENSG00000112812.15	ENSG00000112812	PRSS16	6	27247701	27256624	rs34071253	-13.11	rs7759741	-0.013844	3.22	-9.6355	1100	16	enet	-10.895	1.22e-27
ENSG00000278637.1	ENSG00000278637	HIST1H4A	6	26021679	26021990	rs35942569	-11.28	rs34661691	-0.000666	-3.5	-10.1046	1928	15	enet	10.581	3.65e-26
ENSG00000276410.3	ENSG00000276410	HIST1H2BB	6	26043277	26043657	rs35942569	-11.28	rs7748167	-0.010668	-3.47	-7.7779	1921	38	enet	9.88	5.06e-23
ENSG00000219891.2	ENSG00000219891	ZSCAN12P1	6	28091154	28093664	rs17720293	-11.92	rs149990	0.027622	3.09	-9.734	995	2	lasso	-9.734	2.16e-22
ENSG00000124657.1	ENSG00000124657	OR2B6	6	27957241	27958182	rs41269265	-12.99	rs9368560	0.136459	4.15	-7.2087	1120	5	lasso	-9.039	1.58e-19
ENSG00000283064.1	ENSG00000283064	RP1-221C16.8	6	26160765	26172802	rs35942569	-11.28	rs2393593	0.088316	3.41	-6.0124	1911	8	lasso	-8.312	9.44e-17
ENSG00000124613.8	ENSG00000124613	ZNF391	6	27374615	27403904	rs34071253	-13.11	rs6918835	0.005588	3.16	-6.553	1188	2	lasso	-8.087	6.12e-16
ENSG00000197061.4	ENSG00000197061	HIST1H4C	6	26103876	26104310	rs35942569	-11.28	rs9358927	-0.013842	3.21	6.1216	1931	10	enet	8.084	6.28e-16
ENSG00000204614.8	ENSG00000204614	TRIM40	6	30136108	30148735	rs3129058	-8.1	rs3129063	-0.008139	2.62	-8.0975	102	3	lasso	-8.063	7.47e-16
ENSG00000204427.11	ENSG00000204427	ABHD16A	6	31686949	31703444	rs2596500	-10.96	rs2523582	0.022342	-3.25	-6.8311	403	3	lasso	7.858	3.91e-15
ENSG00000273703.1	ENSG00000273703	HIST1H2BM	6	27815044	27815424	rs34071253	-13.11	rs13437444	0.015919	-2.45	-7.794	1194	1	lasso	7.794	6.49e-15
ENSG00000233892.1	ENSG00000233892	PAIP1P1	6	30186798	30188614	rs885945	-7.77	rs885946	0.005281	-2.03	-7.7514	61	2	lasso	7.752	9.07e-15
ENSG00000277157.1	ENSG00000277157	HIST1H4D	6	26188765	26189076	rs35942569	-11.28	rs3857546	0.037664	-2.84	-9.4764	1850	58	enet	7.724	1.13e-14
ENSG00000201988.2	ENSG00000201988	Y_RNA	6	30736304	30736414	rs3130985	-10.5	rs2233956	-0.013809	-2.45	-7.6573	184	1	lasso	7.657	1.9e-14
ENSG00000276368.1	ENSG00000276368	HIST1H2AJ	6	27814354	27814740	rs34071253	-13.11	rs1150690	0.01998	-2.84	-5.2165	1193	11	lasso	7.644	2.1e-14
ENSG00000274641.1	ENSG00000274641	HIST1H2BO	6	27893463	27893843	rs34071253	-13.11	rs35191424	0.006028	-3.11	-6.7193	1145	3	lasso	7.613	2.68e-14
ENSG00000204619.7	ENSG00000204619	PPP1R11	6	30066709	30070333	rs3129058	-8.1	rs1632957	-0.000599	-1.8	-7.3833	102	5	lasso	7.384	1.54e-13
ENSG00000189298.13	ENSG00000189298	ZKSCAN3	6	28349914	28369177	rs17720293	-11.92	rs34787248	0.062182	2.83	-7.1202	775	21	enet	-7.353	1.94e-13
ENSG00000204310.11	ENSG00000204310	AGPAT1	6	32168212	32178096	rs3131380	-10.75	rs1008438	-0.013674	2.55	-7.0296	200	1	lasso	-7.03	2.07e-12
ENSG00000176933.5	ENSG00000176933	TOB2P1	6	28217643	28218634	rs17720293	-11.92	rs4455662	0.700745	7.21	-6.8587	887	51	enet	-6.793	1.1e-11
ENSG00000204256.12	ENSG00000204256	BRD2	6	32968660	32981505	rs3891175	-8.4	rs114699053	-0.01059	-2.83	1.1421	404	24	enet	-6.661	2.72e-11
ENSG00000197153.4	ENSG00000197153	HIST1H3J	6	27890382	27893106	rs34071253	-13.11	rs9461455	0.008879	-2.63	-6.6213	1160	3	lasso	6.621	3.57e-11
ENSG00000204344.14	ENSG00000204344	STK19	6	31971091	31982821	rs3131380	-10.75	rs149549268	-0.008411	2.37	0.0177	364	9	enet	6.559	5.41e-11
ENSG00000137185.11	ENSG00000137185	ZSCAN9	6	28224886	28233482	rs17720293	-11.92	rs2142730	0.672157	7.4	-6.4635	871	9	lasso	-6.525	6.8e-11
ENSG00000187987.9	ENSG00000187987	ZSCAN23	6	28431930	28443502	rs17720293	-11.92	rs2859351	0.085018	4.03	0.8068	733	15	enet	-6.427	1.3e-10
ENSG00000273983.1	ENSG00000273983	HIST1H3G	6	26269405	26271815	rs35942569	-11.28	rs80095925	0.000381	2.98	0.662	1650	12	enet	6.196	5.77e-10
ENSG00000278463.1	ENSG00000278463	HIST1H2AB	6	26033176	26033568	rs35942569	-11.28	rs34661691	-0.007973	-2.87	-10.1046	1924	20	enet	6	1.98e-09
ENSG00000274267.1	ENSG00000274267	HIST1H3B	6	26031650	26032060	rs35942569	-11.28	rs34661691	0.001598	-3.02	-10.1046	1924	45	enet	5.969	2.38e-09
ENSG00000198502.5	ENSG00000198502	HLA-DRB5	6	32517343	32530287	rs1150753	-10.53	rs9271100	0.075703	4.09	5.2189	351	4	lasso	5.871	4.34e-09
ENSG00000198315.10	ENSG00000198315	ZKSCAN8	6	28141910	28159472	rs17720293	-11.92	rs1150705	0.021542	3.98	-6.0854	980	5	lasso	-5.823	5.78e-09
ENSG00000030110.12	ENSG00000030110	BAK1	6	33572547	33580293	rs9461856	-8.16	rs597386	0.021438	3.76	-3.5068	1482	20	enet	-5.616	1.95e-08
ENSG00000204421.2	ENSG00000204421	LY6G6C	6	31718648	31721845	rs2596500	-10.96	rs707938	-0.001579	-3.21	-7.6543	401	9	enet	5.567	2.6e-08
ENSG00000187626.8	ENSG00000187626	ZKSCAN4	6	28244623	28252224	rs17720293	-11.92	rs1150705	0.057545	3.75	-6.0854	854	17	enet	-5.167	2.38e-07
ENSG00000231389.7	ENSG00000231389	HLA-DPA1	6	33064569	33080775	rs60045856	-8.35	rs17214106	-0.013865	-3	-4.9484	677	2	lasso	4.949	7.48e-07
ENSG00000278588.1	ENSG00000278588	HIST1H2BI	6	26272976	26273356	rs35942569	-11.28	rs80095925	-0.013367	2.91	0.662	1643	22	enet	4.864	1.15e-06
ENSG00000213654.9	ENSG00000213654	GPSM3	6	32190766	32195523	rs3131380	-10.75	rs9272346	0.008442	-2.59	3.8639	200	3	lasso	-4.293	1.76e-05
ENSG00000206341.7	ENSG00000206341	HLA-H	6	29887752	29890482	rs3129058	-8.1	rs1632958	-0.001753	-2.57	3.8934	104	34	enet	-4.212	2.53e-05
ENSG00000204713.10	ENSG00000204713	TRIM27	6	28903002	28923989	rs7766356	-9.94	rs116511049	0.014016	-3.54	-0.9325	168	16	enet	3.906	9.39e-05
ENSG00000274494.1	ENSG00000274494	MIR6832	6	31633787	31633858	rs2596500	-10.96	rs2534671	0.009206	3.26	-2.8323	451	62	enet	-3.891	0.0001
ENSG00000204305.13	ENSG00000204305	AGER	6	32180968	32184324	rs3131380	-10.75	rs9267576	-0.001182	-2.85	1.4434	200	22	enet	-3.85	0.000118
ENSG00000204580.12	ENSG00000204580	DDR1	6	30876421	30900156	rs2596500	-10.96	rs2233962	0.031471	-2.4	3.7469	217	1	lasso	-3.747	0.000179
ENSG00000161896.11	ENSG00000161896	IP6K3	6	33721670	33746905	rs9461856	-8.16	rs754404	0.275006	-5.37	2.6969	1595	9	lasso	-3.721	0.000198
ENSG00000204525.15	ENSG00000204525	HLA-C	6	31268749	31272130	rs2596500	-10.96	rs9264482	0.527908	6.26	1.4966	439	39	enet	-3.618	0.000297
ENSG00000187837.3	ENSG00000187837	HIST1H1C	6	26055787	26056428	rs35942569	-11.28	rs6910930	-0.004968	3.27	2.9879	1914	22	lasso	3.579	0.000345
ENSG00000179344.16	ENSG00000179344	HLA-DQB1	6	32659467	32668383	rs3891175	-8.9	rs9272346	0.00372	3.56	3.8008	300	16	enet	3.548	0.000388
ENSG00000243649.8	ENSG00000243649	CFB	6	31945650	31952084	rs3131380	-10.75	rs55740958	-0.013854	-2.96	-1.3127	368	9	enet	-3.451	0.000559
ENSG00000196126.10	ENSG00000196126	HLA-DRB1	6	32552990	32589848	rs1150753	-10.53	rs646984	-0.006797	-3.25	-0.4652	344	17	enet	3.449	0.000564
ENSG00000213676.10	ENSG00000213676	ATF6B	6	32098176	32128253	rs3131380	-10.75	rs429150	-0.011107	-3.46	-0.463	197	22	enet	3.321	0.000898
ENSG00000204420.8	ENSG00000204420	C6orf25	6	31718594	31726714	rs2596500	-10.96	rs1144709	-0.006098	-3.05	-2.8974	401	4	lasso	3.245	0.00117
ENSG00000276180.1	ENSG00000276180	HIST1H4I	6	27138588	27139881	rs34071253	-13.11	rs113039233	-0.002232	2.45	-6.0876	1033	83	enet	-3.111	0.00186
ENSG00000189134.3	ENSG00000189134	NKAPL	6	28259320	28260958	rs17720293	-11.92	rs1225715	0.054236	3.97	-5.907	840	63	enet	-3.02	0.00253
ENSG00000273542.1	ENSG00000273542	HIST1H4K	6	27831216	27831527	rs34071253	-13.11	rs6456788	0.026551	-2.64	-1.6295	1180	3	lasso	3.014	0.00258
ENSG00000112511.17	ENSG00000112511	PHF1	6	33410399	33416453	rs9461856	-8.16	rs3998111	-0.007913	2.98	3.0064	1356	11	lasso	3.009	0.00262
ENSG00000200816.1	ENSG00000200816	SNORA38	6	31623079	31623210	rs2596500	-10.96	rs2516408	-0.012932	3.27	-5.6617	501	80	enet	-2.979	0.00289
ENSG00000204390.9	ENSG00000204390	HSPA1L	6	31809619	31815065	rs2596500	-10.96	rs9267677	0.011994	3.14	-0.677	395	5	lasso	-2.883	0.00394
ENSG00000158373.8	ENSG00000158373	HIST1H2BD	6	26158146	26171349	rs35942569	-11.28	rs9358891	-0.013561	2.93	2.8821	1920	1	lasso	2.882	0.00395
ENSG00000277075.2	ENSG00000277075	HIST1H2AE	6	26216975	26217483	rs35942569	-11.28	rs9358891	0.013796	3.26	2.8821	1794	1	lasso	2.882	0.00395
ENSG00000204356.12	ENSG00000204356	NELFE	6	31952087	31959110	rs3131380	-10.75	rs11969759	0.047825	2.93	2.8384	368	2	lasso	2.838	0.00454
ENSG00000204438.10	ENSG00000204438	GPANK1	6	31661229	31666283	rs2596500	-10.96	rs11969759	-0.013505	2.73	2.8384	407	2	lasso	2.838	0.00454
ENSG00000241549.8	ENSG00000241549	GUSBP2	6	26871484	26956554	rs34071253	-13.11	rs6905150	0.041663	-3.49	1.5955	1335	16	lasso	2.834	0.0046
ENSG00000204536.13	ENSG00000204536	CCHCR1	6	31142439	31158238	rs2596500	-10.96	rs9264532	0.165716	3.85	2.8152	410	1	lasso	2.815	0.00487
ENSG00000137288.9	ENSG00000137288	UQCC2	6	33694293	33711727	rs9461856	-8.16	rs754404	0.236254	-4.5	2.6969	1579	1	lasso	-2.697	0.007
ENSG00000204308.7	ENSG00000204308	RNF5	6	32178354	32180793	rs3131380	-10.75	rs660895	-0.007917	-2.71	1.6032	200	26	enet	-2.651	0.00803
ENSG00000201207.1	ENSG00000201207	Y_RNA	6	31663288	31663401	rs2596500	-10.96	rs2857706	-0.009045	2.97	2.5184	407	4	enet	2.635	0.00842
ENSG00000204444.10	ENSG00000204444	APOM	6	31652416	31658210	rs2596500	-10.96	rs68092383	-0.00388	2.5	2.5885	409	3	lasso	2.589	0.00964
ENSG00000213722.8	ENSG00000213722	DDAH2	6	31727038	31730617	rs2596500	-10.96	rs9264532	0.022851	3.38	2.8152	401	3	lasso	2.506	0.0122
ENSG00000026950.16	ENSG00000026950	BTN3A1	6	26402237	26415216	rs35942569	-11.28	rs6930120	-0.006065	-2.81	3.1214	1433	5	lasso	-2.495	0.0126
ENSG00000204568.11	ENSG00000204568	MRPS18B	6	30617709	30626395	rs3130985	-10.5	rs78032704	0.030046	3.25	1.5654	101	5	lasso	2.466	0.0137
ENSG00000204516.9	ENSG00000204516	MICB	6	31494881	31511124	rs2596500	-10.96	rs2516410	-0.002992	3.7	-2.376	522	3	lasso	-2.402	0.0163
ENSG00000196747.4	ENSG00000196747	HIST1H2AI	6	27808199	27808701	rs34071253	-13.11	rs6920512	-0.01197	-2.55	2.3821	1193	1	lasso	-2.382	0.0172
ENSG00000204618.8	ENSG00000204618	RNF39	6	30070266	30075887	rs3129058	-8.1	rs1362126	0.105836	3.23	2.365	102	1	lasso	2.365	0.018
ENSG00000204622.11	ENSG00000204622	HLA-J	6	30005971	30009956	rs3129058	-8.1	rs9258164	0.090116	3.56	2.2784	102	1	lasso	2.278	0.0227
ENSG00000204439.3	ENSG00000204439	C6orf47	6	31658298	31660772	rs2596500	-10.96	rs2736188	-0.008845	-2.9	2.5148	408	2	lasso	-2.22	0.0264
ENSG00000206337.10	ENSG00000206337	HCP5	6	31400702	31477506	rs2596500	-10.96	rs2516497	-0.012005	3.45	-2.1925	518	6	lasso	-2.195	0.0281
ENSG00000186470.13	ENSG00000186470	BTN3A2	6	26365159	26378320	rs35942569	-11.28	rs9467716	0.0786	3.67	0.0882	1483	15	lasso	2.172	0.0299
ENSG00000204228.3	ENSG00000204228	HSD17B8	6	33204642	33206831	rs60045856	-8.35	rs2855433	0.158514	3.73	-1.821	959	3	lasso	-2.134	0.0328
ENSG00000227939.1	ENSG00000227939	RPL3P2	6	31280317	31281519	rs2596500	-10.96	rs2233963	-0.011036	3	2.5622	439	15	enet	1.993	0.0463
ENSG00000202241.1	ENSG00000202241	RN7SKP186	6	30864250	30864552	rs2596500	-10.96	rs78032704	-0.013875	2.48	1.5654	217	5	lasso	1.932	0.0534
ENSG00000217275.2	ENSG00000217275	RP1-34B20.4	6	26202156	26202654	rs35942569	-11.28	rs6910741	-0.002848	3.13	1.9516	1830	9	lasso	1.887	0.0592
ENSG00000223501.8	ENSG00000223501	VPS52	6	33250272	33272047	rs60045856	-8.35	rs12202730	0.006581	-3.16	1.8905	1137	2	lasso	-1.859	0.0631
ENSG00000124508.16	ENSG00000124508	BTN2A2	6	26383096	26394874	rs35942569	-11.28	rs3757142	-0.013775	-2.93	0.1405	1456	12	lasso	1.819	0.0688
ENSG00000204435.13	ENSG00000204435	CSNK2B	6	31665236	31670343	rs2596500	-10.96	rs378538	-0.008974	2.78	-1.1114	407	3	lasso	-1.722	0.085
ENSG00000229391.7	ENSG00000229391	HLA-DRB6	6	32552713	32560022	rs1150753	-10.53	rs9271775	0.000333	-2.97	1.303	344	35	enet	1.708	0.0877
ENSG00000112473.17	ENSG00000112473	SLC39A7	6	33200445	33204439	rs60045856	-8.35	rs4713643	0.018052	3	-2.2243	954	13	enet	-1.666	0.0958
ENSG00000124635.8	ENSG00000124635	HIST1H2BJ	6	27125897	27132750	rs34071253	-13.11	rs4713075	-0.009309	-2.67	1.5893	1047	2	lasso	-1.59	0.112
ENSG00000096654.15	ENSG00000096654	ZNF184	6	27450743	27473118	rs34071253	-13.11	rs2103557	-0.013822	2.91	4.6859	1164	45	enet	1.579	0.114
ENSG00000204482.10	ENSG00000204482	LST1	6	31586124	31588909	rs2596500	-10.96	rs3094663	0.007964	-2.77	1.5527	565	4	lasso	-1.553	0.12
ENSG00000111801.15	ENSG00000111801	BTN3A3	6	26440472	26453415	rs35942569	-11.28	rs2494707	-0.008664	2.68	1.5444	1381	1	lasso	1.544	0.123
ENSG00000204264.8	ENSG00000204264	PSMB8	6	32840717	32844703	rs3891175	-8.59	rs1063478	0.030496	3.68	-0.8176	372	7	enet	-1.509	0.131
ENSG00000263426.2	ENSG00000263426	RN7SL471P	6	28977475	28977773	rs2213806	6.4	rs2213806	-0.013793	-2.11	6.3997	59	11	enet	1.456	0.145
ENSG00000197279.3	ENSG00000197279	ZNF165	6	28080975	28089563	rs17720293	-11.92	rs149952	0.023282	2.91	1.3441	1004	66	enet	-1.267	0.205
ENSG00000161904.11	ENSG00000161904	LEMD2	6	33771202	33789136	rs9461856	-8.16	rs10080540	-0.00664	-3.26	-1.25	1648	4	lasso	1.248	0.212
ENSG00000204463.12	ENSG00000204463	BAG6	6	31639028	31652705	rs2596500	-10.96	rs2227956	-0.013676	-3.46	1.0494	425	3	lasso	-1.213	0.225
ENSG00000282988.1	ENSG00000282988	RP1-34B20.21	6	26195595	26199293	rs35942569	-11.28	rs129128	-0.002945	3.25	-1.2014	1839	1	enet	-1.201	0.23
ENSG00000204472.12	ENSG00000204472	AIF1	6	31615184	31617021	rs2596500	-10.96	rs3819294	0.032514	-3.18	1.2035	527	2	lasso	-1.196	0.232
ENSG00000201785.1	ENSG00000201785	SNORD117	6	31536374	31536449	rs2596500	-10.96	rs9380260	-0.0049	2.4	3.4049	522	32	enet	-1.158	0.247
ENSG00000237649.7	ENSG00000237649	KIFC1	6	33391536	33409924	rs9461856	-8.16	rs210202	-0.009388	-3.13	1.0683	1351	9	lasso	-1.068	0.285
ENSG00000227057.8	ENSG00000227057	WDR46	6	33279108	33289527	rs60045856	-8.35	rs1135216	-0.01245	-3.06	1.052	1185	1	enet	-1.052	0.293
ENSG00000168394.10	ENSG00000168394	TAP1	6	32845209	32853978	rs3891175	-8.59	rs1063478	-0.013888	3.39	-0.8176	372	2	enet	-0.823	0.41
ENSG00000232940.5	ENSG00000232940	HCG25	6	33249534	33254989	rs60045856	-8.35	rs210176	-0.009456	2.81	-0.7658	1087	1	lasso	-0.766	0.444
ENSG00000235863.3	ENSG00000235863	B3GALT4	6	33277132	33284832	rs60045856	-8.35	rs210176	0.019666	-3.46	-0.7658	1175	1	lasso	0.766	0.444
ENSG00000236104.2	ENSG00000236104	ZBTB22	6	33314406	33317942	rs60045856	-8.35	rs210120	-0.011509	-2.8	-0.7549	1238	3	lasso	0.755	0.45
ENSG00000112514.15	ENSG00000112514	CUTA	6	33416442	33418317	rs9461856	-8.16	rs113715692	0.004962	3.79	-0.8909	1358	31	enet	-0.752	0.452
ENSG00000204389.9	ENSG00000204389	HSPA1A	6	31815464	31817946	rs2596500	-10.96	rs9267658	-0.013186	-2.75	1.1968	395	11	enet	-0.686	0.493
ENSG00000274618.1	ENSG00000274618	HIST1H4F	6	26240426	26240737	rs35942569	-11.28	rs80095925	-0.01271	2.88	0.662	1730	4	lasso	0.661	0.508
ENSG00000277224.2	ENSG00000277224	HIST1H2BF	6	26199520	26200715	rs35942569	-11.28	rs80095925	-0.013386	2.73	0.662	1836	4	lasso	0.661	0.508
ENSG00000277775.1	ENSG00000277775	HIST1H3F	6	26250195	26250605	rs35942569	-11.28	rs80095925	0.033341	3.07	0.662	1693	4	lasso	0.661	0.508
ENSG00000196812.4	ENSG00000196812	ZSCAN16	6	28124560	28130082	rs17720293	-11.92	rs73740584	0.015546	-2.95	-0.3582	985	6	lasso	0.597	0.551
ENSG00000096433.10	ENSG00000096433	ITPR3	6	33620365	33696574	rs9461856	-8.16	rs71565395	-0.012932	3.47	-2.1034	1632	59	enet	0.562	0.574
ENSG00000274750.2	ENSG00000274750	HIST1H3E	6	26224199	26227473	rs35942569	-11.28	rs55848726	0.201986	4.52	-0.5866	1783	64	enet	-0.41	0.682
ENSG00000204351.11	ENSG00000204351	SKIV2L	6	31959080	31969755	rs3131380	-10.75	rs12614	0.007705	2.83	1.3115	364	8	lasso	0.405	0.685
ENSG00000275379.1	ENSG00000275379	HIST1H3I	6	27871905	27872315	rs34071253	-13.11	rs11757730	0.121603	-3.26	-0.394	1170	1	lasso	0.394	0.694
ENSG00000204248.10	ENSG00000204248	COL11A2	6	33162681	33192499	rs60045856	-8.35	rs28724903	-0.008197	3.03	-0.3791	926	2	lasso	-0.378	0.705
ENSG00000137404.14	ENSG00000137404	NRM	6	30688047	30691420	rs3130985	-10.5	rs9501055	0.039083	2.78	-0.3595	182	4	lasso	-0.359	0.719
ENSG00000112763.15	ENSG00000112763	BTN2A1	6	26457904	26476621	rs35942569	-11.28	rs61242782	0.009786	3.17	-0.1929	1355	2	lasso	-0.324	0.746
ENSG00000204388.6	ENSG00000204388	HSPA1B	6	31827735	31830255	rs2596500	-10.96	rs9267653	-0.010537	-2.79	0.8461	395	2	lasso	-0.263	0.792
ENSG00000124575.6	ENSG00000124575	HIST1H1D	6	26234268	26234933	rs35942569	-11.28	rs78901806	0.077127	3.25	-0.0578	1750	4	lasso	-0.205	0.837
ENSG00000181315.10	ENSG00000181315	ZNF322	6	26634383	26659752	rs35942569	-11.28	rs3857549	-0.01006	-2.76	-0.2975	1285	4	lasso	0.199	0.842
ENSG00000204498.10	ENSG00000204498	NFKBIL1	6	31546870	31558829	rs2596500	-10.96	rs2233981	-0.010784	2.81	2.5501	540	2	lasso	-0.195	0.846
ENSG00000233822.4	ENSG00000233822	HIST1H2BN	6	27837760	27865798	rs34071253	-13.11	rs7742858	-0.001397	-3.1	-0.4664	1208	7	lasso	0.174	0.862
ENSG00000124549.14	ENSG00000124549	BTN2A3P	6	26421391	26432383	rs35942569	-11.28	rs3757142	-0.009285	-2.61	0.1405	1405	12	lasso	-0.14	0.888
ENSG00000204348.9	ENSG00000204348	DXO	6	31969810	31972292	rs3131380	-10.75	rs11965547	0.012914	-2.57	0.5489	364	2	lasso	-0.102	0.919

## Sheet: S69_MHCtx_all
gencodeID	ensemblID	ID	CHR	P0	P1	HSQ	BEST.GWAS.ID	BEST.GWAS.Z	EQTL.ID	EQTL.R2	EQTL.Z	EQTL.GWAS.Z	NSNP	NWGT	MODEL	TWAS.Z	TWAS.P
ENST00000618305.1	ENSG00000275126	HIST1H4L	6	27873199	27873510	0.1	rs34071253	-13.11	rs17312661	0.00637	-3.59	-9.76	1174	7	lasso	12.3415	5.41e-35
ENST00000479986.1	ENSG00000197153	HIST1H3J	6	27890635	27893106	0.1	rs34071253	-13.11	rs35984974	-0.00662	-2.88	-11.9	1158	1	enet	11.9279	8.46e-33
ENST00000355057.2	ENSG00000197238	HIST1H4J	6	27824108	27824480	0.1	rs34071253	-13.11	rs17720293	0.0167	-3.61	-11.9	1190	1	lasso	11.9182	9.52e-33
ENST00000375784.7	ENSG00000213719	CLIC1	6	31730581	31736567	0.1	rs2596500	-10.96	rs433061	-0.00553	-2.93	-10.5	401	9	enet	11.8285	2.78e-32
ENST00000460172.1	ENSG00000204564	C6orf136	6	30652611	30652947	0.1	rs3130985	-10.5	rs3130985	-0.00685	-2.54	-10.5	176	1	lasso	10.5017	8.48e-26
ENST00000314088.6	ENSG00000180573	HIST1H2AC	6	26124145	26139116	0.1	rs35942569	-11.28	rs9393718	-0.000861	-3.25	-9.78	1938	6	lasso	10.1605	2.98e-24
ENST00000444176.1	ENSG00000227057	WDR46	6	33280916	33288887	0.1	rs60045856	-8.35	rs943464	-0.00689	-3.08	-4.67	1184	39	enet	9.3999	5.46e-21
ENST00000496171.1	ENSG00000204304	PBX2	6	32187233	32188816	0.1	rs3131380	-10.75	rs3891175	0.0207	-2.92	-9.77	200	3	lasso	9.2949	1.47e-20
ENST00000377199.3	ENSG00000204713	TRIM27	6	28903002	28923989	0.1	rs7766356	-9.94	rs7766356	0.0165	-3.47	-9.94	168	2	lasso	9.1635	5.02e-20
ENST00000252211.6	ENSG00000189298	ZKSCAN3	6	28349914	28369177	0.1	rs17720293	-11.92	rs13200462	0.0154	2.74	-8.73	775	2	lasso	-8.726	2.64e-18
ENST00000617168.4	ENSG00000197062	ZSCAN26	6	28267143	28272703	0.1	rs17720293	-11.92	rs10456362	-0.00681	-2.36	-8.69	833	1	lasso	8.6868	3.73e-18
ENST00000375137.6	ENSG00000221988	PPT2	6	32154095	32163678	0.1	rs3131380	-10.75	rs542418	0.00214	-2.6	-6.57	199	11	lasso	8.5831	9.24e-18
ENST00000332435.9	ENSG00000066379	ZNRD1	6	30061254	30064909	0.1	rs3129058	-8.1	rs3129063	0.0131	-3.39	-8.1	102	2	lasso	8.0975	5.61e-16
ENST00000472229.1	ENSG00000204568	MRPS18B	6	30617860	30626395	0.1	rs3130985	-10.5	rs2233956	-0.00397	-2.13	-7.66	101	1	lasso	7.6573	1.9e-14
ENST00000375819.2	ENSG00000204421	LY6G6C	6	31718648	31721845	0.1	rs2596500	-10.96	rs707938	0.0168	-3.64	-7.65	401	1	lasso	7.6543	1.94e-14
ENST00000424499.1	ENSG00000221988	PPT2	6	32154167	32157924	0.1	rs3131380	-10.75	rs3131383	-0.00663	-2.73	-10.7	198	17	lasso	7.3471	2.03e-13
ENST00000416410.5	ENSG00000213722	DDAH2	6	31727575	31729796	0.1	rs2596500	-10.96	rs1008438	0.0123	-3.54	-7.03	401	2	lasso	7.2985	2.91e-13
ENST00000469577.5	ENSG00000204469	PRRC2A	6	31620724	31626862	0.1	rs2596500	-10.96	rs1265099	-0.00396	2.54	-5.65	502	14	enet	-7.2859	3.2e-13
ENST00000495340.5	ENSG00000204348	DXO	6	31969815	31970923	0.1	rs3131380	-10.75	rs367364	0.06	-4.11	-7.44	364	7	lasso	7.206	5.76e-13
ENST00000491861.5	ENSG00000204344	STK19	6	31972555	31981446	0.1	rs3131380	-10.75	rs1008438	0.0216	-2.64	-7.03	364	1	lasso	7.0296	2.07e-12
ENST00000526391.5	ENSG00000137185	ZSCAN9	6	28226921	28232586	0.1	rs17720293	-11.92	rs1225715	0.338	7.57	-5.91	869	13	lasso	-6.7474	1.5e-11
ENST00000461915.5	ENSG00000204351	SKIV2L	6	31966828	31968444	0.1	rs3131380	-10.75	rs605203	-0.00219	-3.23	-6.51	364	5	lasso	6.6153	3.71e-11
ENST00000584275.1	ENSG00000265236	SNORD84	6	31541101	31541178	0.1	rs2596500	-10.96	rs542418	0.00543	-2.95	-6.57	524	1	lasso	6.57	5.03e-11
ENST00000466336.5	ENSG00000204344	STK19	6	31972397	31980724	0.1	rs3131380	-10.75	rs367364	-0.00548	-2.86	-7.44	364	44	enet	6.5474	5.85e-11
ENST00000374677.7	ENSG00000112473	SLC39A7	6	33200873	33204439	0.1	rs60045856	-8.35	rs114542428	0.0352	-3.37	-4.67	954	10	enet	6.4449	1.16e-10
ENST00000476642.5	ENSG00000231389	HLA-DPA1	6	33069104	33080755	0.1	rs60045856	-8.35	rs114545731	0.00732	-3.33	-6.35	677	3	lasso	6.4419	1.18e-10
ENST00000456339.5	ENSG00000204256	BRD2	6	32969319	32976618	0.1	rs3891175	-8.39	rs114545731	-0.0064	3.4	-6.35	402	2	lasso	-6.4338	1.24e-10
ENST00000444811.6	ENSG00000204356	NELFE	6	31952229	31958960	0.1	rs3131380	-10.75	rs3132442	-0.00369	-3.24	-5.32	368	4	enet	6.428	1.29e-10
ENST00000374975.3	ENSG00000198502	HLA-DRB5	6	32517343	32530287	0.1	rs1150753	-10.53	rs9271100	0.0696	4.46	5.22	351	3	lasso	6.4006	1.55e-10
ENST00000511510.5	ENSG00000204580	DDR1	6	30884069	30890983	0.1	rs2596500	-10.96	rs1265061	-0.00248	-2.72	-3.28	217	7	enet	6.2593	3.87e-10
ENST00000496579.5	ENSG00000204427	ABHD16A	6	31691446	31693056	0.1	rs2596500	-10.96	rs652888	-0.00524	-2.92	-7.99	403	2	lasso	6.2302	4.66e-10
ENST00000469761.1	ENSG00000176933	TOB2P1	6	28217643	28218634	0.1	rs17720293	-11.92	rs1225715	0.589	9.51	-5.91	887	13	lasso	-6.2082	5.36e-10
ENST00000461328.1	ENSG00000204394	VARS	6	31782412	31784435	0.1	rs2596500	-10.96	rs3130630	-0.00561	-2.74	-3.04	395	4	lasso	6.1744	6.64e-10
ENST00000516419.1	ENSG00000252228	SNORA48	6	30132805	30132966	0.1	rs3129058	-8.1	rs396660	-0.00212	-2.16	-6.03	102	3	lasso	6.0285	1.65e-09
ENST00000463972.1	ENSG00000112473	SLC39A7	6	33202255	33204439	0.1	rs60045856	-8.35	rs2772376	0.0244	-3.85	-6.03	954	2	lasso	6.0267	1.67e-09
ENST00000483801.5	ENSG00000204344	STK19	6	31972381	31981429	0.1	rs3131380	-10.75	rs2844458	-0.00179	-2.67	6.07	364	2	lasso	-6.0223	1.72e-09
ENST00000396581.5	ENSG00000204614	TRIM40	6	30136108	30148735	0.1	rs3129058	-8.1	rs885946	-0.00367	-2.3	-7.75	102	4	lasso	5.8901	3.86e-09
ENST00000383620.4	ENSG00000206341	HLA-H	6	29887752	29890482	0.1	rs3129058	-8.1	rs3129057	0.000803	-1.99	5.72	104	4	lasso	-5.8744	4.24e-09
ENST00000375429.7	ENSG00000204356	NELFE	6	31952087	31959110	0.1	rs3131380	-10.75	rs527254	-0.0048	-2.73	5.81	368	2	lasso	-5.7033	1.18e-08
ENST00000456286.5	ENSG00000204463	BAG6	6	31647788	31651979	0.1	rs2596500	-10.96	rs2072633	-0.00672	2.77	-5.92	409	2	lasso	-5.6932	1.25e-08
ENST00000612966.1	ENSG00000278272	HIST1H3C	6	26045411	26045821	0.1	rs35942569	-11.28	rs9379831	0.00203	2.94	5.69	1919	1	lasso	5.6857	1.3e-08
ENST00000463574.1	ENSG00000234745	HLA-B	6	31355122	31355802	0.1	rs2596500	-10.96	rs2523591	0.239	6.57	5.98	448	20	enet	5.5998	2.15e-08
ENST00000527436.5	ENSG00000137185	ZSCAN9	6	28225339	28229230	0.1	rs17720293	-11.92	rs1225715	0.445	8.52	-5.91	871	23	lasso	-5.4547	4.91e-08
ENST00000374982.5	ENSG00000204287	HLA-DRA	6	32439878	32445046	0.1	rs1270942	-10.56	rs2071544	-0.00544	-2.9	-2.88	290	18	enet	5.3833	7.31e-08
ENST00000377325.1	ENSG00000197279	ZNF165	6	28080975	28089563	0.1	rs17720293	-11.92	rs1225592	0.0261	3.84	-5.7	1004	38	enet	-5.3297	9.84e-08
ENST00000613174.1	ENSG00000276903	HIST1H2AL	6	27865355	27865747	0.1	rs34071253	-13.11	rs13199081	-0.00654	-2.74	-7.29	1173	3	lasso	5.2027	1.96e-07
ENST00000395952.7	ENSG00000204427	ABHD16A	6	31686949	31703444	0.1	rs2596500	-10.96	rs45457097	0.00261	3.25	5.02	403	3	lasso	5.1636	2.42e-07
ENST00000464890.1	ENSG00000204469	PRRC2A	6	31625754	31627074	0.1	rs2596500	-10.96	rs389883	-0.00222	2.82	-4.86	490	4	enet	-5.1418	2.72e-07
ENST00000611060.4	ENSG00000196126	HLA-DRB1	6	32552990	32589805	0.1	rs1150753	-10.53	rs9271100	0.154	-5.12	5.18	344	4	lasso	-5.0383	4.7e-07
ENST00000481121.5	ENSG00000204356	NELFE	6	31952228	31958962	0.1	rs3131380	-10.75	rs45457097	0.00828	3.05	5.02	368	1	lasso	5.019	5.19e-07
ENST00000374467.3	ENSG00000030110	BAK1	6	33572552	33580242	0.1	rs9461856	-8.16	rs511515	0.0997	4.91	-5.43	1482	5	lasso	-4.9999	5.74e-07
ENST00000579806.1	ENSG00000266509	MIR3934	6	33698128	33698234	0.1	rs9461856	-8.16	rs2228623	-0.00676	-3.04	-4.97	1567	1	lasso	4.9733	6.58e-07
ENST00000466290.1	ENSG00000204351	SKIV2L	6	31961497	31963010	0.1	rs3131380	-10.75	rs140091914	-0.00686	3.15	0.212	364	38	enet	4.9416	7.75e-07
ENST00000445902.2	ENSG00000223501	VPS52	6	33250272	33271894	0.1	rs60045856	-8.35	rs9461893	0.00548	3.91	4.33	1137	15	enet	4.8411	1.29e-06
ENST00000418800.6	ENSG00000204580	DDR1	6	30882613	30899840	0.1	rs2596500	-10.96	rs3130573	0.0452	-3.42	-4.6	217	11	enet	4.7338	2.2e-06
ENST00000376724.6	ENSG00000204614	TRIM40	6	30136731	30148735	0.1	rs3129058	-8.1	rs2517910	0.0194	3.06	-3.72	102	2	lasso	-4.524	6.07e-06
ENST00000360323.10	ENSG00000204632	HLA-G	6	29827821	29831125	0.1	rs3129058	-8.1	rs9258164	-0.0012	2.45	2.28	104	3	enet	4.5192	6.21e-06
ENST00000376228.9	ENSG00000204525	HLA-C	6	31268749	31272086	0.1	rs2596500	-10.96	rs9264482	0.442	8.07	1.5	439	32	enet	-4.4613	8.15e-06
ENST00000580476.2	ENSG00000263426	RN7SL471P	6	28977475	28977773	0.1	rs2213806	6.4	rs9257829	0.0843	3.68	4.45	59	2	lasso	4.4508	8.56e-06
ENST00000360004.5	ENSG00000196126	HLA-DRB1	6	32578769	32589848	0.1	rs1150753	-10.53	rs9271100	0.202	5.51	5.17	315	3	lasso	4.4405	8.97e-06
ENST00000529104.1	ENSG00000219891	ZSCAN12P1	6	28091154	28093664	0.1	rs17720293	-11.92	rs200480	0.00597	3.68	-4.63	995	73	enet	-4.3995	1.08e-05
ENST00000531979.5	ENSG00000137185	ZSCAN9	6	28225292	28233482	0.1	rs17720293	-11.92	rs1225715	0.311	7.38	-5.91	871	30	enet	-4.3469	1.38e-05
ENST00000451237.2	ENSG00000235863	B3GALT4	6	33277132	33278825	0.1	rs60045856	-8.35	rs71565360	-0.00663	-3.27	-5.1	1160	2	lasso	4.3453	1.39e-05
ENST00000376802.2	ENSG00000206503	HLA-A	6	29942549	29945884	0.1	rs3129058	-8.1	rs2747431	0.0213	-3.32	-6.28	102	9	enet	4.2817	1.85e-05
ENST00000484556.1	ENSG00000204580	DDR1	6	30897075	30899404	0.1	rs2596500	-10.96	rs3130573	-0.00656	-2.43	-4.6	217	2	lasso	4.2792	1.88e-05
ENST00000480036.5	ENSG00000181315	ZNF322	6	26638476	26659685	0.1	rs35942569	-11.28	rs11753837	0.0101	-2.83	0.332	1278	14	enet	4.2325	2.31e-05
ENST00000374680.3	ENSG00000204231	RXRB	6	33193588	33200688	0.1	rs60045856	-8.35	rs2855448	-0.00597	-2.87	-4.15	945	1	lasso	4.1504	3.32e-05
ENST00000507533.1	ENSG00000204580	DDR1	6	30890760	30892085	0.1	rs2596500	-10.96	rs2233955	0.000231	2.54	4.24	217	3	enet	4.1308	3.61e-05
ENST00000453195.5	ENSG00000234127	TRIM26	6	30184455	30213427	0.1	rs885945	-7.77	rs1633062	-0.0063	1.96	4.02	61	2	enet	4.0336	5.49e-05
ENST00000485023.1	ENSG00000204580	DDR1	6	30891142	30892178	0.1	rs2596500	-10.96	rs3130573	0.00132	-2.44	-4.6	217	3	lasso	3.9928	6.53e-05
ENST00000481849.5	ENSG00000234745	HLA-B	6	31353872	31354806	0.1	rs2596500	-10.96	rs2596501	0.108	-5.38	-5.55	448	33	enet	3.9671	7.28e-05
ENST00000492316.5	ENSG00000204568	MRPS18B	6	30617843	30620124	0.1	rs3130985	-10.5	rs2233959	0.0156	-2.71	-4.37	83	2	lasso	3.9646	7.35e-05
ENST00000375633.5	ENSG00000204387	C6orf48	6	31835288	31839764	0.1	rs2596500	-10.96	rs2075798	-0.00203	3.34	0.91	395	9	enet	3.8301	0.000128
ENST00000443574.1	ENSG00000179344	HLA-DQB1	6	32659886	32662450	0.1	rs3891175	-8.9	rs9272346	0.0303	3.72	3.83	290	3	lasso	3.7696	0.000164
ENST00000376809.9	ENSG00000206503	HLA-A	6	29942470	29945884	0.1	rs3129058	-8.1	rs2517910	0.0412	2.96	-3.72	102	1	lasso	-3.7173	0.000201
ENST00000465966.4	ENSG00000204580	DDR1	6	30893355	30897046	0.1	rs2596500	-10.96	rs2270190	0.0107	3.68	2.38	217	5	enet	3.6654	0.000247
ENST00000374656.4	ENSG00000204227	RING1	6	33208495	33212722	0.1	rs60045856	-8.35	rs73408232	-0.0069	-3.24	-3.64	971	2	lasso	3.6396	0.000273
ENST00000489721.1	ENSG00000241404	EGFL8	6	32167543	32168281	0.1	rs3131380	-10.75	rs652888	-0.00611	-2.54	-7.99	200	35	enet	3.6365	0.000276
ENST00000460718.5	ENSG00000243649	CFB	6	31946126	31947969	0.1	rs3131380	-10.75	rs204887	-0.00677	2.46	3.59	368	1	lasso	3.5937	0.000326
ENST00000461951.5	ENSG00000227057	WDR46	6	33279108	33280911	0.1	rs60045856	-8.35	rs6911639	-0.00682	3.59	2.26	1161	4	lasso	3.594	0.000326
ENST00000482050.1	ENSG00000204580	DDR1	6	30881295	30884707	0.1	rs2596500	-10.96	rs2233959	-0.00648	2.4	-4.37	217	13	enet	-3.5897	0.000331
ENST00000374607.5	ENSG00000204220	PFDN6	6	33289597	33290934	0.1	rs60045856	-8.35	rs3129304	-0.00245	-3.35	-1.28	1187	10	enet	3.5701	0.000357
ENST00000396342.6	ENSG00000204580	DDR1	6	30882976	30890998	0.1	rs2596500	-10.96	rs2270190	-0.00349	2.73	2.38	217	3	lasso	3.4766	0.000508
ENST00000414474.5	ENSG00000240065	PSMB9	6	32844836	32858437	0.1	rs3891175	-8.59	rs62397687	-0.00288	-2.88	-4.66	372	12	enet	3.4122	0.000644
ENST00000331442.4	ENSG00000184357	HIST1H1B	6	27866849	27867529	0.1	rs34071253	-13.11	rs9461455	-0.00653	-2.52	-6.62	1172	4	lasso	-3.4064	0.000658
ENST00000375156.3	ENSG00000204315	FKBPL	6	32128707	32130291	0.1	rs3131380	-10.75	rs660895	-0.00602	2.83	1.6	197	3	enet	3.3741	0.000741
ENST00000483275.1	ENSG00000204394	VARS	6	31781700	31782429	0.1	rs2596500	-10.96	rs3135041	-0.00551	-2.82	-2.8	395	2	lasso	3.3414	0.000834
ENST00000467717.5	ENSG00000137411	VARS2	6	30914266	30917806	0.1	rs2596500	-10.96	rs3132559	-0.000488	-2.48	-3.33	217	1	lasso	3.3309	0.000866
ENST00000427826.1	ENSG00000112511	PHF1	6	33415065	33416414	0.1	rs9461856	-8.16	rs9276977	-0.00687	2.76	1.67	1356	3	enet	3.3287	0.000873
ENST00000375635.6	ENSG00000204387	C6orf48	6	31834908	31839761	0.1	rs2596500	-10.96	rs2256974	-0.00627	-2.86	3.28	395	1	lasso	-3.277	0.00105
ENST00000605945.1	ENSG00000272009	RP1-313I6.12	6	28078792	28081130	0.1	rs17720293	-11.92	rs213230	0.000718	3.69	-8.28	1006	40	enet	-3.2696	0.00108
ENST00000418107.2	ENSG00000242574	HLA-DMB	6	32934629	32941070	0.1	rs3891175	-8.39	rs417812	-0.00674	-2.69	3.24	391	1	lasso	-3.2351	0.00122
ENST00000375638.7	ENSG00000204387	C6orf48	6	31834908	31839761	0.1	rs2596500	-10.96	rs3130922	0.00485	2.57	3.22	395	1	lasso	3.2231	0.00127
ENST00000433492.5	ENSG00000204482	LST1	6	31586895	31587730	0.1	rs2596500	-10.96	rs2253042	0.0306	-3.6	-5.46	564	10	lasso	3.1895	0.00143
ENST00000293756.4	ENSG00000161896	IP6K3	6	33721670	33746905	0.1	rs9461856	-8.16	rs9469583	0.228	6.06	-3.02	1595	46	enet	-3.1749	0.0015
ENST00000377294.2	ENSG00000187626	ZKSCAN4	6	28244623	28252224	0.1	rs17720293	-11.92	rs7767176	0.0407	4.11	0.596	854	18	enet	-3.1666	0.00154
ENST00000475742.5	ENSG00000204427	ABHD16A	6	31686955	31690602	0.1	rs2596500	-10.96	rs150765547	-0.00321	2.66	3.09	403	2	lasso	3.0916	0.00199
ENST00000453833.5	ENSG00000204463	BAG6	6	31643113	31645503	0.1	rs2596500	-10.96	rs138598988	0.0216	3.06	3.09	410	9	lasso	3.0893	0.00201
ENST00000469132.1	ENSG00000204256	BRD2	6	32979542	32981286	0.1	rs3891175	-8.4	rs6911639	-0.00666	3.6	2.26	404	17	enet	3.0467	0.00231
ENST00000485701.1	ENSG00000204267	TAP2	6	32832295	32832733	0.1	rs3891175	-8.59	rs9378127	-0.00151	2.84	-0.882	372	8	enet	2.9459	0.00322
ENST00000476729.5	ENSG00000137312	FLOT1	6	30730991	30740794	0.1	rs3130985	-10.5	rs1265056	0.00938	3.09	0.465	184	8	enet	2.943	0.00325
ENST00000413154.5	ENSG00000166278	C2	6	31919984	31928894	0.1	rs3131380	-10.75	rs2253044	0.000249	2.92	-1.91	368	13	lasso	-2.9262	0.00343
ENST00000415603.1	ENSG00000204560	DHX16	6	30665130	30672988	0.1	rs3130985	-10.5	rs1265057	0.00198	-2.99	-2.15	181	3	lasso	2.8952	0.00379
ENST00000614247.1	ENSG00000277157	HIST1H4D	6	26188765	26189076	0.1	rs35942569	-11.28	rs1165157	-0.00146	3.5	1.66	1850	6	enet	2.8902	0.00385
ENST00000376772.7	ENSG00000204619	PPP1R11	6	30067088	30070333	0.1	rs3129058	-8.1	rs17369215	-0.00689	2.35	2.54	102	2	enet	2.7298	0.00634
ENST00000615353.1	ENSG00000276180	HIST1H4I	6	27138588	27139881	0.1	rs34071253	-13.11	rs2494708	0.00922	3.25	2.65	1033	2	lasso	2.6552	0.00793
ENST00000374231.8	ENSG00000137288	UQCC2	6	33695349	33711684	0.1	rs9461856	-8.16	rs3916279	-0.00628	-3.71	-3.83	1578	27	enet	2.6259	0.00864
ENST00000605930.2	ENSG00000096433	ITPR3	6	33621379	33696569	0.1	rs9461856	-8.16	rs10947417	0.00118	3.67	1.92	1632	14	enet	2.6119	0.009
ENST00000617569.1	ENSG00000278637	HIST1H4A	6	26021679	26021990	0.1	rs35942569	-11.28	rs707889	0.0311	3.74	2.48	1928	9	lasso	2.604	0.00921
ENST00000307859.4	ENSG00000204614	TRIM40	6	30137010	30148735	0.1	rs3129058	-8.1	rs17369215	0.0668	3.76	2.54	102	2	lasso	2.5187	0.0118
ENST00000471319.1	ENSG00000237441	RGL2	6	33292106	33293930	0.1	rs60045856	-8.35	rs3763341	-0.00679	-2.96	1.55	1193	2	lasso	-2.4993	0.0124
ENST00000490173.1	ENSG00000204209	DAXX	6	33319664	33320460	0.1	rs60045856	-8.35	rs999943	0.0991	-4.13	2.47	1220	2	lasso	-2.4488	0.0143
ENST00000621411.1	ENSG00000274267	HIST1H3B	6	26031650	26032060	0.1	rs35942569	-11.28	rs707898	-0.001	2.74	2.44	1924	9	lasso	2.4434	0.0145
ENST00000303910.4	ENSG00000277075	HIST1H2AE	6	26216975	26217483	0.1	rs35942569	-11.28	rs9358891	-0.00689	3.23	2.88	1794	5	enet	2.4407	0.0147
ENST00000274849.2	ENSG00000146109	ABT1	6	26596952	26600744	0.1	rs35942569	-11.28	rs9295697	-0.00311	4.01	2.43	1346	2	lasso	2.4376	0.0148
ENST00000374542.9	ENSG00000204209	DAXX	6	33318558	33323014	0.1	rs60045856	-8.35	rs4148876	-0.0068	-3.03	2.84	1233	2	enet	-2.4118	0.0159
ENST00000419020.1	ENSG00000198563	DDX39B	6	31538882	31542003	0.1	rs2596500	-10.96	rs6916921	0.0177	3.9	-0.399	524	31	enet	2.408	0.016
ENST00000458083.5	ENSG00000204438	GPANK1	6	31663985	31665442	0.1	rs2596500	-10.96	rs9469079	-0.00548	2.5	-2.39	407	1	lasso	-2.3887	0.0169
ENST00000407692.2	ENSG00000217159	LARP1P1	6	26164072	26164363	0.1	rs35942569	-11.28	rs2205935	-0.0059	-2.81	2.39	1891	1	lasso	-2.3861	0.017
ENST00000406489.2	ENSG00000219891	ZSCAN12P1	6	28092427	28092845	0.1	rs17720293	-11.92	rs1150680	-0.00561	2.9	1.83	995	26	lasso	-2.3832	0.0172
ENST00000417521.5	ENSG00000204580	DDR1	6	30891427	30898139	0.1	rs2596500	-10.96	rs2270190	-0.00278	2.88	2.38	217	1	enet	2.3777	0.0174
ENST00000418160.5	ENSG00000137312	FLOT1	6	30740161	30742357	0.1	rs3130985	-10.5	rs9501053	4.17e-05	2.81	2.22	184	2	lasso	2.3511	0.0187
ENST00000477052.1	ENSG00000137411	VARS2	6	30922583	30923505	0.1	rs2596500	-10.96	rs2844623	0.0114	3.07	2.31	217	1	lasso	2.3101	0.0209
ENST00000375895.6	ENSG00000204438	GPANK1	6	31662076	31665850	0.1	rs2596500	-10.96	rs2844623	-0.00678	2.84	2.31	407	1	lasso	2.3101	0.0209
ENST00000514434.1	ENSG00000204580	DDR1	6	30894574	30897403	0.1	rs2596500	-10.96	rs2844623	0.0212	3.5	2.31	217	1	lasso	2.3101	0.0209
ENST00000377777.5	ENSG00000158373	HIST1H2BD	6	26158146	26158641	0.1	rs35942569	-11.28	rs12209856	0.0145	3.37	2.26	1899	1	lasso	2.2559	0.0241
ENST00000615164.2	ENSG00000276966	HIST1H4E	6	26204552	26206038	0.1	rs35942569	-11.28	rs12209856	-0.00677	3.04	2.26	1823	1	enet	2.2559	0.0241
ENST00000375050.5	ENSG00000204304	PBX2	6	32184741	32190186	0.1	rs3131380	-10.75	rs9271775	0.0441	2.86	1.69	200	6	enet	2.2516	0.0243
ENST00000493379.1	ENSG00000223501	VPS52	6	33264079	33267265	0.1	rs60045856	-8.35	rs9405002	0.0091	-3.47	1.78	1127	4	lasso	-2.2072	0.0273
ENST00000484636.1	ENSG00000166278	C2	6	31920096	31935990	0.1	rs3131380	-10.75	rs2516497	0.0738	3.78	-2.19	368	2	lasso	-2.1931	0.0283
ENST00000376059.7	ENSG00000204472	AIF1	6	31615184	31617021	0.1	rs2596500	-10.96	rs2516497	-0.00436	3.18	-2.19	527	2	lasso	-2.1931	0.0283
ENST00000484378.1	ENSG00000204525	HLA-C	6	31271099	31272090	0.1	rs2596500	-10.96	rs3130695	0.0344	4.38	0.556	439	19	enet	-2.1853	0.0289
ENST00000437124.6	ENSG00000204580	DDR1	6	30882955	30891015	0.1	rs2596500	-10.96	rs1042127	0.0306	3.49	2.48	217	8	lasso	2.1833	0.029
ENST00000487873.1	ENSG00000204564	C6orf136	6	30649906	30652749	0.1	rs3130985	-10.5	rs1265057	0.00858	-2.37	-2.15	176	1	lasso	2.1532	0.0313
ENST00000506573.1	ENSG00000204580	DDR1	6	30883401	30884078	0.1	rs2596500	-10.96	rs1265057	-0.000515	-2.72	-2.15	217	1	enet	2.1532	0.0313
ENST00000495769.5	ENSG00000204427	ABHD16A	6	31686989	31703340	0.1	rs2596500	-10.96	rs2596497	-0.00678	3.21	0.615	403	5	enet	2.1497	0.0316
ENST00000364915.1	ENSG00000201785	SNORD117	6	31536374	31536449	0.1	rs2596500	-10.96	rs3823403	-0.00583	-2.66	2	522	1	lasso	-2.002	0.0453
ENST00000374882.7	ENSG00000204264	PSMB8	6	32840717	32844047	0.1	rs3891175	-8.59	rs1063478	0.0104	3.17	-0.818	372	2	lasso	-1.9811	0.0476
ENST00000445436.1	ENSG00000235238	SUMO2P1	6	29636060	29636343	0.1	rs3129058	-8.1	rs2076179	0.00369	-1.84	1.96	104	4	enet	-1.9697	0.0489
ENST00000607124.1	ENSG00000124635	HIST1H2BJ	6	27125897	27132750	0.1	rs34071253	-13.11	rs10946900	-0.00616	2.47	1.97	1047	1	lasso	1.9662	0.0493
ENST00000482224.5	ENSG00000204427	ABHD16A	6	31692752	31703311	0.1	rs2596500	-10.96	rs9380260	-0.000432	2.84	3.4	402	2	lasso	1.9615	0.0498
ENST00000461743.1	ENSG00000223501	VPS52	6	33263548	33264222	0.1	rs60045856	-8.35	rs420361	-0.00689	-2.92	1.95	1116	3	lasso	-1.9454	0.0517
ENST00000359193.3	ENSG00000196787	HIST1H2AG	6	27133042	27135291	0.1	rs34071253	-13.11	rs149719416	-0.00316	2.98	1.91	1036	1	lasso	1.9117	0.0559
ENST00000515219.5	ENSG00000204580	DDR1	6	30884551	30892018	0.1	rs2596500	-10.96	rs3130554	0.0193	2.99	-1.74	217	3	enet	-1.8931	0.0583
ENST00000478610.5	ENSG00000237441	RGL2	6	33295687	33297986	0.1	rs60045856	-8.35	rs12202730	0.00402	-3.38	1.89	1206	1	lasso	-1.8905	0.0587
ENST00000375244.7	ENSG00000168477	TNXB	6	32041154	32109374	0.1	rs3131380	-10.75	rs150622545	0.0624	3.34	-1.89	251	1	lasso	-1.8874	0.0591
ENST00000375023.3	ENSG00000204301	NOTCH4	6	32194843	32224067	0.1	rs3131380	-10.75	rs150622545	0.0822	4	-1.89	200	1	lasso	-1.8874	0.0591
ENST00000480254.1	ENSG00000204304	PBX2	6	32188280	32189077	0.1	rs3131380	-10.75	rs150622545	-0.0049	2.37	-1.89	200	1	lasso	-1.8874	0.0591
ENST00000473562.1	ENSG00000204301	NOTCH4	6	32215860	32224057	0.1	rs3131380	-10.75	rs150622545	0.0457	3.31	-1.89	200	1	lasso	-1.8874	0.0591
ENST00000479001.2	ENSG00000258388	PPT2-EGFL8	6	32157111	32166252	0.1	rs3131380	-10.75	rs150622545	0.000146	2.41	-1.89	199	1	lasso	-1.8874	0.0591
ENST00000606923.1	ENSG00000124635	HIST1H2BJ	6	27126079	27132548	0.1	rs34071253	-13.11	rs149340530	-0.0058	2.84	1.85	1047	1	lasso	1.8519	0.064
ENST00000395287.5	ENSG00000204256	BRD2	6	32972730	32981505	0.1	rs3891175	-8.4	rs2071463	-0.00632	2.98	1.15	404	3	lasso	1.8308	0.0671
ENST00000469501.1	ENSG00000204469	PRRC2A	6	31635242	31635709	0.1	rs2596500	-10.96	rs2074478	0.0355	2.71	1.82	442	1	lasso	1.8197	0.0688
ENST00000471088.1	ENSG00000240053	LY6G5B	6	31672381	31673776	0.1	rs2596500	-10.96	rs150622545	-0.00599	2.73	-1.89	404	3	lasso	-1.8089	0.0705
ENST00000472581.1	ENSG00000243649	CFB	6	31945975	31947120	0.1	rs3131380	-10.75	rs2239705	-0.00236	3.16	-1.73	368	1	enet	-1.7331	0.0831
ENST00000483281.5	ENSG00000204231	RXRB	6	33194220	33200637	0.1	rs60045856	-8.35	rs970902	0.000981	3.31	0.301	945	4	lasso	-1.7254	0.0845
ENST00000330236.6	ENSG00000198315	ZKSCAN8	6	28141938	28159472	0.1	rs17720293	-11.92	rs213231	0.00594	2.68	0.562	980	7	lasso	-1.7109	0.0871
ENST00000492342.1	ENSG00000213676	ATF6B	6	32118831	32120420	0.1	rs3131380	-10.75	rs3130286	-0.0056	2.4	1.7	196	1	lasso	1.7002	0.0891
ENST00000441117.1	ENSG00000236104	ZBTB22	6	33316469	33317941	0.1	rs60045856	-8.35	rs116492147	0.09	-3.82	2.08	1230	7	lasso	-1.6752	0.0939
ENST00000293760.9	ENSG00000161904	LEMD2	6	33771202	33789136	0.1	rs9461856	-8.16	rs143582413	0.00506	-3.11	-0.415	1648	18	enet	1.667	0.0955
ENST00000463639.1	ENSG00000204256	BRD2	6	32977550	32978801	0.1	rs3891175	-8.39	rs9276977	0.00433	2.61	1.67	402	1	lasso	1.6653	0.0958
ENST00000495755.1	ENSG00000223501	VPS52	6	33267466	33268153	0.1	rs60045856	-8.35	rs447088	0.00758	-3.13	1.66	1128	1	lasso	-1.6589	0.0971
ENST00000375911.1	ENSG00000204439	C6orf47	6	31658298	31660772	0.1	rs2596500	-10.96	rs2596503	-0.00669	2.52	0.763	408	2	lasso	-1.6124	0.107
ENST00000515233.5	ENSG00000204580	DDR1	6	30883201	30889428	0.1	rs2596500	-10.96	rs3130454	0.0118	-2.66	1.6	217	1	lasso	-1.6041	0.109
ENST00000396389.5	ENSG00000196230	TUBB	6	30721667	30725426	0.1	rs3130985	-10.5	rs3130454	-0.00465	2.4	1.6	184	1	lasso	1.6041	0.109
ENST00000466239.5	ENSG00000241404	EGFL8	6	32165236	32168281	0.1	rs3131380	-10.75	rs150622545	-0.00647	2.68	-1.89	200	3	lasso	-1.6027	0.109
ENST00000425033.1	ENSG00000225914	XXbac-BPG154L12.4	6	32255711	32265838	0.1	rs3115672	-10.73	rs660895	-0.00537	2.28	1.6	181	1	lasso	1.6032	0.109
ENST00000483821.1	ENSG00000204231	RXRB	6	33194664	33195360	0.1	rs60045856	-8.35	rs9784758	0.0264	3.53	1.05	935	4	lasso	1.594	0.111
ENST00000516068.1	ENSG00000251877	RNU2-45P	6	28410270	28410456	0.1	rs17720293	-11.92	rs116406755	0.0172	-3.41	-0.978	745	8	lasso	-1.5763	0.115
ENST00000416018.5	ENSG00000137312	FLOT1	6	30740255	30742203	0.1	rs3130985	-10.5	rs3094663	-0.00319	2.66	1.55	184	4	enet	1.5694	0.117
ENST00000481441.1	ENSG00000204231	RXRB	6	33195785	33198635	0.1	rs60045856	-8.35	rs241434	0.00112	3.45	1.32	938	61	enet	1.5661	0.117
ENST00000489905.1	ENSG00000227057	WDR46	6	33279571	33287429	0.1	rs60045856	-8.35	rs12202730	-0.00325	-3.5	1.89	1180	5	lasso	-1.5599	0.119
ENST00000614363.4	ENSG00000204387	C6orf48	6	31834922	31839766	0.1	rs2596500	-10.96	rs2075789	-0.00474	-3.28	-1.57	395	18	enet	1.5411	0.123
ENST00000486845.1	ENSG00000112511	PHF1	6	33414336	33416213	0.1	rs9461856	-8.16	rs194682	0.00587	3.34	5.34	1356	9	enet	1.5339	0.125
ENST00000444757.5	ENSG00000112473	SLC39A7	6	33200445	33202692	0.1	rs60045856	-8.35	rs62407631	-0.00543	3.49	-2.43	950	4	lasso	-1.4975	0.134
ENST00000359374.8	ENSG00000066379	ZNRD1	6	30061259	30064909	0.1	rs3129058	-8.1	rs9257936	0.0221	-2.52	1.49	102	1	lasso	-1.4901	0.136
ENST00000488648.5	ENSG00000204351	SKIV2L	6	31959117	31961386	0.1	rs3131380	-10.75	rs12333245	-0.00557	3.06	-1.34	364	6	lasso	-1.4338	0.152
ENST00000615868.1	ENSG00000278463	HIST1H2AB	6	26033176	26033568	0.1	rs35942569	-11.28	rs4712950	0.00699	2.9	-1.4	1924	1	lasso	-1.4014	0.161
ENST00000452035.6	ENSG00000243649	CFB	6	31946222	31950645	0.1	rs3131380	-10.75	rs6937318	-0.00415	2.8	-1.39	368	1	lasso	-1.3852	0.166
ENST00000395789.5	ENSG00000204387	C6orf48	6	31834932	31839761	0.1	rs2596500	-10.96	rs2596497	-0.00295	2.66	0.615	395	4	lasso	1.3763	0.169
ENST00000475304.5	ENSG00000231925	TAPBP	6	33301685	33314251	0.1	rs60045856	-8.35	rs241434	-0.000393	3.24	1.32	1240	3	lasso	1.325	0.185
ENST00000440279.7	ENSG00000112514	CUTA	6	33416552	33417921	0.1	rs9461856	-8.16	rs28724903	0.000341	3.48	-0.379	1357	2	lasso	-1.3152	0.188
ENST00000375143.6	ENSG00000221988	PPT2	6	32154138	32163678	0.1	rs3131380	-10.75	rs55740958	0.00606	2.49	-1.31	199	1	lasso	-1.3127	0.189
ENST00000512368.5	ENSG00000161904	LEMD2	6	33778319	33784669	0.1	rs9461856	-8.16	rs3130260	0.0722	-3.53	3.52	1642	14	enet	-1.2269	0.22
ENST00000376568.7	ENSG00000204580	DDR1	6	30884458	30900153	0.1	rs2596500	-10.96	rs9263717	-0.00586	2.88	0.199	217	7	enet	1.2176	0.223
ENST00000421671.6	ENSG00000161904	LEMD2	6	33771432	33789125	0.1	rs9461856	-8.16	rs79474925	0.0323	3.97	-0.076	1648	4	enet	1.2089	0.227
ENST00000606059.1	ENSG00000204256	BRD2	6	32976413	32977074	0.1	rs3891175	-8.39	rs2076312	0.0123	3.1	3.36	402	64	enet	1.1927	0.233
ENST00000377727.1	ENSG00000158406	HIST1H4H	6	26285113	26285509	0.1	rs35942569	-11.28	rs4413606	-0.0015	3.41	-0.000125	1619	11	enet	1.1867	0.235
ENST00000636146.1	ENSG00000197283	SYNGAP1	6	33451505	33451831	0.1	rs9461856	-8.16	rs114699053	-0.00175	-3.79	1.14	1427	5	enet	-1.1641	0.244
ENST00000504927.5	ENSG00000204580	DDR1	6	30884104	30891036	0.1	rs2596500	-10.96	rs1265051	-0.00635	-2.89	4.12	217	27	enet	1.1563	0.248
ENST00000465528.1	ENSG00000204301	NOTCH4	6	32210926	32214237	0.1	rs3131380	-10.75	rs150622545	0.0422	3.88	-1.89	200	2	lasso	-1.1482	0.251
ENST00000504692.1	ENSG00000161904	LEMD2	6	33776614	33778339	0.1	rs9461856	-8.16	rs55687422	0.0182	3.37	-1.08	1632	7	lasso	-1.1076	0.268
ENST00000377803.3	ENSG00000197061	HIST1H4C	6	26103876	26104310	0.1	rs35942569	-11.28	rs707898	0.00518	3.29	2.44	1931	10	lasso	1.1046	0.269
ENST00000488944.5	ENSG00000227057	WDR46	6	33287243	33288026	0.1	rs60045856	-8.35	rs3763341	0.00916	-3.28	1.55	1181	5	enet	-1.0937	0.274
ENST00000470086.5	ENSG00000204392	LSM2	6	31797396	31806852	0.1	rs2596500	-10.96	rs6915833	-0.00417	2.82	1.08	395	1	lasso	1.0796	0.28
ENST00000494654.1	ENSG00000137337	MDC1	6	30711472	30711931	0.1	rs3130985	-10.5	rs1265100	-0.00291	-2.47	-0.491	184	2	lasso	1.0379	0.299
ENST00000375661.5	ENSG00000204392	LSM2	6	31797396	31806984	0.1	rs2596500	-10.96	rs6916921	0.014	2.93	-0.399	395	5	enet	-1.0104	0.312
ENST00000374484.8	ENSG00000112514	CUTA	6	33416550	33418142	0.1	rs9461856	-8.16	rs62397634	0.0116	-2.84	0.956	1358	1	lasso	-0.9563	0.339
ENST00000375893.6	ENSG00000204438	GPANK1	6	31662076	31665630	0.1	rs2596500	-10.96	rs1009382	-0.00461	3.23	2.84	407	8	enet	-0.9392	0.348
ENST00000431845.2	ENSG00000236104	ZBTB22	6	33314418	33317735	0.1	rs60045856	-8.35	rs56382646	-0.00644	2.98	-1.44	1238	2	lasso	0.9273	0.354
ENST00000512515.1	ENSG00000250535	STK19B	6	32013270	32013787	0.1	rs3131380	-10.75	rs2075798	-0.00223	2.45	0.91	240	1	lasso	0.91	0.363
ENST00000377745.3	ENSG00000278705	HIST1H4B	6	26026815	26027252	0.1	rs35942569	-11.28	rs17531978	0.000586	3.19	0.253	1924	7	lasso	-0.9095	0.363
ENST00000482257.1	ENSG00000204642	HLA-F	6	29723434	29725087	0.1	rs3129058	-8.1	rs7759272	-0.0066	2.55	2.52	104	40	enet	0.8796	0.379
ENST00000354258.4	ENSG00000168394	TAP1	6	32845209	32853978	0.1	rs3891175	-8.59	rs9378127	0.0458	3.29	-0.882	372	2	lasso	-0.8702	0.384
ENST00000359611.3	ENSG00000278677	HIST1H2AM	6	27892757	27893149	0.1	rs34071253	-13.11	rs2235359	-0.00542	-2.58	-0.392	1150	3	lasso	0.7669	0.443
ENST00000374859.2	ENSG00000240065	PSMB9	6	32854161	32859585	0.1	rs3891175	-8.59	rs1063478	-0.00412	3.04	-0.818	372	2	lasso	-0.7659	0.444
ENST00000480730.5	ENSG00000231925	TAPBP	6	33303663	33314049	0.1	rs60045856	-8.35	rs12202730	-0.00574	-3.12	1.89	1238	3	enet	-0.7643	0.445
ENST00000376145.8	ENSG00000204498	NFKBIL1	6	31547613	31558829	0.1	rs2596500	-10.96	rs1042663	-0.00673	-2.56	-0.427	540	62	enet	-0.7576	0.449
ENST00000404269.2	ENSG00000216331	HIST1H1PS1	6	26195554	26196633	0.1	rs35942569	-11.28	rs72843590	0.00441	3.26	0.757	1840	1	lasso	0.7569	0.449
ENST00000477718.5	ENSG00000227057	WDR46	6	33287492	33289247	0.1	rs60045856	-8.35	rs9277929	-0.00673	2.88	-0.72	1185	1	enet	-0.7204	0.471
ENST00000488767.1	ENSG00000112511	PHF1	6	33412984	33413944	0.1	rs9461856	-8.16	rs74653139	-0.00687	-3.34	-0.68	1354	2	lasso	0.7115	0.477
ENST00000428450.5	ENSG00000198563	DDX39B	6	31536609	31541989	0.1	rs2596500	-10.96	rs2523691	0.00723	3.1	-1.5	524	21	enet	0.6971	0.486
ENST00000628157.1	ENSG00000204351	SKIV2L	6	31959193	31961225	0.1	rs3131380	-10.75	rs411337	-0.00669	2.58	-0.688	364	14	lasso	-0.6655	0.506
ENST00000614911.2	ENSG00000274750	HIST1H3E	6	26225155	26225616	0.1	rs35942569	-11.28	rs55848726	0.106	4.84	-0.587	1782	9	lasso	-0.6489	0.516
ENST00000482312.1	ENSG00000243649	CFB	6	31950874	31952084	0.1	rs3131380	-10.75	rs62395827	0.000556	2.54	0.632	368	1	lasso	0.632	0.527
ENST00000374516.7	ENSG00000112511	PHF1	6	33410961	33416453	0.1	rs9461856	-8.16	rs75552893	0.0195	3.67	0.552	1356	2	lasso	0.5693	0.569
ENST00000491768.5	ENSG00000204386	NEU1	6	31859052	31862822	0.1	rs3131380	-10.75	rs11965547	-0.0062	-2.66	0.549	379	1	lasso	-0.5489	0.583
ENST00000614097.2	ENSG00000274290	HIST1H2BE	6	26183730	26184226	0.1	rs35942569	-11.28	rs7773163	-0.00657	-2.69	-0.549	1857	6	lasso	0.549	0.583
ENST00000606198.5	ENSG00000198315	ZKSCAN8	6	28141910	28154111	0.1	rs17720293	-11.92	rs213231	0.0169	3.18	0.562	980	3	lasso	0.5223	0.601
ENST00000495579.5	ENSG00000213676	ATF6B	6	32120442	32128222	0.1	rs3131380	-10.75	rs150622545	0.000361	2.39	-1.89	197	2	lasso	-0.5062	0.613
ENST00000494022.1	ENSG00000213676	ATF6B	6	32098176	32117610	0.1	rs3131380	-10.75	rs2227956	-0.00615	-2.81	1.05	196	8	enet	-0.495	0.621
ENST00000487746.1	ENSG00000213780	GTF2H4	6	30909442	30912393	0.1	rs2596500	-10.96	rs6909321	0.00738	-2.82	-0.279	217	8	enet	0.4459	0.656
ENST00000244537.5	ENSG00000274618	HIST1H4F	6	26240426	26240737	0.1	rs35942569	-11.28	rs80095925	0.0257	3.46	0.662	1730	5	lasso	0.4322	0.666
ENST00000488034.5	ENSG00000112514	CUTA	6	33416543	33418122	0.1	rs9461856	-8.16	rs1408503	-0.00516	-3.31	0.486	1358	2	lasso	-0.4238	0.672
ENST00000376148.8	ENSG00000204498	NFKBIL1	6	31547581	31558829	0.1	rs2596500	-10.96	rs6916921	-0.00622	-2.75	-0.399	540	3	lasso	0.3998	0.689
ENST00000441054.5	ENSG00000204463	BAG6	6	31647706	31652445	0.1	rs2596500	-10.96	rs6916921	-0.00352	2.7	-0.399	409	3	lasso	-0.3998	0.689
ENST00000508327.5	ENSG00000161904	LEMD2	6	33772325	33787001	0.1	rs9461856	-8.16	rs72880503	0.00781	3.29	-1.42	1646	2	lasso	-0.3769	0.706
ENST00000412585.6	ENSG00000234745	HLA-B	6	31353872	31357187	0.1	rs2596500	-10.96	rs2516396	-0.00144	3.26	0.566	448	2	enet	0.3486	0.727
ENST00000616365.1	ENSG00000275379	HIST1H3I	6	27871905	27872315	0.1	rs34071253	-13.11	rs11751928	0.0021	-3.09	0.336	1170	1	lasso	-0.3365	0.737
ENST00000442696.6	ENSG00000161904	LEMD2	6	33777154	33788830	0.1	rs9461856	-8.16	rs79474925	-0.00634	3.51	-0.076	1648	18	enet	0.326	0.744
ENST00000244534.6	ENSG00000124575	HIST1H1D	6	26234268	26234933	0.1	rs35942569	-11.28	rs55848726	-0.00579	3.24	-0.587	1750	3	enet	-0.3175	0.751
ENST00000488478.5	ENSG00000112514	CUTA	6	33416550	33418086	0.1	rs9461856	-8.16	rs75359196	-0.00128	-3.73	0.752	1358	30	enet	0.3091	0.757
ENST00000478678.5	ENSG00000204304	PBX2	6	32186973	32189942	0.1	rs3131380	-10.75	rs4151664	0.00704	-2.37	0.285	200	1	lasso	-0.2852	0.775
ENST00000440048.1	ENSG00000204394	VARS	6	31792986	31795499	0.1	rs2596500	-10.96	rs1009382	0.0194	2.9	2.84	395	3	enet	0.263	0.793
ENST00000468536.5	ENSG00000204209	DAXX	6	33319533	33322930	0.1	rs60045856	-8.35	rs80014305	0.0278	-3.45	-0.261	1229	1	lasso	0.2611	0.794
ENST00000365371.1	ENSG00000202241	RN7SKP186	6	30864250	30864552	0.1	rs2596500	-10.96	rs3131004	0.0114	-3.34	2.63	217	17	enet	0.2583	0.796
ENST00000485349.5	ENSG00000204351	SKIV2L	6	31968454	31969408	0.1	rs3131380	-10.75	rs391165	0.224	5.8	-0.234	364	6	lasso	-0.2407	0.81
ENST00000375779.6	ENSG00000213719	CLIC1	6	31730581	31736572	0.1	rs2596500	-10.96	rs391165	0.0161	2.77	-0.234	401	1	enet	-0.2339	0.815
ENST00000375107.7	ENSG00000204310	AGPAT1	6	32168212	32176122	0.1	rs3131380	-10.75	rs4151664	-0.00599	-2.68	0.285	200	2	lasso	0.231	0.817
ENST00000616182.1	ENSG00000274641	HIST1H2BO	6	27893463	27893843	0.1	rs34071253	-13.11	rs78224691	-0.00673	-2.93	-0.0936	1145	5	lasso	0.2187	0.827
ENST00000494816.5	ENSG00000204371	EHMT2	6	31879759	31886437	0.1	rs3131380	-10.75	rs140091914	-0.00667	2.49	0.212	368	1	lasso	0.2124	0.832
ENST00000428835.5	ENSG00000223865	HLA-DPB1	6	33080487	33085889	0.1	rs60045856	-8.35	rs145680698	-0.00668	3.1	-0.278	686	5	lasso	-0.198	0.843
ENST00000463794.1	ENSG00000204564	C6orf136	6	30647126	30652713	0.1	rs3130985	-10.5	rs3130980	-0.0037	-2.84	0.763	176	5	lasso	0.1801	0.857
ENST00000475705.1	ENSG00000213676	ATF6B	6	32118777	32120019	0.1	rs3131380	-10.75	rs3749953	0.00275	2.6	0.134	196	3	lasso	-0.1378	0.89
ENST00000634733.1	ENSG00000274750	HIST1H3E	6	26224199	26227473	0.1	rs35942569	-11.28	rs16891464	0.152	5.45	-0.931	1783	20	lasso	-0.1018	0.919
ENST00000314332.5	ENSG00000180596	HIST1H2BC	6	26114873	26123910	0.1	rs35942569	-11.28	rs1800758	-0.00687	-2.75	0.0904	1937	1	lasso	-0.0904	0.928
ENST00000634560.1	ENSG00000158406	HIST1H4H	6	26281055	26285534	0.1	rs35942569	-11.28	rs129128	0.0143	3.2	-1.2	1628	88	enet	-0.0737	0.941
ENST00000374685.8	ENSG00000204231	RXRB	6	33193588	33200614	0.1	rs60045856	-8.35	rs416622	-0.00603	-3.23	0.0486	945	1	lasso	-0.0486	0.961
ENST00000365118.2	ENSG00000201988	Y_RNA	6	30736304	30736414	0.1	rs3130985	-10.5	rs1265100	-0.00656	2.71	-0.491	184	3	lasso	-0.0417	0.967
ENST00000602637.1	ENSG00000180573	HIST1H2AC	6	26124203	26139084	0.1	rs35942569	-11.28	rs36125084	-0.00686	-2.87	-0.0402	1936	1	enet	0.0402	0.968
ENST00000508472.5	ENSG00000204580	DDR1	6	30890408	30892314	0.1	rs2596500	-10.96	rs2270190	-0.00176	2.87	2.38	217	21	enet	-0.0313	0.975
ENST00000417023.5	ENSG00000198563	DDX39B	6	31530779	31534511	0.1	NA	NA	NA	NA	NA	NA	0	0	lasso	NA	NA
ENST00000465047.1	ENSG00000221988	PPT2	6	32155018	32155759	0.1	NA	NA	NA	NA	NA	NA	198	0	lasso	NA	NA
ENST00000487376.5	ENSG00000137312	FLOT1	6	30727709	30740853	0.1	NA	NA	NA	NA	NA	NA	0	0	enet	NA	NA
ENST00000374214.3	ENSG00000137288	UQCC2	6	33697568	33711727	0.1	NA	NA	NA	NA	NA	NA	0	0	enet	NA	NA
ENST00000416571.5	ENSG00000137337	MDC1	6	30713833	30717175	0.1	NA	NA	NA	NA	NA	NA	0	0	enet	NA	NA
ENST00000421263.1	ENSG00000137411	VARS2	6	30914382	30915416	0.1	NA	NA	NA	NA	NA	NA	0	0	enet	NA	NA
ENST00000374675.7	ENSG00000112473	SLC39A7	6	33200826	33204439	0.1	NA	NA	NA	NA	NA	NA	0	0	enet	NA	NA
ENST00000427004.5	ENSG00000112511	PHF1	6	33410399	33413294	0.1	NA	NA	NA	NA	NA	NA	0	0	enet	NA	NA
ENST00000492510.1	ENSG00000112514	CUTA	6	33417984	33418187	0.1	NA	NA	NA	NA	NA	NA	0	0	enet	NA	NA
ENST00000289316.2	ENSG00000158373	HIST1H2BD	6	26158146	26171349	0.1	NA	NA	NA	NA	NA	NA	0	0	lasso	NA	NA
ENST00000513701.1	ENSG00000161904	LEMD2	6	33778331	33787097	0.1	NA	NA	NA	NA	NA	NA	0	0	enet	NA	NA
ENST00000471278.5	ENSG00000181315	ZNF322	6	26636291	26651496	0.1	NA	NA	NA	NA	NA	NA	0	0	enet	NA	NA
ENST00000375882.6	ENSG00000204435	CSNK2B	6	31666064	31670070	0.1	NA	NA	NA	NA	NA	NA	0	0	lasso	NA	NA
ENST00000437771.5	ENSG00000204463	BAG6	6	31642219	31652678	0.1	NA	NA	NA	NA	NA	NA	0	0	enet	NA	NA
ENST00000477243.1	ENSG00000182952	HMGN4	6	26538438	26539949	0.1	NA	NA	NA	NA	NA	NA	0	0	enet	NA	NA
ENST00000418949.6	ENSG00000166278	C2	6	31927703	31935058	0.1	NA	NA	NA	NA	NA	NA	0	0	lasso	NA	NA
ENST00000375976.8	ENSG00000204463	BAG6	6	31639028	31652393	0.1	NA	NA	NA	NA	NA	NA	0	0	enet	NA	NA
ENST00000484449.1	ENSG00000204569	PPP1R10	6	30609947	30617244	0.1	NA	NA	NA	NA	NA	NA	0	0	lasso	NA	NA
ENST00000465348.5	ENSG00000204463	BAG6	6	31642684	31644200	0.1	NA	NA	NA	NA	NA	NA	0	0	enet	NA	NA
ENST00000434444.5	ENSG00000204463	BAG6	6	31647591	31651920	0.1	NA	NA	NA	NA	NA	NA	0	0	enet	NA	NA
ENST00000477462.5	ENSG00000204427	ABHD16A	6	31691649	31703300	0.1	NA	NA	NA	NA	NA	NA	0	0	enet	NA	NA
ENST00000490742.5	ENSG00000204482	LST1	6	31587316	31588676	0.1	NA	NA	NA	NA	NA	NA	0	0	enet	NA	NA
ENST00000424480.5	ENSG00000204463	BAG6	6	31647604	31652667	0.1	NA	NA	NA	NA	NA	NA	0	0	lasso	NA	NA
ENST00000512725.5	ENSG00000204580	DDR1	6	30885308	30889429	0.1	NA	NA	NA	NA	NA	NA	0	0	enet	NA	NA
ENST00000512694.5	ENSG00000204580	DDR1	6	30883171	30891065	0.1	NA	NA	NA	NA	NA	NA	0	0	lasso	NA	NA
ENST00000495981.5	ENSG00000223501	VPS52	6	33250606	33263613	0.1	NA	NA	NA	NA	NA	NA	0	0	enet	NA	NA
ENST00000581824.1	ENSG00000204580	DDR1	6	30890883	30890972	0.1	NA	NA	NA	NA	NA	NA	0	0	enet	NA	NA
ENST00000424544.2	ENSG00000204580	DDR1	6	30888750	30891451	0.1	NA	NA	NA	NA	NA	NA	0	0	enet	NA	NA
ENST00000452441.5	ENSG00000204580	DDR1	6	30884550	30900152	0.1	NA	NA	NA	NA	NA	NA	0	0	enet	NA	NA
ENST00000425368.6	ENSG00000243649	CFB	6	31945709	31952084	0.1	NA	NA	NA	NA	NA	NA	0	0	enet	NA	NA
ENST00000468157.5	ENSG00000227057	WDR46	6	33287664	33289202	0.1	NA	NA	NA	NA	NA	NA	0	0	lasso	NA	NA
ENST00000481025.1	ENSG00000227057	WDR46	6	33288056	33289012	0.1	NA	NA	NA	NA	NA	NA	0	0	enet	NA	NA
ENST00000473611.5	ENSG00000227057	WDR46	6	33279108	33280851	0.1	NA	NA	NA	NA	NA	NA	0	0	enet	NA	NA
ENST00000476222.5	ENSG00000231500	RPS18	6	33272096	33276510	0.1	NA	NA	NA	NA	NA	NA	0	0	enet	NA	NA
ENST00000480913.5	ENSG00000213722	DDAH2	6	31727038	31730227	0.1	NA	NA	NA	NA	NA	NA	0	0	enet	NA	NA
ENST00000428098.5	ENSG00000198563	DDX39B	6	31535388	31542018	0.1	NA	NA	NA	NA	NA	NA	0	0	lasso	NA	NA
ENST00000449757.5	ENSG00000198563	DDX39B	6	31536623	31541729	0.1	NA	NA	NA	NA	NA	NA	0	0	enet	NA	NA
ENST00000468138.5	ENSG00000112812	PRSS16	6	27251620	27255319	0.1	NA	NA	NA	NA	NA	NA	0	0	lasso	NA	NA
ENST00000484566.5	ENSG00000198563	DDX39B	6	31530219	31535475	0.1	NA	NA	NA	NA	NA	NA	0	0	enet	NA	NA
ENST00000338379.5	ENSG00000187475	HIST1H1T	6	26107419	26108136	0.1	NA	NA	NA	NA	NA	NA	0	0	lasso	NA	NA
ENST00000365571.2	ENSG00000202441	RNY4P10	6	33199601	33199696	0.1	NA	NA	NA	NA	NA	NA	0	0	enet	NA	NA
ENST00000418026.1	ENSG00000234127	TRIM26	6	30198491	30213385	0.1	NA	NA	NA	NA	NA	NA	0	0	enet	NA	NA
ENST00000374662.3	ENSG00000204228	HSD17B8	6	33204642	33206831	0.1	NA	NA	NA	NA	NA	NA	0	0	enet	NA	NA
ENST00000616110.1	ENSG00000274494	MIR6832	6	31633787	31633858	0.1	NA	NA	NA	NA	NA	NA	0	0	enet	NA	NA
ENST00000375650.4	ENSG00000204388	HSPA1B	6	31827735	31830255	0.1	NA	NA	NA	NA	NA	NA	0	0	lasso	NA	NA
ENST00000437840.6	ENSG00000237441	RGL2	6	33291654	33298930	0.1	NA	NA	NA	NA	NA	NA	0	0	enet	NA	NA
ENST00000464079.1	ENSG00000204469	PRRC2A	6	31624902	31625497	0.1	NA	NA	NA	NA	NA	NA	0	0	enet	NA	NA
ENST00000363946.1	ENSG00000200816	SNORA38	6	31623079	31623210	0.1	NA	NA	NA	NA	NA	NA	0	0	enet	NA	NA
ENST00000259874.5	ENSG00000137331	IER3	6	30743199	30744554	0.1	NA	NA	NA	NA	NA	NA	0	0	enet	NA	NA
ENST00000390938.1	ENSG00000212240	RNU6-930P	6	28915645	28915744	0.1	NA	NA	NA	NA	NA	NA	0	0	enet	NA	NA
ENST00000487829.1	ENSG00000234127	TRIM26	6	30198764	30213365	0.1	NA	NA	NA	NA	NA	NA	0	0	enet	NA	NA
ENST00000375203.7	ENSG00000213676	ATF6B	6	32115264	32128240	0.1	NA	NA	NA	NA	NA	NA	0	0	lasso	NA	NA
ENST00000437288.5	ENSG00000213722	DDAH2	6	31727038	31728877	0.1	NA	NA	NA	NA	NA	NA	0	0	enet	NA	NA
ENST00000396934.7	ENSG00000186470	BTN3A2	6	26365159	26378320	0.1	NA	NA	NA	NA	NA	NA	0	0	lasso	NA	NA
ENST00000436437.1	ENSG00000213722	DDAH2	6	31727606	31729501	0.1	NA	NA	NA	NA	NA	NA	0	0	enet	NA	NA
ENST00000414083.6	ENSG00000204209	DAXX	6	33318559	33323016	0.1	NA	NA	NA	NA	NA	NA	0	0	enet	NA	NA
ENST00000584808.1	ENSG00000204256	BRD2	6	32970705	32972048	0.1	NA	NA	NA	NA	NA	NA	0	0	lasso	NA	NA
ENST00000470453.1	ENSG00000204351	SKIV2L	6	31968524	31969587	0.1	NA	NA	NA	NA	NA	NA	0	0	enet	NA	NA
ENST00000580234.1	ENSG00000204256	BRD2	6	32970238	32972116	0.1	NA	NA	NA	NA	NA	NA	0	0	lasso	NA	NA
ENST00000625905.1	ENSG00000204356	NELFE	6	31957400	31958446	0.1	NA	NA	NA	NA	NA	NA	0	0	enet	NA	NA
ENST00000482914.5	ENSG00000204256	BRD2	6	32970953	32981505	0.1	NA	NA	NA	NA	NA	NA	0	0	lasso	NA	NA
ENST00000476663.1	ENSG00000204310	AGPAT1	6	32170165	32175897	0.1	NA	NA	NA	NA	NA	NA	0	0	enet	NA	NA
ENST00000461483.5	ENSG00000243649	CFB	6	31947281	31949551	0.1	NA	NA	NA	NA	NA	NA	0	0	enet	NA	NA
ENST00000491994.1	ENSG00000204351	SKIV2L	6	31968475	31969751	0.1	NA	NA	NA	NA	NA	NA	0	0	enet	NA	NA
ENST00000481259.1	ENSG00000204256	BRD2	6	32976569	32977901	0.1	NA	NA	NA	NA	NA	NA	0	0	enet	NA	NA
ENST00000460058.1	ENSG00000204348	DXO	6	31970898	31972009	0.1	NA	NA	NA	NA	NA	NA	0	0	enet	NA	NA
ENST00000441998.5	ENSG00000204356	NELFE	6	31953758	31958957	0.1	NA	NA	NA	NA	NA	NA	0	0	enet	NA	NA
ENST00000498420.5	ENSG00000204427	ABHD16A	6	31689015	31703356	0.1	NA	NA	NA	NA	NA	NA	0	0	enet	NA	NA
ENST00000375537.8	ENSG00000204371	EHMT2	6	31879759	31897684	0.1	NA	NA	NA	NA	NA	NA	0	0	enet	NA	NA
ENST00000470083.5	ENSG00000204392	LSM2	6	31797396	31806817	0.1	NA	NA	NA	NA	NA	NA	0	0	enet	NA	NA
ENST00000471644.5	ENSG00000204427	ABHD16A	6	31687653	31690245	0.1	NA	NA	NA	NA	NA	NA	0	0	enet	NA	NA
ENST00000607266.5	ENSG00000112514	CUTA	6	33416550	33417931	0.1	NA	NA	NA	NA	NA	NA	0	0	enet	NA	NA
ENST00000541790.3	ENSG00000273802	HIST1H2BG	6	26215159	26216692	0.1	NA	NA	NA	NA	NA	NA	0	0	enet	NA	NA
ENST00000482838.1	ENSG00000204256	BRD2	6	32979682	32980766	0.1	NA	NA	NA	NA	NA	NA	0	0	enet	NA	NA
ENST00000497454.5	ENSG00000237441	RGL2	6	33291654	33299324	0.1	NA	NA	NA	NA	NA	NA	0	0	enet	NA	NA
ENST00000439602.6	ENSG00000231500	RPS18	6	33272010	33276510	0.1	NA	NA	NA	NA	NA	NA	0	0	enet	NA	NA
ENST00000343677.3	ENSG00000187837	HIST1H1C	6	26055787	26056428	0.1	NA	NA	NA	NA	NA	NA	0	0	enet	NA	NA
ENST00000374825.8	ENSG00000204256	BRD2	6	32968660	32981505	0.1	NA	NA	NA	NA	NA	NA	0	0	enet	NA	NA
ENST00000474839.5	ENSG00000204351	SKIV2L	6	31959171	31969748	0.1	NA	NA	NA	NA	NA	NA	0	0	enet	NA	NA
ENST00000327892.12	ENSG00000196230	TUBB	6	30720201	30725426	0.1	NA	NA	NA	NA	NA	NA	0	0	enet	NA	NA
ENST00000437116.2	ENSG00000231925	TAPBP	6	33304268	33314041	0.1	NA	NA	NA	NA	NA	NA	0	0	enet	NA	NA
ENST00000477370.1	ENSG00000204209	DAXX	6	33320869	33322918	0.1	NA	NA	NA	NA	NA	NA	0	0	enet	NA	NA
ENST00000439687.6	ENSG00000204463	BAG6	6	31639029	31652700	0.1	NA	NA	NA	NA	NA	NA	0	0	enet	NA	NA
ENST00000449538.3	ENSG00000233822	HIST1H2BN	6	27838545	27852204	0.1	NA	NA	NA	NA	NA	NA	0	0	enet	NA	NA
ENST00000579902.2	ENSG00000263608	RN7SL353P	6	30751038	30751289	0.1	NA	NA	NA	NA	NA	NA	0	0	lasso	NA	NA
ENST00000359303.3	ENSG00000197153	HIST1H3J	6	27890382	27890792	0.1	NA	NA	NA	NA	NA	NA	0	0	lasso	NA	NA
ENST00000356530.5	ENSG00000277224	HIST1H2BF	6	26199520	26200715	0.1	NA	NA	NA	NA	NA	NA	0	0	lasso	NA	NA
ENST00000621112.1	ENSG00000273703	HIST1H2BM	6	27815044	27815424	0.1	NA	NA	NA	NA	NA	NA	0	0	lasso	NA	NA
ENST00000341023.1	ENSG00000196866	HIST1H2AD	6	26198851	26199243	0.1	NA	NA	NA	NA	NA	NA	0	0	enet	NA	NA
ENST00000396984.1	ENSG00000180596	HIST1H2BC	6	26123356	26123926	0.1	NA	NA	NA	NA	NA	NA	0	0	lasso	NA	NA
ENST00000613854.1	ENSG00000275714	HIST1H3A	6	26020490	26020900	0.1	NA	NA	NA	NA	NA	NA	0	0	lasso	NA	NA
ENST00000618052.1	ENSG00000277775	HIST1H3F	6	26250195	26250605	0.1	NA	NA	NA	NA	NA	NA	0	0	enet	NA	NA
ENST00000304218.5	ENSG00000168298	HIST1H1E	6	26156354	26157107	0.1	NA	NA	NA	NA	NA	NA	0	0	enet	NA	NA
ENST00000479802.1	ENSG00000231500	RPS18	6	33275866	33276510	0.1	NA	NA	NA	NA	NA	NA	0	0	enet	NA	NA
ENST00000377401.3	ENSG00000185130	HIST1H2BL	6	27807444	27807931	0.1	NA	NA	NA	NA	NA	NA	0	0	enet	NA	NA
ENST00000377733.3	ENSG00000278588	HIST1H2BI	6	26272976	26273356	0.1	NA	NA	NA	NA	NA	NA	0	0	enet	NA	NA
ENST00000356476.2	ENSG00000197409	HIST1H3D	6	26196840	26197250	0.1	NA	NA	NA	NA	NA	NA	0	0	enet	NA	NA
ENST00000614378.1	ENSG00000273983	HIST1H3G	6	26269405	26271815	0.1	NA	NA	NA	NA	NA	NA	0	0	enet	NA	NA
ENST00000358739.4	ENSG00000196747	HIST1H2AI	6	27808199	27808701	0.1	NA	NA	NA	NA	NA	NA	0	0	enet	NA	NA
ENST00000374610.6	ENSG00000204220	PFDN6	6	33289597	33290862	0.1	NA	NA	NA	NA	NA	NA	0	0	enet	NA	NA
ENST00000333151.4	ENSG00000276368	HIST1H2AJ	6	27814354	27814740	0.1	NA	NA	NA	NA	NA	NA	0	0	lasso	NA	NA
ENST00000635200.1	ENSG00000282988	RP1-34B20.21	6	26196754	26199293	0.1	NA	NA	NA	NA	NA	NA	0	0	lasso	NA	NA
ENST00000375094.3	ENSG00000204308	RNF5	6	32178354	32180793	0.1	NA	NA	NA	NA	NA	NA	0	0	enet	NA	NA
ENST00000434618.6	ENSG00000231925	TAPBP	6	33299694	33314387	0.1	NA	NA	NA	NA	NA	NA	0	0	enet	NA	NA
ENST00000416684.1	ENSG00000234006	DDX39B-AS1	6	31542373	31543138	0.1	NA	NA	NA	NA	NA	NA	0	0	enet	NA	NA
ENST00000630418.1	ENSG00000274259	XXbac-BPG294E21.9	6	33437363	33454453	0.1	NA	NA	NA	NA	NA	NA	0	0	enet	NA	NA
ENST00000580587.1	ENSG00000263756	XXbac-BPG181M17.6	6	32972065	32972853	0.1	NA	NA	NA	NA	NA	NA	0	0	lasso	NA	NA
ENST00000485077.5	ENSG00000237441	RGL2	6	33296099	33297692	0.1	NA	NA	NA	NA	NA	NA	0	0	enet	NA	NA
ENST00000635439.1	ENSG00000283064	RP1-221C16.8	6	26160765	26172802	0.1	NA	NA	NA	NA	NA	NA	0	0	enet	NA	NA
ENST00000458361.1	ENSG00000237775	DDR1-AS1	6	30866982	30875918	0.1	NA	NA	NA	NA	NA	NA	0	0	lasso	NA	NA
ENST00000606367.1	ENSG00000272501	XXbac-BPG299F13.17	6	31195200	31198037	0.1	NA	NA	NA	NA	NA	NA	0	0	enet	NA	NA
ENST00000612898.1	ENSG00000233822	HIST1H2BN	6	27837760	27839482	0.1	NA	NA	NA	NA	NA	NA	0	0	lasso	NA	NA
ENST00000634956.1	ENSG00000158406	HIST1H4H	6	26277609	26285638	0.1	NA	NA	NA	NA	NA	NA	0	0	enet	NA	NA
ENST00000376389.7	ENSG00000137312	FLOT1	6	30727709	30742733	0.1	NA	NA	NA	NA	NA	NA	0	0	enet	NA	NA
ENST00000476616.1	ENSG00000237441	RGL2	6	33293095	33295623	0.1	NA	NA	NA	NA	NA	NA	0	0	enet	NA	NA
ENST00000454913.5	ENSG00000204356	NELFE	6	31954304	31958479	0.1	NA	NA	NA	NA	NA	NA	0	0	enet	NA	NA
ENST00000489502.5	ENSG00000204642	HLA-F	6	29723427	29726526	0.1	NA	NA	NA	NA	NA	NA	0	0	enet	NA	NA
ENST00000428445.1	ENSG00000204394	VARS	6	31780455	31782589	0.1	NA	NA	NA	NA	NA	NA	0	0	enet	NA	NA
ENST00000396980.4	ENSG00000233822	HIST1H2BN	6	27838662	27865798	0.1	NA	NA	NA	NA	NA	NA	0	0	enet	NA	NA
ENST00000462875.1	ENSG00000204463	BAG6	6	31640825	31642145	0.1	NA	NA	NA	NA	NA	NA	0	0	enet	NA	NA
ENST00000376511.6	ENSG00000204569	PPP1R10	6	30600400	30617244	0.1	NA	NA	NA	NA	NA	NA	0	0	enet	NA	NA
ENST00000464592.5	ENSG00000204256	BRD2	6	32976142	32978214	0.1	NA	NA	NA	NA	NA	NA	0	0	enet	NA	NA
ENST00000483470.1	ENSG00000204469	PRRC2A	6	31628640	31629768	0.1	NA	NA	NA	NA	NA	NA	0	0	enet	NA	NA
ENST00000463584.1	ENSG00000204220	PFDN6	6	33289775	33298401	0.1	NA	NA	NA	NA	NA	NA	0	0	lasso	NA	NA
ENST00000494058.5	ENSG00000204351	SKIV2L	6	31967021	31968448	0.1	NA	NA	NA	NA	NA	NA	0	0	enet	NA	NA
ENST00000470643.5	ENSG00000137312	FLOT1	6	30740158	30742732	0.1	NA	NA	NA	NA	NA	NA	0	0	enet	NA	NA
ENST00000395788.3	ENSG00000204387	C6orf48	6	31836843	31839764	0.1	NA	NA	NA	NA	NA	NA	0	0	lasso	NA	NA
ENST00000484787.1	ENSG00000204469	PRRC2A	6	31634407	31635316	0.1	NA	NA	NA	NA	NA	NA	0	0	enet	NA	NA
ENST00000429234.1	ENSG00000248993	XXbac-BPG181M17.5	6	32937364	32953122	0.1	NA	NA	NA	NA	NA	NA	0	0	enet	NA	NA
ENST00000498117.1	ENSG00000204713	TRIM27	6	28911307	28921976	0.1	NA	NA	NA	NA	NA	NA	0	0	enet	NA	NA
ENST00000395388.6	ENSG00000204287	HLA-DRA	6	32439842	32445046	0.1	NA	NA	NA	NA	NA	NA	0	0	lasso	NA	NA
ENST00000417724.1	ENSG00000231389	HLA-DPA1	6	33073502	33080775	0.1	NA	NA	NA	NA	NA	NA	0	0	lasso	NA	NA
ENST00000492899.1	ENSG00000204427	ABHD16A	6	31691589	31692294	0.1	NA	NA	NA	NA	NA	NA	0	0	lasso	NA	NA
ENST00000495509.6	ENSG00000112511	PHF1	6	33411126	33416051	0.1	NA	NA	NA	NA	NA	NA	0	0	enet	NA	NA

## Sheet: S70_MHCtx_female
gencodeID	ensemblID	ID	CHR	P0	P1	BEST.GWAS.ID	BEST.GWAS.Z	EQTL.ID	EQTL.R2	EQTL.Z	EQTL.GWAS.Z	NSNP	NWGT	MODEL	TWAS.Z	TWAS.P
ENST00000460172.1	ENSG00000204564	C6orf136	6	30652611	30652947	rs3130985	-10.5	rs3130985	-0.004596	-2.56	-10.5	176	1	lasso	10.5017	8.48e-26
ENST00000406489.2	ENSG00000219891	ZSCAN12P1	6	28092427	28092845	rs17720293	-11.92	rs6922111	-0.011525	3.16	-9.69	995	1	lasso	-9.6853	3.48e-22
ENST00000618305.1	ENSG00000275126	HIST1H4L	6	27873199	27873510	rs34071253	-13.11	rs6922111	0.020163	-2.94	-9.69	1174	2	lasso	9.3933	5.81e-21
ENST00000497269.5	ENSG00000204410	MSH5	6	31744231	31754040	rs2596500	-10.96	rs3130923	-0.011094	2.63	-9.01	400	4	lasso	-9.0131	2e-19
ENST00000529104.1	ENSG00000219891	ZSCAN12P1	6	28091154	28093664	rs17720293	-11.92	rs213230	-0.013742	3.62	-8.28	995	2	lasso	-8.3728	5.63e-17
ENST00000375650.4	ENSG00000204388	HSPA1B	6	31827735	31830255	rs2596500	-10.96	rs2249935	-0.010197	2.61	-8.27	395	1	lasso	-8.2659	1.39e-16
ENST00000377294.2	ENSG00000187626	ZKSCAN4	6	28244623	28252224	rs17720293	-11.92	rs1150691	0.040433	3.43	-6.97	854	6	lasso	-8.155	3.49e-16
ENST00000495340.5	ENSG00000204348	DXO	6	31969815	31970923	rs3131380	-10.75	rs367364	0.015607	-3.16	-7.44	364	15	enet	8.1198	4.67e-16
ENST00000377325.1	ENSG00000197279	ZNF165	6	28080975	28089563	rs17720293	-11.92	rs213230	-0.012908	3.41	-8.28	1004	13	enet	-7.9067	2.64e-15
ENST00000606273.3	ENSG00000204642	HLA-F	6	29724417	29726528	rs3129058	-8.1	rs374317	-0.00155	1.96	-7.76	104	11	lasso	-7.7567	8.71e-15
ENST00000470086.5	ENSG00000204392	LSM2	6	31797396	31806852	rs2596500	-10.96	rs2596497	0.007211	2.68	0.615	395	15	enet	7.5254	5.26e-14
ENST00000252211.6	ENSG00000189298	ZKSCAN3	6	28349914	28369177	rs17720293	-11.92	rs1736904	-0.012893	2.56	-6.43	775	2	lasso	-7.4561	8.91e-14
ENST00000479001.2	ENSG00000258388	PPT2-EGFL8	6	32157111	32166252	rs3131380	-10.75	rs367364	-0.014017	2.88	-7.44	199	6	lasso	-7.4403	1e-13
ENST00000466239.5	ENSG00000241404	EGFL8	6	32165236	32168281	rs3131380	-10.75	rs367364	-0.012711	2.51	-7.44	200	6	lasso	-7.4403	1e-13
ENST00000407692.2	ENSG00000217159	LARP1P1	6	26164072	26164363	rs35942569	-11.28	rs1892251	-0.006286	2.85	-7.32	1891	12	lasso	-7.404	1.32e-13
ENST00000527436.5	ENSG00000137185	ZSCAN9	6	28225339	28229230	rs17720293	-11.92	rs1997660	0.402412	6.16	-6.69	871	14	lasso	-7.2998	2.88e-13
ENST00000461915.5	ENSG00000204351	SKIV2L	6	31966828	31968444	rs3131380	-10.75	rs2072633	0.006427	-2.94	-5.92	364	6	enet	7.2271	4.93e-13
ENST00000491994.1	ENSG00000204351	SKIV2L	6	31968475	31969751	rs3131380	-10.75	rs707939	-0.012757	2.88	7.07	364	2	enet	6.9892	2.76e-12
ENST00000377199.3	ENSG00000204713	TRIM27	6	28903002	28923989	rs7766356	-9.94	rs16894095	0.064548	-2.61	-6.79	168	1	lasso	6.7857	1.15e-11
ENST00000415537.1	ENSG00000204525	HLA-C	6	31270214	31272069	rs2596500	-10.96	rs9264482	0.177507	4.73	1.5	439	54	enet	-6.7214	1.8e-11
ENST00000374467.3	ENSG00000030110	BAK1	6	33572552	33580242	rs9461856	-8.16	rs73746509	0.054336	-3.9	4.13	1482	8	lasso	-6.5912	4.36e-11
ENST00000491861.5	ENSG00000204344	STK19	6	31972555	31981446	rs3131380	-10.75	rs2075800	-0.010142	2.11	6.63	364	5	enet	6.573	4.93e-11
ENST00000375050.5	ENSG00000204304	PBX2	6	32184741	32190186	rs3131380	-10.75	rs542418	0.079132	-2.79	-6.57	200	1	lasso	6.57	5.03e-11
ENST00000463972.1	ENSG00000112473	SLC39A7	6	33202255	33204439	rs60045856	-8.35	rs211456	-0.013437	-3.02	-6.01	954	21	enet	6.5454	5.93e-11
ENST00000480036.5	ENSG00000181315	ZNF322	6	26638476	26659685	rs35942569	-11.28	rs12661756	-0.006771	2.92	-6.41	1278	2	lasso	-6.4097	1.46e-10
ENST00000526391.5	ENSG00000137185	ZSCAN9	6	28226921	28232586	rs17720293	-11.92	rs1654774	0.380403	5.56	-5.07	869	10	lasso	-6.2827	3.33e-10
ENST00000469761.1	ENSG00000176933	TOB2P1	6	28217643	28218634	rs17720293	-11.92	rs1736891	0.640212	7.02	-5.93	887	5	lasso	-6.1378	8.37e-10
ENST00000531979.5	ENSG00000137185	ZSCAN9	6	28225292	28233482	rs17720293	-11.92	rs1150705	0.234519	5.22	-6.09	871	8	lasso	-6.135	8.52e-10
ENST00000437840.6	ENSG00000237441	RGL2	6	33291654	33298930	rs60045856	-8.35	rs12214883	0.00598	-2.81	6.03	1209	1	lasso	-6.028	1.66e-09
ENST00000504927.5	ENSG00000204580	DDR1	6	30884104	30891036	rs2596500	-10.96	rs1966	-0.011785	2.64	1.63	217	46	enet	5.8869	3.94e-09
ENST00000374675.7	ENSG00000112473	SLC39A7	6	33200826	33204439	rs60045856	-8.35	rs12525769	-0.013537	-2.73	-2.15	954	13	enet	5.8215	5.83e-09
ENST00000463574.1	ENSG00000234745	HLA-B	6	31355122	31355802	rs2596500	-10.96	rs2523591	0.295126	4.69	5.98	448	2	lasso	5.8177	5.97e-09
ENST00000487376.5	ENSG00000137312	FLOT1	6	30727709	30740853	rs3130985	-10.5	rs3130976	0.011047	2.61	-5.8	184	1	lasso	-5.797	6.75e-09
ENST00000383620.4	ENSG00000206341	HLA-H	6	29887752	29890482	rs3129058	-8.1	rs3129057	0.002913	-2.18	5.72	104	3	lasso	-5.7229	1.05e-08
ENST00000376228.9	ENSG00000204525	HLA-C	6	31268749	31272086	rs2596500	-10.96	rs9264482	0.324836	4.96	1.5	439	61	enet	-5.5504	2.85e-08
ENST00000512725.5	ENSG00000204580	DDR1	6	30885308	30889429	rs2596500	-10.96	rs2523589	-0.010011	2.42	-5.37	217	1	lasso	-5.3689	7.92e-08
ENST00000376809.9	ENSG00000206503	HLA-A	6	29942470	29945884	rs3129058	-8.1	rs2747431	0.00491	2.34	-6.28	102	56	enet	-5.1228	3.01e-07
ENST00000481121.5	ENSG00000204356	NELFE	6	31952228	31958962	rs3131380	-10.75	rs45457097	0.0551	3.58	5.02	368	3	lasso	5.0213	5.13e-07
ENST00000482312.1	ENSG00000243649	CFB	6	31950874	31952084	rs3131380	-10.75	rs45457097	0.007796	2.96	5.02	368	3	lasso	5.0213	5.13e-07
ENST00000628157.1	ENSG00000204351	SKIV2L	6	31959193	31961225	rs3131380	-10.75	rs45457097	0.004556	2.95	5.02	364	4	enet	5.0098	5.45e-07
ENST00000375094.3	ENSG00000204308	RNF5	6	32178354	32180793	rs3131380	-10.75	rs521977	-0.010643	-2.59	-6.14	200	2	lasso	4.9473	7.52e-07
ENST00000266000.10	ENSG00000204209	DAXX	6	33318558	33323010	rs60045856	-8.35	rs482786	-0.005164	-3.14	-4.56	1233	3	lasso	4.8855	1.03e-06
ENST00000495509.6	ENSG00000112511	PHF1	6	33411126	33416051	rs9461856	-8.16	rs71565360	0.000874	-3.4	-5.1	1356	13	enet	4.8771	1.08e-06
ENST00000466336.5	ENSG00000204344	STK19	6	31972397	31980724	rs3131380	-10.75	rs389883	-0.013797	-2.98	-4.86	364	1	enet	4.862	1.16e-06
ENST00000395952.7	ENSG00000204427	ABHD16A	6	31686949	31703444	rs2596500	-10.96	rs111482219	-0.01062	2.74	4.84	403	1	lasso	4.8442	1.27e-06
ENST00000605945.1	ENSG00000272009	RP1-313I6.12	6	28078792	28081130	rs17720293	-11.92	rs1474589	0.004637	3.87	-1.48	1006	3	lasso	-4.6883	2.76e-06
ENST00000635200.1	ENSG00000282988	RP1-34B20.21	6	26196754	26199293	rs35942569	-11.28	rs3999543	-0.005498	3.01	5.47	1838	6	lasso	4.5943	4.34e-06
ENST00000580476.2	ENSG00000263426	RN7SL471P	6	28977475	28977773	rs2213806	6.4	rs9257829	0.081182	2.75	4.45	59	2	lasso	4.4508	8.55e-06
ENST00000438190.1	ENSG00000227214	HCG15	6	28986203	28987484	rs2213806	6.4	rs9257829	-0.009488	-2.3	4.45	52	2	lasso	-4.4508	8.55e-06
ENST00000491168.5	ENSG00000237441	RGL2	6	33291654	33297103	rs60045856	-8.35	rs9461893	-0.013079	3.14	4.33	1203	2	enet	4.4138	1.02e-05
ENST00000481849.5	ENSG00000234745	HLA-B	6	31353872	31354806	rs2596500	-10.96	rs2596501	0.082161	-3.66	-5.55	448	27	enet	4.3026	1.69e-05
ENST00000375895.6	ENSG00000204438	GPANK1	6	31662076	31665850	rs2596500	-10.96	rs3828914	-0.005622	3.05	4.29	407	1	lasso	4.2942	1.75e-05
ENST00000507533.1	ENSG00000204580	DDR1	6	30890760	30892085	rs2596500	-10.96	rs2233955	0.084355	3.39	4.24	217	1	lasso	4.2449	2.19e-05
ENST00000467717.5	ENSG00000137411	VARS2	6	30914266	30917806	rs2596500	-10.96	rs2233955	-0.013356	2.82	4.24	217	1	lasso	4.2449	2.19e-05
ENST00000468138.5	ENSG00000112812	PRSS16	6	27251620	27255319	rs34071253	-13.11	rs6936999	-0.006703	-2.57	4.18	1100	2	lasso	-4.1799	2.92e-05
ENST00000619776.1	ENSG00000276746	Metazoa_SRP	6	33562880	33563130	rs9461856	-8.16	rs73746509	0.019593	-2.82	4.13	1454	2	lasso	-4.1306	3.62e-05
ENST00000453195.5	ENSG00000234127	TRIM26	6	30184455	30213427	rs885945	-7.77	rs2076179	-0.000449	-2.41	1.96	61	26	enet	4.0762	4.58e-05
ENST00000483801.5	ENSG00000204344	STK19	6	31972381	31981429	rs3131380	-10.75	rs6449	-0.010334	-2.46	4	364	1	lasso	-3.9955	6.46e-05
ENST00000491768.5	ENSG00000204386	NEU1	6	31859052	31862822	rs3131380	-10.75	rs3807039	0.009925	-2.86	3.98	379	1	lasso	-3.9849	6.75e-05
ENST00000421671.6	ENSG00000161904	LEMD2	6	33771432	33789125	rs9461856	-8.16	rs10081055	0.215502	4.27	3.91	1648	1	lasso	3.9145	9.06e-05
ENST00000477718.5	ENSG00000227057	WDR46	6	33287492	33289247	rs60045856	-8.35	rs1075379	-0.009764	-3.06	4.24	1185	3	lasso	-3.9049	9.43e-05
ENST00000293756.4	ENSG00000161896	IP6K3	6	33721670	33746905	rs9461856	-8.16	rs9469583	0.252417	4.34	-3.02	1595	2	enet	-3.8178	0.000135
ENST00000428445.1	ENSG00000204394	VARS	6	31780455	31782589	rs2596500	-10.96	rs3807039	0.026869	-2.77	3.98	395	9	enet	-3.7986	0.000146
ENST00000504679.5	ENSG00000204580	DDR1	6	30885713	30889380	rs2596500	-10.96	rs3131004	-0.014084	-2.72	2.63	217	2	lasso	-3.758	0.000171
ENST00000606059.1	ENSG00000204256	BRD2	6	32976413	32977074	rs3891175	-8.39	rs2071538	-0.0081	3.4	3.39	402	8	lasso	3.7348	0.000188
ENST00000376724.6	ENSG00000204614	TRIM40	6	30136731	30148735	rs3129058	-8.1	rs2517910	0.03616	2.58	-3.72	102	1	lasso	-3.7173	0.000201
ENST00000607175.1	ENSG00000272468	RP1-86C11.7	6	27122657	27123221	rs34071253	-13.11	rs5030960	0.007214	-2.98	-0.865	1047	41	enet	-3.7165	0.000202
ENST00000434618.6	ENSG00000231925	TAPBP	6	33299694	33314387	rs60045856	-8.35	rs9276977	0.00211	3.15	1.67	1242	2	lasso	3.6845	0.000229
ENST00000474973.5	ENSG00000231500	RPS18	6	33272075	33276510	rs60045856	-8.35	rs72882038	-0.002781	3.65	-3.94	1158	4	enet	-3.632	0.000281
ENST00000488944.5	ENSG00000227057	WDR46	6	33287243	33288026	rs60045856	-8.35	rs112519350	-0.013724	-2.89	3.14	1181	31	enet	-3.5625	0.000367
ENST00000244534.6	ENSG00000124575	HIST1H1D	6	26234268	26234933	rs35942569	-11.28	rs7765920	-0.013968	2.89	3.84	1750	3	enet	3.5552	0.000378
ENST00000341023.1	ENSG00000196866	HIST1H2AD	6	26198851	26199243	rs35942569	-11.28	rs9295696	-0.013151	2.83	3.51	1837	1	lasso	3.505	0.000457
ENST00000360004.5	ENSG00000196126	HLA-DRB1	6	32578769	32589848	rs1150753	-10.53	rs9271100	0.140155	3.83	5.17	315	2	lasso	3.4849	0.000492
ENST00000431908.5	ENSG00000198563	DDX39B	6	31531302	31541981	rs2596500	-10.96	rs62395355	0.063449	3.47	3.48	524	1	lasso	3.4775	0.000506
ENST00000464890.1	ENSG00000204469	PRRC2A	6	31625754	31627074	rs2596500	-10.96	rs1800610	0.009905	-2.63	-0.54	490	32	enet	-3.4169	0.000633
ENST00000495981.5	ENSG00000223501	VPS52	6	33250606	33263613	rs60045856	-8.35	rs2071538	0.014037	3.03	3.39	1108	1	lasso	3.3939	0.000689
ENST00000476222.5	ENSG00000231500	RPS18	6	33272096	33276510	rs60045856	-8.35	rs2076312	0.00083	-3	3.36	1158	2	lasso	-3.3642	0.000768
ENST00000437116.2	ENSG00000231925	TAPBP	6	33304268	33314041	rs60045856	-8.35	rs9296095	0.033398	-3.33	3.34	1238	3	lasso	-3.3453	0.000822
ENST00000487873.1	ENSG00000204564	C6orf136	6	30649906	30652749	rs3130985	-10.5	rs9501053	0.014967	2.75	2.22	176	2	enet	3.3205	0.000899
ENST00000356476.2	ENSG00000197409	HIST1H3D	6	26196840	26197250	rs35942569	-11.28	rs9379892	-0.008206	3.12	3.27	1838	4	enet	3.2906	0.001
ENST00000490742.5	ENSG00000204482	LST1	6	31587316	31588676	rs2596500	-10.96	rs1265061	-0.004772	2.93	-3.28	564	4	lasso	-3.2843	0.00102
ENST00000376059.7	ENSG00000204472	AIF1	6	31615184	31617021	rs2596500	-10.96	rs2256974	-0.01405	-3.03	3.28	527	2	enet	-3.272	0.00107
ENST00000605930.2	ENSG00000096433	ITPR3	6	33621379	33696569	rs9461856	-8.16	rs34945102	-0.013891	3.33	2.96	1632	3	lasso	3.2456	0.00117
ENST00000581098.1	ENSG00000263649	MIR3135B	6	32749912	32749979	rs3891175	-8.65	rs2857113	-0.014071	-3.22	3.02	357	3	lasso	-3.1484	0.00164
ENST00000399199.7	ENSG00000146112	PPP1R18	6	30676389	30687216	rs3130985	-10.5	rs17190491	-0.011395	2.36	3.11	182	1	lasso	3.1146	0.00184
ENST00000476729.5	ENSG00000137312	FLOT1	6	30730991	30740794	rs3130985	-10.5	rs17190491	-0.013892	-2.63	3.11	184	1	lasso	-3.1146	0.00184
ENST00000454913.5	ENSG00000204356	NELFE	6	31954304	31958479	rs3131380	-10.75	rs2075789	-0.007592	-3.01	-1.57	364	3	lasso	3.1119	0.00186
ENST00000475742.5	ENSG00000204427	ABHD16A	6	31686955	31690602	rs2596500	-10.96	rs150765547	-0.013619	2.58	3.09	403	2	lasso	3.0914	0.00199
ENST00000327892.12	ENSG00000196230	TUBB	6	30720201	30725426	rs3130985	-10.5	rs2233964	0.024571	-2.67	3.03	184	1	lasso	-3.0345	0.00241
ENST00000365371.1	ENSG00000202241	RN7SKP186	6	30864250	30864552	rs2596500	-10.96	rs3130560	-0.001326	-2.84	3.02	217	2	lasso	-3.0295	0.00245
ENST00000476616.1	ENSG00000237441	RGL2	6	33293095	33295623	rs60045856	-8.35	rs56155944	-0.007949	3.24	-1.4	1198	2	lasso	-2.9734	0.00294
ENST00000375137.6	ENSG00000221988	PPT2	6	32154095	32163678	rs3131380	-10.75	rs1144709	0.013928	2.43	-2.9	199	1	lasso	-2.8974	0.00376
ENST00000506573.1	ENSG00000204580	DDR1	6	30883401	30884078	rs2596500	-10.96	rs79813650	-0.002225	2.96	2.76	217	4	lasso	2.8726	0.00407
ENST00000404269.2	ENSG00000216331	HIST1H1PS1	6	26195554	26196633	rs35942569	-11.28	rs7745632	0.011476	3.77	2.45	1840	54	enet	-2.7799	0.00544
ENST00000613174.1	ENSG00000276903	HIST1H2AL	6	27865355	27865747	rs34071253	-13.11	rs970668	0.013404	-2.66	3.72	1173	2	enet	-2.7542	0.00588
ENST00000461951.5	ENSG00000227057	WDR46	6	33279108	33280911	rs60045856	-8.35	rs6911639	-0.004379	3.15	2.26	1161	5	lasso	2.7351	0.00624
ENST00000375663.7	ENSG00000204394	VARS	6	31777518	31795953	rs2596500	-10.96	rs1009382	0.0114	2.81	2.84	395	2	enet	2.7236	0.00646
ENST00000415603.1	ENSG00000204560	DHX16	6	30665130	30672988	rs3130985	-10.5	rs2270190	0.022318	3.03	2.38	181	2	lasso	2.679	0.00738
ENST00000511510.5	ENSG00000204580	DDR1	6	30884069	30890983	rs2596500	-10.96	rs1265048	-0.014081	-2.4	2.64	217	1	lasso	-2.6356	0.0084
ENST00000419020.1	ENSG00000198563	DDX39B	6	31538882	31542003	rs2596500	-10.96	rs2516497	0.008171	-3.63	-2.19	524	19	enet	2.6303	0.00853
ENST00000395789.5	ENSG00000204387	C6orf48	6	31834932	31839761	rs2596500	-10.96	rs62395355	0.001253	3.14	3.48	395	4	enet	2.6203	0.00878
ENST00000477052.1	ENSG00000137411	VARS2	6	30922583	30923505	rs2596500	-10.96	rs2596477	-0.005991	2.42	2.89	217	33	enet	2.5774	0.00995
ENST00000375143.6	ENSG00000221988	PPT2	6	32154138	32163678	rs3131380	-10.75	rs55740958	-0.00819	2.49	-1.31	199	2	lasso	-2.55	0.0108
ENST00000580234.1	ENSG00000204256	BRD2	6	32970238	32972116	rs3891175	-8.42	rs9276977	0.075252	3.62	1.67	401	3	lasso	2.5472	0.0109
ENST00000376772.7	ENSG00000204619	PPP1R11	6	30067088	30070333	rs3129058	-8.1	rs17369215	-0.002242	2.7	2.54	102	1	lasso	2.538	0.0111
ENST00000307859.4	ENSG00000204614	TRIM40	6	30137010	30148735	rs3129058	-8.1	rs17369215	-0.013767	2.81	2.54	102	2	lasso	2.5379	0.0112
ENST00000482838.1	ENSG00000204256	BRD2	6	32979682	32980766	rs3891175	-8.4	rs110662	-0.003848	-2.67	-2.53	403	1	lasso	2.5256	0.0115
ENST00000441117.1	ENSG00000236104	ZBTB22	6	33316469	33317941	rs60045856	-8.35	rs1800837	-0.012887	3.02	2.82	1230	2	lasso	2.5254	0.0116
ENST00000414083.6	ENSG00000204209	DAXX	6	33318559	33323016	rs60045856	-8.35	rs4713603	-0.009656	3.11	0.0154	1233	26	enet	2.5181	0.0118
ENST00000602637.1	ENSG00000180573	HIST1H2AC	6	26124203	26139084	rs35942569	-11.28	rs7745632	0.001416	3.41	2.45	1936	1	lasso	2.4471	0.0144
ENST00000630418.1	ENSG00000274259	XXbac-BPG294E21.9	6	33437363	33454453	rs9461856	-8.16	rs72880503	0.109862	4.27	-1.42	1436	11	enet	-2.4408	0.0147
ENST00000635439.1	ENSG00000283064	RP1-221C16.8	6	26160765	26172802	rs35942569	-11.28	rs7745632	0.104945	3.59	2.45	1911	2	lasso	2.4284	0.0152
ENST00000484636.1	ENSG00000166278	C2	6	31920096	31935990	rs3131380	-10.75	rs2516497	0.012724	3.16	-2.19	368	13	lasso	-2.4051	0.0162
ENST00000614911.2	ENSG00000274750	HIST1H3E	6	26225155	26225616	rs35942569	-11.28	rs55848726	-0.011254	3.25	-0.587	1782	103	enet	2.4051	0.0162
ENST00000377727.1	ENSG00000158406	HIST1H4H	6	26285113	26285509	rs35942569	-11.28	rs6905614	-0.013765	-2.84	2.4	1619	1	lasso	-2.3968	0.0165
ENST00000482224.5	ENSG00000204427	ABHD16A	6	31692752	31703311	rs2596500	-10.96	rs2075798	-0.008645	2.68	0.91	402	2	lasso	2.3915	0.0168
ENST00000418160.5	ENSG00000137312	FLOT1	6	30740161	30742357	rs3130985	-10.5	rs9501053	0.038495	2.97	2.22	184	2	lasso	2.3839	0.0171
ENST00000395287.5	ENSG00000204256	BRD2	6	32972730	32981505	rs3891175	-8.4	rs9276977	-0.01404	3.1	1.67	404	7	enet	2.3377	0.0194
ENST00000516068.1	ENSG00000251877	RNU2-45P	6	28410270	28410456	rs17720293	-11.92	rs2859370	0.097516	3.62	-1.13	745	7	lasso	-2.3237	0.0201
ENST00000617168.4	ENSG00000197062	ZSCAN26	6	28267143	28272703	rs17720293	-11.92	rs17709145	-0.006933	2.66	2.32	833	2	lasso	2.3165	0.0205
ENST00000462875.1	ENSG00000204463	BAG6	6	31640825	31642145	rs2596500	-10.96	rs2844623	-0.01268	3.02	2.31	414	1	lasso	2.3101	0.0209
ENST00000360323.10	ENSG00000204632	HLA-G	6	29827821	29831125	rs3129058	-8.1	rs2982836	0.002634	2.39	0.165	104	5	lasso	2.3017	0.0213
ENST00000482050.1	ENSG00000204580	DDR1	6	30881295	30884707	rs2596500	-10.96	rs9501053	-0.007389	2.54	2.22	217	1	lasso	2.2173	0.0266
ENST00000413154.5	ENSG00000166278	C2	6	31919984	31928894	rs3131380	-10.75	rs2844509	0.035226	3.14	-1.96	368	10	lasso	-2.0731	0.0382
ENST00000465966.4	ENSG00000204580	DDR1	6	30893355	30897046	rs2596500	-10.96	rs2270190	0.031606	4.24	2.38	217	5	lasso	1.9736	0.0484
ENST00000607124.1	ENSG00000124635	HIST1H2BJ	6	27125897	27132750	rs34071253	-13.11	rs10946900	-0.01175	2.88	1.97	1047	1	lasso	1.9662	0.0493
ENST00000469577.5	ENSG00000204469	PRRC2A	6	31620724	31626862	rs2596500	-10.96	rs2844509	0.124346	3.61	-1.96	502	1	lasso	-1.9566	0.0504
ENST00000485690.5	ENSG00000166278	C2	6	31934283	31943758	rs3131380	-10.75	rs12333245	0.047764	3.48	-1.34	368	13	lasso	-1.9251	0.0542
ENST00000274849.2	ENSG00000146109	ABT1	6	26596952	26600744	rs35942569	-11.28	rs7745632	0.152061	4.03	2.45	1346	4	lasso	1.9244	0.0543
ENST00000359193.3	ENSG00000196787	HIST1H2AG	6	27133042	27135291	rs34071253	-13.11	rs149719416	0.028398	3.12	1.91	1036	1	lasso	1.9117	0.0559
ENST00000607266.5	ENSG00000112514	CUTA	6	33416550	33417931	rs9461856	-8.16	rs194682	-0.012998	-3.15	5.34	1357	10	enet	-1.9035	0.057
ENST00000376802.2	ENSG00000206503	HLA-A	6	29942549	29945884	rs3129058	-8.1	rs56044823	0.028785	-2.85	1.87	102	13	lasso	-1.8792	0.0602
ENST00000364337.1	ENSG00000201207	Y_RNA	6	31663288	31663401	rs2596500	-10.96	rs12195665	-0.000283	2.92	1.44	407	5	lasso	1.8661	0.062
ENST00000442696.6	ENSG00000161904	LEMD2	6	33777154	33788830	rs9461856	-8.16	rs79474925	0.050873	3.83	-0.076	1648	2	lasso	1.8284	0.0675
ENST00000489905.1	ENSG00000227057	WDR46	6	33279571	33287429	rs60045856	-8.35	rs72880503	0.02006	3.72	-1.42	1180	5	lasso	-1.8153	0.0695
ENST00000289316.2	ENSG00000158373	HIST1H2BD	6	26158146	26171349	rs35942569	-11.28	rs113223941	0.059187	3.1	1.76	1920	1	lasso	1.7605	0.0783
ENST00000427004.5	ENSG00000112511	PHF1	6	33410399	33413294	rs9461856	-8.16	rs4563711	-0.012456	-2.96	-0.101	1354	11	enet	-1.742	0.0815
ENST00000434444.5	ENSG00000204463	BAG6	6	31647591	31651920	rs2596500	-10.96	rs2239707	-0.0077	3.02	3.45	409	5	enet	1.7037	0.0884
ENST00000376389.7	ENSG00000137312	FLOT1	6	30727709	30742733	rs3130985	-10.5	rs3095301	0.004567	-3.1	0.797	184	5	lasso	-1.7	0.0891
ENST00000443574.1	ENSG00000179344	HLA-DQB1	6	32659886	32662450	rs3891175	-8.9	rs3763341	0.030858	2.65	1.55	290	3	lasso	1.6878	0.0915
ENST00000437183.5	ENSG00000229391	HLA-DRB6	6	32552949	32560022	rs1150753	-10.53	rs9276977	0.00938	2.94	1.67	344	2	lasso	1.6862	0.0917
ENST00000359374.8	ENSG00000066379	ZNRD1	6	30061259	30064909	rs3129058	-8.1	rs9257936	0.012847	-2.66	1.49	102	3	lasso	-1.6729	0.0943
ENST00000431845.2	ENSG00000236104	ZBTB22	6	33314418	33317735	rs60045856	-8.35	rs9276977	-0.013692	2.81	1.67	1238	1	lasso	1.6653	0.0958
ENST00000375023.3	ENSG00000204301	NOTCH4	6	32194843	32224067	rs3131380	-10.75	rs661330	0.112103	-3.2	1.63	200	1	lasso	-1.6349	0.102
ENST00000515233.5	ENSG00000204580	DDR1	6	30883201	30889428	rs2596500	-10.96	rs3130454	0.030873	-2.9	1.6	217	1	lasso	-1.6041	0.109
ENST00000293760.9	ENSG00000161904	LEMD2	6	33771202	33789136	rs9461856	-8.16	rs3798528	0.003554	3.13	3.22	1648	25	enet	1.5978	0.11
ENST00000357618.9	ENSG00000010704	HFE	6	26087319	26098343	rs35942569	-11.28	rs9366661	-0.003849	4.14	2.68	1953	3	lasso	1.5842	0.113
ENST00000482257.1	ENSG00000204642	HLA-F	6	29723434	29725087	rs3129058	-8.1	rs56044823	0.005482	2.11	1.87	104	7	lasso	-1.5608	0.119
ENST00000510598.5	ENSG00000161904	LEMD2	6	33772767	33780299	rs9461856	-8.16	rs1565357	0.005379	3.48	-1.55	1634	1	lasso	-1.5502	0.121
ENST00000615353.1	ENSG00000276180	HIST1H4I	6	27138588	27139881	rs34071253	-13.11	rs2494707	-0.009565	2.85	1.54	1033	1	lasso	1.5444	0.123
ENST00000449538.3	ENSG00000233822	HIST1H2BN	6	27838545	27852204	rs34071253	-13.11	rs11756111	-0.013904	-2.76	-0.26	1184	3	lasso	-1.5357	0.125
ENST00000468536.5	ENSG00000204209	DAXX	6	33319533	33322930	rs60045856	-8.35	rs2855446	-0.01196	-2.83	-1.45	1229	4	lasso	1.529	0.126
ENST00000377777.5	ENSG00000158373	HIST1H2BD	6	26158146	26158641	rs35942569	-11.28	rs77362785	-0.009665	2.78	-0.412	1899	3	enet	1.5319	0.126
ENST00000435080.5	ENSG00000204463	BAG6	6	31644317	31652386	rs2596500	-10.96	rs2596503	-0.013899	2.79	0.763	410	3	enet	1.5169	0.129
ENST00000616110.1	ENSG00000274494	MIR6832	6	31633787	31633858	rs2596500	-10.96	rs9264482	-0.004551	-2.81	1.5	451	3	lasso	-1.4961	0.135
ENST00000469132.1	ENSG00000204256	BRD2	6	32979542	32981286	rs3891175	-8.4	rs9277929	-0.013972	3.11	-0.72	404	5	lasso	1.495	0.135
ENST00000444757.5	ENSG00000112473	SLC39A7	6	33200445	33202692	rs60045856	-8.35	rs6911639	0.055611	3.51	2.26	950	31	enet	1.4484	0.148
ENST00000493379.1	ENSG00000223501	VPS52	6	33264079	33267265	rs60045856	-8.35	rs56382646	0.03101	3.87	-1.44	1127	2	lasso	-1.4415	0.149
ENST00000513701.1	ENSG00000161904	LEMD2	6	33778331	33787097	rs9461856	-8.16	rs56382646	-0.005358	3.29	-1.44	1646	1	lasso	-1.4371	0.151
ENST00000480730.5	ENSG00000231925	TAPBP	6	33303663	33314049	rs60045856	-8.35	rs56382646	0.003505	3.36	-1.44	1238	1	lasso	-1.4371	0.151
ENST00000442228.1	ENSG00000232940	HCG25	6	33250279	33251635	rs60045856	-8.35	rs56155944	0.000495	3.36	-1.4	1081	2	enet	-1.4342	0.152
ENST00000421263.1	ENSG00000137411	VARS2	6	30914382	30915416	rs2596500	-10.96	rs3095304	-0.012343	-2.73	1.43	217	1	lasso	-1.4276	0.153
ENST00000508327.5	ENSG00000161904	LEMD2	6	33772325	33787001	rs9461856	-8.16	rs72880503	-0.01393	2.9	-1.42	1646	1	lasso	-1.4207	0.155
ENST00000584275.1	ENSG00000265236	SNORD84	6	31541101	31541178	rs2596500	-10.96	rs2523612	-0.012364	2.62	1.42	524	1	lasso	1.4169	0.156
ENST00000417521.5	ENSG00000204580	DDR1	6	30891427	30898139	rs2596500	-10.96	rs2270190	0.002084	3.03	2.38	217	2	lasso	1.4139	0.157
ENST00000470083.5	ENSG00000204392	LSM2	6	31797396	31806817	rs2596500	-10.96	rs6915833	-0.005931	-2.59	1.08	395	11	enet	-1.3691	0.171
ENST00000354258.4	ENSG00000168394	TAP1	6	32845209	32853978	rs3891175	-8.59	rs13208583	-0.005363	3	-0.75	372	9	enet	-1.3527	0.176
ENST00000396389.5	ENSG00000196230	TUBB	6	30721667	30725426	rs3130985	-10.5	rs3095301	-0.014084	-2.57	0.797	184	11	lasso	-1.3451	0.179
ENST00000514434.1	ENSG00000204580	DDR1	6	30894574	30897403	rs2596500	-10.96	rs2844623	0.089185	3.71	2.31	217	18	enet	-1.3175	0.188
ENST00000375633.5	ENSG00000204387	C6orf48	6	31835288	31839764	rs2596500	-10.96	rs613165	-0.002296	3.41	-0.266	395	4	lasso	-1.2875	0.198
ENST00000581002.1	ENSG00000204256	BRD2	6	32970902	32972051	rs3891175	-8.42	rs3129304	0.015587	2.61	-1.28	401	2	lasso	-1.2785	0.201
ENST00000504692.1	ENSG00000161904	LEMD2	6	33776614	33778339	rs9461856	-8.16	rs55687422	-0.004683	3.79	-1.08	1632	25	enet	-1.2771	0.202
ENST00000488478.5	ENSG00000112514	CUTA	6	33416550	33418086	rs9461856	-8.16	rs115879584	0.011716	-3.55	1.27	1358	45	enet	1.2515	0.211
ENST00000492510.1	ENSG00000112514	CUTA	6	33417984	33418187	rs9461856	-8.16	rs2076311	0.001255	-2.96	-1.19	1358	1	lasso	1.1883	0.235
ENST00000473611.5	ENSG00000227057	WDR46	6	33279108	33280851	rs60045856	-8.35	rs2077163	-0.013582	-2.89	1.16	1161	1	lasso	-1.1643	0.244
ENST00000396980.4	ENSG00000233822	HIST1H2BN	6	27838662	27865798	rs34071253	-13.11	rs72848752	-0.013937	2.48	1.13	1207	1	lasso	1.1302	0.258
ENST00000478521.5	ENSG00000221988	PPT2	6	32153542	32157849	rs3131380	-10.75	rs532098	0.016217	3.19	-0.121	198	22	enet	1.1237	0.261
ENST00000343677.3	ENSG00000187837	HIST1H1C	6	26055787	26056428	rs35942569	-11.28	rs9366661	0.012969	3.65	2.68	1914	18	enet	1.1109	0.267
ENST00000488034.5	ENSG00000112514	CUTA	6	33416543	33418122	rs9461856	-8.16	rs206762	-0.013989	-3.09	1.08	1358	1	lasso	-1.0826	0.279
ENST00000476663.1	ENSG00000204310	AGPAT1	6	32170165	32175897	rs3131380	-10.75	rs555007	-0.014037	-2.31	1.07	200	1	lasso	-1.0747	0.283
ENST00000441998.5	ENSG00000204356	NELFE	6	31953758	31958957	rs3131380	-10.75	rs2227956	-0.006111	-2.6	1.05	364	1	lasso	-1.0494	0.294
ENST00000359611.3	ENSG00000278677	HIST1H2AM	6	27892757	27893149	rs34071253	-13.11	rs9468199	-0.012991	2.43	1	1150	1	lasso	0.9996	0.318
ENST00000333151.4	ENSG00000276368	HIST1H2AJ	6	27814354	27814740	rs34071253	-13.11	rs9468199	-0.014062	2.66	1	1193	1	lasso	0.9996	0.318
ENST00000472581.1	ENSG00000243649	CFB	6	31945975	31947120	rs3131380	-10.75	rs2239705	-0.010887	3.26	-1.73	368	2	lasso	-0.9647	0.335
ENST00000375779.6	ENSG00000213719	CLIC1	6	31730581	31736572	rs2596500	-10.96	rs3117572	0.038114	-2.86	0.928	401	2	enet	-0.9577	0.338
ENST00000358739.4	ENSG00000196747	HIST1H2AI	6	27808199	27808701	rs34071253	-13.11	rs9468199	0.007803	3	1	1193	2	lasso	0.9457	0.344
ENST00000375631.4	ENSG00000204386	NEU1	6	31859052	31862906	rs3131380	-10.75	rs3117572	-0.013434	-2.48	0.928	379	1	lasso	-0.928	0.353
ENST00000375893.6	ENSG00000204438	GPANK1	6	31662076	31665630	rs2596500	-10.96	rs3130286	-0.001015	2.79	1.7	407	2	lasso	0.8787	0.38
ENST00000495300.1	ENSG00000204304	PBX2	6	32186256	32187515	rs3131380	-10.75	rs7757496	0.004836	-2.35	-0.825	200	1	lasso	0.8253	0.409
ENST00000375635.6	ENSG00000204387	C6orf48	6	31834908	31839761	rs2596500	-10.96	rs2844484	-0.0106	2.94	0.311	395	6	lasso	0.8245	0.41
ENST00000374982.5	ENSG00000204287	HLA-DRA	6	32439878	32445046	rs1270942	-10.56	rs13208583	0.014512	2.77	-0.75	290	1	lasso	-0.7499	0.453
ENST00000494654.1	ENSG00000137337	MDC1	6	30711472	30711931	rs3130985	-10.5	rs2844633	0.016892	-2.76	0.0592	184	2	lasso	-0.733	0.464
ENST00000464592.5	ENSG00000204256	BRD2	6	32976142	32978214	rs3891175	-8.39	rs9277929	0.058023	2.67	-0.72	402	1	lasso	-0.7204	0.471
ENST00000463639.1	ENSG00000204256	BRD2	6	32977550	32978801	rs3891175	-8.39	rs9277929	0.001708	2.69	-0.72	402	1	lasso	-0.7204	0.471
ENST00000374859.2	ENSG00000240065	PSMB9	6	32854161	32859585	rs3891175	-8.59	rs28724903	-0.013619	3.13	-0.379	372	3	lasso	-0.7199	0.472
ENST00000428849.6	ENSG00000237649	KIFC1	6	33391536	33409924	rs9461856	-8.16	rs13207475	-0.007846	4.01	0.204	1351	76	enet	0.6977	0.485
ENST00000453203.1	ENSG00000213676	ATF6B	6	32116708	32117891	rs3131380	-10.75	rs411337	-0.006868	-2.41	-0.688	196	2	lasso	0.6892	0.491
ENST00000374542.9	ENSG00000204209	DAXX	6	33318558	33323014	rs60045856	-8.35	rs1894411	0.200884	3.89	-0.68	1233	1	lasso	-0.6797	0.497
ENST00000470453.1	ENSG00000204351	SKIV2L	6	31968524	31969587	rs3131380	-10.75	rs3130286	0.009607	3	1.7	364	7	enet	-0.677	0.498
ENST00000376145.8	ENSG00000204498	NFKBIL1	6	31547613	31558829	rs2596500	-10.96	rs6916921	-0.012159	3.1	-0.399	540	8	lasso	-0.6614	0.508
ENST00000607476.1	ENSG00000272540	XXbac-BPG252P9.9	6	30723105	30723877	rs3130985	-10.5	rs3094210	0.007898	2.29	-2.67	184	4	enet	-0.6625	0.508
ENST00000479986.1	ENSG00000197153	HIST1H3J	6	27890635	27893106	rs34071253	-13.11	rs6938943	-0.013778	-2.81	-2.33	1158	10	lasso	0.6599	0.509
ENST00000331442.4	ENSG00000184357	HIST1H1B	6	27866849	27867529	rs34071253	-13.11	rs9468199	-0.009489	2.79	1	1172	5	enet	-0.6464	0.518
ENST00000414474.5	ENSG00000240065	PSMB9	6	32844836	32858437	rs3891175	-8.59	rs28724903	-0.012909	2.83	-0.379	372	3	lasso	-0.6416	0.521
ENST00000614363.4	ENSG00000204387	C6orf48	6	31834922	31839766	rs2596500	-10.96	rs2844484	-0.013237	2.65	0.311	395	3	lasso	0.62	0.535
ENST00000581824.1	ENSG00000204580	DDR1	6	30890883	30890972	rs2596500	-10.96	rs3130559	0.014194	2.77	0.618	217	1	lasso	0.6177	0.537
ENST00000452441.5	ENSG00000204580	DDR1	6	30884550	30900152	rs2596500	-10.96	rs2270190	0.036984	3.36	2.38	217	4	lasso	0.6114	0.541
ENST00000377575.2	ENSG00000182952	HMGN4	6	26538405	26546254	rs35942569	-11.28	rs7745632	0.022611	3.44	2.45	1371	5	lasso	-0.6119	0.541
ENST00000453833.5	ENSG00000204463	BAG6	6	31643113	31645503	rs2596500	-10.96	rs2252937	-0.013205	-2.82	-0.59	410	1	lasso	0.5903	0.555
ENST00000606367.1	ENSG00000272501	XXbac-BPG299F13.17	6	31195200	31198037	rs2596500	-10.96	rs2252937	-0.009589	-2.72	-0.59	410	1	lasso	0.5903	0.555
ENST00000636146.1	ENSG00000197283	SYNGAP1	6	33451505	33451831	rs9461856	-8.16	rs4711369	-0.012535	3.34	0.000251	1427	4	lasso	0.5665	0.571
ENST00000375244.7	ENSG00000168477	TNXB	6	32041154	32109374	rs3131380	-10.75	rs2516396	0.008506	2.72	0.566	251	1	lasso	0.5664	0.571
ENST00000634560.1	ENSG00000158406	HIST1H4H	6	26281055	26285534	rs35942569	-11.28	rs72843528	0.032295	4.39	-0.564	1628	1	lasso	-0.5642	0.573
ENST00000616760.1	ENSG00000213719	CLIC1	6	31730583	31736545	rs2596500	-10.96	rs3130695	-0.01396	2.69	0.556	401	1	lasso	0.5563	0.578
ENST00000451898.5	ENSG00000204463	BAG6	6	31647594	31652648	rs2596500	-10.96	rs378538	-0.007825	2.66	-1.11	409	3	enet	0.507	0.612
ENST00000376568.7	ENSG00000204580	DDR1	6	30884458	30900153	rs2596500	-10.96	rs1265100	-0.004055	-2.54	-0.491	217	1	lasso	0.4912	0.623
ENST00000411553.2	ENSG00000228223	HCG11	6	26523450	26526579	rs35942569	-11.28	rs77957229	0.063714	3.89	0.605	1351	3	lasso	0.4914	0.623
ENST00000440048.1	ENSG00000204394	VARS	6	31792986	31795499	rs2596500	-10.96	rs6922431	-0.013409	2.71	-0.477	395	1	lasso	-0.4771	0.633
ENST00000314332.5	ENSG00000180596	HIST1H2BC	6	26114873	26123910	rs35942569	-11.28	rs72832602	-0.013901	3.08	0.0194	1937	25	enet	-0.4394	0.66
ENST00000484566.5	ENSG00000198563	DDX39B	6	31530219	31535475	rs2596500	-10.96	rs1042663	-0.009532	2.98	-0.427	522	12	lasso	-0.4272	0.669
ENST00000634956.1	ENSG00000158406	HIST1H4H	6	26277609	26285638	rs35942569	-11.28	rs72843528	0.185265	3.75	-0.564	1634	2	lasso	-0.4189	0.675
ENST00000463184.1	ENSG00000204394	VARS	6	31779230	31780051	rs2596500	-10.96	rs6916921	0.030481	3.25	-0.399	395	3	lasso	-0.4003	0.689
ENST00000376148.8	ENSG00000204498	NFKBIL1	6	31547581	31558829	rs2596500	-10.96	rs6916921	0.001523	-2.92	-0.399	540	3	lasso	0.4003	0.689
ENST00000478365.1	ENSG00000198563	DDX39B	6	31531116	31531671	rs2596500	-10.96	rs6916921	-0.008786	3.36	-0.399	522	3	lasso	-0.4003	0.689
ENST00000494058.5	ENSG00000204351	SKIV2L	6	31967021	31968448	rs3131380	-10.75	rs6916921	-0.013721	2.93	-0.399	364	3	lasso	-0.4003	0.689
ENST00000424480.5	ENSG00000204463	BAG6	6	31647604	31652667	rs2596500	-10.96	rs57165260	-0.010722	-2.94	0.511	409	4	lasso	-0.3928	0.695
ENST00000506578.5	ENSG00000161904	LEMD2	6	33771202	33777144	rs9461856	-8.16	rs942507	-0.009747	-2.86	0.369	1631	1	lasso	-0.3686	0.712
ENST00000428450.5	ENSG00000198563	DDX39B	6	31536609	31541989	rs2596500	-10.96	rs986475	0.007182	-3.28	-0.356	524	1	lasso	0.3559	0.722
ENST00000377745.3	ENSG00000278705	HIST1H4B	6	26026815	26027252	rs35942569	-11.28	rs16891146	-0.009485	3.12	0.452	1924	4	lasso	0.3473	0.728
ENST00000244537.5	ENSG00000274618	HIST1H4F	6	26240426	26240737	rs35942569	-11.28	rs11753837	-0.002737	2.82	0.332	1730	2	lasso	0.3324	0.74
ENST00000418107.2	ENSG00000242574	HLA-DMB	6	32934629	32941070	rs3891175	-8.39	rs241432	-0.014061	2.77	0.326	391	1	lasso	0.3259	0.745
ENST00000415922.6	ENSG00000181315	ZNF322	6	26634383	26659752	rs35942569	-11.28	rs77362785	0.006489	3.33	-0.412	1285	3	enet	0.3104	0.756
ENST00000444176.1	ENSG00000227057	WDR46	6	33280916	33288887	rs60045856	-8.35	rs4713678	-0.006464	-2.9	-0.0763	1184	2	lasso	0.3062	0.759
ENST00000376442.7	ENSG00000204560	DHX16	6	30653119	30673037	rs3130985	-10.5	rs2270190	0.004767	2.77	2.38	181	5	enet	-0.2892	0.772
ENST00000428835.5	ENSG00000223865	HLA-DPB1	6	33080487	33085889	rs60045856	-8.35	rs145680698	0.037687	2.76	-0.278	686	4	lasso	-0.279	0.78
ENST00000417724.1	ENSG00000231389	HLA-DPA1	6	33073502	33080775	rs60045856	-8.35	rs145680698	0.004466	2.69	-0.278	677	4	lasso	-0.279	0.78
ENST00000508472.5	ENSG00000204580	DDR1	6	30890408	30892314	rs2596500	-10.96	rs2270190	0.141087	3.97	2.38	217	22	enet	-0.2525	0.801
ENST00000355057.2	ENSG00000197238	HIST1H4J	6	27824108	27824480	rs34071253	-13.11	rs17767294	0.015558	2.83	0.412	1190	6	lasso	-0.2476	0.804
ENST00000485349.5	ENSG00000204351	SKIV2L	6	31968454	31969408	rs3131380	-10.75	rs391165	0.225621	4.72	-0.234	364	9	lasso	-0.2365	0.813
ENST00000375784.7	ENSG00000213719	CLIC1	6	31730581	31736567	rs2596500	-10.96	rs2596497	0.016293	3.12	0.615	401	15	enet	-0.2224	0.824
ENST00000634733.1	ENSG00000274750	HIST1H3E	6	26224199	26227473	rs35942569	-11.28	rs112250267	0.266207	5.37	0.873	1783	54	enet	0.195	0.845
ENST00000374882.7	ENSG00000204264	PSMB8	6	32840717	32844047	rs3891175	-8.59	rs71565361	0.074411	2.61	-0.195	372	1	lasso	-0.1952	0.845
ENST00000495755.1	ENSG00000223501	VPS52	6	33267466	33268153	rs60045856	-8.35	rs9277929	-0.002753	3.19	-0.72	1128	3	lasso	0.1886	0.85
ENST00000442150.1	ENSG00000224328	MDC1-AS1	6	30703067	30713184	rs3130985	-10.5	rs9263703	-0.007138	-2.51	0.179	184	5	lasso	-0.1775	0.859
ENST00000477243.1	ENSG00000182952	HMGN4	6	26538438	26539949	rs35942569	-11.28	rs77362785	0.084294	3.47	-0.412	1364	13	enet	0.1483	0.882
ENST00000259874.5	ENSG00000137331	IER3	6	30743199	30744554	rs3130985	-10.5	rs3094210	0.010654	3.39	-2.67	185	27	enet	-0.0946	0.925
ENST00000458083.5	ENSG00000204438	GPANK1	6	31663985	31665442	rs2596500	-10.96	rs411337	-0.008477	2.57	-0.688	407	3	lasso	0.0859	0.932
ENST00000502643.5	ENSG00000161904	LEMD2	6	33777012	33781489	rs9461856	-8.16	rs9469622	-0.008301	2.92	0.419	1634	54	enet	-0.0838	0.933
ENST00000396934.7	ENSG00000186470	BTN3A2	6	26365159	26378320	rs35942569	-11.28	rs74608402	0.035012	3	0.632	1483	4	lasso	0.0843	0.933
ENST00000467360.1	ENSG00000243649	CFB	6	31949731	31951244	rs3131380	-10.75	rs3132461	-0.010671	-2.83	2.07	368	23	enet	0.0338	0.973
ENST00000460058.1	ENSG00000204348	DXO	6	31970898	31972009	rs3131380	-10.75	rs6916921	-0.012659	3.14	-0.399	364	4	enet	0.0319	0.975
ENST00000530653.5	ENSG00000186470	BTN3A2	6	26365170	26370360	rs35942569	-11.28	rs626824	-0.013962	3.08	-0.118	1482	6	enet	-0.0167	0.987
ENST00000471278.5	ENSG00000181315	ZNF322	6	26636291	26651496	rs35942569	-11.28	rs112250267	0.068026	3.49	0.873	1277	11	lasso	-0.0124	0.99

## Sheet: S71_MHCtx_male
gencodeID	ensemblID	ID	CHR	P0	P1	BEST.GWAS.ID	BEST.GWAS.Z	EQTL.ID	EQTL.R2	EQTL.Z	EQTL.GWAS.Z	NSNP	NWGT	MODEL	TWAS.Z	TWAS.P
ENST00000618305.1	ENSG00000275126	HIST1H4L	6	27873199	27873510	rs34071253	-13.11	rs17720293	0.029623	-3.1	-11.9182	1174	1	enet	11.9182	9.52e-33
ENST00000464869.5	ENSG00000204463	BAG6	6	31639028	31639788	rs2596500	-10.96	rs2596500	-0.00271	-2.88	-10.958	425	1	lasso	10.958	6.08e-28
ENST00000495300.1	ENSG00000204304	PBX2	6	32186256	32187515	rs3131380	-10.75	rs3891175	-0.003357	-2.52	-9.77229	200	3	lasso	10.8098	3.09e-27
ENST00000614378.1	ENSG00000273983	HIST1H3G	6	26269405	26271815	rs35942569	-11.28	rs3857546	0.014055	-2.68	-9.47644	1650	2	lasso	9.47924	2.56e-21
ENST00000355057.2	ENSG00000197238	HIST1H4J	6	27824108	27824480	rs34071253	-13.11	rs34712084	0.095356	-3.69	-9.1776	1190	12	lasso	9.2817	1.67e-20
ENST00000479986.1	ENSG00000197153	HIST1H3J	6	27890635	27893106	rs34071253	-13.11	rs34712084	0.00235	-3.4	-9.1776	1158	14	lasso	9.25974	2.05e-20
ENST00000494654.1	ENSG00000137337	MDC1	6	30711472	30711931	rs3130985	-10.5	rs2233980	0.02564	-2.84	-10.4041	184	3	lasso	9.25893	2.06e-20
ENST00000617569.1	ENSG00000278637	HIST1H4A	6	26021679	26021990	rs35942569	-11.28	rs6918586	0.004911	-3.27	-5.51179	1928	2	lasso	9.18404	4.15e-20
ENST00000615966.1	ENSG00000276410	HIST1H2BB	6	26043277	26043657	rs35942569	-11.28	rs3857546	-0.003481	-3.24	-9.47644	1921	17	enet	8.75566	2.03e-18
ENST00000375137.6	ENSG00000221988	PPT2	6	32154095	32163678	rs3131380	-10.75	rs367364	0.002592	-2.86	-7.44064	199	8	lasso	8.72686	2.62e-18
ENST00000489721.1	ENSG00000241404	EGFL8	6	32167543	32168281	rs3131380	-10.75	rs652888	-0.009117	-2.49	-7.99328	200	2	lasso	8.46616	2.54e-17
ENST00000481025.1	ENSG00000227057	WDR46	6	33288056	33289012	rs60045856	-8.35	rs9461856	0.055912	3.55	-8.16453	1183	1	lasso	-8.16453	3.23e-16
ENST00000376802.2	ENSG00000206503	HLA-A	6	29942549	29945884	rs3129058	-8.1	rs3129063	0.06091	-2.79	-8.09752	102	4	lasso	8.13074	4.27e-16
ENST00000332435.9	ENSG00000066379	ZNRD1	6	30061254	30064909	rs3129058	-8.1	rs3129063	0.143538	-3.7	-8.09752	102	4	lasso	8.12838	4.35e-16
ENST00000466336.5	ENSG00000204344	STK19	6	31972397	31980724	rs3131380	-10.75	rs367364	-0.007107	-2.78	-7.44064	364	8	lasso	7.9405	2.01e-15
ENST00000468502.1	ENSG00000213676	ATF6B	6	32126042	32128218	rs3131380	-10.75	rs707939	0.06827	3.1	7.06798	197	8	lasso	7.65724	1.9e-14
ENST00000495010.5	ENSG00000204394	VARS	6	31784598	31792960	rs2596500	-10.96	rs707938	-0.011934	2.51	-7.65435	395	1	lasso	-7.65435	1.94e-14
ENST00000529104.1	ENSG00000219891	ZSCAN12P1	6	28091154	28093664	rs17720293	-11.92	rs149990	0.015611	2.99	-9.73397	995	29	enet	-7.6405	2.16e-14
ENST00000376724.6	ENSG00000204614	TRIM40	6	30136731	30148735	rs3129058	-8.1	rs2747431	-0.011675	2.19	-6.28059	102	5	enet	-7.51275	5.79e-14
ENST00000496171.1	ENSG00000204304	PBX2	6	32187233	32188816	rs3131380	-10.75	rs3891175	0.032839	-2.75	-9.77229	200	9	enet	7.32851	2.33e-13
ENST00000478521.5	ENSG00000221988	PPT2	6	32153542	32157849	rs3131380	-10.75	rs2734335	-0.012445	2.44	-5.92327	198	2	lasso	-7.23588	4.63e-13
ENST00000374975.3	ENSG00000198502	HLA-DRB5	6	32517343	32530287	rs1150753	-10.53	rs204887	0.05365	3.4	3.59371	351	32	enet	7.07039	1.54e-12
ENST00000607124.1	ENSG00000124635	HIST1H2BJ	6	27125897	27132750	rs34071253	-13.11	rs12174489	0.022429	3.09	4.21752	1047	6	lasso	6.73197	1.67e-11
ENST00000616182.1	ENSG00000274641	HIST1H2BO	6	27893463	27893843	rs34071253	-13.11	rs35191424	0.016488	-3.17	-6.7193	1145	1	lasso	6.7193	1.83e-11
ENST00000453833.5	ENSG00000204463	BAG6	6	31643113	31645503	rs2596500	-10.96	rs2075800	-0.012513	2.84	6.62912	410	1	lasso	6.62912	3.38e-11
ENST00000331442.4	ENSG00000184357	HIST1H1B	6	27866849	27867529	rs34071253	-13.11	rs9461455	-0.005955	-2.54	-6.62128	1172	3	lasso	6.62074	3.57e-11
ENST00000359303.3	ENSG00000197153	HIST1H3J	6	27890382	27890792	rs34071253	-13.11	rs9461455	-0.009085	-2.62	-6.62128	1153	3	enet	6.612	3.79e-11
ENST00000375429.7	ENSG00000204356	NELFE	6	31952087	31959110	rs3131380	-10.75	rs2516408	0.048745	3.35	-5.66168	368	6	lasso	-6.37861	1.79e-10
ENST00000456339.5	ENSG00000204256	BRD2	6	32969319	32976618	rs3891175	-8.39	rs114545731	-0.012659	3.15	-6.35001	402	1	lasso	-6.35001	2.15e-10
ENST00000482050.1	ENSG00000204580	DDR1	6	30881295	30884707	rs2596500	-10.96	rs2523591	0.005559	-2.44	5.9812	217	2	lasso	-6.30871	2.81e-10
ENST00000526391.5	ENSG00000137185	ZSCAN9	6	28226921	28232586	rs17720293	-11.92	rs149973	0.315802	5.6	-5.82228	869	4	lasso	-6.23651	4.47e-10
ENST00000404269.2	ENSG00000216331	HIST1H1PS1	6	26195554	26196633	rs35942569	-11.28	rs9393691	0.093795	-3.4	6.15242	1840	15	lasso	-6.15413	7.55e-10
ENST00000363946.1	ENSG00000200816	SNORA38	6	31623079	31623210	rs2596500	-10.96	rs2534685	0.004117	3.15	-5.6507	501	16	enet	-5.88242	4.04e-09
ENST00000469761.1	ENSG00000176933	TOB2P1	6	28217643	28218634	rs17720293	-11.92	rs149973	0.609338	7	-5.82228	887	29	enet	-5.84003	5.22e-09
ENST00000454913.5	ENSG00000204356	NELFE	6	31954304	31958479	rs3131380	-10.75	rs527254	0.03083	-3.09	5.80806	364	1	lasso	-5.80806	6.32e-09
ENST00000289316.2	ENSG00000158373	HIST1H2BD	6	26158146	26171349	rs35942569	-11.28	rs6456711	-0.010898	3.14	-5.76689	1920	12	lasso	-5.79829	6.7e-09
ENST00000360004.5	ENSG00000196126	HLA-DRB1	6	32578769	32589848	rs1150753	-10.53	rs9271100	0.06679	3.98	5.17293	315	14	enet	5.7984	6.7e-09
ENST00000436437.1	ENSG00000213722	DDAH2	6	31727606	31729501	rs2596500	-10.96	rs660594	-0.000202	-2.65	-5.6951	401	9	lasso	5.6953	1.23e-08
ENST00000252211.6	ENSG00000189298	ZKSCAN3	6	28349914	28369177	rs17720293	-11.92	rs1225592	-0.011361	2.61	-5.69565	775	4	lasso	-5.69559	1.23e-08
ENST00000507533.1	ENSG00000204580	DDR1	6	30890760	30892085	rs2596500	-10.96	rs1265099	0.008801	2.79	-5.65362	217	1	lasso	-5.65362	1.57e-08
ENST00000527436.5	ENSG00000137185	ZSCAN9	6	28225339	28229230	rs17720293	-11.92	rs2142730	0.435951	6.18	-6.46351	871	17	lasso	-5.59571	2.2e-08
ENST00000614247.1	ENSG00000277157	HIST1H4D	6	26188765	26189076	rs35942569	-11.28	rs9358891	-0.009837	2.96	2.88213	1850	60	enet	5.50543	3.68e-08
ENST00000485690.5	ENSG00000166278	C2	6	31934283	31943758	rs3131380	-10.75	rs3020644	-0.010553	2.49	5.49856	368	1	lasso	5.49856	3.83e-08
ENST00000463584.1	ENSG00000204220	PFDN6	6	33289775	33298401	rs60045856	-8.35	rs62407633	-0.013084	2.81	5.50107	1207	7	lasso	5.49484	3.91e-08
ENST00000374467.3	ENSG00000030110	BAK1	6	33572552	33580242	rs9461856	-8.16	rs511515	-0.013402	2.91	-5.4269	1482	3	lasso	-5.42576	5.77e-08
ENST00000531979.5	ENSG00000137185	ZSCAN9	6	28225292	28233482	rs17720293	-11.92	rs1225715	0.375491	5.66	-5.90704	871	38	enet	-5.41646	6.08e-08
ENST00000415875.2	ENSG00000223837	BRD2-IT1	6	32970232	32970886	rs3891175	-8.42	rs429916	-0.011561	-2.97	-5.30528	401	3	lasso	5.29899	1.16e-07
ENST00000484378.1	ENSG00000204525	HLA-C	6	31271099	31272090	rs2596500	-10.96	rs2523594	0.215211	4.35	-6.05005	439	7	lasso	-5.26629	1.39e-07
ENST00000492510.1	ENSG00000112514	CUTA	6	33417984	33418187	rs9461856	-8.16	rs3828783	0.009082	-3.56	5.30888	1358	3	lasso	-5.22109	1.78e-07
ENST00000444757.5	ENSG00000112473	SLC39A7	6	33200445	33202692	rs60045856	-8.35	rs10947428	0.020417	-3.2	-5.19813	950	1	lasso	5.19813	2.01e-07
ENST00000437840.6	ENSG00000237441	RGL2	6	33291654	33298930	rs60045856	-8.35	rs71565360	-0.012551	-2.83	-5.10272	1209	1	lasso	5.10272	3.35e-07
ENST00000343677.3	ENSG00000187837	HIST1H1C	6	26055787	26056428	rs35942569	-11.28	rs13210399	0.029082	-3.3	-7.86588	1914	60	enet	5.0732	3.91e-07
ENST00000429234.1	ENSG00000248993	XXbac-BPG181M17.5	6	32937364	32953122	rs3891175	-8.4	rs17214106	0.019299	-3.01	-4.94839	397	4	lasso	5.04238	4.6e-07
ENST00000516419.1	ENSG00000252228	SNORA48	6	30132805	30132966	rs3129058	-8.1	rs396660	0.048592	-2.82	-6.02859	102	4	lasso	5.0188	5.2e-07
ENST00000611060.4	ENSG00000196126	HLA-DRB1	6	32552990	32589805	rs1150753	-10.53	rs9271100	0.255972	-4.44	5.17967	344	11	lasso	-4.97297	6.59e-07
ENST00000396980.4	ENSG00000233822	HIST1H2BN	6	27838662	27865798	rs34071253	-13.11	rs56355079	-0.009927	-2.85	-0.89966	1207	4	lasso	-4.93928	7.84e-07
ENST00000421263.1	ENSG00000137411	VARS2	6	30914382	30915416	rs2596500	-10.96	rs1265047	-0.011474	-3	-3.51862	217	11	enet	4.89007	1.01e-06
ENST00000469132.1	ENSG00000204256	BRD2	6	32979542	32981286	rs3891175	-8.4	rs502771	-0.009121	-2.73	-4.41078	404	3	lasso	4.6731	2.97e-06
ENST00000486845.1	ENSG00000112511	PHF1	6	33414336	33416213	rs9461856	-8.16	rs194682	0.035414	3.46	5.33929	1356	2	lasso	4.53433	5.78e-06
ENST00000438190.1	ENSG00000227214	HCG15	6	28986203	28987484	rs2213806	6.4	rs9257829	-0.00432	1.78	4.45078	52	2	lasso	4.45082	8.55e-06
ENST00000437124.6	ENSG00000204580	DDR1	6	30882955	30891015	rs2596500	-10.96	rs9263702	0.082915	3.44	1.53656	217	17	enet	4.35074	1.36e-05
ENST00000613174.1	ENSG00000276903	HIST1H2AL	6	27865355	27865747	rs34071253	-13.11	rs116406755	-0.011031	-2.54	-0.97795	1173	3	enet	4.31022	1.63e-05
ENST00000440279.7	ENSG00000112514	CUTA	6	33416552	33417921	rs9461856	-8.16	rs1536500	-0.010579	3.02	-4.24002	1357	2	enet	-4.29512	1.75e-05
ENST00000618052.1	ENSG00000277775	HIST1H3F	6	26250195	26250605	rs35942569	-11.28	rs9358891	-0.013863	2.94	2.88213	1693	41	enet	4.20216	2.64e-05
ENST00000502643.5	ENSG00000161904	LEMD2	6	33777012	33781489	rs9461856	-8.16	rs210152	-0.006386	3.53	-5.49687	1634	12	enet	-4.13336	3.57e-05
ENST00000468138.5	ENSG00000112812	PRSS16	6	27251620	27255319	rs34071253	-13.11	rs9368505	-0.003691	2.66	5.49156	1100	3	lasso	4.12873	3.65e-05
ENST00000293756.4	ENSG00000161896	IP6K3	6	33721670	33746905	rs9461856	-8.16	rs754404	0.056258	-3.9	2.69689	1595	16	enet	-4.08349	4.44e-05
ENST00000418800.6	ENSG00000204580	DDR1	6	30882613	30899840	rs2596500	-10.96	rs1265092	0.014431	-2.74	-3.9441	217	1	lasso	3.9441	8.01e-05
ENST00000619776.1	ENSG00000276746	Metazoa_SRP	6	33562880	33563130	rs9461856	-8.16	rs9461915	-0.000508	2.93	3.936	1454	1	lasso	3.936	8.29e-05
ENST00000483281.5	ENSG00000204231	RXRB	6	33194220	33200637	rs60045856	-8.35	rs3106196	0.073284	3.65	-4.17691	945	2	lasso	-3.89746	9.72e-05
ENST00000377803.3	ENSG00000197061	HIST1H4C	6	26103876	26104310	rs35942569	-11.28	rs707898	0.019378	3.19	2.44314	1931	17	lasso	3.84636	0.00012
ENST00000511510.5	ENSG00000204580	DDR1	6	30884069	30890983	rs2596500	-10.96	rs1265047	0.001765	-2.68	-3.51862	217	2	lasso	3.8085	0.00014
ENST00000374231.8	ENSG00000137288	UQCC2	6	33695349	33711684	rs9461856	-8.16	rs6905353	0.000785	3.05	1.81522	1578	4	lasso	3.75569	0.000173
ENST00000377777.5	ENSG00000158373	HIST1H2BD	6	26158146	26158641	rs35942569	-11.28	rs9358891	0.002822	3.14	2.88213	1899	2	enet	3.60912	0.000307
ENST00000465674.5	ENSG00000181315	ZNF322	6	26638627	26659735	rs35942569	-11.28	rs80095925	0.024192	-3.16	0.66196	1278	45	enet	-3.59959	0.000319
ENST00000490173.1	ENSG00000204209	DAXX	6	33319664	33320460	rs60045856	-8.35	rs999943	0.000797	-3.03	2.4711	1220	2	lasso	-3.5942	0.000325
ENST00000541790.3	ENSG00000273802	HIST1H2BG	6	26215159	26216692	rs35942569	-11.28	rs2157050	-0.012639	3.18	3.55561	1796	7	enet	3.50542	0.000456
ENST00000377727.1	ENSG00000158406	HIST1H4H	6	26285113	26285509	rs35942569	-11.28	rs9461218	-0.013124	-2.77	-5.75245	1619	36	enet	3.38592	0.000709
ENST00000478610.5	ENSG00000237441	RGL2	6	33295687	33297986	rs60045856	-8.35	rs2296736	-0.013389	3.14	2.78155	1206	5	lasso	3.35775	0.000786
ENST00000452441.5	ENSG00000204580	DDR1	6	30884550	30900152	rs2596500	-10.96	rs3819294	-0.013464	2.94	1.20346	217	13	enet	3.34587	0.00082
ENST00000376033.2	ENSG00000204469	PRRC2A	6	31620725	31637771	rs2596500	-10.96	rs3132559	0.095746	-2.91	-3.33089	502	1	lasso	3.33089	0.000866
ENST00000458361.1	ENSG00000237775	DDR1-AS1	6	30866982	30875918	rs2596500	-10.96	rs1265047	-0.008799	-2.75	-3.51862	217	5	lasso	3.27859	0.00104
ENST00000478365.1	ENSG00000198563	DDX39B	6	31531116	31531671	rs2596500	-10.96	rs2256974	-0.013874	2.83	3.27704	522	1	lasso	3.27704	0.00105
ENST00000433492.5	ENSG00000204482	LST1	6	31586895	31587730	rs2596500	-10.96	rs2516413	-0.010187	-2.91	-5.5183	564	19	enet	3.27239	0.00107
ENST00000424499.1	ENSG00000221988	PPT2	6	32154167	32157924	rs3131380	-10.75	rs532098	0.028552	3.48	-0.12074	198	31	enet	3.2408	0.00119
ENST00000377199.3	ENSG00000204713	TRIM27	6	28903002	28923989	rs7766356	-9.94	rs116511049	-0.00599	-3.34	-0.93246	168	13	enet	3.15464	0.00161
ENST00000375661.5	ENSG00000204392	LSM2	6	31797396	31806984	rs2596500	-10.96	rs2523586	0.020467	-2.78	3.15102	395	1	lasso	-3.15102	0.00163
ENST00000463574.1	ENSG00000234745	HLA-B	6	31355122	31355802	rs2596500	-10.96	rs2523582	0.13869	-4.75	-6.83106	448	21	enet	3.12802	0.00176
ENST00000377325.1	ENSG00000197279	ZNF165	6	28080975	28089563	rs17720293	-11.92	rs1225592	-0.005686	2.7	-5.69565	1004	16	lasso	-3.09886	0.00194
ENST00000419020.1	ENSG00000198563	DDX39B	6	31538882	31542003	rs2596500	-10.96	rs2071591	-0.005978	-2.67	-2.99806	524	3	lasso	2.99819	0.00272
ENST00000485077.5	ENSG00000237441	RGL2	6	33296099	33297692	rs60045856	-8.35	rs560111	-0.005959	-3.61	-3.00258	1205	2	enet	2.99285	0.00276
ENST00000303910.4	ENSG00000277075	HIST1H2AE	6	26216975	26217483	rs35942569	-11.28	rs9358891	0.125677	3.9	2.88213	1794	9	lasso	2.92433	0.00345
ENST00000375819.2	ENSG00000204421	LY6G6C	6	31718648	31721845	rs2596500	-10.96	rs707938	-0.013516	-2.65	-7.65435	401	6	enet	2.89434	0.0038
ENST00000619466.2	ENSG00000275713	HIST1H2BH	6	26251651	26253710	rs35942569	-11.28	rs9358891	-0.005562	2.73	2.88213	1690	1	lasso	2.88213	0.00395
ENST00000341023.1	ENSG00000196866	HIST1H2AD	6	26198851	26199243	rs35942569	-11.28	rs9358891	0.026088	2.77	2.88213	1837	1	lasso	2.88213	0.00395
ENST00000244537.5	ENSG00000274618	HIST1H4F	6	26240426	26240737	rs35942569	-11.28	rs9358891	-0.004243	2.83	2.88213	1730	1	lasso	2.88213	0.00395
ENST00000634956.1	ENSG00000158406	HIST1H4H	6	26277609	26285638	rs35942569	-11.28	rs2393593	-0.012922	3.02	-6.0124	1634	4	lasso	-2.88099	0.00396
ENST00000490742.5	ENSG00000204482	LST1	6	31587316	31588676	rs2596500	-10.96	rs1265055	0.066551	3.41	0.46686	564	35	enet	2.87517	0.00404
ENST00000375156.3	ENSG00000204315	FKBPL	6	32128707	32130291	rs3131380	-10.75	rs2075799	-0.005091	-2.51	-2.39303	197	6	lasso	2.86747	0.00414
ENST00000469577.5	ENSG00000204469	PRRC2A	6	31620724	31626862	rs2596500	-10.96	rs11969759	-0.011605	-2.74	2.8384	502	2	lasso	-2.83788	0.00454
ENST00000492342.1	ENSG00000213676	ATF6B	6	32118831	32120420	rs3131380	-10.75	rs11969759	-0.009033	-2.54	2.8384	196	2	lasso	-2.83788	0.00454
ENST00000374214.3	ENSG00000137288	UQCC2	6	33697568	33711727	rs9461856	-8.16	rs2499670	-0.01197	-2.99	-2.8173	1576	2	lasso	2.82679	0.0047
ENST00000376228.9	ENSG00000204525	HLA-C	6	31268749	31272086	rs2596500	-10.96	rs9264482	0.537614	6.29	1.49659	439	21	enet	-2.82146	0.00478
ENST00000484566.5	ENSG00000198563	DDX39B	6	31530219	31535475	rs2596500	-10.96	rs9264532	0.024078	2.87	2.81518	522	1	lasso	2.81518	0.00487
ENST00000412585.6	ENSG00000234745	HLA-B	6	31353872	31357187	rs2596500	-10.96	rs9264532	-0.008671	2.51	2.81518	448	1	lasso	2.81518	0.00487
ENST00000497269.5	ENSG00000204410	MSH5	6	31744231	31754040	rs2596500	-10.96	rs9264532	0.013091	2.58	2.81518	400	1	lasso	2.81518	0.00487
ENST00000437116.2	ENSG00000231925	TAPBP	6	33304268	33314041	rs60045856	-8.35	rs12528378	-0.002754	2.94	-2.73973	1238	4	lasso	-2.80701	0.005
ENST00000495769.5	ENSG00000204427	ABHD16A	6	31686989	31703340	rs2596500	-10.96	rs62395355	-0.004367	-2.86	3.47751	403	19	enet	2.79431	0.0052
ENST00000376568.7	ENSG00000204580	DDR1	6	30884458	30900153	rs2596500	-10.96	rs9263717	0.045539	3.64	0.19934	217	47	enet	2.76231	0.00574
ENST00000395788.3	ENSG00000204387	C6orf48	6	31836843	31839764	rs2596500	-10.96	rs2769	0.000455	-2.51	2.72924	395	3	lasso	-2.73165	0.0063
ENST00000464126.1	ENSG00000204463	BAG6	6	31639028	31640539	rs2596500	-10.96	rs2769	-0.012409	-2.95	2.72924	425	3	lasso	-2.73165	0.0063
ENST00000482838.1	ENSG00000204256	BRD2	6	32979682	32980766	rs3891175	-8.4	rs114699053	-0.010086	-2.76	1.14213	403	2	lasso	-2.69598	0.00702
ENST00000463639.1	ENSG00000204256	BRD2	6	32977550	32978801	rs3891175	-8.39	rs143582413	0.006254	-3.05	-0.41465	402	18	enet	-2.66096	0.00779
ENST00000461951.5	ENSG00000227057	WDR46	6	33279108	33280911	rs60045856	-8.35	rs73408232	-0.000905	-2.84	-3.63919	1161	3	lasso	2.66072	0.0078
ENST00000513701.1	ENSG00000161904	LEMD2	6	33778331	33787097	rs9461856	-8.16	rs2296337	0.013369	3.02	-2.65555	1646	2	lasso	-2.65439	0.00795
ENST00000473611.5	ENSG00000227057	WDR46	6	33279108	33280851	rs60045856	-8.35	rs241425	-0.008049	-3	2.63226	1161	1	lasso	-2.63226	0.00848
ENST00000514434.1	ENSG00000204580	DDR1	6	30894574	30897403	rs2596500	-10.96	rs1265047	-0.013469	-3.02	-3.51862	217	16	enet	2.6096	0.00906
ENST00000489905.1	ENSG00000227057	WDR46	6	33279571	33287429	rs60045856	-8.35	rs2855433	-0.007434	3.28	-1.82105	1180	3	lasso	-2.58523	0.00973
ENST00000365371.1	ENSG00000202241	RN7SKP186	6	30864250	30864552	rs2596500	-10.96	rs2233963	-0.012758	2.61	2.56224	217	1	lasso	2.56224	0.0104
ENST00000625905.1	ENSG00000204356	NELFE	6	31957400	31958446	rs3131380	-10.75	rs12153855	0.025282	-3.05	-2.31817	364	3	lasso	2.55234	0.0107
ENST00000474973.5	ENSG00000231500	RPS18	6	33272075	33276510	rs60045856	-8.35	rs110662	-0.013734	3.61	-2.5256	1158	1	lasso	-2.5256	0.0115
ENST00000474961.5	ENSG00000198563	DDX39B	6	31530219	31531744	rs2596500	-10.96	rs3819294	0.006476	2.8	1.20346	522	10	enet	-2.50146	0.0124
ENST00000425946.1	ENSG00000237441	RGL2	6	33296444	33298810	rs60045856	-8.35	rs2855440	0.075691	3.46	-2.48901	1209	1	lasso	-2.48901	0.0128
ENST00000374685.8	ENSG00000204231	RXRB	6	33193588	33200614	rs60045856	-8.35	rs2855440	-0.003251	3.19	-2.48901	945	1	lasso	-2.48901	0.0128
ENST00000437771.5	ENSG00000204463	BAG6	6	31642219	31652678	rs2596500	-10.96	rs2523586	-0.003419	-3.1	3.15102	410	2	lasso	-2.48475	0.013
ENST00000475742.5	ENSG00000204427	ABHD16A	6	31686955	31690602	rs2596500	-10.96	rs7757496	0.028934	2.82	-0.8253	403	8	lasso	-2.45789	0.014
ENST00000375631.4	ENSG00000204386	NEU1	6	31859052	31862906	rs3131380	-10.75	rs2075799	-0.010232	-2.57	-2.39303	379	1	lasso	2.39303	0.0167
ENST00000616110.1	ENSG00000274494	MIR6832	6	31633787	31633858	rs2596500	-10.96	rs9469079	-0.012955	3.07	-2.38866	451	1	enet	-2.38866	0.0169
ENST00000375893.6	ENSG00000204438	GPANK1	6	31662076	31665630	rs2596500	-10.96	rs2769	-0.009433	-2.82	2.72924	407	6	lasso	-2.37074	0.0178
ENST00000471278.5	ENSG00000181315	ZNF322	6	26636291	26651496	rs35942569	-11.28	rs72843802	-0.013794	-2.72	2.21778	1277	2	lasso	-2.36154	0.0182
ENST00000615353.1	ENSG00000276180	HIST1H4I	6	27138588	27139881	rs34071253	-13.11	rs12201459	-0.01388	2.53	2.53143	1033	15	lasso	2.35547	0.0185
ENST00000451237.2	ENSG00000235863	B3GALT4	6	33277132	33278825	rs60045856	-8.35	rs2855437	-0.00729	3.29	-2.33316	1160	2	lasso	-2.35314	0.0186
ENST00000307859.4	ENSG00000204614	TRIM40	6	30137010	30148735	rs3129058	-8.1	rs1362126	0.041771	2.55	2.365	102	5	lasso	2.34398	0.0191
ENST00000480730.5	ENSG00000231925	TAPBP	6	33303663	33314049	rs60045856	-8.35	rs2855437	-0.012371	2.79	-2.33316	1238	1	lasso	-2.33316	0.0196
ENST00000481849.5	ENSG00000234745	HLA-B	6	31353872	31354806	rs2596500	-10.96	rs2395476	0.205033	-4.43	-6.02888	448	26	enet	2.31843	0.0204
ENST00000477052.1	ENSG00000137411	VARS2	6	30922583	30923505	rs2596500	-10.96	rs2844623	-0.003811	2.96	2.31015	217	1	enet	2.31015	0.0209
ENST00000374677.7	ENSG00000112473	SLC39A7	6	33200873	33204439	rs60045856	-8.35	rs2296338	-0.011625	3.29	-4.10031	954	11	enet	-2.30323	0.0213
ENST00000416410.5	ENSG00000213722	DDAH2	6	31727575	31729796	rs2596500	-10.96	rs9267654	0.000825	3.15	0.79709	401	2	enet	2.28231	0.0225
ENST00000360323.10	ENSG00000204632	HLA-G	6	29827821	29831125	rs3129058	-8.1	rs9258164	-0.01115	2.58	2.27845	104	1	lasso	2.27845	0.0227
ENST00000480254.1	ENSG00000204304	PBX2	6	32188280	32189077	rs3131380	-10.75	rs150622545	0.00465	2.79	-1.88737	200	3	lasso	-2.25111	0.0244
ENST00000414083.6	ENSG00000204209	DAXX	6	33318559	33323016	rs60045856	-8.35	rs4713643	0.030056	-2.86	-2.22427	1233	7	lasso	2.22433	0.0261
ENST00000580476.2	ENSG00000263426	RN7SL471P	6	28977475	28977773	rs2213806	6.4	rs10428759	-0.012469	2.39	0.26709	59	16	enet	2.20761	0.0273
ENST00000395789.5	ENSG00000204387	C6orf48	6	31834932	31839761	rs2596500	-10.96	rs2516497	-0.011697	-2.82	-2.19255	395	2	lasso	2.19354	0.0283
ENST00000465348.5	ENSG00000204463	BAG6	6	31642684	31644200	rs2596500	-10.96	rs2516497	-0.012767	-2.74	-2.19255	410	2	lasso	2.19354	0.0283
ENST00000498030.1	ENSG00000204209	DAXX	6	33321611	33322957	rs60045856	-8.35	rs4148876	-0.011322	2.42	2.8377	1220	4	enet	2.16692	0.0302
ENST00000437288.5	ENSG00000213722	DDAH2	6	31727038	31728877	rs2596500	-10.96	rs6922431	0.089906	-3.3	-0.47709	401	2	lasso	2.08973	0.0366
ENST00000374662.3	ENSG00000204228	HSD17B8	6	33204642	33206831	rs60045856	-8.35	rs2855433	0.01721	3.47	-1.82105	959	46	enet	-2.03846	0.0415
ENST00000414398.1	ENSG00000230313	HCG24	6	33144783	33147767	rs60045856	-8.35	rs138886796	-0.012622	-3.11	-2.0384	820	1	enet	2.0384	0.0415
ENST00000418026.1	ENSG00000234127	TRIM26	6	30198491	30213385	rs885945	-7.77	rs116285516	0.056881	2.36	2.00634	61	7	lasso	2.00635	0.0448
ENST00000491861.5	ENSG00000204344	STK19	6	31972555	31981446	rs3131380	-10.75	rs2844509	-0.013581	2.83	-1.95664	364	1	lasso	-1.95664	0.0504
ENST00000375244.7	ENSG00000168477	TNXB	6	32041154	32109374	rs3131380	-10.75	rs150622545	0.09541	2.96	-1.88737	251	1	lasso	-1.88737	0.0591
ENST00000444176.1	ENSG00000227057	WDR46	6	33280916	33288887	rs60045856	-8.35	rs1050391	0.003474	3.35	-1.87779	1184	2	lasso	-1.87824	0.0603
ENST00000496579.5	ENSG00000204427	ABHD16A	6	31691446	31693056	rs2596500	-10.96	rs34214527	-0.006375	-2.65	-1.91283	403	3	enet	1.87332	0.061
ENST00000364337.1	ENSG00000201207	Y_RNA	6	31663288	31663401	rs2596500	-10.96	rs12211410	-0.008395	-2.53	-1.771	407	2	enet	1.83112	0.0671
ENST00000374607.5	ENSG00000204220	PFDN6	6	33289597	33290934	rs60045856	-8.35	rs9405002	0.006501	-3.02	1.77973	1187	1	lasso	-1.77973	0.0751
ENST00000376148.8	ENSG00000204498	NFKBIL1	6	31547581	31558829	rs2596500	-10.96	rs2233952	0.015505	2.66	1.75587	540	59	enet	1.74761	0.0805
ENST00000481441.1	ENSG00000204231	RXRB	6	33195785	33198635	rs60045856	-8.35	rs10080540	-0.010331	-3.1	-1.25	938	6	enet	1.714	0.0865
ENST00000466239.5	ENSG00000241404	EGFL8	6	32165236	32168281	rs3131380	-10.75	rs7757496	0.01148	2.81	-0.8253	200	2	lasso	-1.71108	0.0871
ENST00000606923.1	ENSG00000124635	HIST1H2BJ	6	27126079	27132548	rs34071253	-13.11	rs149340530	-0.013262	3.54	1.8519	1047	8	lasso	1.70444	0.0883
ENST00000482257.1	ENSG00000204642	HLA-F	6	29723434	29725087	rs3129058	-8.1	rs7759272	0.022198	2.87	2.52137	104	38	enet	1.70453	0.0883
ENST00000495755.1	ENSG00000223501	VPS52	6	33267466	33268153	rs60045856	-8.35	rs447088	-0.013888	-2.78	1.65888	1128	1	lasso	-1.65888	0.0971
ENST00000266000.10	ENSG00000204209	DAXX	6	33318558	33323010	rs60045856	-8.35	rs530878	-0.01106	-2.95	-2.12043	1233	3	lasso	1.63263	0.103
ENST00000463484.1	ENSG00000204371	EHMT2	6	31892418	31893186	rs3131380	-10.75	rs2263316	-0.011778	2.63	1.55477	368	1	lasso	1.55477	0.12
ENST00000396389.5	ENSG00000196230	TUBB	6	30721667	30725426	rs3130985	-10.5	rs3094663	-0.012148	2.26	1.55268	184	4	lasso	1.5528	0.12
ENST00000606198.5	ENSG00000198315	ZKSCAN8	6	28141910	28154111	rs17720293	-11.92	rs9348791	-0.01326	2.74	1.6267	980	17	lasso	1.52777	0.127
ENST00000482312.1	ENSG00000243649	CFB	6	31950874	31952084	rs3131380	-10.75	rs2523691	0.000389	2.86	-1.50354	368	3	lasso	-1.50356	0.133
ENST00000477243.1	ENSG00000182952	HMGN4	6	26538438	26539949	rs35942569	-11.28	rs113223941	0.011666	-3.28	1.76046	1364	2	lasso	-1.5035	0.133
ENST00000614097.2	ENSG00000274290	HIST1H2BE	6	26183730	26184226	rs35942569	-11.28	rs198805	-0.013169	-3.12	-1.50238	1857	1	lasso	1.50238	0.133
ENST00000621411.1	ENSG00000274267	HIST1H3B	6	26031650	26032060	rs35942569	-11.28	rs198805	-0.013503	-2.97	-1.50238	1924	1	lasso	1.50238	0.133
ENST00000396581.5	ENSG00000204614	TRIM40	6	30136108	30148735	rs3129058	-8.1	rs9257936	-0.002292	2.36	1.49009	102	1	lasso	1.49009	0.136
ENST00000463794.1	ENSG00000204564	C6orf136	6	30647126	30652713	rs3130985	-10.5	rs3095304	-0.013572	2.34	1.42762	176	1	lasso	1.42762	0.153
ENST00000506578.5	ENSG00000161904	LEMD2	6	33771202	33777144	rs9461856	-8.16	rs6929165	0.007919	-3.47	1.39804	1631	3	lasso	-1.39978	0.162
ENST00000375094.3	ENSG00000204308	RNF5	6	32178354	32180793	rs3131380	-10.75	rs204887	0.097344	3.48	3.59371	200	2	lasso	1.39266	0.164
ENST00000445902.2	ENSG00000223501	VPS52	6	33250272	33271894	rs60045856	-8.35	rs210202	-0.007584	-3.48	1.06827	1137	16	lasso	1.38516	0.166
ENST00000481259.1	ENSG00000204256	BRD2	6	32976569	32977901	rs3891175	-8.39	rs3128931	0.011772	3.32	2.20109	402	4	enet	1.38144	0.167
ENST00000470083.5	ENSG00000204392	LSM2	6	31797396	31806817	rs2596500	-10.96	rs2263316	0.046732	3.03	1.55477	395	3	lasso	1.35931	0.174
ENST00000377745.3	ENSG00000278705	HIST1H4B	6	26026815	26027252	rs35942569	-11.28	rs62392695	0.034907	-3.09	-1.39042	1924	6	lasso	1.34855	0.177
ENST00000485349.5	ENSG00000204351	SKIV2L	6	31968454	31969408	rs3131380	-10.75	rs12333245	0.261128	4.32	-1.33523	364	5	lasso	-1.33506	0.182
ENST00000508472.5	ENSG00000204580	DDR1	6	30890408	30892314	rs2596500	-10.96	rs9501053	-0.013089	-2.78	2.21734	217	23	enet	1.32653	0.185
ENST00000614911.2	ENSG00000274750	HIST1H3E	6	26225155	26225616	rs35942569	-11.28	rs80095925	0.019684	4.04	0.66196	1782	74	enet	1.30277	0.193
ENST00000375650.4	ENSG00000204388	HSPA1B	6	31827735	31830255	rs2596500	-10.96	rs498240	-0.013701	3.09	1.28441	395	5	lasso	1.28421	0.199
ENST00000493379.1	ENSG00000223501	VPS52	6	33264079	33267265	rs60045856	-8.35	rs9380351	0.038792	-3.61	1.27024	1127	1	lasso	-1.27024	0.204
ENST00000476616.1	ENSG00000237441	RGL2	6	33293095	33295623	rs60045856	-8.35	rs6929165	-0.012824	-3.14	1.39804	1198	3	lasso	-1.26633	0.205
ENST00000375651.6	ENSG00000204389	HSPA1A	6	31815464	31817946	rs2596500	-10.96	rs498240	-0.013234	2.97	1.28441	395	6	lasso	1.26092	0.207
ENST00000479001.2	ENSG00000258388	PPT2-EGFL8	6	32157111	32166252	rs3131380	-10.75	rs150622545	0.019678	2.35	-1.88737	199	2	lasso	-1.25479	0.21
ENST00000470086.5	ENSG00000204392	LSM2	6	31797396	31806852	rs2596500	-10.96	rs2523608	-0.007823	-2.47	1.21701	395	1	lasso	-1.21701	0.224
ENST00000428849.6	ENSG00000237649	KIFC1	6	33391536	33409924	rs9461856	-8.16	rs210202	-0.013596	-3.4	1.06827	1351	13	lasso	-1.20876	0.227
ENST00000395287.5	ENSG00000204256	BRD2	6	32972730	32981505	rs3891175	-8.4	rs143582413	0.004358	-2.56	-0.41465	404	3	enet	-1.20086	0.23
ENST00000460718.5	ENSG00000243649	CFB	6	31946126	31947969	rs3131380	-10.75	rs9267658	0.006945	2.61	1.19676	368	1	lasso	1.19676	0.231
ENST00000512725.5	ENSG00000204580	DDR1	6	30885308	30889429	rs2596500	-10.96	rs3130554	0.020239	2.79	-1.74005	217	32	enet	-1.18621	0.236
ENST00000377791.3	ENSG00000180573	HIST1H2AC	6	26124145	26139102	rs35942569	-11.28	rs1059490	0.001939	-2.77	-1.16951	1938	1	lasso	1.16951	0.242
ENST00000479802.1	ENSG00000231500	RPS18	6	33275866	33276510	rs60045856	-8.35	rs2077163	-0.008188	2.85	1.16431	1158	1	lasso	1.16431	0.244
ENST00000494058.5	ENSG00000204351	SKIV2L	6	31967021	31968448	rs3131380	-10.75	rs1048709	0.008254	2.35	1.16037	364	1	enet	1.16037	0.246
ENST00000428450.5	ENSG00000198563	DDX39B	6	31536609	31541989	rs2596500	-10.96	rs3117572	0.092398	-3.25	0.92801	524	15	lasso	1.14784	0.251
ENST00000636146.1	ENSG00000197283	SYNGAP1	6	33451505	33451831	rs9461856	-8.16	rs114699053	0.008748	-3.51	1.14213	1427	1	lasso	-1.14213	0.253
ENST00000374542.9	ENSG00000204209	DAXX	6	33318558	33323014	rs60045856	-8.35	rs2071463	0.012507	3.41	1.15059	1233	15	enet	1.12648	0.26
ENST00000491994.1	ENSG00000204351	SKIV2L	6	31968475	31969751	rs3131380	-10.75	rs6915833	-0.008893	2.6	1.07965	364	1	lasso	1.07965	0.28
ENST00000461915.5	ENSG00000204351	SKIV2L	6	31966828	31968444	rs3131380	-10.75	rs6449	-0.008286	2.77	3.99546	364	24	enet	1.07905	0.281
ENST00000443574.1	ENSG00000179344	HLA-DQB1	6	32659886	32662450	rs3891175	-8.9	rs9271775	-0.007164	3.06	0.95632	290	17	enet	1.0636	0.288
ENST00000483821.1	ENSG00000204231	RXRB	6	33194664	33195360	rs60045856	-8.35	rs9784758	-0.013489	3.08	1.04808	935	15	lasso	1.0482	0.295
ENST00000468536.5	ENSG00000204209	DAXX	6	33319533	33322930	rs60045856	-8.35	rs16869280	0.039738	-4.07	-0.51952	1229	3	lasso	0.93527	0.35
ENST00000376809.9	ENSG00000206503	HLA-A	6	29942470	29945884	rs3129058	-8.1	rs2517910	-0.010355	2.45	-3.71725	102	7	enet	-0.91056	0.363
ENST00000484556.1	ENSG00000204580	DDR1	6	30897075	30899404	rs2596500	-10.96	rs1265094	-0.012922	3.06	2.83116	217	6	enet	-0.88235	0.378
ENST00000471088.1	ENSG00000240053	LY6G5B	6	31672381	31673776	rs2596500	-10.96	rs7757496	0.068173	3.49	-0.8253	404	4	lasso	-0.88225	0.378
ENST00000374516.7	ENSG00000112511	PHF1	6	33410961	33416453	rs9461856	-8.16	rs75552893	0.174549	3.7	0.55207	1356	3	lasso	0.87385	0.382
ENST00000488944.5	ENSG00000227057	WDR46	6	33287243	33288026	rs60045856	-8.35	rs210179	0.089067	-3.48	-0.84753	1181	1	lasso	0.84753	0.397
ENST00000418949.6	ENSG00000166278	C2	6	31927703	31935058	rs3131380	-10.75	rs7757496	-0.010577	2.83	-0.8253	368	1	lasso	-0.8253	0.409
ENST00000485701.1	ENSG00000204267	TAP2	6	32832295	32832733	rs3891175	-8.59	rs1063478	0.022568	2.9	-0.81757	372	1	lasso	-0.81757	0.414
ENST00000374882.7	ENSG00000204264	PSMB8	6	32840717	32844047	rs3891175	-8.59	rs1063478	0.032065	3.51	-0.81757	372	1	lasso	-0.81757	0.414
ENST00000468205.5	ENSG00000204427	ABHD16A	6	31686955	31688389	rs2596500	-10.96	rs498240	0.003166	-3.21	1.28441	403	6	lasso	-0.78121	0.435
ENST00000634733.1	ENSG00000274750	HIST1H3E	6	26224199	26227473	rs35942569	-11.28	rs55848726	0.074637	3.87	-0.58656	1783	12	lasso	-0.7693	0.442
ENST00000467717.5	ENSG00000137411	VARS2	6	30914266	30917806	rs2596500	-10.96	rs1265052	0.050138	3.12	0.69844	217	2	lasso	0.75853	0.448
ENST00000395952.7	ENSG00000204427	ABHD16A	6	31686949	31703444	rs2596500	-10.96	rs204899	-0.010019	-3.06	-0.75625	403	1	lasso	0.75625	0.45
ENST00000488478.5	ENSG00000112514	CUTA	6	33416550	33418086	rs9461856	-8.16	rs75359196	-0.003231	-3.1	0.75242	1358	1	enet	-0.75242	0.452
ENST00000481269.1	ENSG00000204435	CSNK2B	6	31666094	31669464	rs2596500	-10.96	rs7757496	-0.007171	2.76	-0.8253	407	2	lasso	-0.7365	0.461
ENST00000465528.1	ENSG00000204301	NOTCH4	6	32210926	32214237	rs3131380	-10.75	rs150622545	0.033041	3.66	-1.88737	200	3	lasso	-0.71546	0.474
ENST00000465966.4	ENSG00000204580	DDR1	6	30893355	30897046	rs2596500	-10.96	rs1265046	-0.011959	3.09	-0.00526	217	10	enet	0.70107	0.483
ENST00000614363.4	ENSG00000204387	C6orf48	6	31834922	31839766	rs2596500	-10.96	rs2075789	0.013356	-2.88	-1.56535	395	15	enet	-0.67853	0.497
ENST00000482914.5	ENSG00000204256	BRD2	6	32970953	32981505	rs3891175	-8.4	rs2855437	0.009266	3.69	-2.33316	404	5	lasso	0.67846	0.497
ENST00000488648.5	ENSG00000204351	SKIV2L	6	31959117	31961386	rs3131380	-10.75	rs204883	0.003698	-3.5	2.79719	364	12	enet	-0.66002	0.509
ENST00000480036.5	ENSG00000181315	ZNF322	6	26638476	26659685	rs35942569	-11.28	rs41266837	-0.001768	3.24	0.2771	1278	3	lasso	0.63776	0.524
ENST00000377294.2	ENSG00000187626	ZKSCAN4	6	28244623	28252224	rs17720293	-11.92	rs7767176	-0.00569	3.27	0.59626	854	2	lasso	0.605	0.545
ENST00000581098.1	ENSG00000263649	MIR3135B	6	32749912	32749979	rs3891175	-8.65	rs28366319	-0.012959	2.82	0.86487	357	2	lasso	0.59753	0.55
ENST00000475835.2	ENSG00000204392	LSM2	6	31802880	31806602	rs2596500	-10.96	rs2523589	-0.013626	-2.88	-5.36894	395	100	enet	0.59426	0.552
ENST00000376059.7	ENSG00000204472	AIF1	6	31615184	31617021	rs2596500	-10.96	rs2252937	-0.002243	2.69	-0.59028	527	1	lasso	-0.59028	0.555
ENST00000330236.6	ENSG00000198315	ZKSCAN8	6	28141938	28159472	rs17720293	-11.92	rs213231	-0.01385	2.83	0.56202	980	1	lasso	0.56202	0.574
ENST00000628157.1	ENSG00000204351	SKIV2L	6	31959193	31961225	rs3131380	-10.75	rs1042663	-0.009096	3.04	-0.42725	364	17	lasso	-0.55743	0.577
ENST00000474839.5	ENSG00000204351	SKIV2L	6	31959171	31969748	rs3131380	-10.75	rs140091914	-0.001806	2.81	0.21239	364	2	lasso	-0.53602	0.592
ENST00000304218.5	ENSG00000168298	HIST1H1E	6	26156354	26157107	rs35942569	-11.28	rs9104	0.02373	2.89	-0.33026	1903	7	enet	0.52398	0.6
ENST00000449757.5	ENSG00000198563	DDX39B	6	31536623	31541729	rs2596500	-10.96	rs3130695	0.031452	2.93	0.55631	524	2	lasso	-0.49861	0.618
ENST00000484787.1	ENSG00000204469	PRRC2A	6	31634407	31635316	rs2596500	-10.96	rs2769	-0.011216	-2.96	2.72924	450	10	enet	-0.4906	0.624
ENST00000427004.5	ENSG00000112511	PHF1	6	33410399	33413294	rs9461856	-8.16	rs2274154	0.005372	2.86	0.47358	1354	1	lasso	0.47358	0.636
ENST00000516068.1	ENSG00000251877	RNU2-45P	6	28410270	28410456	rs17720293	-11.92	rs6920512	0.007705	2.9	1.96046	745	21	enet	0.46716	0.64
ENST00000515219.5	ENSG00000204580	DDR1	6	30884551	30892018	rs2596500	-10.96	rs9263702	-0.003418	2.64	1.53656	217	4	lasso	-0.438	0.661
ENST00000512368.5	ENSG00000161904	LEMD2	6	33778319	33784669	rs9461856	-8.16	rs2499715	0.068127	-3.6	0.39953	1642	1	lasso	-0.39953	0.69
ENST00000358739.4	ENSG00000196747	HIST1H2AI	6	27808199	27808701	rs34071253	-13.11	rs2235359	0.014128	-2.45	-0.39235	1193	2	lasso	0.39271	0.695
ENST00000418107.2	ENSG00000242574	HLA-DMB	6	32934629	32941070	rs3891175	-8.39	rs378352	-0.013102	-2.68	1.38419	391	8	enet	-0.38616	0.699
ENST00000441117.1	ENSG00000236104	ZBTB22	6	33316469	33317941	rs60045856	-8.35	rs9277932	0.02245	3.06	0.32934	1230	5	lasso	0.32896	0.742
ENST00000630418.1	ENSG00000274259	XXbac-BPG294E21.9	6	33437363	33454453	rs9461856	-8.16	rs28724903	0.017532	3.79	-0.37912	1436	4	lasso	-0.31542	0.752
ENST00000494022.1	ENSG00000213676	ATF6B	6	32098176	32117610	rs3131380	-10.75	rs2227956	-0.000218	-2.62	1.04939	196	2	lasso	0.29973	0.764
ENST00000487873.1	ENSG00000204564	C6orf136	6	30649906	30652749	rs3130985	-10.5	rs1265056	0.028427	2.66	0.46546	176	2	enet	0.28488	0.776
ENST00000466290.1	ENSG00000204351	SKIV2L	6	31961497	31963010	rs3131380	-10.75	rs140091914	-0.006915	3.25	0.21239	364	1	lasso	0.21239	0.832
ENST00000635439.1	ENSG00000283064	RP1-221C16.8	6	26160765	26172802	rs35942569	-11.28	rs9689245	-0.013782	-3.11	0.23012	1911	6	lasso	-0.18557	0.853
ENST00000605930.2	ENSG00000096433	ITPR3	6	33621379	33696569	rs9461856	-8.16	rs71565395	-0.011621	3.22	-2.10341	1632	3	lasso	-0.14331	0.886
ENST00000476729.5	ENSG00000137312	FLOT1	6	30730991	30740794	rs3130985	-10.5	rs9263714	-0.013251	-3.25	0.29121	184	3	lasso	-0.13461	0.893
ENST00000376389.7	ENSG00000137312	FLOT1	6	30727709	30742733	rs3130985	-10.5	rs6906565	-0.013258	-2.58	0.12276	184	2	lasso	-0.12304	0.902
ENST00000607266.5	ENSG00000112514	CUTA	6	33416550	33417931	rs9461856	-8.16	rs12664190	0.009873	-3.06	1.78668	1357	67	enet	0.12338	0.902
ENST00000464890.1	ENSG00000204469	PRRC2A	6	31625754	31627074	rs2596500	-10.96	rs149549268	-0.01221	3.01	0.01767	490	2	lasso	-0.07272	0.942
ENST00000396342.6	ENSG00000204580	DDR1	6	30882976	30890998	rs2596500	-10.96	rs2844633	0.038282	2.95	0.05919	217	1	lasso	0.05919	0.953
ENST00000497454.5	ENSG00000237441	RGL2	6	33291654	33299324	rs60045856	-8.35	rs10080540	-0.00422	-2.83	-1.25	1209	16	enet	-0.03445	0.973
ENST00000605945.1	ENSG00000272009	RP1-313I6.12	6	28078792	28081130	rs17720293	-11.92	rs9348791	0.013596	3.1	1.6267	1006	39	enet	0.02423	0.981
ENST00000374825.8	ENSG00000204256	BRD2	6	32968660	32981505	rs3891175	-8.4	rs4713603	0.071334	-3.31	0.01542	404	11	lasso	-0.01542	0.988
ENST00000434618.6	ENSG00000231925	TAPBP	6	33299694	33314387	rs60045856	-8.35	rs4713603	0.000294	-2.83	0.01542	1242	11	lasso	-0.01542	0.988
ENST00000289361.10	ENSG00000026950	BTN3A1	6	26402237	26415216	rs35942569	-11.28	rs4712998	-0.006249	2.72	0.01441	1433	4	enet	0.00719	0.994
ENST00000506573.1	ENSG00000204580	DDR1	6	30883401	30884078	rs2596500	-10.96	rs1265046	0.014733	2.79	-0.00526	217	1	lasso	-0.00526	0.996
